# Supplementary material for: Identification of sunflower, rapeseed, flaxseed and sesame seed oil metabolomic markers as a potential tool for oil authentication and detecting adulterations
Source: PLoS One. 2023 Apr 20;18(4):e0284599. doi: 10.1371/journal.pone.0284599 (PMC10118080; doi:10.1371/journal.pone.0284599)
Supplement: S1 File — (ZIP) [file pone.0284599.s001.zip]

Archive with 34 entries (34 files):
- CEF/L_a1.cef
- CEF/L_a2.cef
- CEF/L_b1.cef
- CEF/L_b2.cef
- CEF/L_c1.cef
- CEF/L_c2.cef
- CEF/L_d1.cef
- CEF/L_d2.cef
- CEF/R_a1.cef
- CEF/R_a2.cef
- CEF/R_b1.cef
- CEF/R_b2.cef
- CEF/R_c1.cef
- CEF/R_c2.cef
- CEF/R_d1.cef
- CEF/R_d2.cef
- CEF/S_a1.cef
- CEF/S_a2.cef
- CEF/S_b1.cef
- CEF/S_b2.cef
- CEF/S_c1.cef
- CEF/S_c2.cef
- CEF/S_d1.cef
- CEF/S_d2.cef
- CEF/Sez_a1.cef
- CEF/Sez_a2.cef
- CEF/Sez_b1.cef
- CEF/Sez_b2.cef
- CEF/Sez_c1.cef
- CEF/Sez_c2.cef
- CEF/Sez_d1.cef
- CEF/Sez_d2.cef
- Data_information.docx
- Oils_Simca.xlsx
