# Supplementary material for: Identification of sunflower, rapeseed, flaxseed and sesame seed oil metabolomic markers as a potential tool for oil authentication and detecting adulterations
Source: PLoS One. 2023 Apr 20;18(4):e0284599. doi: 10.1371/journal.pone.0284599 (PMC10118080; doi:10.1371/journal.pone.0284599)
Supplement: S1 File — (ZIP) [file pone.0284599.s001.zip › CEF/L_a1.cef]

<CEF version="1.0.0.0">
  <CompoundList>
    <Compound algo="FindByMolecularFeature">
      <Location m="129.0430" rt="0.612" y="465575" v="2725615" />
      <Spectrum type="MFE" cpdAlgo="FindByMolecularFeature">
        <MSDetails p="+" />
        <Device type="TimeOfFlight" />
        <MSPeaks>
          <p rt="0.612" x="130.0502" y="465574.88" v="2551266" z="1" s="M+H" />
          <p rt="0.616" x="131.0532" y="28599.32" v="153575" z="1" s="M+H+1" />
          <p rt="0.608" x="132.0553" y="4237.42" v="20774" z="1" s="M+H+2" />
        </MSPeaks>
      </Spectrum>
    </Compound>
    <Compound algo="FindByMolecularFeature">
      <Location m="160.0223" rt="0.613" y="70901" v="432374" />
      <Spectrum type="MFE" cpdAlgo="FindByMolecularFeature">
        <MSDetails p="+" />
        <Device type="TimeOfFlight" />
        <MSPeaks>
          <p rt="0.613" x="161.0296" y="70901.09" v="367616" z="1" s="M+H" />
          <p rt="0.616" x="162.0313" y="12434.15" v="64759" z="1" s="M+H+1" />
        </MSPeaks>
      </Spectrum>
    </Compound>
    <Compound algo="FindByMolecularFeature">
      <Location m="146.0692" rt="0.618" y="156365" v="1072850" />
      <Spectrum type="MFE" cpdAlgo="FindByMolecularFeature">
        <MSDetails p="+" />
        <Device type="TimeOfFlight" />
        <MSPeaks>
          <p rt="0.618" x="147.0765" y="156364.92" v="965116" z="1" s="M+H" />
          <p rt="0.622" x="148.0806" y="11437.62" v="97890" z="1" s="M+H+1" />
          <p rt="0.626" x="149.0802" y="1816.91" v="9843" z="1" s="M+H+2" />
        </MSPeaks>
      </Spectrum>
    </Compound>
    <Compound algo="FindByMolecularFeature">
      <Location m="364.0982" rt="0.631" y="100160" v="434479" />
      <Spectrum type="MFE" cpdAlgo="FindByMolecularFeature">
        <MSDetails p="+" />
        <Device type="TimeOfFlight" />
        <MSPeaks>
          <p rt="0.630" x="365.1055" y="100159.95" v="371965" z="1" s="M+H" />
          <p rt="0.633" x="366.1089" y="13776.58" v="51419" z="1" s="M+H+1" />
          <p rt="0.632" x="367.1107" y="3274.63" v="11095" z="1" s="M+H+2" />
        </MSPeaks>
      </Spectrum>
    </Compound>
    <Compound algo="FindByMolecularFeature">
      <Location m="117.1154" rt="0.647" y="140281" v="539885" />
      <Spectrum type="MFE" cpdAlgo="FindByMolecularFeature">
        <MSDetails p="+" />
        <Device type="TimeOfFlight" />
        <MSPeaks>
          <p rt="0.647" x="118.1227" y="140281.36" v="501265" z="1" s="M+H" />
          <p rt="0.643" x="119.1260" y="11129.71" v="38619" z="1" s="M+H+1" />
        </MSPeaks>
      </Spectrum>
    </Compound>
    <Compound algo="FindByMolecularFeature">
      <Location m="188.0659" rt="0.660" y="161821" v="623687" />
      <Spectrum type="MFE" cpdAlgo="FindByMolecularFeature">
        <MSDetails p="+" />
        <Device type="TimeOfFlight" />
        <MSPeaks>
          <p rt="0.660" x="189.0732" y="161821.23" v="571648" z="1" s="M+H" />
          <p rt="0.659" x="190.0769" y="11779.55" v="41704" z="1" s="M+H+1" />
          <p rt="0.656" x="191.0767" y="3608.92" v="10336" z="1" s="M+H+2" />
        </MSPeaks>
      </Spectrum>
    </Compound>
    <Compound algo="FindByMolecularFeature">
      <Location m="133.1104" rt="0.662" y="121181" v="408391" />
      <Spectrum type="MFE" cpdAlgo="FindByMolecularFeature">
        <MSDetails p="+" />
        <Device type="TimeOfFlight" />
        <MSPeaks>
          <p rt="0.662" x="134.1177" y="121181.17" v="383538" z="1" s="M+H" />
          <p rt="0.663" x="135.1210" y="8077.64" v="24853" z="1" s="M+H+1" />
        </MSPeaks>
      </Spectrum>
    </Compound>
    <Compound algo="FindByMolecularFeature">
      <Location m="186.9928" rt="0.667" y="69896" v="1155865" />
      <Spectrum type="MFE" cpdAlgo="FindByMolecularFeature">
        <MSDetails p="+" />
        <Device type="TimeOfFlight" />
        <MSPeaks>
          <p rt="0.666" x="188.0001" y="69895.74" v="733877" z="1" s="M+H" />
          <p rt="0.666" x="189.0025" y="5835.43" v="57993" z="1" s="M+H+1" />
          <p rt="0.676" x="189.9935" y="31521.40" v="322031" z="1" s="M+H+2" />
          <p rt="0.643" x="190.9880" y="4117.63" v="41964" z="1" s="M+H+3" />
        </MSPeaks>
      </Spectrum>
    </Compound>
    <Compound algo="FindByMolecularFeature">
      <Location m="237.0062" rt="0.677" y="243172" v="2917767" />
      <Spectrum type="MFE" cpdAlgo="FindByMolecularFeature">
        <MSDetails p="+" />
        <Device type="TimeOfFlight" />
        <MSPeaks>
          <p rt="0.679" x="238.0135" y="243171.92" v="2503505" z="1" s="M+H" />
          <p rt="0.664" x="239.0190" y="34985.56" v="361718" z="1" s="M+H+1" />
          <p rt="0.664" x="240.0198" y="5150.62" v="52544" z="1" s="M+H+2" />
        </MSPeaks>
      </Spectrum>
    </Compound>
    <Compound algo="FindByMolecularFeature">
      <Location m="208.0527" rt="0.685" y="91482" v="981147" />
      <Spectrum type="MFE" cpdAlgo="FindByMolecularFeature">
        <MSDetails p="+" />
        <Device type="TimeOfFlight" />
        <MSPeaks>
          <p rt="0.685" x="209.0600" y="91481.66" v="896232" z="1" s="M+H" />
          <p rt="0.682" x="210.0638" y="7231.65" v="69792" z="1" s="M+H+1" />
          <p rt="0.680" x="211.0656" y="1725.79" v="15123" z="1" s="M+H+2" />
        </MSPeaks>
      </Spectrum>
    </Compound>
    <Compound algo="FindByMolecularFeature">
      <Location m="214.0626" rt="0.687" y="122266" v="931780" />
      <Spectrum type="MFE" cpdAlgo="FindByMolecularFeature">
        <MSDetails p="+" />
        <Device type="TimeOfFlight" />
        <MSPeaks>
          <p rt="0.688" x="215.0698" y="122265.50" v="848990" z="1" s="M+H" />
          <p rt="0.681" x="216.0733" y="9356.87" v="65251" z="1" s="M+H+1" />
          <p rt="0.677" x="217.0739" y="2967.83" v="17539" z="1" s="M+H+2" />
        </MSPeaks>
      </Spectrum>
    </Compound>
    <Compound algo="FindByMolecularFeature">
      <Location m="171.9694" rt="0.804" y="58164" v="584784" />
      <Spectrum type="MFE" cpdAlgo="FindByMolecularFeature">
        <MSDetails p="+" />
        <Device type="TimeOfFlight" />
        <MSPeaks>
          <p rt="0.806" x="172.9767" y="58164.18" v="523354" z="1" s="M+H" />
          <p rt="0.778" x="173.9810" y="6501.50" v="61430" z="1" s="M+H+1" />
        </MSPeaks>
      </Spectrum>
    </Compound>
    <Compound algo="FindByMolecularFeature">
      <Location m="143.0405" rt="1.450" y="152473" v="841375" />
      <Spectrum type="MFE" cpdAlgo="FindByMolecularFeature">
        <MSDetails p="+" />
        <Device type="TimeOfFlight" />
        <MSPeaks>
          <p rt="1.450" x="144.0477" y="152473.11" v="750786" z="1" s="M+H" />
          <p rt="1.445" x="145.0506" y="11481.37" v="55865" z="1" s="M+H+1" />
          <p rt="1.446" x="146.0442" y="6733.13" v="31734" z="1" s="M+H+2" />
          <p rt="1.446" x="147.0461" y="634.35" v="2990" z="1" s="M+H+3" />
        </MSPeaks>
      </Spectrum>
    </Compound>
    <Compound algo="FindByMolecularFeature">
      <Location m="305.1504" rt="1.599" y="147016" v="1356406" />
      <Spectrum type="MFE" cpdAlgo="FindByMolecularFeature">
        <MSDetails p="+" />
        <Device type="TimeOfFlight" />
        <MSPeaks>
          <p rt="1.599" x="306.1577" y="147015.84" v="889945" z="1" s="M+H" />
          <p rt="1.597" x="307.1607" y="23063.09" v="138171" z="1" s="M+H+1" />
          <p rt="1.598" x="308.1551" y="47561.83" v="286676" z="1" s="M+H+2" />
          <p rt="1.599" x="309.1582" y="6686.09" v="38996" z="1" s="M+H+3" />
          <p rt="1.612" x="310.1609" y="465.52" v="2619" z="1" s="M+H+4" />
        </MSPeaks>
      </Spectrum>
    </Compound>
    <Compound algo="FindByMolecularFeature">
      <Location m="113.0840" rt="2.752" y="167871" v="1098527" />
      <Spectrum type="MFE" cpdAlgo="FindByMolecularFeature">
        <MSDetails p="+" />
        <Device type="TimeOfFlight" />
        <MSPeaks>
          <p rt="2.752" x="114.0913" y="167871.45" v="1013378" z="1" s="M+H" />
          <p rt="2.754" x="115.0946" y="13570.52" v="79601" z="1" s="M+H+1" />
          <p rt="2.757" x="116.1013" y="909.07" v="5547" z="1" s="M+H+2" />
        </MSPeaks>
      </Spectrum>
    </Compound>
    <Compound algo="FindByMolecularFeature">
      <Location m="129.1516" rt="2.956" y="174057" v="979103" />
      <Spectrum type="MFE" cpdAlgo="FindByMolecularFeature">
        <MSDetails p="+" />
        <Device type="TimeOfFlight" />
        <MSPeaks>
          <p rt="2.956" x="130.1589" y="174057.19" v="893085" z="1" s="M+H" />
          <p rt="2.958" x="131.1623" y="16808.29" v="82654" z="1" s="M+H+1" />
          <p rt="2.951" x="132.1664" y="955.95" v="3365" z="1" s="M+H+2" />
        </MSPeaks>
      </Spectrum>
    </Compound>
    <Compound algo="FindByMolecularFeature">
      <Location m="127.0995" rt="3.172" y="84577" v="501886" />
      <Spectrum type="MFE" cpdAlgo="FindByMolecularFeature">
        <MSDetails p="+" />
        <Device type="TimeOfFlight" />
        <MSPeaks>
          <p rt="3.172" x="128.1068" y="84577.19" v="472993" z="1" s="M+H" />
          <p rt="3.178" x="129.1101" y="7812.08" v="28893" z="1" s="M+H+1" />
        </MSPeaks>
      </Spectrum>
    </Compound>
    <Compound algo="FindByMolecularFeature">
      <Location m="138.0681" rt="3.172" y="52317" v="331216" />
      <Spectrum type="MFE" cpdAlgo="FindByMolecularFeature">
        <MSDetails p="+" />
        <Device type="TimeOfFlight" />
        <MSPeaks>
          <p rt="3.172" x="139.0754" y="52317.32" v="296011" z="1" s="M+H" />
          <p rt="3.177" x="140.0782" y="5905.13" v="35205" z="1" s="M+H+1" />
        </MSPeaks>
      </Spectrum>
    </Compound>
    <Compound algo="FindByMolecularFeature">
      <Location m="155.0944" rt="3.173" y="59000" v="378089" />
      <Spectrum type="MFE" cpdAlgo="FindByMolecularFeature">
        <MSDetails p="+" />
        <Device type="TimeOfFlight" />
        <MSPeaks>
          <p rt="3.173" x="156.1017" y="58999.89" v="339857" z="1" s="M+H" />
          <p rt="3.173" x="157.1047" y="6753.01" v="38232" z="1" s="M+H+1" />
        </MSPeaks>
      </Spectrum>
    </Compound>
    <Compound algo="FindByMolecularFeature">
      <Location m="288.2048" rt="3.250" y="56089" v="286239" />
      <Spectrum type="MFE" cpdAlgo="FindByMolecularFeature">
        <MSDetails p="+" />
        <Device type="TimeOfFlight" />
        <MSPeaks>
          <p rt="3.250" x="289.2121" y="56089.00" v="244760" z="1" s="M+H" />
          <p rt="3.252" x="290.2152" y="8618.64" v="39216" z="1" s="M+H+1" />
          <p rt="3.239" x="291.2173" y="1046.50" v="2262" z="1" s="M+H+2" />
        </MSPeaks>
      </Spectrum>
    </Compound>
    <Compound algo="FindByMolecularFeature">
      <Location m="343.2205" rt="3.591" y="115171" v="667765" />
      <Spectrum type="MFE" cpdAlgo="FindByMolecularFeature">
        <MSDetails p="+" />
        <Device type="TimeOfFlight" />
        <MSPeaks>
          <p rt="3.591" x="344.2278" y="115171.09" v="562200" z="1" s="M+H" />
          <p rt="3.590" x="345.2308" y="18456.15" v="90310" z="1" s="M+H+1" />
          <p rt="3.598" x="346.2329" y="3279.67" v="15254" z="1" s="M+H+2" />
        </MSPeaks>
      </Spectrum>
    </Compound>
    <Compound algo="FindByMolecularFeature">
      <Location m="326.1940" rt="3.591" y="62100" v="370781" />
      <Spectrum type="MFE" cpdAlgo="FindByMolecularFeature">
        <MSDetails p="+" />
        <Device type="TimeOfFlight" />
        <MSPeaks>
          <p rt="3.592" x="327.2013" y="62099.70" v="317965" z="1" s="M+H" />
          <p rt="3.592" x="328.2043" y="8558.77" v="42878" z="1" s="M+H+1" />
          <p rt="3.587" x="329.2078" y="2164.40" v="9938" z="1" s="M+H+2" />
        </MSPeaks>
      </Spectrum>
    </Compound>
    <Compound algo="FindByMolecularFeature">
      <Location m="370.2200" rt="4.022" y="63729" v="382309" />
      <Spectrum type="MFE" cpdAlgo="FindByMolecularFeature">
        <MSDetails p="+" />
        <Device type="TimeOfFlight" />
        <MSPeaks>
          <p rt="4.022" x="371.2273" y="63728.79" v="315139" z="1" s="M+H" />
          <p rt="4.023" x="372.2307" y="11870.52" v="58080" z="1" s="M+H+1" />
          <p rt="4.024" x="373.2324" y="2062.12" v="9090" z="1" s="M+H+2" />
        </MSPeaks>
      </Spectrum>
    </Compound>
    <Compound algo="FindByMolecularFeature">
      <Location m="387.2471" rt="4.023" y="212651" v="1242884" />
      <Spectrum type="MFE" cpdAlgo="FindByMolecularFeature">
        <MSDetails p="+" />
        <Device type="TimeOfFlight" />
        <MSPeaks>
          <p rt="4.023" x="388.2543" y="212650.86" v="1027268" z="1" s="M+H" />
          <p rt="4.023" x="389.2572" y="37425.69" v="180534" z="1" s="M+H+1" />
          <p rt="4.019" x="390.2592" y="6753.70" v="32380" z="1" s="M+H+2" />
          <p rt="4.035" x="391.2630" y="597.04" v="2702" z="1" s="M+H+3" />
        </MSPeaks>
      </Spectrum>
    </Compound>
    <Compound algo="FindByMolecularFeature">
      <Location m="302.2205" rt="4.187" y="152973" v="814069" />
      <Spectrum type="MFE" cpdAlgo="FindByMolecularFeature">
        <MSDetails p="+" />
        <Device type="TimeOfFlight" />
        <MSPeaks>
          <p rt="4.187" x="303.2278" y="152972.58" v="687027" z="1" s="M+H" />
          <p rt="4.187" x="304.2310" y="25641.99" v="114024" z="1" s="M+H+1" />
          <p rt="4.186" x="305.2331" y="3115.57" v="13018" z="1" s="M+H+2" />
        </MSPeaks>
      </Spectrum>
    </Compound>
    <Compound algo="FindByMolecularFeature">
      <Location m="431.2733" rt="4.407" y="255106" v="1585334" />
      <Spectrum type="MFE" cpdAlgo="FindByMolecularFeature">
        <MSDetails p="+" />
        <Device type="TimeOfFlight" />
        <MSPeaks>
          <p rt="4.407" x="432.2806" y="255105.88" v="1282238" z="1" s="M+H" />
          <p rt="4.407" x="433.2835" y="50649.22" v="253585" z="1" s="M+H+1" />
          <p rt="4.407" x="434.2859" y="9410.60" v="45949" z="1" s="M+H+2" />
          <p rt="4.413" x="435.2884" y="741.41" v="3562" z="1" s="M+H+3" />
        </MSPeaks>
      </Spectrum>
    </Compound>
    <Compound algo="FindByMolecularFeature">
      <Location m="414.2464" rt="4.407" y="65504" v="388878" />
      <Spectrum type="MFE" cpdAlgo="FindByMolecularFeature">
        <MSDetails p="+" />
        <Device type="TimeOfFlight" />
        <MSPeaks>
          <p rt="4.407" x="415.2537" y="65504.05" v="315529" z="1" s="M+H" />
          <p rt="4.406" x="416.2575" y="12795.76" v="61856" z="1" s="M+H+1" />
          <p rt="4.405" x="417.2597" y="2649.77" v="11493" z="1" s="M+H+2" />
        </MSPeaks>
      </Spectrum>
    </Compound>
    <Compound algo="FindByMolecularFeature">
      <Location m="124.0891" rt="4.445" y="68187" v="422803" />
      <Spectrum type="MFE" cpdAlgo="FindByMolecularFeature">
        <MSDetails p="+" />
        <Device type="TimeOfFlight" />
        <MSPeaks>
          <p rt="4.445" x="125.0964" y="68187.49" v="385893" z="1" s="M+H" />
          <p rt="4.450" x="126.0993" y="6202.34" v="36911" z="1" s="M+H+1" />
        </MSPeaks>
      </Spectrum>
    </Compound>
    <Compound algo="FindByMolecularFeature">
      <Location m="209.1025" rt="4.445" y="76249" v="431604" />
      <Spectrum type="MFE" cpdAlgo="FindByMolecularFeature">
        <MSDetails p="+" />
        <Device type="TimeOfFlight" />
        <MSPeaks>
          <p rt="4.446" x="210.1098" y="76248.50" v="386609" z="1" s="M+H" />
          <p rt="4.444" x="211.1132" y="8593.25" v="44996" z="1" s="M+H+1" />
        </MSPeaks>
      </Spectrum>
    </Compound>
    <Compound algo="FindByMolecularFeature">
      <Location m="141.1155" rt="4.446" y="264433" v="1704631" />
      <Spectrum type="MFE" cpdAlgo="FindByMolecularFeature">
        <MSDetails p="+" />
        <Device type="TimeOfFlight" />
        <MSPeaks>
          <p rt="4.446" x="142.1228" y="264432.97" v="1554600" z="1" s="M+H" />
          <p rt="4.445" x="143.1258" y="24724.44" v="141737" z="1" s="M+H+1" />
          <p rt="4.448" x="144.1289" y="1661.42" v="8294" z="1" s="M+H+2" />
        </MSPeaks>
      </Spectrum>
    </Compound>
    <Compound algo="FindByMolecularFeature">
      <Location m="169.1104" rt="4.446" y="319023" v="2026398" />
      <Spectrum type="MFE" cpdAlgo="FindByMolecularFeature">
        <MSDetails p="+" />
        <Device type="TimeOfFlight" />
        <MSPeaks>
          <p rt="4.446" x="170.1177" y="319023.19" v="1803240" z="1" s="M+H" />
          <p rt="4.444" x="171.1206" y="35410.82" v="201801" z="1" s="M+H+1" />
          <p rt="4.444" x="172.1239" y="3856.75" v="20358" z="1" s="M+H+2" />
          <p rt="4.523" x="173.1337" y="99.42" v="999" z="1" s="M+H+3" />
        </MSPeaks>
      </Spectrum>
    </Compound>
    <Compound algo="FindByMolecularFeature">
      <Location m="152.0839" rt="4.447" y="55941" v="334651" />
      <Spectrum type="MFE" cpdAlgo="FindByMolecularFeature">
        <MSDetails p="+" />
        <Device type="TimeOfFlight" />
        <MSPeaks>
          <p rt="4.446" x="153.0912" y="55940.51" v="306347" z="1" s="M+H" />
          <p rt="4.455" x="154.0942" y="4971.47" v="28304" z="1" s="M+H+1" />
        </MSPeaks>
      </Spectrum>
    </Compound>
    <Compound algo="FindByMolecularFeature">
      <Location m="458.2726" rt="4.749" y="53077" v="319610" />
      <Spectrum type="MFE" cpdAlgo="FindByMolecularFeature">
        <MSDetails p="+" />
        <Device type="TimeOfFlight" />
        <MSPeaks>
          <p rt="4.749" x="459.2799" y="53076.68" v="255119" z="1" s="M+H" />
          <p rt="4.749" x="460.2831" y="11012.66" v="53119" z="1" s="M+H+1" />
          <p rt="4.744" x="461.2849" y="2547.01" v="11373" z="1" s="M+H+2" />
        </MSPeaks>
      </Spectrum>
    </Compound>
    <Compound algo="FindByMolecularFeature">
      <Location m="475.2995" rt="4.750" y="242038" v="1549775" />
      <Spectrum type="MFE" cpdAlgo="FindByMolecularFeature">
        <MSDetails p="+" />
        <Device type="TimeOfFlight" />
        <MSPeaks>
          <p rt="4.749" x="476.3067" y="242038.08" v="1227720" z="1" s="M+H" />
          <p rt="4.751" x="477.3097" y="51683.19" v="261932" z="1" s="M+H+1" />
          <p rt="4.751" x="478.3121" y="10339.15" v="51286" z="1" s="M+H+2" />
          <p rt="4.749" x="479.3151" y="1828.39" v="8838" z="1" s="M+H+3" />
        </MSPeaks>
      </Spectrum>
    </Compound>
    <Compound algo="FindByMolecularFeature">
      <Location m="519.3255" rt="5.058" y="186745" v="1214269" />
      <Spectrum type="MFE" cpdAlgo="FindByMolecularFeature">
        <MSDetails p="+" />
        <Device type="TimeOfFlight" />
        <MSPeaks>
          <p rt="5.058" x="520.3328" y="186745.31" v="945709" z="1" s="M+H" />
          <p rt="5.058" x="521.3360" y="43454.45" v="220261" z="1" s="M+H+1" />
          <p rt="5.059" x="522.3380" y="8699.95" v="42085" z="1" s="M+H+2" />
          <p rt="5.060" x="523.3396" y="1284.65" v="6214" z="1" s="M+H+3" />
        </MSPeaks>
      </Spectrum>
    </Compound>
    <Compound algo="FindByMolecularFeature">
      <Location m="563.3517" rt="5.338" y="113741" v="775620" />
      <Spectrum type="MFE" cpdAlgo="FindByMolecularFeature">
        <MSDetails p="+" />
        <Device type="TimeOfFlight" />
        <MSPeaks>
          <p rt="5.338" x="564.3589" y="113741.29" v="573760" z="1" s="M+H" />
          <p rt="5.338" x="565.3620" y="31894.33" v="159608" z="1" s="M+H+1" />
          <p rt="5.338" x="566.3644" y="7833.46" v="38384" z="1" s="M+H+2" />
          <p rt="5.337" x="567.3677" y="789.22" v="3867" z="1" s="M+H+3" />
        </MSPeaks>
      </Spectrum>
    </Compound>
    <Compound algo="FindByMolecularFeature">
      <Location m="607.3776" rt="5.594" y="65607" v="448782" />
      <Spectrum type="MFE" cpdAlgo="FindByMolecularFeature">
        <MSDetails p="+" />
        <Device type="TimeOfFlight" />
        <MSPeaks>
          <p rt="5.594" x="304.6968" y="1631.84" v="6002" z="2" s="M+2H" />
          <p rt="5.593" x="608.3848" y="65607.07" v="327671" z="1" s="M+H" />
          <p rt="5.595" x="609.3880" y="19065.37" v="93556" z="1" s="M+H+1" />
          <p rt="5.596" x="610.3904" y="4486.92" v="21552" z="1" s="M+H+2" />
        </MSPeaks>
      </Spectrum>
    </Compound>
    <Compound algo="FindByMolecularFeature">
      <Location m="196.1099" rt="5.691" y="116840" v="857389" />
      <Spectrum type="MFE" cpdAlgo="FindByMolecularFeature">
        <MSDetails p="+" />
        <Device type="TimeOfFlight" />
        <MSPeaks>
          <p rt="5.691" x="197.1172" y="116839.53" v="761822" z="1" s="M+H" />
          <p rt="5.687" x="198.1204" y="13796.83" v="85016" z="1" s="M+H+1" />
          <p rt="5.697" x="199.1228" y="1806.81" v="10551" z="1" s="M+H+2" />
        </MSPeaks>
      </Spectrum>
    </Compound>
    <Compound algo="FindByMolecularFeature">
      <Location m="183.1256" rt="5.779" y="50759" v="338550" />
      <Spectrum type="MFE" cpdAlgo="FindByMolecularFeature">
        <MSDetails p="+" />
        <Device type="TimeOfFlight" />
        <MSPeaks>
          <p rt="5.780" x="184.1328" y="50758.78" v="300110" z="1" s="M+H" />
          <p rt="5.776" x="185.1356" y="6744.61" v="38440" z="1" s="M+H+1" />
        </MSPeaks>
      </Spectrum>
    </Compound>
    <Compound algo="FindByMolecularFeature">
      <Location m="231.1833" rt="6.251" y="75675" v="400794" />
      <Spectrum type="MFE" cpdAlgo="FindByMolecularFeature">
        <MSDetails p="+" />
        <Device type="TimeOfFlight" />
        <MSPeaks>
          <p rt="6.251" x="232.1906" y="75675.39" v="352315" z="1" s="M+H" />
          <p rt="6.251" x="233.1938" y="9466.74" v="44850" z="1" s="M+H+1" />
          <p rt="6.245" x="234.1956" y="1240.51" v="3629" z="1" s="M+H+2" />
        </MSPeaks>
      </Spectrum>
    </Compound>
    <Compound algo="FindByMolecularFeature">
      <Location m="170.1415" rt="6.680" y="84968" v="1083915" />
      <Spectrum type="MFE" cpdAlgo="FindByMolecularFeature">
        <MSDetails p="+" />
        <Device type="TimeOfFlight" />
        <MSPeaks>
          <p rt="6.680" x="171.1488" y="84968.14" v="999092" z="1" s="M+H" />
          <p rt="6.676" x="172.1523" y="8184.50" v="83283" z="1" s="M+H+1" />
          <p rt="6.699" x="173.1545" y="1068.19" v="1540" z="1" s="M+H+2" />
        </MSPeaks>
      </Spectrum>
    </Compound>
    <Compound algo="FindByMolecularFeature">
      <Location m="197.1414" rt="7.086" y="72204" v="626659" />
      <Spectrum type="MFE" cpdAlgo="FindByMolecularFeature">
        <MSDetails p="+" />
        <Device type="TimeOfFlight" />
        <MSPeaks>
          <p rt="7.086" x="198.1487" y="72203.74" v="553229" z="1" s="M+H" />
          <p rt="7.089" x="199.1519" y="9793.69" v="73430" z="1" s="M+H+1" />
        </MSPeaks>
      </Spectrum>
    </Compound>
    <Compound algo="FindByMolecularFeature">
      <Location m="263.2250" rt="8.742" y="113836" v="786994" />
      <Spectrum type="MFE" cpdAlgo="FindByMolecularFeature">
        <MSDetails p="+" />
        <Device type="TimeOfFlight" />
        <MSPeaks>
          <p rt="8.742" x="264.2323" y="113835.90" v="647291" z="1" s="M+H" />
          <p rt="8.743" x="265.2356" y="22230.05" v="126717" z="1" s="M+H+1" />
          <p rt="8.745" x="266.2385" y="2677.39" v="12986" z="1" s="M+H+2" />
        </MSPeaks>
      </Spectrum>
    </Compound>
    <Compound algo="FindByMolecularFeature">
      <Location m="218.1670" rt="8.742" y="326035" v="2278120" />
      <Spectrum type="MFE" cpdAlgo="FindByMolecularFeature">
        <MSDetails p="+" />
        <Device type="TimeOfFlight" />
        <MSPeaks>
          <p rt="8.742" x="219.1743" y="326035.19" v="1909704" z="1" s="M+H" />
          <p rt="8.744" x="220.1775" y="55672.57" v="334543" z="1" s="M+H+1" />
          <p rt="8.742" x="221.1813" y="5570.04" v="31115" z="1" s="M+H+2" />
          <p rt="8.744" x="222.1838" y="493.58" v="2757" z="1" s="M+H+3" />
        </MSPeaks>
      </Spectrum>
    </Compound>
    <Compound algo="FindByMolecularFeature">
      <Location m="143.1310" rt="8.796" y="57453" v="463102" />
      <Spectrum type="MFE" cpdAlgo="FindByMolecularFeature">
        <MSDetails p="+" />
        <Device type="TimeOfFlight" />
        <MSPeaks>
          <p rt="8.795" x="144.1383" y="57453.25" v="422895" z="1" s="M+H" />
          <p rt="8.797" x="145.1416" y="5681.85" v="40207" z="1" s="M+H+1" />
        </MSPeaks>
      </Spectrum>
    </Compound>
    <Compound algo="FindByMolecularFeature">
      <Location m="259.2148" rt="8.916" y="81518" v="441875" />
      <Spectrum type="MFE" cpdAlgo="FindByMolecularFeature">
        <MSDetails p="+" />
        <Device type="TimeOfFlight" />
        <MSPeaks>
          <p rt="8.916" x="260.2221" y="81518.41" v="377777" z="1" s="M+H" />
          <p rt="8.915" x="261.2252" y="12302.41" v="58108" z="1" s="M+H+1" />
          <p rt="8.910" x="262.2276" y="1663.41" v="5991" z="1" s="M+H+2" />
        </MSPeaks>
      </Spectrum>
    </Compound>
    <Compound algo="FindByMolecularFeature">
      <Location m="211.0745" rt="9.089" y="174391" v="1543831" />
      <Spectrum type="MFE" cpdAlgo="FindByMolecularFeature">
        <MSDetails p="+" />
        <Device type="TimeOfFlight" />
        <MSPeaks>
          <p rt="9.088" x="212.0818" y="174391.41" v="1342402" z="1" s="M+H" />
          <p rt="9.090" x="213.0847" y="24737.22" v="190028" z="1" s="M+H+1" />
          <p rt="9.099" x="214.0883" y="1536.36" v="11401" z="1" s="M+H+2" />
        </MSPeaks>
      </Spectrum>
    </Compound>
    <Compound algo="FindByMolecularFeature">
      <Location m="186.1190" rt="9.205" y="123076" v="1720311" />
      <Spectrum type="MFE" cpdAlgo="FindByMolecularFeature">
        <MSDetails p="+" />
        <Device type="TimeOfFlight" />
        <MSPeaks>
          <p rt="9.205" x="187.1262" y="123075.78" v="1519611" z="1" s="M+H" />
          <p rt="9.204" x="188.1289" y="13695.17" v="142613" z="1" s="M+H+1" />
          <p rt="9.203" x="189.1234" y="5401.50" v="58087" z="1" s="M+H+2" />
        </MSPeaks>
      </Spectrum>
    </Compound>
    <Compound algo="FindByMolecularFeature">
      <Location m="319.1995" rt="9.295" y="99472" v="876008" />
      <Spectrum type="MFE" cpdAlgo="FindByMolecularFeature">
        <MSDetails p="+" />
        <Device type="TimeOfFlight" />
        <MSPeaks>
          <p rt="9.295" x="320.2068" y="99472.02" v="719543" z="1" s="M+H" />
          <p rt="9.296" x="321.2098" y="17983.96" v="133517" z="1" s="M+H+1" />
          <p rt="9.297" x="322.2092" y="3371.83" v="22948" z="1" s="M+H+2" />
        </MSPeaks>
      </Spectrum>
    </Compound>
    <Compound algo="FindByMolecularFeature">
      <Location m="120.0436" rt="9.454" y="975687" v="3737572" />
      <Spectrum type="MFE" cpdAlgo="FindByMolecularFeature">
        <MSDetails p="+" />
        <Device type="TimeOfFlight" />
        <MSPeaks>
          <p rt="9.454" x="121.0509" y="975687.13" v="3598799" z="1" s="M+H" />
          <p rt="9.455" x="122.0538" y="60595.25" v="138773" z="1" s="M+H+1" />
        </MSPeaks>
      </Spectrum>
    </Compound>
    <Compound algo="FindByMolecularFeature">
      <Location m="176.0473" rt="9.816" y="168087" v="1361061" />
      <Spectrum type="MFE" cpdAlgo="FindByMolecularFeature">
        <MSDetails p="+" />
        <Device type="TimeOfFlight" />
        <MSPeaks>
          <p rt="9.817" x="177.0546" y="168087.02" v="1217137" z="1" s="M+H" />
          <p rt="9.814" x="178.0578" y="17210.03" v="125695" z="1" s="M+H+1" />
          <p rt="9.819" x="179.0635" y="2538.80" v="18230" z="1" s="M+H+2" />
        </MSPeaks>
      </Spectrum>
    </Compound>
    <Compound algo="FindByMolecularFeature">
      <Location m="162.1042" rt="10.009" y="106434" v="982674" />
      <Spectrum type="MFE" cpdAlgo="FindByMolecularFeature">
        <MSDetails p="+" />
        <Device type="TimeOfFlight" />
        <MSPeaks>
          <p rt="10.009" x="163.1115" y="106434.18" v="863106" z="1" s="M+H" />
          <p rt="10.008" x="164.1147" y="13909.55" v="112042" z="1" s="M+H+1" />
          <p rt="10.068" x="165.1178" y="1537.15" v="7526" z="1" s="M+H+2" />
        </MSPeaks>
      </Spectrum>
    </Compound>
    <Compound algo="FindByMolecularFeature">
      <Location m="180.1150" rt="10.185" y="98357" v="856549" />
      <Spectrum type="MFE" cpdAlgo="FindByMolecularFeature">
        <MSDetails p="+" />
        <Device type="TimeOfFlight" />
        <MSPeaks>
          <p rt="10.184" x="181.1223" y="98356.61" v="749373" z="1" s="M+H" />
          <p rt="10.189" x="182.1252" y="12791.11" v="100489" z="1" s="M+H+1" />
          <p rt="10.183" x="183.1290" y="1251.86" v="6686" z="1" s="M+H+2" />
        </MSPeaks>
      </Spectrum>
    </Compound>
    <Compound algo="FindByMolecularFeature">
      <Location m="435.2256" rt="10.390" y="76122" v="639267" />
      <Spectrum type="MFE" cpdAlgo="FindByMolecularFeature">
        <MSDetails p="+" />
        <Device type="TimeOfFlight" />
        <MSPeaks>
          <p rt="10.390" x="436.2329" y="76121.58" v="495076" z="1" s="M+H" />
          <p rt="10.390" x="437.2363" y="18571.21" v="120116" z="1" s="M+H+1" />
          <p rt="10.387" x="438.2388" y="3731.31" v="22836" z="1" s="M+H+2" />
          <p rt="10.404" x="439.2453" y="202.45" v="1239" z="1" s="M+H+3" />
        </MSPeaks>
      </Spectrum>
    </Compound>
    <Compound algo="FindByMolecularFeature">
      <Location m="286.1938" rt="10.530" y="988675" v="8945969" />
      <Spectrum type="MFE" cpdAlgo="FindByMolecularFeature">
        <MSDetails p="+" />
        <Device type="TimeOfFlight" />
        <MSPeaks>
          <p rt="10.529" x="287.2011" y="988675.13" v="7197616" z="1" s="M+H" />
          <p rt="10.530" x="288.2041" y="210764.14" v="1536366" z="1" s="M+H+1" />
          <p rt="10.531" x="289.2071" y="24386.36" v="175769" z="1" s="M+H+2" />
          <p rt="10.553" x="290.2106" y="4679.35" v="36219" z="1" s="M+H+3" />
        </MSPeaks>
      </Spectrum>
    </Compound>
    <Compound algo="FindByMolecularFeature">
      <Location m="157.1464" rt="10.753" y="50884" v="586815" />
      <Spectrum type="MFE" cpdAlgo="FindByMolecularFeature">
        <MSDetails p="+" />
        <Device type="TimeOfFlight" />
        <MSPeaks>
          <p rt="10.754" x="158.1536" y="50884.42" v="547788" z="1" s="M+H" />
          <p rt="10.743" x="159.1573" y="5865.69" v="39027" z="1" s="M+H+1" />
        </MSPeaks>
      </Spectrum>
    </Compound>
    <Compound algo="FindByMolecularFeature">
      <Location m="227.1885" rt="10.844" y="176982" v="3640857" />
      <Spectrum type="MFE" cpdAlgo="FindByMolecularFeature">
        <MSDetails p="+" />
        <Device type="TimeOfFlight" />
        <MSPeaks>
          <p rt="10.845" x="228.1957" y="176981.56" v="3150531" z="1" s="M+H" />
          <p rt="10.843" x="229.1989" y="26287.34" v="448490" z="1" s="M+H+1" />
          <p rt="10.830" x="230.2014" y="2527.93" v="41836" z="1" s="M+H+2" />
        </MSPeaks>
      </Spectrum>
    </Compound>
    <Compound algo="FindByMolecularFeature">
      <Location m="278.0860" rt="11.044" y="173653" v="1925696" />
      <Spectrum type="MFE" cpdAlgo="FindByMolecularFeature">
        <MSDetails p="+" />
        <Device type="TimeOfFlight" />
        <MSPeaks>
          <p rt="11.044" x="279.0933" y="173652.73" v="1603517" z="1" s="M+H" />
          <p rt="11.044" x="280.0964" y="35088.69" v="295614" z="1" s="M+H+1" />
          <p rt="11.052" x="281.1001" y="3546.44" v="26565" z="1" s="M+H+2" />
        </MSPeaks>
      </Spectrum>
    </Compound>
    <Compound algo="FindByMolecularFeature">
      <Location m="224.1887" rt="11.267" y="142206" v="1779288" />
      <Spectrum type="MFE" cpdAlgo="FindByMolecularFeature">
        <MSDetails p="+" />
        <Device type="TimeOfFlight" />
        <MSPeaks>
          <p rt="11.266" x="225.1960" y="142206.30" v="1535153" z="1" s="M+H" />
          <p rt="11.270" x="226.1996" y="21875.91" v="230355" z="1" s="M+H+1" />
          <p rt="11.265" x="227.2020" y="2067.58" v="13780" z="1" s="M+H+2" />
        </MSPeaks>
      </Spectrum>
    </Compound>
    <Compound algo="FindByMolecularFeature">
      <Location m="284.1777" rt="11.272" y="180196" v="1591114" />
      <Spectrum type="MFE" cpdAlgo="FindByMolecularFeature">
        <MSDetails p="+" />
        <Device type="TimeOfFlight" />
        <MSPeaks>
          <p rt="11.272" x="285.1849" y="180195.50" v="1324446" z="1" s="M+H" />
          <p rt="11.273" x="286.1882" y="36328.61" v="266668" z="1" s="M+H+1" />
        </MSPeaks>
      </Spectrum>
    </Compound>
    <Compound algo="FindByMolecularFeature">
      <Location m="375.2046" rt="11.538" y="104996" v="847826" />
      <Spectrum type="MFE" cpdAlgo="FindByMolecularFeature">
        <MSDetails p="+" />
        <Device type="TimeOfFlight" />
        <MSPeaks>
          <p rt="11.538" x="376.2119" y="104996.38" v="666851" z="1" s="M+H" />
          <p rt="11.538" x="377.2151" y="24661.67" v="155237" z="1" s="M+H+1" />
          <p rt="11.532" x="378.2185" y="4051.92" v="25739" z="1" s="M+H+2" />
        </MSPeaks>
      </Spectrum>
    </Compound>
    <Compound algo="FindByMolecularFeature">
      <Location m="277.2405" rt="11.675" y="66599" v="893048" />
      <Spectrum type="MFE" cpdAlgo="FindByMolecularFeature">
        <MSDetails p="+" />
        <Device type="TimeOfFlight" />
        <MSPeaks>
          <p rt="11.675" x="278.2478" y="66599.04" v="732991" z="1" s="M+H" />
          <p rt="11.676" x="279.2499" y="14955.67" v="160057" z="1" s="M+H+1" />
        </MSPeaks>
      </Spectrum>
    </Compound>
    <Compound algo="FindByMolecularFeature">
      <Location m="368.1623" rt="11.763" y="76681" v="721420" />
      <Spectrum type="MFE" cpdAlgo="FindByMolecularFeature">
        <MSDetails p="+" />
        <Device type="TimeOfFlight" />
        <MSPeaks>
          <p rt="11.764" x="369.1696" y="76680.84" v="559241" z="1" s="M+H" />
          <p rt="11.762" x="370.1732" y="19046.14" v="138831" z="1" s="M+H+1" />
          <p rt="11.764" x="371.1760" y="3151.37" v="22089" z="1" s="M+H+2" />
          <p rt="11.746" x="372.1773" y="184.04" v="1258" z="1" s="M+H+3" />
        </MSPeaks>
      </Spectrum>
    </Compound>
    <Compound algo="FindByMolecularFeature">
      <Location m="386.1730" rt="11.763" y="129948" v="1198236" />
      <Spectrum type="MFE" cpdAlgo="FindByMolecularFeature">
        <MSDetails p="+" />
        <Device type="TimeOfFlight" />
        <MSPeaks>
          <p rt="11.763" x="387.1803" y="129948.03" v="948889" z="1" s="M+H" />
          <p rt="11.764" x="388.1835" y="28474.49" v="208159" z="1" s="M+H+1" />
          <p rt="11.766" x="389.1863" y="5524.85" v="38714" z="1" s="M+H+2" />
          <p rt="11.747" x="390.1893" y="353.19" v="2475" z="1" s="M+H+3" />
        </MSPeaks>
      </Spectrum>
    </Compound>
    <Compound algo="FindByMolecularFeature">
      <Location m="408.1548" rt="11.764" y="65582" v="618621" />
      <Spectrum type="MFE" cpdAlgo="FindByMolecularFeature">
        <MSDetails p="+" />
        <Device type="TimeOfFlight" />
        <MSPeaks>
          <p rt="11.763" x="409.1621" y="65582.25" v="473669" z="1" s="M+H" />
          <p rt="11.766" x="410.1655" y="16737.46" v="120472" z="1" s="M+H+1" />
          <p rt="11.759" x="411.1680" y="3429.28" v="24480" z="1" s="M+H+2" />
        </MSPeaks>
      </Spectrum>
    </Compound>
    <Compound algo="FindByMolecularFeature">
      <Location m="403.1995" rt="11.764" y="148028" v="1406323" />
      <Spectrum type="MFE" cpdAlgo="FindByMolecularFeature">
        <MSDetails p="+" />
        <Device type="TimeOfFlight" />
        <MSPeaks>
          <p rt="11.764" x="404.2068" y="148028.34" v="1106772" z="1" s="M+H" />
          <p rt="11.765" x="405.2100" y="33849.03" v="251149" z="1" s="M+H+1" />
          <p rt="11.764" x="406.2128" y="5968.35" v="43303" z="1" s="M+H+2" />
          <p rt="11.780" x="407.2139" y="702.87" v="5100" z="1" s="M+H+3" />
        </MSPeaks>
      </Spectrum>
    </Compound>
    <Compound algo="FindByMolecularFeature">
      <Location m="311.2459" rt="11.981" y="125696" v="1106741" />
      <Spectrum type="MFE" cpdAlgo="FindByMolecularFeature">
        <MSDetails p="+" />
        <Device type="TimeOfFlight" />
        <MSPeaks>
          <p rt="11.981" x="312.2532" y="125696.02" v="907844" z="1" s="M+H" />
          <p rt="11.982" x="313.2567" y="24277.56" v="176163" z="1" s="M+H+1" />
          <p rt="11.982" x="314.2632" y="3256.10" v="22735" z="1" s="M+H+2" />
        </MSPeaks>
      </Spectrum>
    </Compound>
    <Compound algo="FindByMolecularFeature">
      <Location m="293.2355" rt="11.987" y="165476" v="1583527" />
      <Spectrum type="MFE" cpdAlgo="FindByMolecularFeature">
        <MSDetails p="+" />
        <Device type="TimeOfFlight" />
        <MSPeaks>
          <p rt="11.987" x="294.2428" y="165476.06" v="1126393" z="1" s="M+H" />
          <p rt="11.984" x="295.2426" y="52527.76" v="374436" z="1" s="M+H+1" />
          <p rt="11.984" x="296.2302" y="11894.15" v="82697" z="1" s="M+H+2" />
        </MSPeaks>
      </Spectrum>
    </Compound>
    <Compound algo="FindByMolecularFeature">
      <Location m="288.1724" rt="12.045" y="68961" v="653566" />
      <Spectrum type="MFE" cpdAlgo="FindByMolecularFeature">
        <MSDetails p="+" />
        <Device type="TimeOfFlight" />
        <MSPeaks>
          <p rt="12.046" x="289.1797" y="68960.80" v="552060" z="1" s="M+H" />
          <p rt="12.043" x="290.1833" y="13287.55" v="101506" z="1" s="M+H+1" />
        </MSPeaks>
      </Spectrum>
    </Compound>
    <Compound algo="FindByMolecularFeature">
      <Location m="290.1882" rt="12.096" y="77157" v="838721" />
      <Spectrum type="MFE" cpdAlgo="FindByMolecularFeature">
        <MSDetails p="+" />
        <Device type="TimeOfFlight" />
        <MSPeaks>
          <p rt="12.096" x="291.1955" y="77157.40" v="693026" z="1" s="M+H" />
          <p rt="12.096" x="292.1988" y="15873.30" v="145694" z="1" s="M+H+1" />
        </MSPeaks>
      </Spectrum>
    </Compound>
    <Compound algo="FindByMolecularFeature">
      <Location m="171.1622" rt="12.226" y="75787" v="677306" />
      <Spectrum type="MFE" cpdAlgo="FindByMolecularFeature">
        <MSDetails p="+" />
        <Device type="TimeOfFlight" />
        <MSPeaks>
          <p rt="12.227" x="172.1694" y="75787.41" v="604994" z="1" s="M+H" />
          <p rt="12.225" x="173.1725" y="8740.27" v="71066" z="1" s="M+H+1" />
          <p rt="12.181" x="174.1762" y="806.74" v="1247" z="1" s="M+H+2" />
        </MSPeaks>
      </Spectrum>
    </Compound>
    <Compound algo="FindByMolecularFeature">
      <Location m="311.2459" rt="12.379" y="105780" v="837858" />
      <Spectrum type="MFE" cpdAlgo="FindByMolecularFeature">
        <MSDetails p="+" />
        <Device type="TimeOfFlight" />
        <MSPeaks>
          <p rt="12.379" x="312.2532" y="105779.91" v="693384" z="1" s="M+H" />
          <p rt="12.382" x="313.2563" y="20746.32" v="144474" z="1" s="M+H+1" />
        </MSPeaks>
      </Spectrum>
    </Compound>
    <Compound algo="FindByMolecularFeature">
      <Location m="293.2355" rt="12.381" y="213404" v="1936301" />
      <Spectrum type="MFE" cpdAlgo="FindByMolecularFeature">
        <MSDetails p="+" />
        <Device type="TimeOfFlight" />
        <MSPeaks>
          <p rt="12.381" x="294.2428" y="213403.67" v="1515880" z="1" s="M+H" />
          <p rt="12.379" x="295.2431" y="59218.46" v="420421" z="1" s="M+H+1" />
        </MSPeaks>
      </Spectrum>
    </Compound>
    <Compound algo="FindByMolecularFeature">
      <Location m="276.2092" rt="12.382" y="57823" v="544105" />
      <Spectrum type="MFE" cpdAlgo="FindByMolecularFeature">
        <MSDetails p="+" />
        <Device type="TimeOfFlight" />
        <MSPeaks>
          <p rt="12.383" x="277.2164" y="57823.00" v="446212" z="1" s="M+H" />
          <p rt="12.381" x="278.2199" y="13589.27" v="97894" z="1" s="M+H+1" />
        </MSPeaks>
      </Spectrum>
    </Compound>
    <Compound algo="FindByMolecularFeature">
      <Location m="477.2362" rt="12.439" y="57923" v="587627" />
      <Spectrum type="MFE" cpdAlgo="FindByMolecularFeature">
        <MSDetails p="+" />
        <Device type="TimeOfFlight" />
        <MSPeaks>
          <p rt="12.439" x="478.2435" y="57923.43" v="438979" z="1" s="M+H" />
          <p rt="12.438" x="479.2467" y="15997.41" v="123865" z="1" s="M+H+1" />
          <p rt="12.437" x="480.2489" y="3546.43" v="24783" z="1" s="M+H+2" />
        </MSPeaks>
      </Spectrum>
    </Compound>
    <Compound algo="FindByMolecularFeature">
      <Location m="411.2026" rt="12.487" y="290888" v="4217876" />
      <Spectrum type="MFE" cpdAlgo="FindByMolecularFeature">
        <MSDetails p="+" />
        <Device type="TimeOfFlight" />
        <MSPeaks>
          <p rt="12.487" x="412.2099" y="290888.16" v="2631389" z="1" s="M+H" />
          <p rt="12.486" x="413.2130" y="55385.13" v="507598" z="1" s="M+H+1" />
          <p rt="12.487" x="414.2076" y="95444.93" v="864387" z="1" s="M+H+2" />
          <p rt="12.488" x="415.2107" y="20110.41" v="185828" z="1" s="M+H+3" />
          <p rt="12.492" x="416.2128" y="3016.75" v="28674" z="1" s="M+H+4" />
        </MSPeaks>
      </Spectrum>
    </Compound>
    <Compound algo="FindByMolecularFeature">
      <Location m="274.1931" rt="12.660" y="99468" v="1359477" />
      <Spectrum type="MFE" cpdAlgo="FindByMolecularFeature">
        <MSDetails p="+" />
        <Device type="TimeOfFlight" />
        <MSPeaks>
          <p rt="12.660" x="275.2003" y="99467.62" v="1145045" z="1" s="M+H" />
          <p rt="12.662" x="276.2035" y="18708.97" v="214432" z="1" s="M+H+1" />
        </MSPeaks>
      </Spectrum>
    </Compound>
    <Compound algo="FindByMolecularFeature">
      <Location m="298.1931" rt="12.710" y="50443" v="463180" />
      <Spectrum type="MFE" cpdAlgo="FindByMolecularFeature">
        <MSDetails p="+" />
        <Device type="TimeOfFlight" />
        <MSPeaks>
          <p rt="12.708" x="299.2004" y="50443.13" v="358691" z="1" s="M+H" />
          <p rt="12.714" x="300.2037" y="11737.97" v="84864" z="1" s="M+H+1" />
          <p rt="12.725" x="301.2118" y="2654.56" v="19625" z="1" s="M+H+2" />
        </MSPeaks>
      </Spectrum>
    </Compound>
    <Compound algo="FindByMolecularFeature">
      <Location m="251.2250" rt="12.782" y="73146" v="546102" />
      <Spectrum type="MFE" cpdAlgo="FindByMolecularFeature">
        <MSDetails p="+" />
        <Device type="TimeOfFlight" />
        <MSPeaks>
          <p rt="12.782" x="252.2323" y="73146.05" v="456751" z="1" s="M+H" />
          <p rt="12.783" x="253.2356" y="12135.98" v="78310" z="1" s="M+H+1" />
          <p rt="12.792" x="254.2407" y="1715.07" v="11041" z="1" s="M+H+2" />
        </MSPeaks>
      </Spectrum>
    </Compound>
    <Compound algo="FindByMolecularFeature">
      <Location m="276.2090" rt="12.842" y="109299" v="1500607" />
      <Spectrum type="MFE" cpdAlgo="FindByMolecularFeature">
        <MSDetails p="+" />
        <Device type="TimeOfFlight" />
        <MSPeaks>
          <p rt="12.842" x="277.2162" y="109299.13" v="1222967" z="1" s="M+H" />
          <p rt="12.841" x="278.2195" y="24021.20" v="277641" z="1" s="M+H+1" />
        </MSPeaks>
      </Spectrum>
    </Compound>
    <Compound algo="FindByMolecularFeature">
      <Location m="568.2029" rt="12.848" y="54712" v="1147034" />
      <Spectrum type="MFE" cpdAlgo="FindByMolecularFeature">
        <MSDetails p="+" />
        <Device type="TimeOfFlight" />
        <MSPeaks>
          <p rt="12.865" x="569.2102" y="54711.91" v="471645" z="1" s="M+H" />
          <p rt="12.832" x="570.2135" y="34500.80" v="418911" z="1" s="M+H+1" />
          <p rt="12.831" x="571.2150" y="20648.13" v="256478" z="1" s="M+H+2" />
        </MSPeaks>
      </Spectrum>
    </Compound>
    <Compound algo="FindByMolecularFeature">
      <Location m="400.1524" rt="12.851" y="152376" v="1383134" />
      <Spectrum type="MFE" cpdAlgo="FindByMolecularFeature">
        <MSDetails p="+" />
        <Device type="TimeOfFlight" />
        <MSPeaks>
          <p rt="12.851" x="401.1596" y="152376.02" v="1080899" z="1" s="M+H" />
          <p rt="12.851" x="402.1628" y="36027.18" v="254253" z="1" s="M+H+1" />
          <p rt="12.850" x="403.1655" y="6495.22" v="44764" z="1" s="M+H+2" />
          <p rt="12.875" x="404.1663" y="473.40" v="3218" z="1" s="M+H+3" />
        </MSPeaks>
      </Spectrum>
    </Compound>
    <Compound algo="FindByMolecularFeature">
      <Location m="568.7051" rt="12.862" y="61424" v="1142895" />
      <Spectrum type="MFE" cpdAlgo="FindByMolecularFeature">
        <MSDetails p="+" />
        <Device type="TimeOfFlight" />
        <MSPeaks>
          <p rt="12.863" x="569.7124" y="61423.68" v="548248" z="1" s="M+H" />
          <p rt="12.864" x="570.7139" y="40474.71" v="368466" z="1" s="M+H+1" />
          <p rt="12.860" x="571.7134" y="18826.50" v="154902" z="1" s="M+H+2" />
          <p rt="12.831" x="572.7134" y="5866.82" v="71279" z="1" s="M+H+3" />
        </MSPeaks>
      </Spectrum>
    </Compound>
    <Compound algo="FindByMolecularFeature">
      <Location m="1083.4943" rt="12.862" y="200083" v="3772009" />
      <Spectrum type="MFE" cpdAlgo="FindByMolecularFeature">
        <MSDetails p="+" />
        <Device type="TimeOfFlight" />
        <MSPeaks>
          <p rt="12.864" x="542.7544" y="200082.55" v="1719160" z="2" s="M+2H" />
          <p rt="12.865" x="543.2558" y="131728.89" v="1130008" z="2" s="M+2H+1" />
          <p rt="12.864" x="543.7559" y="62298.41" v="535232" z="2" s="M+2H+2" />
          <p rt="12.836" x="544.2561" y="23457.88" v="283739" z="2" s="M+2H+3" />
          <p rt="12.833" x="544.7565" y="6862.48" v="84636" z="2" s="M+2H+4" />
          <p rt="12.840" x="545.2572" y="1438.17" v="19234" z="2" s="M+2H+5" />
        </MSPeaks>
      </Spectrum>
    </Compound>
    <Compound algo="FindByMolecularFeature">
      <Location m="1121.4404" rt="12.863" y="56657" v="1122516" />
      <Spectrum type="MFE" cpdAlgo="FindByMolecularFeature">
        <MSDetails p="+" />
        <Device type="TimeOfFlight" />
        <MSPeaks>
          <p rt="12.866" x="561.7275" y="56657.46" v="521551" z="2" s="M+2H" />
          <p rt="12.865" x="562.2290" y="37226.73" v="341660" z="2" s="M+2H+1" />
          <p rt="12.864" x="562.7293" y="17935.53" v="173172" z="2" s="M+2H+2" />
          <p rt="12.832" x="563.2286" y="6570.27" v="86133" z="2" s="M+2H+3" />
        </MSPeaks>
      </Spectrum>
    </Compound>
    <Compound algo="FindByMolecularFeature">
      <Location m="327.2409" rt="12.865" y="91192" v="1201252" />
      <Spectrum type="MFE" cpdAlgo="FindByMolecularFeature">
        <MSDetails p="+" />
        <Device type="TimeOfFlight" />
        <MSPeaks>
          <p rt="12.865" x="328.2482" y="91191.51" v="977132" z="1" s="M+H" />
          <p rt="12.863" x="329.2517" y="19139.73" v="203364" z="1" s="M+H+1" />
          <p rt="12.874" x="330.2588" y="3462.16" v="20756" z="1" s="M+H+2" />
        </MSPeaks>
      </Spectrum>
    </Compound>
    <Compound algo="FindByMolecularFeature">
      <Location m="293.2355" rt="12.870" y="150434" v="1591950" />
      <Spectrum type="MFE" cpdAlgo="FindByMolecularFeature">
        <MSDetails p="+" />
        <Device type="TimeOfFlight" />
        <MSPeaks>
          <p rt="12.869" x="294.2427" y="150434.30" v="1280627" z="1" s="M+H" />
          <p rt="12.875" x="295.2434" y="36327.04" v="311323" z="1" s="M+H+1" />
        </MSPeaks>
      </Spectrum>
    </Compound>
    <Compound algo="FindByMolecularFeature">
      <Location m="251.2249" rt="13.002" y="78874" v="878566" />
      <Spectrum type="MFE" cpdAlgo="FindByMolecularFeature">
        <MSDetails p="+" />
        <Device type="TimeOfFlight" />
        <MSPeaks>
          <p rt="13.002" x="252.2322" y="78873.52" v="748446" z="1" s="M+H" />
          <p rt="12.998" x="253.2359" y="13608.81" v="130120" z="1" s="M+H+1" />
        </MSPeaks>
      </Spectrum>
    </Compound>
    <Compound algo="FindByMolecularFeature">
      <Location m="327.2409" rt="13.197" y="76519" v="979482" />
      <Spectrum type="MFE" cpdAlgo="FindByMolecularFeature">
        <MSDetails p="+" />
        <Device type="TimeOfFlight" />
        <MSPeaks>
          <p rt="13.196" x="328.2482" y="76518.60" v="806868" z="1" s="M+H" />
          <p rt="13.198" x="329.2513" y="15812.99" v="172614" z="1" s="M+H+1" />
        </MSPeaks>
      </Spectrum>
    </Compound>
    <Compound algo="FindByMolecularFeature">
      <Location m="295.2510" rt="13.283" y="69144" v="865862" />
      <Spectrum type="MFE" cpdAlgo="FindByMolecularFeature">
        <MSDetails p="+" />
        <Device type="TimeOfFlight" />
        <MSPeaks>
          <p rt="13.282" x="296.2583" y="69143.93" v="676159" z="1" s="M+H" />
          <p rt="13.284" x="297.2609" y="17946.61" v="189703" z="1" s="M+H+1" />
        </MSPeaks>
      </Spectrum>
    </Compound>
    <Compound algo="FindByMolecularFeature">
      <Location m="291.2200" rt="13.321" y="166814" v="1465722" />
      <Spectrum type="MFE" cpdAlgo="FindByMolecularFeature">
        <MSDetails p="+" />
        <Device type="TimeOfFlight" />
        <MSPeaks>
          <p rt="13.313" x="292.2273" y="166813.63" v="1013181" z="1" s="M+H" />
          <p rt="13.353" x="293.2272" y="38300.46" v="452541" z="1" s="M+H+1" />
        </MSPeaks>
      </Spectrum>
    </Compound>
    <Compound algo="FindByMolecularFeature">
      <Location m="267.2198" rt="13.343" y="82216" v="775858" />
      <Spectrum type="MFE" cpdAlgo="FindByMolecularFeature">
        <MSDetails p="+" />
        <Device type="TimeOfFlight" />
        <MSPeaks>
          <p rt="13.342" x="268.2270" y="82216.14" v="638648" z="1" s="M+H" />
          <p rt="13.345" x="269.2304" y="15430.14" v="125138" z="1" s="M+H+1" />
          <p rt="13.353" x="270.2339" y="1693.60" v="12072" z="1" s="M+H+2" />
        </MSPeaks>
      </Spectrum>
    </Compound>
    <Compound algo="FindByMolecularFeature">
      <Location m="1135.4565" rt="13.372" y="95682" v="3301227" />
      <Spectrum type="MFE" cpdAlgo="FindByMolecularFeature">
        <MSDetails p="+" />
        <Device type="TimeOfFlight" />
        <MSPeaks>
          <p rt="13.372" x="568.7355" y="95681.50" v="1515909" z="2" s="M+2H" />
          <p rt="13.372" x="569.2369" y="65431.77" v="1035042" z="2" s="M+2H+1" />
          <p rt="13.369" x="569.7371" y="30794.54" v="482582" z="2" s="M+2H+2" />
          <p rt="13.373" x="570.2372" y="11888.79" v="187163" z="2" s="M+2H+3" />
          <p rt="13.369" x="570.7349" y="5011.47" v="80531" z="2" s="M+2H+4" />
        </MSPeaks>
      </Spectrum>
    </Compound>
    <Compound algo="FindByMolecularFeature">
      <Location m="575.2110" rt="13.374" y="135186" v="3745494" />
      <Spectrum type="MFE" cpdAlgo="FindByMolecularFeature">
        <MSDetails p="+" />
        <Device type="TimeOfFlight" />
        <MSPeaks>
          <p rt="13.374" x="576.2183" y="135185.55" v="1850186" z="1" s="M+H" />
          <p rt="13.374" x="577.2215" y="83098.59" v="1153161" z="1" s="M+H+1" />
          <p rt="13.372" x="578.2231" y="54043.60" v="742147" z="1" s="M+H+2" />
        </MSPeaks>
      </Spectrum>
    </Compound>
    <Compound algo="FindByMolecularFeature">
      <Location m="1097.5110" rt="13.377" y="759448" v="19537144" />
      <Spectrum type="MFE" cpdAlgo="FindByMolecularFeature">
        <MSDetails p="+" />
        <Device type="TimeOfFlight" />
        <MSPeaks>
          <p rt="13.380" x="549.7628" y="759448.19" v="9184850" z="2" s="M+2H" />
          <p rt="13.374" x="550.2646" y="486005.28" v="5873506" z="2" s="M+2H+1" />
          <p rt="13.375" x="550.7644" y="248359.08" v="3014119" z="2" s="M+2H+2" />
          <p rt="13.374" x="551.2644" y="89413.98" v="1095588" z="2" s="M+2H+3" />
          <p rt="13.373" x="551.7644" y="25426.97" v="303354" z="2" s="M+2H+4" />
          <p rt="13.400" x="552.2654" y="4261.56" v="50308" z="2" s="M+2H+5" />
          <p rt="13.391" x="552.7649" y="1306.02" v="15418" z="2" s="M+2H+6" />
        </MSPeaks>
      </Spectrum>
    </Compound>
    <Compound algo="FindByMolecularFeature">
      <Location m="575.7133" rt="13.385" y="144197" v="3858273" />
      <Spectrum type="MFE" cpdAlgo="FindByMolecularFeature">
        <MSDetails p="+" />
        <Device type="TimeOfFlight" />
        <MSPeaks>
          <p rt="13.400" x="576.7206" y="144196.78" v="1637571" z="1" s="M+H" />
          <p rt="13.371" x="577.7219" y="93457.59" v="1359729" z="1" s="M+H+1" />
          <p rt="13.373" x="578.7216" y="45560.65" v="668589" z="1" s="M+H+2" />
          <p rt="13.371" x="579.7210" y="13367.30" v="192384" z="1" s="M+H+3" />
        </MSPeaks>
      </Spectrum>
    </Compound>
    <Compound algo="FindByMolecularFeature">
      <Location m="598.4021" rt="13.637" y="57697" v="688529" />
      <Spectrum type="MFE" cpdAlgo="FindByMolecularFeature">
        <MSDetails p="+" />
        <Device type="TimeOfFlight" />
        <MSPeaks>
          <p rt="13.637" x="599.4094" y="57696.80" v="445336" z="1" s="M+H" />
          <p rt="13.637" x="600.4127" y="25043.24" v="193493" z="1" s="M+H+1" />
          <p rt="13.637" x="601.4159" y="5553.72" v="43145" z="1" s="M+H+2" />
          <p rt="13.632" x="602.4200" y="858.32" v="6555" z="1" s="M+H+3" />
        </MSPeaks>
      </Spectrum>
    </Compound>
    <Compound algo="FindByMolecularFeature">
      <Location m="267.2198" rt="13.643" y="113534" v="1511150" />
      <Spectrum type="MFE" cpdAlgo="FindByMolecularFeature">
        <MSDetails p="+" />
        <Device type="TimeOfFlight" />
        <MSPeaks>
          <p rt="13.642" x="268.2271" y="113533.77" v="1276880" z="1" s="M+H" />
          <p rt="13.647" x="269.2302" y="20874.66" v="234270" z="1" s="M+H+1" />
        </MSPeaks>
      </Spectrum>
    </Compound>
    <Compound algo="FindByMolecularFeature">
      <Location m="295.2509" rt="13.645" y="58599" v="752563" />
      <Spectrum type="MFE" cpdAlgo="FindByMolecularFeature">
        <MSDetails p="+" />
        <Device type="TimeOfFlight" />
        <MSPeaks>
          <p rt="13.643" x="296.2582" y="58598.52" v="594183" z="1" s="M+H" />
          <p rt="13.644" x="297.2601" y="14939.66" v="136651" z="1" s="M+H+1" />
          <p rt="13.686" x="298.2684" y="2496.26" v="21729" z="1" s="M+H+2" />
        </MSPeaks>
      </Spectrum>
    </Compound>
    <Compound algo="FindByMolecularFeature">
      <Location m="431.2308" rt="13.825" y="89445" v="924831" />
      <Spectrum type="MFE" cpdAlgo="FindByMolecularFeature">
        <MSDetails p="+" />
        <Device type="TimeOfFlight" />
        <MSPeaks>
          <p rt="13.825" x="432.2381" y="89445.43" v="686039" z="1" s="M+H" />
          <p rt="13.826" x="433.2414" y="25152.90" v="195586" z="1" s="M+H+1" />
          <p rt="13.820" x="434.2450" y="4664.84" v="34730" z="1" s="M+H+2" />
          <p rt="13.816" x="435.2494" y="1010.82" v="8477" z="1" s="M+H+3" />
        </MSPeaks>
      </Spectrum>
    </Compound>
    <Compound algo="FindByMolecularFeature">
      <Location m="414.2048" rt="13.829" y="443627" v="4753064" />
      <Spectrum type="MFE" cpdAlgo="FindByMolecularFeature">
        <MSDetails p="+" />
        <Device type="TimeOfFlight" />
        <MSPeaks>
          <p rt="13.829" x="415.2121" y="443627.16" v="3680015" z="1" s="M+H" />
          <p rt="13.828" x="416.2151" y="112151.19" v="920380" z="1" s="M+H+1" />
          <p rt="13.830" x="417.2181" y="19375.16" v="152670" z="1" s="M+H+2" />
        </MSPeaks>
      </Spectrum>
    </Compound>
    <Compound algo="FindByMolecularFeature">
      <Location m="118.0782" rt="13.831" y="56722" v="582337" />
      <Spectrum type="MFE" cpdAlgo="FindByMolecularFeature">
        <MSDetails p="+" />
        <Device type="TimeOfFlight" />
        <MSPeaks>
          <p rt="13.831" x="119.0855" y="56721.96" v="533408" z="1" s="M+H" />
          <p rt="13.835" x="120.0884" y="5577.35" v="48929" z="1" s="M+H+1" />
        </MSPeaks>
      </Spectrum>
    </Compound>
    <Compound algo="FindByMolecularFeature">
      <Location m="417.2152" rt="13.870" y="96829" v="975640" />
      <Spectrum type="MFE" cpdAlgo="FindByMolecularFeature">
        <MSDetails p="+" />
        <Device type="TimeOfFlight" />
        <MSPeaks>
          <p rt="13.870" x="418.2225" y="96828.75" v="744314" z="1" s="M+H" />
          <p rt="13.872" x="419.2263" y="25889.22" v="195388" z="1" s="M+H+1" />
          <p rt="13.870" x="420.2290" y="4326.50" v="32008" z="1" s="M+H+2" />
          <p rt="13.901" x="421.2291" y="531.31" v="3931" z="1" s="M+H+3" />
        </MSPeaks>
      </Spectrum>
    </Compound>
    <Compound algo="FindByMolecularFeature">
      <Location m="1033.5688" rt="13.897" y="86642" v="1415128" />
      <Spectrum type="MFE" cpdAlgo="FindByMolecularFeature">
        <MSDetails p="+" />
        <Device type="TimeOfFlight" />
        <MSPeaks>
          <p rt="13.896" x="517.7917" y="86641.80" v="717565" z="2" s="M+2H" />
          <p rt="13.900" x="518.2931" y="53959.59" v="446170" z="2" s="M+2H+1" />
          <p rt="13.898" x="518.7938" y="21651.65" v="176183" z="2" s="M+2H+2" />
          <p rt="13.894" x="519.2944" y="7423.02" v="60833" z="2" s="M+2H+3" />
          <p rt="13.893" x="519.7954" y="1813.07" v="14378" z="2" s="M+2H+4" />
        </MSPeaks>
      </Spectrum>
    </Compound>
    <Compound algo="FindByMolecularFeature">
      <Location m="309.2304" rt="13.974" y="221582" v="2060437" />
      <Spectrum type="MFE" cpdAlgo="FindByMolecularFeature">
        <MSDetails p="+" />
        <Device type="TimeOfFlight" />
        <MSPeaks>
          <p rt="13.975" x="310.2377" y="221582.33" v="1664180" z="1" s="M+H" />
          <p rt="13.975" x="311.2409" y="43987.77" v="329503" z="1" s="M+H+1" />
          <p rt="13.943" x="312.2502" y="10333.13" v="66754" z="1" s="M+H+2" />
        </MSPeaks>
      </Spectrum>
    </Compound>
    <Compound algo="FindByMolecularFeature">
      <Location m="294.2196" rt="13.974" y="54411" v="891585" />
      <Spectrum type="MFE" cpdAlgo="FindByMolecularFeature">
        <MSDetails p="+" />
        <Device type="TimeOfFlight" />
        <MSPeaks>
          <p rt="13.984" x="295.2269" y="54411.27" v="841757" z="1" s="M+H" />
          <p rt="13.922" x="296.2299" y="10773.70" v="49828" z="1" s="M+H+1" />
        </MSPeaks>
      </Spectrum>
    </Compound>
    <Compound algo="FindByMolecularFeature">
      <Location m="292.2042" rt="13.974" y="70546" v="650101" />
      <Spectrum type="MFE" cpdAlgo="FindByMolecularFeature">
        <MSDetails p="+" />
        <Device type="TimeOfFlight" />
        <MSPeaks>
          <p rt="13.974" x="293.2115" y="70545.98" v="551003" z="1" s="M+H" />
          <p rt="13.974" x="294.2146" y="12947.68" v="99098" z="1" s="M+H+1" />
        </MSPeaks>
      </Spectrum>
    </Compound>
    <Compound algo="FindByMolecularFeature">
      <Location m="350.2460" rt="14.018" y="255297" v="2357769" />
      <Spectrum type="MFE" cpdAlgo="FindByMolecularFeature">
        <MSDetails p="+" />
        <Device type="TimeOfFlight" />
        <MSPeaks>
          <p rt="14.018" x="351.2533" y="255297.22" v="1893842" z="1" s="M+H" />
          <p rt="14.017" x="352.2559" y="61785.29" v="463927" z="1" s="M+H+1" />
        </MSPeaks>
      </Spectrum>
    </Compound>
    <Compound algo="FindByMolecularFeature">
      <Location m="700.3949" rt="14.248" y="56233" v="821681" />
      <Spectrum type="MFE" cpdAlgo="FindByMolecularFeature">
        <MSDetails p="+" />
        <Device type="TimeOfFlight" />
        <MSPeaks>
          <p rt="14.247" x="701.4022" y="56232.58" v="526181" z="1" s="M+H" />
          <p rt="14.247" x="702.4051" y="25027.02" v="229978" z="1" s="M+H+1" />
          <p rt="14.251" x="703.4085" y="6245.68" v="56285" z="1" s="M+H+2" />
          <p rt="14.274" x="704.4109" y="1024.95" v="9237" z="1" s="M+H+3" />
        </MSPeaks>
      </Spectrum>
    </Compound>
    <Compound algo="FindByMolecularFeature">
      <Location m="847.4304" rt="14.250" y="66296" v="1514644" />
      <Spectrum type="MFE" cpdAlgo="FindByMolecularFeature">
        <MSDetails p="+" />
        <Device type="TimeOfFlight" />
        <MSPeaks>
          <p rt="14.250" x="424.7231" y="26645.76" v="248841" z="2" s="M+2H" />
          <p rt="14.247" x="425.2249" y="14542.29" v="133358" z="2" s="M+2H+1" />
          <p rt="14.247" x="425.7254" y="5597.30" v="50396" z="2" s="M+2H+2" />
          <p rt="14.255" x="426.2260" y="1024.84" v="9227" z="2" s="M+2H+3" />
          <p rt="14.252" x="848.4371" y="66296.11" v="622097" z="1" s="M+H" />
          <p rt="14.249" x="849.4402" y="33716.03" v="315153" z="1" s="M+H+1" />
          <p rt="14.250" x="850.4413" y="11407.18" v="106301" z="1" s="M+H+2" />
          <p rt="14.249" x="851.4414" y="3042.63" v="27597" z="1" s="M+H+3" />
          <p rt="14.268" x="852.4473" y="184.58" v="1674" z="1" s="M+H+4" />
        </MSPeaks>
      </Spectrum>
    </Compound>
    <Compound algo="FindByMolecularFeature">
      <Location m="960.5149" rt="14.250" y="131223" v="3058394" />
      <Spectrum type="MFE" cpdAlgo="FindByMolecularFeature">
        <MSDetails p="+" />
        <Device type="TimeOfFlight" />
        <MSPeaks>
          <p rt="14.249" x="481.2655" y="37105.57" v="345498" z="2" s="M+2H" />
          <p rt="14.248" x="481.7668" y="21612.45" v="200244" z="2" s="M+2H+1" />
          <p rt="14.253" x="482.2675" y="8097.48" v="72868" z="2" s="M+2H+2" />
          <p rt="14.257" x="482.7680" y="2671.68" v="23185" z="2" s="M+2H+3" />
          <p rt="14.231" x="483.2658" y="423.58" v="3676" z="2" s="M+2H+4" />
          <p rt="14.251" x="961.5217" y="131223.28" v="1310558" z="1" s="M+H" />
          <p rt="14.251" x="962.5245" y="73081.18" v="733523" z="1" s="M+H+1" />
          <p rt="14.249" x="963.5255" y="27785.26" v="273974" z="1" s="M+H+2" />
          <p rt="14.247" x="964.5263" y="7953.04" v="78399" z="1" s="M+H+3" />
          <p rt="14.239" x="965.5285" y="1697.70" v="16469" z="1" s="M+H+4" />
        </MSPeaks>
      </Spectrum>
    </Compound>
    <Compound algo="FindByMolecularFeature">
      <Location m="1073.6015" rt="14.251" y="4654738" v="96446480" />
      <Spectrum type="MFE" cpdAlgo="FindByMolecularFeature">
        <MSDetails p="+" />
        <Device type="TimeOfFlight" />
        <MSPeaks>
          <p rt="14.252" x="537.8080" y="4654738.00" v="47462288" z="2" sat="true" s="M+2H" />
          <p rt="14.251" x="538.3097" y="2971324.75" v="31032676" z="2" sat="true" s="M+2H+1" />
          <p rt="14.249" x="538.8106" y="1208026.00" v="12862663" z="2" s="M+2H+2" />
          <p rt="14.252" x="539.3115" y="373641.47" v="3861442" z="2" s="M+2H+3" />
          <p rt="14.250" x="539.8115" y="93038.35" v="983837" z="2" s="M+2H+4" />
          <p rt="14.249" x="540.3121" y="19524.22" v="200754" z="2" s="M+2H+5" />
          <p rt="14.256" x="540.8119" y="4102.46" v="39436" z="2" s="M+2H+6" />
          <p rt="14.251" x="541.3097" y="130.66" v="3384" z="2" s="M+2H+7" />
        </MSPeaks>
      </Spectrum>
    </Compound>
    <Compound algo="FindByMolecularFeature">
      <Location m="1045.6057" rt="14.251" y="108410" v="2092362" />
      <Spectrum type="MFE" cpdAlgo="FindByMolecularFeature">
        <MSDetails p="+" />
        <Device type="TimeOfFlight" />
        <MSPeaks>
          <p rt="14.253" x="523.8101" y="108409.89" v="1025618" z="2" s="M+2H" />
          <p rt="14.249" x="524.3116" y="69870.41" v="656512" z="2" s="M+2H+1" />
          <p rt="14.251" x="524.8112" y="30905.34" v="289352" z="2" s="M+2H+2" />
          <p rt="14.255" x="525.3090" y="10414.31" v="97498" z="2" s="M+2H+3" />
          <p rt="14.240" x="525.8025" y="2550.82" v="23382" z="2" s="M+2H+4" />
        </MSPeaks>
      </Spectrum>
    </Compound>
    <Compound algo="FindByMolecularFeature">
      <Location m="1111.5480" rt="14.257" y="250244" v="6595945" />
      <Spectrum type="MFE" cpdAlgo="FindByMolecularFeature">
        <MSDetails p="+" />
        <Device type="TimeOfFlight" />
        <MSPeaks>
          <p rt="14.258" x="556.7813" y="250244.28" v="3235819" z="2" s="M+2H" />
          <p rt="14.257" x="557.2826" y="165363.66" v="2120011" z="2" s="M+2H+1" />
          <p rt="14.257" x="557.7829" y="71105.16" v="935275" z="2" s="M+2H+2" />
          <p rt="14.248" x="558.2825" y="23018.98" v="304841" z="2" s="M+2H+3" />
        </MSPeaks>
      </Spectrum>
    </Compound>
    <Compound algo="FindByMolecularFeature">
      <Location m="563.2569" rt="14.258" y="344896" v="8526958" />
      <Spectrum type="MFE" cpdAlgo="FindByMolecularFeature">
        <MSDetails p="+" />
        <Device type="TimeOfFlight" />
        <MSPeaks>
          <p rt="14.258" x="564.2642" y="344895.78" v="4419644" z="1" s="M+H" />
          <p rt="14.258" x="565.2674" y="185725.39" v="2375952" z="1" s="M+H+1" />
          <p rt="14.258" x="566.2689" y="133496.30" v="1731362" z="1" s="M+H+2" />
        </MSPeaks>
      </Spectrum>
    </Compound>
    <Compound algo="FindByMolecularFeature">
      <Location m="563.7591" rt="14.259" y="350158" v="9531448" />
      <Spectrum type="MFE" cpdAlgo="FindByMolecularFeature">
        <MSDetails p="+" />
        <Device type="TimeOfFlight" />
        <MSPeaks>
          <p rt="14.259" x="564.7664" y="350158.47" v="4516287" z="1" s="M+H" />
          <p rt="14.259" x="565.7679" y="239186.69" v="3083805" z="1" s="M+H+1" />
          <p rt="14.259" x="566.7674" y="118288.58" v="1529173" z="1" s="M+H+2" />
          <p rt="14.258" x="567.7668" y="31137.63" v="402185" z="1" s="M+H+3" />
        </MSPeaks>
      </Spectrum>
    </Compound>
    <Compound algo="FindByMolecularFeature">
      <Location m="566.2602" rt="14.259" y="62163" v="1074436" />
      <Spectrum type="MFE" cpdAlgo="FindByMolecularFeature">
        <MSDetails p="+" />
        <Device type="TimeOfFlight" />
        <MSPeaks>
          <p rt="14.259" x="567.2675" y="62162.81" v="808085" z="1" s="M+H" />
          <p rt="14.258" x="568.2665" y="14937.21" v="188193" z="1" s="M+H+1" />
          <p rt="14.258" x="569.2658" y="6281.36" v="78157" z="1" s="M+H+2" />
        </MSPeaks>
      </Spectrum>
    </Compound>
    <Compound algo="FindByMolecularFeature">
      <Location m="291.2200" rt="14.399" y="135056" v="1423601" />
      <Spectrum type="MFE" cpdAlgo="FindByMolecularFeature">
        <MSDetails p="+" />
        <Device type="TimeOfFlight" />
        <MSPeaks>
          <p rt="14.400" x="292.2273" y="135056.23" v="1093235" z="1" s="M+H" />
          <p rt="14.399" x="293.2282" y="37112.42" v="269100" z="1" s="M+H+1" />
          <p rt="14.382" x="294.2152" y="7107.94" v="61265" z="1" s="M+H+2" />
        </MSPeaks>
      </Spectrum>
    </Compound>
    <Compound algo="FindByMolecularFeature">
      <Location m="352.2615" rt="14.460" y="71601" v="895550" />
      <Spectrum type="MFE" cpdAlgo="FindByMolecularFeature">
        <MSDetails p="+" />
        <Device type="TimeOfFlight" />
        <MSPeaks>
          <p rt="14.459" x="353.2688" y="71600.93" v="771981" z="1" s="M+H" />
          <p rt="14.464" x="354.2719" y="15783.43" v="106755" z="1" s="M+H+1" />
          <p rt="14.463" x="355.2763" y="2054.85" v="16814" z="1" s="M+H+2" />
        </MSPeaks>
      </Spectrum>
    </Compound>
    <Compound algo="FindByMolecularFeature">
      <Location m="1067.4989" rt="14.729" y="63989" v="1062337" />
      <Spectrum type="MFE" cpdAlgo="FindByMolecularFeature">
        <MSDetails p="+" />
        <Device type="TimeOfFlight" />
        <MSPeaks>
          <p rt="14.729" x="534.7567" y="63989.12" v="513487" z="2" s="M+2H" />
          <p rt="14.728" x="535.2581" y="40476.20" v="326201" z="2" s="M+2H+1" />
          <p rt="14.727" x="535.7583" y="18683.47" v="146382" z="2" s="M+2H+2" />
          <p rt="14.729" x="536.2585" y="7294.00" v="57329" z="2" s="M+2H+3" />
          <p rt="14.729" x="536.7585" y="2466.33" v="18938" z="2" s="M+2H+4" />
        </MSPeaks>
      </Spectrum>
    </Compound>
    <Compound algo="FindByMolecularFeature">
      <Location m="503.2054" rt="14.883" y="98255" v="2143321" />
      <Spectrum type="MFE" cpdAlgo="FindByMolecularFeature">
        <MSDetails p="+" />
        <Device type="TimeOfFlight" />
        <MSPeaks>
          <p rt="14.884" x="504.2127" y="98254.60" v="1010105" z="1" s="M+H" />
          <p rt="14.882" x="505.2157" y="22186.49" v="226992" z="1" s="M+H+1" />
          <p rt="14.881" x="506.2102" y="62554.86" v="634022" z="1" s="M+H+2" />
          <p rt="14.883" x="507.2133" y="15305.57" v="156440" z="1" s="M+H+3" />
          <p rt="14.882" x="508.2085" y="11547.14" v="115763" z="1" s="M+H+4" />
        </MSPeaks>
      </Spectrum>
    </Compound>
    <Compound algo="FindByMolecularFeature">
      <Location m="279.2567" rt="14.962" y="583579" v="5803574" />
      <Spectrum type="MFE" cpdAlgo="FindByMolecularFeature">
        <MSDetails p="+" />
        <Device type="TimeOfFlight" />
        <MSPeaks>
          <p rt="14.962" x="280.2640" y="583579.25" v="4764525" z="1" s="M+H" />
          <p rt="14.961" x="281.2667" y="114220.83" v="932109" z="1" s="M+H+1" />
          <p rt="14.959" x="282.2687" y="14107.46" v="106940" z="1" s="M+H+2" />
        </MSPeaks>
      </Spectrum>
    </Compound>
    <Compound algo="FindByMolecularFeature">
      <Location m="319.2487" rt="14.962" y="59937" v="599081" />
      <Spectrum type="MFE" cpdAlgo="FindByMolecularFeature">
        <MSDetails p="+" />
        <Device type="TimeOfFlight" />
        <MSPeaks>
          <p rt="14.960" x="320.2560" y="59936.99" v="469747" z="1" s="M+H" />
          <p rt="14.964" x="321.2590" y="13761.38" v="112302" z="1" s="M+H+1" />
          <p rt="14.982" x="322.2634" y="2141.61" v="17033" z="1" s="M+H+2" />
        </MSPeaks>
      </Spectrum>
    </Compound>
    <Compound algo="FindByMolecularFeature">
      <Location m="262.2294" rt="14.963" y="67381" v="723296" />
      <Spectrum type="MFE" cpdAlgo="FindByMolecularFeature">
        <MSDetails p="+" />
        <Device type="TimeOfFlight" />
        <MSPeaks>
          <p rt="14.963" x="263.2367" y="67380.77" v="576862" z="1" s="M+H" />
          <p rt="14.964" x="264.2397" y="13918.96" v="123077" z="1" s="M+H+1" />
          <p rt="14.973" x="265.2465" y="2925.88" v="23357" z="1" s="M+H+2" />
        </MSPeaks>
      </Spectrum>
    </Compound>
    <Compound algo="FindByMolecularFeature">
      <Location m="352.2615" rt="14.969" y="132605" v="1130600" />
      <Spectrum type="MFE" cpdAlgo="FindByMolecularFeature">
        <MSDetails p="+" />
        <Device type="TimeOfFlight" />
        <MSPeaks>
          <p rt="14.969" x="353.2688" y="132605.42" v="897008" z="1" s="M+H" />
          <p rt="14.968" x="354.2720" y="28895.93" v="195117" z="1" s="M+H+1" />
          <p rt="14.991" x="355.2764" y="3822.54" v="38475" z="1" s="M+H+2" />
        </MSPeaks>
      </Spectrum>
    </Compound>
    <Compound algo="FindByMolecularFeature">
      <Location m="350.2457" rt="14.993" y="54544" v="487209" />
      <Spectrum type="MFE" cpdAlgo="FindByMolecularFeature">
        <MSDetails p="+" />
        <Device type="TimeOfFlight" />
        <MSPeaks>
          <p rt="14.994" x="351.2530" y="54544.29" v="389598" z="1" s="M+H" />
          <p rt="14.992" x="352.2562" y="13778.29" v="97611" z="1" s="M+H+1" />
        </MSPeaks>
      </Spectrum>
    </Compound>
    <Compound algo="FindByMolecularFeature">
      <Location m="1081.5144" rt="15.221" y="78854" v="1727860" />
      <Spectrum type="MFE" cpdAlgo="FindByMolecularFeature">
        <MSDetails p="+" />
        <Device type="TimeOfFlight" />
        <MSPeaks>
          <p rt="15.220" x="541.7645" y="78853.55" v="815492" z="2" s="M+2H" />
          <p rt="15.221" x="542.2660" y="51614.90" v="525942" z="2" s="M+2H+1" />
          <p rt="15.227" x="542.7662" y="26009.10" v="268207" z="2" s="M+2H+2" />
          <p rt="15.218" x="543.2664" y="9226.19" v="94531" z="2" s="M+2H+3" />
          <p rt="15.213" x="543.7668" y="2356.81" v="23688" z="2" s="M+2H+4" />
        </MSPeaks>
      </Spectrum>
    </Compound>
    <Compound algo="FindByMolecularFeature">
      <Location m="1991.0400" rt="15.228" y="139475" v="4975397" />
      <Spectrum type="MFE" cpdAlgo="FindByMolecularFeature">
        <MSDetails p="+" />
        <Device type="TimeOfFlight" />
        <MSPeaks>
          <p rt="15.228" x="996.5273" y="120856.87" v="1364215" z="2" s="M+2H" />
          <p rt="15.228" x="997.0286" y="139474.50" v="1570643" z="2" s="M+2H+1" />
          <p rt="15.228" x="997.5295" y="97269.16" v="1094144" z="2" s="M+2H+2" />
          <p rt="15.230" x="998.0299" y="50261.73" v="566779" z="2" s="M+2H+3" />
          <p rt="15.228" x="998.5300" y="23291.24" v="262314" z="2" s="M+2H+4" />
          <p rt="15.229" x="999.0298" y="10433.29" v="117301" z="2" s="M+2H+5" />
        </MSPeaks>
      </Spectrum>
    </Compound>
    <Compound algo="FindByMolecularFeature">
      <Location m="2007.0097" rt="15.228" y="215238" v="8722973" />
      <Spectrum type="MFE" cpdAlgo="FindByMolecularFeature">
        <MSDetails p="+" />
        <Device type="TimeOfFlight" />
        <MSPeaks>
          <p rt="15.228" x="1004.5121" y="215238.17" v="2170863" z="2" s="M+2H" />
          <p rt="15.228" x="1005.0132" y="177153.03" v="1784637" z="2" s="M+2H+1" />
          <p rt="15.229" x="1005.5141" y="192479.73" v="1948877" z="2" s="M+2H+2" />
          <p rt="15.228" x="1006.0150" y="155005.05" v="1571690" z="2" s="M+2H+3" />
          <p rt="15.229" x="1006.5145" y="122941.54" v="1246908" z="2" s="M+2H+4" />
        </MSPeaks>
      </Spectrum>
    </Compound>
    <Compound algo="FindByMolecularFeature">
      <Location m="2012.0148" rt="15.229" y="77255" v="1910962" />
      <Spectrum type="MFE" cpdAlgo="FindByMolecularFeature">
        <MSDetails p="+" />
        <Device type="TimeOfFlight" />
        <MSPeaks>
          <p rt="15.230" x="1007.0147" y="77255.02" v="856862" z="2" s="M+2H" />
          <p rt="15.230" x="1007.5143" y="45762.87" v="508932" z="2" s="M+2H+1" />
          <p rt="15.230" x="1008.0139" y="23859.80" v="264082" z="2" s="M+2H+2" />
          <p rt="15.228" x="1008.5141" y="13721.14" v="150950" z="2" s="M+2H+3" />
          <p rt="15.224" x="1009.0130" y="7446.43" v="81235" z="2" s="M+2H+4" />
          <p rt="15.222" x="1009.5130" y="4457.19" v="48901" z="2" s="M+2H+5" />
        </MSPeaks>
      </Spectrum>
    </Compound>
    <Compound algo="FindByMolecularFeature">
      <Location m="119.0736" rt="15.229" y="61498" v="740769" />
      <Spectrum type="MFE" cpdAlgo="FindByMolecularFeature">
        <MSDetails p="+" />
        <Device type="TimeOfFlight" />
        <MSPeaks>
          <p rt="15.231" x="120.0809" y="61498.30" v="686294" z="1" s="M+H" />
          <p rt="15.219" x="121.0834" y="9820.91" v="54475" z="1" s="M+H+1" />
        </MSPeaks>
      </Spectrum>
    </Compound>
    <Compound algo="FindByMolecularFeature">
      <Location m="730.4085" rt="15.230" y="57831" v="1018726" />
      <Spectrum type="MFE" cpdAlgo="FindByMolecularFeature">
        <MSDetails p="+" />
        <Device type="TimeOfFlight" />
        <MSPeaks>
          <p rt="15.231" x="731.4158" y="57830.89" v="617788" z="1" s="M+H" />
          <p rt="15.230" x="732.4187" y="25869.88" v="271554" z="1" s="M+H+1" />
          <p rt="15.231" x="733.4225" y="9880.63" v="103851" z="1" s="M+H+2" />
          <p rt="15.225" x="734.4243" y="2483.52" v="25533" z="1" s="M+H+3" />
        </MSPeaks>
      </Spectrum>
    </Compound>
    <Compound algo="FindByMolecularFeature">
      <Location m="863.4616" rt="15.231" y="54066" v="1260943" />
      <Spectrum type="MFE" cpdAlgo="FindByMolecularFeature">
        <MSDetails p="+" />
        <Device type="TimeOfFlight" />
        <MSPeaks>
          <p rt="15.228" x="432.7389" y="11744.05" v="129436" z="2" s="M+2H" />
          <p rt="15.229" x="433.2405" y="6737.39" v="80874" z="2" s="M+2H+1" />
          <p rt="15.232" x="433.7399" y="2674.43" v="20649" z="2" s="M+2H+2" />
          <p rt="15.230" x="864.4685" y="54065.82" v="589261" z="1" s="M+H" />
          <p rt="15.231" x="865.4714" y="28812.02" v="309031" z="1" s="M+H+1" />
          <p rt="15.233" x="866.4725" y="10024.78" v="106035" z="1" s="M+H+2" />
          <p rt="15.237" x="867.4726" y="2448.67" v="25658" z="1" s="M+H+3" />
        </MSPeaks>
      </Spectrum>
    </Compound>
    <Compound algo="FindByMolecularFeature">
      <Location m="829.4785" rt="15.231" y="142443" v="3103003" />
      <Spectrum type="MFE" cpdAlgo="FindByMolecularFeature">
        <MSDetails p="+" />
        <Device type="TimeOfFlight" />
        <MSPeaks>
          <p rt="15.225" x="415.7468" y="30349.62" v="313090" z="2" s="M+2H" />
          <p rt="15.229" x="416.2483" y="15774.08" v="163900" z="2" s="M+2H+1" />
          <p rt="15.234" x="416.7490" y="5407.42" v="56048" z="2" s="M+2H+2" />
          <p rt="15.232" x="830.4857" y="142443.47" v="1531249" z="1" s="M+H" />
          <p rt="15.231" x="831.4887" y="67766.91" v="728651" z="1" s="M+H+1" />
          <p rt="15.231" x="832.4890" y="23212.33" v="246202" z="1" s="M+H+2" />
          <p rt="15.230" x="833.4886" y="6114.60" v="63863" z="1" s="M+H+3" />
        </MSPeaks>
      </Spectrum>
    </Compound>
    <Compound algo="FindByMolecularFeature">
      <Location m="912.5482" rt="15.231" y="67174" v="1937985" />
      <Spectrum type="MFE" cpdAlgo="FindByMolecularFeature">
        <MSDetails p="+" />
        <Device type="TimeOfFlight" />
        <MSPeaks>
          <p rt="15.230" x="457.2817" y="67173.86" v="709965" z="2" s="M+2H" />
          <p rt="15.234" x="457.7834" y="36996.07" v="394324" z="2" s="M+2H+1" />
          <p rt="15.231" x="458.2846" y="12210.61" v="128762" z="2" s="M+2H+2" />
          <p rt="15.229" x="458.7861" y="2060.45" v="21169" z="2" s="M+2H+3" />
          <p rt="15.230" x="913.5542" y="41053.82" v="388518" z="1" s="M+H" />
          <p rt="15.228" x="914.5573" y="23680.93" v="225441" z="1" s="M+H+1" />
          <p rt="15.235" x="915.5601" y="7175.14" v="62612" z="1" s="M+H+2" />
          <p rt="15.227" x="916.5642" y="824.56" v="7195" z="1" s="M+H+3" />
        </MSPeaks>
      </Spectrum>
    </Compound>
    <Compound algo="FindByMolecularFeature">
      <Location m="517.7336" rt="15.232" y="70147" v="1261877" />
      <Spectrum type="MFE" cpdAlgo="FindByMolecularFeature">
        <MSDetails p="+" />
        <Device type="TimeOfFlight" />
        <MSPeaks>
          <p rt="15.232" x="518.7409" y="70146.67" v="965659" z="1" s="M+H" />
          <p rt="15.232" x="519.7400" y="15554.47" v="212873" z="1" s="M+H+1" />
          <p rt="15.234" x="520.7404" y="6322.60" v="83346" z="1" s="M+H+2" />
        </MSPeaks>
      </Spectrum>
    </Compound>
    <Compound algo="FindByMolecularFeature">
      <Location m="1029.4609" rt="15.233" y="372434" v="13115379" />
      <Spectrum type="MFE" cpdAlgo="FindByMolecularFeature">
        <MSDetails p="+" />
        <Device type="TimeOfFlight" />
        <MSPeaks>
          <p rt="15.233" x="515.7377" y="372433.97" v="5306781" z="2" s="M+2H" />
          <p rt="15.234" x="516.2400" y="363232.06" v="5176754" z="2" s="M+2H+1" />
          <p rt="15.232" x="516.7409" y="184841.45" v="2631845" z="2" s="M+2H+2" />
        </MSPeaks>
      </Spectrum>
    </Compound>
    <Compound algo="FindByMolecularFeature">
      <Location m="516.2342" rt="15.234" y="267268" v="6294283" />
      <Spectrum type="MFE" cpdAlgo="FindByMolecularFeature">
        <MSDetails p="+" />
        <Device type="TimeOfFlight" />
        <MSPeaks>
          <p rt="15.234" x="517.2414" y="267267.59" v="3889350" z="1" s="M+H" />
          <p rt="15.234" x="518.2407" y="130175.41" v="1902806" z="1" s="M+H+1" />
          <p rt="15.232" x="519.2401" y="34882.89" v="502128" z="1" s="M+H+2" />
        </MSPeaks>
      </Spectrum>
    </Compound>
    <Compound algo="FindByMolecularFeature">
      <Location m="1014.4966" rt="15.237" y="334131" v="11609504" />
      <Spectrum type="MFE" cpdAlgo="FindByMolecularFeature">
        <MSDetails p="+" />
        <Device type="TimeOfFlight" />
        <MSPeaks>
          <p rt="15.233" x="508.2551" y="334130.72" v="4836297" z="2" s="M+2H" />
          <p rt="15.233" x="508.7563" y="207649.52" v="3020705" z="2" s="M+2H+1" />
          <p rt="15.230" x="509.2567" y="81815.53" v="1183246" z="2" s="M+2H+2" />
          <p rt="15.229" x="509.7569" y="25293.97" v="362944" z="2" s="M+2H+3" />
          <p rt="15.257" x="1015.5081" y="71803.96" v="1121367" z="1" s="M+H" />
          <p rt="15.263" x="1016.5111" y="41067.04" v="642354" z="1" s="M+H+1" />
          <p rt="15.262" x="1017.5109" y="20561.24" v="319756" z="1" s="M+H+2" />
          <p rt="15.246" x="1018.5121" y="7968.60" v="122835" z="1" s="M+H+3" />
        </MSPeaks>
      </Spectrum>
    </Compound>
    <Compound algo="FindByMolecularFeature">
      <Location m="976.5469" rt="15.238" y="15009337" v="641480960" />
      <Spectrum type="MFE" cpdAlgo="FindByMolecularFeature">
        <MSDetails p="+" />
        <Device type="TimeOfFlight" />
        <MSPeaks>
          <p rt="15.230" x="489.2816" y="4159409.75" v="47962440" z="2" sat="true" s="M+2H" />
          <p rt="15.229" x="489.7831" y="2507573.75" v="29208660" z="2" sat="true" s="M+2H+1" />
          <p rt="15.228" x="490.2839" y="900505.06" v="10639560" z="2" s="M+2H+2" />
          <p rt="15.229" x="490.7845" y="266826.84" v="3081301" z="2" s="M+2H+3" />
          <p rt="15.228" x="491.2846" y="62793.00" v="730213" z="2" s="M+2H+4" />
          <p rt="15.228" x="491.7852" y="12529.57" v="142750" z="2" s="M+2H+5" />
          <p rt="15.231" x="492.2853" y="1471.26" v="19261" z="2" s="M+2H+6" />
          <p rt="15.242" x="977.5539" y="15009337.00" v="242680304" z="1" sat="true" s="M+H" />
          <p rt="15.239" x="978.5571" y="8872787.00" v="184050080" z="1" sat="true" s="M+H+1" />
          <p rt="15.235" x="979.5589" y="3372065.25" v="89576856" z="1" sat="true" s="M+H+2" />
          <p rt="15.234" x="980.5601" y="903622.44" v="25994440" z="1" s="M+H+3" />
          <p rt="15.233" x="981.5615" y="203184.53" v="5947671" z="1" s="M+H+4" />
          <p rt="15.233" x="982.5621" y="42305.04" v="1117286" z="1" s="M+H+5" />
          <p rt="15.240" x="983.5624" y="37333.08" v="330103" z="1" s="M+H+6" />
        </MSPeaks>
      </Spectrum>
    </Compound>
    <Compound algo="FindByMolecularFeature">
      <Location m="998.5283" rt="15.247" y="784498" v="29468742" />
      <Spectrum type="MFE" cpdAlgo="FindByMolecularFeature">
        <MSDetails p="+" />
        <Device type="TimeOfFlight" />
        <MSPeaks>
          <p rt="15.233" x="500.2657" y="37896.46" v="516689" z="2" s="M+2H" />
          <p rt="15.234" x="500.7669" y="27699.00" v="379783" z="2" s="M+2H+1" />
          <p rt="15.231" x="501.2623" y="52099.51" v="709426" z="2" s="M+2H+2" />
          <p rt="15.230" x="501.7629" y="28251.81" v="383882" z="2" s="M+2H+3" />
          <p rt="15.238" x="502.2635" y="11022.54" v="148178" z="2" s="M+2H+4" />
          <p rt="15.240" x="502.7634" y="3105.39" v="41403" z="2" s="M+2H+5" />
          <p rt="15.251" x="999.5360" y="784497.56" v="14780959" z="1" s="M+H" />
          <p rt="15.243" x="1000.5385" y="454277.56" v="8266994" z="1" s="M+H+1" />
          <p rt="15.248" x="1001.5393" y="167721.70" v="3108134" z="1" s="M+H+2" />
          <p rt="15.248" x="1002.5393" y="45818.89" v="866012" z="1" s="M+H+3" />
          <p rt="15.226" x="1003.5292" y="14529.33" v="267283" z="1" s="M+H+4" />
        </MSPeaks>
      </Spectrum>
    </Compound>
    <Compound algo="FindByMolecularFeature">
      <Location m="350.2459" rt="15.269" y="114030" v="1250758" />
      <Spectrum type="MFE" cpdAlgo="FindByMolecularFeature">
        <MSDetails p="+" />
        <Device type="TimeOfFlight" />
        <MSPeaks>
          <p rt="15.269" x="351.2532" y="114030.13" v="1018037" z="1" s="M+H" />
          <p rt="15.267" x="352.2566" y="25404.35" v="232721" z="1" s="M+H+1" />
        </MSPeaks>
      </Spectrum>
    </Compound>
    <Compound algo="FindByMolecularFeature">
      <Location m="1067.4991" rt="15.331" y="98222" v="1491788" />
      <Spectrum type="MFE" cpdAlgo="FindByMolecularFeature">
        <MSDetails p="+" />
        <Device type="TimeOfFlight" />
        <MSPeaks>
          <p rt="15.330" x="534.7568" y="98221.87" v="731721" z="2" s="M+2H" />
          <p rt="15.330" x="535.2581" y="62802.98" v="466251" z="2" s="M+2H+1" />
          <p rt="15.332" x="535.7583" y="29130.75" v="215116" z="2" s="M+2H+2" />
          <p rt="15.332" x="536.2588" y="10763.92" v="78700" z="2" s="M+2H+3" />
        </MSPeaks>
      </Spectrum>
    </Compound>
    <Compound algo="FindByMolecularFeature">
      <Location m="199.1937" rt="15.339" y="68450" v="765963" />
      <Spectrum type="MFE" cpdAlgo="FindByMolecularFeature">
        <MSDetails p="+" />
        <Device type="TimeOfFlight" />
        <MSPeaks>
          <p rt="15.338" x="200.2010" y="68450.40" v="668104" z="1" s="M+H" />
          <p rt="15.339" x="201.2042" y="8496.26" v="96265" z="1" s="M+H+1" />
          <p rt="15.373" x="202.2081" y="1099.32" v="1594" z="1" s="M+H+2" />
        </MSPeaks>
      </Spectrum>
    </Compound>
    <Compound algo="FindByMolecularFeature">
      <Location m="276.2094" rt="15.425" y="544316" v="5478052" />
      <Spectrum type="MFE" cpdAlgo="FindByMolecularFeature">
        <MSDetails p="+" />
        <Device type="TimeOfFlight" />
        <MSPeaks>
          <p rt="15.428" x="277.2167" y="544316.38" v="4002266" z="1" s="M+H" />
          <p rt="15.414" x="278.2199" y="113963.88" v="1401119" z="1" s="M+H+1" />
          <p rt="15.419" x="553.4255" y="5207.86" v="25103" z="1" s="2M+H" />
          <p rt="15.436" x="554.4282" y="2700.44" v="12230" z="1" s="2M+H+1" />
        </MSPeaks>
      </Spectrum>
    </Compound>
    <Compound algo="FindByMolecularFeature">
      <Location m="357.1942" rt="15.492" y="153287" v="1302629" />
      <Spectrum type="MFE" cpdAlgo="FindByMolecularFeature">
        <MSDetails p="+" />
        <Device type="TimeOfFlight" />
        <MSPeaks>
          <p rt="15.492" x="358.2015" y="153287.45" v="1018169" z="1" s="M+H" />
          <p rt="15.493" x="359.2046" y="36993.92" v="243583" z="1" s="M+H+1" />
          <p rt="15.498" x="360.2081" y="5872.26" v="37405" z="1" s="M+H+2" />
          <p rt="15.505" x="361.2122" y="456.38" v="3471" z="1" s="M+H+3" />
        </MSPeaks>
      </Spectrum>
    </Compound>
    <Compound algo="FindByMolecularFeature">
      <Location m="350.2459" rt="15.493" y="108764" v="863434" />
      <Spectrum type="MFE" cpdAlgo="FindByMolecularFeature">
        <MSDetails p="+" />
        <Device type="TimeOfFlight" />
        <MSPeaks>
          <p rt="15.493" x="351.2532" y="108764.27" v="706443" z="1" s="M+H" />
          <p rt="15.492" x="352.2563" y="25060.65" v="156991" z="1" s="M+H+1" />
        </MSPeaks>
      </Spectrum>
    </Compound>
    <Compound algo="FindByMolecularFeature">
      <Location m="1067.4992" rt="15.552" y="141169" v="2144647" />
      <Spectrum type="MFE" cpdAlgo="FindByMolecularFeature">
        <MSDetails p="+" />
        <Device type="TimeOfFlight" />
        <MSPeaks>
          <p rt="15.553" x="534.7569" y="141169.48" v="1029300" z="2" s="M+2H" />
          <p rt="15.552" x="535.2582" y="91067.52" v="665039" z="2" s="M+2H+1" />
          <p rt="15.553" x="535.7584" y="42101.73" v="303718" z="2" s="M+2H+2" />
          <p rt="15.550" x="536.2587" y="14707.62" v="106135" z="2" s="M+2H+3" />
          <p rt="15.547" x="536.7583" y="4595.41" v="32613" z="2" s="M+2H+4" />
          <p rt="15.543" x="537.2584" y="1105.15" v="7843" z="2" s="M+2H+5" />
        </MSPeaks>
      </Spectrum>
    </Compound>
    <Compound algo="FindByMolecularFeature">
      <Location m="1118.4160" rt="15.557" y="109020" v="1084605" />
      <Spectrum type="MFE" cpdAlgo="FindByMolecularFeature">
        <MSDetails p="+" />
        <Device type="TimeOfFlight" />
        <MSPeaks>
          <p rt="15.556" x="560.2153" y="7750.12" v="66100" z="2" s="M+2H" />
          <p rt="15.561" x="560.7167" y="8462.29" v="73366" z="2" s="M+2H+1" />
          <p rt="15.557" x="561.2130" y="109019.60" v="945139" z="2" s="M+2H+2" />
        </MSPeaks>
      </Spectrum>
    </Compound>
    <Compound algo="FindByMolecularFeature">
      <Location m="1121.4161" rt="15.557" y="116859" v="3413969" />
      <Spectrum type="MFE" cpdAlgo="FindByMolecularFeature">
        <MSDetails p="+" />
        <Device type="TimeOfFlight" />
        <MSPeaks>
          <p rt="15.557" x="561.7153" y="116858.73" v="1045170" z="2" s="M+2H" />
          <p rt="15.555" x="562.2163" y="61953.96" v="554303" z="2" s="M+2H+1" />
          <p rt="15.558" x="562.7166" y="97616.18" v="878058" z="2" s="M+2H+2" />
          <p rt="15.558" x="563.2179" y="56504.51" v="507688" z="2" s="M+2H+3" />
          <p rt="15.557" x="563.7162" y="47971.62" v="428748" z="2" s="M+2H+4" />
        </MSPeaks>
      </Spectrum>
    </Compound>
    <Compound algo="FindByMolecularFeature">
      <Location m="1105.4460" rt="15.557" y="80683" v="1779364" />
      <Spectrum type="MFE" cpdAlgo="FindByMolecularFeature">
        <MSDetails p="+" />
        <Device type="TimeOfFlight" />
        <MSPeaks>
          <p rt="15.559" x="553.7303" y="80683.13" v="780280" z="2" s="M+2H" />
          <p rt="15.553" x="554.2316" y="51883.48" v="616314" z="2" s="M+2H+1" />
          <p rt="15.558" x="554.7317" y="25082.38" v="293809" z="2" s="M+2H+2" />
          <p rt="15.560" x="555.2320" y="9186.42" v="88960" z="2" s="M+2H+3" />
        </MSPeaks>
      </Spectrum>
    </Compound>
    <Compound algo="FindByMolecularFeature">
      <Location m="283.3241" rt="15.562" y="141540" v="2352990" />
      <Spectrum type="MFE" cpdAlgo="FindByMolecularFeature">
        <MSDetails p="+" />
        <Device type="TimeOfFlight" />
        <MSPeaks>
          <p rt="15.562" x="284.3314" y="141539.94" v="1898186" z="1" s="M+H" />
          <p rt="15.563" x="285.3346" y="30220.81" v="415238" z="1" s="M+H+1" />
          <p rt="15.568" x="286.3370" y="3381.33" v="39567" z="1" s="M+H+2" />
        </MSPeaks>
      </Spectrum>
    </Compound>
    <Compound algo="FindByMolecularFeature">
      <Location m="262.2295" rt="15.631" y="79238" v="798609" />
      <Spectrum type="MFE" cpdAlgo="FindByMolecularFeature">
        <MSDetails p="+" />
        <Device type="TimeOfFlight" />
        <MSPeaks>
          <p rt="15.633" x="263.2368" y="79237.92" v="632478" z="1" s="M+H" />
          <p rt="15.630" x="264.2400" y="16931.52" v="131042" z="1" s="M+H+1" />
          <p rt="15.561" x="265.2469" y="2610.64" v="35090" z="1" s="M+H+2" />
        </MSPeaks>
      </Spectrum>
    </Compound>
    <Compound algo="FindByMolecularFeature">
      <Location m="314.1881" rt="15.636" y="100155" v="967770" />
      <Spectrum type="MFE" cpdAlgo="FindByMolecularFeature">
        <MSDetails p="+" />
        <Device type="TimeOfFlight" />
        <MSPeaks>
          <p rt="15.635" x="315.1954" y="100154.52" v="761849" z="1" s="M+H" />
          <p rt="15.639" x="316.1992" y="22206.99" v="171994" z="1" s="M+H+1" />
          <p rt="15.653" x="317.2052" y="3724.68" v="33927" z="1" s="M+H+2" />
        </MSPeaks>
      </Spectrum>
    </Compound>
    <Compound algo="FindByMolecularFeature">
      <Location m="218.1669" rt="15.846" y="65163" v="593147" />
      <Spectrum type="MFE" cpdAlgo="FindByMolecularFeature">
        <MSDetails p="+" />
        <Device type="TimeOfFlight" />
        <MSPeaks>
          <p rt="15.846" x="219.1742" y="65162.94" v="491426" z="1" s="M+H" />
          <p rt="15.850" x="220.1774" y="11837.37" v="88903" z="1" s="M+H+1" />
          <p rt="15.849" x="221.1838" y="1772.24" v="12817" z="1" s="M+H+2" />
        </MSPeaks>
      </Spectrum>
    </Compound>
    <Compound algo="FindByMolecularFeature">
      <Location m="292.2037" rt="15.847" y="57645" v="529676" />
      <Spectrum type="MFE" cpdAlgo="FindByMolecularFeature">
        <MSDetails p="+" />
        <Device type="TimeOfFlight" />
        <MSPeaks>
          <p rt="15.848" x="293.2109" y="57645.13" v="444197" z="1" s="M+H" />
          <p rt="15.843" x="294.2150" y="11128.35" v="85478" z="1" s="M+H+1" />
        </MSPeaks>
      </Spectrum>
    </Compound>
    <Compound algo="FindByMolecularFeature">
      <Location m="295.2511" rt="15.854" y="96598" v="1075774" />
      <Spectrum type="MFE" cpdAlgo="FindByMolecularFeature">
        <MSDetails p="+" />
        <Device type="TimeOfFlight" />
        <MSPeaks>
          <p rt="15.853" x="296.2584" y="96597.85" v="808827" z="1" s="M+H" />
          <p rt="15.862" x="297.2588" y="24729.64" v="232238" z="1" s="M+H+1" />
          <p rt="15.834" x="298.2637" y="3666.14" v="34709" z="1" s="M+H+2" />
        </MSPeaks>
      </Spectrum>
    </Compound>
    <Compound algo="FindByMolecularFeature">
      <Location m="1116.4706" rt="15.859" y="111618" v="2573591" />
      <Spectrum type="MFE" cpdAlgo="FindByMolecularFeature">
        <MSDetails p="+" />
        <Device type="TimeOfFlight" />
        <MSPeaks>
          <p rt="15.858" x="559.2426" y="100344.54" v="946462" z="2" s="M+2H" />
          <p rt="15.859" x="559.7449" y="111618.18" v="1050921" z="2" s="M+2H+1" />
          <p rt="15.859" x="560.2463" y="61147.35" v="576207" z="2" s="M+2H+2" />
        </MSPeaks>
      </Spectrum>
    </Compound>
    <Compound algo="FindByMolecularFeature">
      <Location m="1063.5600" rt="15.859" y="402202" v="8282008" />
      <Spectrum type="MFE" cpdAlgo="FindByMolecularFeature">
        <MSDetails p="+" />
        <Device type="TimeOfFlight" />
        <MSPeaks>
          <p rt="15.859" x="532.7873" y="402201.78" v="3877299" z="2" s="M+2H" />
          <p rt="15.859" x="533.2885" y="287163.53" v="2769784" z="2" s="M+2H+1" />
          <p rt="15.858" x="533.7889" y="120758.27" v="1160666" z="2" s="M+2H+2" />
          <p rt="15.860" x="534.2895" y="37190.95" v="359018" z="2" s="M+2H+3" />
          <p rt="15.857" x="534.7897" y="9457.09" v="88234" z="2" s="M+2H+4" />
          <p rt="15.869" x="535.2916" y="2522.46" v="25738" z="2" s="M+2H+5" />
          <p rt="15.863" x="535.7869" y="136.05" v="1269" z="2" s="M+2H+6" />
        </MSPeaks>
      </Spectrum>
    </Compound>
    <Compound algo="FindByMolecularFeature">
      <Location m="1101.5053" rt="15.861" y="84327" v="1772426" />
      <Spectrum type="MFE" cpdAlgo="FindByMolecularFeature">
        <MSDetails p="+" />
        <Device type="TimeOfFlight" />
        <MSPeaks>
          <p rt="15.857" x="551.7599" y="84326.64" v="829310" z="2" s="M+2H" />
          <p rt="15.857" x="552.2613" y="52401.48" v="521463" z="2" s="M+2H+1" />
          <p rt="15.885" x="552.7592" y="30338.83" v="359841" z="2" s="M+2H+2" />
          <p rt="15.846" x="553.2627" y="6291.19" v="61812" z="2" s="M+2H+3" />
        </MSPeaks>
      </Spectrum>
    </Compound>
    <Compound algo="FindByMolecularFeature">
      <Location m="185.1415" rt="15.868" y="55461" v="462318" />
      <Spectrum type="MFE" cpdAlgo="FindByMolecularFeature">
        <MSDetails p="+" />
        <Device type="TimeOfFlight" />
        <MSPeaks>
          <p rt="15.868" x="186.1488" y="55461.38" v="382198" z="1" s="M+H" />
          <p rt="15.874" x="187.1510" y="8540.83" v="73501" z="1" s="M+H+1" />
          <p rt="15.865" x="188.1533" y="1245.47" v="6619" z="1" s="M+H+2" />
        </MSPeaks>
      </Spectrum>
    </Compound>
    <Compound algo="FindByMolecularFeature">
      <Location m="279.2560" rt="15.869" y="199520" v="1823643" />
      <Spectrum type="MFE" cpdAlgo="FindByMolecularFeature">
        <MSDetails p="+" />
        <Device type="TimeOfFlight" />
        <MSPeaks>
          <p rt="15.869" x="280.2633" y="199520.28" v="1495356" z="1" s="M+H" />
          <p rt="15.867" x="281.2662" y="36813.80" v="295072" z="1" s="M+H+1" />
          <p rt="15.873" x="282.2718" y="4102.92" v="33215" z="1" s="M+H+2" />
        </MSPeaks>
      </Spectrum>
    </Compound>
    <Compound algo="FindByMolecularFeature">
      <Location m="350.2460" rt="15.877" y="111611" v="999901" />
      <Spectrum type="MFE" cpdAlgo="FindByMolecularFeature">
        <MSDetails p="+" />
        <Device type="TimeOfFlight" />
        <MSPeaks>
          <p rt="15.877" x="351.2533" y="111611.01" v="784948" z="1" s="M+H" />
          <p rt="15.878" x="352.2566" y="25254.51" v="177100" z="1" s="M+H+1" />
          <p rt="15.877" x="353.2607" y="4954.78" v="34478" z="1" s="M+H+2" />
          <p rt="15.864" x="354.2598" y="497.66" v="3375" z="1" s="M+H+3" />
        </MSPeaks>
      </Spectrum>
    </Compound>
    <Compound algo="FindByMolecularFeature">
      <Location m="278.2252" rt="15.949" y="783568" v="7567662" />
      <Spectrum type="MFE" cpdAlgo="FindByMolecularFeature">
        <MSDetails p="+" />
        <Device type="TimeOfFlight" />
        <MSPeaks>
          <p rt="15.949" x="279.2325" y="783568.19" v="5842107" z="1" s="M+H" />
          <p rt="15.954" x="280.2353" y="166961.94" v="1523833" z="1" s="M+H+1" />
          <p rt="15.947" x="281.2401" y="18125.33" v="175988" z="1" s="M+H+2" />
          <p rt="15.921" x="282.2434" y="2855.50" v="25735" z="1" s="M+H+3" />
        </MSPeaks>
      </Spectrum>
    </Compound>
    <Compound algo="FindByMolecularFeature">
      <Location m="1081.5164" rt="16.010" y="359324" v="6161650" />
      <Spectrum type="MFE" cpdAlgo="FindByMolecularFeature">
        <MSDetails p="+" />
        <Device type="TimeOfFlight" />
        <MSPeaks>
          <p rt="16.010" x="541.7655" y="359324.38" v="2807032" z="2" s="M+2H" />
          <p rt="16.010" x="542.2668" y="246878.78" v="1930461" z="2" s="M+2H+1" />
          <p rt="16.011" x="542.7666" y="122065.89" v="953611" z="2" s="M+2H+2" />
          <p rt="16.010" x="543.2670" y="44713.93" v="347160" z="2" s="M+2H+3" />
          <p rt="16.000" x="543.7679" y="15953.11" v="123386" z="2" s="M+2H+4" />
        </MSPeaks>
      </Spectrum>
    </Compound>
    <Compound algo="FindByMolecularFeature">
      <Location m="1134.4275" rt="16.011" y="160219" v="3448089" />
      <Spectrum type="MFE" cpdAlgo="FindByMolecularFeature">
        <MSDetails p="+" />
        <Device type="TimeOfFlight" />
        <MSPeaks>
          <p rt="16.011" x="568.2210" y="133792.66" v="1211137" z="2" s="M+2H" />
          <p rt="16.011" x="568.7234" y="160218.78" v="1446490" z="2" s="M+2H+1" />
          <p rt="16.010" x="569.2244" y="87275.96" v="790461" z="2" s="M+2H+2" />
        </MSPeaks>
      </Spectrum>
    </Compound>
    <Compound algo="FindByMolecularFeature">
      <Location m="295.2515" rt="16.040" y="427674" v="5361015" />
      <Spectrum type="MFE" cpdAlgo="FindByMolecularFeature">
        <MSDetails p="+" />
        <Device type="TimeOfFlight" />
        <MSPeaks>
          <p rt="16.040" x="296.2588" y="427674.47" v="4316071" z="1" s="M+H" />
          <p rt="16.038" x="297.2616" y="90968.57" v="918717" z="1" s="M+H+1" />
          <p rt="16.032" x="298.2640" y="11312.83" v="109217" z="1" s="M+H+2" />
          <p rt="16.037" x="299.2639" y="345.69" v="3337" z="1" s="M+H+3" />
          <p rt="16.048" x="591.5100" y="1238.04" v="6836" z="1" s="2M+H" />
        </MSPeaks>
      </Spectrum>
    </Compound>
    <Compound algo="FindByMolecularFeature">
      <Location m="292.2038" rt="16.115" y="82613" v="693073" />
      <Spectrum type="MFE" cpdAlgo="FindByMolecularFeature">
        <MSDetails p="+" />
        <Device type="TimeOfFlight" />
        <MSPeaks>
          <p rt="16.116" x="293.2111" y="82613.02" v="574857" z="1" s="M+H" />
          <p rt="16.112" x="294.2151" y="16842.81" v="118216" z="1" s="M+H+1" />
        </MSPeaks>
      </Spectrum>
    </Compound>
    <Compound algo="FindByMolecularFeature">
      <Location m="274.1933" rt="16.116" y="93701" v="787183" />
      <Spectrum type="MFE" cpdAlgo="FindByMolecularFeature">
        <MSDetails p="+" />
        <Device type="TimeOfFlight" />
        <MSPeaks>
          <p rt="16.116" x="275.2005" y="93701.07" v="646278" z="1" s="M+H" />
          <p rt="16.115" x="276.2037" y="18934.90" v="140906" z="1" s="M+H+1" />
        </MSPeaks>
      </Spectrum>
    </Compound>
    <Compound algo="FindByMolecularFeature">
      <Location m="1081.5162" rt="16.223" y="332793" v="6754833" />
      <Spectrum type="MFE" cpdAlgo="FindByMolecularFeature">
        <MSDetails p="+" />
        <Device type="TimeOfFlight" />
        <MSPeaks>
          <p rt="16.224" x="541.7654" y="332792.50" v="3099014" z="2" s="M+2H" />
          <p rt="16.224" x="542.2667" y="224449.48" v="2093285" z="2" s="M+2H+1" />
          <p rt="16.222" x="542.7667" y="111690.80" v="1041034" z="2" s="M+2H+2" />
          <p rt="16.223" x="543.2668" y="40893.44" v="381839" z="2" s="M+2H+3" />
          <p rt="16.219" x="543.7675" y="12184.93" v="113288" z="2" s="M+2H+4" />
          <p rt="16.222" x="544.2685" y="2815.38" v="26373" z="2" s="M+2H+5" />
        </MSPeaks>
      </Spectrum>
    </Compound>
    <Compound algo="FindByMolecularFeature">
      <Location m="1134.4275" rt="16.232" y="209079" v="5511147" />
      <Spectrum type="MFE" cpdAlgo="FindByMolecularFeature">
        <MSDetails p="+" />
        <Device type="TimeOfFlight" />
        <MSPeaks>
          <p rt="16.232" x="568.2210" y="175930.44" v="1947782" z="2" s="M+2H" />
          <p rt="16.232" x="568.7235" y="209079.11" v="2300031" z="2" s="M+2H+1" />
          <p rt="16.231" x="569.2242" y="114535.55" v="1263335" z="2" s="M+2H+2" />
        </MSPeaks>
      </Spectrum>
    </Compound>
    <Compound algo="FindByMolecularFeature">
      <Location m="568.7176" rt="16.234" y="170325" v="3370377" />
      <Spectrum type="MFE" cpdAlgo="FindByMolecularFeature">
        <MSDetails p="+" />
        <Device type="TimeOfFlight" />
        <MSPeaks>
          <p rt="16.235" x="569.7249" y="170325.08" v="1973971" z="1" s="M+H" />
          <p rt="16.233" x="570.7243" y="85843.58" v="992232" z="1" s="M+H+1" />
          <p rt="16.237" x="571.7238" y="25794.04" v="310209" z="1" s="M+H+2" />
          <p rt="16.225" x="572.7226" y="7845.11" v="93965" z="1" s="M+H+3" />
        </MSPeaks>
      </Spectrum>
    </Compound>
    <Compound algo="FindByMolecularFeature">
      <Location m="1119.4620" rt="16.237" y="118699" v="3023055" />
      <Spectrum type="MFE" cpdAlgo="FindByMolecularFeature">
        <MSDetails p="+" />
        <Device type="TimeOfFlight" />
        <MSPeaks>
          <p rt="16.237" x="560.7383" y="118698.84" v="1450801" z="2" s="M+2H" />
          <p rt="16.236" x="561.2396" y="78656.27" v="958358" z="2" s="M+2H+1" />
          <p rt="16.236" x="561.7398" y="37258.40" v="453459" z="2" s="M+2H+2" />
          <p rt="16.237" x="562.2397" y="13311.81" v="160437" z="2" s="M+2H+3" />
        </MSPeaks>
      </Spectrum>
    </Compound>
    <Compound algo="FindByMolecularFeature">
      <Location m="225.2093" rt="16.265" y="94062" v="968062" />
      <Spectrum type="MFE" cpdAlgo="FindByMolecularFeature">
        <MSDetails p="+" />
        <Device type="TimeOfFlight" />
        <MSPeaks>
          <p rt="16.266" x="226.2166" y="94061.98" v="829611" z="1" s="M+H" />
          <p rt="16.262" x="227.2201" y="14809.22" v="130306" z="1" s="M+H+1" />
          <p rt="16.258" x="228.2222" y="1448.18" v="8145" z="1" s="M+H+2" />
        </MSPeaks>
      </Spectrum>
    </Compound>
    <Compound algo="FindByMolecularFeature">
      <Location m="992.5417" rt="16.317" y="581872" v="8421801" />
      <Spectrum type="MFE" cpdAlgo="FindByMolecularFeature">
        <MSDetails p="+" />
        <Device type="TimeOfFlight" />
        <MSPeaks>
          <p rt="16.323" x="497.2784" y="11024.75" v="87404" z="2" s="M+2H" />
          <p rt="16.325" x="497.7797" y="6815.94" v="53014" z="2" s="M+2H+1" />
          <p rt="16.320" x="498.2805" y="2872.66" v="21535" z="2" s="M+2H+2" />
          <p rt="16.324" x="498.7827" y="481.74" v="3612" z="2" s="M+2H+3" />
          <p rt="16.317" x="993.5490" y="581872.25" v="4408853" z="1" s="M+H" />
          <p rt="16.316" x="994.5515" y="338945.78" v="2568624" z="1" s="M+H+1" />
          <p rt="16.316" x="995.5523" y="124944.22" v="948296" z="1" s="M+H+2" />
          <p rt="16.317" x="996.5528" y="34104.32" v="260987" z="1" s="M+H+3" />
          <p rt="16.318" x="997.5537" y="8118.75" v="59489" z="1" s="M+H+4" />
          <p rt="16.321" x="998.5545" y="1379.79" v="9987" z="1" s="M+H+5" />
        </MSPeaks>
      </Spectrum>
    </Compound>
    <Compound algo="FindByMolecularFeature">
      <Location m="1014.5220" rt="16.364" y="85382" v="1321587" />
      <Spectrum type="MFE" cpdAlgo="FindByMolecularFeature">
        <MSDetails p="+" />
        <Device type="TimeOfFlight" />
        <MSPeaks>
          <p rt="16.364" x="1015.5293" y="85381.66" v="718800" z="1" s="M+H" />
          <p rt="16.366" x="1016.5330" y="49507.98" v="450216" z="1" s="M+H+1" />
          <p rt="16.361" x="1017.5346" y="19660.64" v="152571" z="1" s="M+H+2" />
        </MSPeaks>
      </Spectrum>
    </Compound>
    <Compound algo="FindByMolecularFeature">
      <Location m="325.3712" rt="16.371" y="190327" v="1427848" />
      <Spectrum type="MFE" cpdAlgo="FindByMolecularFeature">
        <MSDetails p="+" />
        <Device type="TimeOfFlight" />
        <MSPeaks>
          <p rt="16.371" x="326.3784" y="190327.19" v="1140721" z="1" s="M+H" />
          <p rt="16.370" x="327.3817" y="43646.17" v="257545" z="1" s="M+H+1" />
          <p rt="16.369" x="328.3847" y="5283.00" v="29582" z="1" s="M+H+2" />
        </MSPeaks>
      </Spectrum>
    </Compound>
    <Compound algo="FindByMolecularFeature">
      <Location m="295.2517" rt="16.398" y="933483" v="11497298" />
      <Spectrum type="MFE" cpdAlgo="FindByMolecularFeature">
        <MSDetails p="+" />
        <Device type="TimeOfFlight" />
        <MSPeaks>
          <p rt="16.398" x="296.2590" y="933483.44" v="9374381" z="1" s="M+H" />
          <p rt="16.397" x="297.2619" y="188778.92" v="1900121" z="1" s="M+H+1" />
          <p rt="16.399" x="298.2652" y="21011.22" v="213248" z="1" s="M+H+2" />
          <p rt="16.399" x="299.2675" y="975.79" v="9548" z="1" s="M+H+3" />
        </MSPeaks>
      </Spectrum>
    </Compound>
    <Compound algo="FindByMolecularFeature">
      <Location m="317.2333" rt="16.427" y="169224" v="1672198" />
      <Spectrum type="MFE" cpdAlgo="FindByMolecularFeature">
        <MSDetails p="+" />
        <Device type="TimeOfFlight" />
        <MSPeaks>
          <p rt="16.426" x="318.2406" y="169223.59" v="1356774" z="1" s="M+H" />
          <p rt="16.428" x="319.2430" y="35257.00" v="285920" z="1" s="M+H+1" />
          <p rt="16.435" x="320.2480" y="3639.37" v="29505" z="1" s="M+H+2" />
        </MSPeaks>
      </Spectrum>
    </Compound>
    <Compound algo="FindByMolecularFeature">
      <Location m="278.2250" rt="16.485" y="535819" v="7055211" />
      <Spectrum type="MFE" cpdAlgo="FindByMolecularFeature">
        <MSDetails p="+" />
        <Device type="TimeOfFlight" />
        <MSPeaks>
          <p rt="16.484" x="279.2323" y="535818.94" v="5496813" z="1" s="M+H" />
          <p rt="16.483" x="280.2355" y="115432.26" v="1182308" z="1" s="M+H+1" />
          <p rt="16.504" x="281.2432" y="15081.26" v="157802" z="1" s="M+H+2" />
          <p rt="16.535" x="282.2474" y="1113.94" v="11329" z="1" s="M+H+3" />
          <p rt="16.504" x="557.4560" y="10801.92" v="70073" z="1" s="2M+H" />
          <p rt="16.501" x="558.4588" y="4691.78" v="29295" z="1" s="2M+H+1" />
          <p rt="16.496" x="559.4620" y="1228.90" v="4112" z="1" s="2M+H+2" />
        </MSPeaks>
      </Spectrum>
    </Compound>
    <Compound algo="FindByMolecularFeature">
      <Location m="234.1620" rt="16.488" y="50902" v="510466" />
      <Spectrum type="MFE" cpdAlgo="FindByMolecularFeature">
        <MSDetails p="+" />
        <Device type="TimeOfFlight" />
        <MSPeaks>
          <p rt="16.488" x="235.1692" y="50902.19" v="433805" z="1" s="M+H" />
          <p rt="16.487" x="236.1725" y="9069.20" v="76661" z="1" s="M+H+1" />
        </MSPeaks>
      </Spectrum>
    </Compound>
    <Compound algo="FindByMolecularFeature">
      <Location m="349.1466" rt="16.497" y="52878" v="696961" />
      <Spectrum type="MFE" cpdAlgo="FindByMolecularFeature">
        <MSDetails p="+" />
        <Device type="TimeOfFlight" />
        <MSPeaks>
          <p rt="16.496" x="350.1539" y="52878.48" v="548679" z="1" s="M+H" />
          <p rt="16.500" x="351.1571" y="12168.68" v="127115" z="1" s="M+H+1" />
          <p rt="16.510" x="352.1599" y="2181.69" v="21168" z="1" s="M+H+2" />
        </MSPeaks>
      </Spectrum>
    </Compound>
    <Compound algo="FindByMolecularFeature">
      <Location m="352.2615" rt="16.596" y="69625" v="793283" />
      <Spectrum type="MFE" cpdAlgo="FindByMolecularFeature">
        <MSDetails p="+" />
        <Device type="TimeOfFlight" />
        <MSPeaks>
          <p rt="16.596" x="353.2688" y="69624.66" v="635313" z="1" s="M+H" />
          <p rt="16.596" x="354.2722" y="16313.56" v="143732" z="1" s="M+H+1" />
          <p rt="16.590" x="355.2749" y="2137.78" v="14238" z="1" s="M+H+2" />
        </MSPeaks>
      </Spectrum>
    </Compound>
    <Compound algo="FindByMolecularFeature">
      <Location m="294.2197" rt="16.857" y="212901" v="1828883" />
      <Spectrum type="MFE" cpdAlgo="FindByMolecularFeature">
        <MSDetails p="+" />
        <Device type="TimeOfFlight" />
        <MSPeaks>
          <p rt="16.857" x="295.2269" y="212901.08" v="1543151" z="1" s="M+H" />
          <p rt="16.856" x="296.2304" y="41247.69" v="285732" z="1" s="M+H+1" />
        </MSPeaks>
      </Spectrum>
    </Compound>
    <Compound algo="FindByMolecularFeature">
      <Location m="276.2095" rt="16.857" y="732011" v="6081600" />
      <Spectrum type="MFE" cpdAlgo="FindByMolecularFeature">
        <MSDetails p="+" />
        <Device type="TimeOfFlight" />
        <MSPeaks>
          <p rt="16.857" x="277.2168" y="732011.19" v="5039576" z="1" s="M+H" />
          <p rt="16.857" x="278.2198" y="150573.86" v="1037391" z="1" s="M+H+1" />
          <p rt="16.864" x="553.4245" y="756.42" v="2317" z="1" s="2M+H" />
        </MSPeaks>
      </Spectrum>
    </Compound>
    <Compound algo="FindByMolecularFeature">
      <Location m="258.1981" rt="16.860" y="55572" v="493879" />
      <Spectrum type="MFE" cpdAlgo="FindByMolecularFeature">
        <MSDetails p="+" />
        <Device type="TimeOfFlight" />
        <MSPeaks>
          <p rt="16.860" x="259.2054" y="55572.09" v="415142" z="1" s="M+H" />
          <p rt="16.862" x="260.2091" y="10034.83" v="78737" z="1" s="M+H+1" />
        </MSPeaks>
      </Spectrum>
    </Compound>
    <Compound algo="FindByMolecularFeature">
      <Location m="317.2332" rt="16.874" y="70932" v="729602" />
      <Spectrum type="MFE" cpdAlgo="FindByMolecularFeature">
        <MSDetails p="+" />
        <Device type="TimeOfFlight" />
        <MSPeaks>
          <p rt="16.875" x="318.2405" y="70932.18" v="592683" z="1" s="M+H" />
          <p rt="16.874" x="319.2431" y="14655.39" v="122455" z="1" s="M+H+1" />
          <p rt="16.845" x="320.2495" y="1134.48" v="14464" z="1" s="M+H+2" />
        </MSPeaks>
      </Spectrum>
    </Compound>
    <Compound algo="FindByMolecularFeature">
      <Location m="295.2515" rt="16.876" y="437384" v="4291303" />
      <Spectrum type="MFE" cpdAlgo="FindByMolecularFeature">
        <MSDetails p="+" />
        <Device type="TimeOfFlight" />
        <MSPeaks>
          <p rt="16.876" x="296.2587" y="437383.97" v="3486061" z="1" s="M+H" />
          <p rt="16.877" x="297.2617" y="90680.27" v="722905" z="1" s="M+H+1" />
          <p rt="16.881" x="298.2681" y="9049.64" v="66808" z="1" s="M+H+2" />
          <p rt="16.858" x="299.2673" y="1914.97" v="15530" z="1" s="M+H+3" />
        </MSPeaks>
      </Spectrum>
    </Compound>
    <Compound algo="FindByMolecularFeature">
      <Location m="451.3148" rt="16.930" y="146619" v="1553221" />
      <Spectrum type="MFE" cpdAlgo="FindByMolecularFeature">
        <MSDetails p="+" />
        <Device type="TimeOfFlight" />
        <MSPeaks>
          <p rt="16.930" x="452.3220" y="146619.14" v="1219573" z="1" s="M+H" />
          <p rt="16.929" x="453.3254" y="34573.78" v="270231" z="1" s="M+H+1" />
          <p rt="16.931" x="454.3283" y="7116.82" v="60846" z="1" s="M+H+2" />
          <p rt="16.934" x="455.3332" y="333.42" v="2571" z="1" s="M+H+3" />
        </MSPeaks>
      </Spectrum>
    </Compound>
    <Compound algo="FindByMolecularFeature">
      <Location m="294.2193" rt="17.066" y="160726" v="2063355" />
      <Spectrum type="MFE" cpdAlgo="FindByMolecularFeature">
        <MSDetails p="+" />
        <Device type="TimeOfFlight" />
        <MSPeaks>
          <p rt="17.064" x="295.2266" y="160725.75" v="1676145" z="1" s="M+H" />
          <p rt="17.066" x="296.2295" y="31826.82" v="343676" z="1" s="M+H+1" />
          <p rt="17.116" x="297.2388" y="7146.89" v="43534" z="1" s="M+H+2" />
        </MSPeaks>
      </Spectrum>
    </Compound>
    <Compound algo="FindByMolecularFeature">
      <Location m="280.2403" rt="17.194" y="72291" v="724014" />
      <Spectrum type="MFE" cpdAlgo="FindByMolecularFeature">
        <MSDetails p="+" />
        <Device type="TimeOfFlight" />
        <MSPeaks>
          <p rt="17.194" x="281.2476" y="72291.46" v="614385" z="1" s="M+H" />
          <p rt="17.191" x="282.2512" y="13058.77" v="109629" z="1" s="M+H+1" />
        </MSPeaks>
      </Spectrum>
    </Compound>
    <Compound algo="FindByMolecularFeature">
      <Location m="262.2294" rt="17.195" y="74235" v="796465" />
      <Spectrum type="MFE" cpdAlgo="FindByMolecularFeature">
        <MSDetails p="+" />
        <Device type="TimeOfFlight" />
        <MSPeaks>
          <p rt="17.195" x="263.2367" y="74234.84" v="669278" z="1" s="M+H" />
          <p rt="17.195" x="264.2399" y="14546.93" v="127187" z="1" s="M+H+1" />
        </MSPeaks>
      </Spectrum>
    </Compound>
    <Compound algo="FindByMolecularFeature">
      <Location m="321.2669" rt="17.293" y="72038" v="620985" />
      <Spectrum type="MFE" cpdAlgo="FindByMolecularFeature">
        <MSDetails p="+" />
        <Device type="TimeOfFlight" />
        <MSPeaks>
          <p rt="17.293" x="322.2742" y="72038.48" v="499241" z="1" s="M+H" />
          <p rt="17.294" x="323.2774" y="15313.16" v="107758" z="1" s="M+H+1" />
          <p rt="17.295" x="324.2810" y="2193.37" v="13986" z="1" s="M+H+2" />
        </MSPeaks>
      </Spectrum>
    </Compound>
    <Compound algo="FindByMolecularFeature">
      <Location m="295.2508" rt="17.303" y="89209" v="853703" />
      <Spectrum type="MFE" cpdAlgo="FindByMolecularFeature">
        <MSDetails p="+" />
        <Device type="TimeOfFlight" />
        <MSPeaks>
          <p rt="17.304" x="296.2581" y="89209.28" v="679135" z="1" s="M+H" />
          <p rt="17.300" x="297.2608" y="20361.35" v="174568" z="1" s="M+H+1" />
        </MSPeaks>
      </Spectrum>
    </Compound>
    <Compound algo="FindByMolecularFeature">
      <Location m="276.2091" rt="17.351" y="284915" v="1893702" />
      <Spectrum type="MFE" cpdAlgo="FindByMolecularFeature">
        <MSDetails p="+" />
        <Device type="TimeOfFlight" />
        <MSPeaks>
          <p rt="17.351" x="277.2164" y="284914.66" v="1569922" z="1" s="M+H" />
          <p rt="17.351" x="278.2197" y="58760.23" v="323780" z="1" s="M+H+1" />
        </MSPeaks>
      </Spectrum>
    </Compound>
    <Compound algo="FindByMolecularFeature">
      <Location m="294.2197" rt="17.351" y="251821" v="1656506" />
      <Spectrum type="MFE" cpdAlgo="FindByMolecularFeature">
        <MSDetails p="+" />
        <Device type="TimeOfFlight" />
        <MSPeaks>
          <p rt="17.351" x="295.2270" y="251821.44" v="1368368" z="1" s="M+H" />
          <p rt="17.350" x="296.2299" y="47433.21" v="261558" z="1" s="M+H+1" />
          <p rt="17.364" x="297.2360" y="7500.23" v="26580" z="1" s="M+H+2" />
        </MSPeaks>
      </Spectrum>
    </Compound>
    <Compound algo="FindByMolecularFeature">
      <Location m="1057.6063" rt="17.474" y="1142155" v="21046792" />
      <Spectrum type="MFE" cpdAlgo="FindByMolecularFeature">
        <MSDetails p="+" />
        <Device type="TimeOfFlight" />
        <MSPeaks>
          <p rt="17.475" x="529.8104" y="1142154.75" v="10593090" z="2" s="M+2H" />
          <p rt="17.474" x="530.3123" y="697145.69" v="6487632" z="2" s="M+2H+1" />
          <p rt="17.475" x="530.8130" y="307411.59" v="2860049" z="2" s="M+2H+2" />
          <p rt="17.475" x="531.3131" y="92410.68" v="851472" z="2" s="M+2H+3" />
          <p rt="17.472" x="531.8137" y="23761.59" v="214563" z="2" s="M+2H+4" />
          <p rt="17.482" x="532.3146" y="4472.69" v="39987" z="2" s="M+2H+5" />
        </MSPeaks>
      </Spectrum>
    </Compound>
    <Compound algo="FindByMolecularFeature">
      <Location m="944.5197" rt="17.475" y="104126" v="1995197" />
      <Spectrum type="MFE" cpdAlgo="FindByMolecularFeature">
        <MSDetails p="+" />
        <Device type="TimeOfFlight" />
        <MSPeaks>
          <p rt="17.472" x="473.2680" y="15391.12" v="132989" z="2" s="M+2H" />
          <p rt="17.473" x="473.7693" y="10042.48" v="87246" z="2" s="M+2H+1" />
          <p rt="17.477" x="474.2693" y="3661.41" v="30511" z="2" s="M+2H+2" />
          <p rt="17.457" x="474.7699" y="467.13" v="3892" z="2" s="M+2H+3" />
          <p rt="17.475" x="945.5268" y="104125.65" v="936112" z="1" s="M+H" />
          <p rt="17.475" x="946.5295" y="59955.29" v="538304" z="1" s="M+H+1" />
          <p rt="17.478" x="947.5311" y="21902.84" v="196764" z="1" s="M+H+2" />
          <p rt="17.480" x="948.5321" y="6499.78" v="56881" z="1" s="M+H+3" />
          <p rt="17.486" x="949.5349" y="1441.57" v="12497" z="1" s="M+H+4" />
        </MSPeaks>
      </Spectrum>
    </Compound>
    <Compound algo="FindByMolecularFeature">
      <Location m="548.2778" rt="17.481" y="153505" v="2128604" />
      <Spectrum type="MFE" cpdAlgo="FindByMolecularFeature">
        <MSDetails p="+" />
        <Device type="TimeOfFlight" />
        <MSPeaks>
          <p rt="17.481" x="549.2851" y="153504.64" v="1820254" z="1" s="M+H" />
          <p rt="17.479" x="550.2858" y="20908.65" v="245235" z="1" s="M+H+1" />
          <p rt="17.487" x="551.2851" y="5076.44" v="57637" z="1" s="M+H+2" />
          <p rt="17.483" x="552.2860" y="482.49" v="5478" z="1" s="M+H+3" />
        </MSPeaks>
      </Spectrum>
    </Compound>
    <Compound algo="FindByMolecularFeature">
      <Location m="547.7764" rt="17.481" y="219605" v="3605662" />
      <Spectrum type="MFE" cpdAlgo="FindByMolecularFeature">
        <MSDetails p="+" />
        <Device type="TimeOfFlight" />
        <MSPeaks>
          <p rt="17.482" x="548.7837" y="219604.70" v="2692472" z="1" s="M+H" />
          <p rt="17.478" x="549.7856" y="62656.05" v="757288" z="1" s="M+H+1" />
          <p rt="17.480" x="550.7851" y="10553.76" v="125646" z="1" s="M+H+2" />
          <p rt="17.483" x="551.7860" y="2409.83" v="28572" z="1" s="M+H+3" />
          <p rt="17.513" x="552.7806" y="142.06" v="1684" z="1" s="M+H+4" />
        </MSPeaks>
      </Spectrum>
    </Compound>
    <Compound algo="FindByMolecularFeature">
      <Location m="1111.5236" rt="17.486" y="252616" v="12104992" />
      <Spectrum type="MFE" cpdAlgo="FindByMolecularFeature">
        <MSDetails p="+" />
        <Device type="TimeOfFlight" />
        <MSPeaks>
          <p rt="17.485" x="556.7691" y="234300.91" v="3081815" z="2" s="M+2H" />
          <p rt="17.484" x="557.2703" y="133481.63" v="1745563" z="2" s="M+2H+1" />
          <p rt="17.487" x="557.7705" y="252616.17" v="3317999" z="2" s="M+2H+2" />
          <p rt="17.486" x="558.2715" y="158825.14" v="2084597" z="2" s="M+2H+3" />
          <p rt="17.486" x="558.7699" y="143148.75" v="1875019" z="2" s="M+2H+4" />
        </MSPeaks>
      </Spectrum>
    </Compound>
    <Compound algo="FindByMolecularFeature">
      <Location m="558.2626" rt="17.486" y="77169" v="1323590" />
      <Spectrum type="MFE" cpdAlgo="FindByMolecularFeature">
        <MSDetails p="+" />
        <Device type="TimeOfFlight" />
        <MSPeaks>
          <p rt="17.485" x="559.2699" y="77168.63" v="1011931" z="1" s="M+H" />
          <p rt="17.488" x="560.2695" y="17853.68" v="229772" z="1" s="M+H+1" />
          <p rt="17.486" x="561.2681" y="6387.59" v="81887" z="1" s="M+H+2" />
        </MSPeaks>
      </Spectrum>
    </Compound>
    <Compound algo="FindByMolecularFeature">
      <Location m="276.2088" rt="17.675" y="74899" v="667259" />
      <Spectrum type="MFE" cpdAlgo="FindByMolecularFeature">
        <MSDetails p="+" />
        <Device type="TimeOfFlight" />
        <MSPeaks>
          <p rt="17.675" x="277.2161" y="74899.14" v="551051" z="1" s="M+H" />
          <p rt="17.673" x="278.2196" y="16241.95" v="116208" z="1" s="M+H+1" />
        </MSPeaks>
      </Spectrum>
    </Compound>
    <Compound algo="FindByMolecularFeature">
      <Location m="294.2194" rt="17.675" y="81250" v="696661" />
      <Spectrum type="MFE" cpdAlgo="FindByMolecularFeature">
        <MSDetails p="+" />
        <Device type="TimeOfFlight" />
        <MSPeaks>
          <p rt="17.675" x="295.2266" y="81250.33" v="575741" z="1" s="M+H" />
          <p rt="17.676" x="296.2304" y="16443.36" v="120920" z="1" s="M+H+1" />
        </MSPeaks>
      </Spectrum>
    </Compound>
    <Compound algo="FindByMolecularFeature">
      <Location m="297.2668" rt="17.716" y="85856" v="990356" />
      <Spectrum type="MFE" cpdAlgo="FindByMolecularFeature">
        <MSDetails p="+" />
        <Device type="TimeOfFlight" />
        <MSPeaks>
          <p rt="17.718" x="298.2741" y="85856.27" v="747917" z="1" s="M+H" />
          <p rt="17.707" x="299.2772" y="18206.56" v="227083" z="1" s="M+H+1" />
          <p rt="17.723" x="300.2834" y="1766.79" v="15356" z="1" s="M+H+2" />
        </MSPeaks>
      </Spectrum>
    </Compound>
    <Compound algo="FindByMolecularFeature">
      <Location m="279.2563" rt="17.721" y="144572" v="1606646" />
      <Spectrum type="MFE" cpdAlgo="FindByMolecularFeature">
        <MSDetails p="+" />
        <Device type="TimeOfFlight" />
        <MSPeaks>
          <p rt="17.721" x="280.2636" y="144572.45" v="1282026" z="1" s="M+H" />
          <p rt="17.723" x="281.2652" y="32056.95" v="281343" z="1" s="M+H+1" />
          <p rt="17.724" x="282.2697" y="4303.28" v="43277" z="1" s="M+H+2" />
        </MSPeaks>
      </Spectrum>
    </Compound>
    <Compound algo="FindByMolecularFeature">
      <Location m="1105.4218" rt="17.805" y="52202" v="1519871" />
      <Spectrum type="MFE" cpdAlgo="FindByMolecularFeature">
        <MSDetails p="+" />
        <Device type="TimeOfFlight" />
        <MSPeaks>
          <p rt="17.805" x="553.7182" y="39776.04" v="349193" z="2" s="M+2H" />
          <p rt="17.802" x="554.2190" y="21953.49" v="191441" z="2" s="M+2H+1" />
          <p rt="17.806" x="554.7192" y="52201.55" v="454143" z="2" s="M+2H+2" />
          <p rt="17.808" x="555.2204" y="30596.84" v="264334" z="2" s="M+2H+3" />
          <p rt="17.805" x="555.7186" y="29585.64" v="260761" z="2" s="M+2H+4" />
        </MSPeaks>
      </Spectrum>
    </Compound>
    <Compound algo="FindByMolecularFeature">
      <Location m="278.1518" rt="17.950" y="83171" v="1100729" />
      <Spectrum type="MFE" cpdAlgo="FindByMolecularFeature">
        <MSDetails p="+" />
        <Device type="TimeOfFlight" />
        <MSPeaks>
          <p rt="17.950" x="279.1591" y="83171.47" v="917787" z="1" s="M+H" />
          <p rt="17.950" x="280.1624" y="14435.67" v="157457" z="1" s="M+H+1" />
          <p rt="17.951" x="281.1659" y="2481.06" v="25485" z="1" s="M+H+2" />
        </MSPeaks>
      </Spectrum>
    </Compound>
    <Compound algo="FindByMolecularFeature">
      <Location m="148.0158" rt="17.953" y="200953" v="2434865" />
      <Spectrum type="MFE" cpdAlgo="FindByMolecularFeature">
        <MSDetails p="+" />
        <Device type="TimeOfFlight" />
        <MSPeaks>
          <p rt="17.953" x="149.0231" y="200952.95" v="2244554" z="1" s="M+H" />
          <p rt="17.951" x="150.0264" y="17172.61" v="190311" z="1" s="M+H+1" />
        </MSPeaks>
      </Spectrum>
    </Compound>
    <Compound algo="FindByMolecularFeature">
      <Location m="300.1336" rt="17.958" y="88487" v="1035177" />
      <Spectrum type="MFE" cpdAlgo="FindByMolecularFeature">
        <MSDetails p="+" />
        <Device type="TimeOfFlight" />
        <MSPeaks>
          <p rt="17.958" x="301.1409" y="88487.16" v="847760" z="1" s="M+H" />
          <p rt="17.957" x="302.1444" y="16893.43" v="162821" z="1" s="M+H+1" />
          <p rt="17.965" x="303.1470" y="2692.58" v="24596" z="1" s="M+H+2" />
        </MSPeaks>
      </Spectrum>
    </Compound>
    <Compound algo="FindByMolecularFeature">
      <Location m="278.2244" rt="18.060" y="52606" v="498410" />
      <Spectrum type="MFE" cpdAlgo="FindByMolecularFeature">
        <MSDetails p="+" />
        <Device type="TimeOfFlight" />
        <MSPeaks>
          <p rt="18.060" x="279.2316" y="52606.21" v="419155" z="1" s="M+H" />
          <p rt="18.060" x="280.2354" y="10462.05" v="79255" z="1" s="M+H+1" />
        </MSPeaks>
      </Spectrum>
    </Compound>
    <Compound algo="FindByMolecularFeature">
      <Location m="382.1969" rt="18.089" y="108608" v="753191" />
      <Spectrum type="MFE" cpdAlgo="FindByMolecularFeature">
        <MSDetails p="+" />
        <Device type="TimeOfFlight" />
        <MSPeaks>
          <p rt="18.090" x="383.2042" y="108607.80" v="607819" z="1" s="M+H" />
          <p rt="18.089" x="384.2075" y="22417.63" v="125160" z="1" s="M+H+1" />
          <p rt="18.082" x="385.2106" y="3733.51" v="20213" z="1" s="M+H+2" />
        </MSPeaks>
      </Spectrum>
    </Compound>
    <Compound algo="FindByMolecularFeature">
      <Location m="360.2148" rt="18.107" y="92058" v="780318" />
      <Spectrum type="MFE" cpdAlgo="FindByMolecularFeature">
        <MSDetails p="+" />
        <Device type="TimeOfFlight" />
        <MSPeaks>
          <p rt="18.107" x="361.2221" y="92058.23" v="631532" z="1" s="M+H" />
          <p rt="18.107" x="362.2257" y="18618.88" v="125717" z="1" s="M+H+1" />
          <p rt="18.105" x="363.2286" y="3139.65" v="19974" z="1" s="M+H+2" />
          <p rt="18.123" x="364.2297" y="486.53" v="3095" z="1" s="M+H+3" />
        </MSPeaks>
      </Spectrum>
    </Compound>
    <Compound algo="FindByMolecularFeature">
      <Location m="982.5335" rt="18.210" y="642740" v="8776794" />
      <Spectrum type="MFE" cpdAlgo="FindByMolecularFeature">
        <MSDetails p="+" />
        <Device type="TimeOfFlight" />
        <MSPeaks>
          <p rt="18.223" x="492.2680" y="19598.88" v="142747" z="2" s="M+2H" />
          <p rt="18.222" x="492.7696" y="13692.86" v="97682" z="2" s="M+2H+1" />
          <p rt="18.226" x="493.2674" y="12458.83" v="87625" z="2" s="M+2H+2" />
          <p rt="18.210" x="983.5412" y="642739.75" v="4481750" z="1" s="M+H" />
          <p rt="18.209" x="984.5438" y="380243.28" v="2645912" z="1" s="M+H+1" />
          <p rt="18.209" x="985.5447" y="138625.56" v="967134" z="1" s="M+H+2" />
          <p rt="18.210" x="986.5450" y="38447.74" v="287828" z="1" s="M+H+3" />
          <p rt="18.212" x="987.5438" y="9828.15" v="66115" z="1" s="M+H+4" />
        </MSPeaks>
      </Spectrum>
    </Compound>
    <Compound algo="FindByMolecularFeature">
      <Location m="1019.4721" rt="18.222" y="57834" v="791077" />
      <Spectrum type="MFE" cpdAlgo="FindByMolecularFeature">
        <MSDetails p="+" />
        <Device type="TimeOfFlight" />
        <MSPeaks>
          <p rt="18.224" x="510.7434" y="57834.07" v="421170" z="2" s="M+2H" />
          <p rt="18.223" x="511.2427" y="31372.73" v="222156" z="2" s="M+2H+1" />
          <p rt="18.223" x="511.7431" y="11858.50" v="82540" z="2" s="M+2H+2" />
          <p rt="18.201" x="1020.4774" y="8605.57" v="37500" z="1" s="M+H" />
          <p rt="18.202" x="1021.4761" y="4145.19" v="18231" z="1" s="M+H+1" />
          <p rt="18.202" x="1022.4752" y="2394.53" v="9479" z="1" s="M+H+2" />
        </MSPeaks>
      </Spectrum>
    </Compound>
    <Compound algo="FindByMolecularFeature">
      <Location m="1977.0238" rt="18.222" y="60408" v="966282" />
      <Spectrum type="MFE" cpdAlgo="FindByMolecularFeature">
        <MSDetails p="+" />
        <Device type="TimeOfFlight" />
        <MSPeaks>
          <p rt="18.224" x="989.5192" y="60408.09" v="276119" z="2" s="M+2H" />
          <p rt="18.221" x="990.0200" y="53226.30" v="236204" z="2" s="M+2H+1" />
          <p rt="18.221" x="990.5194" y="47863.07" v="221567" z="2" s="M+2H+2" />
          <p rt="18.222" x="991.0197" y="32775.97" v="146410" z="2" s="M+2H+3" />
          <p rt="18.221" x="991.5197" y="19562.40" v="85982" z="2" s="M+2H+4" />
        </MSPeaks>
      </Spectrum>
    </Compound>
    <Compound algo="FindByMolecularFeature">
      <Location m="1014.4705" rt="18.223" y="204358" v="5463284" />
      <Spectrum type="MFE" cpdAlgo="FindByMolecularFeature">
        <MSDetails p="+" />
        <Device type="TimeOfFlight" />
        <MSPeaks>
          <p rt="18.224" x="508.2426" y="161969.72" v="1224517" z="2" s="M+2H" />
          <p rt="18.223" x="508.7439" y="85317.41" v="627682" z="2" s="M+2H+1" />
          <p rt="18.224" x="509.2440" y="204357.80" v="1553535" z="2" s="M+2H+2" />
          <p rt="18.224" x="509.7452" y="116937.35" v="883366" z="2" s="M+2H+3" />
          <p rt="18.224" x="510.2433" y="107556.11" v="796367" z="2" s="M+2H+4" />
          <p rt="18.213" x="1015.4753" y="16240.06" v="82778" z="1" s="M+H" />
          <p rt="18.213" x="1016.4792" y="8891.86" v="39007" z="1" s="M+H+1" />
          <p rt="18.202" x="1017.4774" y="27913.37" v="119581" z="1" s="M+H+2" />
          <p rt="18.198" x="1018.4800" y="16963.36" v="72318" z="1" s="M+H+3" />
          <p rt="18.202" x="1019.4771" y="15265.65" v="64131" z="1" s="M+H+4" />
        </MSPeaks>
      </Spectrum>
    </Compound>
    <Compound algo="FindByMolecularFeature">
      <Location m="998.5014" rt="18.223" y="247409" v="4021108" />
      <Spectrum type="MFE" cpdAlgo="FindByMolecularFeature">
        <MSDetails p="+" />
        <Device type="TimeOfFlight" />
        <MSPeaks>
          <p rt="18.225" x="500.2576" y="247408.63" v="1854215" z="2" s="M+2H" />
          <p rt="18.226" x="500.7589" y="157431.97" v="1198002" z="2" s="M+2H+1" />
          <p rt="18.223" x="501.2592" y="59931.24" v="437125" z="2" s="M+2H+2" />
          <p rt="18.254" x="501.7597" y="30913.32" v="242155" z="2" s="M+2H+3" />
          <p rt="18.200" x="999.5134" y="41770.57" v="289611" z="1" s="M+H" />
        </MSPeaks>
      </Spectrum>
    </Compound>
    <Compound algo="FindByMolecularFeature">
      <Location m="960.5519" rt="18.233" y="11869005" v="217838896" />
      <Spectrum type="MFE" cpdAlgo="FindByMolecularFeature">
        <MSDetails p="+" />
        <Device type="TimeOfFlight" />
        <MSPeaks>
          <p rt="18.232" x="481.2837" y="95843.34" v="622946" z="2" s="M+2H" />
          <p rt="18.232" x="481.7851" y="55845.73" v="359630" z="2" s="M+2H+1" />
          <p rt="18.233" x="482.2860" y="21992.49" v="139916" z="2" s="M+2H+2" />
          <p rt="18.227" x="482.7864" y="6662.11" v="41693" z="2" s="M+2H+3" />
          <p rt="18.218" x="483.2866" y="956.85" v="5872" z="2" s="M+2H+4" />
          <p rt="18.236" x="961.5591" y="11869005.00" v="107520408" z="1" sat="true" s="M+H" />
          <p rt="18.231" x="962.5624" y="7004196.00" v="71308632" z="1" sat="true" s="M+H+1" />
          <p rt="18.228" x="963.5645" y="2546145.00" v="28124614" z="1" sat="true" s="M+H+2" />
          <p rt="18.228" x="964.5655" y="707086.75" v="7678065" z="1" s="M+H+3" />
          <p rt="18.226" x="965.5661" y="148030.67" v="1729336" z="1" s="M+H+4" />
          <p rt="18.224" x="966.5665" y="26611.98" v="307789" z="1" s="M+H+5" />
        </MSPeaks>
      </Spectrum>
    </Compound>
    <Compound algo="FindByMolecularFeature">
      <Location m="2054.1169" rt="18.262" y="92581" v="1904667" />
      <Spectrum type="MFE" cpdAlgo="FindByMolecularFeature">
        <MSDetails p="+" />
        <Device type="TimeOfFlight" />
        <MSPeaks>
          <p rt="18.263" x="1028.0657" y="68093.57" v="576204" z="2" s="M+2H" />
          <p rt="18.262" x="1028.5675" y="63929.30" v="541715" z="2" s="M+2H+1" />
          <p rt="18.262" x="1029.0680" y="92581.46" v="786747" z="2" s="M+2H+2" />
        </MSPeaks>
      </Spectrum>
    </Compound>
    <Compound algo="FindByMolecularFeature">
      <Location m="2038.1469" rt="18.264" y="63444" v="1744346" />
      <Spectrum type="MFE" cpdAlgo="FindByMolecularFeature">
        <MSDetails p="+" />
        <Device type="TimeOfFlight" />
        <MSPeaks>
          <p rt="18.264" x="1020.0807" y="49581.19" v="442640" z="2" s="M+2H" />
          <p rt="18.265" x="1020.5831" y="63443.91" v="569080" z="2" s="M+2H+1" />
          <p rt="18.264" x="1021.0836" y="43843.32" v="391176" z="2" s="M+2H+2" />
          <p rt="18.262" x="1021.5854" y="22009.48" v="196499" z="2" s="M+2H+3" />
          <p rt="18.261" x="1022.0846" y="9862.59" v="88026" z="2" s="M+2H+4" />
          <p rt="18.262" x="1022.5899" y="4768.72" v="42396" z="2" s="M+2H+5" />
          <p rt="18.265" x="1023.0854" y="1658.99" v="14528" z="2" s="M+2H+6" />
        </MSPeaks>
      </Spectrum>
    </Compound>
    <Compound algo="FindByMolecularFeature">
      <Location m="813.4811" rt="18.274" y="89261" v="1518181" />
      <Spectrum type="MFE" cpdAlgo="FindByMolecularFeature">
        <MSDetails p="+" />
        <Device type="TimeOfFlight" />
        <MSPeaks>
          <p rt="18.321" x="407.7470" y="1213.43" v="7283" z="2" s="M+2H" />
          <p rt="18.288" x="408.2490" y="1068.11" v="1239" z="2" s="M+2H+1" />
          <p rt="18.274" x="814.4884" y="89261.22" v="897495" z="1" s="M+H" />
          <p rt="18.275" x="815.4912" y="43605.08" v="443561" z="1" s="M+H+1" />
          <p rt="18.269" x="816.4928" y="13645.58" v="136698" z="1" s="M+H+2" />
          <p rt="18.264" x="817.4940" y="3116.49" v="30313" z="1" s="M+H+3" />
          <p rt="18.259" x="818.4923" y="163.86" v="1593" z="1" s="M+H+4" />
        </MSPeaks>
      </Spectrum>
    </Compound>
    <Compound algo="FindByMolecularFeature">
      <Location m="714.4114" rt="18.292" y="51239" v="932147" />
      <Spectrum type="MFE" cpdAlgo="FindByMolecularFeature">
        <MSDetails p="+" />
        <Device type="TimeOfFlight" />
        <MSPeaks>
          <p rt="18.297" x="715.4186" y="51238.57" v="546394" z="1" s="M+H" />
          <p rt="18.300" x="716.4217" y="23094.55" v="243850" z="1" s="M+H+1" />
          <p rt="18.268" x="717.4290" y="10245.19" v="107448" z="1" s="M+H+2" />
          <p rt="18.245" x="718.4341" y="3119.53" v="32246" z="1" s="M+H+3" />
          <p rt="18.277" x="719.4369" y="213.68" v="2209" z="1" s="M+H+4" />
        </MSPeaks>
      </Spectrum>
    </Compound>
    <Compound algo="FindByMolecularFeature">
      <Location m="827.4945" rt="18.312" y="53726" v="853540" />
      <Spectrum type="MFE" cpdAlgo="FindByMolecularFeature">
        <MSDetails p="+" />
        <Device type="TimeOfFlight" />
        <MSPeaks>
          <p rt="18.326" x="414.7551" y="1966.01" v="13694" z="2" s="M+2H" />
          <p rt="18.304" x="415.2551" y="1036.67" v="7630" z="2" s="M+2H+1" />
          <p rt="18.312" x="828.5017" y="53725.70" v="543054" z="1" s="M+H" />
          <p rt="18.311" x="829.5049" y="28645.43" v="289162" z="1" s="M+H+1" />
        </MSPeaks>
      </Spectrum>
    </Compound>
    <Compound algo="FindByMolecularFeature">
      <Location m="1039.6508" rt="18.315" y="2077113" v="42678924" />
      <Spectrum type="MFE" cpdAlgo="FindByMolecularFeature">
        <MSDetails p="+" />
        <Device type="TimeOfFlight" />
        <MSPeaks>
          <p rt="18.315" x="520.8327" y="2077112.75" v="22159028" z="2" s="M+2H" />
          <p rt="18.314" x="521.3343" y="1357621.13" v="14432276" z="2" s="M+2H+1" />
          <p rt="18.315" x="521.8361" y="435850.75" v="4635163" z="2" s="M+2H+2" />
          <p rt="18.315" x="522.3366" y="112448.34" v="1181425" z="2" s="M+2H+3" />
          <p rt="18.314" x="522.8379" y="21885.36" v="230535" z="2" s="M+2H+4" />
          <p rt="18.313" x="523.3398" y="3954.69" v="40498" z="2" s="M+2H+5" />
        </MSPeaks>
      </Spectrum>
    </Compound>
    <Compound algo="FindByMolecularFeature">
      <Location m="940.5791" rt="18.316" y="81521" v="1943382" />
      <Spectrum type="MFE" cpdAlgo="FindByMolecularFeature">
        <MSDetails p="+" />
        <Device type="TimeOfFlight" />
        <MSPeaks>
          <p rt="18.309" x="471.2976" y="15713.23" v="146375" z="2" s="M+2H" />
          <p rt="18.318" x="471.7992" y="9051.40" v="78037" z="2" s="M+2H+1" />
          <p rt="18.308" x="472.3020" y="4319.83" v="37243" z="2" s="M+2H+2" />
          <p rt="18.314" x="472.8046" y="1017.97" v="8776" z="2" s="M+2H+3" />
          <p rt="18.316" x="941.5861" y="81520.55" v="868994" z="1" s="M+H" />
          <p rt="18.316" x="942.5889" y="48092.75" v="511371" z="1" s="M+H+1" />
          <p rt="18.317" x="943.5940" y="20439.64" v="208508" z="1" s="M+H+2" />
          <p rt="18.315" x="944.5991" y="6843.89" v="69415" z="1" s="M+H+3" />
          <p rt="18.318" x="945.6037" y="1458.11" v="14663" z="1" s="M+H+4" />
        </MSPeaks>
      </Spectrum>
    </Compound>
    <Compound algo="FindByMolecularFeature">
      <Location m="227.2252" rt="18.318" y="170494" v="2099207" />
      <Spectrum type="MFE" cpdAlgo="FindByMolecularFeature">
        <MSDetails p="+" />
        <Device type="TimeOfFlight" />
        <MSPeaks>
          <p rt="18.318" x="228.2325" y="170494.00" v="1807828" z="1" s="M+H" />
          <p rt="18.318" x="229.2358" y="26523.56" v="291379" z="1" s="M+H+1" />
        </MSPeaks>
      </Spectrum>
    </Compound>
    <Compound algo="FindByMolecularFeature">
      <Location m="926.5634" rt="18.319" y="75261" v="1825147" />
      <Spectrum type="MFE" cpdAlgo="FindByMolecularFeature">
        <MSDetails p="+" />
        <Device type="TimeOfFlight" />
        <MSPeaks>
          <p rt="18.315" x="464.2897" y="19745.73" v="193128" z="2" s="M+2H" />
          <p rt="18.315" x="464.7914" y="10935.76" v="108577" z="2" s="M+2H+1" />
          <p rt="18.313" x="465.2930" y="3495.75" v="33013" z="2" s="M+2H+2" />
          <p rt="18.327" x="465.7940" y="408.88" v="3679" z="2" s="M+2H+3" />
          <p rt="18.320" x="927.5704" y="75261.09" v="826695" z="1" s="M+H" />
          <p rt="18.320" x="928.5733" y="43113.82" v="480735" z="1" s="M+H+1" />
          <p rt="18.319" x="929.5763" y="13394.20" v="147875" z="1" s="M+H+2" />
          <p rt="18.318" x="930.5781" y="2865.39" v="30238" z="1" s="M+H+3" />
          <p rt="18.338" x="931.5815" y="114.31" v="1206" z="1" s="M+H+4" />
        </MSPeaks>
      </Spectrum>
    </Compound>
    <Compound algo="FindByMolecularFeature">
      <Location m="1077.5970" rt="18.328" y="216947" v="6386754" />
      <Spectrum type="MFE" cpdAlgo="FindByMolecularFeature">
        <MSDetails p="+" />
        <Device type="TimeOfFlight" />
        <MSPeaks>
          <p rt="18.329" x="539.8058" y="216947.45" v="3182607" z="2" s="M+2H" />
          <p rt="18.328" x="540.3072" y="148631.86" v="2202237" z="2" s="M+2H+1" />
          <p rt="18.328" x="540.8083" y="54194.62" v="790008" z="2" s="M+2H+2" />
          <p rt="18.326" x="541.3093" y="14600.13" v="211902" z="2" s="M+2H+3" />
        </MSPeaks>
      </Spectrum>
    </Compound>
    <Compound algo="FindByMolecularFeature">
      <Location m="1093.5675" rt="18.331" y="229990" v="12282236" />
      <Spectrum type="MFE" cpdAlgo="FindByMolecularFeature">
        <MSDetails p="+" />
        <Device type="TimeOfFlight" />
        <MSPeaks>
          <p rt="18.330" x="547.7910" y="191612.84" v="2968247" z="2" s="M+2H" />
          <p rt="18.330" x="548.2925" y="105722.87" v="1640737" z="2" s="M+2H+1" />
          <p rt="18.332" x="548.7926" y="229989.91" v="3577709" z="2" s="M+2H+2" />
          <p rt="18.331" x="549.2935" y="146513.39" v="2236892" z="2" s="M+2H+3" />
          <p rt="18.332" x="549.7919" y="120888.89" v="1858651" z="2" s="M+2H+4" />
        </MSPeaks>
      </Spectrum>
    </Compound>
    <Compound algo="FindByMolecularFeature">
      <Location m="1098.5693" rt="18.331" y="69127" v="1741606" />
      <Spectrum type="MFE" cpdAlgo="FindByMolecularFeature">
        <MSDetails p="+" />
        <Device type="TimeOfFlight" />
        <MSPeaks>
          <p rt="18.331" x="550.2919" y="69126.89" v="1019051" z="2" s="M+2H" />
          <p rt="18.332" x="550.7916" y="34774.28" v="516382" z="2" s="M+2H+1" />
          <p rt="18.331" x="551.2917" y="14173.09" v="206174" z="2" s="M+2H+2" />
        </MSPeaks>
      </Spectrum>
    </Compound>
    <Compound algo="FindByMolecularFeature">
      <Location m="1119.4372" rt="18.474" y="74996" v="2295320" />
      <Spectrum type="MFE" cpdAlgo="FindByMolecularFeature">
        <MSDetails p="+" />
        <Device type="TimeOfFlight" />
        <MSPeaks>
          <p rt="18.470" x="560.7259" y="53048.38" v="490436" z="2" s="M+2H" />
          <p rt="18.473" x="561.2270" y="31538.45" v="295168" z="2" s="M+2H+1" />
          <p rt="18.475" x="561.7270" y="74996.27" v="693769" z="2" s="M+2H+2" />
          <p rt="18.478" x="562.2283" y="45541.13" v="425416" z="2" s="M+2H+3" />
          <p rt="18.475" x="562.7266" y="41736.84" v="390531" z="2" s="M+2H+4" />
        </MSPeaks>
      </Spectrum>
    </Compound>
    <Compound algo="FindByMolecularFeature">
      <Location m="352.2616" rt="18.663" y="156449" v="1468081" />
      <Spectrum type="MFE" cpdAlgo="FindByMolecularFeature">
        <MSDetails p="+" />
        <Device type="TimeOfFlight" />
        <MSPeaks>
          <p rt="18.663" x="353.2688" y="156448.92" v="1169742" z="1" s="M+H" />
          <p rt="18.662" x="354.2721" y="34074.34" v="253335" z="1" s="M+H+1" />
          <p rt="18.659" x="355.2762" y="4764.72" v="36141" z="1" s="M+H+2" />
          <p rt="18.665" x="356.2788" y="1077.46" v="8863" z="1" s="M+H+3" />
        </MSPeaks>
      </Spectrum>
    </Compound>
    <Compound algo="FindByMolecularFeature">
      <Location m="327.2564" rt="18.672" y="71787" v="815627" />
      <Spectrum type="MFE" cpdAlgo="FindByMolecularFeature">
        <MSDetails p="+" />
        <Device type="TimeOfFlight" />
        <MSPeaks>
          <p rt="18.671" x="328.2637" y="71787.32" v="621129" z="1" s="M+H" />
          <p rt="18.672" x="329.2669" y="17809.48" v="166638" z="1" s="M+H+1" />
          <p rt="18.682" x="330.2691" y="3125.73" v="27861" z="1" s="M+H+2" />
        </MSPeaks>
      </Spectrum>
    </Compound>
    <Compound algo="FindByMolecularFeature">
      <Location m="323.2825" rt="18.792" y="140995" v="1474754" />
      <Spectrum type="MFE" cpdAlgo="FindByMolecularFeature">
        <MSDetails p="+" />
        <Device type="TimeOfFlight" />
        <MSPeaks>
          <p rt="18.792" x="324.2898" y="140995.34" v="1170232" z="1" s="M+H" />
          <p rt="18.791" x="325.2930" y="32380.19" v="270660" z="1" s="M+H+1" />
          <p rt="18.796" x="326.2965" y="4335.62" v="33862" z="1" s="M+H+2" />
        </MSPeaks>
      </Spectrum>
    </Compound>
    <Compound algo="FindByMolecularFeature">
      <Location m="599.4610" rt="18.846" y="65186" v="1278100" />
      <Spectrum type="MFE" cpdAlgo="FindByMolecularFeature">
        <MSDetails p="+" />
        <Device type="TimeOfFlight" />
        <MSPeaks>
          <p rt="18.845" x="600.4683" y="65186.30" v="873791" z="1" s="M+H" />
          <p rt="18.850" x="601.4720" y="23157.90" v="322176" z="1" s="M+H+1" />
          <p rt="18.844" x="602.4720" y="5404.94" v="73827" z="1" s="M+H+2" />
          <p rt="18.849" x="603.4720" y="624.07" v="8307" z="1" s="M+H+3" />
        </MSPeaks>
      </Spectrum>
    </Compound>
    <Compound algo="FindByMolecularFeature">
      <Location m="555.4349" rt="18.926" y="89732" v="1769235" />
      <Spectrum type="MFE" cpdAlgo="FindByMolecularFeature">
        <MSDetails p="+" />
        <Device type="TimeOfFlight" />
        <MSPeaks>
          <p rt="18.926" x="556.4421" y="89732.34" v="1281175" z="1" s="M+H" />
          <p rt="18.924" x="557.4454" y="29045.18" v="398957" z="1" s="M+H+1" />
          <p rt="18.926" x="558.4477" y="6415.62" v="78579" z="1" s="M+H+2" />
          <p rt="18.929" x="559.4496" y="869.21" v="10523" z="1" s="M+H+3" />
        </MSPeaks>
      </Spectrum>
    </Compound>
    <Compound algo="FindByMolecularFeature">
      <Location m="405.1731" rt="18.967" y="73076" v="864750" />
      <Spectrum type="MFE" cpdAlgo="FindByMolecularFeature">
        <MSDetails p="+" />
        <Device type="TimeOfFlight" />
        <MSPeaks>
          <p rt="18.966" x="406.1804" y="73075.66" v="534951" z="1" s="M+H" />
          <p rt="18.970" x="407.1862" y="36122.88" v="266286" z="1" s="M+H+1" />
          <p rt="18.968" x="408.1898" y="8826.56" v="63513" z="1" s="M+H+2" />
        </MSPeaks>
      </Spectrum>
    </Compound>
    <Compound algo="FindByMolecularFeature">
      <Location m="332.1438" rt="18.968" y="72271" v="757748" />
      <Spectrum type="MFE" cpdAlgo="FindByMolecularFeature">
        <MSDetails p="+" />
        <Device type="TimeOfFlight" />
        <MSPeaks>
          <p rt="18.968" x="333.1511" y="72270.97" v="551870" z="1" s="M+H" />
          <p rt="18.965" x="334.1542" y="16384.86" v="119334" z="1" s="M+H+1" />
          <p rt="18.968" x="335.1533" y="9447.69" v="69678" z="1" s="M+H+2" />
          <p rt="18.970" x="336.1572" y="2342.40" v="16867" z="1" s="M+H+3" />
        </MSPeaks>
      </Spectrum>
    </Compound>
    <Compound algo="FindByMolecularFeature">
      <Location m="755.4392" rt="18.969" y="93590" v="525401" />
      <Spectrum type="MFE" cpdAlgo="FindByMolecularFeature">
        <MSDetails p="+" />
        <Device type="TimeOfFlight" />
        <MSPeaks>
          <p rt="18.972" x="756.4465" y="5703.58" v="29754" z="1" s="M+H" />
          <p rt="18.967" x="757.4503" y="2963.47" v="14236" z="1" s="M+H+1" />
          <p rt="18.969" x="758.4415" y="93589.50" v="481411" z="1" s="M+H+2" />
        </MSPeaks>
      </Spectrum>
    </Compound>
    <Compound algo="FindByMolecularFeature">
      <Location m="334.2508" rt="18.975" y="59405" v="545895" />
      <Spectrum type="MFE" cpdAlgo="FindByMolecularFeature">
        <MSDetails p="+" />
        <Device type="TimeOfFlight" />
        <MSPeaks>
          <p rt="18.975" x="335.2581" y="59405.33" v="439779" z="1" s="M+H" />
          <p rt="18.973" x="336.2619" y="14522.87" v="106117" z="1" s="M+H+1" />
        </MSPeaks>
      </Spectrum>
    </Compound>
    <Compound algo="FindByMolecularFeature">
      <Location m="260.2142" rt="18.975" y="151389" v="1312295" />
      <Spectrum type="MFE" cpdAlgo="FindByMolecularFeature">
        <MSDetails p="+" />
        <Device type="TimeOfFlight" />
        <MSPeaks>
          <p rt="18.975" x="261.2215" y="151389.33" v="1107176" z="1" s="M+H" />
          <p rt="18.974" x="262.2246" y="27562.05" v="205120" z="1" s="M+H+1" />
        </MSPeaks>
      </Spectrum>
    </Compound>
    <Compound algo="FindByMolecularFeature">
      <Location m="352.2622" rt="18.976" y="666872" v="6043419" />
      <Spectrum type="MFE" cpdAlgo="FindByMolecularFeature">
        <MSDetails p="+" />
        <Device type="TimeOfFlight" />
        <MSPeaks>
          <p rt="18.976" x="353.2694" y="666872.44" v="4847614" z="1" s="M+H" />
          <p rt="18.976" x="354.2722" y="142133.67" v="1029566" z="1" s="M+H+1" />
          <p rt="18.975" x="355.2753" y="20116.29" v="144049" z="1" s="M+H+2" />
          <p rt="18.975" x="356.2785" y="3184.95" v="22190" z="1" s="M+H+3" />
        </MSPeaks>
      </Spectrum>
    </Compound>
    <Compound algo="FindByMolecularFeature">
      <Location m="511.4088" rt="19.004" y="114292" v="2216587" />
      <Spectrum type="MFE" cpdAlgo="FindByMolecularFeature">
        <MSDetails p="+" />
        <Device type="TimeOfFlight" />
        <MSPeaks>
          <p rt="19.004" x="512.4160" y="114291.98" v="1650241" z="1" s="M+H" />
          <p rt="19.004" x="513.4192" y="32214.14" v="456500" z="1" s="M+H+1" />
          <p rt="19.007" x="514.4214" y="6986.48" v="101241" z="1" s="M+H+2" />
          <p rt="19.006" x="515.4227" y="610.99" v="8605" z="1" s="M+H+3" />
        </MSPeaks>
      </Spectrum>
    </Compound>
    <Compound algo="FindByMolecularFeature">
      <Location m="253.2408" rt="19.008" y="339714" v="3326607" />
      <Spectrum type="MFE" cpdAlgo="FindByMolecularFeature">
        <MSDetails p="+" />
        <Device type="TimeOfFlight" />
        <MSPeaks>
          <p rt="19.008" x="254.2480" y="339714.31" v="2772069" z="1" s="M+H" />
          <p rt="19.009" x="255.2511" y="61111.84" v="504123" z="1" s="M+H+1" />
          <p rt="19.007" x="256.2551" y="6746.67" v="48534" z="1" s="M+H+2" />
          <p rt="19.011" x="257.2589" y="271.49" v="1882" z="1" s="M+H+3" />
        </MSPeaks>
      </Spectrum>
    </Compound>
    <Compound algo="FindByMolecularFeature">
      <Location m="467.3825" rt="19.086" y="96465" v="2065591" />
      <Spectrum type="MFE" cpdAlgo="FindByMolecularFeature">
        <MSDetails p="+" />
        <Device type="TimeOfFlight" />
        <MSPeaks>
          <p rt="19.087" x="468.3898" y="96465.03" v="1530082" z="1" s="M+H" />
          <p rt="19.084" x="469.3931" y="27290.86" v="437555" z="1" s="M+H+1" />
          <p rt="19.090" x="470.3950" y="5616.05" v="89227" z="1" s="M+H+2" />
          <p rt="19.073" x="471.3959" y="555.55" v="8727" z="1" s="M+H+3" />
        </MSPeaks>
      </Spectrum>
    </Compound>
    <Compound algo="FindByMolecularFeature">
      <Location m="1085.5111" rt="19.105" y="173087" v="3602900" />
      <Spectrum type="MFE" cpdAlgo="FindByMolecularFeature">
        <MSDetails p="+" />
        <Device type="TimeOfFlight" />
        <MSPeaks>
          <p rt="19.106" x="543.7628" y="173087.27" v="1775298" z="2" s="M+2H" />
          <p rt="19.104" x="544.2642" y="116456.33" v="1187518" z="2" s="M+2H+1" />
          <p rt="19.105" x="544.7649" y="48143.83" v="490082" z="2" s="M+2H+2" />
          <p rt="19.103" x="545.2651" y="15012.41" v="150002" z="2" s="M+2H+3" />
        </MSPeaks>
      </Spectrum>
    </Compound>
    <Compound algo="FindByMolecularFeature">
      <Location m="1101.4821" rt="19.107" y="215397" v="7602000" />
      <Spectrum type="MFE" cpdAlgo="FindByMolecularFeature">
        <MSDetails p="+" />
        <Device type="TimeOfFlight" />
        <MSPeaks>
          <p rt="19.107" x="551.7483" y="132146.09" v="1472246" z="2" s="M+2H" />
          <p rt="19.105" x="552.2498" y="83172.25" v="930004" z="2" s="M+2H+1" />
          <p rt="19.107" x="552.7496" y="215397.45" v="2405849" z="2" s="M+2H+2" />
          <p rt="19.108" x="553.2506" y="130695.00" v="1460074" z="2" s="M+2H+3" />
          <p rt="19.107" x="553.7490" y="118611.97" v="1333828" z="2" s="M+2H+4" />
        </MSPeaks>
      </Spectrum>
    </Compound>
    <Compound algo="FindByMolecularFeature">
      <Location m="1047.5638" rt="19.107" y="108998" v="2011084" />
      <Spectrum type="MFE" cpdAlgo="FindByMolecularFeature">
        <MSDetails p="+" />
        <Device type="TimeOfFlight" />
        <MSPeaks>
          <p rt="19.106" x="524.7892" y="108998.30" v="981501" z="2" s="M+2H" />
          <p rt="19.108" x="525.2907" y="73413.58" v="661628" z="2" s="M+2H+1" />
          <p rt="19.110" x="525.7913" y="29804.55" v="267529" z="2" s="M+2H+2" />
          <p rt="19.107" x="526.2924" y="9421.29" v="83819" z="2" s="M+2H+3" />
          <p rt="19.111" x="526.7929" y="1906.66" v="16607" z="2" s="M+2H+4" />
        </MSPeaks>
      </Spectrum>
    </Compound>
    <Compound algo="FindByMolecularFeature">
      <Location m="1106.4838" rt="19.108" y="68184" v="1274221" />
      <Spectrum type="MFE" cpdAlgo="FindByMolecularFeature">
        <MSDetails p="+" />
        <Device type="TimeOfFlight" />
        <MSPeaks>
          <p rt="19.107" x="554.2492" y="68184.34" v="724731" z="2" s="M+2H" />
          <p rt="19.110" x="554.7484" y="36496.06" v="387283" z="2" s="M+2H+1" />
          <p rt="19.105" x="555.2485" y="15274.12" v="162207" z="2" s="M+2H+2" />
        </MSPeaks>
      </Spectrum>
    </Compound>
    <Compound algo="FindByMolecularFeature">
      <Location m="423.3563" rt="19.162" y="77686" v="1537967" />
      <Spectrum type="MFE" cpdAlgo="FindByMolecularFeature">
        <MSDetails p="+" />
        <Device type="TimeOfFlight" />
        <MSPeaks>
          <p rt="19.165" x="424.3635" y="77685.80" v="1253119" z="1" s="M+H" />
          <p rt="19.146" x="425.3667" y="19182.85" v="221235" z="1" s="M+H+1" />
          <p rt="19.177" x="426.3689" y="3635.39" v="63613" z="1" s="M+H+2" />
        </MSPeaks>
      </Spectrum>
    </Compound>
    <Compound algo="FindByMolecularFeature">
      <Location m="279.2565" rt="19.875" y="285323" v="2763104" />
      <Spectrum type="MFE" cpdAlgo="FindByMolecularFeature">
        <MSDetails p="+" />
        <Device type="TimeOfFlight" />
        <MSPeaks>
          <p rt="19.874" x="280.2638" y="285323.13" v="2280227" z="1" s="M+H" />
          <p rt="19.877" x="281.2666" y="55869.68" v="436426" z="1" s="M+H+1" />
          <p rt="19.879" x="282.2718" y="5572.92" v="46451" z="1" s="M+H+2" />
        </MSPeaks>
      </Spectrum>
    </Compound>
    <Compound algo="FindByMolecularFeature">
      <Location m="258.1469" rt="19.954" y="144646" v="1283348" />
      <Spectrum type="MFE" cpdAlgo="FindByMolecularFeature">
        <MSDetails p="+" />
        <Device type="TimeOfFlight" />
        <MSPeaks>
          <p rt="19.953" x="259.1541" y="144646.33" v="1090329" z="1" s="M+H" />
          <p rt="19.956" x="260.1574" y="21378.34" v="162127" z="1" s="M+H+1" />
          <p rt="19.954" x="261.1599" y="3774.50" v="30892" z="1" s="M+H+2" />
        </MSPeaks>
      </Spectrum>
    </Compound>
    <Compound algo="FindByMolecularFeature">
      <Location m="424.1367" rt="19.954" y="75897" v="670076" />
      <Spectrum type="MFE" cpdAlgo="FindByMolecularFeature">
        <MSDetails p="+" />
        <Device type="TimeOfFlight" />
        <MSPeaks>
          <p rt="19.953" x="213.0756" y="75897.13" v="605302" z="2" s="M+2H" />
          <p rt="19.968" x="213.5760" y="938.64" v="5171" z="2" s="M+2H+1" />
          <p rt="19.955" x="214.0805" y="8037.81" v="59602" z="2" s="M+2H+2" />
        </MSPeaks>
      </Spectrum>
    </Compound>
    <Compound algo="FindByMolecularFeature">
      <Location m="360.2153" rt="19.954" y="479482" v="4749159" />
      <Spectrum type="MFE" cpdAlgo="FindByMolecularFeature">
        <MSDetails p="+" />
        <Device type="TimeOfFlight" />
        <MSPeaks>
          <p rt="19.954" x="361.2226" y="479482.25" v="3850152" z="1" s="M+H" />
          <p rt="19.954" x="362.2256" y="93724.34" v="769435" z="1" s="M+H+1" />
          <p rt="19.954" x="363.2283" y="14313.30" v="109305" z="1" s="M+H+2" />
          <p rt="19.935" x="364.2280" y="1939.98" v="20266" z="1" s="M+H+3" />
        </MSPeaks>
      </Spectrum>
    </Compound>
    <Compound algo="FindByMolecularFeature">
      <Location m="272.0898" rt="19.954" y="190288" v="1818775" />
      <Spectrum type="MFE" cpdAlgo="FindByMolecularFeature">
        <MSDetails p="+" />
        <Device type="TimeOfFlight" />
        <MSPeaks>
          <p rt="19.954" x="273.0970" y="190287.61" v="1565228" z="1" s="M+H" />
          <p rt="19.954" x="274.1002" y="26067.53" v="210922" z="1" s="M+H+1" />
          <p rt="19.958" x="275.1027" y="4699.62" v="38588" z="1" s="M+H+2" />
          <p rt="19.953" x="276.1060" y="380.45" v="4037" z="1" s="M+H+3" />
        </MSPeaks>
      </Spectrum>
    </Compound>
    <Compound algo="FindByMolecularFeature">
      <Location m="328.1529" rt="19.954" y="1487096" v="14607021" />
      <Spectrum type="MFE" cpdAlgo="FindByMolecularFeature">
        <MSDetails p="+" />
        <Device type="TimeOfFlight" />
        <MSPeaks>
          <p rt="19.955" x="329.1602" y="1487095.63" v="12215658" z="1" s="M+H" />
          <p rt="19.954" x="330.1632" y="257340.39" v="2038548" z="1" s="M+H+1" />
          <p rt="19.951" x="331.1653" y="40927.59" v="314178" z="1" s="M+H+2" />
          <p rt="19.952" x="332.1676" y="4919.60" v="38637" z="1" s="M+H+3" />
        </MSPeaks>
      </Spectrum>
    </Compound>
    <Compound algo="FindByMolecularFeature">
      <Location m="402.2263" rt="19.955" y="5056823" v="55238572" />
      <Spectrum type="MFE" cpdAlgo="FindByMolecularFeature">
        <MSDetails p="+" />
        <Device type="TimeOfFlight" />
        <MSPeaks>
          <p rt="19.955" x="403.2336" y="5056822.50" v="43771036" z="1" sat="true" s="M+H" />
          <p rt="19.954" x="404.2370" y="1122596.63" v="9690552" z="1" s="M+H+1" />
          <p rt="19.953" x="405.2390" y="187009.53" v="1545681" z="1" s="M+H+2" />
          <p rt="19.954" x="406.2412" y="25498.41" v="207394" z="1" s="M+H+3" />
          <p rt="19.961" x="407.2447" y="3019.52" v="23910" z="1" s="M+H+4" />
        </MSPeaks>
      </Spectrum>
    </Compound>
    <Compound algo="FindByMolecularFeature">
      <Location m="268.1311" rt="19.955" y="61976" v="644034" />
      <Spectrum type="MFE" cpdAlgo="FindByMolecularFeature">
        <MSDetails p="+" />
        <Device type="TimeOfFlight" />
        <MSPeaks>
          <p rt="19.955" x="269.1383" y="61975.78" v="536964" z="1" s="M+H" />
          <p rt="19.953" x="270.1418" y="9848.02" v="88125" z="1" s="M+H+1" />
          <p rt="19.947" x="271.1448" y="2350.99" v="18945" z="1" s="M+H+2" />
        </MSPeaks>
      </Spectrum>
    </Compound>
    <Compound algo="FindByMolecularFeature">
      <Location m="184.0735" rt="19.955" y="108585" v="1088018" />
      <Spectrum type="MFE" cpdAlgo="FindByMolecularFeature">
        <MSDetails p="+" />
        <Device type="TimeOfFlight" />
        <MSPeaks>
          <p rt="19.954" x="185.0808" y="108585.19" v="885062" z="1" s="M+H" />
          <p rt="19.954" x="186.0845" y="10448.23" v="80667" z="1" s="M+H+1" />
          <p rt="19.979" x="187.0885" y="1842.28" v="23185" z="1" s="M+H+2" />
          <p rt="19.969" x="369.1529" y="4169.25" v="43338" z="1" s="2M+H" />
          <p rt="19.937" x="370.1579" y="1180.09" v="6214" z="1" s="2M+H+1" />
        </MSPeaks>
      </Spectrum>
    </Compound>
    <Compound algo="FindByMolecularFeature">
      <Location m="216.0267" rt="19.955" y="79829" v="680131" />
      <Spectrum type="MFE" cpdAlgo="FindByMolecularFeature">
        <MSDetails p="+" />
        <Device type="TimeOfFlight" />
        <MSPeaks>
          <p rt="19.956" x="217.0340" y="79828.64" v="610554" z="1" s="M+H" />
          <p rt="19.952" x="218.0377" y="7620.59" v="58737" z="1" s="M+H+1" />
          <p rt="19.946" x="219.0398" y="1666.25" v="10839" z="1" s="M+H+2" />
        </MSPeaks>
      </Spectrum>
    </Compound>
    <Compound algo="FindByMolecularFeature">
      <Location m="156.0058" rt="19.956" y="68764" v="610488" />
      <Spectrum type="MFE" cpdAlgo="FindByMolecularFeature">
        <MSDetails p="+" />
        <Device type="TimeOfFlight" />
        <MSPeaks>
          <p rt="19.956" x="157.0130" y="68764.32" v="554785" z="1" s="M+H" />
          <p rt="19.959" x="158.0147" y="6748.70" v="46433" z="1" s="M+H+1" />
          <p rt="19.932" x="159.0219" y="1096.92" v="9270" z="1" s="M+H+2" />
        </MSPeaks>
      </Spectrum>
    </Compound>
    <Compound algo="FindByMolecularFeature">
      <Location m="128.0110" rt="19.957" y="80231" v="721493" />
      <Spectrum type="MFE" cpdAlgo="FindByMolecularFeature">
        <MSDetails p="+" />
        <Device type="TimeOfFlight" />
        <MSPeaks>
          <p rt="19.957" x="129.0183" y="80231.05" v="674523" z="1" s="M+H" />
          <p rt="19.961" x="130.0208" y="4804.57" v="40416" z="1" s="M+H+1" />
          <p rt="19.959" x="131.0221" y="1104.19" v="6554" z="1" s="M+H+2" />
        </MSPeaks>
      </Spectrum>
    </Compound>
    <Compound algo="FindByMolecularFeature">
      <Location m="440.1818" rt="19.958" y="401548" v="5040502" />
      <Spectrum type="MFE" cpdAlgo="FindByMolecularFeature">
        <MSDetails p="+" />
        <Device type="TimeOfFlight" />
        <MSPeaks>
          <p rt="19.958" x="441.1891" y="401547.69" v="3663195" z="1" s="M+H" />
          <p rt="19.959" x="442.1922" y="85120.30" v="911486" z="1" s="M+H+1" />
          <p rt="19.959" x="443.1900" y="38650.90" v="391391" z="1" s="M+H+2" />
          <p rt="19.958" x="444.1920" y="7965.43" v="74430" z="1" s="M+H+3" />
        </MSPeaks>
      </Spectrum>
    </Compound>
    <Compound algo="FindByMolecularFeature">
      <Location m="826.4340" rt="19.960" y="1422055" v="20176562" />
      <Spectrum type="MFE" cpdAlgo="FindByMolecularFeature">
        <MSDetails p="+" />
        <Device type="TimeOfFlight" />
        <MSPeaks>
          <p rt="19.948" x="414.2191" y="2029.45" v="7972" z="2" s="M+2H" />
          <p rt="19.953" x="414.7194" y="1050.73" v="2568" z="2" s="M+2H+1" />
          <p rt="19.960" x="827.4413" y="1422055.13" v="12583396" z="1" s="M+H" />
          <p rt="19.960" x="828.4448" y="629243.13" v="5650807" z="1" s="M+H+1" />
          <p rt="19.959" x="829.4467" y="175315.59" v="1557549" z="1" s="M+H+2" />
          <p rt="19.961" x="830.4490" y="35133.76" v="310099" z="1" s="M+H+3" />
          <p rt="19.958" x="831.4513" y="6554.78" v="56148" z="1" s="M+H+4" />
          <p rt="19.966" x="832.4550" y="936.85" v="8025" z="1" s="M+H+5" />
        </MSPeaks>
      </Spectrum>
    </Compound>
    <Compound algo="FindByMolecularFeature">
      <Location m="424.2082" rt="19.967" y="3875292" v="65260048" />
      <Spectrum type="MFE" cpdAlgo="FindByMolecularFeature">
        <MSDetails p="+" />
        <Device type="TimeOfFlight" />
        <MSPeaks>
          <p rt="19.967" x="425.2155" y="3875292.00" v="52228904" z="1" sat="true" s="M+H" />
          <p rt="19.967" x="426.2190" y="815807.38" v="10978684" z="1" s="M+H+1" />
          <p rt="19.965" x="427.2208" y="136042.66" v="1791960" z="1" s="M+H+2" />
          <p rt="19.964" x="428.2233" y="17860.30" v="233388" z="1" s="M+H+3" />
          <p rt="19.964" x="429.2240" y="2051.04" v="27111" z="1" s="M+H+4" />
        </MSPeaks>
      </Spectrum>
    </Compound>
    <Compound algo="FindByMolecularFeature">
      <Location m="447.2834" rt="19.969" y="80757" v="1485056" />
      <Spectrum type="MFE" cpdAlgo="FindByMolecularFeature">
        <MSDetails p="+" />
        <Device type="TimeOfFlight" />
        <MSPeaks>
          <p rt="19.971" x="448.2907" y="80757.30" v="1200253" z="1" s="M+H" />
          <p rt="19.961" x="449.2939" y="20392.16" v="231403" z="1" s="M+H+1" />
          <p rt="19.971" x="450.2969" y="3590.30" v="46953" z="1" s="M+H+2" />
          <p rt="19.972" x="451.3011" y="573.24" v="6447" z="1" s="M+H+3" />
        </MSPeaks>
      </Spectrum>
    </Compound>
    <Compound algo="FindByMolecularFeature">
      <Location m="408.2337" rt="19.974" y="54697" v="1108010" />
      <Spectrum type="MFE" cpdAlgo="FindByMolecularFeature">
        <MSDetails p="+" />
        <Device type="TimeOfFlight" />
        <MSPeaks>
          <p rt="19.974" x="409.2410" y="54696.62" v="877523" z="1" s="M+H" />
          <p rt="19.974" x="410.2442" y="12624.11" v="199377" z="1" s="M+H+1" />
          <p rt="19.971" x="411.2466" y="2604.29" v="31110" z="1" s="M+H+2" />
        </MSPeaks>
      </Spectrum>
    </Compound>
    <Compound algo="FindByMolecularFeature">
      <Location m="657.5029" rt="20.132" y="76875" v="1971280" />
      <Spectrum type="MFE" cpdAlgo="FindByMolecularFeature">
        <MSDetails p="+" />
        <Device type="TimeOfFlight" />
        <MSPeaks>
          <p rt="20.133" x="658.5101" y="76874.99" v="1348498" z="1" s="M+H" />
          <p rt="20.129" x="659.5135" y="29543.96" v="499350" z="1" s="M+H+1" />
          <p rt="20.133" x="660.5154" y="6468.48" v="103231" z="1" s="M+H+2" />
          <p rt="20.147" x="661.5164" y="1265.79" v="20201" z="1" s="M+H+3" />
        </MSPeaks>
      </Spectrum>
    </Compound>
    <Compound algo="FindByMolecularFeature">
      <Location m="262.2294" rt="20.176" y="56526" v="559048" />
      <Spectrum type="MFE" cpdAlgo="FindByMolecularFeature">
        <MSDetails p="+" />
        <Device type="TimeOfFlight" />
        <MSPeaks>
          <p rt="20.177" x="263.2367" y="56525.61" v="463533" z="1" s="M+H" />
          <p rt="20.175" x="264.2398" y="11781.03" v="95515" z="1" s="M+H+1" />
        </MSPeaks>
      </Spectrum>
    </Compound>
    <Compound algo="FindByMolecularFeature">
      <Location m="613.4767" rt="20.231" y="123756" v="3192153" />
      <Spectrum type="MFE" cpdAlgo="FindByMolecularFeature">
        <MSDetails p="+" />
        <Device type="TimeOfFlight" />
        <MSPeaks>
          <p rt="20.231" x="614.4840" y="123755.50" v="2246174" z="1" s="M+H" />
          <p rt="20.232" x="615.4872" y="41969.04" v="752924" z="1" s="M+H+1" />
          <p rt="20.226" x="616.4895" y="9951.41" v="158513" z="1" s="M+H+2" />
          <p rt="20.231" x="617.4925" y="2051.46" v="34543" z="1" s="M+H+3" />
        </MSPeaks>
      </Spectrum>
    </Compound>
    <Compound algo="FindByMolecularFeature">
      <Location m="569.4507" rt="20.331" y="181080" v="4613482" />
      <Spectrum type="MFE" cpdAlgo="FindByMolecularFeature">
        <MSDetails p="+" />
        <Device type="TimeOfFlight" />
        <MSPeaks>
          <p rt="20.331" x="570.4579" y="181080.02" v="3238711" z="1" s="M+H" />
          <p rt="20.330" x="571.4610" y="59762.14" v="1121479" z="1" s="M+H+1" />
          <p rt="20.326" x="572.4632" y="12435.76" v="236214" z="1" s="M+H+2" />
          <p rt="20.373" x="573.4677" y="962.60" v="17077" z="1" s="M+H+3" />
        </MSPeaks>
      </Spectrum>
    </Compound>
    <Compound algo="FindByMolecularFeature">
      <Location m="525.4245" rt="20.430" y="255693" v="6302874" />
      <Spectrum type="MFE" cpdAlgo="FindByMolecularFeature">
        <MSDetails p="+" />
        <Device type="TimeOfFlight" />
        <MSPeaks>
          <p rt="20.429" x="526.4318" y="255692.80" v="4655226" z="1" s="M+H" />
          <p rt="20.430" x="527.4349" y="78712.08" v="1316066" z="1" s="M+H+1" />
          <p rt="20.432" x="528.4372" y="17179.26" v="286569" z="1" s="M+H+2" />
          <p rt="20.456" x="529.4377" y="2539.66" v="45013" z="1" s="M+H+3" />
        </MSPeaks>
      </Spectrum>
    </Compound>
    <Compound algo="FindByMolecularFeature">
      <Location m="761.4657" rt="20.511" y="50527" v="536080" />
      <Spectrum type="MFE" cpdAlgo="FindByMolecularFeature">
        <MSDetails p="+" />
        <Device type="TimeOfFlight" />
        <MSPeaks>
          <p rt="20.511" x="762.4730" y="50526.95" v="328446" z="1" s="M+H" />
          <p rt="20.513" x="763.4759" y="24012.73" v="157325" z="1" s="M+H+1" />
          <p rt="20.512" x="764.4796" y="7695.15" v="50308" z="1" s="M+H+2" />
        </MSPeaks>
      </Spectrum>
    </Compound>
    <Compound algo="FindByMolecularFeature">
      <Location m="244.2191" rt="20.516" y="57205" v="546190" />
      <Spectrum type="MFE" cpdAlgo="FindByMolecularFeature">
        <MSDetails p="+" />
        <Device type="TimeOfFlight" />
        <MSPeaks>
          <p rt="20.516" x="245.2263" y="57205.41" v="457755" z="1" s="M+H" />
          <p rt="20.517" x="246.2294" y="11133.87" v="88436" z="1" s="M+H+1" />
        </MSPeaks>
      </Spectrum>
    </Compound>
    <Compound algo="FindByMolecularFeature">
      <Location m="262.2297" rt="20.516" y="189403" v="1881416" />
      <Spectrum type="MFE" cpdAlgo="FindByMolecularFeature">
        <MSDetails p="+" />
        <Device type="TimeOfFlight" />
        <MSPeaks>
          <p rt="20.516" x="263.2369" y="189403.13" v="1569234" z="1" s="M+H" />
          <p rt="20.518" x="264.2402" y="37930.93" v="312183" z="1" s="M+H+1" />
        </MSPeaks>
      </Spectrum>
    </Compound>
    <Compound algo="FindByMolecularFeature">
      <Location m="354.2771" rt="20.517" y="130921" v="1345828" />
      <Spectrum type="MFE" cpdAlgo="FindByMolecularFeature">
        <MSDetails p="+" />
        <Device type="TimeOfFlight" />
        <MSPeaks>
          <p rt="20.517" x="355.2844" y="130920.73" v="1048600" z="1" s="M+H" />
          <p rt="20.517" x="356.2876" y="29810.86" v="244644" z="1" s="M+H+1" />
          <p rt="20.517" x="357.2905" y="5002.78" v="40399" z="1" s="M+H+2" />
          <p rt="20.560" x="358.2946" y="1185.30" v="12184" z="1" s="M+H+3" />
        </MSPeaks>
      </Spectrum>
    </Compound>
    <Compound algo="FindByMolecularFeature">
      <Location m="336.2666" rt="20.518" y="80130" v="901533" />
      <Spectrum type="MFE" cpdAlgo="FindByMolecularFeature">
        <MSDetails p="+" />
        <Device type="TimeOfFlight" />
        <MSPeaks>
          <p rt="20.516" x="337.2739" y="80129.63" v="694965" z="1" s="M+H" />
          <p rt="20.519" x="338.2772" y="19260.67" v="164197" z="1" s="M+H+1" />
          <p rt="20.563" x="339.2865" y="4001.37" v="42371" z="1" s="M+H+2" />
        </MSPeaks>
      </Spectrum>
    </Compound>
    <Compound algo="FindByMolecularFeature">
      <Location m="376.2592" rt="20.520" y="180939" v="2010560" />
      <Spectrum type="MFE" cpdAlgo="FindByMolecularFeature">
        <MSDetails p="+" />
        <Device type="TimeOfFlight" />
        <MSPeaks>
          <p rt="20.520" x="377.2665" y="180939.14" v="1597045" z="1" s="M+H" />
          <p rt="20.518" x="378.2695" y="39204.46" v="346465" z="1" s="M+H+1" />
          <p rt="20.522" x="379.2729" y="6407.31" v="55763" z="1" s="M+H+2" />
          <p rt="20.547" x="380.2748" y="1311.53" v="11287" z="1" s="M+H+3" />
        </MSPeaks>
      </Spectrum>
    </Compound>
    <Compound algo="FindByMolecularFeature">
      <Location m="481.3984" rt="20.523" y="293728" v="7336370" />
      <Spectrum type="MFE" cpdAlgo="FindByMolecularFeature">
        <MSDetails p="+" />
        <Device type="TimeOfFlight" />
        <MSPeaks>
          <p rt="20.523" x="482.4057" y="293728.47" v="5606369" z="1" s="M+H" />
          <p rt="20.523" x="483.4086" y="76796.46" v="1442759" z="1" s="M+H+1" />
          <p rt="20.522" x="484.4111" y="14283.65" v="255068" z="1" s="M+H+2" />
          <p rt="20.534" x="485.4122" y="1810.54" v="32173" z="1" s="M+H+3" />
        </MSPeaks>
      </Spectrum>
    </Compound>
    <Compound algo="FindByMolecularFeature">
      <Location m="325.2982" rt="20.601" y="142444" v="1580088" />
      <Spectrum type="MFE" cpdAlgo="FindByMolecularFeature">
        <MSDetails p="+" />
        <Device type="TimeOfFlight" />
        <MSPeaks>
          <p rt="20.601" x="326.3055" y="142444.09" v="1255092" z="1" s="M+H" />
          <p rt="20.601" x="327.3087" y="31947.77" v="283466" z="1" s="M+H+1" />
          <p rt="20.602" x="328.3128" y="4698.11" v="41530" z="1" s="M+H+2" />
        </MSPeaks>
      </Spectrum>
    </Compound>
    <Compound algo="FindByMolecularFeature">
      <Location m="437.3721" rt="20.611" y="245103" v="5635620" />
      <Spectrum type="MFE" cpdAlgo="FindByMolecularFeature">
        <MSDetails p="+" />
        <Device type="TimeOfFlight" />
        <MSPeaks>
          <p rt="20.611" x="438.3793" y="245102.94" v="4351573" z="1" s="M+H" />
          <p rt="20.613" x="439.3825" y="59938.88" v="1073913" z="1" s="M+H+1" />
          <p rt="20.610" x="440.3849" y="11880.97" v="194462" z="1" s="M+H+2" />
          <p rt="20.643" x="441.3803" y="940.61" v="15673" z="1" s="M+H+3" />
        </MSPeaks>
      </Spectrum>
    </Compound>
    <Compound algo="FindByMolecularFeature">
      <Location m="278.2245" rt="20.646" y="60521" v="671295" />
      <Spectrum type="MFE" cpdAlgo="FindByMolecularFeature">
        <MSDetails p="+" />
        <Device type="TimeOfFlight" />
        <MSPeaks>
          <p rt="20.646" x="279.2318" y="60520.53" v="554908" z="1" s="M+H" />
          <p rt="20.648" x="280.2350" y="13047.79" v="116387" z="1" s="M+H+1" />
        </MSPeaks>
      </Spectrum>
    </Compound>
    <Compound algo="FindByMolecularFeature">
      <Location m="599.4108" rt="20.651" y="286331" v="3406722" />
      <Spectrum type="MFE" cpdAlgo="FindByMolecularFeature">
        <MSDetails p="+" />
        <Device type="TimeOfFlight" />
        <MSPeaks>
          <p rt="20.651" x="600.4181" y="286330.69" v="2259581" z="1" s="M+H" />
          <p rt="20.652" x="601.4215" y="124776.20" v="974492" z="1" s="M+H+1" />
          <p rt="20.646" x="602.4250" y="26885.85" v="172649" z="1" s="M+H+2" />
        </MSPeaks>
      </Spectrum>
    </Compound>
    <Compound algo="FindByMolecularFeature">
      <Location m="334.1461" rt="20.662" y="80579" v="1050277" />
      <Spectrum type="MFE" cpdAlgo="FindByMolecularFeature">
        <MSDetails p="+" />
        <Device type="TimeOfFlight" />
        <MSPeaks>
          <p rt="20.665" x="335.1533" y="80579.31" v="819423" z="1" s="M+H" />
          <p rt="20.648" x="336.1576" y="18048.97" v="230854" z="1" s="M+H+1" />
        </MSPeaks>
      </Spectrum>
    </Compound>
    <Compound algo="FindByMolecularFeature">
      <Location m="376.3190" rt="20.683" y="51915" v="1108928" />
      <Spectrum type="MFE" cpdAlgo="FindByMolecularFeature">
        <MSDetails p="+" />
        <Device type="TimeOfFlight" />
        <MSPeaks>
          <p rt="20.681" x="377.3262" y="51914.80" v="911249" z="1" s="M+H" />
          <p rt="20.697" x="378.3302" y="10923.55" v="154293" z="1" s="M+H+1" />
          <p rt="20.674" x="379.3303" y="2675.36" v="43386" z="1" s="M+H+2" />
        </MSPeaks>
      </Spectrum>
    </Compound>
    <Compound algo="FindByMolecularFeature">
      <Location m="393.3456" rt="20.695" y="118444" v="2903892" />
      <Spectrum type="MFE" cpdAlgo="FindByMolecularFeature">
        <MSDetails p="+" />
        <Device type="TimeOfFlight" />
        <MSPeaks>
          <p rt="20.695" x="394.3529" y="118444.02" v="2274465" z="1" s="M+H" />
          <p rt="20.696" x="395.3563" y="27237.53" v="524662" z="1" s="M+H+1" />
          <p rt="20.693" x="396.3585" y="5434.76" v="96416" z="1" s="M+H+2" />
          <p rt="20.654" x="397.3557" y="477.00" v="8348" z="1" s="M+H+3" />
        </MSPeaks>
      </Spectrum>
    </Compound>
    <Compound algo="FindByMolecularFeature">
      <Location m="599.4108" rt="20.939" y="296245" v="4199542" />
      <Spectrum type="MFE" cpdAlgo="FindByMolecularFeature">
        <MSDetails p="+" />
        <Device type="TimeOfFlight" />
        <MSPeaks>
          <p rt="20.940" x="600.4181" y="296244.56" v="2565940" z="1" s="M+H" />
          <p rt="20.941" x="601.4215" y="130315.56" v="1136472" z="1" s="M+H+1" />
          <p rt="20.941" x="602.4265" y="36978.09" v="346461" z="1" s="M+H+2" />
          <p rt="20.836" x="603.4336" y="8764.98" v="150669" z="1" s="M+H+3" />
        </MSPeaks>
      </Spectrum>
    </Compound>
    <Compound algo="FindByMolecularFeature">
      <Location m="255.2564" rt="21.214" y="230564" v="2825716" />
      <Spectrum type="MFE" cpdAlgo="FindByMolecularFeature">
        <MSDetails p="+" />
        <Device type="TimeOfFlight" />
        <MSPeaks>
          <p rt="21.214" x="256.2636" y="230563.83" v="2346124" z="1" s="M+H" />
          <p rt="21.213" x="257.2669" y="43109.36" v="437458" z="1" s="M+H+1" />
          <p rt="21.215" x="258.2729" y="3617.99" v="39708" z="1" s="M+H+2" />
          <p rt="21.203" x="259.2779" y="200.41" v="2427" z="1" s="M+H+3" />
        </MSPeaks>
      </Spectrum>
    </Compound>
    <Compound algo="FindByMolecularFeature">
      <Location m="583.4660" rt="21.709" y="94188" v="2765538" />
      <Spectrum type="MFE" cpdAlgo="FindByMolecularFeature">
        <MSDetails p="+" />
        <Device type="TimeOfFlight" />
        <MSPeaks>
          <p rt="21.708" x="584.4733" y="94188.19" v="1977730" z="1" s="M+H" />
          <p rt="21.705" x="585.4765" y="32015.46" v="598240" z="1" s="M+H+1" />
          <p rt="21.727" x="586.4775" y="8453.42" v="160554" z="1" s="M+H+2" />
          <p rt="21.714" x="587.4737" y="1563.87" v="29014" z="1" s="M+H+3" />
        </MSPeaks>
      </Spectrum>
    </Compound>
    <Compound algo="FindByMolecularFeature">
      <Location m="281.2724" rt="21.717" y="1638387" v="17181146" />
      <Spectrum type="MFE" cpdAlgo="FindByMolecularFeature">
        <MSDetails p="+" />
        <Device type="TimeOfFlight" />
        <MSPeaks>
          <p rt="21.717" x="282.2797" y="1638386.63" v="13967396" z="1" s="M+H" />
          <p rt="21.717" x="283.2828" y="310702.41" v="2667341" z="1" s="M+H+1" />
          <p rt="21.717" x="284.2858" y="31008.88" v="259399" z="1" s="M+H+2" />
          <p rt="21.715" x="285.2885" y="2503.92" v="20224" z="1" s="M+H+3" />
          <p rt="21.711" x="563.5507" y="15646.97" v="90591" z="1" s="2M+H" />
          <p rt="21.714" x="564.5538" y="6231.94" v="35275" z="1" s="2M+H+1" />
          <p rt="21.710" x="565.5576" y="1638.02" v="7526" z="1" s="2M+H+2" />
        </MSPeaks>
      </Spectrum>
    </Compound>
    <Compound algo="FindByMolecularFeature">
      <Location m="539.4399" rt="21.813" y="131247" v="4003443" />
      <Spectrum type="MFE" cpdAlgo="FindByMolecularFeature">
        <MSDetails p="+" />
        <Device type="TimeOfFlight" />
        <MSPeaks>
          <p rt="21.813" x="540.4472" y="131246.61" v="2864843" z="1" s="M+H" />
          <p rt="21.815" x="541.4504" y="41668.97" v="916445" z="1" s="M+H+1" />
          <p rt="21.811" x="542.4515" y="9548.79" v="200051" z="1" s="M+H+2" />
          <p rt="21.820" x="543.4534" y="1055.08" v="22105" z="1" s="M+H+3" />
        </MSPeaks>
      </Spectrum>
    </Compound>
    <Compound algo="FindByMolecularFeature">
      <Location m="599.4105" rt="21.932" y="55289" v="1134963" />
      <Spectrum type="MFE" cpdAlgo="FindByMolecularFeature">
        <MSDetails p="+" />
        <Device type="TimeOfFlight" />
        <MSPeaks>
          <p rt="21.927" x="600.4178" y="55289.48" v="673877" z="1" s="M+H" />
          <p rt="21.929" x="601.4214" y="23565.86" v="281317" z="1" s="M+H+1" />
          <p rt="21.950" x="602.4303" y="10288.71" v="131439" z="1" s="M+H+2" />
          <p rt="21.981" x="603.4350" y="3366.31" v="48331" z="1" s="M+H+3" />
        </MSPeaks>
      </Spectrum>
    </Compound>
    <Compound algo="FindByMolecularFeature">
      <Location m="451.3875" rt="22.012" y="148119" v="4548183" />
      <Spectrum type="MFE" cpdAlgo="FindByMolecularFeature">
        <MSDetails p="+" />
        <Device type="TimeOfFlight" />
        <MSPeaks>
          <p rt="22.011" x="452.3948" y="148118.92" v="3502431" z="1" s="M+H" />
          <p rt="22.014" x="453.3980" y="41469.13" v="892282" z="1" s="M+H+1" />
          <p rt="22.016" x="454.3997" y="7723.48" v="153470" z="1" s="M+H+2" />
        </MSPeaks>
      </Spectrum>
    </Compound>
    <Compound algo="FindByMolecularFeature">
      <Location m="281.2719" rt="22.060" y="53633" v="941247" />
      <Spectrum type="MFE" cpdAlgo="FindByMolecularFeature">
        <MSDetails p="+" />
        <Device type="TimeOfFlight" />
        <MSPeaks>
          <p rt="22.062" x="282.2792" y="53632.97" v="769612" z="1" s="M+H" />
          <p rt="22.049" x="283.2808" y="12031.12" v="150882" z="1" s="M+H+1" />
          <p rt="22.077" x="284.2901" y="1399.22" v="20753" z="1" s="M+H+2" />
        </MSPeaks>
      </Spectrum>
    </Compound>
    <Compound algo="FindByMolecularFeature">
      <Location m="336.1601" rt="22.146" y="119337" v="1891629" />
      <Spectrum type="MFE" cpdAlgo="FindByMolecularFeature">
        <MSDetails p="+" />
        <Device type="TimeOfFlight" />
        <MSPeaks>
          <p rt="22.147" x="337.1673" y="119336.77" v="1087751" z="1" s="M+H" />
          <p rt="22.148" x="338.1705" y="25278.03" v="236065" z="1" s="M+H+1" />
          <p rt="22.144" x="339.1632" y="44229.62" v="400555" z="1" s="M+H+2" />
          <p rt="22.145" x="340.1661" y="11138.42" v="101372" z="1" s="M+H+3" />
          <p rt="22.145" x="341.1632" y="7379.75" v="65885" z="1" s="M+H+4" />
        </MSPeaks>
      </Spectrum>
    </Compound>
    <Compound algo="FindByMolecularFeature">
      <Location m="331.2875" rt="22.185" y="69111" v="933902" />
      <Spectrum type="MFE" cpdAlgo="FindByMolecularFeature">
        <MSDetails p="+" />
        <Device type="TimeOfFlight" />
        <MSPeaks>
          <p rt="22.184" x="332.2947" y="69111.16" v="711341" z="1" s="M+H" />
          <p rt="22.187" x="333.2984" y="18148.10" v="181091" z="1" s="M+H+1" />
          <p rt="22.191" x="334.3030" y="3966.69" v="41470" z="1" s="M+H+2" />
        </MSPeaks>
      </Spectrum>
    </Compound>
    <Compound algo="FindByMolecularFeature">
      <Location m="378.2747" rt="22.317" y="69626" v="732363" />
      <Spectrum type="MFE" cpdAlgo="FindByMolecularFeature">
        <MSDetails p="+" />
        <Device type="TimeOfFlight" />
        <MSPeaks>
          <p rt="22.317" x="379.2819" y="69625.89" v="579001" z="1" s="M+H" />
          <p rt="22.316" x="380.2855" y="16598.92" v="127341" z="1" s="M+H+1" />
          <p rt="22.319" x="381.2869" y="3319.06" v="26020" z="1" s="M+H+2" />
        </MSPeaks>
      </Spectrum>
    </Compound>
    <Compound algo="FindByMolecularFeature">
      <Location m="264.2451" rt="22.321" y="50048" v="536890" />
      <Spectrum type="MFE" cpdAlgo="FindByMolecularFeature">
        <MSDetails p="+" />
        <Device type="TimeOfFlight" />
        <MSPeaks>
          <p rt="22.321" x="265.2524" y="50048.11" v="458428" z="1" s="M+H" />
          <p rt="22.319" x="266.2558" y="8700.79" v="78462" z="1" s="M+H+1" />
        </MSPeaks>
      </Spectrum>
    </Compound>
    <Compound algo="FindByMolecularFeature">
      <Location m="383.3402" rt="23.471" y="207420" v="4525695" />
      <Spectrum type="MFE" cpdAlgo="FindByMolecularFeature">
        <MSDetails p="+" />
        <Device type="TimeOfFlight" />
        <MSPeaks>
          <p rt="23.472" x="384.3475" y="207420.34" v="3438443" z="1" s="M+H" />
          <p rt="23.467" x="385.3508" y="55087.23" v="864720" z="1" s="M+H+1" />
          <p rt="23.467" x="386.3539" y="8563.95" v="146666" z="1" s="M+H+2" />
          <p rt="23.485" x="387.3563" y="926.05" v="14450" z="1" s="M+H+3" />
          <p rt="23.492" x="767.6885" y="2053.39" v="17774" z="1" s="2M+H" />
          <p rt="23.503" x="768.7012" y="1148.78" v="8202" z="1" s="2M+H+1" />
          <p rt="23.491" x="769.6961" y="1060.70" v="4732" z="1" s="2M+H+2" />
        </MSPeaks>
      </Spectrum>
    </Compound>
    <Compound algo="FindByMolecularFeature">
      <Location m="337.3352" rt="23.480" y="760488" v="15593458" />
      <Spectrum type="MFE" cpdAlgo="FindByMolecularFeature">
        <MSDetails p="+" />
        <Device type="TimeOfFlight" />
        <MSPeaks>
          <p rt="23.477" x="338.3425" y="760488.00" v="13068283" z="1" s="M+H" />
          <p rt="23.495" x="339.3454" y="180308.58" v="2176690" z="1" s="M+H+1" />
          <p rt="23.471" x="340.3487" y="20753.32" v="319151" z="1" s="M+H+2" />
          <p rt="23.476" x="341.3520" y="1900.49" v="29335" z="1" s="M+H+3" />
        </MSPeaks>
      </Spectrum>
    </Compound>
    <Compound algo="FindByMolecularFeature">
      <Location m="441.3932" rt="23.489" y="86536" v="1848126" />
      <Spectrum type="MFE" cpdAlgo="FindByMolecularFeature">
        <MSDetails p="+" />
        <Device type="TimeOfFlight" />
        <MSPeaks>
          <p rt="23.487" x="442.4005" y="86536.32" v="1441008" z="1" s="M+H" />
          <p rt="23.492" x="443.4035" y="25105.07" v="360495" z="1" s="M+H+1" />
          <p rt="23.507" x="444.3968" y="3813.24" v="46623" z="1" s="M+H+2" />
        </MSPeaks>
      </Spectrum>
    </Compound>
    <Compound algo="FindByMolecularFeature">
      <Location m="405.3226" rt="23.494" y="438154" v="6142892" />
      <Spectrum type="MFE" cpdAlgo="FindByMolecularFeature">
        <MSDetails p="+" />
        <Device type="TimeOfFlight" />
        <MSPeaks>
          <p rt="23.491" x="406.3299" y="438153.97" v="4295107" z="1" s="M+H" />
          <p rt="23.507" x="407.3329" y="112947.73" v="1559644" z="1" s="M+H+1" />
          <p rt="23.471" x="408.3343" y="17730.70" v="265478" z="1" s="M+H+2" />
          <p rt="23.497" x="409.3354" y="2311.67" v="22662" z="1" s="M+H+3" />
        </MSPeaks>
      </Spectrum>
    </Compound>
    <Compound algo="FindByMolecularFeature">
      <Location m="670.4789" rt="24.490" y="115127" v="2355662" />
      <Spectrum type="MFE" cpdAlgo="FindByMolecularFeature">
        <MSDetails p="+" />
        <Device type="TimeOfFlight" />
        <MSPeaks>
          <p rt="24.490" x="671.4862" y="115126.52" v="1600652" z="1" s="M+H" />
          <p rt="24.490" x="672.4914" y="40396.81" v="573710" z="1" s="M+H+1" />
          <p rt="24.483" x="673.4950" y="10396.86" v="147981" z="1" s="M+H+2" />
          <p rt="24.515" x="674.4973" y="2411.33" v="33319" z="1" s="M+H+3" />
        </MSPeaks>
      </Spectrum>
    </Compound>
    <Compound algo="FindByMolecularFeature">
      <Location m="612.4755" rt="24.493" y="87617" v="2052642" />
      <Spectrum type="MFE" cpdAlgo="FindByMolecularFeature">
        <MSDetails p="+" />
        <Device type="TimeOfFlight" />
        <MSPeaks>
          <p rt="24.492" x="613.4828" y="87617.30" v="1321159" z="1" s="M+H" />
          <p rt="24.491" x="614.4854" y="39851.46" v="638192" z="1" s="M+H+1" />
          <p rt="24.518" x="615.4886" y="7850.04" v="66900" z="1" s="M+H+2" />
          <p rt="24.467" x="616.4844" y="1566.58" v="26390" z="1" s="M+H+3" />
        </MSPeaks>
      </Spectrum>
    </Compound>
    <Compound algo="FindByMolecularFeature">
      <Location m="583.4155" rt="24.560" y="56439" v="713066" />
      <Spectrum type="MFE" cpdAlgo="FindByMolecularFeature">
        <MSDetails p="+" />
        <Device type="TimeOfFlight" />
        <MSPeaks>
          <p rt="24.562" x="584.4228" y="56439.43" v="381203" z="1" s="M+H" />
          <p rt="24.562" x="585.4277" y="34897.35" v="236282" z="1" s="M+H+1" />
          <p rt="24.557" x="586.4345" y="9335.44" v="60938" z="1" s="M+H+2" />
          <p rt="24.538" x="587.4380" y="3497.64" v="34643" z="1" s="M+H+3" />
        </MSPeaks>
      </Spectrum>
    </Compound>
    <Compound algo="FindByMolecularFeature">
      <Location m="508.3743" rt="24.735" y="72789" v="843618" />
      <Spectrum type="MFE" cpdAlgo="FindByMolecularFeature">
        <MSDetails p="+" />
        <Device type="TimeOfFlight" />
        <MSPeaks>
          <p rt="24.735" x="509.3815" y="72788.88" v="613309" z="1" s="M+H" />
          <p rt="24.733" x="510.3854" y="21645.49" v="188706" z="1" s="M+H+1" />
          <p rt="24.739" x="511.3895" y="4155.30" v="41603" z="1" s="M+H+2" />
        </MSPeaks>
      </Spectrum>
    </Compound>
    <Compound algo="FindByMolecularFeature">
      <Location m="628.3955" rt="24.756" y="52648" v="565511" />
      <Spectrum type="MFE" cpdAlgo="FindByMolecularFeature">
        <MSDetails p="+" />
        <Device type="TimeOfFlight" />
        <MSPeaks>
          <p rt="24.756" x="629.4027" y="52648.24" v="394740" z="1" s="M+H" />
          <p rt="24.757" x="630.4061" y="18879.76" v="140165" z="1" s="M+H+1" />
          <p rt="24.751" x="631.4120" y="5087.09" v="30606" z="1" s="M+H+2" />
        </MSPeaks>
      </Spectrum>
    </Compound>
    <Compound algo="FindByMolecularFeature">
      <Location m="667.6117" rt="24.879" y="50356" v="1001342" />
      <Spectrum type="MFE" cpdAlgo="FindByMolecularFeature">
        <MSDetails p="+" />
        <Device type="TimeOfFlight" />
        <MSPeaks>
          <p rt="24.879" x="668.6189" y="50356.48" v="641112" z="1" s="M+H" />
          <p rt="24.880" x="669.6222" y="23441.63" v="284743" z="1" s="M+H+1" />
          <p rt="24.872" x="670.6249" y="6175.19" v="62633" z="1" s="M+H+2" />
          <p rt="24.886" x="671.6254" y="1223.12" v="12854" z="1" s="M+H+3" />
        </MSPeaks>
      </Spectrum>
    </Compound>
    <Compound algo="FindByMolecularFeature">
      <Location m="627.1874" rt="25.008" y="59041" v="706715" />
      <Spectrum type="MFE" cpdAlgo="FindByMolecularFeature">
        <MSDetails p="+" />
        <Device type="TimeOfFlight" />
        <MSPeaks>
          <p rt="25.007" x="628.1947" y="59041.30" v="349848" z="1" s="M+H" />
          <p rt="25.009" x="629.1956" y="33067.65" v="200876" z="1" s="M+H+1" />
          <p rt="25.009" x="630.1940" y="26221.15" v="155991" z="1" s="M+H+2" />
        </MSPeaks>
      </Spectrum>
    </Compound>
    <Compound algo="FindByMolecularFeature">
      <Location m="567.4209" rt="25.083" y="303788" v="3315066" />
      <Spectrum type="MFE" cpdAlgo="FindByMolecularFeature">
        <MSDetails p="+" />
        <Device type="TimeOfFlight" />
        <MSPeaks>
          <p rt="25.083" x="568.4282" y="303788.41" v="2332865" z="1" s="M+H" />
          <p rt="25.081" x="569.4313" y="128022.02" v="982201" z="1" s="M+H+1" />
        </MSPeaks>
      </Spectrum>
    </Compound>
    <Compound algo="FindByMolecularFeature">
      <Location m="430.3450" rt="25.328" y="75430" v="1542132" />
      <Spectrum type="MFE" cpdAlgo="FindByMolecularFeature">
        <MSDetails p="+" />
        <Device type="TimeOfFlight" />
        <MSPeaks>
          <p rt="25.328" x="431.3523" y="75429.73" v="1144398" z="1" s="M+H" />
          <p rt="25.326" x="432.3555" y="22836.23" v="339804" z="1" s="M+H+1" />
          <p rt="25.329" x="433.3593" y="4247.20" v="57930" z="1" s="M+H+2" />
        </MSPeaks>
      </Spectrum>
    </Compound>
    <Compound algo="FindByMolecularFeature">
      <Location m="506.3586" rt="25.588" y="84628" v="982755" />
      <Spectrum type="MFE" cpdAlgo="FindByMolecularFeature">
        <MSDetails p="+" />
        <Device type="TimeOfFlight" />
        <MSPeaks>
          <p rt="25.588" x="507.3659" y="84627.88" v="719024" z="1" s="M+H" />
          <p rt="25.587" x="508.3695" y="25281.48" v="205153" z="1" s="M+H+1" />
          <p rt="25.583" x="509.3757" y="6027.18" v="49151" z="1" s="M+H+2" />
          <p rt="25.610" x="510.3944" y="1077.12" v="9427" z="1" s="M+H+3" />
        </MSPeaks>
      </Spectrum>
    </Compound>
    <Compound algo="FindByMolecularFeature">
      <Location m="412.2596" rt="25.788" y="277255" v="2117039" />
      <Spectrum type="MFE" cpdAlgo="FindByMolecularFeature">
        <MSDetails p="+" />
        <Device type="TimeOfFlight" />
        <MSPeaks>
          <p rt="25.788" x="413.2668" y="277255.22" v="1613247" z="1" s="M+H" />
          <p rt="25.789" x="414.2700" y="71455.52" v="426379" z="1" s="M+H+1" />
          <p rt="25.787" x="415.2734" y="11313.10" v="67517" z="1" s="M+H+2" />
          <p rt="25.800" x="416.2773" y="1499.60" v="9896" z="1" s="M+H+3" />
        </MSPeaks>
      </Spectrum>
    </Compound>
    <Compound algo="FindByMolecularFeature">
      <Location m="390.2775" rt="25.788" y="232250" v="1697968" />
      <Spectrum type="MFE" cpdAlgo="FindByMolecularFeature">
        <MSDetails p="+" />
        <Device type="TimeOfFlight" />
        <MSPeaks>
          <p rt="25.788" x="391.2848" y="232249.67" v="1353418" z="1" s="M+H" />
          <p rt="25.789" x="392.2879" y="58326.29" v="344550" z="1" s="M+H+1" />
        </MSPeaks>
      </Spectrum>
    </Compound>
    <Compound algo="FindByMolecularFeature">
      <Location m="148.0158" rt="25.789" y="93444" v="666831" />
      <Spectrum type="MFE" cpdAlgo="FindByMolecularFeature">
        <MSDetails p="+" />
        <Device type="TimeOfFlight" />
        <MSPeaks>
          <p rt="25.789" x="149.0231" y="93444.19" v="610355" z="1" s="M+H" />
          <p rt="25.790" x="150.0265" y="8110.12" v="52412" z="1" s="M+H+1" />
          <p rt="25.776" x="151.0297" y="1227.55" v="4065" z="1" s="M+H+2" />
        </MSPeaks>
      </Spectrum>
    </Compound>
    <Compound algo="FindByMolecularFeature">
      <Location m="392.2904" rt="25.883" y="66326" v="663119" />
      <Spectrum type="MFE" cpdAlgo="FindByMolecularFeature">
        <MSDetails p="+" />
        <Device type="TimeOfFlight" />
        <MSPeaks>
          <p rt="25.882" x="393.2977" y="66326.17" v="511056" z="1" s="M+H" />
          <p rt="25.884" x="394.3017" y="15633.49" v="126945" z="1" s="M+H+1" />
          <p rt="25.889" x="395.3044" y="3276.66" v="25118" z="1" s="M+H+2" />
        </MSPeaks>
      </Spectrum>
    </Compound>
    <Compound algo="FindByMolecularFeature">
      <Location m="337.3351" rt="26.076" y="493229" v="6937597" />
      <Spectrum type="MFE" cpdAlgo="FindByMolecularFeature">
        <MSDetails p="+" />
        <Device type="TimeOfFlight" />
        <MSPeaks>
          <p rt="26.076" x="338.3424" y="493228.97" v="5282198" z="1" s="M+H" />
          <p rt="26.076" x="339.3453" y="120781.71" v="1169545" z="1" s="M+H+1" />
          <p rt="26.075" x="340.3488" y="14489.16" v="149839" z="1" s="M+H+2" />
          <p rt="26.067" x="341.3524" y="882.90" v="8580" z="1" s="M+H+3" />
          <p rt="26.068" x="675.6762" y="15275.55" v="104732" z="1" s="2M+H" />
          <p rt="26.065" x="676.6791" y="7223.37" v="45990" z="1" s="2M+H+1" />
          <p rt="26.060" x="677.6811" y="2142.54" v="12994" z="1" s="2M+H+2" />
        </MSPeaks>
      </Spectrum>
    </Compound>
    <Compound algo="FindByMolecularFeature">
      <Location m="610.4601" rt="26.242" y="105109" v="1718658" />
      <Spectrum type="MFE" cpdAlgo="FindByMolecularFeature">
        <MSDetails p="+" />
        <Device type="TimeOfFlight" />
        <MSPeaks>
          <p rt="26.243" x="611.4674" y="105109.44" v="1126832" z="1" s="M+H" />
          <p rt="26.242" x="612.4708" y="46464.85" v="493816" z="1" s="M+H+1" />
          <p rt="26.240" x="613.4737" y="9469.91" v="98010" z="1" s="M+H+2" />
        </MSPeaks>
      </Spectrum>
    </Compound>
    <Compound algo="FindByMolecularFeature">
      <Location m="650.4533" rt="26.245" y="150178" v="2591595" />
      <Spectrum type="MFE" cpdAlgo="FindByMolecularFeature">
        <MSDetails p="+" />
        <Device type="TimeOfFlight" />
        <MSPeaks>
          <p rt="26.245" x="651.4606" y="150178.20" v="1674607" z="1" s="M+H" />
          <p rt="26.245" x="652.4638" y="63707.00" v="707914" z="1" s="M+H+1" />
          <p rt="26.246" x="653.4673" y="15956.44" v="173820" z="1" s="M+H+2" />
          <p rt="26.245" x="654.4808" y="3283.46" v="35255" z="1" s="M+H+3" />
        </MSPeaks>
      </Spectrum>
    </Compound>
    <Compound algo="FindByMolecularFeature">
      <Location m="567.4206" rt="26.303" y="59261" v="636390" />
      <Spectrum type="MFE" cpdAlgo="FindByMolecularFeature">
        <MSDetails p="+" />
        <Device type="TimeOfFlight" />
        <MSPeaks>
          <p rt="26.304" x="568.4279" y="59261.30" v="454414" z="1" s="M+H" />
          <p rt="26.301" x="569.4314" y="24334.04" v="181976" z="1" s="M+H+1" />
        </MSPeaks>
      </Spectrum>
    </Compound>
    <Compound algo="FindByMolecularFeature">
      <Location m="701.2059" rt="26.504" y="53507" v="692214" />
      <Spectrum type="MFE" cpdAlgo="FindByMolecularFeature">
        <MSDetails p="+" />
        <Device type="TimeOfFlight" />
        <MSPeaks>
          <p rt="26.504" x="702.2132" y="53506.52" v="316180" z="1" s="M+H" />
          <p rt="26.504" x="703.2141" y="37405.55" v="213611" z="1" s="M+H+1" />
          <p rt="26.504" x="704.2127" y="27832.37" v="162423" z="1" s="M+H+2" />
        </MSPeaks>
      </Spectrum>
    </Compound>
    <Compound algo="FindByMolecularFeature">
      <Location m="609.1777" rt="26.505" y="440509" v="21927434" />
      <Spectrum type="MFE" cpdAlgo="FindByMolecularFeature">
        <MSDetails p="+" />
        <Device type="TimeOfFlight" />
        <MSPeaks>
          <p rt="26.503" x="610.1850" y="440508.63" v="10976820" z="1" s="M+H" />
          <p rt="26.506" x="611.1855" y="240843.70" v="6274891" z="1" s="M+H+1" />
          <p rt="26.508" x="612.1835" y="179356.98" v="4675724" z="1" s="M+H+2" />
        </MSPeaks>
      </Spectrum>
    </Compound>
    <Compound algo="FindByMolecularFeature">
      <Location m="612.1761" rt="26.506" y="72779" v="2807496" />
      <Spectrum type="MFE" cpdAlgo="FindByMolecularFeature">
        <MSDetails p="+" />
        <Device type="TimeOfFlight" />
        <MSPeaks>
          <p rt="26.506" x="613.1834" y="72778.80" v="1790985" z="1" s="M+H" />
          <p rt="26.504" x="614.1817" y="29498.92" v="710026" z="1" s="M+H+1" />
          <p rt="26.510" x="615.1815" y="9471.56" v="237029" z="1" s="M+H+2" />
          <p rt="26.517" x="616.1798" y="2885.68" v="69456" z="1" s="M+H+3" />
        </MSPeaks>
      </Spectrum>
    </Compound>
    <Compound algo="FindByMolecularFeature">
      <Location m="647.5130" rt="26.898" y="184776" v="2961011" />
      <Spectrum type="MFE" cpdAlgo="FindByMolecularFeature">
        <MSDetails p="+" />
        <Device type="TimeOfFlight" />
        <MSPeaks>
          <p rt="26.897" x="648.5203" y="184775.66" v="1868188" z="1" s="M+H" />
          <p rt="26.898" x="649.5233" y="80636.96" v="813806" z="1" s="M+H+1" />
          <p rt="26.897" x="650.5259" y="20089.78" v="204294" z="1" s="M+H+2" />
          <p rt="26.916" x="651.5244" y="5627.50" v="56711" z="1" s="M+H+3" />
          <p rt="26.945" x="652.5214" y="1886.22" v="18012" z="1" s="M+H+4" />
        </MSPeaks>
      </Spectrum>
    </Compound>
    <Compound algo="FindByMolecularFeature">
      <Location m="688.5393" rt="26.900" y="103151" v="1756767" />
      <Spectrum type="MFE" cpdAlgo="FindByMolecularFeature">
        <MSDetails p="+" />
        <Device type="TimeOfFlight" />
        <MSPeaks>
          <p rt="26.900" x="689.5466" y="103150.55" v="1075126" z="1" s="M+H" />
          <p rt="26.901" x="690.5499" y="50302.55" v="536812" z="1" s="M+H+1" />
          <p rt="26.903" x="691.5446" y="14870.16" v="144830" z="1" s="M+H+2" />
        </MSPeaks>
      </Spectrum>
    </Compound>
    <Compound algo="FindByMolecularFeature">
      <Location m="675.5421" rt="26.901" y="67142" v="1118947" />
      <Spectrum type="MFE" cpdAlgo="FindByMolecularFeature">
        <MSDetails p="+" />
        <Device type="TimeOfFlight" />
        <MSPeaks>
          <p rt="26.901" x="676.5493" y="67141.57" v="725989" z="1" s="M+H" />
          <p rt="26.902" x="677.5537" y="27975.98" v="293635" z="1" s="M+H+1" />
          <p rt="26.901" x="678.5565" y="7672.56" v="86461" z="1" s="M+H+2" />
          <p rt="26.882" x="679.5783" y="930.47" v="12862" z="1" s="M+H+3" />
        </MSPeaks>
      </Spectrum>
    </Compound>
    <Compound algo="FindByMolecularFeature">
      <Location m="652.4692" rt="26.903" y="574544" v="9808759" />
      <Spectrum type="MFE" cpdAlgo="FindByMolecularFeature">
        <MSDetails p="+" />
        <Device type="TimeOfFlight" />
        <MSPeaks>
          <p rt="26.904" x="653.4765" y="574544.19" v="6429481" z="1" s="M+H" />
          <p rt="26.903" x="654.4793" y="239455.64" v="2689034" z="1" s="M+H+1" />
          <p rt="26.903" x="655.4823" y="55077.15" v="600478" z="1" s="M+H+2" />
          <p rt="26.900" x="656.4883" y="7097.41" v="75797" z="1" s="M+H+3" />
          <p rt="26.914" x="657.4964" y="1267.35" v="13970" z="1" s="M+H+4" />
        </MSPeaks>
      </Spectrum>
    </Compound>
    <Compound algo="FindByMolecularFeature">
      <Location m="612.4762" rt="26.905" y="304236" v="5092615" />
      <Spectrum type="MFE" cpdAlgo="FindByMolecularFeature">
        <MSDetails p="+" />
        <Device type="TimeOfFlight" />
        <MSPeaks>
          <p rt="26.905" x="613.4835" y="304235.88" v="3308142" z="1" s="M+H" />
          <p rt="26.906" x="614.4862" y="125849.87" v="1374546" z="1" s="M+H+1" />
          <p rt="26.901" x="615.4898" y="30402.63" v="330643" z="1" s="M+H+2" />
          <p rt="26.906" x="616.4903" y="5436.28" v="79284" z="1" s="M+H+3" />
        </MSPeaks>
      </Spectrum>
    </Compound>
    <Compound algo="FindByMolecularFeature">
      <Location m="650.4526" rt="27.570" y="111299" v="1444088" />
      <Spectrum type="MFE" cpdAlgo="FindByMolecularFeature">
        <MSDetails p="+" />
        <Device type="TimeOfFlight" />
        <MSPeaks>
          <p rt="27.570" x="651.4599" y="111299.21" v="1014877" z="1" s="M+H" />
          <p rt="27.570" x="652.4630" y="47646.08" v="429211" z="1" s="M+H+1" />
        </MSPeaks>
      </Spectrum>
    </Compound>
    <Compound algo="FindByMolecularFeature">
      <Location m="645.4968" rt="27.570" y="62524" v="826942" />
      <Spectrum type="MFE" cpdAlgo="FindByMolecularFeature">
        <MSDetails p="+" />
        <Device type="TimeOfFlight" />
        <MSPeaks>
          <p rt="27.571" x="646.5041" y="62524.43" v="561932" z="1" s="M+H" />
          <p rt="27.567" x="647.5066" y="29764.30" v="265009" z="1" s="M+H+1" />
        </MSPeaks>
      </Spectrum>
    </Compound>
    <Compound algo="FindByMolecularFeature">
      <Location m="849.2440" rt="27.818" y="96392" v="3092137" />
      <Spectrum type="MFE" cpdAlgo="FindByMolecularFeature">
        <MSDetails p="+" />
        <Device type="TimeOfFlight" />
        <MSPeaks>
          <p rt="27.820" x="850.2512" y="96391.60" v="1276975" z="1" s="M+H" />
          <p rt="27.817" x="851.2520" y="75618.06" v="978848" z="1" s="M+H+1" />
          <p rt="27.817" x="852.2505" y="65156.00" v="836314" z="1" s="M+H+2" />
        </MSPeaks>
      </Spectrum>
    </Compound>
    <Compound algo="FindByMolecularFeature">
      <Location m="654.4840" rt="28.655" y="181203" v="3877209" />
      <Spectrum type="MFE" cpdAlgo="FindByMolecularFeature">
        <MSDetails p="+" />
        <Device type="TimeOfFlight" />
        <MSPeaks>
          <p rt="28.657" x="655.4913" y="181202.89" v="2547166" z="1" s="M+H" />
          <p rt="28.653" x="656.4951" y="78858.53" v="1091718" z="1" s="M+H+1" />
          <p rt="28.653" x="657.4988" y="18088.34" v="238325" z="1" s="M+H+2" />
        </MSPeaks>
      </Spectrum>
    </Compound>
    <Compound algo="FindByMolecularFeature">
      <Location m="614.4911" rt="28.661" y="129576" v="2779590" />
      <Spectrum type="MFE" cpdAlgo="FindByMolecularFeature">
        <MSDetails p="+" />
        <Device type="TimeOfFlight" />
        <MSPeaks>
          <p rt="28.660" x="615.4983" y="129575.65" v="1737416" z="1" s="M+H" />
          <p rt="28.658" x="616.5017" y="53770.05" v="726996" z="1" s="M+H+1" />
          <p rt="28.672" x="617.5064" y="16522.62" v="275793" z="1" s="M+H+2" />
          <p rt="28.684" x="618.5095" y="2144.36" v="39384" z="1" s="M+H+3" />
        </MSPeaks>
      </Spectrum>
    </Compound>
    <Compound algo="FindByMolecularFeature">
      <Location m="662.4469" rt="29.127" y="94359" v="3998945" />
      <Spectrum type="MFE" cpdAlgo="FindByMolecularFeature">
        <MSDetails p="+" />
        <Device type="TimeOfFlight" />
        <MSPeaks>
          <p rt="29.129" x="663.4542" y="94358.77" v="2498500" z="1" s="M+H" />
          <p rt="29.126" x="664.4574" y="42200.83" v="1144851" z="1" s="M+H+1" />
          <p rt="29.117" x="665.4608" y="11973.35" v="316962" z="1" s="M+H+2" />
          <p rt="29.095" x="666.4651" y="1479.84" v="38633" z="1" s="M+H+3" />
        </MSPeaks>
      </Spectrum>
    </Compound>
    <Compound algo="FindByMolecularFeature">
      <Location m="720.4997" rt="29.161" y="64732" v="2906796" />
      <Spectrum type="MFE" cpdAlgo="FindByMolecularFeature">
        <MSDetails p="+" />
        <Device type="TimeOfFlight" />
        <MSPeaks>
          <p rt="29.163" x="721.5070" y="64732.32" v="1762318" z="1" s="M+H" />
          <p rt="29.162" x="722.5106" y="31265.85" v="917081" z="1" s="M+H+1" />
          <p rt="29.145" x="723.5133" y="8140.89" v="199096" z="1" s="M+H+2" />
          <p rt="29.189" x="724.5184" y="1157.20" v="28300" z="1" s="M+H+3" />
        </MSPeaks>
      </Spectrum>
    </Compound>
    <Compound algo="FindByMolecularFeature">
      <Location m="502.1004" rt="29.200" y="72262" v="1942161" />
      <Spectrum type="MFE" cpdAlgo="FindByMolecularFeature">
        <MSDetails p="+" />
        <Device type="TimeOfFlight" />
        <MSPeaks>
          <p rt="29.199" x="503.1077" y="72262.20" v="1072587" z="1" s="M+H" />
          <p rt="29.200" x="504.1084" y="33851.02" v="496248" z="1" s="M+H+1" />
          <p rt="29.202" x="505.1063" y="25085.24" v="373327" z="1" s="M+H+2" />
        </MSPeaks>
      </Spectrum>
    </Compound>
    <Compound algo="FindByMolecularFeature">
      <Location m="538.1574" rt="29.201" y="103902" v="2402203" />
      <Spectrum type="MFE" cpdAlgo="FindByMolecularFeature">
        <MSDetails p="+" />
        <Device type="TimeOfFlight" />
        <MSPeaks>
          <p rt="29.201" x="539.1647" y="103901.95" v="1566534" z="1" s="M+H" />
          <p rt="29.200" x="540.1628" y="41625.16" v="610965" z="1" s="M+H+1" />
          <p rt="29.204" x="541.1619" y="12039.70" v="181222" z="1" s="M+H+2" />
          <p rt="29.196" x="542.1603" y="2996.39" v="43482" z="1" s="M+H+3" />
        </MSPeaks>
      </Spectrum>
    </Compound>
    <Compound algo="FindByMolecularFeature">
      <Location m="280.0437" rt="29.202" y="61976" v="1361329" />
      <Spectrum type="MFE" cpdAlgo="FindByMolecularFeature">
        <MSDetails p="+" />
        <Device type="TimeOfFlight" />
        <MSPeaks>
          <p rt="29.201" x="281.0510" y="61975.52" v="939645" z="1" s="M+H" />
          <p rt="29.202" x="282.0522" y="17987.93" v="273574" z="1" s="M+H+1" />
          <p rt="29.202" x="283.0494" y="9704.59" v="139443" z="1" s="M+H+2" />
          <p rt="29.204" x="561.0943" y="959.50" v="4333" z="1" s="2M+H" />
        </MSPeaks>
      </Spectrum>
    </Compound>
    <Compound algo="FindByMolecularFeature">
      <Location m="535.1593" rt="29.202" y="892784" v="25009514" />
      <Spectrum type="MFE" cpdAlgo="FindByMolecularFeature">
        <MSDetails p="+" />
        <Device type="TimeOfFlight" />
        <MSPeaks>
          <p rt="29.202" x="536.1666" y="892783.50" v="13828316" z="1" s="M+H" />
          <p rt="29.203" x="537.1671" y="434864.22" v="6723345" z="1" s="M+H+1" />
          <p rt="29.200" x="538.1650" y="299172.88" v="4457854" z="1" s="M+H+2" />
        </MSPeaks>
      </Spectrum>
    </Compound>
  </CompoundList>
</CEF>
