# Supplementary material for: Identification of sunflower, rapeseed, flaxseed and sesame seed oil metabolomic markers as a potential tool for oil authentication and detecting adulterations
Source: PLoS One. 2023 Apr 20;18(4):e0284599. doi: 10.1371/journal.pone.0284599 (PMC10118080; doi:10.1371/journal.pone.0284599)
Supplement: S1 File — (ZIP) [file pone.0284599.s001.zip › CEF/L_a2.cef]

<CEF version="1.0.0.0">
  <CompoundList>
    <Compound algo="FindByMolecularFeature">
      <Location m="102.9482" rt="0.572" y="62112" v="691377" />
      <Spectrum type="MFE" cpdAlgo="FindByMolecularFeature">
        <MSDetails p="+" />
        <Device type="TimeOfFlight" />
        <MSPeaks>
          <p rt="0.572" x="103.9555" y="62111.59" v="453709" z="1" s="M+H" />
          <p rt="0.558" x="104.9579" y="1687.92" v="7064" z="1" s="M+H+1" />
          <p rt="0.572" x="105.9540" y="28464.27" v="226673" z="1" s="M+H+2" />
          <p rt="0.590" x="106.9546" y="645.90" v="3931" z="1" s="M+H+3" />
        </MSPeaks>
      </Spectrum>
    </Compound>
    <Compound algo="FindByMolecularFeature">
      <Location m="160.0222" rt="0.610" y="67286" v="415879" />
      <Spectrum type="MFE" cpdAlgo="FindByMolecularFeature">
        <MSDetails p="+" />
        <Device type="TimeOfFlight" />
        <MSPeaks>
          <p rt="0.610" x="161.0295" y="67286.23" v="352335" z="1" s="M+H" />
          <p rt="0.610" x="162.0314" y="11882.01" v="63544" z="1" s="M+H+1" />
        </MSPeaks>
      </Spectrum>
    </Compound>
    <Compound algo="FindByMolecularFeature">
      <Location m="117.1154" rt="0.646" y="297859" v="1257810" />
      <Spectrum type="MFE" cpdAlgo="FindByMolecularFeature">
        <MSDetails p="+" />
        <Device type="TimeOfFlight" />
        <MSPeaks>
          <p rt="0.646" x="118.1227" y="297858.59" v="1167332" z="1" s="M+H" />
          <p rt="0.645" x="119.1261" y="22609.77" v="85574" z="1" s="M+H+1" />
          <p rt="0.647" x="120.1280" y="1497.06" v="4904" z="1" s="M+H+2" />
        </MSPeaks>
      </Spectrum>
    </Compound>
    <Compound algo="FindByMolecularFeature">
      <Location m="262.1030" rt="0.659" y="87150" v="324695" />
      <Spectrum type="MFE" cpdAlgo="FindByMolecularFeature">
        <MSDetails p="+" />
        <Device type="TimeOfFlight" />
        <MSPeaks>
          <p rt="0.659" x="263.1102" y="87150.44" v="291378" z="1" s="M+H" />
          <p rt="0.659" x="264.1135" y="8496.32" v="27309" z="1" s="M+H+1" />
          <p rt="0.661" x="265.1156" y="1940.35" v="6008" z="1" s="M+H+2" />
        </MSPeaks>
      </Spectrum>
    </Compound>
    <Compound algo="FindByMolecularFeature">
      <Location m="188.0659" rt="0.659" y="157050" v="609944" />
      <Spectrum type="MFE" cpdAlgo="FindByMolecularFeature">
        <MSDetails p="+" />
        <Device type="TimeOfFlight" />
        <MSPeaks>
          <p rt="0.659" x="189.0732" y="157049.58" v="559950" z="1" s="M+H" />
          <p rt="0.661" x="190.0766" y="11258.25" v="38255" z="1" s="M+H+1" />
          <p rt="0.661" x="191.0763" y="3094.63" v="11739" z="1" s="M+H+2" />
        </MSPeaks>
      </Spectrum>
    </Compound>
    <Compound algo="FindByMolecularFeature">
      <Location m="133.1106" rt="0.663" y="634356" v="2140877" />
      <Spectrum type="MFE" cpdAlgo="FindByMolecularFeature">
        <MSDetails p="+" />
        <Device type="TimeOfFlight" />
        <MSPeaks>
          <p rt="0.663" x="134.1179" y="634356.38" v="1992777" z="1" s="M+H" />
          <p rt="0.664" x="135.1208" y="43890.79" v="138175" z="1" s="M+H+1" />
          <p rt="0.660" x="136.1225" y="3397.69" v="9925" z="1" s="M+H+2" />
        </MSPeaks>
      </Spectrum>
    </Compound>
    <Compound algo="FindByMolecularFeature">
      <Location m="186.9927" rt="0.675" y="57017" v="1066946" />
      <Spectrum type="MFE" cpdAlgo="FindByMolecularFeature">
        <MSDetails p="+" />
        <Device type="TimeOfFlight" />
        <MSPeaks>
          <p rt="0.676" x="188.0000" y="57016.88" v="613043" z="1" s="M+H" />
          <p rt="0.679" x="189.0023" y="4607.03" v="49005" z="1" s="M+H+1" />
          <p rt="0.675" x="189.9930" y="31498.95" v="357701" z="1" s="M+H+2" />
          <p rt="0.662" x="190.9892" y="4165.02" v="47197" z="1" s="M+H+3" />
        </MSPeaks>
      </Spectrum>
    </Compound>
    <Compound algo="FindByMolecularFeature">
      <Location m="237.0062" rt="0.678" y="250839" v="3063702" />
      <Spectrum type="MFE" cpdAlgo="FindByMolecularFeature">
        <MSDetails p="+" />
        <Device type="TimeOfFlight" />
        <MSPeaks>
          <p rt="0.680" x="238.0134" y="250838.94" v="2666910" z="1" s="M+H" />
          <p rt="0.667" x="239.0186" y="33462.11" v="342734" z="1" s="M+H+1" />
          <p rt="0.666" x="240.0196" y="5372.14" v="54059" z="1" s="M+H+2" />
        </MSPeaks>
      </Spectrum>
    </Compound>
    <Compound algo="FindByMolecularFeature">
      <Location m="208.0527" rt="0.687" y="100707" v="1033187" />
      <Spectrum type="MFE" cpdAlgo="FindByMolecularFeature">
        <MSDetails p="+" />
        <Device type="TimeOfFlight" />
        <MSPeaks>
          <p rt="0.687" x="209.0600" y="100706.69" v="946858" z="1" s="M+H" />
          <p rt="0.682" x="210.0639" y="7776.51" v="71057" z="1" s="M+H+1" />
          <p rt="0.696" x="211.0654" y="1814.98" v="15272" z="1" s="M+H+2" />
        </MSPeaks>
      </Spectrum>
    </Compound>
    <Compound algo="FindByMolecularFeature">
      <Location m="214.0625" rt="0.691" y="118139" v="885274" />
      <Spectrum type="MFE" cpdAlgo="FindByMolecularFeature">
        <MSDetails p="+" />
        <Device type="TimeOfFlight" />
        <MSPeaks>
          <p rt="0.692" x="215.0697" y="118138.98" v="805676" z="1" s="M+H" />
          <p rt="0.695" x="216.0735" y="9555.47" v="63718" z="1" s="M+H+1" />
          <p rt="0.669" x="217.0748" y="2761.90" v="15881" z="1" s="M+H+2" />
        </MSPeaks>
      </Spectrum>
    </Compound>
    <Compound algo="FindByMolecularFeature">
      <Location m="171.9694" rt="0.805" y="58839" v="575905" />
      <Spectrum type="MFE" cpdAlgo="FindByMolecularFeature">
        <MSDetails p="+" />
        <Device type="TimeOfFlight" />
        <MSPeaks>
          <p rt="0.807" x="172.9767" y="58838.51" v="523231" z="1" s="M+H" />
          <p rt="0.781" x="173.9806" y="5614.93" v="52674" z="1" s="M+H+1" />
        </MSPeaks>
      </Spectrum>
    </Compound>
    <Compound algo="FindByMolecularFeature">
      <Location m="133.1103" rt="0.849" y="186103" v="780598" />
      <Spectrum type="MFE" cpdAlgo="FindByMolecularFeature">
        <MSDetails p="+" />
        <Device type="TimeOfFlight" />
        <MSPeaks>
          <p rt="0.849" x="134.1175" y="186102.70" v="736059" z="1" s="M+H" />
          <p rt="0.851" x="135.1208" y="11862.78" v="44539" z="1" s="M+H+1" />
        </MSPeaks>
      </Spectrum>
    </Compound>
    <Compound algo="FindByMolecularFeature">
      <Location m="143.0405" rt="1.442" y="134898" v="763227" />
      <Spectrum type="MFE" cpdAlgo="FindByMolecularFeature">
        <MSDetails p="+" />
        <Device type="TimeOfFlight" />
        <MSPeaks>
          <p rt="1.443" x="144.0477" y="134897.81" v="675012" z="1" s="M+H" />
          <p rt="1.441" x="145.0507" y="11734.07" v="60248" z="1" s="M+H+1" />
          <p rt="1.442" x="146.0446" y="5874.59" v="27966" z="1" s="M+H+2" />
        </MSPeaks>
      </Spectrum>
    </Compound>
    <Compound algo="FindByMolecularFeature">
      <Location m="305.1503" rt="1.593" y="128311" v="1234331" />
      <Spectrum type="MFE" cpdAlgo="FindByMolecularFeature">
        <MSDetails p="+" />
        <Device type="TimeOfFlight" />
        <MSPeaks>
          <p rt="1.592" x="306.1576" y="128311.33" v="819422" z="1" s="M+H" />
          <p rt="1.593" x="307.1608" y="18783.56" v="115508" z="1" s="M+H+1" />
          <p rt="1.594" x="308.1551" y="41424.94" v="261178" z="1" s="M+H+2" />
          <p rt="1.588" x="309.1580" y="5877.48" v="35163" z="1" s="M+H+3" />
          <p rt="1.585" x="310.1621" y="511.67" v="3061" z="1" s="M+H+4" />
        </MSPeaks>
      </Spectrum>
    </Compound>
    <Compound algo="FindByMolecularFeature">
      <Location m="124.0525" rt="2.065" y="53674" v="314827" />
      <Spectrum type="MFE" cpdAlgo="FindByMolecularFeature">
        <MSDetails p="+" />
        <Device type="TimeOfFlight" />
        <MSPeaks>
          <p rt="2.065" x="125.0598" y="53673.80" v="285423" z="1" s="M+H" />
          <p rt="2.069" x="126.0625" y="5914.86" v="29404" z="1" s="M+H+1" />
        </MSPeaks>
      </Spectrum>
    </Compound>
    <Compound algo="FindByMolecularFeature">
      <Location m="274.1891" rt="2.419" y="64240" v="372264" />
      <Spectrum type="MFE" cpdAlgo="FindByMolecularFeature">
        <MSDetails p="+" />
        <Device type="TimeOfFlight" />
        <MSPeaks>
          <p rt="2.420" x="275.1963" y="64240.29" v="321598" z="1" s="M+H" />
          <p rt="2.417" x="276.1996" y="9666.30" v="47250" z="1" s="M+H+1" />
          <p rt="2.419" x="277.2016" y="742.75" v="3415" z="1" s="M+H+2" />
        </MSPeaks>
      </Spectrum>
    </Compound>
    <Compound algo="FindByMolecularFeature">
      <Location m="272.2098" rt="2.739" y="76409" v="402558" />
      <Spectrum type="MFE" cpdAlgo="FindByMolecularFeature">
        <MSDetails p="+" />
        <Device type="TimeOfFlight" />
        <MSPeaks>
          <p rt="2.739" x="273.2171" y="76409.03" v="342465" z="1" s="M+H" />
          <p rt="2.740" x="274.2204" y="12901.48" v="55757" z="1" s="M+H+1" />
          <p rt="2.735" x="275.2231" y="1424.60" v="4336" z="1" s="M+H+2" />
        </MSPeaks>
      </Spectrum>
    </Compound>
    <Compound algo="FindByMolecularFeature">
      <Location m="113.0840" rt="2.749" y="166954" v="1127667" />
      <Spectrum type="MFE" cpdAlgo="FindByMolecularFeature">
        <MSDetails p="+" />
        <Device type="TimeOfFlight" />
        <MSPeaks>
          <p rt="2.749" x="114.0912" y="166954.02" v="1044402" z="1" s="M+H" />
          <p rt="2.751" x="115.0944" y="13203.08" v="77587" z="1" s="M+H+1" />
          <p rt="2.757" x="116.1030" y="1111.47" v="5678" z="1" s="M+H+2" />
        </MSPeaks>
      </Spectrum>
    </Compound>
    <Compound algo="FindByMolecularFeature">
      <Location m="129.1516" rt="2.953" y="199205" v="1103777" />
      <Spectrum type="MFE" cpdAlgo="FindByMolecularFeature">
        <MSDetails p="+" />
        <Device type="TimeOfFlight" />
        <MSPeaks>
          <p rt="2.953" x="130.1589" y="199204.50" v="1011697" z="1" s="M+H" />
          <p rt="2.955" x="131.1624" y="17936.92" v="92080" z="1" s="M+H+1" />
        </MSPeaks>
      </Spectrum>
    </Compound>
    <Compound algo="FindByMolecularFeature">
      <Location m="282.1675" rt="3.105" y="56791" v="316165" />
      <Spectrum type="MFE" cpdAlgo="FindByMolecularFeature">
        <MSDetails p="+" />
        <Device type="TimeOfFlight" />
        <MSPeaks>
          <p rt="3.105" x="283.1747" y="56791.17" v="273760" z="1" s="M+H" />
          <p rt="3.106" x="284.1783" y="7723.50" v="38000" z="1" s="M+H+1" />
          <p rt="3.106" x="285.1799" y="1289.38" v="4405" z="1" s="M+H+2" />
        </MSPeaks>
      </Spectrum>
    </Compound>
    <Compound algo="FindByMolecularFeature">
      <Location m="195.0869" rt="3.169" y="72743" v="352197" />
      <Spectrum type="MFE" cpdAlgo="FindByMolecularFeature">
        <MSDetails p="+" />
        <Device type="TimeOfFlight" />
        <MSPeaks>
          <p rt="3.169" x="196.0941" y="72742.52" v="319467" z="1" s="M+H" />
          <p rt="3.174" x="197.0974" y="7082.66" v="32730" z="1" s="M+H+1" />
        </MSPeaks>
      </Spectrum>
    </Compound>
    <Compound algo="FindByMolecularFeature">
      <Location m="155.0944" rt="3.170" y="195503" v="1122542" />
      <Spectrum type="MFE" cpdAlgo="FindByMolecularFeature">
        <MSDetails p="+" />
        <Device type="TimeOfFlight" />
        <MSPeaks>
          <p rt="3.169" x="156.1016" y="195502.77" v="1020263" z="1" s="M+H" />
          <p rt="3.172" x="157.1047" y="19818.54" v="102279" z="1" s="M+H+1" />
        </MSPeaks>
      </Spectrum>
    </Compound>
    <Compound algo="FindByMolecularFeature">
      <Location m="127.0994" rt="3.170" y="273094" v="1624124" />
      <Spectrum type="MFE" cpdAlgo="FindByMolecularFeature">
        <MSDetails p="+" />
        <Device type="TimeOfFlight" />
        <MSPeaks>
          <p rt="3.170" x="128.1067" y="273093.69" v="1505246" z="1" s="M+H" />
          <p rt="3.170" x="129.1100" y="22377.15" v="113197" z="1" s="M+H+1" />
          <p rt="3.169" x="130.1131" y="1524.15" v="5681" z="1" s="M+H+2" />
        </MSPeaks>
      </Spectrum>
    </Compound>
    <Compound algo="FindByMolecularFeature">
      <Location m="138.0680" rt="3.171" y="159213" v="969685" />
      <Spectrum type="MFE" cpdAlgo="FindByMolecularFeature">
        <MSDetails p="+" />
        <Device type="TimeOfFlight" />
        <MSPeaks>
          <p rt="3.171" x="139.0753" y="159212.50" v="880629" z="1" s="M+H" />
          <p rt="3.171" x="140.0783" y="15244.91" v="89056" z="1" s="M+H+1" />
        </MSPeaks>
      </Spectrum>
    </Compound>
    <Compound algo="FindByMolecularFeature">
      <Location m="288.2050" rt="3.249" y="263055" v="1395064" />
      <Spectrum type="MFE" cpdAlgo="FindByMolecularFeature">
        <MSDetails p="+" />
        <Device type="TimeOfFlight" />
        <MSPeaks>
          <p rt="3.248" x="289.2123" y="263055.44" v="1183871" z="1" s="M+H" />
          <p rt="3.250" x="290.2151" y="42500.50" v="189328" z="1" s="M+H+1" />
          <p rt="3.249" x="291.2177" y="5132.64" v="21866" z="1" s="M+H+2" />
        </MSPeaks>
      </Spectrum>
    </Compound>
    <Compound algo="FindByMolecularFeature">
      <Location m="141.1152" rt="3.270" y="55953" v="323396" />
      <Spectrum type="MFE" cpdAlgo="FindByMolecularFeature">
        <MSDetails p="+" />
        <Device type="TimeOfFlight" />
        <MSPeaks>
          <p rt="3.271" x="142.1225" y="55953.04" v="296171" z="1" s="M+H" />
          <p rt="3.267" x="143.1253" y="5351.63" v="27225" z="1" s="M+H+1" />
        </MSPeaks>
      </Spectrum>
    </Compound>
    <Compound algo="FindByMolecularFeature">
      <Location m="343.2206" rt="3.590" y="145264" v="825079" />
      <Spectrum type="MFE" cpdAlgo="FindByMolecularFeature">
        <MSDetails p="+" />
        <Device type="TimeOfFlight" />
        <MSPeaks>
          <p rt="3.589" x="344.2278" y="145263.50" v="686392" z="1" s="M+H" />
          <p rt="3.592" x="345.2313" y="23843.17" v="120748" z="1" s="M+H+1" />
          <p rt="3.587" x="346.2336" y="3836.61" v="17939" z="1" s="M+H+2" />
        </MSPeaks>
      </Spectrum>
    </Compound>
    <Compound algo="FindByMolecularFeature">
      <Location m="326.1941" rt="3.590" y="80345" v="456195" />
      <Spectrum type="MFE" cpdAlgo="FindByMolecularFeature">
        <MSDetails p="+" />
        <Device type="TimeOfFlight" />
        <MSPeaks>
          <p rt="3.590" x="327.2014" y="80345.24" v="390343" z="1" s="M+H" />
          <p rt="3.589" x="328.2048" y="11665.18" v="55429" z="1" s="M+H+1" />
          <p rt="3.596" x="329.2063" y="2343.32" v="10422" z="1" s="M+H+2" />
        </MSPeaks>
      </Spectrum>
    </Compound>
    <Compound algo="FindByMolecularFeature">
      <Location m="286.2256" rt="3.695" y="133722" v="736609" />
      <Spectrum type="MFE" cpdAlgo="FindByMolecularFeature">
        <MSDetails p="+" />
        <Device type="TimeOfFlight" />
        <MSPeaks>
          <p rt="3.695" x="287.2328" y="133722.41" v="622989" z="1" s="M+H" />
          <p rt="3.696" x="288.2359" y="22457.67" v="102496" z="1" s="M+H+1" />
          <p rt="3.698" x="289.2387" y="2601.73" v="11124" z="1" s="M+H+2" />
        </MSPeaks>
      </Spectrum>
    </Compound>
    <Compound algo="FindByMolecularFeature">
      <Location m="370.2201" rt="4.022" y="82932" v="500922" />
      <Spectrum type="MFE" cpdAlgo="FindByMolecularFeature">
        <MSDetails p="+" />
        <Device type="TimeOfFlight" />
        <MSPeaks>
          <p rt="4.022" x="371.2274" y="82932.45" v="416087" z="1" s="M+H" />
          <p rt="4.022" x="372.2308" y="14898.38" v="72595" z="1" s="M+H+1" />
          <p rt="4.027" x="373.2324" y="2721.82" v="12240" z="1" s="M+H+2" />
        </MSPeaks>
      </Spectrum>
    </Compound>
    <Compound algo="FindByMolecularFeature">
      <Location m="387.2470" rt="4.022" y="250687" v="1527134" />
      <Spectrum type="MFE" cpdAlgo="FindByMolecularFeature">
        <MSDetails p="+" />
        <Device type="TimeOfFlight" />
        <MSPeaks>
          <p rt="4.022" x="388.2543" y="250686.53" v="1255106" z="1" s="M+H" />
          <p rt="4.021" x="389.2572" y="45605.85" v="227490" z="1" s="M+H+1" />
          <p rt="4.023" x="390.2591" y="8079.80" v="39579" z="1" s="M+H+2" />
          <p rt="4.028" x="391.2642" y="1031.94" v="4959" z="1" s="M+H+3" />
        </MSPeaks>
      </Spectrum>
    </Compound>
    <Compound algo="FindByMolecularFeature">
      <Location m="302.2210" rt="4.187" y="608016" v="3152361" />
      <Spectrum type="MFE" cpdAlgo="FindByMolecularFeature">
        <MSDetails p="+" />
        <Device type="TimeOfFlight" />
        <MSPeaks>
          <p rt="4.187" x="303.2282" y="608016.31" v="2655754" z="1" s="M+H" />
          <p rt="4.187" x="304.2310" y="100989.45" v="438682" z="1" s="M+H+1" />
          <p rt="4.186" x="305.2332" y="12506.30" v="53463" z="1" s="M+H+2" />
          <p rt="4.190" x="306.2366" y="1084.82" v="4462" z="1" s="M+H+3" />
        </MSPeaks>
      </Spectrum>
    </Compound>
    <Compound algo="FindByMolecularFeature">
      <Location m="431.2734" rt="4.407" y="331276" v="2002086" />
      <Spectrum type="MFE" cpdAlgo="FindByMolecularFeature">
        <MSDetails p="+" />
        <Device type="TimeOfFlight" />
        <MSPeaks>
          <p rt="4.407" x="432.2807" y="331275.97" v="1622980" z="1" s="M+H" />
          <p rt="4.406" x="433.2837" y="65097.96" v="311899" z="1" s="M+H+1" />
          <p rt="4.409" x="434.2854" y="12350.17" v="59345" z="1" s="M+H+2" />
          <p rt="4.405" x="435.2889" y="1678.00" v="7862" z="1" s="M+H+3" />
        </MSPeaks>
      </Spectrum>
    </Compound>
    <Compound algo="FindByMolecularFeature">
      <Location m="414.2466" rt="4.407" y="79177" v="490520" />
      <Spectrum type="MFE" cpdAlgo="FindByMolecularFeature">
        <MSDetails p="+" />
        <Device type="TimeOfFlight" />
        <MSPeaks>
          <p rt="4.407" x="415.2538" y="79176.87" v="403178" z="1" s="M+H" />
          <p rt="4.405" x="416.2571" y="14662.58" v="73571" z="1" s="M+H+1" />
          <p rt="4.407" x="417.2587" y="2860.20" v="13771" z="1" s="M+H+2" />
        </MSPeaks>
      </Spectrum>
    </Compound>
    <Compound algo="FindByMolecularFeature">
      <Location m="152.0840" rt="4.445" y="116285" v="787626" />
      <Spectrum type="MFE" cpdAlgo="FindByMolecularFeature">
        <MSDetails p="+" />
        <Device type="TimeOfFlight" />
        <MSPeaks>
          <p rt="4.446" x="153.0913" y="116284.63" v="703212" z="1" s="M+H" />
          <p rt="4.449" x="154.0944" y="11254.94" v="71743" z="1" s="M+H+1" />
          <p rt="4.394" x="155.1062" y="1673.16" v="12671" z="1" s="M+H+2" />
        </MSPeaks>
      </Spectrum>
    </Compound>
    <Compound algo="FindByMolecularFeature">
      <Location m="427.1532" rt="4.446" y="50928" v="391977" />
      <Spectrum type="MFE" cpdAlgo="FindByMolecularFeature">
        <MSDetails p="+" />
        <Device type="TimeOfFlight" />
        <MSPeaks>
          <p rt="4.447" x="428.1605" y="50927.90" v="251110" z="1" s="M+H" />
          <p rt="4.443" x="429.1663" y="23843.21" v="117398" z="1" s="M+H+1" />
          <p rt="4.448" x="430.1694" y="4866.70" v="23469" z="1" s="M+H+2" />
        </MSPeaks>
      </Spectrum>
    </Compound>
    <Compound algo="FindByMolecularFeature">
      <Location m="141.1157" rt="4.446" y="654476" v="4137665" />
      <Spectrum type="MFE" cpdAlgo="FindByMolecularFeature">
        <MSDetails p="+" />
        <Device type="TimeOfFlight" />
        <MSPeaks>
          <p rt="4.446" x="142.1230" y="654475.56" v="3788411" z="1" s="M+H" />
          <p rt="4.444" x="143.1259" y="56917.87" v="327762" z="1" s="M+H+1" />
          <p rt="4.445" x="144.1288" y="3796.94" v="21492" z="1" s="M+H+2" />
        </MSPeaks>
      </Spectrum>
    </Compound>
    <Compound algo="FindByMolecularFeature">
      <Location m="187.1208" rt="4.446" y="91275" v="670290" />
      <Spectrum type="MFE" cpdAlgo="FindByMolecularFeature">
        <MSDetails p="+" />
        <Device type="TimeOfFlight" />
        <MSPeaks>
          <p rt="4.446" x="188.1280" y="91275.04" v="472006" z="1" s="M+H" />
          <p rt="4.446" x="189.1311" y="9195.42" v="47864" z="1" s="M+H+1" />
          <p rt="4.452" x="190.1329" y="1334.14" v="5434" z="1" s="M+H+2" />
          <p rt="4.443" x="375.2489" y="12135.24" v="61769" z="1" s="2M+H" />
          <p rt="4.446" x="376.2526" y="2495.56" v="10724" z="1" s="2M+H+1" />
        </MSPeaks>
      </Spectrum>
    </Compound>
    <Compound algo="FindByMolecularFeature">
      <Location m="124.0894" rt="4.446" y="148736" v="968343" />
      <Spectrum type="MFE" cpdAlgo="FindByMolecularFeature">
        <MSDetails p="+" />
        <Device type="TimeOfFlight" />
        <MSPeaks>
          <p rt="4.447" x="125.0966" y="148736.22" v="881162" z="1" s="M+H" />
          <p rt="4.443" x="126.0994" y="14987.10" v="83603" z="1" s="M+H+1" />
          <p rt="4.449" x="127.1054" y="870.10" v="3578" z="1" s="M+H+2" />
        </MSPeaks>
      </Spectrum>
    </Compound>
    <Compound algo="FindByMolecularFeature">
      <Location m="169.1106" rt="4.447" y="733131" v="4828931" />
      <Spectrum type="MFE" cpdAlgo="FindByMolecularFeature">
        <MSDetails p="+" />
        <Device type="TimeOfFlight" />
        <MSPeaks>
          <p rt="4.447" x="170.1179" y="733130.88" v="4336691" z="1" s="M+H" />
          <p rt="4.446" x="171.1208" y="76468.81" v="450075" z="1" s="M+H+1" />
          <p rt="4.445" x="172.1247" y="7461.06" v="42166" z="1" s="M+H+2" />
        </MSPeaks>
      </Spectrum>
    </Compound>
    <Compound algo="FindByMolecularFeature">
      <Location m="134.0731" rt="4.447" y="72184" v="476391" />
      <Spectrum type="MFE" cpdAlgo="FindByMolecularFeature">
        <MSDetails p="+" />
        <Device type="TimeOfFlight" />
        <MSPeaks>
          <p rt="4.447" x="135.0804" y="72184.41" v="432022" z="1" s="M+H" />
          <p rt="4.450" x="136.0832" y="7007.62" v="44369" z="1" s="M+H+1" />
        </MSPeaks>
      </Spectrum>
    </Compound>
    <Compound algo="FindByMolecularFeature">
      <Location m="209.1028" rt="4.448" y="233725" v="1399392" />
      <Spectrum type="MFE" cpdAlgo="FindByMolecularFeature">
        <MSDetails p="+" />
        <Device type="TimeOfFlight" />
        <MSPeaks>
          <p rt="4.448" x="210.1101" y="233725.38" v="1254761" z="1" s="M+H" />
          <p rt="4.447" x="211.1132" y="24224.04" v="132876" z="1" s="M+H+1" />
          <p rt="4.448" x="212.1175" y="2000.46" v="11755" z="1" s="M+H+2" />
        </MSPeaks>
      </Spectrum>
    </Compound>
    <Compound algo="FindByMolecularFeature">
      <Location m="475.2996" rt="4.750" y="317204" v="1959206" />
      <Spectrum type="MFE" cpdAlgo="FindByMolecularFeature">
        <MSDetails p="+" />
        <Device type="TimeOfFlight" />
        <MSPeaks>
          <p rt="4.750" x="476.3069" y="317203.59" v="1560053" z="1" s="M+H" />
          <p rt="4.750" x="477.3097" y="65498.34" v="322746" z="1" s="M+H+1" />
          <p rt="4.749" x="478.3121" y="13777.29" v="66804" z="1" s="M+H+2" />
          <p rt="4.745" x="479.3152" y="2042.25" v="9604" z="1" s="M+H+3" />
        </MSPeaks>
      </Spectrum>
    </Compound>
    <Compound algo="FindByMolecularFeature">
      <Location m="458.2725" rt="4.750" y="63398" v="411426" />
      <Spectrum type="MFE" cpdAlgo="FindByMolecularFeature">
        <MSDetails p="+" />
        <Device type="TimeOfFlight" />
        <MSPeaks>
          <p rt="4.750" x="459.2798" y="63398.01" v="322633" z="1" s="M+H" />
          <p rt="4.752" x="460.2833" y="14278.45" v="72960" z="1" s="M+H+1" />
          <p rt="4.750" x="461.2851" y="3214.69" v="15832" z="1" s="M+H+2" />
        </MSPeaks>
      </Spectrum>
    </Compound>
    <Compound algo="FindByMolecularFeature">
      <Location m="171.1257" rt="4.770" y="52500" v="762263" />
      <Spectrum type="MFE" cpdAlgo="FindByMolecularFeature">
        <MSDetails p="+" />
        <Device type="TimeOfFlight" />
        <MSPeaks>
          <p rt="4.771" x="172.1330" y="52500.26" v="692657" z="1" s="M+H" />
          <p rt="4.760" x="173.1359" y="5444.61" v="69606" z="1" s="M+H+1" />
        </MSPeaks>
      </Spectrum>
    </Compound>
    <Compound algo="FindByMolecularFeature">
      <Location m="519.3257" rt="5.058" y="240585" v="1565668" />
      <Spectrum type="MFE" cpdAlgo="FindByMolecularFeature">
        <MSDetails p="+" />
        <Device type="TimeOfFlight" />
        <MSPeaks>
          <p rt="5.059" x="520.3330" y="240584.73" v="1210738" z="1" s="M+H" />
          <p rt="5.057" x="521.3360" y="56601.41" v="283442" z="1" s="M+H+1" />
          <p rt="5.060" x="522.3378" y="12670.66" v="61908" z="1" s="M+H+2" />
          <p rt="5.052" x="523.3405" y="1993.89" v="9579" z="1" s="M+H+3" />
        </MSPeaks>
      </Spectrum>
    </Compound>
    <Compound algo="FindByMolecularFeature">
      <Location m="316.2362" rt="5.164" y="76746" v="404730" />
      <Spectrum type="MFE" cpdAlgo="FindByMolecularFeature">
        <MSDetails p="+" />
        <Device type="TimeOfFlight" />
        <MSPeaks>
          <p rt="5.164" x="317.2435" y="76745.52" v="338955" z="1" s="M+H" />
          <p rt="5.165" x="318.2467" y="13504.49" v="59173" z="1" s="M+H+1" />
          <p rt="5.164" x="319.2489" y="1806.14" v="6602" z="1" s="M+H+2" />
        </MSPeaks>
      </Spectrum>
    </Compound>
    <Compound algo="FindByMolecularFeature">
      <Location m="563.3518" rt="5.339" y="147191" v="1021644" />
      <Spectrum type="MFE" cpdAlgo="FindByMolecularFeature">
        <MSDetails p="+" />
        <Device type="TimeOfFlight" />
        <MSPeaks>
          <p rt="5.339" x="564.3591" y="147190.86" v="763669" z="1" s="M+H" />
          <p rt="5.339" x="565.3621" y="39743.95" v="205904" z="1" s="M+H+1" />
          <p rt="5.339" x="566.3645" y="9105.66" v="46004" z="1" s="M+H+2" />
          <p rt="5.332" x="567.3676" y="1200.99" v="6068" z="1" s="M+H+3" />
        </MSPeaks>
      </Spectrum>
    </Compound>
    <Compound algo="FindByMolecularFeature">
      <Location m="607.3777" rt="5.594" y="85201" v="602307" />
      <Spectrum type="MFE" cpdAlgo="FindByMolecularFeature">
        <MSDetails p="+" />
        <Device type="TimeOfFlight" />
        <MSPeaks>
          <p rt="5.594" x="304.6963" y="1690.09" v="7751" z="2" s="M+2H" />
          <p rt="5.594" x="608.3850" y="85200.56" v="433227" z="1" s="M+H" />
          <p rt="5.596" x="609.3882" y="25252.93" v="129548" z="1" s="M+H+1" />
          <p rt="5.592" x="610.3904" y="5892.79" v="28642" z="1" s="M+H+2" />
          <p rt="5.597" x="611.3957" y="645.80" v="3139" z="1" s="M+H+3" />
        </MSPeaks>
      </Spectrum>
    </Compound>
    <Compound algo="FindByMolecularFeature">
      <Location m="196.1099" rt="5.692" y="101088" v="781540" />
      <Spectrum type="MFE" cpdAlgo="FindByMolecularFeature">
        <MSDetails p="+" />
        <Device type="TimeOfFlight" />
        <MSPeaks>
          <p rt="5.692" x="197.1172" y="101087.54" v="686083" z="1" s="M+H" />
          <p rt="5.691" x="198.1206" y="12430.40" v="83049" z="1" s="M+H+1" />
          <p rt="5.692" x="199.1233" y="1826.85" v="12408" z="1" s="M+H+2" />
        </MSPeaks>
      </Spectrum>
    </Compound>
    <Compound algo="FindByMolecularFeature">
      <Location m="241.1314" rt="5.759" y="64305" v="425045" />
      <Spectrum type="MFE" cpdAlgo="FindByMolecularFeature">
        <MSDetails p="+" />
        <Device type="TimeOfFlight" />
        <MSPeaks>
          <p rt="5.760" x="242.1386" y="64305.18" v="370933" z="1" s="M+H" />
          <p rt="5.759" x="243.1419" y="9763.02" v="54112" z="1" s="M+H+1" />
        </MSPeaks>
      </Spectrum>
    </Compound>
    <Compound algo="FindByMolecularFeature">
      <Location m="183.1257" rt="5.780" y="153583" v="1021984" />
      <Spectrum type="MFE" cpdAlgo="FindByMolecularFeature">
        <MSDetails p="+" />
        <Device type="TimeOfFlight" />
        <MSPeaks>
          <p rt="5.780" x="184.1329" y="153582.64" v="915967" z="1" s="M+H" />
          <p rt="5.777" x="185.1362" y="18426.56" v="106017" z="1" s="M+H+1" />
        </MSPeaks>
      </Spectrum>
    </Compound>
    <Compound algo="FindByMolecularFeature">
      <Location m="155.1308" rt="5.780" y="72015" v="496547" />
      <Spectrum type="MFE" cpdAlgo="FindByMolecularFeature">
        <MSDetails p="+" />
        <Device type="TimeOfFlight" />
        <MSPeaks>
          <p rt="5.779" x="156.1381" y="72015.22" v="447913" z="1" s="M+H" />
          <p rt="5.785" x="157.1412" y="7126.13" v="48090" z="1" s="M+H+1" />
          <p rt="5.761" x="158.1471" y="459.56" v="544" z="1" s="M+H+2" />
        </MSPeaks>
      </Spectrum>
    </Compound>
    <Compound algo="FindByMolecularFeature">
      <Location m="231.1835" rt="6.252" y="265222" v="1417791" />
      <Spectrum type="MFE" cpdAlgo="FindByMolecularFeature">
        <MSDetails p="+" />
        <Device type="TimeOfFlight" />
        <MSPeaks>
          <p rt="6.252" x="232.1907" y="265222.16" v="1246259" z="1" s="M+H" />
          <p rt="6.252" x="233.1937" y="33602.20" v="154739" z="1" s="M+H+1" />
          <p rt="6.251" x="234.1960" y="3760.34" v="16793" z="1" s="M+H+2" />
        </MSPeaks>
      </Spectrum>
    </Compound>
    <Compound algo="FindByMolecularFeature">
      <Location m="206.1515" rt="6.530" y="52517" v="354746" />
      <Spectrum type="MFE" cpdAlgo="FindByMolecularFeature">
        <MSDetails p="+" />
        <Device type="TimeOfFlight" />
        <MSPeaks>
          <p rt="6.529" x="207.1588" y="52516.96" v="320855" z="1" s="M+H" />
          <p rt="6.533" x="208.1623" y="5732.31" v="33891" z="1" s="M+H+1" />
        </MSPeaks>
      </Spectrum>
    </Compound>
    <Compound algo="FindByMolecularFeature">
      <Location m="167.1309" rt="6.614" y="58350" v="397007" />
      <Spectrum type="MFE" cpdAlgo="FindByMolecularFeature">
        <MSDetails p="+" />
        <Device type="TimeOfFlight" />
        <MSPeaks>
          <p rt="6.614" x="168.1382" y="58349.89" v="355453" z="1" s="M+H" />
          <p rt="6.617" x="169.1413" y="6761.07" v="41554" z="1" s="M+H+1" />
        </MSPeaks>
      </Spectrum>
    </Compound>
    <Compound algo="FindByMolecularFeature">
      <Location m="170.1416" rt="6.681" y="82337" v="1007177" />
      <Spectrum type="MFE" cpdAlgo="FindByMolecularFeature">
        <MSDetails p="+" />
        <Device type="TimeOfFlight" />
        <MSPeaks>
          <p rt="6.681" x="171.1488" y="82337.30" v="903186" z="1" s="M+H" />
          <p rt="6.689" x="172.1524" y="9226.19" v="101137" z="1" s="M+H+1" />
          <p rt="6.664" x="173.1543" y="669.02" v="2853" z="1" s="M+H+2" />
        </MSPeaks>
      </Spectrum>
    </Compound>
    <Compound algo="FindByMolecularFeature">
      <Location m="197.1415" rt="7.077" y="139997" v="1194337" />
      <Spectrum type="MFE" cpdAlgo="FindByMolecularFeature">
        <MSDetails p="+" />
        <Device type="TimeOfFlight" />
        <MSPeaks>
          <p rt="7.078" x="198.1487" y="139997.16" v="1058683" z="1" s="M+H" />
          <p rt="7.077" x="199.1518" y="18253.45" v="135653" z="1" s="M+H+1" />
        </MSPeaks>
      </Spectrum>
    </Compound>
    <Compound algo="FindByMolecularFeature">
      <Location m="245.1991" rt="7.652" y="160205" v="886728" />
      <Spectrum type="MFE" cpdAlgo="FindByMolecularFeature">
        <MSDetails p="+" />
        <Device type="TimeOfFlight" />
        <MSPeaks>
          <p rt="7.652" x="246.2064" y="160205.17" v="760496" z="1" s="M+H" />
          <p rt="7.652" x="247.2097" y="24137.52" v="114104" z="1" s="M+H+1" />
          <p rt="7.661" x="248.2118" y="2847.10" v="12129" z="1" s="M+H+2" />
        </MSPeaks>
      </Spectrum>
    </Compound>
    <Compound algo="FindByMolecularFeature">
      <Location m="263.2248" rt="8.738" y="113883" v="769356" />
      <Spectrum type="MFE" cpdAlgo="FindByMolecularFeature">
        <MSDetails p="+" />
        <Device type="TimeOfFlight" />
        <MSPeaks>
          <p rt="8.738" x="264.2321" y="113882.70" v="616172" z="1" s="M+H" />
          <p rt="8.737" x="265.2354" y="22511.76" v="137904" z="1" s="M+H+1" />
          <p rt="8.749" x="266.2381" y="2868.57" v="15280" z="1" s="M+H+2" />
        </MSPeaks>
      </Spectrum>
    </Compound>
    <Compound algo="FindByMolecularFeature">
      <Location m="218.1670" rt="8.738" y="344060" v="2359379" />
      <Spectrum type="MFE" cpdAlgo="FindByMolecularFeature">
        <MSDetails p="+" />
        <Device type="TimeOfFlight" />
        <MSPeaks>
          <p rt="8.738" x="219.1743" y="344060.09" v="1986336" z="1" s="M+H" />
          <p rt="8.738" x="220.1774" y="58241.20" v="339262" z="1" s="M+H+1" />
          <p rt="8.741" x="221.1811" y="4978.69" v="33781" z="1" s="M+H+2" />
        </MSPeaks>
      </Spectrum>
    </Compound>
    <Compound algo="FindByMolecularFeature">
      <Location m="143.1309" rt="8.792" y="64354" v="532845" />
      <Spectrum type="MFE" cpdAlgo="FindByMolecularFeature">
        <MSDetails p="+" />
        <Device type="TimeOfFlight" />
        <MSPeaks>
          <p rt="8.792" x="144.1382" y="64353.85" v="485804" z="1" s="M+H" />
          <p rt="8.789" x="145.1416" y="6376.78" v="47041" z="1" s="M+H+1" />
        </MSPeaks>
      </Spectrum>
    </Compound>
    <Compound algo="FindByMolecularFeature">
      <Location m="259.2150" rt="8.911" y="312759" v="1694689" />
      <Spectrum type="MFE" cpdAlgo="FindByMolecularFeature">
        <MSDetails p="+" />
        <Device type="TimeOfFlight" />
        <MSPeaks>
          <p rt="8.911" x="260.2222" y="312758.84" v="1465561" z="1" s="M+H" />
          <p rt="8.910" x="261.2252" y="45656.97" v="203795" z="1" s="M+H+1" />
          <p rt="8.909" x="262.2277" y="5421.04" v="25334" z="1" s="M+H+2" />
        </MSPeaks>
      </Spectrum>
    </Compound>
    <Compound algo="FindByMolecularFeature">
      <Location m="211.0746" rt="9.087" y="160461" v="1497469" />
      <Spectrum type="MFE" cpdAlgo="FindByMolecularFeature">
        <MSDetails p="+" />
        <Device type="TimeOfFlight" />
        <MSPeaks>
          <p rt="9.087" x="212.0819" y="160461.47" v="1306917" z="1" s="M+H" />
          <p rt="9.086" x="213.0848" y="21513.97" v="175043" z="1" s="M+H+1" />
          <p rt="9.080" x="214.0884" y="1921.65" v="15509" z="1" s="M+H+2" />
        </MSPeaks>
      </Spectrum>
    </Compound>
    <Compound algo="FindByMolecularFeature">
      <Location m="186.1189" rt="9.202" y="128762" v="1667993" />
      <Spectrum type="MFE" cpdAlgo="FindByMolecularFeature">
        <MSDetails p="+" />
        <Device type="TimeOfFlight" />
        <MSPeaks>
          <p rt="9.203" x="187.1262" y="128761.84" v="1418856" z="1" s="M+H" />
          <p rt="9.203" x="188.1290" y="15661.02" v="183022" z="1" s="M+H+1" />
          <p rt="9.198" x="189.1233" y="5863.09" v="54879" z="1" s="M+H+2" />
          <p rt="9.186" x="190.1243" y="1225.07" v="11236" z="1" s="M+H+3" />
        </MSPeaks>
      </Spectrum>
    </Compound>
    <Compound algo="FindByMolecularFeature">
      <Location m="176.0473" rt="9.812" y="154733" v="1275433" />
      <Spectrum type="MFE" cpdAlgo="FindByMolecularFeature">
        <MSDetails p="+" />
        <Device type="TimeOfFlight" />
        <MSPeaks>
          <p rt="9.812" x="177.0546" y="154732.52" v="1131644" z="1" s="M+H" />
          <p rt="9.809" x="178.0578" y="17317.87" v="126862" z="1" s="M+H+1" />
          <p rt="9.821" x="179.0636" y="2247.60" v="16927" z="1" s="M+H+2" />
        </MSPeaks>
      </Spectrum>
    </Compound>
    <Compound algo="FindByMolecularFeature">
      <Location m="162.1042" rt="10.003" y="76864" v="678270" />
      <Spectrum type="MFE" cpdAlgo="FindByMolecularFeature">
        <MSDetails p="+" />
        <Device type="TimeOfFlight" />
        <MSPeaks>
          <p rt="10.003" x="163.1115" y="76863.55" v="599727" z="1" s="M+H" />
          <p rt="10.002" x="164.1148" y="10368.17" v="78543" z="1" s="M+H+1" />
        </MSPeaks>
      </Spectrum>
    </Compound>
    <Compound algo="FindByMolecularFeature">
      <Location m="273.2304" rt="10.046" y="196887" v="1098751" />
      <Spectrum type="MFE" cpdAlgo="FindByMolecularFeature">
        <MSDetails p="+" />
        <Device type="TimeOfFlight" />
        <MSPeaks>
          <p rt="10.046" x="274.2376" y="196887.03" v="930966" z="1" s="M+H" />
          <p rt="10.047" x="275.2408" y="32403.49" v="149916" z="1" s="M+H+1" />
          <p rt="10.036" x="276.2386" y="3332.21" v="17870" z="1" s="M+H+2" />
        </MSPeaks>
      </Spectrum>
    </Compound>
    <Compound algo="FindByMolecularFeature">
      <Location m="180.1150" rt="10.182" y="85869" v="752729" />
      <Spectrum type="MFE" cpdAlgo="FindByMolecularFeature">
        <MSDetails p="+" />
        <Device type="TimeOfFlight" />
        <MSPeaks>
          <p rt="10.182" x="181.1223" y="85868.70" v="657987" z="1" s="M+H" />
          <p rt="10.183" x="182.1252" y="10927.28" v="90727" z="1" s="M+H+1" />
          <p rt="10.153" x="183.1274" y="1595.00" v="4015" z="1" s="M+H+2" />
        </MSPeaks>
      </Spectrum>
    </Compound>
    <Compound algo="FindByMolecularFeature">
      <Location m="286.1938" rt="10.524" y="932533" v="8141385" />
      <Spectrum type="MFE" cpdAlgo="FindByMolecularFeature">
        <MSDetails p="+" />
        <Device type="TimeOfFlight" />
        <MSPeaks>
          <p rt="10.525" x="287.2011" y="932532.81" v="6572254" z="1" s="M+H" />
          <p rt="10.524" x="288.2041" y="197680.50" v="1402123" z="1" s="M+H+1" />
          <p rt="10.524" x="289.2072" y="23373.02" v="167009" z="1" s="M+H+2" />
        </MSPeaks>
      </Spectrum>
    </Compound>
    <Compound algo="FindByMolecularFeature">
      <Location m="157.1464" rt="10.748" y="52693" v="548918" />
      <Spectrum type="MFE" cpdAlgo="FindByMolecularFeature">
        <MSDetails p="+" />
        <Device type="TimeOfFlight" />
        <MSPeaks>
          <p rt="10.748" x="158.1536" y="52693.32" v="518482" z="1" s="M+H" />
          <p rt="10.748" x="159.1572" y="5355.06" v="30436" z="1" s="M+H+1" />
        </MSPeaks>
      </Spectrum>
    </Compound>
    <Compound algo="FindByMolecularFeature">
      <Location m="295.2510" rt="10.799" y="102797" v="1053099" />
      <Spectrum type="MFE" cpdAlgo="FindByMolecularFeature">
        <MSDetails p="+" />
        <Device type="TimeOfFlight" />
        <MSPeaks>
          <p rt="10.799" x="296.2583" y="102796.87" v="858876" z="1" s="M+H" />
          <p rt="10.798" x="297.2615" y="21649.29" v="171763" z="1" s="M+H+1" />
          <p rt="10.800" x="298.2635" y="3184.40" v="22460" z="1" s="M+H+2" />
        </MSPeaks>
      </Spectrum>
    </Compound>
    <Compound algo="FindByMolecularFeature">
      <Location m="227.1885" rt="10.844" y="179158" v="3862266" />
      <Spectrum type="MFE" cpdAlgo="FindByMolecularFeature">
        <MSDetails p="+" />
        <Device type="TimeOfFlight" />
        <MSPeaks>
          <p rt="10.844" x="228.1958" y="179158.11" v="3340183" z="1" s="M+H" />
          <p rt="10.845" x="229.1989" y="26171.59" v="480695" z="1" s="M+H+1" />
          <p rt="10.833" x="230.2012" y="2802.47" v="41388" z="1" s="M+H+2" />
        </MSPeaks>
      </Spectrum>
    </Compound>
    <Compound algo="FindByMolecularFeature">
      <Location m="278.0860" rt="11.044" y="179638" v="1948273" />
      <Spectrum type="MFE" cpdAlgo="FindByMolecularFeature">
        <MSDetails p="+" />
        <Device type="TimeOfFlight" />
        <MSPeaks>
          <p rt="11.044" x="279.0933" y="179638.42" v="1603919" z="1" s="M+H" />
          <p rt="11.043" x="280.0965" y="37457.80" v="312462" z="1" s="M+H+1" />
          <p rt="11.042" x="281.0997" y="3852.84" v="31893" z="1" s="M+H+2" />
        </MSPeaks>
      </Spectrum>
    </Compound>
    <Compound algo="FindByMolecularFeature">
      <Location m="295.2510" rt="11.124" y="116499" v="1667168" />
      <Spectrum type="MFE" cpdAlgo="FindByMolecularFeature">
        <MSDetails p="+" />
        <Device type="TimeOfFlight" />
        <MSPeaks>
          <p rt="11.127" x="296.2583" y="116499.04" v="1290355" z="1" s="M+H" />
          <p rt="11.111" x="297.2616" y="24085.08" v="333181" z="1" s="M+H+1" />
          <p rt="11.116" x="298.2639" y="3284.33" v="43632" z="1" s="M+H+2" />
        </MSPeaks>
      </Spectrum>
    </Compound>
    <Compound algo="FindByMolecularFeature">
      <Location m="224.1887" rt="11.264" y="142176" v="1668576" />
      <Spectrum type="MFE" cpdAlgo="FindByMolecularFeature">
        <MSDetails p="+" />
        <Device type="TimeOfFlight" />
        <MSPeaks>
          <p rt="11.264" x="225.1960" y="142175.88" v="1447722" z="1" s="M+H" />
          <p rt="11.261" x="226.2001" y="21171.58" v="204557" z="1" s="M+H+1" />
          <p rt="11.270" x="227.2020" y="1987.24" v="16296" z="1" s="M+H+2" />
        </MSPeaks>
      </Spectrum>
    </Compound>
    <Compound algo="FindByMolecularFeature">
      <Location m="284.1775" rt="11.272" y="161248" v="1494079" />
      <Spectrum type="MFE" cpdAlgo="FindByMolecularFeature">
        <MSDetails p="+" />
        <Device type="TimeOfFlight" />
        <MSPeaks>
          <p rt="11.271" x="285.1848" y="161247.55" v="1233690" z="1" s="M+H" />
          <p rt="11.273" x="286.1881" y="33751.89" v="260388" z="1" s="M+H+1" />
        </MSPeaks>
      </Spectrum>
    </Compound>
    <Compound algo="FindByMolecularFeature">
      <Location m="375.2045" rt="11.541" y="65329" v="566520" />
      <Spectrum type="MFE" cpdAlgo="FindByMolecularFeature">
        <MSDetails p="+" />
        <Device type="TimeOfFlight" />
        <MSPeaks>
          <p rt="11.541" x="376.2118" y="65329.37" v="441522" z="1" s="M+H" />
          <p rt="11.540" x="377.2151" y="15811.70" v="106235" z="1" s="M+H+1" />
          <p rt="11.545" x="378.2196" y="2910.19" v="18763" z="1" s="M+H+2" />
        </MSPeaks>
      </Spectrum>
    </Compound>
    <Compound algo="FindByMolecularFeature">
      <Location m="277.2405" rt="11.680" y="74512" v="931447" />
      <Spectrum type="MFE" cpdAlgo="FindByMolecularFeature">
        <MSDetails p="+" />
        <Device type="TimeOfFlight" />
        <MSPeaks>
          <p rt="11.678" x="278.2478" y="74511.91" v="749477" z="1" s="M+H" />
          <p rt="11.685" x="279.2491" y="18025.91" v="181970" z="1" s="M+H+1" />
        </MSPeaks>
      </Spectrum>
    </Compound>
    <Compound algo="FindByMolecularFeature">
      <Location m="368.1623" rt="11.763" y="70814" v="654461" />
      <Spectrum type="MFE" cpdAlgo="FindByMolecularFeature">
        <MSDetails p="+" />
        <Device type="TimeOfFlight" />
        <MSPeaks>
          <p rt="11.763" x="369.1696" y="70814.20" v="513911" z="1" s="M+H" />
          <p rt="11.759" x="370.1733" y="17057.12" v="123037" z="1" s="M+H+1" />
          <p rt="11.766" x="371.1761" y="2627.62" v="17512" z="1" s="M+H+2" />
        </MSPeaks>
      </Spectrum>
    </Compound>
    <Compound algo="FindByMolecularFeature">
      <Location m="403.1997" rt="11.763" y="146855" v="1289363" />
      <Spectrum type="MFE" cpdAlgo="FindByMolecularFeature">
        <MSDetails p="+" />
        <Device type="TimeOfFlight" />
        <MSPeaks>
          <p rt="11.762" x="404.2069" y="146855.16" v="1020623" z="1" s="M+H" />
          <p rt="11.767" x="405.2101" y="32483.35" v="224752" z="1" s="M+H+1" />
          <p rt="11.767" x="406.2128" y="5942.40" v="40102" z="1" s="M+H+2" />
          <p rt="11.750" x="407.2159" y="575.78" v="3886" z="1" s="M+H+3" />
        </MSPeaks>
      </Spectrum>
    </Compound>
    <Compound algo="FindByMolecularFeature">
      <Location m="386.1730" rt="11.764" y="121015" v="1093555" />
      <Spectrum type="MFE" cpdAlgo="FindByMolecularFeature">
        <MSDetails p="+" />
        <Device type="TimeOfFlight" />
        <MSPeaks>
          <p rt="11.763" x="387.1803" y="121015.26" v="861133" z="1" s="M+H" />
          <p rt="11.767" x="388.1835" y="27710.76" v="197423" z="1" s="M+H+1" />
          <p rt="11.766" x="389.1863" y="4976.78" v="34999" z="1" s="M+H+2" />
        </MSPeaks>
      </Spectrum>
    </Compound>
    <Compound algo="FindByMolecularFeature">
      <Location m="408.1548" rt="11.766" y="61515" v="583016" />
      <Spectrum type="MFE" cpdAlgo="FindByMolecularFeature">
        <MSDetails p="+" />
        <Device type="TimeOfFlight" />
        <MSPeaks>
          <p rt="11.766" x="409.1620" y="61514.86" v="450759" z="1" s="M+H" />
          <p rt="11.765" x="410.1655" y="15216.65" v="109581" z="1" s="M+H+1" />
          <p rt="11.766" x="411.1697" y="3029.09" v="22676" z="1" s="M+H+2" />
        </MSPeaks>
      </Spectrum>
    </Compound>
    <Compound algo="FindByMolecularFeature">
      <Location m="229.2403" rt="11.805" y="50838" v="424546" />
      <Spectrum type="MFE" cpdAlgo="FindByMolecularFeature">
        <MSDetails p="+" />
        <Device type="TimeOfFlight" />
        <MSPeaks>
          <p rt="11.805" x="230.2476" y="50838.09" v="366342" z="1" s="M+H" />
          <p rt="11.803" x="231.2509" y="7087.20" v="55230" z="1" s="M+H+1" />
          <p rt="11.823" x="232.2542" y="784.67" v="2974" z="1" s="M+H+2" />
        </MSPeaks>
      </Spectrum>
    </Compound>
    <Compound algo="FindByMolecularFeature">
      <Location m="293.2357" rt="11.981" y="279382" v="2602460" />
      <Spectrum type="MFE" cpdAlgo="FindByMolecularFeature">
        <MSDetails p="+" />
        <Device type="TimeOfFlight" />
        <MSPeaks>
          <p rt="11.984" x="294.2429" y="279381.78" v="1953262" z="1" s="M+H" />
          <p rt="11.975" x="295.2429" y="92489.25" v="508214" z="1" s="M+H+1" />
          <p rt="11.983" x="296.2303" y="21565.25" v="133590" z="1" s="M+H+2" />
          <p rt="11.954" x="297.2359" y="1073.03" v="7394" z="1" s="M+H+3" />
        </MSPeaks>
      </Spectrum>
    </Compound>
    <Compound algo="FindByMolecularFeature">
      <Location m="311.2462" rt="11.983" y="217521" v="1892537" />
      <Spectrum type="MFE" cpdAlgo="FindByMolecularFeature">
        <MSDetails p="+" />
        <Device type="TimeOfFlight" />
        <MSPeaks>
          <p rt="11.983" x="312.2534" y="217521.11" v="1561587" z="1" s="M+H" />
          <p rt="11.985" x="313.2566" y="41186.87" v="292556" z="1" s="M+H+1" />
          <p rt="11.984" x="314.2623" y="4557.94" v="33047" z="1" s="M+H+2" />
          <p rt="12.007" x="315.2686" y="300.28" v="2168" z="1" s="M+H+3" />
          <p rt="11.978" x="623.4995" y="1069.25" v="1590" z="1" s="2M+H" />
        </MSPeaks>
      </Spectrum>
    </Compound>
    <Compound algo="FindByMolecularFeature">
      <Location m="148.0158" rt="11.984" y="73424" v="624428" />
      <Spectrum type="MFE" cpdAlgo="FindByMolecularFeature">
        <MSDetails p="+" />
        <Device type="TimeOfFlight" />
        <MSPeaks>
          <p rt="11.983" x="149.0231" y="73423.69" v="573031" z="1" s="M+H" />
          <p rt="11.992" x="150.0264" y="6793.77" v="51396" z="1" s="M+H+1" />
        </MSPeaks>
      </Spectrum>
    </Compound>
    <Compound algo="FindByMolecularFeature">
      <Location m="333.2280" rt="11.986" y="83932" v="717738" />
      <Spectrum type="MFE" cpdAlgo="FindByMolecularFeature">
        <MSDetails p="+" />
        <Device type="TimeOfFlight" />
        <MSPeaks>
          <p rt="11.986" x="334.2353" y="83932.38" v="591422" z="1" s="M+H" />
          <p rt="11.984" x="335.2385" y="17608.26" v="126316" z="1" s="M+H+1" />
        </MSPeaks>
      </Spectrum>
    </Compound>
    <Compound algo="FindByMolecularFeature">
      <Location m="276.2090" rt="11.986" y="73702" v="674906" />
      <Spectrum type="MFE" cpdAlgo="FindByMolecularFeature">
        <MSDetails p="+" />
        <Device type="TimeOfFlight" />
        <MSPeaks>
          <p rt="11.986" x="277.2163" y="73701.76" v="566457" z="1" s="M+H" />
          <p rt="11.987" x="278.2190" y="16454.20" v="108449" z="1" s="M+H+1" />
        </MSPeaks>
      </Spectrum>
    </Compound>
    <Compound algo="FindByMolecularFeature">
      <Location m="288.1724" rt="12.047" y="66365" v="609437" />
      <Spectrum type="MFE" cpdAlgo="FindByMolecularFeature">
        <MSDetails p="+" />
        <Device type="TimeOfFlight" />
        <MSPeaks>
          <p rt="12.046" x="289.1797" y="66365.41" v="512430" z="1" s="M+H" />
          <p rt="12.048" x="290.1836" y="12602.43" v="97007" z="1" s="M+H+1" />
        </MSPeaks>
      </Spectrum>
    </Compound>
    <Compound algo="FindByMolecularFeature">
      <Location m="277.2405" rt="12.050" y="53509" v="860284" />
      <Spectrum type="MFE" cpdAlgo="FindByMolecularFeature">
        <MSDetails p="+" />
        <Device type="TimeOfFlight" />
        <MSPeaks>
          <p rt="12.046" x="278.2478" y="53509.21" v="654537" z="1" s="M+H" />
          <p rt="12.061" x="279.2491" y="16886.76" v="205747" z="1" s="M+H+1" />
        </MSPeaks>
      </Spectrum>
    </Compound>
    <Compound algo="FindByMolecularFeature">
      <Location m="290.1882" rt="12.098" y="72142" v="746542" />
      <Spectrum type="MFE" cpdAlgo="FindByMolecularFeature">
        <MSDetails p="+" />
        <Device type="TimeOfFlight" />
        <MSPeaks>
          <p rt="12.098" x="291.1955" y="72142.12" v="618044" z="1" s="M+H" />
          <p rt="12.100" x="292.1988" y="14063.44" v="128498" z="1" s="M+H+1" />
        </MSPeaks>
      </Spectrum>
    </Compound>
    <Compound algo="FindByMolecularFeature">
      <Location m="171.1622" rt="12.227" y="114261" v="1005173" />
      <Spectrum type="MFE" cpdAlgo="FindByMolecularFeature">
        <MSDetails p="+" />
        <Device type="TimeOfFlight" />
        <MSPeaks>
          <p rt="12.227" x="172.1694" y="114261.01" v="894484" z="1" s="M+H" />
          <p rt="12.225" x="173.1727" y="14366.86" v="107331" z="1" s="M+H+1" />
          <p rt="12.204" x="174.1757" y="1095.06" v="3358" z="1" s="M+H+2" />
        </MSPeaks>
      </Spectrum>
    </Compound>
    <Compound algo="FindByMolecularFeature">
      <Location m="311.2461" rt="12.380" y="203001" v="1608152" />
      <Spectrum type="MFE" cpdAlgo="FindByMolecularFeature">
        <MSDetails p="+" />
        <Device type="TimeOfFlight" />
        <MSPeaks>
          <p rt="12.380" x="312.2534" y="203000.56" v="1360976" z="1" s="M+H" />
          <p rt="12.380" x="313.2565" y="36814.04" v="247176" z="1" s="M+H+1" />
        </MSPeaks>
      </Spectrum>
    </Compound>
    <Compound algo="FindByMolecularFeature">
      <Location m="293.2357" rt="12.380" y="371393" v="3382555" />
      <Spectrum type="MFE" cpdAlgo="FindByMolecularFeature">
        <MSDetails p="+" />
        <Device type="TimeOfFlight" />
        <MSPeaks>
          <p rt="12.381" x="294.2430" y="371392.84" v="2628186" z="1" s="M+H" />
          <p rt="12.381" x="295.2389" y="105370.44" v="717965" z="1" s="M+H+1" />
          <p rt="12.356" x="296.2296" y="15832.43" v="36404" z="1" s="M+H+2" />
        </MSPeaks>
      </Spectrum>
    </Compound>
    <Compound algo="FindByMolecularFeature">
      <Location m="333.2279" rt="12.383" y="101385" v="857557" />
      <Spectrum type="MFE" cpdAlgo="FindByMolecularFeature">
        <MSDetails p="+" />
        <Device type="TimeOfFlight" />
        <MSPeaks>
          <p rt="12.383" x="334.2352" y="101384.85" v="690252" z="1" s="M+H" />
          <p rt="12.383" x="335.2378" y="23032.20" v="167305" z="1" s="M+H+1" />
        </MSPeaks>
      </Spectrum>
    </Compound>
    <Compound algo="FindByMolecularFeature">
      <Location m="251.2250" rt="12.440" y="155147" v="1373129" />
      <Spectrum type="MFE" cpdAlgo="FindByMolecularFeature">
        <MSDetails p="+" />
        <Device type="TimeOfFlight" />
        <MSPeaks>
          <p rt="12.439" x="252.2323" y="155147.16" v="1157003" z="1" s="M+H" />
          <p rt="12.440" x="253.2353" y="26924.42" v="194431" z="1" s="M+H+1" />
          <p rt="12.451" x="254.2388" y="3229.48" v="21696" z="1" s="M+H+2" />
        </MSPeaks>
      </Spectrum>
    </Compound>
    <Compound algo="FindByMolecularFeature">
      <Location m="411.2025" rt="12.486" y="190366" v="2844025" />
      <Spectrum type="MFE" cpdAlgo="FindByMolecularFeature">
        <MSDetails p="+" />
        <Device type="TimeOfFlight" />
        <MSPeaks>
          <p rt="12.485" x="412.2097" y="190366.34" v="1735625" z="1" s="M+H" />
          <p rt="12.487" x="413.2129" y="39233.97" v="358434" z="1" s="M+H+1" />
          <p rt="12.488" x="414.2077" y="64581.07" v="594711" z="1" s="M+H+2" />
          <p rt="12.484" x="415.2106" y="13502.27" v="132487" z="1" s="M+H+3" />
          <p rt="12.497" x="416.2123" y="2475.32" v="22767" z="1" s="M+H+4" />
        </MSPeaks>
      </Spectrum>
    </Compound>
    <Compound algo="FindByMolecularFeature">
      <Location m="274.1931" rt="12.666" y="89912" v="1090461" />
      <Spectrum type="MFE" cpdAlgo="FindByMolecularFeature">
        <MSDetails p="+" />
        <Device type="TimeOfFlight" />
        <MSPeaks>
          <p rt="12.666" x="275.2004" y="89912.40" v="901745" z="1" s="M+H" />
          <p rt="12.666" x="276.2035" y="17811.02" v="188715" z="1" s="M+H+1" />
        </MSPeaks>
      </Spectrum>
    </Compound>
    <Compound algo="FindByMolecularFeature">
      <Location m="1083.4938" rt="12.731" y="110357" v="1184700" />
      <Spectrum type="MFE" cpdAlgo="FindByMolecularFeature">
        <MSDetails p="+" />
        <Device type="TimeOfFlight" />
        <MSPeaks>
          <p rt="12.731" x="542.7542" y="110356.98" v="579754" z="2" s="M+2H" />
          <p rt="12.729" x="543.2557" y="70817.91" v="371642" z="2" s="M+2H+1" />
          <p rt="12.734" x="543.7557" y="33739.27" v="177622" z="2" s="M+2H+2" />
          <p rt="12.726" x="544.2561" y="10615.31" v="55683" z="2" s="M+2H+3" />
        </MSPeaks>
      </Spectrum>
    </Compound>
    <Compound algo="FindByMolecularFeature">
      <Location m="251.2251" rt="12.784" y="152358" v="1208718" />
      <Spectrum type="MFE" cpdAlgo="FindByMolecularFeature">
        <MSDetails p="+" />
        <Device type="TimeOfFlight" />
        <MSPeaks>
          <p rt="12.783" x="252.2324" y="152358.22" v="1006979" z="1" s="M+H" />
          <p rt="12.785" x="253.2357" y="26333.95" v="180658" z="1" s="M+H+1" />
          <p rt="12.778" x="254.2423" y="2722.69" v="21081" z="1" s="M+H+2" />
        </MSPeaks>
      </Spectrum>
    </Compound>
    <Compound algo="FindByMolecularFeature">
      <Location m="276.2090" rt="12.850" y="113599" v="1439831" />
      <Spectrum type="MFE" cpdAlgo="FindByMolecularFeature">
        <MSDetails p="+" />
        <Device type="TimeOfFlight" />
        <MSPeaks>
          <p rt="12.850" x="277.2162" y="113599.09" v="1190239" z="1" s="M+H" />
          <p rt="12.850" x="278.2195" y="24482.53" v="249592" z="1" s="M+H+1" />
        </MSPeaks>
      </Spectrum>
    </Compound>
    <Compound algo="FindByMolecularFeature">
      <Location m="400.1524" rt="12.853" y="136495" v="1273906" />
      <Spectrum type="MFE" cpdAlgo="FindByMolecularFeature">
        <MSDetails p="+" />
        <Device type="TimeOfFlight" />
        <MSPeaks>
          <p rt="12.853" x="401.1596" y="136494.50" v="998480" z="1" s="M+H" />
          <p rt="12.854" x="402.1629" y="31650.09" v="232073" z="1" s="M+H+1" />
          <p rt="12.852" x="403.1655" y="5489.86" v="39776" z="1" s="M+H+2" />
          <p rt="12.825" x="404.1687" y="503.61" v="3577" z="1" s="M+H+3" />
        </MSPeaks>
      </Spectrum>
    </Compound>
    <Compound algo="FindByMolecularFeature">
      <Location m="293.2355" rt="12.876" y="199926" v="1907246" />
      <Spectrum type="MFE" cpdAlgo="FindByMolecularFeature">
        <MSDetails p="+" />
        <Device type="TimeOfFlight" />
        <MSPeaks>
          <p rt="12.876" x="294.2428" y="199925.73" v="1525603" z="1" s="M+H" />
          <p rt="12.873" x="295.2440" y="50036.67" v="381643" z="1" s="M+H+1" />
        </MSPeaks>
      </Spectrum>
    </Compound>
    <Compound algo="FindByMolecularFeature">
      <Location m="327.2409" rt="12.889" y="78468" v="743963" />
      <Spectrum type="MFE" cpdAlgo="FindByMolecularFeature">
        <MSDetails p="+" />
        <Device type="TimeOfFlight" />
        <MSPeaks>
          <p rt="12.890" x="328.2482" y="78467.61" v="589315" z="1" s="M+H" />
          <p rt="12.890" x="329.2515" y="15718.87" v="122586" z="1" s="M+H+1" />
          <p rt="12.849" x="330.2591" y="3567.64" v="29662" z="1" s="M+H+2" />
          <p rt="12.893" x="655.4853" y="807.58" v="1200" z="1" s="2M+H" />
        </MSPeaks>
      </Spectrum>
    </Compound>
    <Compound algo="FindByMolecularFeature">
      <Location m="297.2667" rt="12.955" y="77454" v="706429" />
      <Spectrum type="MFE" cpdAlgo="FindByMolecularFeature">
        <MSDetails p="+" />
        <Device type="TimeOfFlight" />
        <MSPeaks>
          <p rt="12.955" x="298.2740" y="77454.16" v="572245" z="1" s="M+H" />
          <p rt="12.953" x="299.2772" y="15890.73" v="117419" z="1" s="M+H+1" />
          <p rt="12.968" x="300.2812" y="1948.61" v="16765" z="1" s="M+H+2" />
        </MSPeaks>
      </Spectrum>
    </Compound>
    <Compound algo="FindByMolecularFeature">
      <Location m="251.2250" rt="13.003" y="175670" v="2001716" />
      <Spectrum type="MFE" cpdAlgo="FindByMolecularFeature">
        <MSDetails p="+" />
        <Device type="TimeOfFlight" />
        <MSPeaks>
          <p rt="13.004" x="252.2323" y="175670.42" v="1710508" z="1" s="M+H" />
          <p rt="13.005" x="253.2359" y="29009.53" v="276951" z="1" s="M+H+1" />
          <p rt="12.976" x="254.2401" y="2305.06" v="14256" z="1" s="M+H+2" />
        </MSPeaks>
      </Spectrum>
    </Compound>
    <Compound algo="FindByMolecularFeature">
      <Location m="327.2408" rt="13.201" y="70301" v="913080" />
      <Spectrum type="MFE" cpdAlgo="FindByMolecularFeature">
        <MSDetails p="+" />
        <Device type="TimeOfFlight" />
        <MSPeaks>
          <p rt="13.200" x="328.2481" y="70300.70" v="755695" z="1" s="M+H" />
          <p rt="13.202" x="329.2515" y="14584.38" v="157384" z="1" s="M+H+1" />
        </MSPeaks>
      </Spectrum>
    </Compound>
    <Compound algo="FindByMolecularFeature">
      <Location m="295.2511" rt="13.291" y="108464" v="1378116" />
      <Spectrum type="MFE" cpdAlgo="FindByMolecularFeature">
        <MSDetails p="+" />
        <Device type="TimeOfFlight" />
        <MSPeaks>
          <p rt="13.291" x="296.2584" y="108463.88" v="1086853" z="1" s="M+H" />
          <p rt="13.292" x="297.2614" y="28081.67" v="291263" z="1" s="M+H+1" />
        </MSPeaks>
      </Spectrum>
    </Compound>
    <Compound algo="FindByMolecularFeature">
      <Location m="313.2618" rt="13.294" y="61086" v="819837" />
      <Spectrum type="MFE" cpdAlgo="FindByMolecularFeature">
        <MSDetails p="+" />
        <Device type="TimeOfFlight" />
        <MSPeaks>
          <p rt="13.294" x="314.2690" y="61086.17" v="622601" z="1" s="M+H" />
          <p rt="13.288" x="315.2722" y="12746.15" v="127304" z="1" s="M+H+1" />
          <p rt="13.306" x="627.5304" y="2143.06" v="15533" z="1" s="2M+H" />
          <p rt="13.301" x="628.5349" y="939.75" v="5386" z="1" s="2M+H+1" />
          <p rt="13.313" x="629.5456" y="2409.77" v="14047" z="1" s="2M+H+2" />
        </MSPeaks>
      </Spectrum>
    </Compound>
    <Compound algo="FindByMolecularFeature">
      <Location m="274.1932" rt="13.308" y="54264" v="643019" />
      <Spectrum type="MFE" cpdAlgo="FindByMolecularFeature">
        <MSDetails p="+" />
        <Device type="TimeOfFlight" />
        <MSPeaks>
          <p rt="13.303" x="275.2004" y="54264.09" v="492172" z="1" s="M+H" />
          <p rt="13.331" x="276.2036" y="11158.30" v="150847" z="1" s="M+H+1" />
        </MSPeaks>
      </Spectrum>
    </Compound>
    <Compound algo="FindByMolecularFeature">
      <Location m="315.2774" rt="13.316" y="64095" v="593446" />
      <Spectrum type="MFE" cpdAlgo="FindByMolecularFeature">
        <MSDetails p="+" />
        <Device type="TimeOfFlight" />
        <MSPeaks>
          <p rt="13.316" x="316.2846" y="64095.50" v="477496" z="1" s="M+H" />
          <p rt="13.316" x="317.2879" y="12752.97" v="90928" z="1" s="M+H+1" />
          <p rt="13.319" x="318.2905" y="1873.58" v="12465" z="1" s="M+H+2" />
          <p rt="13.320" x="631.5608" y="1205.78" v="6278" z="1" s="2M+H" />
        </MSPeaks>
      </Spectrum>
    </Compound>
    <Compound algo="FindByMolecularFeature">
      <Location m="297.2669" rt="13.317" y="120008" v="1073960" />
      <Spectrum type="MFE" cpdAlgo="FindByMolecularFeature">
        <MSDetails p="+" />
        <Device type="TimeOfFlight" />
        <MSPeaks>
          <p rt="13.316" x="298.2741" y="120008.21" v="870610" z="1" s="M+H" />
          <p rt="13.319" x="299.2772" y="24752.71" v="179833" z="1" s="M+H+1" />
          <p rt="13.318" x="300.2811" y="3357.79" v="23517" z="1" s="M+H+2" />
        </MSPeaks>
      </Spectrum>
    </Compound>
    <Compound algo="FindByMolecularFeature">
      <Location m="267.2198" rt="13.344" y="154471" v="1430895" />
      <Spectrum type="MFE" cpdAlgo="FindByMolecularFeature">
        <MSDetails p="+" />
        <Device type="TimeOfFlight" />
        <MSPeaks>
          <p rt="13.344" x="268.2271" y="154471.16" v="1186775" z="1" s="M+H" />
          <p rt="13.345" x="269.2305" y="28373.01" v="220480" z="1" s="M+H+1" />
          <p rt="13.342" x="270.2339" y="2927.46" v="19208" z="1" s="M+H+2" />
          <p rt="13.369" x="271.2392" y="675.54" v="4432" z="1" s="M+H+3" />
        </MSPeaks>
      </Spectrum>
    </Compound>
    <Compound algo="FindByMolecularFeature">
      <Location m="1151.4265" rt="13.377" y="123589" v="4957812" />
      <Spectrum type="MFE" cpdAlgo="FindByMolecularFeature">
        <MSDetails p="+" />
        <Device type="TimeOfFlight" />
        <MSPeaks>
          <p rt="13.378" x="576.7205" y="123589.38" v="1712333" z="2" s="M+2H" />
          <p rt="13.375" x="577.2214" y="68504.88" v="950631" z="2" s="M+2H+1" />
          <p rt="13.377" x="577.7218" y="81211.82" v="1132814" z="2" s="M+2H+2" />
          <p rt="13.378" x="578.2231" y="45248.32" v="628888" z="2" s="M+2H+3" />
          <p rt="13.377" x="578.7215" y="37896.85" v="533146" z="2" s="M+2H+4" />
        </MSPeaks>
      </Spectrum>
    </Compound>
    <Compound algo="FindByMolecularFeature">
      <Location m="1148.4257" rt="13.377" y="110334" v="1720073" />
      <Spectrum type="MFE" cpdAlgo="FindByMolecularFeature">
        <MSDetails p="+" />
        <Device type="TimeOfFlight" />
        <MSPeaks>
          <p rt="13.374" x="575.2201" y="7783.67" v="103295" z="2" s="M+2H" />
          <p rt="13.376" x="575.7221" y="8531.80" v="114230" z="2" s="M+2H+1" />
          <p rt="13.378" x="576.2181" y="110333.66" v="1502548" z="2" s="M+2H+2" />
        </MSPeaks>
      </Spectrum>
    </Compound>
    <Compound algo="FindByMolecularFeature">
      <Location m="1097.5118" rt="13.382" y="502009" v="13790259" />
      <Spectrum type="MFE" cpdAlgo="FindByMolecularFeature">
        <MSDetails p="+" />
        <Device type="TimeOfFlight" />
        <MSPeaks>
          <p rt="13.376" x="549.7632" y="502008.66" v="6817365" z="2" s="M+2H" />
          <p rt="13.376" x="550.2643" y="334374.50" v="4531527" z="2" s="M+2H+1" />
          <p rt="13.404" x="550.7642" y="170777.19" v="1584238" z="2" s="M+2H+2" />
          <p rt="13.403" x="551.2643" y="60379.62" v="560121" z="2" s="M+2H+3" />
          <p rt="13.376" x="551.7643" y="17405.10" v="228818" z="2" s="M+2H+4" />
          <p rt="13.380" x="552.2652" y="4428.54" v="57370" z="2" s="M+2H+5" />
          <p rt="13.399" x="552.7646" y="941.19" v="10820" z="2" s="M+2H+6" />
        </MSPeaks>
      </Spectrum>
    </Compound>
    <Compound algo="FindByMolecularFeature">
      <Location m="1135.4565" rt="13.387" y="83819" v="2050022" />
      <Spectrum type="MFE" cpdAlgo="FindByMolecularFeature">
        <MSDetails p="+" />
        <Device type="TimeOfFlight" />
        <MSPeaks>
          <p rt="13.375" x="568.7355" y="83818.56" v="1303092" z="2" s="M+2H" />
          <p rt="13.403" x="569.2369" y="57899.84" v="746929" z="2" s="M+2H+1" />
        </MSPeaks>
      </Spectrum>
    </Compound>
    <Compound algo="FindByMolecularFeature">
      <Location m="251.2249" rt="13.614" y="56905" v="506723" />
      <Spectrum type="MFE" cpdAlgo="FindByMolecularFeature">
        <MSDetails p="+" />
        <Device type="TimeOfFlight" />
        <MSPeaks>
          <p rt="13.614" x="252.2322" y="56905.43" v="426910" z="1" s="M+H" />
          <p rt="13.617" x="253.2355" y="10339.97" v="79813" z="1" s="M+H+1" />
        </MSPeaks>
      </Spectrum>
    </Compound>
    <Compound algo="FindByMolecularFeature">
      <Location m="295.2510" rt="13.645" y="101744" v="1267639" />
      <Spectrum type="MFE" cpdAlgo="FindByMolecularFeature">
        <MSDetails p="+" />
        <Device type="TimeOfFlight" />
        <MSPeaks>
          <p rt="13.645" x="296.2583" y="101743.56" v="971937" z="1" s="M+H" />
          <p rt="13.641" x="297.2610" y="26293.92" v="259014" z="1" s="M+H+1" />
          <p rt="13.675" x="298.2701" y="4680.55" v="36688" z="1" s="M+H+2" />
        </MSPeaks>
      </Spectrum>
    </Compound>
    <Compound algo="FindByMolecularFeature">
      <Location m="289.2016" rt="13.662" y="55177" v="709518" />
      <Spectrum type="MFE" cpdAlgo="FindByMolecularFeature">
        <MSDetails p="+" />
        <Device type="TimeOfFlight" />
        <MSPeaks>
          <p rt="13.662" x="290.2089" y="55176.87" v="594979" z="1" s="M+H" />
          <p rt="13.664" x="291.2094" y="12357.03" v="114539" z="1" s="M+H+1" />
        </MSPeaks>
      </Spectrum>
    </Compound>
    <Compound algo="FindByMolecularFeature">
      <Location m="267.2198" rt="13.668" y="203350" v="2085075" />
      <Spectrum type="MFE" cpdAlgo="FindByMolecularFeature">
        <MSDetails p="+" />
        <Device type="TimeOfFlight" />
        <MSPeaks>
          <p rt="13.672" x="268.2271" y="203349.81" v="1640568" z="1" s="M+H" />
          <p rt="13.652" x="269.2303" y="36977.68" v="421869" z="1" s="M+H+1" />
          <p rt="13.595" x="270.2342" y="3434.90" v="22639" z="1" s="M+H+2" />
        </MSPeaks>
      </Spectrum>
    </Compound>
    <Compound algo="FindByMolecularFeature">
      <Location m="431.2308" rt="13.827" y="115310" v="1152856" />
      <Spectrum type="MFE" cpdAlgo="FindByMolecularFeature">
        <MSDetails p="+" />
        <Device type="TimeOfFlight" />
        <MSPeaks>
          <p rt="13.827" x="432.2380" y="115309.98" v="866432" z="1" s="M+H" />
          <p rt="13.828" x="433.2413" y="31947.81" v="239720" z="1" s="M+H+1" />
          <p rt="13.827" x="434.2442" y="5399.08" v="38059" z="1" s="M+H+2" />
          <p rt="13.832" x="435.2485" y="1226.42" v="8645" z="1" s="M+H+3" />
        </MSPeaks>
      </Spectrum>
    </Compound>
    <Compound algo="FindByMolecularFeature">
      <Location m="414.2049" rt="13.830" y="525352" v="5814659" />
      <Spectrum type="MFE" cpdAlgo="FindByMolecularFeature">
        <MSDetails p="+" />
        <Device type="TimeOfFlight" />
        <MSPeaks>
          <p rt="13.830" x="415.2122" y="525351.81" v="4533988" z="1" s="M+H" />
          <p rt="13.831" x="416.2151" y="133075.36" v="1105249" z="1" s="M+H+1" />
          <p rt="13.826" x="417.2180" y="21971.10" v="175422" z="1" s="M+H+2" />
        </MSPeaks>
      </Spectrum>
    </Compound>
    <Compound algo="FindByMolecularFeature">
      <Location m="118.0782" rt="13.831" y="73376" v="658440" />
      <Spectrum type="MFE" cpdAlgo="FindByMolecularFeature">
        <MSDetails p="+" />
        <Device type="TimeOfFlight" />
        <MSPeaks>
          <p rt="13.831" x="119.0855" y="73375.87" v="597016" z="1" s="M+H" />
          <p rt="13.833" x="120.0886" y="7744.97" v="61424" z="1" s="M+H+1" />
        </MSPeaks>
      </Spectrum>
    </Compound>
    <Compound algo="FindByMolecularFeature">
      <Location m="436.1861" rt="13.833" y="59836" v="704809" />
      <Spectrum type="MFE" cpdAlgo="FindByMolecularFeature">
        <MSDetails p="+" />
        <Device type="TimeOfFlight" />
        <MSPeaks>
          <p rt="13.833" x="437.1933" y="59835.80" v="531013" z="1" s="M+H" />
          <p rt="13.834" x="438.1969" y="15928.30" v="143865" z="1" s="M+H+1" />
          <p rt="13.831" x="439.1994" y="3367.81" v="28223" z="1" s="M+H+2" />
          <p rt="13.848" x="440.2050" y="203.86" v="1708" z="1" s="M+H+3" />
        </MSPeaks>
      </Spectrum>
    </Compound>
    <Compound algo="FindByMolecularFeature">
      <Location m="417.2151" rt="13.874" y="71749" v="726181" />
      <Spectrum type="MFE" cpdAlgo="FindByMolecularFeature">
        <MSDetails p="+" />
        <Device type="TimeOfFlight" />
        <MSPeaks>
          <p rt="13.874" x="418.2224" y="71749.47" v="561571" z="1" s="M+H" />
          <p rt="13.875" x="419.2260" y="18349.80" v="142265" z="1" s="M+H+1" />
          <p rt="13.872" x="420.2294" y="3117.40" v="22345" z="1" s="M+H+2" />
        </MSPeaks>
      </Spectrum>
    </Compound>
    <Compound algo="FindByMolecularFeature">
      <Location m="1033.5690" rt="13.901" y="76800" v="1255033" />
      <Spectrum type="MFE" cpdAlgo="FindByMolecularFeature">
        <MSDetails p="+" />
        <Device type="TimeOfFlight" />
        <MSPeaks>
          <p rt="13.902" x="517.7918" y="76799.67" v="645245" z="2" s="M+2H" />
          <p rt="13.900" x="518.2930" y="46075.84" v="387776" z="2" s="M+2H+1" />
          <p rt="13.901" x="518.7937" y="18356.60" v="154157" z="2" s="M+2H+2" />
          <p rt="13.894" x="519.2953" y="6562.28" v="53659" z="2" s="M+2H+3" />
          <p rt="13.912" x="519.7952" y="1756.32" v="14196" z="2" s="M+2H+4" />
        </MSPeaks>
      </Spectrum>
    </Compound>
    <Compound algo="FindByMolecularFeature">
      <Location m="292.2044" rt="13.976" y="147046" v="1354037" />
      <Spectrum type="MFE" cpdAlgo="FindByMolecularFeature">
        <MSDetails p="+" />
        <Device type="TimeOfFlight" />
        <MSPeaks>
          <p rt="13.976" x="293.2116" y="147046.39" v="1120593" z="1" s="M+H" />
          <p rt="13.979" x="294.2146" y="29362.43" v="233444" z="1" s="M+H+1" />
        </MSPeaks>
      </Spectrum>
    </Compound>
    <Compound algo="FindByMolecularFeature">
      <Location m="309.2308" rt="13.978" y="478787" v="4624112" />
      <Spectrum type="MFE" cpdAlgo="FindByMolecularFeature">
        <MSDetails p="+" />
        <Device type="TimeOfFlight" />
        <MSPeaks>
          <p rt="13.978" x="310.2381" y="478787.09" v="3713052" z="1" s="M+H" />
          <p rt="13.978" x="311.2409" y="95945.43" v="742906" z="1" s="M+H+1" />
          <p rt="13.956" x="312.2492" y="17277.08" v="112026" z="1" s="M+H+2" />
          <p rt="13.974" x="619.4673" y="3449.33" v="18843" z="1" s="2M+H" />
          <p rt="13.978" x="620.4698" y="1858.52" v="9221" z="1" s="2M+H+1" />
        </MSPeaks>
      </Spectrum>
    </Compound>
    <Compound algo="FindByMolecularFeature">
      <Location m="331.2123" rt="13.982" y="95662" v="909650" />
      <Spectrum type="MFE" cpdAlgo="FindByMolecularFeature">
        <MSDetails p="+" />
        <Device type="TimeOfFlight" />
        <MSPeaks>
          <p rt="13.982" x="332.2195" y="95662.12" v="750760" z="1" s="M+H" />
          <p rt="13.982" x="333.2234" y="20909.73" v="158890" z="1" s="M+H+1" />
        </MSPeaks>
      </Spectrum>
    </Compound>
    <Compound algo="FindByMolecularFeature">
      <Location m="267.2198" rt="14.000" y="75398" v="737508" />
      <Spectrum type="MFE" cpdAlgo="FindByMolecularFeature">
        <MSDetails p="+" />
        <Device type="TimeOfFlight" />
        <MSPeaks>
          <p rt="13.997" x="268.2271" y="75398.12" v="587746" z="1" s="M+H" />
          <p rt="14.013" x="269.2303" y="14697.53" v="149762" z="1" s="M+H+1" />
        </MSPeaks>
      </Spectrum>
    </Compound>
    <Compound algo="FindByMolecularFeature">
      <Location m="350.2459" rt="14.021" y="224879" v="2076683" />
      <Spectrum type="MFE" cpdAlgo="FindByMolecularFeature">
        <MSDetails p="+" />
        <Device type="TimeOfFlight" />
        <MSPeaks>
          <p rt="14.021" x="351.2532" y="224878.94" v="1657291" z="1" s="M+H" />
          <p rt="14.022" x="352.2558" y="56124.96" v="419392" z="1" s="M+H+1" />
        </MSPeaks>
      </Spectrum>
    </Compound>
    <Compound algo="FindByMolecularFeature">
      <Location m="700.3949" rt="14.250" y="51808" v="718216" />
      <Spectrum type="MFE" cpdAlgo="FindByMolecularFeature">
        <MSDetails p="+" />
        <Device type="TimeOfFlight" />
        <MSPeaks>
          <p rt="14.251" x="701.4022" y="51807.78" v="457244" z="1" s="M+H" />
          <p rt="14.249" x="702.4051" y="23705.97" v="206908" z="1" s="M+H+1" />
          <p rt="14.247" x="703.4078" y="5543.38" v="48033" z="1" s="M+H+2" />
          <p rt="14.251" x="704.4103" y="704.96" v="6031" z="1" s="M+H+3" />
        </MSPeaks>
      </Spectrum>
    </Compound>
    <Compound algo="FindByMolecularFeature">
      <Location m="960.5147" rt="14.252" y="125322" v="2698787" />
      <Spectrum type="MFE" cpdAlgo="FindByMolecularFeature">
        <MSDetails p="+" />
        <Device type="TimeOfFlight" />
        <MSPeaks>
          <p rt="14.250" x="481.2652" y="31646.88" v="284356" z="2" s="M+2H" />
          <p rt="14.247" x="481.7669" y="19931.95" v="176986" z="2" s="M+2H+1" />
          <p rt="14.255" x="482.2671" y="7663.59" v="68636" z="2" s="M+2H+2" />
          <p rt="14.234" x="482.7679" y="2183.63" v="19010" z="2" s="M+2H+3" />
          <p rt="14.238" x="483.2675" y="150.26" v="1308" z="2" s="M+2H+4" />
          <p rt="14.254" x="961.5217" y="125322.41" v="1169641" z="1" s="M+H" />
          <p rt="14.252" x="962.5245" y="70326.78" v="653132" z="1" s="M+H+1" />
          <p rt="14.255" x="963.5255" y="26372.37" v="244636" z="1" s="M+H+2" />
          <p rt="14.252" x="964.5268" y="7263.84" v="65960" z="1" s="M+H+3" />
          <p rt="14.253" x="965.5274" y="1684.87" v="15120" z="1" s="M+H+4" />
        </MSPeaks>
      </Spectrum>
    </Compound>
    <Compound algo="FindByMolecularFeature">
      <Location m="1073.6013" rt="14.253" y="4405534" v="86593984" />
      <Spectrum type="MFE" cpdAlgo="FindByMolecularFeature">
        <MSDetails p="+" />
        <Device type="TimeOfFlight" />
        <MSPeaks>
          <p rt="14.254" x="537.8079" y="4405533.50" v="42368152" z="2" sat="true" s="M+2H" />
          <p rt="14.253" x="538.3096" y="2859202.25" v="28388096" z="2" sat="true" s="M+2H+1" />
          <p rt="14.252" x="538.8106" y="1118766.75" v="11368570" z="2" s="M+2H+2" />
          <p rt="14.253" x="539.3114" y="345235.56" v="3396540" z="2" s="M+2H+3" />
          <p rt="14.253" x="539.8115" y="86286.17" v="846134" z="2" s="M+2H+4" />
          <p rt="14.248" x="540.3126" y="17943.70" v="183343" z="2" s="M+2H+5" />
          <p rt="14.254" x="540.8122" y="3780.87" v="36433" z="2" s="M+2H+6" />
          <p rt="14.254" x="541.3090" y="655.50" v="6709" z="2" s="M+2H+7" />
        </MSPeaks>
      </Spectrum>
    </Compound>
    <Compound algo="FindByMolecularFeature">
      <Location m="1045.6057" rt="14.254" y="104933" v="1858236" />
      <Spectrum type="MFE" cpdAlgo="FindByMolecularFeature">
        <MSDetails p="+" />
        <Device type="TimeOfFlight" />
        <MSPeaks>
          <p rt="14.254" x="523.8101" y="104932.73" v="901027" z="2" s="M+2H" />
          <p rt="14.253" x="524.3117" y="69366.66" v="594058" z="2" s="M+2H+1" />
          <p rt="14.254" x="524.8113" y="29872.93" v="253990" z="2" s="M+2H+2" />
          <p rt="14.248" x="525.3074" y="9777.60" v="83069" z="2" s="M+2H+3" />
          <p rt="14.253" x="525.8057" y="2532.96" v="21046" z="2" s="M+2H+4" />
          <p rt="14.266" x="526.3129" y="607.36" v="5046" z="2" s="M+2H+5" />
        </MSPeaks>
      </Spectrum>
    </Compound>
    <Compound algo="FindByMolecularFeature">
      <Location m="847.4306" rt="14.254" y="60732" v="1325301" />
      <Spectrum type="MFE" cpdAlgo="FindByMolecularFeature">
        <MSDetails p="+" />
        <Device type="TimeOfFlight" />
        <MSPeaks>
          <p rt="14.254" x="424.7233" y="24698.10" v="225595" z="2" s="M+2H" />
          <p rt="14.251" x="425.2247" y="12885.65" v="119149" z="2" s="M+2H+1" />
          <p rt="14.249" x="425.7255" y="4528.30" v="39330" z="2" s="M+2H+2" />
          <p rt="14.245" x="426.2246" y="1073.95" v="9328" z="2" s="M+2H+3" />
          <p rt="14.255" x="848.4373" y="60732.25" v="541707" z="1" s="M+H" />
          <p rt="14.254" x="849.4402" y="30204.25" v="270918" z="1" s="M+H+1" />
          <p rt="14.253" x="850.4410" y="10473.84" v="90886" z="1" s="M+H+2" />
          <p rt="14.258" x="851.4415" y="3060.90" v="26560" z="1" s="M+H+3" />
          <p rt="14.243" x="852.4434" y="210.57" v="1828" z="1" s="M+H+4" />
        </MSPeaks>
      </Spectrum>
    </Compound>
    <Compound algo="FindByMolecularFeature">
      <Location m="563.7591" rt="14.259" y="337763" v="8648784" />
      <Spectrum type="MFE" cpdAlgo="FindByMolecularFeature">
        <MSDetails p="+" />
        <Device type="TimeOfFlight" />
        <MSPeaks>
          <p rt="14.261" x="564.7663" y="337763.31" v="4179639" z="1" s="M+H" />
          <p rt="14.256" x="565.7680" y="232080.44" v="2705917" z="1" s="M+H+1" />
          <p rt="14.260" x="566.7674" y="112540.24" v="1393435" z="1" s="M+H+2" />
          <p rt="14.261" x="567.7668" y="30229.84" v="369793" z="1" s="M+H+3" />
        </MSPeaks>
      </Spectrum>
    </Compound>
    <Compound algo="FindByMolecularFeature">
      <Location m="555.7741" rt="14.259" y="241678" v="4045574" />
      <Spectrum type="MFE" cpdAlgo="FindByMolecularFeature">
        <MSDetails p="+" />
        <Device type="TimeOfFlight" />
        <MSPeaks>
          <p rt="14.260" x="556.7814" y="241678.09" v="2993393" z="1" s="M+H" />
          <p rt="14.257" x="557.7831" y="69598.48" v="849931" z="1" s="M+H+1" />
          <p rt="14.255" x="558.7825" y="13116.41" v="162980" z="1" s="M+H+2" />
          <p rt="14.260" x="559.7855" y="2831.14" v="34461" z="1" s="M+H+3" />
          <p rt="14.247" x="560.7828" y="402.75" v="4810" z="1" s="M+H+4" />
        </MSPeaks>
      </Spectrum>
    </Compound>
    <Compound algo="FindByMolecularFeature">
      <Location m="566.2603" rt="14.260" y="60242" v="984868" />
      <Spectrum type="MFE" cpdAlgo="FindByMolecularFeature">
        <MSDetails p="+" />
        <Device type="TimeOfFlight" />
        <MSPeaks>
          <p rt="14.261" x="567.2675" y="60242.21" v="743298" z="1" s="M+H" />
          <p rt="14.258" x="568.2668" y="13806.50" v="169005" z="1" s="M+H+1" />
          <p rt="14.261" x="569.2654" y="6078.44" v="72565" z="1" s="M+H+2" />
        </MSPeaks>
      </Spectrum>
    </Compound>
    <Compound algo="FindByMolecularFeature">
      <Location m="556.2754" rt="14.261" y="164307" v="2334950" />
      <Spectrum type="MFE" cpdAlgo="FindByMolecularFeature">
        <MSDetails p="+" />
        <Device type="TimeOfFlight" />
        <MSPeaks>
          <p rt="14.261" x="557.2827" y="164306.58" v="1970965" z="1" s="M+H" />
          <p rt="14.258" x="558.2827" y="23600.95" v="292652" z="1" s="M+H+1" />
          <p rt="14.259" x="559.2829" y="5953.11" v="71332" z="1" s="M+H+2" />
        </MSPeaks>
      </Spectrum>
    </Compound>
    <Compound algo="FindByMolecularFeature">
      <Location m="563.2569" rt="14.261" y="331392" v="7903988" />
      <Spectrum type="MFE" cpdAlgo="FindByMolecularFeature">
        <MSDetails p="+" />
        <Device type="TimeOfFlight" />
        <MSPeaks>
          <p rt="14.261" x="564.2642" y="331392.13" v="4074487" z="1" s="M+H" />
          <p rt="14.261" x="565.2674" y="183233.50" v="2244057" z="1" s="M+H+1" />
          <p rt="14.261" x="566.2690" y="129022.58" v="1585445" z="1" s="M+H+2" />
        </MSPeaks>
      </Spectrum>
    </Compound>
    <Compound algo="FindByMolecularFeature">
      <Location m="274.1932" rt="14.388" y="61445" v="595386" />
      <Spectrum type="MFE" cpdAlgo="FindByMolecularFeature">
        <MSDetails p="+" />
        <Device type="TimeOfFlight" />
        <MSPeaks>
          <p rt="14.389" x="275.2005" y="61444.50" v="497469" z="1" s="M+H" />
          <p rt="14.386" x="276.2041" y="12175.41" v="97916" z="1" s="M+H+1" />
        </MSPeaks>
      </Spectrum>
    </Compound>
    <Compound algo="FindByMolecularFeature">
      <Location m="309.2307" rt="14.391" y="319081" v="3054342" />
      <Spectrum type="MFE" cpdAlgo="FindByMolecularFeature">
        <MSDetails p="+" />
        <Device type="TimeOfFlight" />
        <MSPeaks>
          <p rt="14.391" x="310.2379" y="319080.72" v="2424779" z="1" s="M+H" />
          <p rt="14.390" x="311.2410" y="65701.15" v="502608" z="1" s="M+H+1" />
          <p rt="14.390" x="312.2487" y="10755.04" v="77211" z="1" s="M+H+2" />
          <p rt="14.392" x="313.2510" y="1333.41" v="8800" z="1" s="M+H+3" />
          <p rt="14.402" x="619.4680" y="3719.46" v="15412" z="1" s="2M+H" />
          <p rt="14.407" x="620.4697" y="1385.75" v="5060" z="1" s="2M+H+1" />
        </MSPeaks>
      </Spectrum>
    </Compound>
    <Compound algo="FindByMolecularFeature">
      <Location m="291.2200" rt="14.397" y="226014" v="2373866" />
      <Spectrum type="MFE" cpdAlgo="FindByMolecularFeature">
        <MSDetails p="+" />
        <Device type="TimeOfFlight" />
        <MSPeaks>
          <p rt="14.397" x="292.2273" y="226014.44" v="1776631" z="1" s="M+H" />
          <p rt="14.403" x="293.2277" y="70657.04" v="445474" z="1" s="M+H+1" />
          <p rt="14.376" x="294.2152" y="16809.41" v="151760" z="1" s="M+H+2" />
        </MSPeaks>
      </Spectrum>
    </Compound>
    <Compound algo="FindByMolecularFeature">
      <Location m="352.2615" rt="14.470" y="66223" v="722085" />
      <Spectrum type="MFE" cpdAlgo="FindByMolecularFeature">
        <MSDetails p="+" />
        <Device type="TimeOfFlight" />
        <MSPeaks>
          <p rt="14.473" x="353.2688" y="66223.02" v="561800" z="1" s="M+H" />
          <p rt="14.461" x="354.2718" y="14337.85" v="147771" z="1" s="M+H+1" />
          <p rt="14.461" x="355.2770" y="1781.14" v="12515" z="1" s="M+H+2" />
        </MSPeaks>
      </Spectrum>
    </Compound>
    <Compound algo="FindByMolecularFeature">
      <Location m="279.2562" rt="14.566" y="86040" v="866050" />
      <Spectrum type="MFE" cpdAlgo="FindByMolecularFeature">
        <MSDetails p="+" />
        <Device type="TimeOfFlight" />
        <MSPeaks>
          <p rt="14.567" x="280.2635" y="86039.96" v="695571" z="1" s="M+H" />
          <p rt="14.561" x="281.2654" y="19350.29" v="161323" z="1" s="M+H+1" />
          <p rt="14.566" x="282.2698" y="2532.09" v="9157" z="1" s="M+H+2" />
        </MSPeaks>
      </Spectrum>
    </Compound>
    <Compound algo="FindByMolecularFeature">
      <Location m="414.2043" rt="14.660" y="61827" v="1042320" />
      <Spectrum type="MFE" cpdAlgo="FindByMolecularFeature">
        <MSDetails p="+" />
        <Device type="TimeOfFlight" />
        <MSPeaks>
          <p rt="14.660" x="415.2116" y="61827.24" v="803717" z="1" s="M+H" />
          <p rt="14.658" x="416.2150" y="16212.17" v="211216" z="1" s="M+H+1" />
          <p rt="14.664" x="417.2216" y="2826.71" v="27387" z="1" s="M+H+2" />
        </MSPeaks>
      </Spectrum>
    </Compound>
    <Compound algo="FindByMolecularFeature">
      <Location m="269.2354" rt="14.680" y="63611" v="639824" />
      <Spectrum type="MFE" cpdAlgo="FindByMolecularFeature">
        <MSDetails p="+" />
        <Device type="TimeOfFlight" />
        <MSPeaks>
          <p rt="14.679" x="270.2426" y="63610.53" v="518790" z="1" s="M+H" />
          <p rt="14.682" x="271.2455" y="11565.63" v="104902" z="1" s="M+H+1" />
          <p rt="14.680" x="272.2499" y="2043.38" v="16132" z="1" s="M+H+2" />
        </MSPeaks>
      </Spectrum>
    </Compound>
    <Compound algo="FindByMolecularFeature">
      <Location m="148.0525" rt="14.680" y="58464" v="622025" />
      <Spectrum type="MFE" cpdAlgo="FindByMolecularFeature">
        <MSDetails p="+" />
        <Device type="TimeOfFlight" />
        <MSPeaks>
          <p rt="14.680" x="149.0598" y="58464.05" v="557351" z="1" s="M+H" />
          <p rt="14.682" x="150.0632" y="6848.67" v="64675" z="1" s="M+H+1" />
        </MSPeaks>
      </Spectrum>
    </Compound>
    <Compound algo="FindByMolecularFeature">
      <Location m="251.2251" rt="14.684" y="67864" v="646835" />
      <Spectrum type="MFE" cpdAlgo="FindByMolecularFeature">
        <MSDetails p="+" />
        <Device type="TimeOfFlight" />
        <MSPeaks>
          <p rt="14.685" x="252.2323" y="67863.66" v="537389" z="1" s="M+H" />
          <p rt="14.684" x="253.2346" y="13505.97" v="109446" z="1" s="M+H+1" />
        </MSPeaks>
      </Spectrum>
    </Compound>
    <Compound algo="FindByMolecularFeature">
      <Location m="1067.4988" rt="14.730" y="60519" v="987763" />
      <Spectrum type="MFE" cpdAlgo="FindByMolecularFeature">
        <MSDetails p="+" />
        <Device type="TimeOfFlight" />
        <MSPeaks>
          <p rt="14.730" x="534.7567" y="60518.77" v="471767" z="2" s="M+2H" />
          <p rt="14.731" x="535.2579" y="40013.38" v="308839" z="2" s="M+2H+1" />
          <p rt="14.730" x="535.7581" y="18029.99" v="136724" z="2" s="M+2H+2" />
          <p rt="14.727" x="536.2584" y="7061.43" v="53944" z="2" s="M+2H+3" />
          <p rt="14.729" x="536.7588" y="2183.36" v="16489" z="2" s="M+2H+4" />
        </MSPeaks>
      </Spectrum>
    </Compound>
    <Compound algo="FindByMolecularFeature">
      <Location m="309.2302" rt="14.832" y="75130" v="718049" />
      <Spectrum type="MFE" cpdAlgo="FindByMolecularFeature">
        <MSDetails p="+" />
        <Device type="TimeOfFlight" />
        <MSPeaks>
          <p rt="14.832" x="310.2375" y="75129.63" v="582895" z="1" s="M+H" />
          <p rt="14.832" x="311.2401" y="18070.22" v="135154" z="1" s="M+H+1" />
        </MSPeaks>
      </Spectrum>
    </Compound>
    <Compound algo="FindByMolecularFeature">
      <Location m="291.2197" rt="14.835" y="112420" v="1160199" />
      <Spectrum type="MFE" cpdAlgo="FindByMolecularFeature">
        <MSDetails p="+" />
        <Device type="TimeOfFlight" />
        <MSPeaks>
          <p rt="14.838" x="292.2269" y="112420.13" v="921526" z="1" s="M+H" />
          <p rt="14.831" x="293.2277" y="31721.51" v="207822" z="1" s="M+H+1" />
          <p rt="14.808" x="294.2148" y="7097.14" v="30851" z="1" s="M+H+2" />
        </MSPeaks>
      </Spectrum>
    </Compound>
    <Compound algo="FindByMolecularFeature">
      <Location m="503.2053" rt="14.884" y="66172" v="1405707" />
      <Spectrum type="MFE" cpdAlgo="FindByMolecularFeature">
        <MSDetails p="+" />
        <Device type="TimeOfFlight" />
        <MSPeaks>
          <p rt="14.884" x="504.2125" y="66172.16" v="659336" z="1" s="M+H" />
          <p rt="14.886" x="505.2158" y="15893.55" v="158131" z="1" s="M+H+1" />
          <p rt="14.881" x="506.2101" y="42292.14" v="409163" z="1" s="M+H+2" />
          <p rt="14.888" x="507.2130" y="10564.21" v="102594" z="1" s="M+H+3" />
          <p rt="14.887" x="508.2087" y="7866.10" v="76482" z="1" s="M+H+4" />
        </MSPeaks>
      </Spectrum>
    </Compound>
    <Compound algo="FindByMolecularFeature">
      <Location m="251.2249" rt="14.919" y="62515" v="584214" />
      <Spectrum type="MFE" cpdAlgo="FindByMolecularFeature">
        <MSDetails p="+" />
        <Device type="TimeOfFlight" />
        <MSPeaks>
          <p rt="14.919" x="252.2322" y="62514.68" v="485905" z="1" s="M+H" />
          <p rt="14.920" x="253.2343" y="12500.18" v="98309" z="1" s="M+H+1" />
        </MSPeaks>
      </Spectrum>
    </Compound>
    <Compound algo="FindByMolecularFeature">
      <Location m="319.2488" rt="14.960" y="151530" v="1393097" />
      <Spectrum type="MFE" cpdAlgo="FindByMolecularFeature">
        <MSDetails p="+" />
        <Device type="TimeOfFlight" />
        <MSPeaks>
          <p rt="14.960" x="320.2561" y="151529.75" v="1109265" z="1" s="M+H" />
          <p rt="14.961" x="321.2592" y="31695.86" v="237228" z="1" s="M+H+1" />
          <p rt="14.960" x="322.2633" y="4824.18" v="37443" z="1" s="M+H+2" />
          <p rt="14.969" x="323.2541" y="1100.95" v="9161" z="1" s="M+H+3" />
        </MSPeaks>
      </Spectrum>
    </Compound>
    <Compound algo="FindByMolecularFeature">
      <Location m="279.2568" rt="14.963" y="1365149" v="13478739" />
      <Spectrum type="MFE" cpdAlgo="FindByMolecularFeature">
        <MSDetails p="+" />
        <Device type="TimeOfFlight" />
        <MSPeaks>
          <p rt="14.963" x="280.2640" y="1365149.13" v="11064794" z="1" s="M+H" />
          <p rt="14.963" x="281.2669" y="264453.75" v="2159913" z="1" s="M+H+1" />
          <p rt="14.968" x="282.2689" y="31868.32" v="254033" z="1" s="M+H+2" />
        </MSPeaks>
      </Spectrum>
    </Compound>
    <Compound algo="FindByMolecularFeature">
      <Location m="262.2295" rt="14.963" y="156292" v="1596869" />
      <Spectrum type="MFE" cpdAlgo="FindByMolecularFeature">
        <MSDetails p="+" />
        <Device type="TimeOfFlight" />
        <MSPeaks>
          <p rt="14.962" x="263.2368" y="156292.09" v="1277760" z="1" s="M+H" />
          <p rt="14.964" x="264.2401" y="32615.79" v="274910" z="1" s="M+H+1" />
          <p rt="14.972" x="265.2442" y="4374.24" v="44199" z="1" s="M+H+2" />
        </MSPeaks>
      </Spectrum>
    </Compound>
    <Compound algo="FindByMolecularFeature">
      <Location m="244.2189" rt="14.967" y="51389" v="536891" />
      <Spectrum type="MFE" cpdAlgo="FindByMolecularFeature">
        <MSDetails p="+" />
        <Device type="TimeOfFlight" />
        <MSPeaks>
          <p rt="14.999" x="123.1162" y="3969.51" v="46838" z="2" s="M+2H" />
          <p rt="14.962" x="245.2263" y="51388.79" v="409706" z="1" s="M+H" />
          <p rt="14.961" x="246.2295" y="9620.21" v="73901" z="1" s="M+H+1" />
          <p rt="15.004" x="247.2335" y="1629.79" v="6446" z="1" s="M+H+2" />
        </MSPeaks>
      </Spectrum>
    </Compound>
    <Compound algo="FindByMolecularFeature">
      <Location m="352.2615" rt="14.971" y="112229" v="1008489" />
      <Spectrum type="MFE" cpdAlgo="FindByMolecularFeature">
        <MSDetails p="+" />
        <Device type="TimeOfFlight" />
        <MSPeaks>
          <p rt="14.969" x="353.2688" y="112228.96" v="797586" z="1" s="M+H" />
          <p rt="14.972" x="354.2719" y="24821.49" v="174262" z="1" s="M+H+1" />
          <p rt="14.999" x="355.2763" y="3379.05" v="36641" z="1" s="M+H+2" />
        </MSPeaks>
      </Spectrum>
    </Compound>
    <Compound algo="FindByMolecularFeature">
      <Location m="1081.5146" rt="15.220" y="89038" v="1878365" />
      <Spectrum type="MFE" cpdAlgo="FindByMolecularFeature">
        <MSDetails p="+" />
        <Device type="TimeOfFlight" />
        <MSPeaks>
          <p rt="15.220" x="541.7646" y="89038.13" v="896883" z="2" s="M+2H" />
          <p rt="15.221" x="542.2660" y="56871.13" v="570019" z="2" s="M+2H+1" />
          <p rt="15.220" x="542.7661" y="28581.13" v="284789" z="2" s="M+2H+2" />
          <p rt="15.214" x="543.2667" y="10114.13" v="99681" z="2" s="M+2H+3" />
          <p rt="15.226" x="543.7670" y="2672.51" v="26993" z="2" s="M+2H+4" />
        </MSPeaks>
      </Spectrum>
    </Compound>
    <Compound algo="FindByMolecularFeature">
      <Location m="1991.0401" rt="15.228" y="129436" v="4324999" />
      <Spectrum type="MFE" cpdAlgo="FindByMolecularFeature">
        <MSDetails p="+" />
        <Device type="TimeOfFlight" />
        <MSPeaks>
          <p rt="15.228" x="996.5273" y="110900.05" v="1206244" z="2" s="M+2H" />
          <p rt="15.227" x="997.0286" y="129435.86" v="1407696" z="2" s="M+2H+1" />
          <p rt="15.228" x="997.5296" y="88998.23" v="968495" z="2" s="M+2H+2" />
          <p rt="15.228" x="998.0301" y="46328.90" v="504020" z="2" s="M+2H+3" />
          <p rt="15.227" x="998.5300" y="21919.67" v="238544" z="2" s="M+2H+4" />
        </MSPeaks>
      </Spectrum>
    </Compound>
    <Compound algo="FindByMolecularFeature">
      <Location m="2012.0148" rt="15.229" y="76019" v="1634804" />
      <Spectrum type="MFE" cpdAlgo="FindByMolecularFeature">
        <MSDetails p="+" />
        <Device type="TimeOfFlight" />
        <MSPeaks>
          <p rt="15.228" x="1007.0147" y="76019.05" v="753937" z="2" s="M+2H" />
          <p rt="15.229" x="1007.5143" y="45336.62" v="449642" z="2" s="M+2H+1" />
          <p rt="15.231" x="1008.0142" y="22900.73" v="226153" z="2" s="M+2H+2" />
          <p rt="15.227" x="1008.5140" y="13536.24" v="133696" z="2" s="M+2H+3" />
          <p rt="15.228" x="1009.0128" y="7400.12" v="71375" z="2" s="M+2H+4" />
        </MSPeaks>
      </Spectrum>
    </Compound>
    <Compound algo="FindByMolecularFeature">
      <Location m="2007.0096" rt="15.229" y="199315" v="7576766" />
      <Spectrum type="MFE" cpdAlgo="FindByMolecularFeature">
        <MSDetails p="+" />
        <Device type="TimeOfFlight" />
        <MSPeaks>
          <p rt="15.228" x="1004.5121" y="199314.70" v="1856296" z="2" s="M+2H" />
          <p rt="15.229" x="1005.0131" y="166099.31" v="1548734" z="2" s="M+2H+1" />
          <p rt="15.229" x="1005.5140" y="180817.25" v="1696040" z="2" s="M+2H+2" />
          <p rt="15.229" x="1006.0150" y="147119.56" v="1379425" z="2" s="M+2H+3" />
          <p rt="15.229" x="1006.5147" y="116510.27" v="1096271" z="2" s="M+2H+4" />
        </MSPeaks>
      </Spectrum>
    </Compound>
    <Compound algo="FindByMolecularFeature">
      <Location m="730.4084" rt="15.229" y="51845" v="883453" />
      <Spectrum type="MFE" cpdAlgo="FindByMolecularFeature">
        <MSDetails p="+" />
        <Device type="TimeOfFlight" />
        <MSPeaks>
          <p rt="15.229" x="731.4157" y="51844.73" v="542967" z="1" s="M+H" />
          <p rt="15.230" x="732.4187" y="22335.75" v="233722" z="1" s="M+H+1" />
          <p rt="15.229" x="733.4224" y="8616.65" v="86849" z="1" s="M+H+2" />
          <p rt="15.227" x="734.4254" y="1992.96" v="19915" z="1" s="M+H+3" />
        </MSPeaks>
      </Spectrum>
    </Compound>
    <Compound algo="FindByMolecularFeature">
      <Location m="829.4785" rt="15.229" y="128917" v="2745297" />
      <Spectrum type="MFE" cpdAlgo="FindByMolecularFeature">
        <MSDetails p="+" />
        <Device type="TimeOfFlight" />
        <MSPeaks>
          <p rt="15.227" x="415.7469" y="26977.36" v="278524" z="2" s="M+2H" />
          <p rt="15.231" x="416.2484" y="13808.02" v="140885" z="2" s="M+2H+1" />
          <p rt="15.228" x="416.7486" y="5413.98" v="53859" z="2" s="M+2H+2" />
          <p rt="15.112" x="417.2430" y="286.00" v="7591" z="2" s="M+2H+3" />
          <p rt="15.231" x="830.4856" y="128917.43" v="1348253" z="1" s="M+H" />
          <p rt="15.230" x="831.4883" y="61907.24" v="646621" z="1" s="M+H+1" />
          <p rt="15.230" x="832.4888" y="20412.85" v="212457" z="1" s="M+H+2" />
          <p rt="15.223" x="833.4894" y="5693.18" v="57107" z="1" s="M+H+3" />
        </MSPeaks>
      </Spectrum>
    </Compound>
    <Compound algo="FindByMolecularFeature">
      <Location m="912.5483" rt="15.229" y="57246" v="1695669" />
      <Spectrum type="MFE" cpdAlgo="FindByMolecularFeature">
        <MSDetails p="+" />
        <Device type="TimeOfFlight" />
        <MSPeaks>
          <p rt="15.229" x="457.2818" y="57246.17" v="616668" z="2" s="M+2H" />
          <p rt="15.228" x="457.7832" y="31311.54" v="342482" z="2" s="M+2H+1" />
          <p rt="15.229" x="458.2848" y="10178.88" v="111722" z="2" s="M+2H+2" />
          <p rt="15.225" x="458.7855" y="1797.87" v="19444" z="2" s="M+2H+3" />
          <p rt="15.232" x="913.5544" y="37487.53" v="345286" z="1" s="M+H" />
          <p rt="15.231" x="914.5568" y="21146.25" v="193086" z="1" s="M+H+1" />
          <p rt="15.225" x="915.5596" y="7041.60" v="63941" z="1" s="M+H+2" />
          <p rt="15.225" x="916.5610" y="341.74" v="3041" z="1" s="M+H+3" />
        </MSPeaks>
      </Spectrum>
    </Compound>
    <Compound algo="FindByMolecularFeature">
      <Location m="516.2342" rt="15.232" y="262722" v="5833516" />
      <Spectrum type="MFE" cpdAlgo="FindByMolecularFeature">
        <MSDetails p="+" />
        <Device type="TimeOfFlight" />
        <MSPeaks>
          <p rt="15.232" x="517.2415" y="262722.41" v="3635631" z="1" s="M+H" />
          <p rt="15.231" x="518.2406" y="125322.28" v="1724924" z="1" s="M+H+1" />
          <p rt="15.233" x="519.2400" y="34115.12" v="472961" z="1" s="M+H+2" />
        </MSPeaks>
      </Spectrum>
    </Compound>
    <Compound algo="FindByMolecularFeature">
      <Location m="517.7336" rt="15.232" y="68274" v="1154967" />
      <Spectrum type="MFE" cpdAlgo="FindByMolecularFeature">
        <MSDetails p="+" />
        <Device type="TimeOfFlight" />
        <MSPeaks>
          <p rt="15.232" x="518.7409" y="68273.85" v="887577" z="1" s="M+H" />
          <p rt="15.234" x="519.7401" y="15125.90" v="195020" z="1" s="M+H+1" />
          <p rt="15.232" x="520.7402" y="5734.67" v="72370" z="1" s="M+H+2" />
        </MSPeaks>
      </Spectrum>
    </Compound>
    <Compound algo="FindByMolecularFeature">
      <Location m="1029.4609" rt="15.233" y="354819" v="12375915" />
      <Spectrum type="MFE" cpdAlgo="FindByMolecularFeature">
        <MSDetails p="+" />
        <Device type="TimeOfFlight" />
        <MSPeaks>
          <p rt="15.232" x="515.7377" y="354175.22" v="4946840" z="2" s="M+2H" />
          <p rt="15.233" x="516.2400" y="354818.66" v="4964659" z="2" s="M+2H+1" />
          <p rt="15.233" x="516.7409" y="175003.06" v="2464417" z="2" s="M+2H+2" />
        </MSPeaks>
      </Spectrum>
    </Compound>
    <Compound algo="FindByMolecularFeature">
      <Location m="998.5284" rt="15.235" y="828057" v="28144122" />
      <Spectrum type="MFE" cpdAlgo="FindByMolecularFeature">
        <MSDetails p="+" />
        <Device type="TimeOfFlight" />
        <MSPeaks>
          <p rt="15.233" x="500.2656" y="34706.68" v="469563" z="2" s="M+2H" />
          <p rt="15.233" x="500.7670" y="26531.74" v="351826" z="2" s="M+2H+1" />
          <p rt="15.232" x="501.2624" y="48936.68" v="664310" z="2" s="M+2H+2" />
          <p rt="15.230" x="501.7630" y="26742.22" v="362064" z="2" s="M+2H+3" />
          <p rt="15.230" x="502.2636" y="9499.39" v="129228" z="2" s="M+2H+4" />
          <p rt="15.248" x="502.7635" y="2917.55" v="38387" z="2" s="M+2H+5" />
          <p rt="15.232" x="999.5361" y="828057.31" v="13713383" z="1" s="M+H" />
          <p rt="15.240" x="1000.5387" y="482157.97" v="8267995" z="1" s="M+H+1" />
          <p rt="15.240" x="1001.5394" y="175254.63" v="3087101" z="1" s="M+H+2" />
          <p rt="15.241" x="1002.5398" y="48289.79" v="853899" z="1" s="M+H+3" />
          <p rt="15.212" x="1003.5304" y="12487.18" v="206364" z="1" s="M+H+4" />
        </MSPeaks>
      </Spectrum>
    </Compound>
    <Compound algo="FindByMolecularFeature">
      <Location m="976.5470" rt="15.236" y="14769588" v="592565504" />
      <Spectrum type="MFE" cpdAlgo="FindByMolecularFeature">
        <MSDetails p="+" />
        <Device type="TimeOfFlight" />
        <MSPeaks>
          <p rt="15.229" x="489.2816" y="3804928.25" v="42900468" z="2" sat="true" s="M+2H" />
          <p rt="15.228" x="489.7832" y="2281962.50" v="25838730" z="2" sat="true" s="M+2H+1" />
          <p rt="15.225" x="490.2839" y="844623.63" v="9610843" z="2" s="M+2H+2" />
          <p rt="15.228" x="490.7844" y="245984.48" v="2790251" z="2" s="M+2H+3" />
          <p rt="15.228" x="491.2846" y="57692.20" v="653429" z="2" s="M+2H+4" />
          <p rt="15.231" x="491.7855" y="11308.80" v="125881" z="2" s="M+2H+5" />
          <p rt="15.243" x="492.2852" y="1257.87" v="13972" z="2" s="M+2H+6" />
          <p rt="15.240" x="977.5540" y="14769588.00" v="227575232" z="1" sat="true" s="M+H" />
          <p rt="15.238" x="978.5574" y="8838860.00" v="171217840" z="1" sat="true" s="M+H+1" />
          <p rt="15.234" x="979.5589" y="3280691.50" v="81914088" z="1" sat="true" s="M+H+2" />
          <p rt="15.231" x="980.5601" y="398572.97" v="23194996" z="1" s="M+H+3" />
          <p rt="15.233" x="981.5615" y="204128.70" v="5414877" z="1" s="M+H+4" />
          <p rt="15.233" x="982.5621" y="38810.99" v="998873" z="1" s="M+H+5" />
          <p rt="15.235" x="983.5623" y="31408.74" v="316026" z="1" s="M+H+6" />
        </MSPeaks>
      </Spectrum>
    </Compound>
    <Compound algo="FindByMolecularFeature">
      <Location m="1014.4966" rt="15.236" y="336329" v="9866854" />
      <Spectrum type="MFE" cpdAlgo="FindByMolecularFeature">
        <MSDetails p="+" />
        <Device type="TimeOfFlight" />
        <MSPeaks>
          <p rt="15.232" x="508.2550" y="336329.00" v="4513847" z="2" s="M+2H" />
          <p rt="15.231" x="508.7563" y="207798.88" v="2788487" z="2" s="M+2H+1" />
          <p rt="15.232" x="509.2566" y="81454.48" v="1090911" z="2" s="M+2H+2" />
          <p rt="15.230" x="509.7570" y="25580.24" v="341335" z="2" s="M+2H+3" />
          <p rt="15.255" x="1015.5082" y="71284.53" v="1132274" z="1" s="M+H" />
        </MSPeaks>
      </Spectrum>
    </Compound>
    <Compound algo="FindByMolecularFeature">
      <Location m="350.2459" rt="15.269" y="115219" v="1286499" />
      <Spectrum type="MFE" cpdAlgo="FindByMolecularFeature">
        <MSDetails p="+" />
        <Device type="TimeOfFlight" />
        <MSPeaks>
          <p rt="15.269" x="351.2532" y="115219.49" v="1049617" z="1" s="M+H" />
          <p rt="15.268" x="352.2565" y="26046.74" v="236883" z="1" s="M+H+1" />
        </MSPeaks>
      </Spectrum>
    </Compound>
    <Compound algo="FindByMolecularFeature">
      <Location m="1067.4993" rt="15.329" y="90446" v="1344897" />
      <Spectrum type="MFE" cpdAlgo="FindByMolecularFeature">
        <MSDetails p="+" />
        <Device type="TimeOfFlight" />
        <MSPeaks>
          <p rt="15.328" x="534.7569" y="90445.50" v="653733" z="2" s="M+2H" />
          <p rt="15.328" x="535.2582" y="59463.32" v="429450" z="2" s="M+2H+1" />
          <p rt="15.330" x="535.7585" y="27478.75" v="190975" z="2" s="M+2H+2" />
          <p rt="15.329" x="536.2583" y="9993.55" v="70739" z="2" s="M+2H+3" />
        </MSPeaks>
      </Spectrum>
    </Compound>
    <Compound algo="FindByMolecularFeature">
      <Location m="199.1937" rt="15.334" y="93840" v="1014542" />
      <Spectrum type="MFE" cpdAlgo="FindByMolecularFeature">
        <MSDetails p="+" />
        <Device type="TimeOfFlight" />
        <MSPeaks>
          <p rt="15.334" x="200.2010" y="93840.41" v="897311" z="1" s="M+H" />
          <p rt="15.334" x="201.2041" y="12596.21" v="117231" z="1" s="M+H+1" />
        </MSPeaks>
      </Spectrum>
    </Compound>
    <Compound algo="FindByMolecularFeature">
      <Location m="262.2296" rt="15.368" y="96621" v="833757" />
      <Spectrum type="MFE" cpdAlgo="FindByMolecularFeature">
        <MSDetails p="+" />
        <Device type="TimeOfFlight" />
        <MSPeaks>
          <p rt="15.368" x="263.2369" y="96621.37" v="696223" z="1" s="M+H" />
          <p rt="15.370" x="264.2402" y="19093.95" v="137534" z="1" s="M+H+1" />
        </MSPeaks>
      </Spectrum>
    </Compound>
    <Compound algo="FindByMolecularFeature">
      <Location m="279.2568" rt="15.380" y="721113" v="6066110" />
      <Spectrum type="MFE" cpdAlgo="FindByMolecularFeature">
        <MSDetails p="+" />
        <Device type="TimeOfFlight" />
        <MSPeaks>
          <p rt="15.380" x="280.2641" y="721112.75" v="4965820" z="1" s="M+H" />
          <p rt="15.379" x="281.2669" y="140168.80" v="967101" z="1" s="M+H+1" />
          <p rt="15.384" x="282.2699" y="14849.64" v="101433" z="1" s="M+H+2" />
          <p rt="15.392" x="559.5199" y="3207.13" v="15878" z="1" s="2M+H" />
        </MSPeaks>
      </Spectrum>
    </Compound>
    <Compound algo="FindByMolecularFeature">
      <Location m="276.2094" rt="15.427" y="527419" v="4530502" />
      <Spectrum type="MFE" cpdAlgo="FindByMolecularFeature">
        <MSDetails p="+" />
        <Device type="TimeOfFlight" />
        <MSPeaks>
          <p rt="15.425" x="277.2166" y="527418.94" v="3559772" z="1" s="M+H" />
          <p rt="15.434" x="278.2202" y="108120.38" v="907761" z="1" s="M+H+1" />
          <p rt="15.427" x="553.4250" y="4023.35" v="20384" z="1" s="2M+H" />
          <p rt="15.428" x="554.4285" y="1731.08" v="8873" z="1" s="2M+H+1" />
          <p rt="15.437" x="555.4338" y="735.76" v="2227" z="1" s="2M+H+2" />
        </MSPeaks>
      </Spectrum>
    </Compound>
    <Compound algo="FindByMolecularFeature">
      <Location m="357.1942" rt="15.493" y="113275" v="943569" />
      <Spectrum type="MFE" cpdAlgo="FindByMolecularFeature">
        <MSDetails p="+" />
        <Device type="TimeOfFlight" />
        <MSPeaks>
          <p rt="15.493" x="358.2014" y="113274.88" v="732543" z="1" s="M+H" />
          <p rt="15.495" x="359.2043" y="28382.04" v="185446" z="1" s="M+H+1" />
          <p rt="15.491" x="360.2077" y="3798.89" v="22856" z="1" s="M+H+2" />
          <p rt="15.493" x="361.2073" y="452.60" v="2723" z="1" s="M+H+3" />
        </MSPeaks>
      </Spectrum>
    </Compound>
    <Compound algo="FindByMolecularFeature">
      <Location m="350.2458" rt="15.494" y="97414" v="748069" />
      <Spectrum type="MFE" cpdAlgo="FindByMolecularFeature">
        <MSDetails p="+" />
        <Device type="TimeOfFlight" />
        <MSPeaks>
          <p rt="15.494" x="351.2531" y="97414.30" v="611525" z="1" s="M+H" />
          <p rt="15.492" x="352.2562" y="21817.11" v="136544" z="1" s="M+H+1" />
        </MSPeaks>
      </Spectrum>
    </Compound>
    <Compound algo="FindByMolecularFeature">
      <Location m="1067.4991" rt="15.554" y="114518" v="1884707" />
      <Spectrum type="MFE" cpdAlgo="FindByMolecularFeature">
        <MSDetails p="+" />
        <Device type="TimeOfFlight" />
        <MSPeaks>
          <p rt="15.554" x="534.7568" y="114518.28" v="900805" z="2" s="M+2H" />
          <p rt="15.555" x="535.2582" y="74620.83" v="585637" z="2" s="M+2H+1" />
          <p rt="15.553" x="535.7585" y="34536.07" v="274311" z="2" s="M+2H+2" />
          <p rt="15.553" x="536.2586" y="12394.50" v="95803" z="2" s="M+2H+3" />
          <p rt="15.548" x="536.7586" y="3505.65" v="28151" z="2" s="M+2H+4" />
        </MSPeaks>
      </Spectrum>
    </Compound>
    <Compound algo="FindByMolecularFeature">
      <Location m="1120.4110" rt="15.556" y="101976" v="2201916" />
      <Spectrum type="MFE" cpdAlgo="FindByMolecularFeature">
        <MSDetails p="+" />
        <Device type="TimeOfFlight" />
        <MSPeaks>
          <p rt="15.556" x="561.2128" y="100862.30" v="842375" z="2" s="M+2H" />
          <p rt="15.554" x="561.7153" y="101975.57" v="841775" z="2" s="M+2H+1" />
          <p rt="15.557" x="562.2161" y="61812.93" v="517766" z="2" s="M+2H+2" />
        </MSPeaks>
      </Spectrum>
    </Compound>
    <Compound algo="FindByMolecularFeature">
      <Location m="1123.4187" rt="15.557" y="89959" v="1909124" />
      <Spectrum type="MFE" cpdAlgo="FindByMolecularFeature">
        <MSDetails p="+" />
        <Device type="TimeOfFlight" />
        <MSPeaks>
          <p rt="15.558" x="562.7166" y="89958.93" v="805348" z="2" s="M+2H" />
          <p rt="15.559" x="563.2177" y="52689.69" v="469032" z="2" s="M+2H+1" />
          <p rt="15.555" x="563.7163" y="46702.61" v="415855" z="2" s="M+2H+2" />
          <p rt="15.556" x="564.2165" y="24630.95" v="218890" z="2" s="M+2H+3" />
        </MSPeaks>
      </Spectrum>
    </Compound>
    <Compound algo="FindByMolecularFeature">
      <Location m="1105.4457" rt="15.559" y="77075" v="1504826" />
      <Spectrum type="MFE" cpdAlgo="FindByMolecularFeature">
        <MSDetails p="+" />
        <Device type="TimeOfFlight" />
        <MSPeaks>
          <p rt="15.560" x="553.7301" y="77075.40" v="731359" z="2" s="M+2H" />
          <p rt="15.558" x="554.2315" y="48403.61" v="467984" z="2" s="M+2H+1" />
          <p rt="15.558" x="554.7317" y="22955.69" v="218182" z="2" s="M+2H+2" />
          <p rt="15.552" x="555.2324" y="9211.04" v="87301" z="2" s="M+2H+3" />
        </MSPeaks>
      </Spectrum>
    </Compound>
    <Compound algo="FindByMolecularFeature">
      <Location m="283.3241" rt="15.562" y="137716" v="2355668" />
      <Spectrum type="MFE" cpdAlgo="FindByMolecularFeature">
        <MSDetails p="+" />
        <Device type="TimeOfFlight" />
        <MSPeaks>
          <p rt="15.562" x="284.3314" y="137715.67" v="1922299" z="1" s="M+H" />
          <p rt="15.565" x="285.3345" y="29221.80" v="395500" z="1" s="M+H+1" />
          <p rt="15.555" x="286.3371" y="3323.93" v="37870" z="1" s="M+H+2" />
        </MSPeaks>
      </Spectrum>
    </Compound>
    <Compound algo="FindByMolecularFeature">
      <Location m="314.1881" rt="15.634" y="97627" v="911713" />
      <Spectrum type="MFE" cpdAlgo="FindByMolecularFeature">
        <MSDetails p="+" />
        <Device type="TimeOfFlight" />
        <MSPeaks>
          <p rt="15.634" x="315.1953" y="97626.89" v="728734" z="1" s="M+H" />
          <p rt="15.634" x="316.1998" y="21206.05" v="166808" z="1" s="M+H+1" />
          <p rt="15.620" x="317.2061" y="3096.40" v="16170" z="1" s="M+H+2" />
        </MSPeaks>
      </Spectrum>
    </Compound>
    <Compound algo="FindByMolecularFeature">
      <Location m="319.2487" rt="15.660" y="67472" v="726707" />
      <Spectrum type="MFE" cpdAlgo="FindByMolecularFeature">
        <MSDetails p="+" />
        <Device type="TimeOfFlight" />
        <MSPeaks>
          <p rt="15.660" x="320.2560" y="67471.91" v="576613" z="1" s="M+H" />
          <p rt="15.660" x="321.2594" y="13937.26" v="126940" z="1" s="M+H+1" />
          <p rt="15.671" x="322.2653" y="2485.15" v="23154" z="1" s="M+H+2" />
        </MSPeaks>
      </Spectrum>
    </Compound>
    <Compound algo="FindByMolecularFeature">
      <Location m="218.1670" rt="15.846" y="59071" v="553892" />
      <Spectrum type="MFE" cpdAlgo="FindByMolecularFeature">
        <MSDetails p="+" />
        <Device type="TimeOfFlight" />
        <MSPeaks>
          <p rt="15.845" x="219.1742" y="59071.34" v="464107" z="1" s="M+H" />
          <p rt="15.848" x="220.1776" y="11227.02" v="89785" z="1" s="M+H+1" />
        </MSPeaks>
      </Spectrum>
    </Compound>
    <Compound algo="FindByMolecularFeature">
      <Location m="292.2038" rt="15.848" y="54090" v="496724" />
      <Spectrum type="MFE" cpdAlgo="FindByMolecularFeature">
        <MSDetails p="+" />
        <Device type="TimeOfFlight" />
        <MSPeaks>
          <p rt="15.847" x="293.2111" y="54089.53" v="418262" z="1" s="M+H" />
          <p rt="15.851" x="294.2145" y="10324.98" v="78462" z="1" s="M+H+1" />
        </MSPeaks>
      </Spectrum>
    </Compound>
    <Compound algo="FindByMolecularFeature">
      <Location m="1101.5048" rt="15.852" y="77331" v="1425397" />
      <Spectrum type="MFE" cpdAlgo="FindByMolecularFeature">
        <MSDetails p="+" />
        <Device type="TimeOfFlight" />
        <MSPeaks>
          <p rt="15.855" x="551.7597" y="77330.76" v="737349" z="2" s="M+2H" />
          <p rt="15.855" x="552.2612" y="49241.05" v="475969" z="2" s="M+2H+1" />
          <p rt="15.844" x="552.7617" y="20621.52" v="165483" z="2" s="M+2H+2" />
          <p rt="15.834" x="553.2623" y="5821.43" v="46595" z="2" s="M+2H+3" />
        </MSPeaks>
      </Spectrum>
    </Compound>
    <Compound algo="FindByMolecularFeature">
      <Location m="559.7391" rt="15.853" y="79529" v="1023782" />
      <Spectrum type="MFE" cpdAlgo="FindByMolecularFeature">
        <MSDetails p="+" />
        <Device type="TimeOfFlight" />
        <MSPeaks>
          <p rt="15.846" x="560.7464" y="79528.86" v="580614" z="1" s="M+H" />
          <p rt="15.864" x="561.7456" y="32029.59" v="299585" z="1" s="M+H+1" />
          <p rt="15.862" x="562.7451" y="11376.15" v="112836" z="1" s="M+H+2" />
          <p rt="15.862" x="563.7442" y="2863.08" v="30747" z="1" s="M+H+3" />
        </MSPeaks>
      </Spectrum>
    </Compound>
    <Compound algo="FindByMolecularFeature">
      <Location m="1063.5595" rt="15.856" y="365181" v="7178215" />
      <Spectrum type="MFE" cpdAlgo="FindByMolecularFeature">
        <MSDetails p="+" />
        <Device type="TimeOfFlight" />
        <MSPeaks>
          <p rt="15.856" x="532.7870" y="365181.16" v="3475907" z="2" s="M+2H" />
          <p rt="15.855" x="533.2883" y="244586.42" v="2323447" z="2" s="M+2H+1" />
          <p rt="15.855" x="533.7889" y="104367.05" v="988587" z="2" s="M+2H+2" />
          <p rt="15.855" x="534.2891" y="31134.23" v="288988" z="2" s="M+2H+3" />
          <p rt="15.858" x="534.7897" y="8492.41" v="78204" z="2" s="M+2H+4" />
          <p rt="15.867" x="535.2893" y="2342.38" v="23081" z="2" s="M+2H+5" />
        </MSPeaks>
      </Spectrum>
    </Compound>
    <Compound algo="FindByMolecularFeature">
      <Location m="1116.4706" rt="15.856" y="97768" v="2210057" />
      <Spectrum type="MFE" cpdAlgo="FindByMolecularFeature">
        <MSDetails p="+" />
        <Device type="TimeOfFlight" />
        <MSPeaks>
          <p rt="15.856" x="559.2426" y="83872.30" v="804103" z="2" s="M+2H" />
          <p rt="15.855" x="559.7449" y="97767.76" v="912499" z="2" s="M+2H+1" />
          <p rt="15.857" x="560.2463" y="51871.04" v="493455" z="2" s="M+2H+2" />
        </MSPeaks>
      </Spectrum>
    </Compound>
    <Compound algo="FindByMolecularFeature">
      <Location m="185.1416" rt="15.867" y="89331" v="725853" />
      <Spectrum type="MFE" cpdAlgo="FindByMolecularFeature">
        <MSDetails p="+" />
        <Device type="TimeOfFlight" />
        <MSPeaks>
          <p rt="15.866" x="186.1488" y="89331.36" v="607962" z="1" s="M+H" />
          <p rt="15.872" x="187.1515" y="14106.77" v="105939" z="1" s="M+H+1" />
          <p rt="15.875" x="188.1533" y="1800.73" v="11952" z="1" s="M+H+2" />
        </MSPeaks>
      </Spectrum>
    </Compound>
    <Compound algo="FindByMolecularFeature">
      <Location m="279.2565" rt="15.869" y="389435" v="3820744" />
      <Spectrum type="MFE" cpdAlgo="FindByMolecularFeature">
        <MSDetails p="+" />
        <Device type="TimeOfFlight" />
        <MSPeaks>
          <p rt="15.869" x="280.2638" y="389435.25" v="3168708" z="1" s="M+H" />
          <p rt="15.869" x="281.2666" y="74029.41" v="573437" z="1" s="M+H+1" />
          <p rt="15.864" x="282.2722" y="7672.98" v="60964" z="1" s="M+H+2" />
          <p rt="15.879" x="559.5178" y="2547.95" v="4991" z="1" s="2M+H" />
          <p rt="15.865" x="560.5241" y="947.12" v="3826" z="1" s="2M+H+1" />
        </MSPeaks>
      </Spectrum>
    </Compound>
    <Compound algo="FindByMolecularFeature">
      <Location m="350.2459" rt="15.876" y="99953" v="947992" />
      <Spectrum type="MFE" cpdAlgo="FindByMolecularFeature">
        <MSDetails p="+" />
        <Device type="TimeOfFlight" />
        <MSPeaks>
          <p rt="15.877" x="351.2532" y="99953.26" v="753290" z="1" s="M+H" />
          <p rt="15.874" x="352.2567" y="23561.58" v="164119" z="1" s="M+H+1" />
          <p rt="15.863" x="353.2608" y="4544.46" v="30583" z="1" s="M+H+2" />
        </MSPeaks>
      </Spectrum>
    </Compound>
    <Compound algo="FindByMolecularFeature">
      <Location m="278.2252" rt="15.961" y="776556" v="9417610" />
      <Spectrum type="MFE" cpdAlgo="FindByMolecularFeature">
        <MSDetails p="+" />
        <Device type="TimeOfFlight" />
        <MSPeaks>
          <p rt="15.962" x="279.2325" y="776555.56" v="7682178" z="1" s="M+H" />
          <p rt="15.962" x="280.2354" y="158274.83" v="1562761" z="1" s="M+H+1" />
          <p rt="15.949" x="281.2398" y="17282.31" v="147024" z="1" s="M+H+2" />
          <p rt="15.923" x="282.2433" y="2659.20" v="25648" z="1" s="M+H+3" />
        </MSPeaks>
      </Spectrum>
    </Compound>
    <Compound algo="FindByMolecularFeature">
      <Location m="1081.5161" rt="16.004" y="363040" v="5731249" />
      <Spectrum type="MFE" cpdAlgo="FindByMolecularFeature">
        <MSDetails p="+" />
        <Device type="TimeOfFlight" />
        <MSPeaks>
          <p rt="16.005" x="541.7653" y="363040.41" v="2651917" z="2" s="M+2H" />
          <p rt="16.004" x="542.2665" y="243692.97" v="1781788" z="2" s="M+2H+1" />
          <p rt="16.004" x="542.7665" y="118318.42" v="864508" z="2" s="M+2H+2" />
          <p rt="16.004" x="543.2669" y="41571.55" v="304495" z="2" s="M+2H+3" />
          <p rt="15.999" x="543.7672" y="14020.87" v="100975" z="2" s="M+2H+4" />
          <p rt="15.992" x="544.2695" y="3827.59" v="27567" z="2" s="M+2H+5" />
        </MSPeaks>
      </Spectrum>
    </Compound>
    <Compound algo="FindByMolecularFeature">
      <Location m="1135.4320" rt="16.007" y="156231" v="4434567" />
      <Spectrum type="MFE" cpdAlgo="FindByMolecularFeature">
        <MSDetails p="+" />
        <Device type="TimeOfFlight" />
        <MSPeaks>
          <p rt="16.004" x="568.7233" y="156230.58" v="1310352" z="2" s="M+2H" />
          <p rt="16.007" x="569.2244" y="85205.86" v="713891" z="2" s="M+2H+1" />
          <p rt="16.007" x="569.7246" y="132774.22" v="1114257" z="2" s="M+2H+2" />
          <p rt="16.011" x="570.2257" y="78061.63" v="689721" z="2" s="M+2H+3" />
          <p rt="16.007" x="570.7241" y="68724.99" v="606346" z="2" s="M+2H+4" />
        </MSPeaks>
      </Spectrum>
    </Compound>
    <Compound algo="FindByMolecularFeature">
      <Location m="295.2518" rt="16.037" y="1010056" v="12567504" />
      <Spectrum type="MFE" cpdAlgo="FindByMolecularFeature">
        <MSDetails p="+" />
        <Device type="TimeOfFlight" />
        <MSPeaks>
          <p rt="16.038" x="296.2591" y="1010055.94" v="9850018" z="1" s="M+H" />
          <p rt="16.034" x="297.2619" y="204216.77" v="2310741" z="1" s="M+H+1" />
          <p rt="16.031" x="298.2647" y="24471.56" v="281885" z="1" s="M+H+2" />
          <p rt="16.046" x="299.2664" y="2745.13" v="27480" z="1" s="M+H+3" />
          <p rt="16.041" x="591.5094" y="4386.66" v="34326" z="1" s="2M+H" />
          <p rt="16.040" x="592.5120" y="1889.98" v="14364" z="1" s="2M+H+1" />
        </MSPeaks>
      </Spectrum>
    </Compound>
    <Compound algo="FindByMolecularFeature">
      <Location m="274.1931" rt="16.114" y="84888" v="711489" />
      <Spectrum type="MFE" cpdAlgo="FindByMolecularFeature">
        <MSDetails p="+" />
        <Device type="TimeOfFlight" />
        <MSPeaks>
          <p rt="16.114" x="275.2004" y="84887.76" v="595211" z="1" s="M+H" />
          <p rt="16.116" x="276.2038" y="16560.46" v="116278" z="1" s="M+H+1" />
        </MSPeaks>
      </Spectrum>
    </Compound>
    <Compound algo="FindByMolecularFeature">
      <Location m="292.2039" rt="16.114" y="79177" v="651847" />
      <Spectrum type="MFE" cpdAlgo="FindByMolecularFeature">
        <MSDetails p="+" />
        <Device type="TimeOfFlight" />
        <MSPeaks>
          <p rt="16.114" x="293.2111" y="79176.87" v="550665" z="1" s="M+H" />
          <p rt="16.113" x="294.2149" y="15005.51" v="101182" z="1" s="M+H+1" />
        </MSPeaks>
      </Spectrum>
    </Compound>
    <Compound algo="FindByMolecularFeature">
      <Location m="1081.5160" rt="16.223" y="309885" v="6257149" />
      <Spectrum type="MFE" cpdAlgo="FindByMolecularFeature">
        <MSDetails p="+" />
        <Device type="TimeOfFlight" />
        <MSPeaks>
          <p rt="16.224" x="541.7653" y="309884.63" v="2885901" z="2" s="M+2H" />
          <p rt="16.222" x="542.2666" y="210604.36" v="1962603" z="2" s="M+2H+1" />
          <p rt="16.222" x="542.7665" y="101854.17" v="949249" z="2" s="M+2H+2" />
          <p rt="16.223" x="543.2667" y="36769.98" v="340096" z="2" s="M+2H+3" />
          <p rt="16.222" x="543.7668" y="10606.70" v="97279" z="2" s="M+2H+4" />
          <p rt="16.210" x="544.2686" y="2416.43" v="22022" z="2" s="M+2H+5" />
        </MSPeaks>
      </Spectrum>
    </Compound>
    <Compound algo="FindByMolecularFeature">
      <Location m="1134.4276" rt="16.230" y="193980" v="5343627" />
      <Spectrum type="MFE" cpdAlgo="FindByMolecularFeature">
        <MSDetails p="+" />
        <Device type="TimeOfFlight" />
        <MSPeaks>
          <p rt="16.230" x="568.2211" y="164475.42" v="1885428" z="2" s="M+2H" />
          <p rt="16.230" x="568.7234" y="193980.05" v="2223122" z="2" s="M+2H+1" />
          <p rt="16.230" x="569.2243" y="107982.72" v="1235077" z="2" s="M+2H+2" />
        </MSPeaks>
      </Spectrum>
    </Compound>
    <Compound algo="FindByMolecularFeature">
      <Location m="1119.4619" rt="16.230" y="111863" v="2813573" />
      <Spectrum type="MFE" cpdAlgo="FindByMolecularFeature">
        <MSDetails p="+" />
        <Device type="TimeOfFlight" />
        <MSPeaks>
          <p rt="16.230" x="560.7382" y="111863.16" v="1347451" z="2" s="M+2H" />
          <p rt="16.231" x="561.2396" y="74188.80" v="930114" z="2" s="M+2H+1" />
          <p rt="16.231" x="561.7398" y="32194.28" v="385827" z="2" s="M+2H+2" />
          <p rt="16.228" x="562.2400" y="12155.66" v="150182" z="2" s="M+2H+3" />
        </MSPeaks>
      </Spectrum>
    </Compound>
    <Compound algo="FindByMolecularFeature">
      <Location m="568.7175" rt="16.232" y="163756" v="3163909" />
      <Spectrum type="MFE" cpdAlgo="FindByMolecularFeature">
        <MSDetails p="+" />
        <Device type="TimeOfFlight" />
        <MSPeaks>
          <p rt="16.231" x="569.7248" y="163756.27" v="1885916" z="1" s="M+H" />
          <p rt="16.234" x="570.7243" y="80896.78" v="908009" z="1" s="M+H+1" />
          <p rt="16.229" x="571.7236" y="25533.61" v="291525" z="1" s="M+H+2" />
          <p rt="16.228" x="572.7224" y="7122.24" v="78459" z="1" s="M+H+3" />
        </MSPeaks>
      </Spectrum>
    </Compound>
    <Compound algo="FindByMolecularFeature">
      <Location m="225.2094" rt="16.267" y="94988" v="1015222" />
      <Spectrum type="MFE" cpdAlgo="FindByMolecularFeature">
        <MSDetails p="+" />
        <Device type="TimeOfFlight" />
        <MSPeaks>
          <p rt="16.267" x="226.2167" y="94988.34" v="869893" z="1" s="M+H" />
          <p rt="16.268" x="227.2202" y="14899.05" v="133405" z="1" s="M+H+1" />
          <p rt="16.258" x="228.2228" y="1901.48" v="11924" z="1" s="M+H+2" />
        </MSPeaks>
      </Spectrum>
    </Compound>
    <Compound algo="FindByMolecularFeature">
      <Location m="992.5417" rt="16.313" y="491876" v="6875731" />
      <Spectrum type="MFE" cpdAlgo="FindByMolecularFeature">
        <MSDetails p="+" />
        <Device type="TimeOfFlight" />
        <MSPeaks>
          <p rt="16.317" x="497.2787" y="9260.08" v="73982" z="2" s="M+2H" />
          <p rt="16.328" x="497.7795" y="5982.84" v="46734" z="2" s="M+2H+1" />
          <p rt="16.314" x="498.2805" y="2127.44" v="15201" z="2" s="M+2H+2" />
          <p rt="16.334" x="498.7809" y="905.38" v="6469" z="2" s="M+2H+3" />
          <p rt="16.312" x="993.5490" y="491875.78" v="3619972" z="1" s="M+H" />
          <p rt="16.313" x="994.5515" y="279973.47" v="2062236" z="1" s="M+H+1" />
          <p rt="16.313" x="995.5525" y="105038.13" v="771718" z="1" s="M+H+2" />
          <p rt="16.314" x="996.5534" y="29061.19" v="215572" z="1" s="M+H+3" />
          <p rt="16.315" x="997.5544" y="7081.66" v="51881" z="1" s="M+H+4" />
          <p rt="16.334" x="998.5527" y="1719.13" v="11967" z="1" s="M+H+5" />
        </MSPeaks>
      </Spectrum>
    </Compound>
    <Compound algo="FindByMolecularFeature">
      <Location m="1017.5709" rt="16.326" y="52761" v="748716" />
      <Spectrum type="MFE" cpdAlgo="FindByMolecularFeature">
        <MSDetails p="+" />
        <Device type="TimeOfFlight" />
        <MSPeaks>
          <p rt="16.333" x="509.7909" y="1838.87" v="11036" z="2" s="M+2H" />
          <p rt="16.324" x="510.2964" y="1184.11" v="4691" z="2" s="M+2H+1" />
          <p rt="16.327" x="1018.5783" y="52761.25" v="388139" z="1" s="M+H" />
          <p rt="16.326" x="1019.5817" y="31035.09" v="227999" z="1" s="M+H+1" />
          <p rt="16.325" x="1020.5833" y="12192.58" v="88051" z="1" s="M+H+2" />
          <p rt="16.325" x="1021.5833" y="3708.37" v="26077" z="1" s="M+H+3" />
          <p rt="16.308" x="1022.5873" y="395.17" v="2723" z="1" s="M+H+4" />
        </MSPeaks>
      </Spectrum>
    </Compound>
    <Compound algo="FindByMolecularFeature">
      <Location m="1014.5221" rt="16.348" y="74167" v="1004517" />
      <Spectrum type="MFE" cpdAlgo="FindByMolecularFeature">
        <MSDetails p="+" />
        <Device type="TimeOfFlight" />
        <MSPeaks>
          <p rt="16.349" x="1015.5294" y="74166.88" v="580495" z="1" s="M+H" />
          <p rt="16.345" x="1016.5328" y="43876.44" v="305216" z="1" s="M+H+1" />
          <p rt="16.349" x="1017.5339" y="16542.09" v="118806" z="1" s="M+H+2" />
        </MSPeaks>
      </Spectrum>
    </Compound>
    <Compound algo="FindByMolecularFeature">
      <Location m="325.3712" rt="16.369" y="184953" v="1379331" />
      <Spectrum type="MFE" cpdAlgo="FindByMolecularFeature">
        <MSDetails p="+" />
        <Device type="TimeOfFlight" />
        <MSPeaks>
          <p rt="16.369" x="326.3784" y="184952.59" v="1098553" z="1" s="M+H" />
          <p rt="16.369" x="327.3816" y="42769.97" v="250528" z="1" s="M+H+1" />
          <p rt="16.374" x="328.3849" y="5284.87" v="30251" z="1" s="M+H+2" />
        </MSPeaks>
      </Spectrum>
    </Compound>
    <Compound algo="FindByMolecularFeature">
      <Location m="279.2558" rt="16.381" y="90621" v="847921" />
      <Spectrum type="MFE" cpdAlgo="FindByMolecularFeature">
        <MSDetails p="+" />
        <Device type="TimeOfFlight" />
        <MSPeaks>
          <p rt="16.379" x="280.2631" y="90621.06" v="647040" z="1" s="M+H" />
          <p rt="16.393" x="281.2654" y="18723.29" v="200882" z="1" s="M+H+1" />
        </MSPeaks>
      </Spectrum>
    </Compound>
    <Compound algo="FindByMolecularFeature">
      <Location m="295.2517" rt="16.391" y="1773675" v="22618930" />
      <Spectrum type="MFE" cpdAlgo="FindByMolecularFeature">
        <MSDetails p="+" />
        <Device type="TimeOfFlight" />
        <MSPeaks>
          <p rt="16.391" x="296.2590" y="1773674.88" v="18388714" z="1" s="M+H" />
          <p rt="16.390" x="297.2621" y="340467.66" v="3499629" z="1" s="M+H+1" />
          <p rt="16.389" x="298.2654" y="36963.44" v="376737" z="1" s="M+H+2" />
          <p rt="16.398" x="299.2690" y="3979.59" v="45688" z="1" s="M+H+3" />
          <p rt="16.383" x="591.5095" y="14280.03" v="101305" z="1" s="2M+H" />
          <p rt="16.379" x="592.5124" y="5971.80" v="43250" z="1" s="2M+H+1" />
          <p rt="16.382" x="593.5174" y="1756.79" v="9527" z="1" s="2M+H+2" />
        </MSPeaks>
      </Spectrum>
    </Compound>
    <Compound algo="FindByMolecularFeature">
      <Location m="250.2295" rt="16.393" y="81325" v="1012263" />
      <Spectrum type="MFE" cpdAlgo="FindByMolecularFeature">
        <MSDetails p="+" />
        <Device type="TimeOfFlight" />
        <MSPeaks>
          <p rt="16.393" x="251.2368" y="81324.78" v="844294" z="1" s="M+H" />
          <p rt="16.392" x="252.2401" y="15068.75" v="150054" z="1" s="M+H+1" />
          <p rt="16.394" x="253.2436" y="1843.65" v="17915" z="1" s="M+H+2" />
        </MSPeaks>
      </Spectrum>
    </Compound>
    <Compound algo="FindByMolecularFeature">
      <Location m="317.2335" rt="16.422" y="300169" v="3093782" />
      <Spectrum type="MFE" cpdAlgo="FindByMolecularFeature">
        <MSDetails p="+" />
        <Device type="TimeOfFlight" />
        <MSPeaks>
          <p rt="16.422" x="318.2408" y="300169.09" v="2536618" z="1" s="M+H" />
          <p rt="16.422" x="319.2435" y="58396.16" v="493755" z="1" s="M+H+1" />
          <p rt="16.423" x="320.2486" y="7299.74" v="63409" z="1" s="M+H+2" />
        </MSPeaks>
      </Spectrum>
    </Compound>
    <Compound algo="FindByMolecularFeature">
      <Location m="278.2251" rt="16.471" y="550058" v="7605661" />
      <Spectrum type="MFE" cpdAlgo="FindByMolecularFeature">
        <MSDetails p="+" />
        <Device type="TimeOfFlight" />
        <MSPeaks>
          <p rt="16.470" x="279.2324" y="550058.06" v="6085053" z="1" s="M+H" />
          <p rt="16.469" x="280.2353" y="112734.48" v="1223302" z="1" s="M+H+1" />
          <p rt="16.481" x="281.2422" y="11176.30" v="125575" z="1" s="M+H+2" />
          <p rt="16.505" x="282.2466" y="742.59" v="6977" z="1" s="M+H+3" />
          <p rt="16.500" x="557.4560" y="9037.70" v="59322" z="1" s="2M+H" />
          <p rt="16.501" x="558.4596" y="3186.28" v="21178" z="1" s="2M+H+1" />
          <p rt="16.517" x="559.4604" y="827.04" v="1876" z="1" s="2M+H+2" />
        </MSPeaks>
      </Spectrum>
    </Compound>
    <Compound algo="FindByMolecularFeature">
      <Location m="234.1621" rt="16.486" y="51259" v="509615" />
      <Spectrum type="MFE" cpdAlgo="FindByMolecularFeature">
        <MSDetails p="+" />
        <Device type="TimeOfFlight" />
        <MSPeaks>
          <p rt="16.486" x="235.1694" y="51259.43" v="427620" z="1" s="M+H" />
          <p rt="16.487" x="236.1726" y="9675.55" v="81994" z="1" s="M+H+1" />
        </MSPeaks>
      </Spectrum>
    </Compound>
    <Compound algo="FindByMolecularFeature">
      <Location m="352.2615" rt="16.598" y="61892" v="731940" />
      <Spectrum type="MFE" cpdAlgo="FindByMolecularFeature">
        <MSDetails p="+" />
        <Device type="TimeOfFlight" />
        <MSPeaks>
          <p rt="16.598" x="353.2687" y="61891.52" v="574063" z="1" s="M+H" />
          <p rt="16.597" x="354.2720" y="14047.61" v="146335" z="1" s="M+H+1" />
          <p rt="16.602" x="355.2724" y="1669.38" v="11542" z="1" s="M+H+2" />
        </MSPeaks>
      </Spectrum>
    </Compound>
    <Compound algo="FindByMolecularFeature">
      <Location m="294.2195" rt="16.857" y="195448" v="1624858" />
      <Spectrum type="MFE" cpdAlgo="FindByMolecularFeature">
        <MSDetails p="+" />
        <Device type="TimeOfFlight" />
        <MSPeaks>
          <p rt="16.857" x="295.2268" y="195448.09" v="1354310" z="1" s="M+H" />
          <p rt="16.859" x="296.2301" y="40015.29" v="270548" z="1" s="M+H+1" />
        </MSPeaks>
      </Spectrum>
    </Compound>
    <Compound algo="FindByMolecularFeature">
      <Location m="276.2094" rt="16.858" y="655032" v="5344761" />
      <Spectrum type="MFE" cpdAlgo="FindByMolecularFeature">
        <MSDetails p="+" />
        <Device type="TimeOfFlight" />
        <MSPeaks>
          <p rt="16.858" x="277.2167" y="655031.50" v="4412570" z="1" s="M+H" />
          <p rt="16.858" x="278.2198" y="135127.97" v="932192" z="1" s="M+H+1" />
        </MSPeaks>
      </Spectrum>
    </Compound>
    <Compound algo="FindByMolecularFeature">
      <Location m="317.2332" rt="16.867" y="91869" v="839991" />
      <Spectrum type="MFE" cpdAlgo="FindByMolecularFeature">
        <MSDetails p="+" />
        <Device type="TimeOfFlight" />
        <MSPeaks>
          <p rt="16.866" x="318.2405" y="91869.38" v="698493" z="1" s="M+H" />
          <p rt="16.873" x="319.2434" y="18042.16" v="130229" z="1" s="M+H+1" />
          <p rt="16.859" x="320.2514" y="1962.23" v="11270" z="1" s="M+H+2" />
        </MSPeaks>
      </Spectrum>
    </Compound>
    <Compound algo="FindByMolecularFeature">
      <Location m="451.3148" rt="16.930" y="142279" v="1542758" />
      <Spectrum type="MFE" cpdAlgo="FindByMolecularFeature">
        <MSDetails p="+" />
        <Device type="TimeOfFlight" />
        <MSPeaks>
          <p rt="16.930" x="452.3221" y="142278.59" v="1171568" z="1" s="M+H" />
          <p rt="16.931" x="453.3255" y="34921.19" v="302821" z="1" s="M+H+1" />
          <p rt="16.929" x="454.3283" y="6794.44" v="53673" z="1" s="M+H+2" />
          <p rt="16.934" x="455.3395" y="1892.20" v="14696" z="1" s="M+H+3" />
        </MSPeaks>
      </Spectrum>
    </Compound>
    <Compound algo="FindByMolecularFeature">
      <Location m="294.2194" rt="17.061" y="146704" v="1762269" />
      <Spectrum type="MFE" cpdAlgo="FindByMolecularFeature">
        <MSDetails p="+" />
        <Device type="TimeOfFlight" />
        <MSPeaks>
          <p rt="17.062" x="295.2267" y="146704.23" v="1476818" z="1" s="M+H" />
          <p rt="17.058" x="296.2299" y="28974.21" v="285451" z="1" s="M+H+1" />
        </MSPeaks>
      </Spectrum>
    </Compound>
    <Compound algo="FindByMolecularFeature">
      <Location m="262.2295" rt="17.196" y="67856" v="788714" />
      <Spectrum type="MFE" cpdAlgo="FindByMolecularFeature">
        <MSDetails p="+" />
        <Device type="TimeOfFlight" />
        <MSPeaks>
          <p rt="17.195" x="263.2368" y="67856.04" v="625838" z="1" s="M+H" />
          <p rt="17.198" x="264.2401" y="15507.93" v="136352" z="1" s="M+H+1" />
          <p rt="17.203" x="265.2477" y="2574.69" v="26523" z="1" s="M+H+2" />
        </MSPeaks>
      </Spectrum>
    </Compound>
    <Compound algo="FindByMolecularFeature">
      <Location m="280.2408" rt="17.197" y="59744" v="660467" />
      <Spectrum type="MFE" cpdAlgo="FindByMolecularFeature">
        <MSDetails p="+" />
        <Device type="TimeOfFlight" />
        <MSPeaks>
          <p rt="17.197" x="281.2481" y="59744.07" v="553125" z="1" s="M+H" />
          <p rt="17.197" x="282.2517" y="11913.65" v="107343" z="1" s="M+H+1" />
        </MSPeaks>
      </Spectrum>
    </Compound>
    <Compound algo="FindByMolecularFeature">
      <Location m="321.2669" rt="17.293" y="60668" v="542165" />
      <Spectrum type="MFE" cpdAlgo="FindByMolecularFeature">
        <MSDetails p="+" />
        <Device type="TimeOfFlight" />
        <MSPeaks>
          <p rt="17.294" x="322.2741" y="60667.71" v="436368" z="1" s="M+H" />
          <p rt="17.290" x="323.2772" y="12885.88" v="91393" z="1" s="M+H+1" />
          <p rt="17.297" x="324.2811" y="2143.64" v="14404" z="1" s="M+H+2" />
        </MSPeaks>
      </Spectrum>
    </Compound>
    <Compound algo="FindByMolecularFeature">
      <Location m="295.2511" rt="17.302" y="120925" v="1058367" />
      <Spectrum type="MFE" cpdAlgo="FindByMolecularFeature">
        <MSDetails p="+" />
        <Device type="TimeOfFlight" />
        <MSPeaks>
          <p rt="17.302" x="296.2583" y="120925.03" v="876539" z="1" s="M+H" />
          <p rt="17.302" x="297.2612" y="25187.28" v="181828" z="1" s="M+H+1" />
        </MSPeaks>
      </Spectrum>
    </Compound>
    <Compound algo="FindByMolecularFeature">
      <Location m="294.2196" rt="17.350" y="224346" v="1349567" />
      <Spectrum type="MFE" cpdAlgo="FindByMolecularFeature">
        <MSDetails p="+" />
        <Device type="TimeOfFlight" />
        <MSPeaks>
          <p rt="17.350" x="295.2269" y="224346.06" v="1101151" z="1" s="M+H" />
          <p rt="17.351" x="296.2300" y="46757.47" v="230571" z="1" s="M+H+1" />
          <p rt="17.368" x="297.2375" y="6802.45" v="17845" z="1" s="M+H+2" />
        </MSPeaks>
      </Spectrum>
    </Compound>
    <Compound algo="FindByMolecularFeature">
      <Location m="276.2090" rt="17.352" y="240746" v="1628031" />
      <Spectrum type="MFE" cpdAlgo="FindByMolecularFeature">
        <MSDetails p="+" />
        <Device type="TimeOfFlight" />
        <MSPeaks>
          <p rt="17.352" x="277.2163" y="240745.56" v="1342317" z="1" s="M+H" />
          <p rt="17.352" x="278.2197" y="50162.94" v="285714" z="1" s="M+H+1" />
        </MSPeaks>
      </Spectrum>
    </Compound>
    <Compound algo="FindByMolecularFeature">
      <Location m="1057.6067" rt="17.474" y="1193457" v="21638566" />
      <Spectrum type="MFE" cpdAlgo="FindByMolecularFeature">
        <MSDetails p="+" />
        <Device type="TimeOfFlight" />
        <MSPeaks>
          <p rt="17.473" x="529.8107" y="1193457.00" v="10738547" z="2" s="M+2H" />
          <p rt="17.475" x="530.3124" y="757587.75" v="6801331" z="2" s="M+2H+1" />
          <p rt="17.475" x="530.8132" y="326871.97" v="2928763" z="2" s="M+2H+2" />
          <p rt="17.473" x="531.3133" y="99337.27" v="893705" z="2" s="M+2H+3" />
          <p rt="17.475" x="531.8137" y="25092.66" v="218537" z="2" s="M+2H+4" />
          <p rt="17.472" x="532.3141" y="5289.95" v="45968" z="2" s="M+2H+5" />
          <p rt="17.479" x="532.8073" y="1364.22" v="11718" z="2" s="M+2H+6" />
        </MSPeaks>
      </Spectrum>
    </Compound>
    <Compound algo="FindByMolecularFeature">
      <Location m="944.5198" rt="17.475" y="105191" v="2002678" />
      <Spectrum type="MFE" cpdAlgo="FindByMolecularFeature">
        <MSDetails p="+" />
        <Device type="TimeOfFlight" />
        <MSPeaks>
          <p rt="17.474" x="473.2680" y="15261.14" v="128921" z="2" s="M+2H" />
          <p rt="17.476" x="473.7692" y="9275.14" v="77890" z="2" s="M+2H+1" />
          <p rt="17.473" x="474.2707" y="3827.34" v="29831" z="2" s="M+2H+2" />
          <p rt="17.446" x="474.7698" y="769.69" v="5999" z="2" s="M+2H+3" />
          <p rt="17.476" x="945.5268" y="105191.18" v="954280" z="1" s="M+H" />
          <p rt="17.474" x="946.5297" y="59657.28" v="540387" z="1" s="M+H+1" />
          <p rt="17.474" x="947.5308" y="21611.84" v="191816" z="1" s="M+H+2" />
          <p rt="17.483" x="948.5328" y="6346.97" v="57563" z="1" s="M+H+3" />
          <p rt="17.477" x="949.5371" y="1820.72" v="15991" z="1" s="M+H+4" />
        </MSPeaks>
      </Spectrum>
    </Compound>
    <Compound algo="FindByMolecularFeature">
      <Location m="1095.5534" rt="17.481" y="219529" v="5500999" />
      <Spectrum type="MFE" cpdAlgo="FindByMolecularFeature">
        <MSDetails p="+" />
        <Device type="TimeOfFlight" />
        <MSPeaks>
          <p rt="17.482" x="548.7840" y="219528.97" v="2692956" z="2" s="M+2H" />
          <p rt="17.480" x="549.2853" y="149366.11" v="1816648" z="2" s="M+2H+1" />
          <p rt="17.480" x="549.7858" y="61218.98" v="743397" z="2" s="M+2H+2" />
          <p rt="17.480" x="550.2860" y="20324.66" v="247998" z="2" s="M+2H+3" />
        </MSPeaks>
      </Spectrum>
    </Compound>
    <Compound algo="FindByMolecularFeature">
      <Location m="1111.5241" rt="17.484" y="259322" v="12099306" />
      <Spectrum type="MFE" cpdAlgo="FindByMolecularFeature">
        <MSDetails p="+" />
        <Device type="TimeOfFlight" />
        <MSPeaks>
          <p rt="17.480" x="556.7693" y="249108.81" v="3055820" z="2" s="M+2H" />
          <p rt="17.484" x="557.2704" y="137291.30" v="1751437" z="2" s="M+2H+1" />
          <p rt="17.486" x="557.7707" y="259321.64" v="3317962" z="2" s="M+2H+2" />
          <p rt="17.487" x="558.2717" y="161546.50" v="2066340" z="2" s="M+2H+3" />
          <p rt="17.485" x="558.7701" y="148542.83" v="1907747" z="2" s="M+2H+4" />
        </MSPeaks>
      </Spectrum>
    </Compound>
    <Compound algo="FindByMolecularFeature">
      <Location m="558.2629" rt="17.485" y="80946" v="1310444" />
      <Spectrum type="MFE" cpdAlgo="FindByMolecularFeature">
        <MSDetails p="+" />
        <Device type="TimeOfFlight" />
        <MSPeaks>
          <p rt="17.484" x="559.2702" y="80945.97" v="1004545" z="1" s="M+H" />
          <p rt="17.485" x="560.2695" y="17853.41" v="223570" z="1" s="M+H+1" />
          <p rt="17.485" x="561.2684" y="6779.72" v="82329" z="1" s="M+H+2" />
        </MSPeaks>
      </Spectrum>
    </Compound>
    <Compound algo="FindByMolecularFeature">
      <Location m="279.2565" rt="17.485" y="73751" v="978107" />
      <Spectrum type="MFE" cpdAlgo="FindByMolecularFeature">
        <MSDetails p="+" />
        <Device type="TimeOfFlight" />
        <MSPeaks>
          <p rt="17.484" x="280.2638" y="73750.63" v="754528" z="1" s="M+H" />
          <p rt="17.489" x="281.2629" y="19587.81" v="196588" z="1" s="M+H+1" />
          <p rt="17.497" x="282.2511" y="2785.94" v="26990" z="1" s="M+H+2" />
        </MSPeaks>
      </Spectrum>
    </Compound>
    <Compound algo="FindByMolecularFeature">
      <Location m="276.2089" rt="17.672" y="70066" v="585091" />
      <Spectrum type="MFE" cpdAlgo="FindByMolecularFeature">
        <MSDetails p="+" />
        <Device type="TimeOfFlight" />
        <MSPeaks>
          <p rt="17.672" x="277.2162" y="70066.26" v="482696" z="1" s="M+H" />
          <p rt="17.673" x="278.2198" y="14763.99" v="102395" z="1" s="M+H+1" />
        </MSPeaks>
      </Spectrum>
    </Compound>
    <Compound algo="FindByMolecularFeature">
      <Location m="294.2195" rt="17.676" y="72849" v="633363" />
      <Spectrum type="MFE" cpdAlgo="FindByMolecularFeature">
        <MSDetails p="+" />
        <Device type="TimeOfFlight" />
        <MSPeaks>
          <p rt="17.676" x="295.2267" y="72848.65" v="528044" z="1" s="M+H" />
          <p rt="17.677" x="296.2302" y="14493.85" v="105319" z="1" s="M+H+1" />
        </MSPeaks>
      </Spectrum>
    </Compound>
    <Compound algo="FindByMolecularFeature">
      <Location m="319.2487" rt="17.708" y="74148" v="646073" />
      <Spectrum type="MFE" cpdAlgo="FindByMolecularFeature">
        <MSDetails p="+" />
        <Device type="TimeOfFlight" />
        <MSPeaks>
          <p rt="17.709" x="320.2560" y="74148.35" v="516102" z="1" s="M+H" />
          <p rt="17.708" x="321.2593" y="16374.32" v="112345" z="1" s="M+H+1" />
          <p rt="17.699" x="322.2668" y="2223.71" v="17626" z="1" s="M+H+2" />
        </MSPeaks>
      </Spectrum>
    </Compound>
    <Compound algo="FindByMolecularFeature">
      <Location m="297.2670" rt="17.719" y="177413" v="1995907" />
      <Spectrum type="MFE" cpdAlgo="FindByMolecularFeature">
        <MSDetails p="+" />
        <Device type="TimeOfFlight" />
        <MSPeaks>
          <p rt="17.719" x="298.2743" y="177413.30" v="1594556" z="1" s="M+H" />
          <p rt="17.719" x="299.2774" y="36269.75" v="338551" z="1" s="M+H+1" />
          <p rt="17.721" x="300.2818" y="4316.94" v="40264" z="1" s="M+H+2" />
          <p rt="17.727" x="595.5417" y="1906.59" v="11269" z="1" s="2M+H" />
        </MSPeaks>
      </Spectrum>
    </Compound>
    <Compound algo="FindByMolecularFeature">
      <Location m="279.2566" rt="17.722" y="320306" v="3547484" />
      <Spectrum type="MFE" cpdAlgo="FindByMolecularFeature">
        <MSDetails p="+" />
        <Device type="TimeOfFlight" />
        <MSPeaks>
          <p rt="17.722" x="280.2639" y="320306.25" v="2851616" z="1" s="M+H" />
          <p rt="17.723" x="281.2662" y="70130.45" v="636319" z="1" s="M+H+1" />
          <p rt="17.721" x="282.2690" y="6841.54" v="59549" z="1" s="M+H+2" />
        </MSPeaks>
      </Spectrum>
    </Compound>
    <Compound algo="FindByMolecularFeature">
      <Location m="1105.4215" rt="17.806" y="57693" v="1635252" />
      <Spectrum type="MFE" cpdAlgo="FindByMolecularFeature">
        <MSDetails p="+" />
        <Device type="TimeOfFlight" />
        <MSPeaks>
          <p rt="17.803" x="553.7180" y="42499.67" v="351306" z="2" s="M+2H" />
          <p rt="17.806" x="554.2191" y="24814.10" v="212062" z="2" s="M+2H+1" />
          <p rt="17.808" x="554.7193" y="57692.88" v="496929" z="2" s="M+2H+2" />
          <p rt="17.805" x="555.2201" y="33853.91" v="290043" z="2" s="M+2H+3" />
          <p rt="17.807" x="555.7187" y="32781.52" v="284912" z="2" s="M+2H+4" />
        </MSPeaks>
      </Spectrum>
    </Compound>
    <Compound algo="FindByMolecularFeature">
      <Location m="278.1519" rt="17.949" y="80662" v="1061142" />
      <Spectrum type="MFE" cpdAlgo="FindByMolecularFeature">
        <MSDetails p="+" />
        <Device type="TimeOfFlight" />
        <MSPeaks>
          <p rt="17.949" x="279.1592" y="80662.22" v="875718" z="1" s="M+H" />
          <p rt="17.947" x="280.1624" y="14701.99" v="158705" z="1" s="M+H+1" />
          <p rt="17.963" x="281.1657" y="2519.31" v="26718" z="1" s="M+H+2" />
        </MSPeaks>
      </Spectrum>
    </Compound>
    <Compound algo="FindByMolecularFeature">
      <Location m="148.0160" rt="17.958" y="193366" v="2561840" />
      <Spectrum type="MFE" cpdAlgo="FindByMolecularFeature">
        <MSDetails p="+" />
        <Device type="TimeOfFlight" />
        <MSPeaks>
          <p rt="17.957" x="149.0232" y="193366.48" v="2325570" z="1" s="M+H" />
          <p rt="17.953" x="150.0264" y="17128.09" v="201630" z="1" s="M+H+1" />
          <p rt="18.031" x="151.0338" y="4373.16" v="34641" z="1" s="M+H+2" />
        </MSPeaks>
      </Spectrum>
    </Compound>
    <Compound algo="FindByMolecularFeature">
      <Location m="300.1337" rt="17.962" y="83920" v="1027034" />
      <Spectrum type="MFE" cpdAlgo="FindByMolecularFeature">
        <MSDetails p="+" />
        <Device type="TimeOfFlight" />
        <MSPeaks>
          <p rt="17.961" x="301.1410" y="83920.13" v="850065" z="1" s="M+H" />
          <p rt="17.965" x="302.1446" y="15177.14" v="154155" z="1" s="M+H+1" />
          <p rt="17.957" x="303.1475" y="2466.10" v="22815" z="1" s="M+H+2" />
        </MSPeaks>
      </Spectrum>
    </Compound>
    <Compound algo="FindByMolecularFeature">
      <Location m="382.1969" rt="18.090" y="115620" v="750406" />
      <Spectrum type="MFE" cpdAlgo="FindByMolecularFeature">
        <MSDetails p="+" />
        <Device type="TimeOfFlight" />
        <MSPeaks>
          <p rt="18.090" x="383.2042" y="115620.41" v="602252" z="1" s="M+H" />
          <p rt="18.089" x="384.2076" y="24862.06" v="128667" z="1" s="M+H+1" />
          <p rt="18.088" x="385.2106" y="3911.93" v="19487" z="1" s="M+H+2" />
        </MSPeaks>
      </Spectrum>
    </Compound>
    <Compound algo="FindByMolecularFeature">
      <Location m="360.2149" rt="18.109" y="92999" v="784568" />
      <Spectrum type="MFE" cpdAlgo="FindByMolecularFeature">
        <MSDetails p="+" />
        <Device type="TimeOfFlight" />
        <MSPeaks>
          <p rt="18.109" x="361.2222" y="92998.78" v="634458" z="1" s="M+H" />
          <p rt="18.107" x="362.2254" y="18920.91" v="127545" z="1" s="M+H+1" />
          <p rt="18.102" x="363.2281" y="3503.00" v="22565" z="1" s="M+H+2" />
        </MSPeaks>
      </Spectrum>
    </Compound>
    <Compound algo="FindByMolecularFeature">
      <Location m="982.5334" rt="18.209" y="692183" v="9489030" />
      <Spectrum type="MFE" cpdAlgo="FindByMolecularFeature">
        <MSDetails p="+" />
        <Device type="TimeOfFlight" />
        <MSPeaks>
          <p rt="18.223" x="492.2681" y="20597.63" v="143324" z="2" s="M+2H" />
          <p rt="18.222" x="492.7696" y="15591.63" v="113529" z="2" s="M+2H+1" />
          <p rt="18.222" x="493.2673" y="14284.17" v="103030" z="2" s="M+2H+2" />
          <p rt="18.225" x="493.7673" y="6543.41" v="45555" z="2" s="M+2H+3" />
          <p rt="18.229" x="494.2672" y="2137.57" v="14704" z="2" s="M+2H+4" />
          <p rt="18.209" x="983.5410" y="692182.56" v="4834056" z="1" s="M+H" />
          <p rt="18.208" x="984.5436" y="408992.44" v="2857242" z="1" s="M+H+1" />
          <p rt="18.208" x="985.5444" y="146940.98" v="1021512" z="1" s="M+H+2" />
          <p rt="18.207" x="986.5450" y="40179.81" v="281887" z="1" s="M+H+3" />
          <p rt="18.211" x="987.5435" y="10650.47" v="74193" z="1" s="M+H+4" />
        </MSPeaks>
      </Spectrum>
    </Compound>
    <Compound algo="FindByMolecularFeature">
      <Location m="977.5760" rt="18.219" y="52447" v="765046" />
      <Spectrum type="MFE" cpdAlgo="FindByMolecularFeature">
        <MSDetails p="+" />
        <Device type="TimeOfFlight" />
        <MSPeaks>
          <p rt="18.219" x="978.5832" y="52447.40" v="420594" z="1" s="M+H" />
          <p rt="18.218" x="979.5862" y="31388.01" v="244587" z="1" s="M+H+1" />
          <p rt="18.221" x="980.5818" y="15418.87" v="99866" z="1" s="M+H+2" />
        </MSPeaks>
      </Spectrum>
    </Compound>
    <Compound algo="FindByMolecularFeature">
      <Location m="1977.0234" rt="18.221" y="70048" v="1155428" />
      <Spectrum type="MFE" cpdAlgo="FindByMolecularFeature">
        <MSDetails p="+" />
        <Device type="TimeOfFlight" />
        <MSPeaks>
          <p rt="18.221" x="989.5190" y="70048.09" v="320617" z="2" s="M+2H" />
          <p rt="18.221" x="990.0201" y="62087.86" v="281681" z="2" s="M+2H+1" />
          <p rt="18.221" x="990.5198" y="54322.42" v="225353" z="2" s="M+2H+2" />
          <p rt="18.221" x="991.0198" y="38112.73" v="174183" z="2" s="M+2H+3" />
          <p rt="18.222" x="991.5197" y="23683.09" v="97777" z="2" s="M+2H+4" />
          <p rt="18.221" x="992.0189" y="12812.84" v="55817" z="2" s="M+2H+5" />
        </MSPeaks>
      </Spectrum>
    </Compound>
    <Compound algo="FindByMolecularFeature">
      <Location m="1019.4718" rt="18.222" y="61851" v="840562" />
      <Spectrum type="MFE" cpdAlgo="FindByMolecularFeature">
        <MSDetails p="+" />
        <Device type="TimeOfFlight" />
        <MSPeaks>
          <p rt="18.225" x="510.7433" y="61851.04" v="441349" z="2" s="M+2H" />
          <p rt="18.223" x="511.2427" y="31863.83" v="224098" z="2" s="M+2H+1" />
          <p rt="18.224" x="511.7427" y="14079.11" v="97091" z="2" s="M+2H+2" />
          <p rt="18.203" x="1020.4773" y="8522.12" v="48183" z="1" s="M+H" />
          <p rt="18.201" x="1021.4768" y="4409.35" v="20354" z="1" s="M+H+1" />
          <p rt="18.197" x="1022.4736" y="2482.32" v="9486" z="1" s="M+H+2" />
        </MSPeaks>
      </Spectrum>
    </Compound>
    <Compound algo="FindByMolecularFeature">
      <Location m="998.5015" rt="18.222" y="274324" v="4394346" />
      <Spectrum type="MFE" cpdAlgo="FindByMolecularFeature">
        <MSDetails p="+" />
        <Device type="TimeOfFlight" />
        <MSPeaks>
          <p rt="18.225" x="500.2576" y="274323.97" v="2014651" z="2" s="M+2H" />
          <p rt="18.225" x="500.7590" y="177787.28" v="1299192" z="2" s="M+2H+1" />
          <p rt="18.222" x="501.2592" y="68692.07" v="494970" z="2" s="M+2H+2" />
          <p rt="18.247" x="501.7598" y="31677.42" v="242140" z="2" s="M+2H+3" />
          <p rt="18.201" x="999.5136" y="43110.98" v="343392" z="1" s="M+H" />
        </MSPeaks>
      </Spectrum>
    </Compound>
    <Compound algo="FindByMolecularFeature">
      <Location m="1014.4707" rt="18.222" y="218926" v="5977093" />
      <Spectrum type="MFE" cpdAlgo="FindByMolecularFeature">
        <MSDetails p="+" />
        <Device type="TimeOfFlight" />
        <MSPeaks>
          <p rt="18.225" x="508.2427" y="172406.34" v="1308521" z="2" s="M+2H" />
          <p rt="18.220" x="508.7440" y="88317.63" v="640341" z="2" s="M+2H+1" />
          <p rt="18.225" x="509.2441" y="218925.91" v="1671940" z="2" s="M+2H+2" />
          <p rt="18.224" x="509.7451" y="127149.02" v="967414" z="2" s="M+2H+3" />
          <p rt="18.223" x="510.2432" y="116664.27" v="889445" z="2" s="M+2H+4" />
          <p rt="18.210" x="1015.4757" y="17200.51" v="92854" z="1" s="M+H" />
          <p rt="18.210" x="1016.4780" y="9984.66" v="52868" z="1" s="M+H+1" />
          <p rt="18.201" x="1017.4773" y="29786.78" v="166135" z="1" s="M+H+2" />
          <p rt="18.201" x="1018.4799" y="18096.44" v="100266" z="1" s="M+H+3" />
          <p rt="18.200" x="1019.4769" y="16105.85" v="87309" z="1" s="M+H+4" />
        </MSPeaks>
      </Spectrum>
    </Compound>
    <Compound algo="FindByMolecularFeature">
      <Location m="960.5520" rt="18.233" y="12147126" v="231459936" />
      <Spectrum type="MFE" cpdAlgo="FindByMolecularFeature">
        <MSDetails p="+" />
        <Device type="TimeOfFlight" />
        <MSPeaks>
          <p rt="18.229" x="481.2837" y="91564.49" v="674447" z="2" s="M+2H" />
          <p rt="18.227" x="481.7852" y="53403.64" v="392202" z="2" s="M+2H+1" />
          <p rt="18.228" x="482.2860" y="21455.77" v="156463" z="2" s="M+2H+2" />
          <p rt="18.230" x="482.7865" y="6277.40" v="43939" z="2" s="M+2H+3" />
          <p rt="18.231" x="483.2873" y="1037.56" v="7262" z="2" s="M+2H+4" />
          <p rt="18.237" x="961.5593" y="12147126.00" v="113492160" z="1" sat="true" s="M+H" />
          <p rt="18.232" x="962.5626" y="7079079.50" v="75887808" z="1" sat="true" s="M+H+1" />
          <p rt="18.228" x="963.5640" y="2595334.00" v="30337982" z="1" sat="true" s="M+H+2" />
          <p rt="18.227" x="964.5654" y="702838.94" v="8255678" z="1" s="M+H+3" />
          <p rt="18.226" x="965.5660" y="154647.98" v="1867538" z="1" s="M+H+4" />
          <p rt="18.225" x="966.5666" y="28417.56" v="344447" z="1" s="M+H+5" />
        </MSPeaks>
      </Spectrum>
    </Compound>
    <Compound algo="FindByMolecularFeature">
      <Location m="2054.1165" rt="18.264" y="94255" v="1913111" />
      <Spectrum type="MFE" cpdAlgo="FindByMolecularFeature">
        <MSDetails p="+" />
        <Device type="TimeOfFlight" />
        <MSPeaks>
          <p rt="18.266" x="1028.0655" y="68077.80" v="583815" z="2" s="M+2H" />
          <p rt="18.265" x="1028.5676" y="64370.69" v="551376" z="2" s="M+2H+1" />
          <p rt="18.263" x="1029.0678" y="94255.08" v="777920" z="2" s="M+2H+2" />
        </MSPeaks>
      </Spectrum>
    </Compound>
    <Compound algo="FindByMolecularFeature">
      <Location m="2038.1465" rt="18.266" y="65645" v="1782381" />
      <Spectrum type="MFE" cpdAlgo="FindByMolecularFeature">
        <MSDetails p="+" />
        <Device type="TimeOfFlight" />
        <MSPeaks>
          <p rt="18.267" x="1020.0805" y="53207.83" v="464971" z="2" s="M+2H" />
          <p rt="18.266" x="1020.5828" y="65645.37" v="573041" z="2" s="M+2H+1" />
          <p rt="18.266" x="1021.0833" y="45570.75" v="398345" z="2" s="M+2H+2" />
          <p rt="18.264" x="1021.5851" y="22750.69" v="199330" z="2" s="M+2H+3" />
          <p rt="18.269" x="1022.0843" y="10256.70" v="88753" z="2" s="M+2H+4" />
          <p rt="18.261" x="1022.5894" y="4457.77" v="38278" z="2" s="M+2H+5" />
          <p rt="18.269" x="1023.0825" y="2050.39" v="17304" z="2" s="M+2H+6" />
          <p rt="18.333" x="1023.5804" y="279.39" v="2358" z="2" s="M+2H+7" />
        </MSPeaks>
      </Spectrum>
    </Compound>
    <Compound algo="FindByMolecularFeature">
      <Location m="813.4811" rt="18.268" y="100265" v="1514731" />
      <Spectrum type="MFE" cpdAlgo="FindByMolecularFeature">
        <MSDetails p="+" />
        <Device type="TimeOfFlight" />
        <MSPeaks>
          <p rt="18.267" x="814.4884" y="100265.00" v="894574" z="1" s="M+H" />
          <p rt="18.269" x="815.4912" y="48586.85" v="452370" z="1" s="M+H+1" />
          <p rt="18.269" x="816.4928" y="14957.89" v="136049" z="1" s="M+H+2" />
          <p rt="18.258" x="817.4935" y="3617.11" v="31739" z="1" s="M+H+3" />
        </MSPeaks>
      </Spectrum>
    </Compound>
    <Compound algo="FindByMolecularFeature">
      <Location m="714.4112" rt="18.290" y="50890" v="925982" />
      <Spectrum type="MFE" cpdAlgo="FindByMolecularFeature">
        <MSDetails p="+" />
        <Device type="TimeOfFlight" />
        <MSPeaks>
          <p rt="18.288" x="358.2120" y="901.82" v="1502" z="2" s="M+2H" />
          <p rt="18.297" x="715.4185" y="50889.94" v="546362" z="1" s="M+H" />
          <p rt="18.296" x="716.4217" y="22683.22" v="239435" z="1" s="M+H+1" />
          <p rt="18.264" x="717.4290" y="10308.92" v="106602" z="1" s="M+H+2" />
          <p rt="18.255" x="718.4342" y="3149.69" v="32082" z="1" s="M+H+3" />
        </MSPeaks>
      </Spectrum>
    </Compound>
    <Compound algo="FindByMolecularFeature">
      <Location m="827.4944" rt="18.306" y="52720" v="964520" />
      <Spectrum type="MFE" cpdAlgo="FindByMolecularFeature">
        <MSDetails p="+" />
        <Device type="TimeOfFlight" />
        <MSPeaks>
          <p rt="18.318" x="414.7562" y="2452.08" v="13366" z="2" s="M+2H" />
          <p rt="18.321" x="415.2560" y="1856.55" v="11809" z="2" s="M+2H+1" />
          <p rt="18.310" x="828.5016" y="52719.98" v="525752" z="1" s="M+H" />
          <p rt="18.309" x="829.5046" y="28437.35" v="280362" z="1" s="M+H+1" />
          <p rt="18.278" x="830.5129" y="13753.24" v="133231" z="1" s="M+H+2" />
        </MSPeaks>
      </Spectrum>
    </Compound>
    <Compound algo="FindByMolecularFeature">
      <Location m="1039.6505" rt="18.313" y="2025875" v="41227580" />
      <Spectrum type="MFE" cpdAlgo="FindByMolecularFeature">
        <MSDetails p="+" />
        <Device type="TimeOfFlight" />
        <MSPeaks>
          <p rt="18.314" x="520.8325" y="2025874.75" v="21282072" z="2" s="M+2H" />
          <p rt="18.313" x="521.3342" y="1325104.38" v="13970306" z="2" s="M+2H+1" />
          <p rt="18.313" x="521.8359" y="432852.09" v="4561735" z="2" s="M+2H+2" />
          <p rt="18.312" x="522.3366" y="109375.04" v="1156060" z="2" s="M+2H+3" />
          <p rt="18.311" x="522.8378" y="21885.14" v="221647" z="2" s="M+2H+4" />
          <p rt="18.323" x="523.3400" y="3634.91" v="35760" z="2" s="M+2H+5" />
        </MSPeaks>
      </Spectrum>
    </Compound>
    <Compound algo="FindByMolecularFeature">
      <Location m="940.5789" rt="18.315" y="78024" v="1889168" />
      <Spectrum type="MFE" cpdAlgo="FindByMolecularFeature">
        <MSDetails p="+" />
        <Device type="TimeOfFlight" />
        <MSPeaks>
          <p rt="18.310" x="471.2975" y="16173.32" v="153649" z="2" s="M+2H" />
          <p rt="18.321" x="471.7990" y="9438.94" v="85579" z="2" s="M+2H+1" />
          <p rt="18.315" x="472.3021" y="4382.34" v="37556" z="2" s="M+2H+2" />
          <p rt="18.319" x="472.8051" y="829.31" v="7107" z="2" s="M+2H+3" />
          <p rt="18.315" x="941.5859" y="78023.66" v="834070" z="1" s="M+H" />
          <p rt="18.316" x="942.5890" y="45718.47" v="488429" z="1" s="M+H+1" />
          <p rt="18.314" x="943.5936" y="19690.22" v="207867" z="1" s="M+H+2" />
          <p rt="18.314" x="944.5976" y="6190.44" v="63233" z="1" s="M+H+3" />
          <p rt="18.327" x="945.6022" y="1143.27" v="11679" z="1" s="M+H+4" />
        </MSPeaks>
      </Spectrum>
    </Compound>
    <Compound algo="FindByMolecularFeature">
      <Location m="926.5633" rt="18.317" y="73178" v="1754164" />
      <Spectrum type="MFE" cpdAlgo="FindByMolecularFeature">
        <MSDetails p="+" />
        <Device type="TimeOfFlight" />
        <MSPeaks>
          <p rt="18.316" x="464.2898" y="18176.27" v="192093" z="2" s="M+2H" />
          <p rt="18.316" x="464.7910" y="10536.25" v="113267" z="2" s="M+2H+1" />
          <p rt="18.312" x="465.2925" y="3279.94" v="30696" z="2" s="M+2H+2" />
          <p rt="18.282" x="465.7917" y="334.84" v="4195" z="2" s="M+2H+3" />
          <p rt="18.318" x="927.5702" y="73177.77" v="796379" z="1" s="M+H" />
          <p rt="18.317" x="928.5732" y="42255.98" v="456679" z="1" s="M+H+1" />
          <p rt="18.318" x="929.5760" y="12427.50" v="130233" z="1" s="M+H+2" />
          <p rt="18.320" x="930.5787" y="2809.45" v="28883" z="1" s="M+H+3" />
          <p rt="18.341" x="931.5850" y="169.16" v="1739" z="1" s="M+H+4" />
        </MSPeaks>
      </Spectrum>
    </Compound>
    <Compound algo="FindByMolecularFeature">
      <Location m="227.2252" rt="18.319" y="187325" v="2255314" />
      <Spectrum type="MFE" cpdAlgo="FindByMolecularFeature">
        <MSDetails p="+" />
        <Device type="TimeOfFlight" />
        <MSPeaks>
          <p rt="18.319" x="228.2325" y="187325.11" v="1936332" z="1" s="M+H" />
          <p rt="18.322" x="229.2357" y="29049.27" v="318982" z="1" s="M+H+1" />
        </MSPeaks>
      </Spectrum>
    </Compound>
    <Compound algo="FindByMolecularFeature">
      <Location m="1077.5967" rt="18.327" y="218548" v="6086461" />
      <Spectrum type="MFE" cpdAlgo="FindByMolecularFeature">
        <MSDetails p="+" />
        <Device type="TimeOfFlight" />
        <MSPeaks>
          <p rt="18.328" x="539.8056" y="218548.25" v="3085230" z="2" s="M+2H" />
          <p rt="18.327" x="540.3071" y="148185.47" v="2072239" z="2" s="M+2H+1" />
          <p rt="18.327" x="540.8082" y="52603.73" v="728782" z="2" s="M+2H+2" />
          <p rt="18.328" x="541.3092" y="14347.03" v="200209" z="2" s="M+2H+3" />
        </MSPeaks>
      </Spectrum>
    </Compound>
    <Compound algo="FindByMolecularFeature">
      <Location m="1098.5693" rt="18.329" y="68088" v="1638691" />
      <Spectrum type="MFE" cpdAlgo="FindByMolecularFeature">
        <MSDetails p="+" />
        <Device type="TimeOfFlight" />
        <MSPeaks>
          <p rt="18.329" x="550.2919" y="68088.03" v="968629" z="2" s="M+2H" />
          <p rt="18.328" x="550.7914" y="33270.97" v="476242" z="2" s="M+2H+1" />
          <p rt="18.329" x="551.2913" y="13566.07" v="193820" z="2" s="M+2H+2" />
        </MSPeaks>
      </Spectrum>
    </Compound>
    <Compound algo="FindByMolecularFeature">
      <Location m="1093.5674" rt="18.330" y="230582" v="11728186" />
      <Spectrum type="MFE" cpdAlgo="FindByMolecularFeature">
        <MSDetails p="+" />
        <Device type="TimeOfFlight" />
        <MSPeaks>
          <p rt="18.330" x="547.7910" y="189924.70" v="2800710" z="2" s="M+2H" />
          <p rt="18.330" x="548.2925" y="106662.44" v="1585337" z="2" s="M+2H+1" />
          <p rt="18.330" x="548.7924" y="230581.69" v="3422635" z="2" s="M+2H+2" />
          <p rt="18.330" x="549.2935" y="146333.86" v="2147188" z="2" s="M+2H+3" />
          <p rt="18.330" x="549.7919" y="120553.79" v="1772316" z="2" s="M+2H+4" />
        </MSPeaks>
      </Spectrum>
    </Compound>
    <Compound algo="FindByMolecularFeature">
      <Location m="1103.4668" rt="18.470" y="50637" v="991587" />
      <Spectrum type="MFE" cpdAlgo="FindByMolecularFeature">
        <MSDetails p="+" />
        <Device type="TimeOfFlight" />
        <MSPeaks>
          <p rt="18.472" x="552.7407" y="50637.43" v="481266" z="2" s="M+2H" />
          <p rt="18.468" x="553.2419" y="31856.96" v="303280" z="2" s="M+2H+1" />
          <p rt="18.466" x="553.7422" y="16171.15" v="150926" z="2" s="M+2H+2" />
          <p rt="18.468" x="554.2425" y="5940.26" v="56115" z="2" s="M+2H+3" />
        </MSPeaks>
      </Spectrum>
    </Compound>
    <Compound algo="FindByMolecularFeature">
      <Location m="1119.4369" rt="18.472" y="80221" v="2514187" />
      <Spectrum type="MFE" cpdAlgo="FindByMolecularFeature">
        <MSDetails p="+" />
        <Device type="TimeOfFlight" />
        <MSPeaks>
          <p rt="18.468" x="560.7257" y="57501.83" v="535911" z="2" s="M+2H" />
          <p rt="18.471" x="561.2272" y="34456.36" v="324207" z="2" s="M+2H+1" />
          <p rt="18.473" x="561.7271" y="80221.29" v="758652" z="2" s="M+2H+2" />
          <p rt="18.474" x="562.2282" y="49838.38" v="466714" z="2" s="M+2H+3" />
          <p rt="18.475" x="562.7268" y="45969.80" v="428704" z="2" s="M+2H+4" />
        </MSPeaks>
      </Spectrum>
    </Compound>
    <Compound algo="FindByMolecularFeature">
      <Location m="352.2616" rt="18.662" y="135112" v="1294697" />
      <Spectrum type="MFE" cpdAlgo="FindByMolecularFeature">
        <MSDetails p="+" />
        <Device type="TimeOfFlight" />
        <MSPeaks>
          <p rt="18.662" x="353.2688" y="135112.36" v="1041656" z="1" s="M+H" />
          <p rt="18.660" x="354.2720" y="28818.84" v="221189" z="1" s="M+H+1" />
          <p rt="18.665" x="355.2760" y="4186.88" v="31851" z="1" s="M+H+2" />
        </MSPeaks>
      </Spectrum>
    </Compound>
    <Compound algo="FindByMolecularFeature">
      <Location m="327.2565" rt="18.673" y="71466" v="788843" />
      <Spectrum type="MFE" cpdAlgo="FindByMolecularFeature">
        <MSDetails p="+" />
        <Device type="TimeOfFlight" />
        <MSPeaks>
          <p rt="18.673" x="328.2637" y="71466.05" v="624323" z="1" s="M+H" />
          <p rt="18.673" x="329.2669" y="17588.00" v="143974" z="1" s="M+H+1" />
          <p rt="18.664" x="330.2697" y="2782.61" v="20547" z="1" s="M+H+2" />
        </MSPeaks>
      </Spectrum>
    </Compound>
    <Compound algo="FindByMolecularFeature">
      <Location m="323.2825" rt="18.791" y="114359" v="1178867" />
      <Spectrum type="MFE" cpdAlgo="FindByMolecularFeature">
        <MSDetails p="+" />
        <Device type="TimeOfFlight" />
        <MSPeaks>
          <p rt="18.791" x="324.2897" y="114359.10" v="934184" z="1" s="M+H" />
          <p rt="18.791" x="325.2932" y="26708.13" v="216530" z="1" s="M+H+1" />
          <p rt="18.787" x="326.2967" y="3633.95" v="28152" z="1" s="M+H+2" />
        </MSPeaks>
      </Spectrum>
    </Compound>
    <Compound algo="FindByMolecularFeature">
      <Location m="599.4610" rt="18.847" y="61724" v="1254760" />
      <Spectrum type="MFE" cpdAlgo="FindByMolecularFeature">
        <MSDetails p="+" />
        <Device type="TimeOfFlight" />
        <MSPeaks>
          <p rt="18.847" x="600.4682" y="61724.30" v="867990" z="1" s="M+H" />
          <p rt="18.845" x="601.4719" y="21360.62" v="302955" z="1" s="M+H+1" />
          <p rt="18.856" x="602.4729" y="5220.82" v="72292" z="1" s="M+H+2" />
          <p rt="18.849" x="603.4724" y="838.59" v="11523" z="1" s="M+H+3" />
        </MSPeaks>
      </Spectrum>
    </Compound>
    <Compound algo="FindByMolecularFeature">
      <Location m="555.4348" rt="18.926" y="93836" v="1749096" />
      <Spectrum type="MFE" cpdAlgo="FindByMolecularFeature">
        <MSDetails p="+" />
        <Device type="TimeOfFlight" />
        <MSPeaks>
          <p rt="18.925" x="556.4421" y="93836.20" v="1248677" z="1" s="M+H" />
          <p rt="18.926" x="557.4454" y="31116.59" v="406944" z="1" s="M+H+1" />
          <p rt="18.930" x="558.4471" y="6838.71" v="81437" z="1" s="M+H+2" />
          <p rt="18.923" x="559.4481" y="1010.96" v="12038" z="1" s="M+H+3" />
        </MSPeaks>
      </Spectrum>
    </Compound>
    <Compound algo="FindByMolecularFeature">
      <Location m="405.1730" rt="18.966" y="66239" v="810182" />
      <Spectrum type="MFE" cpdAlgo="FindByMolecularFeature">
        <MSDetails p="+" />
        <Device type="TimeOfFlight" />
        <MSPeaks>
          <p rt="18.966" x="406.1803" y="66238.52" v="520184" z="1" s="M+H" />
          <p rt="18.967" x="407.1860" y="30447.82" v="232162" z="1" s="M+H+1" />
          <p rt="18.965" x="408.1896" y="7932.27" v="57836" z="1" s="M+H+2" />
        </MSPeaks>
      </Spectrum>
    </Compound>
    <Compound algo="FindByMolecularFeature">
      <Location m="332.1438" rt="18.966" y="71195" v="685737" />
      <Spectrum type="MFE" cpdAlgo="FindByMolecularFeature">
        <MSDetails p="+" />
        <Device type="TimeOfFlight" />
        <MSPeaks>
          <p rt="18.966" x="333.1510" y="71194.61" v="500538" z="1" s="M+H" />
          <p rt="18.963" x="334.1542" y="15433.15" v="104719" z="1" s="M+H+1" />
          <p rt="18.972" x="335.1532" y="9320.95" v="66447" z="1" s="M+H+2" />
          <p rt="18.972" x="336.1564" y="2126.40" v="14033" z="1" s="M+H+3" />
        </MSPeaks>
      </Spectrum>
    </Compound>
    <Compound algo="FindByMolecularFeature">
      <Location m="757.4347" rt="18.967" y="75332" v="625456" />
      <Spectrum type="MFE" cpdAlgo="FindByMolecularFeature">
        <MSDetails p="+" />
        <Device type="TimeOfFlight" />
        <MSPeaks>
          <p rt="18.965" x="379.7268" y="4860.64" v="23418" z="2" s="M+2H" />
          <p rt="18.967" x="758.4417" y="75331.70" v="372807" z="1" s="M+H" />
          <p rt="18.967" x="759.4447" y="36677.13" v="181355" z="1" s="M+H+1" />
          <p rt="18.970" x="760.4477" y="9607.05" v="47876" z="1" s="M+H+2" />
        </MSPeaks>
      </Spectrum>
    </Compound>
    <Compound algo="FindByMolecularFeature">
      <Location m="260.2142" rt="18.973" y="128981" v="1136518" />
      <Spectrum type="MFE" cpdAlgo="FindByMolecularFeature">
        <MSDetails p="+" />
        <Device type="TimeOfFlight" />
        <MSPeaks>
          <p rt="18.973" x="261.2214" y="128980.97" v="952789" z="1" s="M+H" />
          <p rt="18.972" x="262.2246" y="24656.58" v="183729" z="1" s="M+H+1" />
        </MSPeaks>
      </Spectrum>
    </Compound>
    <Compound algo="FindByMolecularFeature">
      <Location m="334.2508" rt="18.974" y="50808" v="456682" />
      <Spectrum type="MFE" cpdAlgo="FindByMolecularFeature">
        <MSDetails p="+" />
        <Device type="TimeOfFlight" />
        <MSPeaks>
          <p rt="18.974" x="335.2581" y="50808.45" v="374473" z="1" s="M+H" />
          <p rt="18.971" x="336.2616" y="11526.34" v="82209" z="1" s="M+H+1" />
        </MSPeaks>
      </Spectrum>
    </Compound>
    <Compound algo="FindByMolecularFeature">
      <Location m="352.2621" rt="18.974" y="535648" v="5088187" />
      <Spectrum type="MFE" cpdAlgo="FindByMolecularFeature">
        <MSDetails p="+" />
        <Device type="TimeOfFlight" />
        <MSPeaks>
          <p rt="18.974" x="353.2694" y="535647.63" v="4045478" z="1" s="M+H" />
          <p rt="18.975" x="354.2721" y="119923.61" v="906408" z="1" s="M+H+1" />
          <p rt="18.975" x="355.2754" y="16249.17" v="120023" z="1" s="M+H+2" />
          <p rt="18.970" x="356.2784" y="2171.71" v="16277" z="1" s="M+H+3" />
        </MSPeaks>
      </Spectrum>
    </Compound>
    <Compound algo="FindByMolecularFeature">
      <Location m="511.4087" rt="19.002" y="113949" v="2219791" />
      <Spectrum type="MFE" cpdAlgo="FindByMolecularFeature">
        <MSDetails p="+" />
        <Device type="TimeOfFlight" />
        <MSPeaks>
          <p rt="19.002" x="512.4160" y="113949.04" v="1647919" z="1" s="M+H" />
          <p rt="19.003" x="513.4193" y="32493.95" v="464630" z="1" s="M+H+1" />
          <p rt="18.999" x="514.4215" y="6724.87" v="95745" z="1" s="M+H+2" />
          <p rt="19.001" x="515.4234" y="814.95" v="11497" z="1" s="M+H+3" />
        </MSPeaks>
      </Spectrum>
    </Compound>
    <Compound algo="FindByMolecularFeature">
      <Location m="253.2407" rt="19.007" y="279455" v="2702299" />
      <Spectrum type="MFE" cpdAlgo="FindByMolecularFeature">
        <MSDetails p="+" />
        <Device type="TimeOfFlight" />
        <MSPeaks>
          <p rt="19.008" x="254.2480" y="279455.44" v="2240300" z="1" s="M+H" />
          <p rt="19.006" x="255.2511" y="50752.72" v="416025" z="1" s="M+H+1" />
          <p rt="19.011" x="256.2554" y="5621.43" v="45975" z="1" s="M+H+2" />
        </MSPeaks>
      </Spectrum>
    </Compound>
    <Compound algo="FindByMolecularFeature">
      <Location m="467.3825" rt="19.084" y="102974" v="2143974" />
      <Spectrum type="MFE" cpdAlgo="FindByMolecularFeature">
        <MSDetails p="+" />
        <Device type="TimeOfFlight" />
        <MSPeaks>
          <p rt="19.084" x="468.3898" y="102973.62" v="1592411" z="1" s="M+H" />
          <p rt="19.085" x="469.3930" y="28942.15" v="451364" z="1" s="M+H+1" />
          <p rt="19.085" x="470.3953" y="5995.93" v="91678" z="1" s="M+H+2" />
          <p rt="19.092" x="471.3968" y="557.18" v="8520" z="1" s="M+H+3" />
        </MSPeaks>
      </Spectrum>
    </Compound>
    <Compound algo="FindByMolecularFeature">
      <Location m="1106.4836" rt="19.102" y="66743" v="1215890" />
      <Spectrum type="MFE" cpdAlgo="FindByMolecularFeature">
        <MSDetails p="+" />
        <Device type="TimeOfFlight" />
        <MSPeaks>
          <p rt="19.102" x="554.2491" y="66743.33" v="696130" z="2" s="M+2H" />
          <p rt="19.103" x="554.7485" y="35005.51" v="367615" z="2" s="M+2H+1" />
          <p rt="19.100" x="555.2484" y="14720.74" v="152145" z="2" s="M+2H+2" />
        </MSPeaks>
      </Spectrum>
    </Compound>
    <Compound algo="FindByMolecularFeature">
      <Location m="1047.5639" rt="19.103" y="110626" v="1996192" />
      <Spectrum type="MFE" cpdAlgo="FindByMolecularFeature">
        <MSDetails p="+" />
        <Device type="TimeOfFlight" />
        <MSPeaks>
          <p rt="19.104" x="524.7892" y="110626.46" v="982721" z="2" s="M+2H" />
          <p rt="19.103" x="525.2907" y="72711.70" v="645010" z="2" s="M+2H+1" />
          <p rt="19.103" x="525.7914" y="29795.22" v="265376" z="2" s="M+2H+2" />
          <p rt="19.097" x="526.2928" y="9466.06" v="82134" z="2" s="M+2H+3" />
          <p rt="19.111" x="526.7929" y="2220.56" v="19130" z="2" s="M+2H+4" />
          <p rt="19.084" x="527.2926" y="211.28" v="1820" z="2" s="M+2H+5" />
        </MSPeaks>
      </Spectrum>
    </Compound>
    <Compound algo="FindByMolecularFeature">
      <Location m="1101.4821" rt="19.103" y="214392" v="7316574" />
      <Spectrum type="MFE" cpdAlgo="FindByMolecularFeature">
        <MSDetails p="+" />
        <Device type="TimeOfFlight" />
        <MSPeaks>
          <p rt="19.103" x="551.7483" y="131033.91" v="1422263" z="2" s="M+2H" />
          <p rt="19.102" x="552.2498" y="80698.95" v="871560" z="2" s="M+2H+1" />
          <p rt="19.105" x="552.7496" y="214391.97" v="2322899" z="2" s="M+2H+2" />
          <p rt="19.102" x="553.2506" y="129590.93" v="1410553" z="2" s="M+2H+3" />
          <p rt="19.104" x="553.7490" y="119085.67" v="1289299" z="2" s="M+2H+4" />
        </MSPeaks>
      </Spectrum>
    </Compound>
    <Compound algo="FindByMolecularFeature">
      <Location m="1085.5109" rt="19.104" y="164021" v="3429852" />
      <Spectrum type="MFE" cpdAlgo="FindByMolecularFeature">
        <MSDetails p="+" />
        <Device type="TimeOfFlight" />
        <MSPeaks>
          <p rt="19.104" x="543.7627" y="164021.45" v="1689343" z="2" s="M+2H" />
          <p rt="19.103" x="544.2643" y="110217.34" v="1129821" z="2" s="M+2H+1" />
          <p rt="19.103" x="544.7647" y="45416.40" v="464974" z="2" s="M+2H+2" />
          <p rt="19.100" x="545.2655" y="14283.20" v="145714" z="2" s="M+2H+3" />
        </MSPeaks>
      </Spectrum>
    </Compound>
    <Compound algo="FindByMolecularFeature">
      <Location m="423.3563" rt="19.164" y="80173" v="1602946" />
      <Spectrum type="MFE" cpdAlgo="FindByMolecularFeature">
        <MSDetails p="+" />
        <Device type="TimeOfFlight" />
        <MSPeaks>
          <p rt="19.163" x="424.3636" y="80173.46" v="1222423" z="1" s="M+H" />
          <p rt="19.166" x="425.3670" y="22213.72" v="321250" z="1" s="M+H+1" />
          <p rt="19.174" x="426.3689" y="3727.48" v="59273" z="1" s="M+H+2" />
        </MSPeaks>
      </Spectrum>
    </Compound>
    <Compound algo="FindByMolecularFeature">
      <Location m="279.2564" rt="19.870" y="132930" v="1361812" />
      <Spectrum type="MFE" cpdAlgo="FindByMolecularFeature">
        <MSDetails p="+" />
        <Device type="TimeOfFlight" />
        <MSPeaks>
          <p rt="19.870" x="280.2636" y="132930.02" v="1069461" z="1" s="M+H" />
          <p rt="19.872" x="281.2663" y="27558.11" v="274769" z="1" s="M+H+1" />
          <p rt="19.853" x="282.2725" y="2252.95" v="17582" z="1" s="M+H+2" />
        </MSPeaks>
      </Spectrum>
    </Compound>
    <Compound algo="FindByMolecularFeature">
      <Location m="424.1367" rt="19.949" y="79815" v="671170" />
      <Spectrum type="MFE" cpdAlgo="FindByMolecularFeature">
        <MSDetails p="+" />
        <Device type="TimeOfFlight" />
        <MSPeaks>
          <p rt="19.949" x="213.0757" y="79814.90" v="606930" z="2" s="M+2H" />
          <p rt="19.945" x="213.5756" y="1083.15" v="6324" z="2" s="M+2H+1" />
          <p rt="19.947" x="214.0807" y="8408.84" v="57916" z="2" s="M+2H+2" />
        </MSPeaks>
      </Spectrum>
    </Compound>
    <Compound algo="FindByMolecularFeature">
      <Location m="184.0736" rt="19.949" y="110038" v="1104911" />
      <Spectrum type="MFE" cpdAlgo="FindByMolecularFeature">
        <MSDetails p="+" />
        <Device type="TimeOfFlight" />
        <MSPeaks>
          <p rt="19.950" x="185.0809" y="110037.76" v="914231" z="1" s="M+H" />
          <p rt="19.946" x="186.0847" y="11036.14" v="87322" z="1" s="M+H+1" />
          <p rt="19.934" x="187.0879" y="1057.38" v="7171" z="1" s="M+H+2" />
          <p rt="19.959" x="369.1533" y="3722.32" v="38675" z="1" s="2M+H" />
          <p rt="19.915" x="370.1589" y="1391.67" v="9419" z="1" s="2M+H+1" />
        </MSPeaks>
      </Spectrum>
    </Compound>
    <Compound algo="FindByMolecularFeature">
      <Location m="328.1530" rt="19.949" y="1486555" v="14546358" />
      <Spectrum type="MFE" cpdAlgo="FindByMolecularFeature">
        <MSDetails p="+" />
        <Device type="TimeOfFlight" />
        <MSPeaks>
          <p rt="19.949" x="329.1603" y="1486555.25" v="12178389" z="1" s="M+H" />
          <p rt="19.949" x="330.1633" y="256985.28" v="2001904" z="1" s="M+H+1" />
          <p rt="19.949" x="331.1654" y="39696.80" v="329929" z="1" s="M+H+2" />
          <p rt="19.951" x="332.1676" y="4700.40" v="36136" z="1" s="M+H+3" />
        </MSPeaks>
      </Spectrum>
    </Compound>
    <Compound algo="FindByMolecularFeature">
      <Location m="258.1469" rt="19.950" y="137185" v="1329198" />
      <Spectrum type="MFE" cpdAlgo="FindByMolecularFeature">
        <MSDetails p="+" />
        <Device type="TimeOfFlight" />
        <MSPeaks>
          <p rt="19.950" x="259.1542" y="137185.47" v="1134999" z="1" s="M+H" />
          <p rt="19.951" x="260.1574" y="20919.54" v="168159" z="1" s="M+H+1" />
          <p rt="19.945" x="261.1596" y="3423.97" v="26041" z="1" s="M+H+2" />
        </MSPeaks>
      </Spectrum>
    </Compound>
    <Compound algo="FindByMolecularFeature">
      <Location m="128.0110" rt="19.950" y="78199" v="700513" />
      <Spectrum type="MFE" cpdAlgo="FindByMolecularFeature">
        <MSDetails p="+" />
        <Device type="TimeOfFlight" />
        <MSPeaks>
          <p rt="19.950" x="129.0183" y="78198.88" v="653479" z="1" s="M+H" />
          <p rt="19.946" x="130.0210" y="4831.88" v="41337" z="1" s="M+H+1" />
          <p rt="19.942" x="131.0221" y="1326.91" v="5697" z="1" s="M+H+2" />
        </MSPeaks>
      </Spectrum>
    </Compound>
    <Compound algo="FindByMolecularFeature">
      <Location m="360.2155" rt="19.950" y="476782" v="4947242" />
      <Spectrum type="MFE" cpdAlgo="FindByMolecularFeature">
        <MSDetails p="+" />
        <Device type="TimeOfFlight" />
        <MSPeaks>
          <p rt="19.950" x="361.2228" y="476782.25" v="4029042" z="1" s="M+H" />
          <p rt="19.949" x="362.2257" y="93844.05" v="783461" z="1" s="M+H+1" />
          <p rt="19.950" x="363.2281" y="14150.84" v="114573" z="1" s="M+H+2" />
          <p rt="19.947" x="364.2309" y="2345.29" v="20166" z="1" s="M+H+3" />
        </MSPeaks>
      </Spectrum>
    </Compound>
    <Compound algo="FindByMolecularFeature">
      <Location m="268.1311" rt="19.950" y="64498" v="571261" />
      <Spectrum type="MFE" cpdAlgo="FindByMolecularFeature">
        <MSDetails p="+" />
        <Device type="TimeOfFlight" />
        <MSPeaks>
          <p rt="19.949" x="269.1383" y="64498.02" v="488348" z="1" s="M+H" />
          <p rt="19.953" x="270.1419" y="10598.72" v="82913" z="1" s="M+H+1" />
        </MSPeaks>
      </Spectrum>
    </Compound>
    <Compound algo="FindByMolecularFeature">
      <Location m="402.2262" rt="19.950" y="5012452" v="54832244" />
      <Spectrum type="MFE" cpdAlgo="FindByMolecularFeature">
        <MSDetails p="+" />
        <Device type="TimeOfFlight" />
        <MSPeaks>
          <p rt="19.950" x="403.2334" y="5012451.50" v="43578988" z="1" sat="true" s="M+H" />
          <p rt="19.949" x="404.2371" y="1124730.75" v="9454880" z="1" s="M+H+1" />
          <p rt="19.949" x="405.2390" y="186891.80" v="1572162" z="1" s="M+H+2" />
          <p rt="19.948" x="406.2415" y="25503.71" v="201815" z="1" s="M+H+3" />
          <p rt="19.954" x="407.2453" y="3383.59" v="24398" z="1" s="M+H+4" />
        </MSPeaks>
      </Spectrum>
    </Compound>
    <Compound algo="FindByMolecularFeature">
      <Location m="272.0898" rt="19.950" y="190797" v="1848879" />
      <Spectrum type="MFE" cpdAlgo="FindByMolecularFeature">
        <MSDetails p="+" />
        <Device type="TimeOfFlight" />
        <MSPeaks>
          <p rt="19.950" x="273.0970" y="190797.31" v="1588882" z="1" s="M+H" />
          <p rt="19.950" x="274.1003" y="27236.06" v="220890" z="1" s="M+H+1" />
          <p rt="19.952" x="275.1027" y="4978.44" v="39106" z="1" s="M+H+2" />
        </MSPeaks>
      </Spectrum>
    </Compound>
    <Compound algo="FindByMolecularFeature">
      <Location m="216.0269" rt="19.951" y="81508" v="748078" />
      <Spectrum type="MFE" cpdAlgo="FindByMolecularFeature">
        <MSDetails p="+" />
        <Device type="TimeOfFlight" />
        <MSPeaks>
          <p rt="19.951" x="217.0341" y="81508.43" v="675977" z="1" s="M+H" />
          <p rt="19.950" x="218.0375" y="8346.07" v="61515" z="1" s="M+H+1" />
          <p rt="19.943" x="219.0401" y="1562.56" v="10586" z="1" s="M+H+2" />
        </MSPeaks>
      </Spectrum>
    </Compound>
    <Compound algo="FindByMolecularFeature">
      <Location m="156.0058" rt="19.952" y="65751" v="627719" />
      <Spectrum type="MFE" cpdAlgo="FindByMolecularFeature">
        <MSDetails p="+" />
        <Device type="TimeOfFlight" />
        <MSPeaks>
          <p rt="19.953" x="157.0130" y="65751.20" v="579985" z="1" s="M+H" />
          <p rt="19.947" x="158.0152" y="6770.20" v="39831" z="1" s="M+H+1" />
          <p rt="19.932" x="159.0194" y="1915.44" v="7902" z="1" s="M+H+2" />
        </MSPeaks>
      </Spectrum>
    </Compound>
    <Compound algo="FindByMolecularFeature">
      <Location m="440.1819" rt="19.954" y="413885" v="5453411" />
      <Spectrum type="MFE" cpdAlgo="FindByMolecularFeature">
        <MSDetails p="+" />
        <Device type="TimeOfFlight" />
        <MSPeaks>
          <p rt="19.954" x="441.1892" y="413884.94" v="4110774" z="1" s="M+H" />
          <p rt="19.953" x="442.1922" y="87377.59" v="869889" z="1" s="M+H+1" />
          <p rt="19.954" x="443.1902" y="40314.98" v="391905" z="1" s="M+H+2" />
          <p rt="19.963" x="444.1921" y="8378.30" v="80843" z="1" s="M+H+3" />
        </MSPeaks>
      </Spectrum>
    </Compound>
    <Compound algo="FindByMolecularFeature">
      <Location m="826.4341" rt="19.955" y="1396163" v="20287882" />
      <Spectrum type="MFE" cpdAlgo="FindByMolecularFeature">
        <MSDetails p="+" />
        <Device type="TimeOfFlight" />
        <MSPeaks>
          <p rt="19.952" x="414.2185" y="1559.26" v="10175" z="2" s="M+2H" />
          <p rt="19.964" x="414.7208" y="1122.03" v="2549" z="2" s="M+2H+1" />
          <p rt="19.955" x="827.4413" y="1396163.13" v="12691563" z="1" s="M+H" />
          <p rt="19.955" x="828.4449" y="619518.00" v="5604314" z="1" s="M+H+1" />
          <p rt="19.955" x="829.4468" y="173013.39" v="1592541" z="1" s="M+H+2" />
          <p rt="19.954" x="830.4489" y="34559.79" v="321191" z="1" s="M+H+3" />
          <p rt="19.955" x="831.4516" y="6421.24" v="58118" z="1" s="M+H+4" />
          <p rt="19.960" x="832.4539" y="845.90" v="7430" z="1" s="M+H+5" />
        </MSPeaks>
      </Spectrum>
    </Compound>
    <Compound algo="FindByMolecularFeature">
      <Location m="424.2083" rt="19.961" y="3805333" v="63982836" />
      <Spectrum type="MFE" cpdAlgo="FindByMolecularFeature">
        <MSDetails p="+" />
        <Device type="TimeOfFlight" />
        <MSPeaks>
          <p rt="19.962" x="425.2155" y="3805332.75" v="51372584" z="1" sat="true" s="M+H" />
          <p rt="19.960" x="426.2191" y="801718.38" v="10707002" z="1" s="M+H+1" />
          <p rt="19.957" x="427.2209" y="130620.24" v="1650317" z="1" s="M+H+2" />
          <p rt="19.962" x="428.2234" y="17219.36" v="227480" z="1" s="M+H+3" />
          <p rt="19.958" x="429.2242" y="2031.02" v="25458" z="1" s="M+H+4" />
        </MSPeaks>
      </Spectrum>
    </Compound>
    <Compound algo="FindByMolecularFeature">
      <Location m="447.2835" rt="19.969" y="80793" v="1580918" />
      <Spectrum type="MFE" cpdAlgo="FindByMolecularFeature">
        <MSDetails p="+" />
        <Device type="TimeOfFlight" />
        <MSPeaks>
          <p rt="19.970" x="448.2908" y="80793.31" v="1215063" z="1" s="M+H" />
          <p rt="19.966" x="449.2939" y="20749.03" v="316345" z="1" s="M+H+1" />
          <p rt="19.961" x="450.2969" y="3785.02" v="49509" z="1" s="M+H+2" />
        </MSPeaks>
      </Spectrum>
    </Compound>
    <Compound algo="FindByMolecularFeature">
      <Location m="408.2337" rt="19.972" y="52076" v="1049255" />
      <Spectrum type="MFE" cpdAlgo="FindByMolecularFeature">
        <MSDetails p="+" />
        <Device type="TimeOfFlight" />
        <MSPeaks>
          <p rt="19.972" x="409.2410" y="52075.95" v="827090" z="1" s="M+H" />
          <p rt="19.969" x="410.2440" y="12296.34" v="189388" z="1" s="M+H+1" />
          <p rt="19.983" x="411.2462" y="2576.42" v="32777" z="1" s="M+H+2" />
        </MSPeaks>
      </Spectrum>
    </Compound>
    <Compound algo="FindByMolecularFeature">
      <Location m="657.5029" rt="20.127" y="75163" v="1961977" />
      <Spectrum type="MFE" cpdAlgo="FindByMolecularFeature">
        <MSDetails p="+" />
        <Device type="TimeOfFlight" />
        <MSPeaks>
          <p rt="20.126" x="658.5101" y="75162.66" v="1317732" z="1" s="M+H" />
          <p rt="20.128" x="659.5134" y="29154.46" v="518292" z="1" s="M+H+1" />
          <p rt="20.132" x="660.5159" y="6857.18" v="106932" z="1" s="M+H+2" />
          <p rt="20.124" x="661.5145" y="1234.95" v="19021" z="1" s="M+H+3" />
        </MSPeaks>
      </Spectrum>
    </Compound>
    <Compound algo="FindByMolecularFeature">
      <Location m="613.4768" rt="20.227" y="130230" v="3025566" />
      <Spectrum type="MFE" cpdAlgo="FindByMolecularFeature">
        <MSDetails p="+" />
        <Device type="TimeOfFlight" />
        <MSPeaks>
          <p rt="20.226" x="614.4841" y="130230.48" v="2155391" z="1" s="M+H" />
          <p rt="20.226" x="615.4873" y="42605.63" v="742150" z="1" s="M+H+1" />
          <p rt="20.240" x="616.4896" y="10619.13" v="110578" z="1" s="M+H+2" />
          <p rt="20.232" x="617.4914" y="1364.43" v="17446" z="1" s="M+H+3" />
        </MSPeaks>
      </Spectrum>
    </Compound>
    <Compound algo="FindByMolecularFeature">
      <Location m="569.4507" rt="20.325" y="188341" v="4444727" />
      <Spectrum type="MFE" cpdAlgo="FindByMolecularFeature">
        <MSDetails p="+" />
        <Device type="TimeOfFlight" />
        <MSPeaks>
          <p rt="20.325" x="570.4580" y="188340.89" v="3187046" z="1" s="M+H" />
          <p rt="20.326" x="571.4610" y="60665.22" v="1028743" z="1" s="M+H+1" />
          <p rt="20.327" x="572.4633" y="12701.47" v="212245" z="1" s="M+H+2" />
          <p rt="20.310" x="573.4674" y="1004.65" v="16692" z="1" s="M+H+3" />
        </MSPeaks>
      </Spectrum>
    </Compound>
    <Compound algo="FindByMolecularFeature">
      <Location m="525.4245" rt="20.423" y="249917" v="6373015" />
      <Spectrum type="MFE" cpdAlgo="FindByMolecularFeature">
        <MSDetails p="+" />
        <Device type="TimeOfFlight" />
        <MSPeaks>
          <p rt="20.424" x="526.4318" y="249917.39" v="4732070" z="1" s="M+H" />
          <p rt="20.424" x="527.4349" y="75747.38" v="1317266" z="1" s="M+H+1" />
          <p rt="20.417" x="528.4373" y="16487.68" v="284783" z="1" s="M+H+2" />
          <p rt="20.421" x="529.4383" y="2262.92" v="38897" z="1" s="M+H+3" />
        </MSPeaks>
      </Spectrum>
    </Compound>
    <Compound algo="FindByMolecularFeature">
      <Location m="262.2296" rt="20.514" y="145872" v="1487130" />
      <Spectrum type="MFE" cpdAlgo="FindByMolecularFeature">
        <MSDetails p="+" />
        <Device type="TimeOfFlight" />
        <MSPeaks>
          <p rt="20.514" x="263.2369" y="145872.19" v="1225754" z="1" s="M+H" />
          <p rt="20.513" x="264.2402" y="30185.34" v="261376" z="1" s="M+H+1" />
        </MSPeaks>
      </Spectrum>
    </Compound>
    <Compound algo="FindByMolecularFeature">
      <Location m="354.2770" rt="20.514" y="95910" v="1014019" />
      <Spectrum type="MFE" cpdAlgo="FindByMolecularFeature">
        <MSDetails p="+" />
        <Device type="TimeOfFlight" />
        <MSPeaks>
          <p rt="20.514" x="355.2843" y="95909.97" v="804559" z="1" s="M+H" />
          <p rt="20.515" x="356.2877" y="21435.62" v="176400" z="1" s="M+H+1" />
          <p rt="20.512" x="357.2903" y="3743.92" v="31040" z="1" s="M+H+2" />
          <p rt="20.526" x="358.2940" y="249.09" v="2021" z="1" s="M+H+3" />
        </MSPeaks>
      </Spectrum>
    </Compound>
    <Compound algo="FindByMolecularFeature">
      <Location m="376.2592" rt="20.515" y="144034" v="1604611" />
      <Spectrum type="MFE" cpdAlgo="FindByMolecularFeature">
        <MSDetails p="+" />
        <Device type="TimeOfFlight" />
        <MSPeaks>
          <p rt="20.514" x="377.2665" y="144033.59" v="1275291" z="1" s="M+H" />
          <p rt="20.514" x="378.2696" y="30637.05" v="272508" z="1" s="M+H+1" />
          <p rt="20.515" x="379.2727" y="5308.69" v="46713" z="1" s="M+H+2" />
          <p rt="20.551" x="380.2714" y="1103.14" v="10099" z="1" s="M+H+3" />
        </MSPeaks>
      </Spectrum>
    </Compound>
    <Compound algo="FindByMolecularFeature">
      <Location m="336.2666" rt="20.515" y="62991" v="691105" />
      <Spectrum type="MFE" cpdAlgo="FindByMolecularFeature">
        <MSDetails p="+" />
        <Device type="TimeOfFlight" />
        <MSPeaks>
          <p rt="20.516" x="337.2739" y="62990.89" v="537937" z="1" s="M+H" />
          <p rt="20.512" x="338.2774" y="14998.90" v="127855" z="1" s="M+H+1" />
          <p rt="20.522" x="339.2856" y="2912.80" v="25313" z="1" s="M+H+2" />
        </MSPeaks>
      </Spectrum>
    </Compound>
    <Compound algo="FindByMolecularFeature">
      <Location m="481.3985" rt="20.519" y="294711" v="6945697" />
      <Spectrum type="MFE" cpdAlgo="FindByMolecularFeature">
        <MSDetails p="+" />
        <Device type="TimeOfFlight" />
        <MSPeaks>
          <p rt="20.519" x="482.4058" y="294711.44" v="5374408" z="1" s="M+H" />
          <p rt="20.518" x="483.4087" y="76403.61" v="1306185" z="1" s="M+H+1" />
          <p rt="20.514" x="484.4111" y="13567.02" v="229539" z="1" s="M+H+2" />
          <p rt="20.524" x="485.4123" y="2113.80" v="35565" z="1" s="M+H+3" />
        </MSPeaks>
      </Spectrum>
    </Compound>
    <Compound algo="FindByMolecularFeature">
      <Location m="325.2982" rt="20.596" y="107208" v="1148466" />
      <Spectrum type="MFE" cpdAlgo="FindByMolecularFeature">
        <MSDetails p="+" />
        <Device type="TimeOfFlight" />
        <MSPeaks>
          <p rt="20.596" x="326.3054" y="107207.69" v="909718" z="1" s="M+H" />
          <p rt="20.598" x="327.3086" y="24420.93" v="207285" z="1" s="M+H+1" />
          <p rt="20.595" x="328.3130" y="3483.56" v="31463" z="1" s="M+H+2" />
        </MSPeaks>
      </Spectrum>
    </Compound>
    <Compound algo="FindByMolecularFeature">
      <Location m="437.3720" rt="20.607" y="238569" v="5894001" />
      <Spectrum type="MFE" cpdAlgo="FindByMolecularFeature">
        <MSDetails p="+" />
        <Device type="TimeOfFlight" />
        <MSPeaks>
          <p rt="20.607" x="438.3793" y="238569.09" v="4555144" z="1" s="M+H" />
          <p rt="20.609" x="439.3824" y="60447.95" v="1152793" z="1" s="M+H+1" />
          <p rt="20.599" x="440.3848" y="11383.21" v="165704" z="1" s="M+H+2" />
          <p rt="20.632" x="441.3828" y="1408.74" v="20360" z="1" s="M+H+3" />
        </MSPeaks>
      </Spectrum>
    </Compound>
    <Compound algo="FindByMolecularFeature">
      <Location m="599.4105" rt="20.647" y="204121" v="2424142" />
      <Spectrum type="MFE" cpdAlgo="FindByMolecularFeature">
        <MSDetails p="+" />
        <Device type="TimeOfFlight" />
        <MSPeaks>
          <p rt="20.647" x="600.4178" y="204121.11" v="1598356" z="1" s="M+H" />
          <p rt="20.647" x="601.4211" y="87512.48" v="690577" z="1" s="M+H+1" />
          <p rt="20.647" x="602.4248" y="19258.68" v="111285" z="1" s="M+H+2" />
          <p rt="20.637" x="603.4276" y="3059.44" v="21078" z="1" s="M+H+3" />
          <p rt="20.621" x="604.4177" y="383.05" v="2846" z="1" s="M+H+4" />
        </MSPeaks>
      </Spectrum>
    </Compound>
    <Compound algo="FindByMolecularFeature">
      <Location m="334.1461" rt="20.657" y="69331" v="779212" />
      <Spectrum type="MFE" cpdAlgo="FindByMolecularFeature">
        <MSDetails p="+" />
        <Device type="TimeOfFlight" />
        <MSPeaks>
          <p rt="20.657" x="335.1534" y="69330.94" v="642663" z="1" s="M+H" />
          <p rt="20.655" x="336.1567" y="15764.88" v="136549" z="1" s="M+H+1" />
        </MSPeaks>
      </Spectrum>
    </Compound>
    <Compound algo="FindByMolecularFeature">
      <Location m="393.3455" rt="20.691" y="121313" v="2958981" />
      <Spectrum type="MFE" cpdAlgo="FindByMolecularFeature">
        <MSDetails p="+" />
        <Device type="TimeOfFlight" />
        <MSPeaks>
          <p rt="20.692" x="394.3528" y="121312.52" v="2326271" z="1" s="M+H" />
          <p rt="20.687" x="395.3561" y="28212.30" v="543506" z="1" s="M+H+1" />
          <p rt="20.684" x="396.3584" y="5069.77" v="80967" z="1" s="M+H+2" />
          <p rt="20.686" x="397.3582" y="524.01" v="8237" z="1" s="M+H+3" />
        </MSPeaks>
      </Spectrum>
    </Compound>
    <Compound algo="FindByMolecularFeature">
      <Location m="599.4106" rt="20.939" y="204283" v="2864087" />
      <Spectrum type="MFE" cpdAlgo="FindByMolecularFeature">
        <MSDetails p="+" />
        <Device type="TimeOfFlight" />
        <MSPeaks>
          <p rt="20.939" x="600.4179" y="204282.66" v="1800595" z="1" s="M+H" />
          <p rt="20.938" x="601.4212" y="89748.32" v="798136" z="1" s="M+H+1" />
          <p rt="20.939" x="602.4268" y="24866.58" v="217122" z="1" s="M+H+2" />
          <p rt="20.939" x="603.4324" y="5375.52" v="48234" z="1" s="M+H+3" />
        </MSPeaks>
      </Spectrum>
    </Compound>
    <Compound algo="FindByMolecularFeature">
      <Location m="255.2564" rt="21.212" y="244779" v="2830362" />
      <Spectrum type="MFE" cpdAlgo="FindByMolecularFeature">
        <MSDetails p="+" />
        <Device type="TimeOfFlight" />
        <MSPeaks>
          <p rt="21.212" x="256.2637" y="244778.72" v="2364558" z="1" s="M+H" />
          <p rt="21.208" x="257.2668" y="45486.61" v="426594" z="1" s="M+H+1" />
          <p rt="21.220" x="258.2731" y="3886.21" v="39210" z="1" s="M+H+2" />
        </MSPeaks>
      </Spectrum>
    </Compound>
    <Compound algo="FindByMolecularFeature">
      <Location m="627.4922" rt="21.598" y="57826" v="1552411" />
      <Spectrum type="MFE" cpdAlgo="FindByMolecularFeature">
        <MSDetails p="+" />
        <Device type="TimeOfFlight" />
        <MSPeaks>
          <p rt="21.587" x="628.4995" y="57825.80" v="1123659" z="1" s="M+H" />
          <p rt="21.626" x="629.5026" y="20495.77" v="320360" z="1" s="M+H+1" />
          <p rt="21.590" x="630.5044" y="5147.12" v="98721" z="1" s="M+H+2" />
          <p rt="21.628" x="631.5053" y="558.10" v="9672" z="1" s="M+H+3" />
        </MSPeaks>
      </Spectrum>
    </Compound>
    <Compound algo="FindByMolecularFeature">
      <Location m="583.4660" rt="21.705" y="94664" v="2768612" />
      <Spectrum type="MFE" cpdAlgo="FindByMolecularFeature">
        <MSDetails p="+" />
        <Device type="TimeOfFlight" />
        <MSPeaks>
          <p rt="21.706" x="584.4733" y="94663.52" v="1984039" z="1" s="M+H" />
          <p rt="21.700" x="585.4765" y="31799.10" v="601219" z="1" s="M+H+1" />
          <p rt="21.711" x="586.4778" y="8495.38" v="155102" z="1" s="M+H+2" />
          <p rt="21.711" x="587.4757" y="1547.42" v="28252" z="1" s="M+H+3" />
        </MSPeaks>
      </Spectrum>
    </Compound>
    <Compound algo="FindByMolecularFeature">
      <Location m="281.2725" rt="21.717" y="1269372" v="13568582" />
      <Spectrum type="MFE" cpdAlgo="FindByMolecularFeature">
        <MSDetails p="+" />
        <Device type="TimeOfFlight" />
        <MSPeaks>
          <p rt="21.716" x="282.2798" y="1269372.25" v="11053382" z="1" s="M+H" />
          <p rt="21.717" x="283.2827" y="240433.98" v="2105906" z="1" s="M+H+1" />
          <p rt="21.717" x="284.2858" y="23775.73" v="206107" z="1" s="M+H+2" />
          <p rt="21.716" x="285.2885" y="2118.22" v="17468" z="1" s="M+H+3" />
          <p rt="21.712" x="563.5507" y="9649.39" v="60366" z="1" s="2M+H" />
          <p rt="21.713" x="564.5542" y="4028.45" v="25825" z="1" s="2M+H+1" />
          <p rt="21.711" x="565.5623" y="1215.53" v="6668" z="1" s="2M+H+2" />
        </MSPeaks>
      </Spectrum>
    </Compound>
    <Compound algo="FindByMolecularFeature">
      <Location m="539.4400" rt="21.811" y="130003" v="3677073" />
      <Spectrum type="MFE" cpdAlgo="FindByMolecularFeature">
        <MSDetails p="+" />
        <Device type="TimeOfFlight" />
        <MSPeaks>
          <p rt="21.810" x="540.4473" y="130003.40" v="2751916" z="1" s="M+H" />
          <p rt="21.815" x="541.4505" y="41034.75" v="925157" z="1" s="M+H+1" />
        </MSPeaks>
      </Spectrum>
    </Compound>
    <Compound algo="FindByMolecularFeature">
      <Location m="495.4139" rt="21.917" y="172064" v="4916930" />
      <Spectrum type="MFE" cpdAlgo="FindByMolecularFeature">
        <MSDetails p="+" />
        <Device type="TimeOfFlight" />
        <MSPeaks>
          <p rt="21.916" x="496.4212" y="172064.09" v="3669333" z="1" s="M+H" />
          <p rt="21.917" x="497.4242" y="46838.10" v="1027701" z="1" s="M+H+1" />
          <p rt="21.925" x="498.4264" y="10577.31" v="187020" z="1" s="M+H+2" />
          <p rt="21.940" x="499.4269" y="1804.48" v="32875" z="1" s="M+H+3" />
        </MSPeaks>
      </Spectrum>
    </Compound>
    <Compound algo="FindByMolecularFeature">
      <Location m="407.3610" rt="21.963" y="64870" v="708149" />
      <Spectrum type="MFE" cpdAlgo="FindByMolecularFeature">
        <MSDetails p="+" />
        <Device type="TimeOfFlight" />
        <MSPeaks>
          <p rt="21.963" x="408.3683" y="64869.98" v="541813" z="1" s="M+H" />
          <p rt="21.964" x="409.3716" y="16416.54" v="138416" z="1" s="M+H+1" />
          <p rt="21.971" x="410.3728" y="3108.28" v="27920" z="1" s="M+H+2" />
        </MSPeaks>
      </Spectrum>
    </Compound>
    <Compound algo="FindByMolecularFeature">
      <Location m="334.1592" rt="22.143" y="86950" v="948026" />
      <Spectrum type="MFE" cpdAlgo="FindByMolecularFeature">
        <MSDetails p="+" />
        <Device type="TimeOfFlight" />
        <MSPeaks>
          <p rt="22.143" x="335.1664" y="15129.88" v="137288" z="1" s="M+H" />
          <p rt="22.138" x="336.1709" y="3264.08" v="28280" z="1" s="M+H+1" />
          <p rt="22.143" x="337.1674" y="86949.91" v="782459" z="1" s="M+H+2" />
        </MSPeaks>
      </Spectrum>
    </Compound>
    <Compound algo="FindByMolecularFeature">
      <Location m="331.2876" rt="22.182" y="69129" v="848434" />
      <Spectrum type="MFE" cpdAlgo="FindByMolecularFeature">
        <MSDetails p="+" />
        <Device type="TimeOfFlight" />
        <MSPeaks>
          <p rt="22.182" x="332.2949" y="69128.57" v="642632" z="1" s="M+H" />
          <p rt="22.182" x="333.2984" y="17577.25" v="169889" z="1" s="M+H+1" />
          <p rt="22.181" x="334.3033" y="3884.99" v="35914" z="1" s="M+H+2" />
        </MSPeaks>
      </Spectrum>
    </Compound>
    <Compound algo="FindByMolecularFeature">
      <Location m="378.2746" rt="22.318" y="52014" v="528924" />
      <Spectrum type="MFE" cpdAlgo="FindByMolecularFeature">
        <MSDetails p="+" />
        <Device type="TimeOfFlight" />
        <MSPeaks>
          <p rt="22.318" x="379.2819" y="52014.06" v="417731" z="1" s="M+H" />
          <p rt="22.319" x="380.2854" y="12191.82" v="99453" z="1" s="M+H+1" />
          <p rt="22.307" x="381.2871" y="1543.88" v="11740" z="1" s="M+H+2" />
        </MSPeaks>
      </Spectrum>
    </Compound>
    <Compound algo="FindByMolecularFeature">
      <Location m="383.3402" rt="23.466" y="207506" v="3744790" />
      <Spectrum type="MFE" cpdAlgo="FindByMolecularFeature">
        <MSDetails p="+" />
        <Device type="TimeOfFlight" />
        <MSPeaks>
          <p rt="23.465" x="384.3475" y="207505.92" v="2716220" z="1" s="M+H" />
          <p rt="23.470" x="385.3508" y="54232.90" v="838371" z="1" s="M+H+1" />
          <p rt="23.468" x="386.3536" y="8296.23" v="127883" z="1" s="M+H+2" />
          <p rt="23.479" x="387.3557" y="1025.28" v="13265" z="1" s="M+H+3" />
          <p rt="23.489" x="767.6865" y="1720.12" v="15426" z="1" s="2M+H" />
          <p rt="23.538" x="768.6986" y="1242.58" v="5336" z="1" s="2M+H+1" />
          <p rt="23.562" x="769.7056" y="1168.33" v="3763" z="1" s="2M+H+2" />
        </MSPeaks>
      </Spectrum>
    </Compound>
    <Compound algo="FindByMolecularFeature">
      <Location m="337.3352" rt="23.471" y="721333" v="14170548" />
      <Spectrum type="MFE" cpdAlgo="FindByMolecularFeature">
        <MSDetails p="+" />
        <Device type="TimeOfFlight" />
        <MSPeaks>
          <p rt="23.471" x="338.3424" y="721332.63" v="11183290" z="1" s="M+H" />
          <p rt="23.471" x="339.3454" y="168661.45" v="2692079" z="1" s="M+H+1" />
          <p rt="23.471" x="340.3486" y="19615.77" v="276380" z="1" s="M+H+2" />
          <p rt="23.474" x="341.3518" y="1356.77" v="18799" z="1" s="M+H+3" />
        </MSPeaks>
      </Spectrum>
    </Compound>
    <Compound algo="FindByMolecularFeature">
      <Location m="441.3931" rt="23.486" y="83438" v="1733688" />
      <Spectrum type="MFE" cpdAlgo="FindByMolecularFeature">
        <MSDetails p="+" />
        <Device type="TimeOfFlight" />
        <MSPeaks>
          <p rt="23.484" x="442.4004" y="83437.55" v="1352719" z="1" s="M+H" />
          <p rt="23.490" x="443.4036" y="21466.20" v="328689" z="1" s="M+H+1" />
          <p rt="23.498" x="444.3986" y="3609.42" v="44022" z="1" s="M+H+2" />
          <p rt="23.505" x="445.3941" y="741.91" v="8258" z="1" s="M+H+3" />
        </MSPeaks>
      </Spectrum>
    </Compound>
    <Compound algo="FindByMolecularFeature">
      <Location m="670.4787" rt="24.490" y="66076" v="1255230" />
      <Spectrum type="MFE" cpdAlgo="FindByMolecularFeature">
        <MSDetails p="+" />
        <Device type="TimeOfFlight" />
        <MSPeaks>
          <p rt="24.488" x="671.4860" y="66075.77" v="908345" z="1" s="M+H" />
          <p rt="24.494" x="672.4927" y="21897.17" v="250492" z="1" s="M+H+1" />
          <p rt="24.485" x="673.4964" y="8151.17" v="80871" z="1" s="M+H+2" />
          <p rt="24.527" x="674.4978" y="1234.14" v="15522" z="1" s="M+H+3" />
        </MSPeaks>
      </Spectrum>
    </Compound>
    <Compound algo="FindByMolecularFeature">
      <Location m="667.6117" rt="24.880" y="51927" v="991461" />
      <Spectrum type="MFE" cpdAlgo="FindByMolecularFeature">
        <MSDetails p="+" />
        <Device type="TimeOfFlight" />
        <MSPeaks>
          <p rt="24.878" x="668.6190" y="51926.82" v="614750" z="1" s="M+H" />
          <p rt="24.882" x="669.6221" y="23354.53" v="286341" z="1" s="M+H+1" />
          <p rt="24.885" x="670.6254" y="6310.47" v="76870" z="1" s="M+H+2" />
          <p rt="24.872" x="671.6265" y="1155.29" v="13500" z="1" s="M+H+3" />
        </MSPeaks>
      </Spectrum>
    </Compound>
    <Compound algo="FindByMolecularFeature">
      <Location m="627.1875" rt="25.007" y="54245" v="698981" />
      <Spectrum type="MFE" cpdAlgo="FindByMolecularFeature">
        <MSDetails p="+" />
        <Device type="TimeOfFlight" />
        <MSPeaks>
          <p rt="25.006" x="628.1948" y="54245.16" v="338918" z="1" s="M+H" />
          <p rt="25.008" x="629.1956" y="32400.13" v="201918" z="1" s="M+H+1" />
          <p rt="25.009" x="630.1935" y="24510.80" v="158144" z="1" s="M+H+2" />
        </MSPeaks>
      </Spectrum>
    </Compound>
    <Compound algo="FindByMolecularFeature">
      <Location m="567.4209" rt="25.082" y="330652" v="3505757" />
      <Spectrum type="MFE" cpdAlgo="FindByMolecularFeature">
        <MSDetails p="+" />
        <Device type="TimeOfFlight" />
        <MSPeaks>
          <p rt="25.082" x="568.4282" y="330651.56" v="2469695" z="1" s="M+H" />
          <p rt="25.081" x="569.4314" y="140090.64" v="1036062" z="1" s="M+H+1" />
        </MSPeaks>
      </Spectrum>
    </Compound>
    <Compound algo="FindByMolecularFeature">
      <Location m="430.3449" rt="25.335" y="99818" v="2063989" />
      <Spectrum type="MFE" cpdAlgo="FindByMolecularFeature">
        <MSDetails p="+" />
        <Device type="TimeOfFlight" />
        <MSPeaks>
          <p rt="25.336" x="431.3522" y="99818.48" v="1556896" z="1" s="M+H" />
          <p rt="25.331" x="432.3557" y="28691.34" v="436793" z="1" s="M+H+1" />
          <p rt="25.329" x="433.3592" y="5405.54" v="70300" z="1" s="M+H+2" />
        </MSPeaks>
      </Spectrum>
    </Compound>
    <Compound algo="FindByMolecularFeature">
      <Location m="506.3586" rt="25.587" y="51752" v="603269" />
      <Spectrum type="MFE" cpdAlgo="FindByMolecularFeature">
        <MSDetails p="+" />
        <Device type="TimeOfFlight" />
        <MSPeaks>
          <p rt="25.588" x="507.3659" y="51751.51" v="441962" z="1" s="M+H" />
          <p rt="25.585" x="508.3697" y="16120.81" v="135839" z="1" s="M+H+1" />
          <p rt="25.583" x="509.3760" y="3226.03" v="25468" z="1" s="M+H+2" />
        </MSPeaks>
      </Spectrum>
    </Compound>
    <Compound algo="FindByMolecularFeature">
      <Location m="636.4727" rt="25.673" y="74379" v="2249361" />
      <Spectrum type="MFE" cpdAlgo="FindByMolecularFeature">
        <MSDetails p="+" />
        <Device type="TimeOfFlight" />
        <MSPeaks>
          <p rt="25.671" x="637.4800" y="74379.10" v="1603684" z="1" s="M+H" />
          <p rt="25.678" x="638.4835" y="29395.79" v="645677" z="1" s="M+H+1" />
        </MSPeaks>
      </Spectrum>
    </Compound>
    <Compound algo="FindByMolecularFeature">
      <Location m="631.5175" rt="25.679" y="56095" v="1832739" />
      <Spectrum type="MFE" cpdAlgo="FindByMolecularFeature">
        <MSDetails p="+" />
        <Device type="TimeOfFlight" />
        <MSPeaks>
          <p rt="25.679" x="632.5248" y="56094.85" v="1224875" z="1" s="M+H" />
          <p rt="25.678" x="633.5279" y="23020.12" v="493001" z="1" s="M+H+1" />
          <p rt="25.686" x="634.5305" y="5324.47" v="114864" z="1" s="M+H+2" />
        </MSPeaks>
      </Spectrum>
    </Compound>
    <Compound algo="FindByMolecularFeature">
      <Location m="390.2776" rt="25.789" y="245756" v="1906118" />
      <Spectrum type="MFE" cpdAlgo="FindByMolecularFeature">
        <MSDetails p="+" />
        <Device type="TimeOfFlight" />
        <MSPeaks>
          <p rt="25.789" x="391.2848" y="245755.64" v="1513974" z="1" s="M+H" />
          <p rt="25.788" x="392.2879" y="63828.66" v="392145" z="1" s="M+H+1" />
        </MSPeaks>
      </Spectrum>
    </Compound>
    <Compound algo="FindByMolecularFeature">
      <Location m="148.0158" rt="25.789" y="107388" v="743763" />
      <Spectrum type="MFE" cpdAlgo="FindByMolecularFeature">
        <MSDetails p="+" />
        <Device type="TimeOfFlight" />
        <MSPeaks>
          <p rt="25.789" x="149.0231" y="107388.17" v="684312" z="1" s="M+H" />
          <p rt="25.788" x="150.0267" y="8723.31" v="53762" z="1" s="M+H+1" />
          <p rt="25.797" x="151.0305" y="1233.80" v="5688" z="1" s="M+H+2" />
        </MSPeaks>
      </Spectrum>
    </Compound>
    <Compound algo="FindByMolecularFeature">
      <Location m="412.2597" rt="25.790" y="309767" v="2444015" />
      <Spectrum type="MFE" cpdAlgo="FindByMolecularFeature">
        <MSDetails p="+" />
        <Device type="TimeOfFlight" />
        <MSPeaks>
          <p rt="25.789" x="413.2669" y="309767.34" v="1859041" z="1" s="M+H" />
          <p rt="25.790" x="414.2700" y="80351.75" v="480677" z="1" s="M+H+1" />
          <p rt="25.794" x="415.2733" y="13268.19" v="83981" z="1" s="M+H+2" />
          <p rt="25.797" x="416.2732" y="2751.15" v="20315" z="1" s="M+H+3" />
        </MSPeaks>
      </Spectrum>
    </Compound>
    <Compound algo="FindByMolecularFeature">
      <Location m="392.2904" rt="25.883" y="68790" v="688275" />
      <Spectrum type="MFE" cpdAlgo="FindByMolecularFeature">
        <MSDetails p="+" />
        <Device type="TimeOfFlight" />
        <MSPeaks>
          <p rt="25.882" x="393.2976" y="68790.34" v="547264" z="1" s="M+H" />
          <p rt="25.885" x="394.3017" y="16449.55" v="117923" z="1" s="M+H+1" />
          <p rt="25.883" x="395.3044" y="3094.99" v="23087" z="1" s="M+H+2" />
        </MSPeaks>
      </Spectrum>
    </Compound>
    <Compound algo="FindByMolecularFeature">
      <Location m="337.3350" rt="26.079" y="422246" v="5815623" />
      <Spectrum type="MFE" cpdAlgo="FindByMolecularFeature">
        <MSDetails p="+" />
        <Device type="TimeOfFlight" />
        <MSPeaks>
          <p rt="26.079" x="338.3423" y="422245.56" v="4320685" z="1" s="M+H" />
          <p rt="26.080" x="339.3453" y="98300.42" v="1101712" z="1" s="M+H+1" />
          <p rt="26.078" x="340.3490" y="12459.38" v="129096" z="1" s="M+H+2" />
          <p rt="26.070" x="341.3527" y="1245.06" v="13047" z="1" s="M+H+3" />
          <p rt="26.074" x="675.6759" y="11527.44" v="77520" z="1" s="2M+H" />
          <p rt="26.072" x="676.6792" y="5397.13" v="37943" z="1" s="2M+H+1" />
          <p rt="26.077" x="677.6807" y="1747.17" v="10079" z="1" s="2M+H+2" />
        </MSPeaks>
      </Spectrum>
    </Compound>
    <Compound algo="FindByMolecularFeature">
      <Location m="610.4599" rt="26.244" y="70623" v="1074917" />
      <Spectrum type="MFE" cpdAlgo="FindByMolecularFeature">
        <MSDetails p="+" />
        <Device type="TimeOfFlight" />
        <MSPeaks>
          <p rt="26.244" x="611.4672" y="70622.77" v="704117" z="1" s="M+H" />
          <p rt="26.242" x="612.4706" y="31096.84" v="305471" z="1" s="M+H+1" />
          <p rt="26.244" x="613.4734" y="6903.54" v="65329" z="1" s="M+H+2" />
        </MSPeaks>
      </Spectrum>
    </Compound>
    <Compound algo="FindByMolecularFeature">
      <Location m="650.4529" rt="26.245" y="98666" v="1606631" />
      <Spectrum type="MFE" cpdAlgo="FindByMolecularFeature">
        <MSDetails p="+" />
        <Device type="TimeOfFlight" />
        <MSPeaks>
          <p rt="26.245" x="651.4602" y="98666.00" v="1067578" z="1" s="M+H" />
          <p rt="26.245" x="652.4634" y="41401.39" v="442227" z="1" s="M+H+1" />
          <p rt="26.240" x="653.4663" y="9777.23" v="96825" z="1" s="M+H+2" />
        </MSPeaks>
      </Spectrum>
    </Compound>
    <Compound algo="FindByMolecularFeature">
      <Location m="567.4203" rt="26.306" y="63286" v="808269" />
      <Spectrum type="MFE" cpdAlgo="FindByMolecularFeature">
        <MSDetails p="+" />
        <Device type="TimeOfFlight" />
        <MSPeaks>
          <p rt="26.307" x="568.4276" y="63286.16" v="585434" z="1" s="M+H" />
          <p rt="26.304" x="569.4312" y="25383.41" v="222835" z="1" s="M+H+1" />
        </MSPeaks>
      </Spectrum>
    </Compound>
    <Compound algo="FindByMolecularFeature">
      <Location m="609.1779" rt="26.519" y="465931" v="22848640" />
      <Spectrum type="MFE" cpdAlgo="FindByMolecularFeature">
        <MSDetails p="+" />
        <Device type="TimeOfFlight" />
        <MSPeaks>
          <p rt="26.520" x="610.1852" y="465930.59" v="11728817" z="1" s="M+H" />
          <p rt="26.519" x="611.1857" y="255448.72" v="6490622" z="1" s="M+H+1" />
          <p rt="26.517" x="612.1838" y="187603.66" v="4629200" z="1" s="M+H+2" />
        </MSPeaks>
      </Spectrum>
    </Compound>
    <Compound algo="FindByMolecularFeature">
      <Location m="612.1762" rt="26.521" y="75307" v="3001725" />
      <Spectrum type="MFE" cpdAlgo="FindByMolecularFeature">
        <MSDetails p="+" />
        <Device type="TimeOfFlight" />
        <MSPeaks>
          <p rt="26.521" x="613.1835" y="75306.93" v="1919680" z="1" s="M+H" />
          <p rt="26.520" x="614.1817" y="30769.65" v="762721" z="1" s="M+H+1" />
          <p rt="26.520" x="615.1813" y="9965.76" v="252569" z="1" s="M+H+2" />
          <p rt="26.526" x="616.1800" y="2736.87" v="66755" z="1" s="M+H+3" />
        </MSPeaks>
      </Spectrum>
    </Compound>
    <Compound algo="FindByMolecularFeature">
      <Location m="647.5127" rt="26.901" y="111367" v="1792413" />
      <Spectrum type="MFE" cpdAlgo="FindByMolecularFeature">
        <MSDetails p="+" />
        <Device type="TimeOfFlight" />
        <MSPeaks>
          <p rt="26.902" x="648.5200" y="111367.16" v="1173252" z="1" s="M+H" />
          <p rt="26.902" x="649.5228" y="48349.85" v="499852" z="1" s="M+H+1" />
          <p rt="26.895" x="650.5259" y="12017.45" v="104188" z="1" s="M+H+2" />
          <p rt="26.864" x="651.5257" y="1549.87" v="15122" z="1" s="M+H+3" />
        </MSPeaks>
      </Spectrum>
    </Compound>
    <Compound algo="FindByMolecularFeature">
      <Location m="688.5390" rt="26.904" y="69183" v="1098289" />
      <Spectrum type="MFE" cpdAlgo="FindByMolecularFeature">
        <MSDetails p="+" />
        <Device type="TimeOfFlight" />
        <MSPeaks>
          <p rt="26.903" x="689.5463" y="69183.30" v="673750" z="1" s="M+H" />
          <p rt="26.906" x="690.5496" y="33880.57" v="346581" z="1" s="M+H+1" />
          <p rt="26.903" x="691.5483" y="9945.36" v="77959" z="1" s="M+H+2" />
        </MSPeaks>
      </Spectrum>
    </Compound>
    <Compound algo="FindByMolecularFeature">
      <Location m="652.4687" rt="26.906" y="393587" v="6502036" />
      <Spectrum type="MFE" cpdAlgo="FindByMolecularFeature">
        <MSDetails p="+" />
        <Device type="TimeOfFlight" />
        <MSPeaks>
          <p rt="26.906" x="653.4760" y="393587.16" v="4280111" z="1" s="M+H" />
          <p rt="26.906" x="654.4790" y="161632.47" v="1743422" z="1" s="M+H+1" />
          <p rt="26.906" x="655.4821" y="38397.67" v="405910" z="1" s="M+H+2" />
          <p rt="26.896" x="656.4879" y="5815.88" v="60905" z="1" s="M+H+3" />
          <p rt="26.907" x="657.4954" y="1041.95" v="11687" z="1" s="M+H+4" />
        </MSPeaks>
      </Spectrum>
    </Compound>
    <Compound algo="FindByMolecularFeature">
      <Location m="612.4759" rt="26.908" y="191059" v="3218762" />
      <Spectrum type="MFE" cpdAlgo="FindByMolecularFeature">
        <MSDetails p="+" />
        <Device type="TimeOfFlight" />
        <MSPeaks>
          <p rt="26.909" x="613.4832" y="191058.67" v="2063513" z="1" s="M+H" />
          <p rt="26.908" x="614.4857" y="81867.88" v="884420" z="1" s="M+H+1" />
          <p rt="26.911" x="615.4890" y="19879.33" v="215718" z="1" s="M+H+2" />
          <p rt="26.901" x="616.4880" y="4299.30" v="46302" z="1" s="M+H+3" />
          <p rt="26.871" x="617.5012" y="593.33" v="8809" z="1" s="M+H+4" />
        </MSPeaks>
      </Spectrum>
    </Compound>
    <Compound algo="FindByMolecularFeature">
      <Location m="650.4526" rt="27.574" y="77075" v="1158549" />
      <Spectrum type="MFE" cpdAlgo="FindByMolecularFeature">
        <MSDetails p="+" />
        <Device type="TimeOfFlight" />
        <MSPeaks>
          <p rt="27.573" x="651.4599" y="77075.45" v="704200" z="1" s="M+H" />
          <p rt="27.576" x="652.4630" y="31990.09" v="290225" z="1" s="M+H+1" />
          <p rt="27.572" x="653.4732" y="22435.96" v="164124" z="1" s="M+H+2" />
        </MSPeaks>
      </Spectrum>
    </Compound>
    <Compound algo="FindByMolecularFeature">
      <Location m="849.2439" rt="27.832" y="95866" v="3034522" />
      <Spectrum type="MFE" cpdAlgo="FindByMolecularFeature">
        <MSDetails p="+" />
        <Device type="TimeOfFlight" />
        <MSPeaks>
          <p rt="27.832" x="850.2511" y="95865.55" v="1206617" z="1" s="M+H" />
          <p rt="27.831" x="851.2519" y="75972.82" v="965692" z="1" s="M+H+1" />
          <p rt="27.833" x="852.2505" y="66360.07" v="862214" z="1" s="M+H+2" />
        </MSPeaks>
      </Spectrum>
    </Compound>
    <Compound algo="FindByMolecularFeature">
      <Location m="654.4839" rt="28.407" y="102405" v="1751777" />
      <Spectrum type="MFE" cpdAlgo="FindByMolecularFeature">
        <MSDetails p="+" />
        <Device type="TimeOfFlight" />
        <MSPeaks>
          <p rt="28.406" x="655.4911" y="102405.04" v="1112161" z="1" s="M+H" />
          <p rt="28.408" x="656.4969" y="45596.57" v="525587" z="1" s="M+H+1" />
          <p rt="28.412" x="657.5019" y="10568.52" v="114029" z="1" s="M+H+2" />
        </MSPeaks>
      </Spectrum>
    </Compound>
    <Compound algo="FindByMolecularFeature">
      <Location m="654.4840" rt="28.653" y="136446" v="2761301" />
      <Spectrum type="MFE" cpdAlgo="FindByMolecularFeature">
        <MSDetails p="+" />
        <Device type="TimeOfFlight" />
        <MSPeaks>
          <p rt="28.653" x="655.4913" y="136445.89" v="1835507" z="1" s="M+H" />
          <p rt="28.650" x="656.4950" y="58346.45" v="737550" z="1" s="M+H+1" />
          <p rt="28.658" x="657.4993" y="13336.08" v="188244" z="1" s="M+H+2" />
        </MSPeaks>
      </Spectrum>
    </Compound>
    <Compound algo="FindByMolecularFeature">
      <Location m="614.4909" rt="28.657" y="85749" v="1751169" />
      <Spectrum type="MFE" cpdAlgo="FindByMolecularFeature">
        <MSDetails p="+" />
        <Device type="TimeOfFlight" />
        <MSPeaks>
          <p rt="28.659" x="615.4982" y="85748.79" v="1172096" z="1" s="M+H" />
          <p rt="28.654" x="616.5014" y="35587.63" v="454011" z="1" s="M+H+1" />
          <p rt="28.652" x="617.5063" y="8383.32" v="125062" z="1" s="M+H+2" />
        </MSPeaks>
      </Spectrum>
    </Compound>
    <Compound algo="FindByMolecularFeature">
      <Location m="662.4468" rt="29.152" y="75905" v="3311081" />
      <Spectrum type="MFE" cpdAlgo="FindByMolecularFeature">
        <MSDetails p="+" />
        <Device type="TimeOfFlight" />
        <MSPeaks>
          <p rt="29.151" x="663.4541" y="75905.48" v="2095098" z="1" s="M+H" />
          <p rt="29.156" x="664.4574" y="34423.50" v="943311" z="1" s="M+H+1" />
          <p rt="29.146" x="665.4606" y="8836.59" v="222939" z="1" s="M+H+2" />
          <p rt="29.155" x="666.4648" y="1971.26" v="49733" z="1" s="M+H+3" />
        </MSPeaks>
      </Spectrum>
    </Compound>
    <Compound algo="FindByMolecularFeature">
      <Location m="720.4996" rt="29.173" y="69391" v="3048163" />
      <Spectrum type="MFE" cpdAlgo="FindByMolecularFeature">
        <MSDetails p="+" />
        <Device type="TimeOfFlight" />
        <MSPeaks>
          <p rt="29.174" x="721.5069" y="69391.35" v="1921686" z="1" s="M+H" />
          <p rt="29.170" x="722.5104" y="32876.07" v="865230" z="1" s="M+H+1" />
          <p rt="29.164" x="723.5130" y="8968.64" v="239045" z="1" s="M+H+2" />
          <p rt="29.232" x="724.5174" y="849.48" v="22202" z="1" s="M+H+3" />
        </MSPeaks>
      </Spectrum>
    </Compound>
    <Compound algo="FindByMolecularFeature">
      <Location m="538.1574" rt="29.211" y="109599" v="2509959" />
      <Spectrum type="MFE" cpdAlgo="FindByMolecularFeature">
        <MSDetails p="+" />
        <Device type="TimeOfFlight" />
        <MSPeaks>
          <p rt="29.210" x="539.1647" y="109599.02" v="1620392" z="1" s="M+H" />
          <p rt="29.211" x="540.1630" y="43108.13" v="640892" z="1" s="M+H+1" />
          <p rt="29.215" x="541.1618" y="12312.13" v="187613" z="1" s="M+H+2" />
          <p rt="29.214" x="542.1594" y="3660.72" v="53484" z="1" s="M+H+3" />
          <p rt="29.209" x="543.1568" y="518.70" v="7578" z="1" s="M+H+4" />
        </MSPeaks>
      </Spectrum>
    </Compound>
    <Compound algo="FindByMolecularFeature">
      <Location m="280.0436" rt="29.212" y="65880" v="1498249" />
      <Spectrum type="MFE" cpdAlgo="FindByMolecularFeature">
        <MSDetails p="+" />
        <Device type="TimeOfFlight" />
        <MSPeaks>
          <p rt="29.211" x="281.0509" y="65880.49" v="1023102" z="1" s="M+H" />
          <p rt="29.211" x="282.0521" y="17707.70" v="268538" z="1" s="M+H+1" />
          <p rt="29.213" x="283.0496" y="11251.88" v="167538" z="1" s="M+H+2" />
          <p rt="29.217" x="284.0502" y="2601.49" v="39071" z="1" s="M+H+3" />
        </MSPeaks>
      </Spectrum>
    </Compound>
    <Compound algo="FindByMolecularFeature">
      <Location m="502.1004" rt="29.212" y="76753" v="2104999" />
      <Spectrum type="MFE" cpdAlgo="FindByMolecularFeature">
        <MSDetails p="+" />
        <Device type="TimeOfFlight" />
        <MSPeaks>
          <p rt="29.213" x="503.1077" y="76752.55" v="1178230" z="1" s="M+H" />
          <p rt="29.210" x="504.1083" y="36770.27" v="527230" z="1" s="M+H+1" />
          <p rt="29.214" x="505.1062" y="26630.99" v="399538" z="1" s="M+H+2" />
        </MSPeaks>
      </Spectrum>
    </Compound>
    <Compound algo="FindByMolecularFeature">
      <Location m="535.1592" rt="29.213" y="962454" v="26717246" />
      <Spectrum type="MFE" cpdAlgo="FindByMolecularFeature">
        <MSDetails p="+" />
        <Device type="TimeOfFlight" />
        <MSPeaks>
          <p rt="29.212" x="536.1665" y="962454.19" v="14751448" z="1" s="M+H" />
          <p rt="29.213" x="537.1671" y="461360.63" v="7052829" z="1" s="M+H+1" />
          <p rt="29.212" x="538.1650" y="320590.59" v="4912971" z="1" s="M+H+2" />
        </MSPeaks>
      </Spectrum>
    </Compound>
  </CompoundList>
</CEF>
