# Supplementary material for: Identification of sunflower, rapeseed, flaxseed and sesame seed oil metabolomic markers as a potential tool for oil authentication and detecting adulterations
Source: PLoS One. 2023 Apr 20;18(4):e0284599. doi: 10.1371/journal.pone.0284599 (PMC10118080; doi:10.1371/journal.pone.0284599)
Supplement: S1 File — (ZIP) [file pone.0284599.s001.zip › CEF/L_b1.cef]

<CEF version="1.0.0.0">
  <CompoundList>
    <Compound algo="FindByMolecularFeature">
      <Location m="140.9516" rt="0.544" y="294252" v="1076603" />
      <Spectrum type="MFE" cpdAlgo="FindByMolecularFeature">
        <MSDetails p="+" />
        <Device type="TimeOfFlight" />
        <MSPeaks>
          <p rt="0.544" x="141.9589" y="294251.56" v="967209" z="1" s="M+H" />
          <p rt="0.544" x="142.9635" y="18546.50" v="62455" z="1" s="M+H+1" />
          <p rt="0.544" x="143.9594" y="14798.47" v="46940" z="1" s="M+H+2" />
        </MSPeaks>
      </Spectrum>
    </Compound>
    <Compound algo="FindByMolecularFeature">
      <Location m="472.0916" rt="0.614" y="130077" v="404399" />
      <Spectrum type="MFE" cpdAlgo="FindByMolecularFeature">
        <MSDetails p="+" />
        <Device type="TimeOfFlight" />
        <MSPeaks>
          <p rt="0.614" x="237.0531" y="130076.53" v="386001" z="2" s="M+2H" />
          <p rt="0.632" x="237.5644" y="5506.37" v="18398" z="2" s="M+2H+1" />
        </MSPeaks>
      </Spectrum>
    </Compound>
    <Compound algo="FindByMolecularFeature">
      <Location m="139.0611" rt="0.618" y="52330" v="251793" />
      <Spectrum type="MFE" cpdAlgo="FindByMolecularFeature">
        <MSDetails p="+" />
        <Device type="TimeOfFlight" />
        <MSPeaks>
          <p rt="0.618" x="140.0684" y="52329.64" v="241906" z="1" s="M+H" />
          <p rt="0.621" x="141.0716" y="2397.85" v="9887" z="1" s="M+H+1" />
        </MSPeaks>
      </Spectrum>
    </Compound>
    <Compound algo="FindByMolecularFeature">
      <Location m="526.1510" rt="0.623" y="105230" v="498796" />
      <Spectrum type="MFE" cpdAlgo="FindByMolecularFeature">
        <MSDetails p="+" />
        <Device type="TimeOfFlight" />
        <MSPeaks>
          <p rt="0.623" x="527.1582" y="105229.71" v="396385" z="1" s="M+H" />
          <p rt="0.622" x="528.1614" y="21040.06" v="78361" z="1" s="M+H+1" />
          <p rt="0.624" x="529.1629" y="5893.54" v="21444" z="1" s="M+H+2" />
          <p rt="0.634" x="530.1638" y="734.26" v="2605" z="1" s="M+H+3" />
        </MSPeaks>
      </Spectrum>
    </Compound>
    <Compound algo="FindByMolecularFeature">
      <Location m="364.0986" rt="0.630" y="373892" v="1699200" />
      <Spectrum type="MFE" cpdAlgo="FindByMolecularFeature">
        <MSDetails p="+" />
        <Device type="TimeOfFlight" />
        <MSPeaks>
          <p rt="0.630" x="365.1059" y="373892.13" v="1456035" z="1" s="M+H" />
          <p rt="0.630" x="366.1089" y="49892.74" v="193988" z="1" s="M+H+1" />
          <p rt="0.630" x="367.1107" y="11725.18" v="44757" z="1" s="M+H+2" />
          <p rt="0.635" x="368.1117" y="1209.86" v="4421" z="1" s="M+H+3" />
        </MSPeaks>
      </Spectrum>
    </Compound>
    <Compound algo="FindByMolecularFeature">
      <Location m="202.0454" rt="0.640" y="52531" v="286515" />
      <Spectrum type="MFE" cpdAlgo="FindByMolecularFeature">
        <MSDetails p="+" />
        <Device type="TimeOfFlight" />
        <MSPeaks>
          <p rt="0.638" x="203.0527" y="52530.77" v="252314" z="1" s="M+H" />
          <p rt="0.643" x="204.0559" y="4672.78" v="20676" z="1" s="M+H+1" />
          <p rt="0.661" x="205.0483" y="6720.17" v="13526" z="1" s="M+H+2" />
        </MSPeaks>
      </Spectrum>
    </Compound>
    <Compound algo="FindByMolecularFeature">
      <Location m="117.1154" rt="0.647" y="221719" v="979640" />
      <Spectrum type="MFE" cpdAlgo="FindByMolecularFeature">
        <MSDetails p="+" />
        <Device type="TimeOfFlight" />
        <MSPeaks>
          <p rt="0.647" x="118.1227" y="221719.33" v="909721" z="1" s="M+H" />
          <p rt="0.647" x="119.1262" y="17447.69" v="66116" z="1" s="M+H+1" />
          <p rt="0.655" x="120.1275" y="1224.79" v="3802" z="1" s="M+H+2" />
        </MSPeaks>
      </Spectrum>
    </Compound>
    <Compound algo="FindByMolecularFeature">
      <Location m="262.1028" rt="0.659" y="120619" v="452183" />
      <Spectrum type="MFE" cpdAlgo="FindByMolecularFeature">
        <MSDetails p="+" />
        <Device type="TimeOfFlight" />
        <MSPeaks>
          <p rt="0.659" x="263.1101" y="120618.86" v="404042" z="1" s="M+H" />
          <p rt="0.658" x="264.1135" y="11728.18" v="39652" z="1" s="M+H+1" />
          <p rt="0.655" x="265.1145" y="3133.37" v="8489" z="1" s="M+H+2" />
        </MSPeaks>
      </Spectrum>
    </Compound>
    <Compound algo="FindByMolecularFeature">
      <Location m="188.0659" rt="0.659" y="183764" v="732727" />
      <Spectrum type="MFE" cpdAlgo="FindByMolecularFeature">
        <MSDetails p="+" />
        <Device type="TimeOfFlight" />
        <MSPeaks>
          <p rt="0.660" x="189.0732" y="183763.84" v="675682" z="1" s="M+H" />
          <p rt="0.655" x="190.0769" y="12821.76" v="47393" z="1" s="M+H+1" />
          <p rt="0.656" x="191.0764" y="3256.07" v="9652" z="1" s="M+H+2" />
        </MSPeaks>
      </Spectrum>
    </Compound>
    <Compound algo="FindByMolecularFeature">
      <Location m="191.9723" rt="0.662" y="115365" v="1754136" />
      <Spectrum type="MFE" cpdAlgo="FindByMolecularFeature">
        <MSDetails p="+" />
        <Device type="TimeOfFlight" />
        <MSPeaks>
          <p rt="0.652" x="192.9796" y="115364.61" v="1274421" z="1" s="M+H" />
          <p rt="0.615" x="193.9831" y="7612.02" v="34189" z="1" s="M+H+1" />
          <p rt="0.699" x="194.9797" y="19560.73" v="330336" z="1" s="M+H+2" />
          <p rt="0.651" x="195.9914" y="1461.02" v="12320" z="1" s="M+H+3" />
          <p rt="0.691" x="196.9754" y="7437.59" v="102870" z="1" s="M+H+4" />
        </MSPeaks>
      </Spectrum>
    </Compound>
    <Compound algo="FindByMolecularFeature">
      <Location m="133.1104" rt="0.664" y="262769" v="964329" />
      <Spectrum type="MFE" cpdAlgo="FindByMolecularFeature">
        <MSDetails p="+" />
        <Device type="TimeOfFlight" />
        <MSPeaks>
          <p rt="0.664" x="134.1177" y="262768.66" v="905519" z="1" s="M+H" />
          <p rt="0.665" x="135.1209" y="15869.64" v="54480" z="1" s="M+H+1" />
          <p rt="0.662" x="136.1209" y="1417.99" v="4330" z="1" s="M+H+2" />
        </MSPeaks>
      </Spectrum>
    </Compound>
    <Compound algo="FindByMolecularFeature">
      <Location m="186.9928" rt="0.666" y="82300" v="1302072" />
      <Spectrum type="MFE" cpdAlgo="FindByMolecularFeature">
        <MSDetails p="+" />
        <Device type="TimeOfFlight" />
        <MSPeaks>
          <p rt="0.660" x="188.0001" y="82300.28" v="864477" z="1" s="M+H" />
          <p rt="0.660" x="189.0026" y="6859.56" v="68663" z="1" s="M+H+1" />
          <p rt="0.682" x="189.9934" y="36650.07" v="368932" z="1" s="M+H+2" />
        </MSPeaks>
      </Spectrum>
    </Compound>
    <Compound algo="FindByMolecularFeature">
      <Location m="237.0062" rt="0.679" y="262964" v="3194910" />
      <Spectrum type="MFE" cpdAlgo="FindByMolecularFeature">
        <MSDetails p="+" />
        <Device type="TimeOfFlight" />
        <MSPeaks>
          <p rt="0.681" x="238.0135" y="262964.00" v="2727922" z="1" s="M+H" />
          <p rt="0.664" x="239.0190" y="39489.75" v="407867" z="1" s="M+H+1" />
          <p rt="0.679" x="240.0193" y="5812.83" v="59121" z="1" s="M+H+2" />
        </MSPeaks>
      </Spectrum>
    </Compound>
    <Compound algo="FindByMolecularFeature">
      <Location m="214.0625" rt="0.687" y="111252" v="857093" />
      <Spectrum type="MFE" cpdAlgo="FindByMolecularFeature">
        <MSDetails p="+" />
        <Device type="TimeOfFlight" />
        <MSPeaks>
          <p rt="0.688" x="215.0698" y="111252.15" v="778907" z="1" s="M+H" />
          <p rt="0.681" x="216.0734" y="8866.61" v="61895" z="1" s="M+H+1" />
          <p rt="0.662" x="217.0729" y="3233.18" v="16291" z="1" s="M+H+2" />
        </MSPeaks>
      </Spectrum>
    </Compound>
    <Compound algo="FindByMolecularFeature">
      <Location m="208.0526" rt="0.688" y="106043" v="1082580" />
      <Spectrum type="MFE" cpdAlgo="FindByMolecularFeature">
        <MSDetails p="+" />
        <Device type="TimeOfFlight" />
        <MSPeaks>
          <p rt="0.688" x="209.0599" y="106042.72" v="991566" z="1" s="M+H" />
          <p rt="0.688" x="210.0637" y="8278.11" v="76784" z="1" s="M+H+1" />
          <p rt="0.684" x="211.0651" y="1980.28" v="14230" z="1" s="M+H+2" />
        </MSPeaks>
      </Spectrum>
    </Compound>
    <Compound algo="FindByMolecularFeature">
      <Location m="336.0344" rt="0.727" y="58490" v="379247" />
      <Spectrum type="MFE" cpdAlgo="FindByMolecularFeature">
        <MSDetails p="+" />
        <Device type="TimeOfFlight" />
        <MSPeaks>
          <p rt="0.729" x="337.0417" y="58490.42" v="327020" z="1" s="M+H" />
          <p rt="0.716" x="338.0457" y="6506.67" v="38654" z="1" s="M+H+1" />
          <p rt="0.708" x="339.0475" y="2417.26" v="13572" z="1" s="M+H+2" />
        </MSPeaks>
      </Spectrum>
    </Compound>
    <Compound algo="FindByMolecularFeature">
      <Location m="133.1103" rt="0.849" y="81242" v="330141" />
      <Spectrum type="MFE" cpdAlgo="FindByMolecularFeature">
        <MSDetails p="+" />
        <Device type="TimeOfFlight" />
        <MSPeaks>
          <p rt="0.849" x="134.1175" y="81242.15" v="314892" z="1" s="M+H" />
          <p rt="0.854" x="135.1209" y="4354.04" v="15249" z="1" s="M+H+1" />
        </MSPeaks>
      </Spectrum>
    </Compound>
    <Compound algo="FindByMolecularFeature">
      <Location m="143.0405" rt="1.451" y="141787" v="805522" />
      <Spectrum type="MFE" cpdAlgo="FindByMolecularFeature">
        <MSDetails p="+" />
        <Device type="TimeOfFlight" />
        <MSPeaks>
          <p rt="1.451" x="144.0478" y="141786.52" v="714215" z="1" s="M+H" />
          <p rt="1.451" x="145.0505" y="11353.44" v="57556" z="1" s="M+H+1" />
          <p rt="1.453" x="146.0447" y="6537.56" v="31820" z="1" s="M+H+2" />
          <p rt="1.439" x="147.0461" y="407.02" v="1930" z="1" s="M+H+3" />
        </MSPeaks>
      </Spectrum>
    </Compound>
    <Compound algo="FindByMolecularFeature">
      <Location m="126.0315" rt="2.328" y="69313" v="479140" />
      <Spectrum type="MFE" cpdAlgo="FindByMolecularFeature">
        <MSDetails p="+" />
        <Device type="TimeOfFlight" />
        <MSPeaks>
          <p rt="2.328" x="127.0387" y="69313.36" v="448809" z="1" s="M+H" />
          <p rt="2.328" x="128.0426" y="4432.21" v="30331" z="1" s="M+H+1" />
        </MSPeaks>
      </Spectrum>
    </Compound>
    <Compound algo="FindByMolecularFeature">
      <Location m="113.0840" rt="2.755" y="162990" v="1129742" />
      <Spectrum type="MFE" cpdAlgo="FindByMolecularFeature">
        <MSDetails p="+" />
        <Device type="TimeOfFlight" />
        <MSPeaks>
          <p rt="2.755" x="114.0913" y="162990.41" v="1044105" z="1" s="M+H" />
          <p rt="2.750" x="115.0944" y="11793.62" v="81097" z="1" s="M+H+1" />
          <p rt="2.765" x="116.1032" y="872.10" v="4540" z="1" s="M+H+2" />
        </MSPeaks>
      </Spectrum>
    </Compound>
    <Compound algo="FindByMolecularFeature">
      <Location m="282.1675" rt="3.109" y="59886" v="325252" />
      <Spectrum type="MFE" cpdAlgo="FindByMolecularFeature">
        <MSDetails p="+" />
        <Device type="TimeOfFlight" />
        <MSPeaks>
          <p rt="3.109" x="283.1748" y="59886.08" v="282372" z="1" s="M+H" />
          <p rt="3.110" x="284.1785" y="8292.47" v="37452" z="1" s="M+H+1" />
          <p rt="3.103" x="285.1801" y="1437.08" v="5428" z="1" s="M+H+2" />
        </MSPeaks>
      </Spectrum>
    </Compound>
    <Compound algo="FindByMolecularFeature">
      <Location m="127.0995" rt="3.173" y="147339" v="852134" />
      <Spectrum type="MFE" cpdAlgo="FindByMolecularFeature">
        <MSDetails p="+" />
        <Device type="TimeOfFlight" />
        <MSPeaks>
          <p rt="3.173" x="128.1067" y="147339.39" v="788714" z="1" s="M+H" />
          <p rt="3.169" x="129.1100" y="12388.80" v="60339" z="1" s="M+H+1" />
          <p rt="3.179" x="130.1154" y="975.77" v="3081" z="1" s="M+H+2" />
        </MSPeaks>
      </Spectrum>
    </Compound>
    <Compound algo="FindByMolecularFeature">
      <Location m="138.0680" rt="3.173" y="84404" v="530481" />
      <Spectrum type="MFE" cpdAlgo="FindByMolecularFeature">
        <MSDetails p="+" />
        <Device type="TimeOfFlight" />
        <MSPeaks>
          <p rt="3.174" x="139.0753" y="84404.37" v="481774" z="1" s="M+H" />
          <p rt="3.172" x="140.0783" y="9010.69" v="48707" z="1" s="M+H+1" />
        </MSPeaks>
      </Spectrum>
    </Compound>
    <Compound algo="FindByMolecularFeature">
      <Location m="155.0944" rt="3.175" y="99546" v="605513" />
      <Spectrum type="MFE" cpdAlgo="FindByMolecularFeature">
        <MSDetails p="+" />
        <Device type="TimeOfFlight" />
        <MSPeaks>
          <p rt="3.175" x="156.1017" y="99545.52" v="547496" z="1" s="M+H" />
          <p rt="3.177" x="157.1050" y="10493.99" v="58017" z="1" s="M+H+1" />
        </MSPeaks>
      </Spectrum>
    </Compound>
    <Compound algo="FindByMolecularFeature">
      <Location m="288.2048" rt="3.252" y="126800" v="663039" />
      <Spectrum type="MFE" cpdAlgo="FindByMolecularFeature">
        <MSDetails p="+" />
        <Device type="TimeOfFlight" />
        <MSPeaks>
          <p rt="3.252" x="289.2121" y="126800.10" v="559421" z="1" s="M+H" />
          <p rt="3.253" x="290.2150" y="20909.55" v="94042" z="1" s="M+H+1" />
          <p rt="3.248" x="291.2176" y="2602.81" v="9576" z="1" s="M+H+2" />
        </MSPeaks>
      </Spectrum>
    </Compound>
    <Compound algo="FindByMolecularFeature">
      <Location m="326.1940" rt="3.593" y="83065" v="471591" />
      <Spectrum type="MFE" cpdAlgo="FindByMolecularFeature">
        <MSDetails p="+" />
        <Device type="TimeOfFlight" />
        <MSPeaks>
          <p rt="3.593" x="327.2013" y="83064.88" v="401551" z="1" s="M+H" />
          <p rt="3.595" x="328.2048" y="12231.49" v="59593" z="1" s="M+H+1" />
          <p rt="3.596" x="329.2065" y="2373.47" v="10447" z="1" s="M+H+2" />
        </MSPeaks>
      </Spectrum>
    </Compound>
    <Compound algo="FindByMolecularFeature">
      <Location m="343.2205" rt="3.594" y="145672" v="866263" />
      <Spectrum type="MFE" cpdAlgo="FindByMolecularFeature">
        <MSDetails p="+" />
        <Device type="TimeOfFlight" />
        <MSPeaks>
          <p rt="3.594" x="344.2278" y="145671.97" v="734003" z="1" s="M+H" />
          <p rt="3.593" x="345.2311" y="22451.42" v="114841" z="1" s="M+H+1" />
          <p rt="3.590" x="346.2332" y="4035.05" v="17419" z="1" s="M+H+2" />
        </MSPeaks>
      </Spectrum>
    </Compound>
    <Compound algo="FindByMolecularFeature">
      <Location m="370.2201" rt="4.022" y="88333" v="516079" />
      <Spectrum type="MFE" cpdAlgo="FindByMolecularFeature">
        <MSDetails p="+" />
        <Device type="TimeOfFlight" />
        <MSPeaks>
          <p rt="4.021" x="371.2274" y="88333.27" v="426594" z="1" s="M+H" />
          <p rt="4.023" x="372.2306" y="15820.13" v="76496" z="1" s="M+H+1" />
          <p rt="4.020" x="373.2326" y="2875.89" v="12989" z="1" s="M+H+2" />
        </MSPeaks>
      </Spectrum>
    </Compound>
    <Compound algo="FindByMolecularFeature">
      <Location m="387.2470" rt="4.023" y="260744" v="1605865" />
      <Spectrum type="MFE" cpdAlgo="FindByMolecularFeature">
        <MSDetails p="+" />
        <Device type="TimeOfFlight" />
        <MSPeaks>
          <p rt="4.023" x="388.2543" y="260743.70" v="1322602" z="1" s="M+H" />
          <p rt="4.021" x="389.2572" y="47218.36" v="238157" z="1" s="M+H+1" />
          <p rt="4.022" x="390.2593" y="8302.97" v="41077" z="1" s="M+H+2" />
          <p rt="4.030" x="391.2626" y="827.57" v="4029" z="1" s="M+H+3" />
        </MSPeaks>
      </Spectrum>
    </Compound>
    <Compound algo="FindByMolecularFeature">
      <Location m="302.2206" rt="4.186" y="296396" v="1565179" />
      <Spectrum type="MFE" cpdAlgo="FindByMolecularFeature">
        <MSDetails p="+" />
        <Device type="TimeOfFlight" />
        <MSPeaks>
          <p rt="4.192" x="152.1166" y="1490.36" v="3806" z="2" s="M+2H" />
          <p rt="4.186" x="303.2279" y="296396.06" v="1322172" z="1" s="M+H" />
          <p rt="4.186" x="304.2309" y="47615.40" v="211050" z="1" s="M+H+1" />
          <p rt="4.189" x="305.2330" y="6318.16" v="26747" z="1" s="M+H+2" />
          <p rt="4.180" x="306.2349" y="331.69" v="1404" z="1" s="M+H+3" />
        </MSPeaks>
      </Spectrum>
    </Compound>
    <Compound algo="FindByMolecularFeature">
      <Location m="414.2466" rt="4.406" y="84952" v="513233" />
      <Spectrum type="MFE" cpdAlgo="FindByMolecularFeature">
        <MSDetails p="+" />
        <Device type="TimeOfFlight" />
        <MSPeaks>
          <p rt="4.406" x="415.2538" y="84952.23" v="421417" z="1" s="M+H" />
          <p rt="4.407" x="416.2569" y="15662.92" v="76792" z="1" s="M+H+1" />
          <p rt="4.406" x="417.2593" y="3114.88" v="15024" z="1" s="M+H+2" />
        </MSPeaks>
      </Spectrum>
    </Compound>
    <Compound algo="FindByMolecularFeature">
      <Location m="431.2735" rt="4.406" y="343014" v="2108019" />
      <Spectrum type="MFE" cpdAlgo="FindByMolecularFeature">
        <MSDetails p="+" />
        <Device type="TimeOfFlight" />
        <MSPeaks>
          <p rt="4.406" x="432.2807" y="343013.72" v="1700048" z="1" s="M+H" />
          <p rt="4.406" x="433.2837" y="68382.08" v="341019" z="1" s="M+H+1" />
          <p rt="4.405" x="434.2856" y="12129.24" v="59084" z="1" s="M+H+2" />
          <p rt="4.403" x="435.2885" y="1652.02" v="7868" z="1" s="M+H+3" />
        </MSPeaks>
      </Spectrum>
    </Compound>
    <Compound algo="FindByMolecularFeature">
      <Location m="141.1155" rt="4.446" y="378226" v="2368954" />
      <Spectrum type="MFE" cpdAlgo="FindByMolecularFeature">
        <MSDetails p="+" />
        <Device type="TimeOfFlight" />
        <MSPeaks>
          <p rt="4.446" x="142.1228" y="378226.44" v="2162732" z="1" s="M+H" />
          <p rt="4.446" x="143.1259" y="33560.35" v="194708" z="1" s="M+H+1" />
          <p rt="4.446" x="144.1293" y="2240.37" v="11515" z="1" s="M+H+2" />
        </MSPeaks>
      </Spectrum>
    </Compound>
    <Compound algo="FindByMolecularFeature">
      <Location m="169.1105" rt="4.446" y="428557" v="2811105" />
      <Spectrum type="MFE" cpdAlgo="FindByMolecularFeature">
        <MSDetails p="+" />
        <Device type="TimeOfFlight" />
        <MSPeaks>
          <p rt="4.446" x="170.1178" y="428557.41" v="2522172" z="1" s="M+H" />
          <p rt="4.445" x="171.1207" y="45758.00" v="265914" z="1" s="M+H+1" />
          <p rt="4.442" x="172.1250" y="4444.11" v="23020" z="1" s="M+H+2" />
        </MSPeaks>
      </Spectrum>
    </Compound>
    <Compound algo="FindByMolecularFeature">
      <Location m="124.0891" rt="4.446" y="89290" v="563680" />
      <Spectrum type="MFE" cpdAlgo="FindByMolecularFeature">
        <MSDetails p="+" />
        <Device type="TimeOfFlight" />
        <MSPeaks>
          <p rt="4.446" x="125.0964" y="89290.48" v="512653" z="1" s="M+H" />
          <p rt="4.444" x="126.0994" y="9590.86" v="48097" z="1" s="M+H+1" />
          <p rt="4.444" x="127.0986" y="896.30" v="2930" z="1" s="M+H+2" />
        </MSPeaks>
      </Spectrum>
    </Compound>
    <Compound algo="FindByMolecularFeature">
      <Location m="209.1026" rt="4.447" y="118954" v="693699" />
      <Spectrum type="MFE" cpdAlgo="FindByMolecularFeature">
        <MSDetails p="+" />
        <Device type="TimeOfFlight" />
        <MSPeaks>
          <p rt="4.447" x="210.1099" y="118953.78" v="619722" z="1" s="M+H" />
          <p rt="4.446" x="211.1133" y="12720.50" v="66645" z="1" s="M+H+1" />
          <p rt="4.453" x="212.1184" y="1269.27" v="7333" z="1" s="M+H+2" />
        </MSPeaks>
      </Spectrum>
    </Compound>
    <Compound algo="FindByMolecularFeature">
      <Location m="152.0839" rt="4.448" y="68357" v="456651" />
      <Spectrum type="MFE" cpdAlgo="FindByMolecularFeature">
        <MSDetails p="+" />
        <Device type="TimeOfFlight" />
        <MSPeaks>
          <p rt="4.447" x="153.0912" y="68357.07" v="411828" z="1" s="M+H" />
          <p rt="4.454" x="154.0942" y="7576.97" v="44823" z="1" s="M+H+1" />
        </MSPeaks>
      </Spectrum>
    </Compound>
    <Compound algo="FindByMolecularFeature">
      <Location m="235.1321" rt="4.660" y="124528" v="703697" />
      <Spectrum type="MFE" cpdAlgo="FindByMolecularFeature">
        <MSDetails p="+" />
        <Device type="TimeOfFlight" />
        <MSPeaks>
          <p rt="4.660" x="236.1394" y="124528.15" v="606351" z="1" s="M+H" />
          <p rt="4.659" x="237.1423" y="17288.37" v="84251" z="1" s="M+H+1" />
          <p rt="4.664" x="238.1443" y="1817.89" v="13095" z="1" s="M+H+2" />
        </MSPeaks>
      </Spectrum>
    </Compound>
    <Compound algo="FindByMolecularFeature">
      <Location m="475.2996" rt="4.749" y="335389" v="2097463" />
      <Spectrum type="MFE" cpdAlgo="FindByMolecularFeature">
        <MSDetails p="+" />
        <Device type="TimeOfFlight" />
        <MSPeaks>
          <p rt="4.749" x="476.3069" y="335388.75" v="1669637" z="1" s="M+H" />
          <p rt="4.750" x="477.3099" y="70022.95" v="345691" z="1" s="M+H+1" />
          <p rt="4.748" x="478.3115" y="14785.08" v="73037" z="1" s="M+H+2" />
          <p rt="4.749" x="479.3146" y="1912.65" v="9098" z="1" s="M+H+3" />
        </MSPeaks>
      </Spectrum>
    </Compound>
    <Compound algo="FindByMolecularFeature">
      <Location m="458.2727" rt="4.750" y="68181" v="437335" />
      <Spectrum type="MFE" cpdAlgo="FindByMolecularFeature">
        <MSDetails p="+" />
        <Device type="TimeOfFlight" />
        <MSPeaks>
          <p rt="4.750" x="459.2800" y="68180.64" v="345012" z="1" s="M+H" />
          <p rt="4.749" x="460.2832" y="15018.98" v="76529" z="1" s="M+H+1" />
          <p rt="4.747" x="461.2855" y="3327.45" v="15794" z="1" s="M+H+2" />
        </MSPeaks>
      </Spectrum>
    </Compound>
    <Compound algo="FindByMolecularFeature">
      <Location m="519.3257" rt="5.059" y="268807" v="1709100" />
      <Spectrum type="MFE" cpdAlgo="FindByMolecularFeature">
        <MSDetails p="+" />
        <Device type="TimeOfFlight" />
        <MSPeaks>
          <p rt="5.059" x="520.3330" y="268807.38" v="1322435" z="1" s="M+H" />
          <p rt="5.059" x="521.3358" y="63309.01" v="308106" z="1" s="M+H+1" />
          <p rt="5.058" x="522.3386" y="13868.74" v="68101" z="1" s="M+H+2" />
          <p rt="5.059" x="523.3409" y="2227.32" v="10457" z="1" s="M+H+3" />
        </MSPeaks>
      </Spectrum>
    </Compound>
    <Compound algo="FindByMolecularFeature">
      <Location m="563.3516" rt="5.339" y="174050" v="1140844" />
      <Spectrum type="MFE" cpdAlgo="FindByMolecularFeature">
        <MSDetails p="+" />
        <Device type="TimeOfFlight" />
        <MSPeaks>
          <p rt="5.339" x="564.3588" y="174049.78" v="859938" z="1" s="M+H" />
          <p rt="5.340" x="565.3619" y="45519.47" v="224974" z="1" s="M+H+1" />
          <p rt="5.339" x="566.3640" y="10088.59" v="47672" z="1" s="M+H+2" />
          <p rt="5.344" x="567.3663" y="1747.97" v="8260" z="1" s="M+H+3" />
        </MSPeaks>
      </Spectrum>
    </Compound>
    <Compound algo="FindByMolecularFeature">
      <Location m="607.3778" rt="5.595" y="95148" v="668165" />
      <Spectrum type="MFE" cpdAlgo="FindByMolecularFeature">
        <MSDetails p="+" />
        <Device type="TimeOfFlight" />
        <MSPeaks>
          <p rt="5.596" x="608.3851" y="95148.10" v="488887" z="1" s="M+H" />
          <p rt="5.594" x="609.3881" y="27820.63" v="142938" z="1" s="M+H+1" />
          <p rt="5.596" x="610.3905" y="6488.74" v="32361" z="1" s="M+H+2" />
          <p rt="5.596" x="611.3934" y="810.54" v="3979" z="1" s="M+H+3" />
        </MSPeaks>
      </Spectrum>
    </Compound>
    <Compound algo="FindByMolecularFeature">
      <Location m="196.1099" rt="5.692" y="137209" v="1042886" />
      <Spectrum type="MFE" cpdAlgo="FindByMolecularFeature">
        <MSDetails p="+" />
        <Device type="TimeOfFlight" />
        <MSPeaks>
          <p rt="5.692" x="197.1171" y="137208.59" v="916644" z="1" s="M+H" />
          <p rt="5.691" x="198.1205" y="16369.15" v="110323" z="1" s="M+H+1" />
          <p rt="5.697" x="199.1235" y="2445.40" v="15918" z="1" s="M+H+2" />
        </MSPeaks>
      </Spectrum>
    </Compound>
    <Compound algo="FindByMolecularFeature">
      <Location m="183.1257" rt="5.779" y="70990" v="500414" />
      <Spectrum type="MFE" cpdAlgo="FindByMolecularFeature">
        <MSDetails p="+" />
        <Device type="TimeOfFlight" />
        <MSPeaks>
          <p rt="5.780" x="184.1329" y="70989.81" v="449088" z="1" s="M+H" />
          <p rt="5.774" x="185.1359" y="8984.93" v="51326" z="1" s="M+H+1" />
        </MSPeaks>
      </Spectrum>
    </Compound>
    <Compound algo="FindByMolecularFeature">
      <Location m="342.1651" rt="6.249" y="70609" v="470838" />
      <Spectrum type="MFE" cpdAlgo="FindByMolecularFeature">
        <MSDetails p="+" />
        <Device type="TimeOfFlight" />
        <MSPeaks>
          <p rt="6.250" x="343.1723" y="70608.81" v="399261" z="1" s="M+H" />
          <p rt="6.247" x="344.1761" y="10991.19" v="61436" z="1" s="M+H+1" />
          <p rt="6.245" x="345.1784" y="1961.79" v="10140" z="1" s="M+H+2" />
        </MSPeaks>
      </Spectrum>
    </Compound>
    <Compound algo="FindByMolecularFeature">
      <Location m="231.1834" rt="6.252" y="126211" v="711611" />
      <Spectrum type="MFE" cpdAlgo="FindByMolecularFeature">
        <MSDetails p="+" />
        <Device type="TimeOfFlight" />
        <MSPeaks>
          <p rt="6.252" x="232.1906" y="126211.04" v="620142" z="1" s="M+H" />
          <p rt="6.253" x="233.1937" y="17871.37" v="84415" z="1" s="M+H+1" />
          <p rt="6.249" x="234.1962" y="1817.57" v="7054" z="1" s="M+H+2" />
        </MSPeaks>
      </Spectrum>
    </Compound>
    <Compound algo="FindByMolecularFeature">
      <Location m="170.1416" rt="6.681" y="85835" v="1036972" />
      <Spectrum type="MFE" cpdAlgo="FindByMolecularFeature">
        <MSDetails p="+" />
        <Device type="TimeOfFlight" />
        <MSPeaks>
          <p rt="6.681" x="171.1488" y="85834.61" v="930366" z="1" s="M+H" />
          <p rt="6.686" x="172.1524" y="9745.76" v="104994" z="1" s="M+H+1" />
          <p rt="6.671" x="173.1545" y="689.15" v="1613" z="1" s="M+H+2" />
        </MSPeaks>
      </Spectrum>
    </Compound>
    <Compound algo="FindByMolecularFeature">
      <Location m="197.1415" rt="7.082" y="86237" v="733655" />
      <Spectrum type="MFE" cpdAlgo="FindByMolecularFeature">
        <MSDetails p="+" />
        <Device type="TimeOfFlight" />
        <MSPeaks>
          <p rt="7.083" x="198.1487" y="86236.50" v="651834" z="1" s="M+H" />
          <p rt="7.079" x="199.1519" y="10875.45" v="81821" z="1" s="M+H+1" />
        </MSPeaks>
      </Spectrum>
    </Compound>
    <Compound algo="FindByMolecularFeature">
      <Location m="245.1990" rt="7.654" y="82965" v="431801" />
      <Spectrum type="MFE" cpdAlgo="FindByMolecularFeature">
        <MSDetails p="+" />
        <Device type="TimeOfFlight" />
        <MSPeaks>
          <p rt="7.654" x="246.2063" y="82964.50" v="372902" z="1" s="M+H" />
          <p rt="7.654" x="247.2095" y="11649.61" v="52306" z="1" s="M+H+1" />
          <p rt="7.657" x="248.2120" y="1672.72" v="6593" z="1" s="M+H+2" />
        </MSPeaks>
      </Spectrum>
    </Compound>
    <Compound algo="FindByMolecularFeature">
      <Location m="269.1160" rt="8.238" y="55502" v="473793" />
      <Spectrum type="MFE" cpdAlgo="FindByMolecularFeature">
        <MSDetails p="+" />
        <Device type="TimeOfFlight" />
        <MSPeaks>
          <p rt="8.238" x="270.1233" y="55502.40" v="396511" z="1" s="M+H" />
          <p rt="8.239" x="271.1269" y="10030.62" v="70254" z="1" s="M+H+1" />
          <p rt="8.243" x="272.1303" y="1205.07" v="7027" z="1" s="M+H+2" />
        </MSPeaks>
      </Spectrum>
    </Compound>
    <Compound algo="FindByMolecularFeature">
      <Location m="263.2248" rt="8.744" y="110596" v="899698" />
      <Spectrum type="MFE" cpdAlgo="FindByMolecularFeature">
        <MSDetails p="+" />
        <Device type="TimeOfFlight" />
        <MSPeaks>
          <p rt="8.744" x="264.2321" y="110596.02" v="760506" z="1" s="M+H" />
          <p rt="8.745" x="265.2353" y="22604.79" v="126122" z="1" s="M+H+1" />
          <p rt="8.746" x="266.2385" y="2499.37" v="13069" z="1" s="M+H+2" />
        </MSPeaks>
      </Spectrum>
    </Compound>
    <Compound algo="FindByMolecularFeature">
      <Location m="218.1670" rt="8.745" y="332565" v="2478241" />
      <Spectrum type="MFE" cpdAlgo="FindByMolecularFeature">
        <MSDetails p="+" />
        <Device type="TimeOfFlight" />
        <MSPeaks>
          <p rt="8.744" x="219.1743" y="332564.88" v="2111846" z="1" s="M+H" />
          <p rt="8.745" x="220.1775" y="56998.46" v="328638" z="1" s="M+H+1" />
          <p rt="8.745" x="221.1812" y="5696.87" v="37757" z="1" s="M+H+2" />
        </MSPeaks>
      </Spectrum>
    </Compound>
    <Compound algo="FindByMolecularFeature">
      <Location m="143.1309" rt="8.797" y="62423" v="517246" />
      <Spectrum type="MFE" cpdAlgo="FindByMolecularFeature">
        <MSDetails p="+" />
        <Device type="TimeOfFlight" />
        <MSPeaks>
          <p rt="8.797" x="144.1382" y="62422.70" v="472057" z="1" s="M+H" />
          <p rt="8.799" x="145.1416" y="6251.85" v="45189" z="1" s="M+H+1" />
        </MSPeaks>
      </Spectrum>
    </Compound>
    <Compound algo="FindByMolecularFeature">
      <Location m="259.2148" rt="8.918" y="162897" v="884951" />
      <Spectrum type="MFE" cpdAlgo="FindByMolecularFeature">
        <MSDetails p="+" />
        <Device type="TimeOfFlight" />
        <MSPeaks>
          <p rt="8.918" x="260.2221" y="162896.66" v="752010" z="1" s="M+H" />
          <p rt="8.918" x="261.2252" y="25259.95" v="120045" z="1" s="M+H+1" />
          <p rt="8.922" x="262.2274" y="3261.44" v="12896" z="1" s="M+H+2" />
        </MSPeaks>
      </Spectrum>
    </Compound>
    <Compound algo="FindByMolecularFeature">
      <Location m="434.1681" rt="8.919" y="58216" v="921756" />
      <Spectrum type="MFE" cpdAlgo="FindByMolecularFeature">
        <MSDetails p="+" />
        <Device type="TimeOfFlight" />
        <MSPeaks>
          <p rt="8.918" x="435.1754" y="58216.29" v="568798" z="1" s="M+H" />
          <p rt="8.920" x="436.1790" y="11878.87" v="112829" z="1" s="M+H+1" />
          <p rt="8.920" x="437.1731" y="20470.83" v="198456" z="1" s="M+H+2" />
          <p rt="8.923" x="438.1768" y="3808.46" v="36174" z="1" s="M+H+3" />
          <p rt="8.930" x="439.1783" y="578.90" v="5499" z="1" s="M+H+4" />
        </MSPeaks>
      </Spectrum>
    </Compound>
    <Compound algo="FindByMolecularFeature">
      <Location m="211.0745" rt="9.091" y="96827" v="843067" />
      <Spectrum type="MFE" cpdAlgo="FindByMolecularFeature">
        <MSDetails p="+" />
        <Device type="TimeOfFlight" />
        <MSPeaks>
          <p rt="9.092" x="212.0818" y="96827.37" v="736173" z="1" s="M+H" />
          <p rt="9.088" x="213.0850" y="13924.62" v="99992" z="1" s="M+H+1" />
          <p rt="9.094" x="214.0886" y="1155.08" v="6902" z="1" s="M+H+2" />
        </MSPeaks>
      </Spectrum>
    </Compound>
    <Compound algo="FindByMolecularFeature">
      <Location m="186.1189" rt="9.207" y="136296" v="1860983" />
      <Spectrum type="MFE" cpdAlgo="FindByMolecularFeature">
        <MSDetails p="+" />
        <Device type="TimeOfFlight" />
        <MSPeaks>
          <p rt="9.206" x="187.1262" y="136296.11" v="1611494" z="1" s="M+H" />
          <p rt="9.209" x="188.1291" y="15152.44" v="186731" z="1" s="M+H+1" />
          <p rt="9.208" x="189.1238" y="6522.77" v="62757" z="1" s="M+H+2" />
        </MSPeaks>
      </Spectrum>
    </Compound>
    <Compound algo="FindByMolecularFeature">
      <Location m="319.1996" rt="9.297" y="215792" v="1867153" />
      <Spectrum type="MFE" cpdAlgo="FindByMolecularFeature">
        <MSDetails p="+" />
        <Device type="TimeOfFlight" />
        <MSPeaks>
          <p rt="9.298" x="320.2068" y="215792.34" v="1542729" z="1" s="M+H" />
          <p rt="9.297" x="321.2100" y="37620.27" v="272156" z="1" s="M+H+1" />
          <p rt="9.294" x="322.2113" y="6657.89" v="44972" z="1" s="M+H+2" />
          <p rt="9.298" x="323.2143" y="1079.92" v="7295" z="1" s="M+H+3" />
        </MSPeaks>
      </Spectrum>
    </Compound>
    <Compound algo="FindByMolecularFeature">
      <Location m="368.2825" rt="9.812" y="59353" v="353825" />
      <Spectrum type="MFE" cpdAlgo="FindByMolecularFeature">
        <MSDetails p="+" />
        <Device type="TimeOfFlight" />
        <MSPeaks>
          <p rt="9.812" x="369.2897" y="59352.93" v="273058" z="1" s="M+H" />
          <p rt="9.813" x="370.2931" y="16184.95" v="72326" z="1" s="M+H+1" />
          <p rt="9.814" x="371.2965" y="2140.92" v="8442" z="1" s="M+H+2" />
        </MSPeaks>
      </Spectrum>
    </Compound>
    <Compound algo="FindByMolecularFeature">
      <Location m="180.1151" rt="10.187" y="218916" v="1871058" />
      <Spectrum type="MFE" cpdAlgo="FindByMolecularFeature">
        <MSDetails p="+" />
        <Device type="TimeOfFlight" />
        <MSPeaks>
          <p rt="10.187" x="181.1223" y="218915.78" v="1639966" z="1" s="M+H" />
          <p rt="10.186" x="182.1253" y="27713.12" v="208502" z="1" s="M+H+1" />
          <p rt="10.191" x="183.1287" y="2825.24" v="22590" z="1" s="M+H+2" />
        </MSPeaks>
      </Spectrum>
    </Compound>
    <Compound algo="FindByMolecularFeature">
      <Location m="435.2255" rt="10.390" y="64730" v="514251" />
      <Spectrum type="MFE" cpdAlgo="FindByMolecularFeature">
        <MSDetails p="+" />
        <Device type="TimeOfFlight" />
        <MSPeaks>
          <p rt="10.390" x="436.2328" y="64729.95" v="403574" z="1" s="M+H" />
          <p rt="10.390" x="437.2363" y="14765.90" v="92667" z="1" s="M+H+1" />
          <p rt="10.390" x="438.2392" y="3056.19" v="18010" z="1" s="M+H+2" />
        </MSPeaks>
      </Spectrum>
    </Compound>
    <Compound algo="FindByMolecularFeature">
      <Location m="286.1937" rt="10.532" y="712648" v="6267559" />
      <Spectrum type="MFE" cpdAlgo="FindByMolecularFeature">
        <MSDetails p="+" />
        <Device type="TimeOfFlight" />
        <MSPeaks>
          <p rt="10.532" x="287.2010" y="712648.44" v="5047426" z="1" s="M+H" />
          <p rt="10.531" x="288.2039" y="152779.98" v="1083814" z="1" s="M+H+1" />
          <p rt="10.531" x="289.2073" y="19180.79" v="136318" z="1" s="M+H+2" />
        </MSPeaks>
      </Spectrum>
    </Compound>
    <Compound algo="FindByMolecularFeature">
      <Location m="157.1463" rt="10.754" y="52431" v="622354" />
      <Spectrum type="MFE" cpdAlgo="FindByMolecularFeature">
        <MSDetails p="+" />
        <Device type="TimeOfFlight" />
        <MSPeaks>
          <p rt="10.755" x="158.1536" y="52431.23" v="586565" z="1" s="M+H" />
          <p rt="10.746" x="159.1572" y="5548.34" v="35789" z="1" s="M+H+1" />
        </MSPeaks>
      </Spectrum>
    </Compound>
    <Compound algo="FindByMolecularFeature">
      <Location m="295.2508" rt="10.807" y="51384" v="520181" />
      <Spectrum type="MFE" cpdAlgo="FindByMolecularFeature">
        <MSDetails p="+" />
        <Device type="TimeOfFlight" />
        <MSPeaks>
          <p rt="10.808" x="296.2581" y="51383.66" v="408951" z="1" s="M+H" />
          <p rt="10.804" x="297.2612" y="11285.75" v="98741" z="1" s="M+H+1" />
          <p rt="10.806" x="298.2641" y="1769.52" v="12488" z="1" s="M+H+2" />
        </MSPeaks>
      </Spectrum>
    </Compound>
    <Compound algo="FindByMolecularFeature">
      <Location m="227.1885" rt="10.849" y="179155" v="3940919" />
      <Spectrum type="MFE" cpdAlgo="FindByMolecularFeature">
        <MSDetails p="+" />
        <Device type="TimeOfFlight" />
        <MSPeaks>
          <p rt="10.849" x="228.1958" y="179154.84" v="3390117" z="1" s="M+H" />
          <p rt="10.846" x="229.1990" y="26846.42" v="508704" z="1" s="M+H+1" />
          <p rt="10.848" x="230.2014" y="2750.31" v="42098" z="1" s="M+H+2" />
        </MSPeaks>
      </Spectrum>
    </Compound>
    <Compound algo="FindByMolecularFeature">
      <Location m="278.0859" rt="11.049" y="176960" v="1943472" />
      <Spectrum type="MFE" cpdAlgo="FindByMolecularFeature">
        <MSDetails p="+" />
        <Device type="TimeOfFlight" />
        <MSPeaks>
          <p rt="11.049" x="279.0932" y="176959.78" v="1598351" z="1" s="M+H" />
          <p rt="11.047" x="280.0964" y="36962.66" v="314271" z="1" s="M+H+1" />
          <p rt="11.045" x="281.0998" y="3960.80" v="30850" z="1" s="M+H+2" />
        </MSPeaks>
      </Spectrum>
    </Compound>
    <Compound algo="FindByMolecularFeature">
      <Location m="295.2509" rt="11.140" y="50443" v="689896" />
      <Spectrum type="MFE" cpdAlgo="FindByMolecularFeature">
        <MSDetails p="+" />
        <Device type="TimeOfFlight" />
        <MSPeaks>
          <p rt="11.139" x="296.2582" y="50443.29" v="548347" z="1" s="M+H" />
          <p rt="11.139" x="297.2614" y="11610.68" v="131995" z="1" s="M+H+1" />
          <p rt="11.168" x="298.2641" y="1606.10" v="9554" z="1" s="M+H+2" />
        </MSPeaks>
      </Spectrum>
    </Compound>
    <Compound algo="FindByMolecularFeature">
      <Location m="224.1887" rt="11.270" y="135530" v="1614416" />
      <Spectrum type="MFE" cpdAlgo="FindByMolecularFeature">
        <MSDetails p="+" />
        <Device type="TimeOfFlight" />
        <MSPeaks>
          <p rt="11.270" x="225.1960" y="135529.75" v="1413082" z="1" s="M+H" />
          <p rt="11.272" x="226.1997" y="19656.68" v="186226" z="1" s="M+H+1" />
          <p rt="11.266" x="227.2022" y="1830.97" v="15108" z="1" s="M+H+2" />
        </MSPeaks>
      </Spectrum>
    </Compound>
    <Compound algo="FindByMolecularFeature">
      <Location m="284.1779" rt="11.276" y="464703" v="4319532" />
      <Spectrum type="MFE" cpdAlgo="FindByMolecularFeature">
        <MSDetails p="+" />
        <Device type="TimeOfFlight" />
        <MSPeaks>
          <p rt="11.276" x="285.1852" y="464703.34" v="3575580" z="1" s="M+H" />
          <p rt="11.274" x="286.1881" y="96990.13" v="743952" z="1" s="M+H+1" />
        </MSPeaks>
      </Spectrum>
    </Compound>
    <Compound algo="FindByMolecularFeature">
      <Location m="286.1931" rt="11.325" y="153804" v="1505515" />
      <Spectrum type="MFE" cpdAlgo="FindByMolecularFeature">
        <MSDetails p="+" />
        <Device type="TimeOfFlight" />
        <MSPeaks>
          <p rt="11.325" x="287.2004" y="153804.36" v="1212901" z="1" s="M+H" />
          <p rt="11.325" x="288.2039" y="31924.40" v="248334" z="1" s="M+H+1" />
          <p rt="11.312" x="289.2091" y="5362.63" v="44281" z="1" s="M+H+2" />
        </MSPeaks>
      </Spectrum>
    </Compound>
    <Compound algo="FindByMolecularFeature">
      <Location m="375.2046" rt="11.541" y="118293" v="1009338" />
      <Spectrum type="MFE" cpdAlgo="FindByMolecularFeature">
        <MSDetails p="+" />
        <Device type="TimeOfFlight" />
        <MSPeaks>
          <p rt="11.541" x="376.2119" y="118293.12" v="792957" z="1" s="M+H" />
          <p rt="11.542" x="377.2152" y="27767.12" v="185837" z="1" s="M+H+1" />
          <p rt="11.540" x="378.2185" y="4762.87" v="30544" z="1" s="M+H+2" />
        </MSPeaks>
      </Spectrum>
    </Compound>
    <Compound algo="FindByMolecularFeature">
      <Location m="277.2405" rt="11.679" y="61685" v="845789" />
      <Spectrum type="MFE" cpdAlgo="FindByMolecularFeature">
        <MSDetails p="+" />
        <Device type="TimeOfFlight" />
        <MSPeaks>
          <p rt="11.680" x="278.2478" y="61684.89" v="692313" z="1" s="M+H" />
          <p rt="11.674" x="279.2491" y="13961.59" v="153476" z="1" s="M+H+1" />
        </MSPeaks>
      </Spectrum>
    </Compound>
    <Compound algo="FindByMolecularFeature">
      <Location m="229.2403" rt="11.805" y="69348" v="575792" />
      <Spectrum type="MFE" cpdAlgo="FindByMolecularFeature">
        <MSDetails p="+" />
        <Device type="TimeOfFlight" />
        <MSPeaks>
          <p rt="11.805" x="230.2476" y="69348.09" v="501276" z="1" s="M+H" />
          <p rt="11.802" x="231.2507" y="11049.24" v="70621" z="1" s="M+H+1" />
          <p rt="11.803" x="232.2547" y="1031.62" v="3895" z="1" s="M+H+2" />
        </MSPeaks>
      </Spectrum>
    </Compound>
    <Compound algo="FindByMolecularFeature">
      <Location m="333.2280" rt="11.982" y="55520" v="506513" />
      <Spectrum type="MFE" cpdAlgo="FindByMolecularFeature">
        <MSDetails p="+" />
        <Device type="TimeOfFlight" />
        <MSPeaks>
          <p rt="11.985" x="334.2353" y="55520.48" v="389228" z="1" s="M+H" />
          <p rt="11.982" x="335.2351" y="12436.82" v="113587" z="1" s="M+H+1" />
          <p rt="11.926" x="336.2237" y="1602.64" v="3699" z="1" s="M+H+2" />
        </MSPeaks>
      </Spectrum>
    </Compound>
    <Compound algo="FindByMolecularFeature">
      <Location m="311.2460" rt="11.985" y="144874" v="1252214" />
      <Spectrum type="MFE" cpdAlgo="FindByMolecularFeature">
        <MSDetails p="+" />
        <Device type="TimeOfFlight" />
        <MSPeaks>
          <p rt="11.986" x="312.2533" y="144873.59" v="1039774" z="1" s="M+H" />
          <p rt="11.985" x="313.2565" y="26355.72" v="187558" z="1" s="M+H+1" />
          <p rt="11.987" x="314.2630" y="3577.36" v="24882" z="1" s="M+H+2" />
        </MSPeaks>
      </Spectrum>
    </Compound>
    <Compound algo="FindByMolecularFeature">
      <Location m="276.2089" rt="11.987" y="51798" v="471504" />
      <Spectrum type="MFE" cpdAlgo="FindByMolecularFeature">
        <MSDetails p="+" />
        <Device type="TimeOfFlight" />
        <MSPeaks>
          <p rt="11.986" x="277.2162" y="51797.92" v="394622" z="1" s="M+H" />
          <p rt="11.987" x="278.2189" y="10830.16" v="76881" z="1" s="M+H+1" />
        </MSPeaks>
      </Spectrum>
    </Compound>
    <Compound algo="FindByMolecularFeature">
      <Location m="293.2355" rt="11.987" y="174416" v="1814084" />
      <Spectrum type="MFE" cpdAlgo="FindByMolecularFeature">
        <MSDetails p="+" />
        <Device type="TimeOfFlight" />
        <MSPeaks>
          <p rt="11.987" x="294.2428" y="174416.48" v="1321794" z="1" s="M+H" />
          <p rt="11.987" x="295.2428" y="54312.01" v="406040" z="1" s="M+H+1" />
          <p rt="11.988" x="296.2298" y="11835.40" v="86250" z="1" s="M+H+2" />
        </MSPeaks>
      </Spectrum>
    </Compound>
    <Compound algo="FindByMolecularFeature">
      <Location m="148.0158" rt="11.988" y="58313" v="520889" />
      <Spectrum type="MFE" cpdAlgo="FindByMolecularFeature">
        <MSDetails p="+" />
        <Device type="TimeOfFlight" />
        <MSPeaks>
          <p rt="11.989" x="149.0231" y="58312.67" v="481496" z="1" s="M+H" />
          <p rt="11.983" x="150.0265" y="5039.50" v="39392" z="1" s="M+H+1" />
        </MSPeaks>
      </Spectrum>
    </Compound>
    <Compound algo="FindByMolecularFeature">
      <Location m="288.1725" rt="12.049" y="53445" v="492772" />
      <Spectrum type="MFE" cpdAlgo="FindByMolecularFeature">
        <MSDetails p="+" />
        <Device type="TimeOfFlight" />
        <MSPeaks>
          <p rt="12.048" x="289.1797" y="53444.84" v="414420" z="1" s="M+H" />
          <p rt="12.053" x="290.1838" y="10154.87" v="78353" z="1" s="M+H+1" />
        </MSPeaks>
      </Spectrum>
    </Compound>
    <Compound algo="FindByMolecularFeature">
      <Location m="290.1881" rt="12.110" y="75617" v="858051" />
      <Spectrum type="MFE" cpdAlgo="FindByMolecularFeature">
        <MSDetails p="+" />
        <Device type="TimeOfFlight" />
        <MSPeaks>
          <p rt="12.110" x="291.1954" y="75616.66" v="720247" z="1" s="M+H" />
          <p rt="12.106" x="292.1988" y="15216.27" v="137803" z="1" s="M+H+1" />
        </MSPeaks>
      </Spectrum>
    </Compound>
    <Compound algo="FindByMolecularFeature">
      <Location m="171.1622" rt="12.230" y="107281" v="930073" />
      <Spectrum type="MFE" cpdAlgo="FindByMolecularFeature">
        <MSDetails p="+" />
        <Device type="TimeOfFlight" />
        <MSPeaks>
          <p rt="12.230" x="172.1695" y="107281.12" v="823954" z="1" s="M+H" />
          <p rt="12.230" x="173.1726" y="12608.30" v="99504" z="1" s="M+H+1" />
          <p rt="12.232" x="174.1759" y="1112.04" v="6615" z="1" s="M+H+2" />
        </MSPeaks>
      </Spectrum>
    </Compound>
    <Compound algo="FindByMolecularFeature">
      <Location m="311.2459" rt="12.380" y="123548" v="982103" />
      <Spectrum type="MFE" cpdAlgo="FindByMolecularFeature">
        <MSDetails p="+" />
        <Device type="TimeOfFlight" />
        <MSPeaks>
          <p rt="12.379" x="312.2532" y="123548.01" v="812038" z="1" s="M+H" />
          <p rt="12.381" x="313.2560" y="24923.23" v="170065" z="1" s="M+H+1" />
        </MSPeaks>
      </Spectrum>
    </Compound>
    <Compound algo="FindByMolecularFeature">
      <Location m="293.2355" rt="12.382" y="231295" v="2160773" />
      <Spectrum type="MFE" cpdAlgo="FindByMolecularFeature">
        <MSDetails p="+" />
        <Device type="TimeOfFlight" />
        <MSPeaks>
          <p rt="12.382" x="294.2428" y="231295.27" v="1588914" z="1" s="M+H" />
          <p rt="12.382" x="295.2431" y="63794.42" v="440414" z="1" s="M+H+1" />
          <p rt="12.384" x="296.2519" y="16988.38" v="115672" z="1" s="M+H+2" />
          <p rt="12.376" x="297.2452" y="2130.38" v="15773" z="1" s="M+H+3" />
        </MSPeaks>
      </Spectrum>
    </Compound>
    <Compound algo="FindByMolecularFeature">
      <Location m="333.2279" rt="12.385" y="57702" v="487079" />
      <Spectrum type="MFE" cpdAlgo="FindByMolecularFeature">
        <MSDetails p="+" />
        <Device type="TimeOfFlight" />
        <MSPeaks>
          <p rt="12.385" x="334.2351" y="57701.60" v="384589" z="1" s="M+H" />
          <p rt="12.385" x="335.2369" y="15353.56" v="102490" z="1" s="M+H+1" />
        </MSPeaks>
      </Spectrum>
    </Compound>
    <Compound algo="FindByMolecularFeature">
      <Location m="276.2090" rt="12.387" y="83915" v="679532" />
      <Spectrum type="MFE" cpdAlgo="FindByMolecularFeature">
        <MSDetails p="+" />
        <Device type="TimeOfFlight" />
        <MSPeaks>
          <p rt="12.387" x="277.2163" y="83914.63" v="561653" z="1" s="M+H" />
          <p rt="12.385" x="278.2202" y="18120.38" v="117880" z="1" s="M+H+1" />
        </MSPeaks>
      </Spectrum>
    </Compound>
    <Compound algo="FindByMolecularFeature">
      <Location m="251.2250" rt="12.439" y="72029" v="628627" />
      <Spectrum type="MFE" cpdAlgo="FindByMolecularFeature">
        <MSDetails p="+" />
        <Device type="TimeOfFlight" />
        <MSPeaks>
          <p rt="12.439" x="252.2322" y="72028.76" v="526827" z="1" s="M+H" />
          <p rt="12.440" x="253.2355" y="12142.19" v="93299" z="1" s="M+H+1" />
          <p rt="12.446" x="254.2396" y="1365.61" v="8500" z="1" s="M+H+2" />
        </MSPeaks>
      </Spectrum>
    </Compound>
    <Compound algo="FindByMolecularFeature">
      <Location m="411.2029" rt="12.488" y="453449" v="6775525" />
      <Spectrum type="MFE" cpdAlgo="FindByMolecularFeature">
        <MSDetails p="+" />
        <Device type="TimeOfFlight" />
        <MSPeaks>
          <p rt="12.488" x="412.2102" y="453448.88" v="4222968" z="1" s="M+H" />
          <p rt="12.488" x="413.2131" y="86327.14" v="810015" z="1" s="M+H+1" />
          <p rt="12.487" x="414.2078" y="151442.47" v="1415424" z="1" s="M+H+2" />
          <p rt="12.488" x="415.2106" y="30088.47" v="282862" z="1" s="M+H+3" />
          <p rt="12.485" x="416.2124" y="4893.28" v="44257" z="1" s="M+H+4" />
        </MSPeaks>
      </Spectrum>
    </Compound>
    <Compound algo="FindByMolecularFeature">
      <Location m="416.1576" rt="12.488" y="64995" v="919444" />
      <Spectrum type="MFE" cpdAlgo="FindByMolecularFeature">
        <MSDetails p="+" />
        <Device type="TimeOfFlight" />
        <MSPeaks>
          <p rt="12.488" x="417.1649" y="64994.84" v="569922" z="1" s="M+H" />
          <p rt="12.488" x="418.1683" y="13476.47" v="114352" z="1" s="M+H+1" />
          <p rt="12.487" x="419.1630" y="22251.53" v="192985" z="1" s="M+H+2" />
          <p rt="12.488" x="420.1659" y="4558.46" v="38416" z="1" s="M+H+3" />
          <p rt="12.491" x="421.1705" y="453.36" v="3769" z="1" s="M+H+4" />
        </MSPeaks>
      </Spectrum>
    </Compound>
    <Compound algo="FindByMolecularFeature">
      <Location m="274.1931" rt="12.666" y="121551" v="1478610" />
      <Spectrum type="MFE" cpdAlgo="FindByMolecularFeature">
        <MSDetails p="+" />
        <Device type="TimeOfFlight" />
        <MSPeaks>
          <p rt="12.670" x="275.2004" y="121550.64" v="1314620" z="1" s="M+H" />
          <p rt="12.646" x="276.2043" y="23503.80" v="163989" z="1" s="M+H+1" />
        </MSPeaks>
      </Spectrum>
    </Compound>
    <Compound algo="FindByMolecularFeature">
      <Location m="294.2202" rt="12.740" y="57436" v="473088" />
      <Spectrum type="MFE" cpdAlgo="FindByMolecularFeature">
        <MSDetails p="+" />
        <Device type="TimeOfFlight" />
        <MSPeaks>
          <p rt="12.741" x="295.2274" y="57436.34" v="365512" z="1" s="M+H" />
          <p rt="12.735" x="296.2291" y="12715.79" v="107576" z="1" s="M+H+1" />
        </MSPeaks>
      </Spectrum>
    </Compound>
    <Compound algo="FindByMolecularFeature">
      <Location m="251.2250" rt="12.782" y="73194" v="556399" />
      <Spectrum type="MFE" cpdAlgo="FindByMolecularFeature">
        <MSDetails p="+" />
        <Device type="TimeOfFlight" />
        <MSPeaks>
          <p rt="12.782" x="252.2322" y="73193.84" v="467638" z="1" s="M+H" />
          <p rt="12.779" x="253.2354" y="12671.02" v="79447" z="1" s="M+H+1" />
          <p rt="12.770" x="254.2422" y="1725.06" v="9314" z="1" s="M+H+2" />
        </MSPeaks>
      </Spectrum>
    </Compound>
    <Compound algo="FindByMolecularFeature">
      <Location m="276.2089" rt="12.838" y="189836" v="2030695" />
      <Spectrum type="MFE" cpdAlgo="FindByMolecularFeature">
        <MSDetails p="+" />
        <Device type="TimeOfFlight" />
        <MSPeaks>
          <p rt="12.844" x="277.2162" y="189836.45" v="1574971" z="1" s="M+H" />
          <p rt="12.809" x="278.2199" y="38583.70" v="455724" z="1" s="M+H+1" />
        </MSPeaks>
      </Spectrum>
    </Compound>
    <Compound algo="FindByMolecularFeature">
      <Location m="293.2353" rt="12.872" y="113767" v="1197788" />
      <Spectrum type="MFE" cpdAlgo="FindByMolecularFeature">
        <MSDetails p="+" />
        <Device type="TimeOfFlight" />
        <MSPeaks>
          <p rt="12.873" x="294.2426" y="113767.25" v="1008483" z="1" s="M+H" />
          <p rt="12.868" x="295.2404" y="28523.43" v="189305" z="1" s="M+H+1" />
        </MSPeaks>
      </Spectrum>
    </Compound>
    <Compound algo="FindByMolecularFeature">
      <Location m="327.2408" rt="12.886" y="59256" v="508443" />
      <Spectrum type="MFE" cpdAlgo="FindByMolecularFeature">
        <MSDetails p="+" />
        <Device type="TimeOfFlight" />
        <MSPeaks>
          <p rt="12.885" x="328.2480" y="59255.70" v="412344" z="1" s="M+H" />
          <p rt="12.886" x="329.2513" y="11670.33" v="81142" z="1" s="M+H+1" />
          <p rt="12.899" x="330.2591" y="3136.18" v="14957" z="1" s="M+H+2" />
        </MSPeaks>
      </Spectrum>
    </Compound>
    <Compound algo="FindByMolecularFeature">
      <Location m="251.2250" rt="13.003" y="80509" v="919434" />
      <Spectrum type="MFE" cpdAlgo="FindByMolecularFeature">
        <MSDetails p="+" />
        <Device type="TimeOfFlight" />
        <MSPeaks>
          <p rt="13.003" x="252.2322" y="80509.26" v="783105" z="1" s="M+H" />
          <p rt="13.002" x="253.2359" y="13158.12" v="127114" z="1" s="M+H+1" />
          <p rt="13.007" x="254.2419" y="1304.18" v="9215" z="1" s="M+H+2" />
        </MSPeaks>
      </Spectrum>
    </Compound>
    <Compound algo="FindByMolecularFeature">
      <Location m="458.2305" rt="13.035" y="149943" v="1436419" />
      <Spectrum type="MFE" cpdAlgo="FindByMolecularFeature">
        <MSDetails p="+" />
        <Device type="TimeOfFlight" />
        <MSPeaks>
          <p rt="13.035" x="459.2378" y="149942.97" v="1077772" z="1" s="M+H" />
          <p rt="13.034" x="460.2412" y="41674.55" v="297223" z="1" s="M+H+1" />
          <p rt="13.036" x="461.2438" y="7543.93" v="53032" z="1" s="M+H+2" />
          <p rt="13.020" x="462.2473" y="878.50" v="6105" z="1" s="M+H+3" />
          <p rt="13.017" x="917.4760" y="742.80" v="1143" z="1" s="2M+H" />
        </MSPeaks>
      </Spectrum>
    </Compound>
    <Compound algo="FindByMolecularFeature">
      <Location m="278.1672" rt="13.036" y="91782" v="832541" />
      <Spectrum type="MFE" cpdAlgo="FindByMolecularFeature">
        <MSDetails p="+" />
        <Device type="TimeOfFlight" />
        <MSPeaks>
          <p rt="13.036" x="279.1745" y="91782.48" v="660759" z="1" s="M+H" />
          <p rt="13.035" x="280.1776" y="20919.41" v="149165" z="1" s="M+H+1" />
          <p rt="13.036" x="281.1845" y="3439.13" v="22617" z="1" s="M+H+2" />
        </MSPeaks>
      </Spectrum>
    </Compound>
    <Compound algo="FindByMolecularFeature">
      <Location m="327.2408" rt="13.195" y="53833" v="693178" />
      <Spectrum type="MFE" cpdAlgo="FindByMolecularFeature">
        <MSDetails p="+" />
        <Device type="TimeOfFlight" />
        <MSPeaks>
          <p rt="13.192" x="328.2480" y="53833.09" v="565294" z="1" s="M+H" />
          <p rt="13.205" x="329.2511" y="12079.45" v="127883" z="1" s="M+H+1" />
        </MSPeaks>
      </Spectrum>
    </Compound>
    <Compound algo="FindByMolecularFeature">
      <Location m="295.2510" rt="13.294" y="64859" v="829576" />
      <Spectrum type="MFE" cpdAlgo="FindByMolecularFeature">
        <MSDetails p="+" />
        <Device type="TimeOfFlight" />
        <MSPeaks>
          <p rt="13.293" x="296.2583" y="64858.71" v="660395" z="1" s="M+H" />
          <p rt="13.296" x="297.2608" y="17220.28" v="169181" z="1" s="M+H+1" />
        </MSPeaks>
      </Spectrum>
    </Compound>
    <Compound algo="FindByMolecularFeature">
      <Location m="291.2199" rt="13.318" y="160663" v="1339489" />
      <Spectrum type="MFE" cpdAlgo="FindByMolecularFeature">
        <MSDetails p="+" />
        <Device type="TimeOfFlight" />
        <MSPeaks>
          <p rt="13.321" x="292.2272" y="160663.38" v="1173804" z="1" s="M+H" />
          <p rt="13.299" x="293.2273" y="33743.20" v="165686" z="1" s="M+H+1" />
        </MSPeaks>
      </Spectrum>
    </Compound>
    <Compound algo="FindByMolecularFeature">
      <Location m="516.2359" rt="13.327" y="55783" v="555232" />
      <Spectrum type="MFE" cpdAlgo="FindByMolecularFeature">
        <MSDetails p="+" />
        <Device type="TimeOfFlight" />
        <MSPeaks>
          <p rt="13.328" x="517.2432" y="55782.50" v="402281" z="1" s="M+H" />
          <p rt="13.327" x="518.2470" y="17351.74" v="124550" z="1" s="M+H+1" />
          <p rt="13.320" x="519.2495" y="3823.02" v="25815" z="1" s="M+H+2" />
          <p rt="13.303" x="520.2565" y="382.99" v="2586" z="1" s="M+H+3" />
        </MSPeaks>
      </Spectrum>
    </Compound>
    <Compound algo="FindByMolecularFeature">
      <Location m="267.2198" rt="13.346" y="92868" v="853098" />
      <Spectrum type="MFE" cpdAlgo="FindByMolecularFeature">
        <MSDetails p="+" />
        <Device type="TimeOfFlight" />
        <MSPeaks>
          <p rt="13.346" x="268.2270" y="92867.79" v="703623" z="1" s="M+H" />
          <p rt="13.344" x="269.2304" y="17323.13" v="132736" z="1" s="M+H+1" />
          <p rt="13.359" x="270.2338" y="2169.97" v="16740" z="1" s="M+H+2" />
        </MSPeaks>
      </Spectrum>
    </Compound>
    <Compound algo="FindByMolecularFeature">
      <Location m="1097.5100" rt="13.377" y="183111" v="4962404" />
      <Spectrum type="MFE" cpdAlgo="FindByMolecularFeature">
        <MSDetails p="+" />
        <Device type="TimeOfFlight" />
        <MSPeaks>
          <p rt="13.376" x="549.7623" y="183111.47" v="2344990" z="2" s="M+2H" />
          <p rt="13.376" x="550.2636" y="116971.01" v="1499355" z="2" s="M+2H+1" />
          <p rt="13.379" x="550.7638" y="58449.00" v="754388" z="2" s="M+2H+2" />
          <p rt="13.374" x="551.2640" y="21523.64" v="273379" z="2" s="M+2H+3" />
          <p rt="13.378" x="551.7646" y="6232.77" v="78565" z="2" s="M+2H+4" />
          <p rt="13.401" x="552.2647" y="939.47" v="11727" z="2" s="M+2H+5" />
        </MSPeaks>
      </Spectrum>
    </Compound>
    <Compound algo="FindByMolecularFeature">
      <Location m="575.7128" rt="13.382" y="53320" v="1284848" />
      <Spectrum type="MFE" cpdAlgo="FindByMolecularFeature">
        <MSDetails p="+" />
        <Device type="TimeOfFlight" />
        <MSPeaks>
          <p rt="13.375" x="576.7201" y="53320.43" v="649766" z="1" s="M+H" />
          <p rt="13.400" x="577.7218" y="36214.45" v="348554" z="1" s="M+H+1" />
          <p rt="13.371" x="578.7214" y="17459.79" v="218499" z="1" s="M+H+2" />
          <p rt="13.371" x="579.7210" y="5507.35" v="68030" z="1" s="M+H+3" />
        </MSPeaks>
      </Spectrum>
    </Compound>
    <Compound algo="FindByMolecularFeature">
      <Location m="1130.6213" rt="13.413" y="81320" v="1963161" />
      <Spectrum type="MFE" cpdAlgo="FindByMolecularFeature">
        <MSDetails p="+" />
        <Device type="TimeOfFlight" />
        <MSPeaks>
          <p rt="13.413" x="566.3179" y="81320.48" v="925613" z="2" s="M+2H" />
          <p rt="13.414" x="566.8195" y="59884.00" v="641687" z="2" s="M+2H+1" />
          <p rt="13.409" x="567.3203" y="25218.56" v="298774" z="2" s="M+2H+2" />
          <p rt="13.413" x="567.8207" y="7280.99" v="76711" z="2" s="M+2H+3" />
          <p rt="13.423" x="568.3227" y="1947.75" v="20377" z="2" s="M+2H+4" />
        </MSPeaks>
      </Spectrum>
    </Compound>
    <Compound algo="FindByMolecularFeature">
      <Location m="598.4021" rt="13.631" y="51562" v="561639" />
      <Spectrum type="MFE" cpdAlgo="FindByMolecularFeature">
        <MSDetails p="+" />
        <Device type="TimeOfFlight" />
        <MSPeaks>
          <p rt="13.631" x="599.4094" y="51561.79" v="368118" z="1" s="M+H" />
          <p rt="13.631" x="600.4129" y="21780.70" v="166151" z="1" s="M+H+1" />
          <p rt="13.626" x="601.4160" y="4680.07" v="22829" z="1" s="M+H+2" />
          <p rt="13.623" x="602.4196" y="930.79" v="4541" z="1" s="M+H+3" />
        </MSPeaks>
      </Spectrum>
    </Compound>
    <Compound algo="FindByMolecularFeature">
      <Location m="267.2198" rt="13.651" y="107209" v="1414774" />
      <Spectrum type="MFE" cpdAlgo="FindByMolecularFeature">
        <MSDetails p="+" />
        <Device type="TimeOfFlight" />
        <MSPeaks>
          <p rt="13.650" x="268.2270" y="107209.41" v="1185808" z="1" s="M+H" />
          <p rt="13.657" x="269.2300" y="20908.04" v="228967" z="1" s="M+H+1" />
        </MSPeaks>
      </Spectrum>
    </Compound>
    <Compound algo="FindByMolecularFeature">
      <Location m="303.2924" rt="13.727" y="52254" v="367626" />
      <Spectrum type="MFE" cpdAlgo="FindByMolecularFeature">
        <MSDetails p="+" />
        <Device type="TimeOfFlight" />
        <MSPeaks>
          <p rt="13.727" x="304.2996" y="52254.15" v="301764" z="1" s="M+H" />
          <p rt="13.725" x="305.3031" y="11422.21" v="65861" z="1" s="M+H+1" />
        </MSPeaks>
      </Spectrum>
    </Compound>
    <Compound algo="FindByMolecularFeature">
      <Location m="146.0731" rt="13.734" y="121132" v="1047898" />
      <Spectrum type="MFE" cpdAlgo="FindByMolecularFeature">
        <MSDetails p="+" />
        <Device type="TimeOfFlight" />
        <MSPeaks>
          <p rt="13.734" x="147.0804" y="121131.63" v="944095" z="1" s="M+H" />
          <p rt="13.733" x="148.0847" y="14285.41" v="103803" z="1" s="M+H+1" />
        </MSPeaks>
      </Spectrum>
    </Compound>
    <Compound algo="FindByMolecularFeature">
      <Location m="186.1045" rt="13.734" y="140799" v="1268462" />
      <Spectrum type="MFE" cpdAlgo="FindByMolecularFeature">
        <MSDetails p="+" />
        <Device type="TimeOfFlight" />
        <MSPeaks>
          <p rt="13.734" x="187.1117" y="140799.00" v="1091058" z="1" s="M+H" />
          <p rt="13.735" x="188.1151" y="20275.48" v="156520" z="1" s="M+H+1" />
          <p rt="13.746" x="189.1229" y="2593.29" v="20884" z="1" s="M+H+2" />
        </MSPeaks>
      </Spectrum>
    </Compound>
    <Compound algo="FindByMolecularFeature">
      <Location m="350.2458" rt="13.773" y="91827" v="909765" />
      <Spectrum type="MFE" cpdAlgo="FindByMolecularFeature">
        <MSDetails p="+" />
        <Device type="TimeOfFlight" />
        <MSPeaks>
          <p rt="13.773" x="351.2531" y="91826.84" v="706142" z="1" s="M+H" />
          <p rt="13.770" x="352.2561" y="22235.36" v="171047" z="1" s="M+H+1" />
          <p rt="13.786" x="353.2588" y="3916.70" v="32575" z="1" s="M+H+2" />
        </MSPeaks>
      </Spectrum>
    </Compound>
    <Compound algo="FindByMolecularFeature">
      <Location m="431.2307" rt="13.825" y="94436" v="995339" />
      <Spectrum type="MFE" cpdAlgo="FindByMolecularFeature">
        <MSDetails p="+" />
        <Device type="TimeOfFlight" />
        <MSPeaks>
          <p rt="13.825" x="432.2380" y="94435.73" v="747604" z="1" s="M+H" />
          <p rt="13.823" x="433.2412" y="25986.91" v="206739" z="1" s="M+H+1" />
          <p rt="13.831" x="434.2448" y="4523.73" v="34471" z="1" s="M+H+2" />
          <p rt="13.847" x="435.2465" y="773.33" v="6525" z="1" s="M+H+3" />
        </MSPeaks>
      </Spectrum>
    </Compound>
    <Compound algo="FindByMolecularFeature">
      <Location m="414.2048" rt="13.830" y="442190" v="4906502" />
      <Spectrum type="MFE" cpdAlgo="FindByMolecularFeature">
        <MSDetails p="+" />
        <Device type="TimeOfFlight" />
        <MSPeaks>
          <p rt="13.830" x="415.2121" y="442190.44" v="3801052" z="1" s="M+H" />
          <p rt="13.829" x="416.2151" y="110574.62" v="941263" z="1" s="M+H+1" />
          <p rt="13.829" x="417.2178" y="19332.52" v="164187" z="1" s="M+H+2" />
        </MSPeaks>
      </Spectrum>
    </Compound>
    <Compound algo="FindByMolecularFeature">
      <Location m="118.0782" rt="13.832" y="58573" v="594313" />
      <Spectrum type="MFE" cpdAlgo="FindByMolecularFeature">
        <MSDetails p="+" />
        <Device type="TimeOfFlight" />
        <MSPeaks>
          <p rt="13.832" x="119.0854" y="58572.82" v="534929" z="1" s="M+H" />
          <p rt="13.834" x="120.0884" y="6511.12" v="59383" z="1" s="M+H+1" />
        </MSPeaks>
      </Spectrum>
    </Compound>
    <Compound algo="FindByMolecularFeature">
      <Location m="417.2152" rt="13.876" y="79962" v="819208" />
      <Spectrum type="MFE" cpdAlgo="FindByMolecularFeature">
        <MSDetails p="+" />
        <Device type="TimeOfFlight" />
        <MSPeaks>
          <p rt="13.876" x="418.2225" y="79961.63" v="626868" z="1" s="M+H" />
          <p rt="13.877" x="419.2261" y="20879.58" v="159524" z="1" s="M+H+1" />
          <p rt="13.875" x="420.2283" y="3827.67" v="28758" z="1" s="M+H+2" />
          <p rt="13.896" x="421.2319" y="540.20" v="4059" z="1" s="M+H+3" />
        </MSPeaks>
      </Spectrum>
    </Compound>
    <Compound algo="FindByMolecularFeature">
      <Location m="1033.5688" rt="13.896" y="142287" v="2302241" />
      <Spectrum type="MFE" cpdAlgo="FindByMolecularFeature">
        <MSDetails p="+" />
        <Device type="TimeOfFlight" />
        <MSPeaks>
          <p rt="13.897" x="517.7917" y="142286.61" v="1186325" z="2" s="M+2H" />
          <p rt="13.895" x="518.2934" y="84665.59" v="708217" z="2" s="M+2H+1" />
          <p rt="13.896" x="518.7939" y="35148.96" v="292516" z="2" s="M+2H+2" />
          <p rt="13.897" x="519.2952" y="10714.21" v="88009" z="2" s="M+2H+3" />
          <p rt="13.894" x="519.7958" y="2992.14" v="24186" z="2" s="M+2H+4" />
          <p rt="13.875" x="520.2933" y="369.68" v="2988" z="2" s="M+2H+5" />
        </MSPeaks>
      </Spectrum>
    </Compound>
    <Compound algo="FindByMolecularFeature">
      <Location m="288.2453" rt="13.937" y="144323" v="1392787" />
      <Spectrum type="MFE" cpdAlgo="FindByMolecularFeature">
        <MSDetails p="+" />
        <Device type="TimeOfFlight" />
        <MSPeaks>
          <p rt="13.937" x="289.2526" y="144323.27" v="1101582" z="1" s="M+H" />
          <p rt="13.938" x="290.2559" y="34086.49" v="260044" z="1" s="M+H+1" />
          <p rt="13.935" x="291.2587" y="4354.40" v="31161" z="1" s="M+H+2" />
        </MSPeaks>
      </Spectrum>
    </Compound>
    <Compound algo="FindByMolecularFeature">
      <Location m="306.2561" rt="13.938" y="174722" v="1692051" />
      <Spectrum type="MFE" cpdAlgo="FindByMolecularFeature">
        <MSDetails p="+" />
        <Device type="TimeOfFlight" />
        <MSPeaks>
          <p rt="13.938" x="307.2633" y="174722.00" v="1354263" z="1" s="M+H" />
          <p rt="13.937" x="308.2665" y="37425.96" v="292258" z="1" s="M+H+1" />
          <p rt="13.936" x="309.2665" y="6236.48" v="45529" z="1" s="M+H+2" />
        </MSPeaks>
      </Spectrum>
    </Compound>
    <Compound algo="FindByMolecularFeature">
      <Location m="270.2348" rt="13.938" y="135701" v="1332859" />
      <Spectrum type="MFE" cpdAlgo="FindByMolecularFeature">
        <MSDetails p="+" />
        <Device type="TimeOfFlight" />
        <MSPeaks>
          <p rt="13.939" x="271.2421" y="135701.09" v="1085307" z="1" s="M+H" />
          <p rt="13.936" x="272.2452" y="28448.73" v="221440" z="1" s="M+H+1" />
          <p rt="13.936" x="273.2490" y="3400.10" v="26112" z="1" s="M+H+2" />
        </MSPeaks>
      </Spectrum>
    </Compound>
    <Compound algo="FindByMolecularFeature">
      <Location m="309.2306" rt="13.974" y="270893" v="2639331" />
      <Spectrum type="MFE" cpdAlgo="FindByMolecularFeature">
        <MSDetails p="+" />
        <Device type="TimeOfFlight" />
        <MSPeaks>
          <p rt="13.975" x="310.2379" y="270892.75" v="2114626" z="1" s="M+H" />
          <p rt="13.974" x="311.2409" y="54573.06" v="421245" z="1" s="M+H+1" />
          <p rt="13.942" x="312.2502" y="10535.89" v="88958" z="1" s="M+H+2" />
          <p rt="13.965" x="619.4665" y="1432.69" v="6078" z="1" s="2M+H" />
          <p rt="13.972" x="620.4729" y="662.14" v="1173" z="1" s="2M+H+1" />
        </MSPeaks>
      </Spectrum>
    </Compound>
    <Compound algo="FindByMolecularFeature">
      <Location m="292.2044" rt="13.974" y="78137" v="719182" />
      <Spectrum type="MFE" cpdAlgo="FindByMolecularFeature">
        <MSDetails p="+" />
        <Device type="TimeOfFlight" />
        <MSPeaks>
          <p rt="13.974" x="293.2117" y="78136.80" v="598994" z="1" s="M+H" />
          <p rt="13.976" x="294.2148" y="15302.68" v="120188" z="1" s="M+H+1" />
        </MSPeaks>
      </Spectrum>
    </Compound>
    <Compound algo="FindByMolecularFeature">
      <Location m="331.2123" rt="13.980" y="67157" v="620933" />
      <Spectrum type="MFE" cpdAlgo="FindByMolecularFeature">
        <MSDetails p="+" />
        <Device type="TimeOfFlight" />
        <MSPeaks>
          <p rt="13.980" x="332.2196" y="67157.43" v="517399" z="1" s="M+H" />
          <p rt="13.981" x="333.2240" y="13362.13" v="103534" z="1" s="M+H+1" />
        </MSPeaks>
      </Spectrum>
    </Compound>
    <Compound algo="FindByMolecularFeature">
      <Location m="350.2460" rt="14.017" y="244160" v="2383821" />
      <Spectrum type="MFE" cpdAlgo="FindByMolecularFeature">
        <MSDetails p="+" />
        <Device type="TimeOfFlight" />
        <MSPeaks>
          <p rt="14.017" x="351.2533" y="244159.55" v="1927469" z="1" s="M+H" />
          <p rt="14.016" x="352.2561" y="57715.68" v="456353" z="1" s="M+H+1" />
        </MSPeaks>
      </Spectrum>
    </Compound>
    <Compound algo="FindByMolecularFeature">
      <Location m="390.2384" rt="14.017" y="60090" v="544226" />
      <Spectrum type="MFE" cpdAlgo="FindByMolecularFeature">
        <MSDetails p="+" />
        <Device type="TimeOfFlight" />
        <MSPeaks>
          <p rt="14.017" x="391.2457" y="60090.44" v="438902" z="1" s="M+H" />
          <p rt="14.016" x="392.2488" y="13976.46" v="105324" z="1" s="M+H+1" />
        </MSPeaks>
      </Spectrum>
    </Compound>
    <Compound algo="FindByMolecularFeature">
      <Location m="460.1788" rt="14.065" y="63674" v="690078" />
      <Spectrum type="MFE" cpdAlgo="FindByMolecularFeature">
        <MSDetails p="+" />
        <Device type="TimeOfFlight" />
        <MSPeaks>
          <p rt="14.066" x="461.1861" y="63674.09" v="504152" z="1" s="M+H" />
          <p rt="14.063" x="462.1896" y="20257.58" v="161153" z="1" s="M+H+1" />
          <p rt="14.065" x="463.1962" y="3723.28" v="24773" z="1" s="M+H+2" />
        </MSPeaks>
      </Spectrum>
    </Compound>
    <Compound algo="FindByMolecularFeature">
      <Location m="302.2248" rt="14.090" y="234114" v="2190431" />
      <Spectrum type="MFE" cpdAlgo="FindByMolecularFeature">
        <MSDetails p="+" />
        <Device type="TimeOfFlight" />
        <MSPeaks>
          <p rt="14.090" x="303.2321" y="234114.25" v="1758620" z="1" s="M+H" />
          <p rt="14.091" x="304.2351" y="49495.27" v="376172" z="1" s="M+H+1" />
          <p rt="14.091" x="305.2401" y="6765.66" v="46632" z="1" s="M+H+2" />
          <p rt="14.098" x="605.4576" y="1969.00" v="4503" z="1" s="2M+H" />
        </MSPeaks>
      </Spectrum>
    </Compound>
    <Compound algo="FindByMolecularFeature">
      <Location m="960.5143" rt="14.244" y="68913" v="1360344" />
      <Spectrum type="MFE" cpdAlgo="FindByMolecularFeature">
        <MSDetails p="+" />
        <Device type="TimeOfFlight" />
        <MSPeaks>
          <p rt="14.241" x="481.2652" y="18060.43" v="140997" z="2" s="M+2H" />
          <p rt="14.245" x="481.7666" y="10613.96" v="84674" z="2" s="M+2H+1" />
          <p rt="14.246" x="482.2676" y="4635.19" v="34749" z="2" s="M+2H+2" />
          <p rt="14.267" x="482.7672" y="846.54" v="6346" z="2" s="M+2H+3" />
          <p rt="14.244" x="961.5212" y="68913.47" v="589446" z="1" s="M+H" />
          <p rt="14.244" x="962.5238" y="39011.70" v="334288" z="1" s="M+H+1" />
          <p rt="14.245" x="963.5255" y="14662.63" v="125743" z="1" s="M+H+2" />
          <p rt="14.244" x="964.5264" y="4224.89" v="36019" z="1" s="M+H+3" />
          <p rt="14.229" x="965.5277" y="970.61" v="8081" z="1" s="M+H+4" />
        </MSPeaks>
      </Spectrum>
    </Compound>
    <Compound algo="FindByMolecularFeature">
      <Location m="1073.6013" rt="14.244" y="2500866" v="42524836" />
      <Spectrum type="MFE" cpdAlgo="FindByMolecularFeature">
        <MSDetails p="+" />
        <Device type="TimeOfFlight" />
        <MSPeaks>
          <p rt="14.244" x="537.8079" y="2500866.00" v="21325014" z="2" sat="true" s="M+2H" />
          <p rt="14.243" x="538.3096" y="1637623.75" v="13936584" z="2" s="M+2H+1" />
          <p rt="14.245" x="538.8112" y="589309.69" v="5035747" z="2" s="M+2H+2" />
          <p rt="14.245" x="539.3108" y="198679.23" v="1696029" z="2" s="M+2H+3" />
          <p rt="14.244" x="539.8112" y="50275.90" v="426024" z="2" s="M+2H+4" />
          <p rt="14.248" x="540.3117" y="10473.31" v="87016" z="2" s="M+2H+5" />
          <p rt="14.255" x="540.8082" y="2232.04" v="18418" z="2" s="M+2H+6" />
        </MSPeaks>
      </Spectrum>
    </Compound>
    <Compound algo="FindByMolecularFeature">
      <Location m="1045.6056" rt="14.245" y="52854" v="895500" />
      <Spectrum type="MFE" cpdAlgo="FindByMolecularFeature">
        <MSDetails p="+" />
        <Device type="TimeOfFlight" />
        <MSPeaks>
          <p rt="14.243" x="523.8101" y="52854.07" v="442244" z="2" s="M+2H" />
          <p rt="14.245" x="524.3114" y="33981.79" v="286342" z="2" s="M+2H+1" />
          <p rt="14.247" x="524.8104" y="15424.52" v="129416" z="2" s="M+2H+2" />
          <p rt="14.253" x="525.3080" y="4572.85" v="37498" z="2" s="M+2H+3" />
        </MSPeaks>
      </Spectrum>
    </Compound>
    <Compound algo="FindByMolecularFeature">
      <Location m="563.2566" rt="14.248" y="264842" v="5136337" />
      <Spectrum type="MFE" cpdAlgo="FindByMolecularFeature">
        <MSDetails p="+" />
        <Device type="TimeOfFlight" />
        <MSPeaks>
          <p rt="14.248" x="564.2638" y="264841.50" v="2639246" z="1" s="M+H" />
          <p rt="14.247" x="565.2672" y="144506.92" v="1444668" z="1" s="M+H+1" />
          <p rt="14.249" x="566.2687" y="104409.59" v="1052423" z="1" s="M+H+2" />
        </MSPeaks>
      </Spectrum>
    </Compound>
    <Compound algo="FindByMolecularFeature">
      <Location m="1111.5477" rt="14.248" y="185185" v="4013100" />
      <Spectrum type="MFE" cpdAlgo="FindByMolecularFeature">
        <MSDetails p="+" />
        <Device type="TimeOfFlight" />
        <MSPeaks>
          <p rt="14.248" x="556.7811" y="185184.63" v="1948621" z="2" s="M+2H" />
          <p rt="14.248" x="557.2824" y="124084.85" v="1317134" z="2" s="M+2H+1" />
          <p rt="14.248" x="557.7830" y="53451.18" v="567974" z="2" s="M+2H+2" />
          <p rt="14.245" x="558.2830" y="16955.24" v="179370" z="2" s="M+2H+3" />
        </MSPeaks>
      </Spectrum>
    </Compound>
    <Compound algo="FindByMolecularFeature">
      <Location m="563.7588" rt="14.249" y="266790" v="5768463" />
      <Spectrum type="MFE" cpdAlgo="FindByMolecularFeature">
        <MSDetails p="+" />
        <Device type="TimeOfFlight" />
        <MSPeaks>
          <p rt="14.249" x="564.7661" y="266789.75" v="2727625" z="1" s="M+H" />
          <p rt="14.248" x="565.7677" y="184127.55" v="1884860" z="1" s="M+H+1" />
          <p rt="14.249" x="566.7672" y="89951.13" v="916676" z="1" s="M+H+2" />
          <p rt="14.248" x="567.7666" y="23815.44" v="239301" z="1" s="M+H+3" />
        </MSPeaks>
      </Spectrum>
    </Compound>
    <Compound algo="FindByMolecularFeature">
      <Location m="400.2250" rt="14.318" y="73531" v="945548" />
      <Spectrum type="MFE" cpdAlgo="FindByMolecularFeature">
        <MSDetails p="+" />
        <Device type="TimeOfFlight" />
        <MSPeaks>
          <p rt="14.318" x="401.2323" y="73530.95" v="725184" z="1" s="M+H" />
          <p rt="14.318" x="402.2356" y="18695.64" v="184808" z="1" s="M+H+1" />
          <p rt="14.328" x="403.2385" y="3336.90" v="33805" z="1" s="M+H+2" />
          <p rt="14.309" x="404.2416" y="183.00" v="1751" z="1" s="M+H+3" />
        </MSPeaks>
      </Spectrum>
    </Compound>
    <Compound algo="FindByMolecularFeature">
      <Location m="352.2616" rt="14.330" y="120080" v="967104" />
      <Spectrum type="MFE" cpdAlgo="FindByMolecularFeature">
        <MSDetails p="+" />
        <Device type="TimeOfFlight" />
        <MSPeaks>
          <p rt="14.330" x="353.2689" y="120079.62" v="790764" z="1" s="M+H" />
          <p rt="14.328" x="354.2720" y="26374.44" v="176340" z="1" s="M+H+1" />
        </MSPeaks>
      </Spectrum>
    </Compound>
    <Compound algo="FindByMolecularFeature">
      <Location m="309.2304" rt="14.366" y="217652" v="1958059" />
      <Spectrum type="MFE" cpdAlgo="FindByMolecularFeature">
        <MSDetails p="+" />
        <Device type="TimeOfFlight" />
        <MSPeaks>
          <p rt="14.366" x="310.2377" y="217652.31" v="1553670" z="1" s="M+H" />
          <p rt="14.366" x="311.2409" y="43544.91" v="311011" z="1" s="M+H+1" />
          <p rt="14.367" x="312.2490" y="8266.80" v="64074" z="1" s="M+H+2" />
          <p rt="14.383" x="313.2522" y="1120.87" v="7737" z="1" s="M+H+3" />
          <p rt="14.373" x="619.4683" y="1734.79" v="8158" z="1" s="2M+H" />
          <p rt="14.364" x="620.4730" y="835.23" v="2625" z="1" s="2M+H+1" />
        </MSPeaks>
      </Spectrum>
    </Compound>
    <Compound algo="FindByMolecularFeature">
      <Location m="291.2200" rt="14.377" y="187943" v="1685607" />
      <Spectrum type="MFE" cpdAlgo="FindByMolecularFeature">
        <MSDetails p="+" />
        <Device type="TimeOfFlight" />
        <MSPeaks>
          <p rt="14.377" x="292.2272" y="187943.30" v="1284026" z="1" s="M+H" />
          <p rt="14.380" x="293.2280" y="54774.54" v="329643" z="1" s="M+H+1" />
          <p rt="14.367" x="294.2150" y="11106.37" v="71939" z="1" s="M+H+2" />
        </MSPeaks>
      </Spectrum>
    </Compound>
    <Compound algo="FindByMolecularFeature">
      <Location m="352.2616" rt="14.476" y="187574" v="2004560" />
      <Spectrum type="MFE" cpdAlgo="FindByMolecularFeature">
        <MSDetails p="+" />
        <Device type="TimeOfFlight" />
        <MSPeaks>
          <p rt="14.475" x="353.2689" y="187573.77" v="1639046" z="1" s="M+H" />
          <p rt="14.478" x="354.2720" y="40236.41" v="365514" z="1" s="M+H+1" />
        </MSPeaks>
      </Spectrum>
    </Compound>
    <Compound algo="FindByMolecularFeature">
      <Location m="291.2195" rt="14.829" y="52932" v="578883" />
      <Spectrum type="MFE" cpdAlgo="FindByMolecularFeature">
        <MSDetails p="+" />
        <Device type="TimeOfFlight" />
        <MSPeaks>
          <p rt="14.831" x="292.2268" y="52932.01" v="468964" z="1" s="M+H" />
          <p rt="14.826" x="293.2275" y="13277.05" v="96784" z="1" s="M+H+1" />
          <p rt="14.801" x="294.2145" y="2825.77" v="13136" z="1" s="M+H+2" />
        </MSPeaks>
      </Spectrum>
    </Compound>
    <Compound algo="FindByMolecularFeature">
      <Location m="503.2054" rt="14.880" y="143437" v="3147772" />
      <Spectrum type="MFE" cpdAlgo="FindByMolecularFeature">
        <MSDetails p="+" />
        <Device type="TimeOfFlight" />
        <MSPeaks>
          <p rt="14.880" x="504.2127" y="143437.00" v="1468959" z="1" s="M+H" />
          <p rt="14.879" x="505.2157" y="33234.87" v="333746" z="1" s="M+H+1" />
          <p rt="14.879" x="506.2101" y="93351.56" v="956080" z="1" s="M+H+2" />
          <p rt="14.883" x="507.2132" y="21536.93" v="215074" z="1" s="M+H+3" />
          <p rt="14.880" x="508.2086" y="17219.14" v="173913" z="1" s="M+H+4" />
        </MSPeaks>
      </Spectrum>
    </Compound>
    <Compound algo="FindByMolecularFeature">
      <Location m="319.2487" rt="14.958" y="57058" v="540876" />
      <Spectrum type="MFE" cpdAlgo="FindByMolecularFeature">
        <MSDetails p="+" />
        <Device type="TimeOfFlight" />
        <MSPeaks>
          <p rt="14.959" x="320.2560" y="57058.45" v="435434" z="1" s="M+H" />
          <p rt="14.953" x="321.2591" y="11836.09" v="91397" z="1" s="M+H+1" />
          <p rt="14.965" x="322.2612" y="1919.05" v="14045" z="1" s="M+H+2" />
        </MSPeaks>
      </Spectrum>
    </Compound>
    <Compound algo="FindByMolecularFeature">
      <Location m="279.2567" rt="14.959" y="524070" v="5438261" />
      <Spectrum type="MFE" cpdAlgo="FindByMolecularFeature">
        <MSDetails p="+" />
        <Device type="TimeOfFlight" />
        <MSPeaks>
          <p rt="14.960" x="280.2640" y="524070.16" v="4457117" z="1" s="M+H" />
          <p rt="14.957" x="281.2667" y="102207.64" v="869250" z="1" s="M+H+1" />
          <p rt="14.965" x="282.2690" y="14010.24" v="111894" z="1" s="M+H+2" />
        </MSPeaks>
      </Spectrum>
    </Compound>
    <Compound algo="FindByMolecularFeature">
      <Location m="262.2295" rt="14.960" y="60195" v="668005" />
      <Spectrum type="MFE" cpdAlgo="FindByMolecularFeature">
        <MSDetails p="+" />
        <Device type="TimeOfFlight" />
        <MSPeaks>
          <p rt="14.957" x="263.2368" y="60195.29" v="527511" z="1" s="M+H" />
          <p rt="14.965" x="264.2398" y="14831.54" v="128309" z="1" s="M+H+1" />
          <p rt="15.023" x="265.2464" y="2455.55" v="12185" z="1" s="M+H+2" />
        </MSPeaks>
      </Spectrum>
    </Compound>
    <Compound algo="FindByMolecularFeature">
      <Location m="350.2458" rt="14.990" y="75109" v="687502" />
      <Spectrum type="MFE" cpdAlgo="FindByMolecularFeature">
        <MSDetails p="+" />
        <Device type="TimeOfFlight" />
        <MSPeaks>
          <p rt="14.990" x="351.2531" y="75108.54" v="558726" z="1" s="M+H" />
          <p rt="14.987" x="352.2563" y="17452.80" v="128776" z="1" s="M+H+1" />
        </MSPeaks>
      </Spectrum>
    </Compound>
    <Compound algo="FindByMolecularFeature">
      <Location m="352.2614" rt="15.103" y="54212" v="460216" />
      <Spectrum type="MFE" cpdAlgo="FindByMolecularFeature">
        <MSDetails p="+" />
        <Device type="TimeOfFlight" />
        <MSPeaks>
          <p rt="15.106" x="353.2687" y="54211.50" v="379098" z="1" s="M+H" />
          <p rt="15.100" x="354.2719" y="11162.59" v="61306" z="1" s="M+H+1" />
          <p rt="15.074" x="355.2791" y="2680.93" v="19811" z="1" s="M+H+2" />
        </MSPeaks>
      </Spectrum>
    </Compound>
    <Compound algo="FindByMolecularFeature">
      <Location m="998.5282" rt="15.190" y="846957" v="20970474" />
      <Spectrum type="MFE" cpdAlgo="FindByMolecularFeature">
        <MSDetails p="+" />
        <Device type="TimeOfFlight" />
        <MSPeaks>
          <p rt="15.224" x="500.2657" y="33309.06" v="398835" z="2" s="M+2H" />
          <p rt="15.223" x="500.7668" y="24495.27" v="295477" z="2" s="M+2H+1" />
          <p rt="15.229" x="501.2624" y="45731.73" v="548862" z="2" s="M+2H+2" />
          <p rt="15.227" x="501.7629" y="25637.78" v="309919" z="2" s="M+2H+3" />
          <p rt="15.226" x="502.2632" y="9196.63" v="109678" z="2" s="M+2H+4" />
          <p rt="15.216" x="502.7638" y="2545.37" v="30018" z="2" s="M+2H+5" />
          <p rt="15.185" x="999.5359" y="846956.63" v="9855843" z="1" s="M+H" />
          <p rt="15.189" x="1000.5386" y="499177.66" v="6107935" z="1" s="M+H+1" />
          <p rt="15.190" x="1001.5393" y="183066.13" v="2242499" z="1" s="M+H+2" />
          <p rt="15.233" x="1002.5398" y="50368.79" v="852289" z="1" s="M+H+3" />
          <p rt="15.226" x="1003.5350" y="13688.81" v="219119" z="1" s="M+H+4" />
        </MSPeaks>
      </Spectrum>
    </Compound>
    <Compound algo="FindByMolecularFeature">
      <Location m="1081.5144" rt="15.219" y="87159" v="1777772" />
      <Spectrum type="MFE" cpdAlgo="FindByMolecularFeature">
        <MSDetails p="+" />
        <Device type="TimeOfFlight" />
        <MSPeaks>
          <p rt="15.219" x="541.7645" y="87158.98" v="843513" z="2" s="M+2H" />
          <p rt="15.219" x="542.2659" y="57600.04" v="547334" z="2" s="M+2H+1" />
          <p rt="15.218" x="542.7661" y="27967.61" v="264384" z="2" s="M+2H+2" />
          <p rt="15.220" x="543.2666" y="10054.05" v="95220" z="2" s="M+2H+3" />
          <p rt="15.225" x="543.7665" y="2946.92" v="27321" z="2" s="M+2H+4" />
        </MSPeaks>
      </Spectrum>
    </Compound>
    <Compound algo="FindByMolecularFeature">
      <Location m="1991.0399" rt="15.223" y="107524" v="3301775" />
      <Spectrum type="MFE" cpdAlgo="FindByMolecularFeature">
        <MSDetails p="+" />
        <Device type="TimeOfFlight" />
        <MSPeaks>
          <p rt="15.224" x="996.5273" y="91269.21" v="882775" z="2" s="M+2H" />
          <p rt="15.222" x="997.0287" y="107524.17" v="1042611" z="2" s="M+2H+1" />
          <p rt="15.222" x="997.5293" y="75485.31" v="732078" z="2" s="M+2H+2" />
          <p rt="15.223" x="998.0301" y="39417.04" v="381200" z="2" s="M+2H+3" />
          <p rt="15.221" x="998.5301" y="18723.59" v="180753" z="2" s="M+2H+4" />
          <p rt="15.223" x="999.0299" y="8580.94" v="82359" z="2" s="M+2H+5" />
        </MSPeaks>
      </Spectrum>
    </Compound>
    <Compound algo="FindByMolecularFeature">
      <Location m="2007.0095" rt="15.224" y="137727" v="6064755" />
      <Spectrum type="MFE" cpdAlgo="FindByMolecularFeature">
        <MSDetails p="+" />
        <Device type="TimeOfFlight" />
        <MSPeaks>
          <p rt="15.225" x="1004.5120" y="137726.88" v="1201746" z="2" s="M+2H" />
          <p rt="15.225" x="1005.0132" y="118066.58" v="1022851" z="2" s="M+2H+1" />
          <p rt="15.224" x="1005.5138" y="134970.06" v="1175930" z="2" s="M+2H+2" />
          <p rt="15.224" x="1006.0149" y="111662.37" v="972518" z="2" s="M+2H+3" />
          <p rt="15.224" x="1006.5147" y="92487.23" v="807608" z="2" s="M+2H+4" />
          <p rt="15.224" x="1007.0145" y="63348.24" v="551465" z="2" s="M+2H+5" />
          <p rt="15.222" x="1007.5142" y="38142.52" v="332635" z="2" s="M+2H+6" />
        </MSPeaks>
      </Spectrum>
    </Compound>
    <Compound algo="FindByMolecularFeature">
      <Location m="829.4785" rt="15.227" y="97660" v="1930371" />
      <Spectrum type="MFE" cpdAlgo="FindByMolecularFeature">
        <MSDetails p="+" />
        <Device type="TimeOfFlight" />
        <MSPeaks>
          <p rt="15.227" x="415.7471" y="20399.58" v="195463" z="2" s="M+2H" />
          <p rt="15.235" x="416.2482" y="10281.25" v="100409" z="2" s="M+2H+1" />
          <p rt="15.222" x="416.7484" y="3646.28" v="32488" z="2" s="M+2H+2" />
          <p rt="15.227" x="830.4855" y="97659.77" v="945769" z="1" s="M+H" />
          <p rt="15.225" x="831.4884" y="47597.83" v="459315" z="1" s="M+H+1" />
          <p rt="15.228" x="832.4885" y="16184.49" v="155042" z="1" s="M+H+2" />
          <p rt="15.230" x="833.4888" y="4466.14" v="41885" z="1" s="M+H+3" />
        </MSPeaks>
      </Spectrum>
    </Compound>
    <Compound algo="FindByMolecularFeature">
      <Location m="1029.4605" rt="15.228" y="320996" v="10260861" />
      <Spectrum type="MFE" cpdAlgo="FindByMolecularFeature">
        <MSDetails p="+" />
        <Device type="TimeOfFlight" />
        <MSPeaks>
          <p rt="15.228" x="515.7375" y="320995.50" v="4117498" z="2" s="M+2H" />
          <p rt="15.227" x="516.2399" y="318547.59" v="4089433" z="2" s="M+2H+1" />
          <p rt="15.227" x="516.7409" y="159720.91" v="2053930" z="2" s="M+2H+2" />
        </MSPeaks>
      </Spectrum>
    </Compound>
    <Compound algo="FindByMolecularFeature">
      <Location m="1014.4954" rt="15.228" y="304494" v="7316601" />
      <Spectrum type="MFE" cpdAlgo="FindByMolecularFeature">
        <MSDetails p="+" />
        <Device type="TimeOfFlight" />
        <MSPeaks>
          <p rt="15.229" x="508.2550" y="304493.50" v="3763490" z="2" s="M+2H" />
          <p rt="15.227" x="508.7562" y="189980.42" v="2333951" z="2" s="M+2H+1" />
          <p rt="15.228" x="509.2566" y="76730.23" v="938189" z="2" s="M+2H+2" />
          <p rt="15.226" x="509.7570" y="23012.50" v="280971" z="2" s="M+2H+3" />
        </MSPeaks>
      </Spectrum>
    </Compound>
    <Compound algo="FindByMolecularFeature">
      <Location m="517.7334" rt="15.228" y="58659" v="987441" />
      <Spectrum type="MFE" cpdAlgo="FindByMolecularFeature">
        <MSDetails p="+" />
        <Device type="TimeOfFlight" />
        <MSPeaks>
          <p rt="15.228" x="518.7407" y="58658.78" v="741257" z="1" s="M+H" />
          <p rt="15.227" x="519.7400" y="13768.66" v="173582" z="1" s="M+H+1" />
          <p rt="15.234" x="520.7396" y="5538.90" v="72602" z="1" s="M+H+2" />
        </MSPeaks>
      </Spectrum>
    </Compound>
    <Compound algo="FindByMolecularFeature">
      <Location m="516.2341" rt="15.229" y="235766" v="4890551" />
      <Spectrum type="MFE" cpdAlgo="FindByMolecularFeature">
        <MSDetails p="+" />
        <Device type="TimeOfFlight" />
        <MSPeaks>
          <p rt="15.229" x="517.2413" y="235766.23" v="3058820" z="1" s="M+H" />
          <p rt="15.229" x="518.2405" y="111747.08" v="1449520" z="1" s="M+H+1" />
          <p rt="15.229" x="519.2400" y="29960.40" v="382210" z="1" s="M+H+2" />
        </MSPeaks>
      </Spectrum>
    </Compound>
    <Compound algo="FindByMolecularFeature">
      <Location m="976.5469" rt="15.230" y="14095284" v="492518880" />
      <Spectrum type="MFE" cpdAlgo="FindByMolecularFeature">
        <MSDetails p="+" />
        <Device type="TimeOfFlight" />
        <MSPeaks>
          <p rt="15.226" x="489.2815" y="3037532.50" v="31661002" z="2" sat="true" s="M+2H" />
          <p rt="15.225" x="489.7831" y="1806180.38" v="18780858" z="2" s="M+2H+1" />
          <p rt="15.226" x="490.2844" y="630509.81" v="6574099" z="2" s="M+2H+2" />
          <p rt="15.226" x="490.7843" y="194019.80" v="2027351" z="2" s="M+2H+3" />
          <p rt="15.227" x="491.2845" y="45780.37" v="474848" z="2" s="M+2H+4" />
          <p rt="15.222" x="491.7849" y="9297.42" v="95820" z="2" s="M+2H+5" />
          <p rt="15.218" x="492.2852" y="1002.72" v="10097" z="2" s="M+2H+6" />
          <p rt="15.233" x="977.5539" y="14095284.00" v="196232144" z="1" sat="true" s="M+H" />
          <p rt="15.231" x="978.5574" y="8418708.00" v="145054384" z="1" sat="true" s="M+H+1" />
          <p rt="15.228" x="979.5590" y="3149034.50" v="66965264" z="1" sat="true" s="M+H+2" />
          <p rt="15.227" x="980.5600" y="857916.88" v="19179862" z="1" s="M+H+3" />
          <p rt="15.227" x="981.5613" y="193065.81" v="4384986" z="1" s="M+H+4" />
          <p rt="15.226" x="982.5618" y="39377.69" v="814456" z="1" s="M+H+5" />
          <p rt="15.232" x="983.5624" y="30669.44" v="263712" z="1" s="M+H+6" />
        </MSPeaks>
      </Spectrum>
    </Compound>
    <Compound algo="FindByMolecularFeature">
      <Location m="278.1670" rt="15.233" y="50564" v="571384" />
      <Spectrum type="MFE" cpdAlgo="FindByMolecularFeature">
        <MSDetails p="+" />
        <Device type="TimeOfFlight" />
        <MSPeaks>
          <p rt="15.232" x="279.1743" y="50564.36" v="456611" z="1" s="M+H" />
          <p rt="15.231" x="280.1777" y="12825.08" v="108325" z="1" s="M+H+1" />
          <p rt="15.249" x="281.1795" y="1833.25" v="6447" z="1" s="M+H+2" />
        </MSPeaks>
      </Spectrum>
    </Compound>
    <Compound algo="FindByMolecularFeature">
      <Location m="486.2618" rt="15.238" y="64526" v="835226" />
      <Spectrum type="MFE" cpdAlgo="FindByMolecularFeature">
        <MSDetails p="+" />
        <Device type="TimeOfFlight" />
        <MSPeaks>
          <p rt="15.239" x="487.2691" y="64526.42" v="644135" z="1" s="M+H" />
          <p rt="15.236" x="488.2726" y="19743.54" v="191090" z="1" s="M+H+1" />
        </MSPeaks>
      </Spectrum>
    </Compound>
    <Compound algo="FindByMolecularFeature">
      <Location m="350.2461" rt="15.262" y="223989" v="2391396" />
      <Spectrum type="MFE" cpdAlgo="FindByMolecularFeature">
        <MSDetails p="+" />
        <Device type="TimeOfFlight" />
        <MSPeaks>
          <p rt="15.261" x="351.2534" y="223989.20" v="1961790" z="1" s="M+H" />
          <p rt="15.263" x="352.2566" y="49568.41" v="429606" z="1" s="M+H+1" />
        </MSPeaks>
      </Spectrum>
    </Compound>
    <Compound algo="FindByMolecularFeature">
      <Location m="519.3327" rt="15.309" y="59727" v="626157" />
      <Spectrum type="MFE" cpdAlgo="FindByMolecularFeature">
        <MSDetails p="+" />
        <Device type="TimeOfFlight" />
        <MSPeaks>
          <p rt="15.309" x="520.3400" y="59727.07" v="475290" z="1" s="M+H" />
          <p rt="15.311" x="521.3435" y="16219.57" v="126165" z="1" s="M+H+1" />
          <p rt="15.302" x="522.3469" y="3824.16" v="24702" z="1" s="M+H+2" />
        </MSPeaks>
      </Spectrum>
    </Compound>
    <Compound algo="FindByMolecularFeature">
      <Location m="1067.4990" rt="15.325" y="73661" v="1011893" />
      <Spectrum type="MFE" cpdAlgo="FindByMolecularFeature">
        <MSDetails p="+" />
        <Device type="TimeOfFlight" />
        <MSPeaks>
          <p rt="15.325" x="534.7568" y="73661.23" v="495964" z="2" s="M+2H" />
          <p rt="15.324" x="535.2582" y="46727.95" v="314722" z="2" s="M+2H+1" />
          <p rt="15.326" x="535.7582" y="21490.65" v="144567" z="2" s="M+2H+2" />
          <p rt="15.324" x="536.2589" y="8515.07" v="56640" z="2" s="M+2H+3" />
        </MSPeaks>
      </Spectrum>
    </Compound>
    <Compound algo="FindByMolecularFeature">
      <Location m="199.1937" rt="15.326" y="92950" v="929832" />
      <Spectrum type="MFE" cpdAlgo="FindByMolecularFeature">
        <MSDetails p="+" />
        <Device type="TimeOfFlight" />
        <MSPeaks>
          <p rt="15.326" x="200.2010" y="92949.54" v="810226" z="1" s="M+H" />
          <p rt="15.327" x="201.2042" y="12228.13" v="113009" z="1" s="M+H+1" />
          <p rt="15.347" x="202.2080" y="1431.59" v="6597" z="1" s="M+H+2" />
        </MSPeaks>
      </Spectrum>
    </Compound>
    <Compound algo="FindByMolecularFeature">
      <Location m="1014.5009" rt="15.337" y="61879" v="1219833" />
      <Spectrum type="MFE" cpdAlgo="FindByMolecularFeature">
        <MSDetails p="+" />
        <Device type="TimeOfFlight" />
        <MSPeaks>
          <p rt="15.336" x="1015.5081" y="61879.34" v="661899" z="1" s="M+H" />
          <p rt="15.336" x="1016.5109" y="35823.85" v="374400" z="1" s="M+H+1" />
          <p rt="15.344" x="1017.5112" y="17659.82" v="183534" z="1" s="M+H+2" />
        </MSPeaks>
      </Spectrum>
    </Compound>
    <Compound algo="FindByMolecularFeature">
      <Location m="544.2676" rt="15.429" y="201495" v="1873051" />
      <Spectrum type="MFE" cpdAlgo="FindByMolecularFeature">
        <MSDetails p="+" />
        <Device type="TimeOfFlight" />
        <MSPeaks>
          <p rt="15.428" x="545.2749" y="201495.25" v="1346112" z="1" s="M+H" />
          <p rt="15.432" x="546.2782" y="62401.40" v="417346" z="1" s="M+H+1" />
          <p rt="15.432" x="547.2802" y="14501.24" v="93618" z="1" s="M+H+2" />
          <p rt="15.428" x="548.2826" y="2379.86" v="15975" z="1" s="M+H+3" />
        </MSPeaks>
      </Spectrum>
    </Compound>
    <Compound algo="FindByMolecularFeature">
      <Location m="276.1514" rt="15.430" y="51491" v="452936" />
      <Spectrum type="MFE" cpdAlgo="FindByMolecularFeature">
        <MSDetails p="+" />
        <Device type="TimeOfFlight" />
        <MSPeaks>
          <p rt="15.430" x="277.1587" y="51490.71" v="369436" z="1" s="M+H" />
          <p rt="15.433" x="278.1621" y="11874.52" v="83500" z="1" s="M+H+1" />
        </MSPeaks>
      </Spectrum>
    </Compound>
    <Compound algo="FindByMolecularFeature">
      <Location m="276.2092" rt="15.430" y="319310" v="3578502" />
      <Spectrum type="MFE" cpdAlgo="FindByMolecularFeature">
        <MSDetails p="+" />
        <Device type="TimeOfFlight" />
        <MSPeaks>
          <p rt="15.430" x="277.2164" y="319309.63" v="2951205" z="1" s="M+H" />
          <p rt="15.432" x="278.2201" y="65513.11" v="604806" z="1" s="M+H+1" />
          <p rt="15.424" x="553.4245" y="1595.00" v="8087" z="1" s="2M+H" />
          <p rt="15.426" x="554.4272" y="958.89" v="3159" z="1" s="2M+H+1" />
        </MSPeaks>
      </Spectrum>
    </Compound>
    <Compound algo="FindByMolecularFeature">
      <Location m="357.1942" rt="15.497" y="196924" v="1702519" />
      <Spectrum type="MFE" cpdAlgo="FindByMolecularFeature">
        <MSDetails p="+" />
        <Device type="TimeOfFlight" />
        <MSPeaks>
          <p rt="15.497" x="358.2015" y="196924.22" v="1336868" z="1" s="M+H" />
          <p rt="15.497" x="359.2046" y="47309.91" v="316377" z="1" s="M+H+1" />
          <p rt="15.504" x="360.2075" y="6862.08" v="45971" z="1" s="M+H+2" />
          <p rt="15.487" x="361.2118" y="513.78" v="3303" z="1" s="M+H+3" />
        </MSPeaks>
      </Spectrum>
    </Compound>
    <Compound algo="FindByMolecularFeature">
      <Location m="300.2090" rt="15.536" y="79456" v="792597" />
      <Spectrum type="MFE" cpdAlgo="FindByMolecularFeature">
        <MSDetails p="+" />
        <Device type="TimeOfFlight" />
        <MSPeaks>
          <p rt="15.536" x="301.2162" y="79456.32" v="638053" z="1" s="M+H" />
          <p rt="15.535" x="302.2196" y="16875.19" v="135516" z="1" s="M+H+1" />
          <p rt="15.541" x="303.2273" y="2499.12" v="19028" z="1" s="M+H+2" />
        </MSPeaks>
      </Spectrum>
    </Compound>
    <Compound algo="FindByMolecularFeature">
      <Location m="1067.4992" rt="15.550" y="87812" v="1407016" />
      <Spectrum type="MFE" cpdAlgo="FindByMolecularFeature">
        <MSDetails p="+" />
        <Device type="TimeOfFlight" />
        <MSPeaks>
          <p rt="15.550" x="534.7569" y="87812.00" v="676222" z="2" s="M+2H" />
          <p rt="15.549" x="535.2582" y="57114.73" v="438362" z="2" s="M+2H+1" />
          <p rt="15.549" x="535.7584" y="25107.43" v="194872" z="2" s="M+2H+2" />
          <p rt="15.550" x="536.2591" y="9715.00" v="73183" z="2" s="M+2H+3" />
          <p rt="15.543" x="536.7589" y="2900.09" v="21584" z="2" s="M+2H+4" />
          <p rt="15.546" x="537.2580" y="375.08" v="2791" z="2" s="M+2H+5" />
        </MSPeaks>
      </Spectrum>
    </Compound>
    <Compound algo="FindByMolecularFeature">
      <Location m="1120.4112" rt="15.553" y="88004" v="1732917" />
      <Spectrum type="MFE" cpdAlgo="FindByMolecularFeature">
        <MSDetails p="+" />
        <Device type="TimeOfFlight" />
        <MSPeaks>
          <p rt="15.554" x="561.2129" y="70988.57" v="594658" z="2" s="M+2H" />
          <p rt="15.552" x="561.7152" y="88003.80" v="746542" z="2" s="M+2H+1" />
          <p rt="15.554" x="562.2162" y="46825.38" v="391717" z="2" s="M+2H+2" />
        </MSPeaks>
      </Spectrum>
    </Compound>
    <Compound algo="FindByMolecularFeature">
      <Location m="561.7092" rt="15.555" y="74899" v="1105815" />
      <Spectrum type="MFE" cpdAlgo="FindByMolecularFeature">
        <MSDetails p="+" />
        <Device type="TimeOfFlight" />
        <MSPeaks>
          <p rt="15.555" x="562.7165" y="74899.33" v="642478" z="1" s="M+H" />
          <p rt="15.554" x="563.7162" y="37970.92" v="327608" z="1" s="M+H+1" />
          <p rt="15.556" x="564.7157" y="12143.91" v="105475" z="1" s="M+H+2" />
          <p rt="15.551" x="565.7154" y="3597.21" v="30254" z="1" s="M+H+3" />
        </MSPeaks>
      </Spectrum>
    </Compound>
    <Compound algo="FindByMolecularFeature">
      <Location m="1105.4456" rt="15.555" y="67297" v="1229239" />
      <Spectrum type="MFE" cpdAlgo="FindByMolecularFeature">
        <MSDetails p="+" />
        <Device type="TimeOfFlight" />
        <MSPeaks>
          <p rt="15.555" x="553.7301" y="67297.37" v="599744" z="2" s="M+2H" />
          <p rt="15.557" x="554.2316" y="42073.78" v="377383" z="2" s="M+2H+1" />
          <p rt="15.553" x="554.7319" y="20519.24" v="181867" z="2" s="M+2H+2" />
          <p rt="15.557" x="555.2320" y="8046.63" v="70245" z="2" s="M+2H+3" />
        </MSPeaks>
      </Spectrum>
    </Compound>
    <Compound algo="FindByMolecularFeature">
      <Location m="283.3241" rt="15.564" y="133718" v="2261412" />
      <Spectrum type="MFE" cpdAlgo="FindByMolecularFeature">
        <MSDetails p="+" />
        <Device type="TimeOfFlight" />
        <MSPeaks>
          <p rt="15.564" x="284.3314" y="133717.97" v="1829236" z="1" s="M+H" />
          <p rt="15.562" x="285.3346" y="28385.45" v="382075" z="1" s="M+H+1" />
          <p rt="15.573" x="286.3351" y="3853.37" v="50101" z="1" s="M+H+2" />
        </MSPeaks>
      </Spectrum>
    </Compound>
    <Compound algo="FindByMolecularFeature">
      <Location m="262.2296" rt="15.579" y="69101" v="1080413" />
      <Spectrum type="MFE" cpdAlgo="FindByMolecularFeature">
        <MSDetails p="+" />
        <Device type="TimeOfFlight" />
        <MSPeaks>
          <p rt="15.578" x="263.2368" y="69101.30" v="864893" z="1" s="M+H" />
          <p rt="15.574" x="264.2401" y="14702.63" v="200585" z="1" s="M+H+1" />
          <p rt="15.624" x="265.2462" y="2236.27" v="14935" z="1" s="M+H+2" />
        </MSPeaks>
      </Spectrum>
    </Compound>
    <Compound algo="FindByMolecularFeature">
      <Location m="279.2568" rt="15.624" y="506110" v="4657388" />
      <Spectrum type="MFE" cpdAlgo="FindByMolecularFeature">
        <MSDetails p="+" />
        <Device type="TimeOfFlight" />
        <MSPeaks>
          <p rt="15.625" x="280.2640" y="506109.88" v="3841917" z="1" s="M+H" />
          <p rt="15.624" x="281.2667" y="96365.95" v="731521" z="1" s="M+H+1" />
          <p rt="15.623" x="282.2704" y="11058.85" v="83949" z="1" s="M+H+2" />
        </MSPeaks>
      </Spectrum>
    </Compound>
    <Compound algo="FindByMolecularFeature">
      <Location m="928.5418" rt="15.844" y="50193" v="671337" />
      <Spectrum type="MFE" cpdAlgo="FindByMolecularFeature">
        <MSDetails p="+" />
        <Device type="TimeOfFlight" />
        <MSPeaks>
          <p rt="15.844" x="929.5491" y="50193.23" v="375908" z="1" s="M+H" />
          <p rt="15.844" x="930.5520" y="28719.72" v="212468" z="1" s="M+H+1" />
          <p rt="15.838" x="931.5547" y="9088.61" v="67403" z="1" s="M+H+2" />
          <p rt="15.856" x="932.5575" y="2127.90" v="15557" z="1" s="M+H+3" />
        </MSPeaks>
      </Spectrum>
    </Compound>
    <Compound algo="FindByMolecularFeature">
      <Location m="218.1670" rt="15.846" y="119763" v="1100321" />
      <Spectrum type="MFE" cpdAlgo="FindByMolecularFeature">
        <MSDetails p="+" />
        <Device type="TimeOfFlight" />
        <MSPeaks>
          <p rt="15.847" x="219.1742" y="119762.92" v="927543" z="1" s="M+H" />
          <p rt="15.845" x="220.1775" y="21338.54" v="162375" z="1" s="M+H+1" />
          <p rt="15.832" x="221.1810" y="1813.98" v="10403" z="1" s="M+H+2" />
        </MSPeaks>
      </Spectrum>
    </Compound>
    <Compound algo="FindByMolecularFeature">
      <Location m="292.2038" rt="15.850" y="108785" v="984829" />
      <Spectrum type="MFE" cpdAlgo="FindByMolecularFeature">
        <MSDetails p="+" />
        <Device type="TimeOfFlight" />
        <MSPeaks>
          <p rt="15.850" x="293.2111" y="108785.13" v="823159" z="1" s="M+H" />
          <p rt="15.850" x="294.2150" y="21351.35" v="161669" z="1" s="M+H+1" />
        </MSPeaks>
      </Spectrum>
    </Compound>
    <Compound algo="FindByMolecularFeature">
      <Location m="274.1931" rt="15.852" y="91421" v="862951" />
      <Spectrum type="MFE" cpdAlgo="FindByMolecularFeature">
        <MSDetails p="+" />
        <Device type="TimeOfFlight" />
        <MSPeaks>
          <p rt="15.852" x="275.2004" y="91421.17" v="717825" z="1" s="M+H" />
          <p rt="15.851" x="276.2037" y="18396.59" v="145126" z="1" s="M+H+1" />
        </MSPeaks>
      </Spectrum>
    </Compound>
    <Compound algo="FindByMolecularFeature">
      <Location m="1063.5580" rt="15.856" y="106761" v="2096012" />
      <Spectrum type="MFE" cpdAlgo="FindByMolecularFeature">
        <MSDetails p="+" />
        <Device type="TimeOfFlight" />
        <MSPeaks>
          <p rt="15.856" x="532.7863" y="106761.38" v="1016679" z="2" s="M+2H" />
          <p rt="15.856" x="533.2879" y="71561.05" v="683175" z="2" s="M+2H+1" />
          <p rt="15.856" x="533.7885" y="30374.86" v="287401" z="2" s="M+2H+2" />
          <p rt="15.858" x="534.2893" y="8776.19" v="82149" z="2" s="M+2H+3" />
          <p rt="15.855" x="534.7869" y="2437.81" v="26608" z="2" s="M+2H+4" />
        </MSPeaks>
      </Spectrum>
    </Compound>
    <Compound algo="FindByMolecularFeature">
      <Location m="185.1415" rt="15.870" y="55290" v="496559" />
      <Spectrum type="MFE" cpdAlgo="FindByMolecularFeature">
        <MSDetails p="+" />
        <Device type="TimeOfFlight" />
        <MSPeaks>
          <p rt="15.868" x="186.1488" y="55290.09" v="378118" z="1" s="M+H" />
          <p rt="15.886" x="187.1504" y="10409.79" v="108044" z="1" s="M+H+1" />
          <p rt="15.877" x="188.1520" y="1497.56" v="10397" z="1" s="M+H+2" />
        </MSPeaks>
      </Spectrum>
    </Compound>
    <Compound algo="FindByMolecularFeature">
      <Location m="279.2555" rt="15.871" y="221076" v="2167609" />
      <Spectrum type="MFE" cpdAlgo="FindByMolecularFeature">
        <MSDetails p="+" />
        <Device type="TimeOfFlight" />
        <MSPeaks>
          <p rt="15.871" x="280.2628" y="221075.95" v="1801065" z="1" s="M+H" />
          <p rt="15.872" x="281.2660" y="38684.89" v="330563" z="1" s="M+H+1" />
          <p rt="15.865" x="282.2704" y="4630.31" v="35981" z="1" s="M+H+2" />
        </MSPeaks>
      </Spectrum>
    </Compound>
    <Compound algo="FindByMolecularFeature">
      <Location m="278.2251" rt="15.951" y="1567394" v="16512647" />
      <Spectrum type="MFE" cpdAlgo="FindByMolecularFeature">
        <MSDetails p="+" />
        <Device type="TimeOfFlight" />
        <MSPeaks>
          <p rt="15.950" x="279.2324" y="1567393.63" v="13205013" z="1" s="M+H" />
          <p rt="15.955" x="280.2356" y="318896.91" v="2897383" z="1" s="M+H+1" />
          <p rt="15.937" x="281.2397" y="33732.38" v="362896" z="1" s="M+H+2" />
          <p rt="15.913" x="282.2437" y="3860.56" v="47355" z="1" s="M+H+3" />
        </MSPeaks>
      </Spectrum>
    </Compound>
    <Compound algo="FindByMolecularFeature">
      <Location m="260.2141" rt="15.957" y="81702" v="948629" />
      <Spectrum type="MFE" cpdAlgo="FindByMolecularFeature">
        <MSDetails p="+" />
        <Device type="TimeOfFlight" />
        <MSPeaks>
          <p rt="15.958" x="261.2214" y="81702.08" v="798173" z="1" s="M+H" />
          <p rt="15.953" x="262.2244" y="16175.38" v="150456" z="1" s="M+H+1" />
        </MSPeaks>
      </Spectrum>
    </Compound>
    <Compound algo="FindByMolecularFeature">
      <Location m="1119.4626" rt="16.001" y="90116" v="1752807" />
      <Spectrum type="MFE" cpdAlgo="FindByMolecularFeature">
        <MSDetails p="+" />
        <Device type="TimeOfFlight" />
        <MSPeaks>
          <p rt="16.008" x="560.7386" y="90115.57" v="753228" z="2" s="M+2H" />
          <p rt="15.998" x="561.2400" y="54762.36" v="555869" z="2" s="M+2H+1" />
          <p rt="15.989" x="561.7410" y="30033.53" v="364665" z="2" s="M+2H+2" />
          <p rt="15.997" x="562.2408" y="9456.89" v="79046" z="2" s="M+2H+3" />
        </MSPeaks>
      </Spectrum>
    </Compound>
    <Compound algo="FindByMolecularFeature">
      <Location m="1081.5155" rt="16.005" y="222159" v="3878794" />
      <Spectrum type="MFE" cpdAlgo="FindByMolecularFeature">
        <MSDetails p="+" />
        <Device type="TimeOfFlight" />
        <MSPeaks>
          <p rt="16.006" x="541.7650" y="222159.42" v="1801522" z="2" s="M+2H" />
          <p rt="16.004" x="542.2663" y="151265.14" v="1179907" z="2" s="M+2H+1" />
          <p rt="16.006" x="542.7666" y="74053.95" v="600183" z="2" s="M+2H+2" />
          <p rt="16.005" x="543.2666" y="25800.37" v="200269" z="2" s="M+2H+3" />
          <p rt="15.990" x="543.7678" y="8377.67" v="96913" z="2" s="M+2H+4" />
        </MSPeaks>
      </Spectrum>
    </Compound>
    <Compound algo="FindByMolecularFeature">
      <Location m="1135.4319" rt="16.006" y="131106" v="3540567" />
      <Spectrum type="MFE" cpdAlgo="FindByMolecularFeature">
        <MSDetails p="+" />
        <Device type="TimeOfFlight" />
        <MSPeaks>
          <p rt="16.006" x="568.7232" y="131105.56" v="1037454" z="2" s="M+2H" />
          <p rt="16.007" x="569.2242" y="72520.00" v="572366" z="2" s="M+2H+1" />
          <p rt="16.005" x="569.7246" y="114575.95" v="913929" z="2" s="M+2H+2" />
          <p rt="16.006" x="570.2257" y="68040.84" v="540679" z="2" s="M+2H+3" />
          <p rt="16.006" x="570.7241" y="59675.63" v="476139" z="2" s="M+2H+4" />
        </MSPeaks>
      </Spectrum>
    </Compound>
    <Compound algo="FindByMolecularFeature">
      <Location m="295.2516" rt="16.035" y="484901" v="6223093" />
      <Spectrum type="MFE" cpdAlgo="FindByMolecularFeature">
        <MSDetails p="+" />
        <Device type="TimeOfFlight" />
        <MSPeaks>
          <p rt="16.037" x="296.2589" y="484900.75" v="4709035" z="1" s="M+H" />
          <p rt="16.025" x="297.2608" y="107642.13" v="1374039" z="1" s="M+H+1" />
          <p rt="16.028" x="298.2625" y="13318.28" v="124146" z="1" s="M+H+2" />
          <p rt="16.024" x="299.2647" y="243.40" v="2228" z="1" s="M+H+3" />
          <p rt="16.045" x="591.5087" y="1310.30" v="6823" z="1" s="2M+H" />
        </MSPeaks>
      </Spectrum>
    </Compound>
    <Compound algo="FindByMolecularFeature">
      <Location m="274.1931" rt="16.116" y="52411" v="445421" />
      <Spectrum type="MFE" cpdAlgo="FindByMolecularFeature">
        <MSDetails p="+" />
        <Device type="TimeOfFlight" />
        <MSPeaks>
          <p rt="16.116" x="275.2004" y="52411.15" v="377682" z="1" s="M+H" />
          <p rt="16.114" x="276.2035" y="9725.34" v="67738" z="1" s="M+H+1" />
        </MSPeaks>
      </Spectrum>
    </Compound>
    <Compound algo="FindByMolecularFeature">
      <Location m="286.2298" rt="16.118" y="130422" v="1253726" />
      <Spectrum type="MFE" cpdAlgo="FindByMolecularFeature">
        <MSDetails p="+" />
        <Device type="TimeOfFlight" />
        <MSPeaks>
          <p rt="16.118" x="287.2370" y="130421.77" v="999645" z="1" s="M+H" />
          <p rt="16.117" x="288.2405" y="29228.14" v="226803" z="1" s="M+H+1" />
          <p rt="16.113" x="289.2481" y="3914.26" v="27279" z="1" s="M+H+2" />
        </MSPeaks>
      </Spectrum>
    </Compound>
    <Compound algo="FindByMolecularFeature">
      <Location m="1081.5156" rt="16.222" y="237601" v="4277283" />
      <Spectrum type="MFE" cpdAlgo="FindByMolecularFeature">
        <MSDetails p="+" />
        <Device type="TimeOfFlight" />
        <MSPeaks>
          <p rt="16.222" x="541.7651" y="237600.77" v="1959747" z="2" s="M+2H" />
          <p rt="16.222" x="542.2665" y="159384.64" v="1354149" z="2" s="M+2H+1" />
          <p rt="16.222" x="542.7664" y="78611.26" v="648338" z="2" s="M+2H+2" />
          <p rt="16.219" x="543.2667" y="27916.70" v="229885" z="2" s="M+2H+3" />
          <p rt="16.217" x="543.7670" y="8141.67" v="66934" z="2" s="M+2H+4" />
          <p rt="16.220" x="544.2682" y="1837.21" v="18229" z="2" s="M+2H+5" />
        </MSPeaks>
      </Spectrum>
    </Compound>
    <Compound algo="FindByMolecularFeature">
      <Location m="1134.4275" rt="16.226" y="177357" v="4229597" />
      <Spectrum type="MFE" cpdAlgo="FindByMolecularFeature">
        <MSDetails p="+" />
        <Device type="TimeOfFlight" />
        <MSPeaks>
          <p rt="16.227" x="568.2210" y="149270.58" v="1498767" z="2" s="M+2H" />
          <p rt="16.226" x="568.7233" y="177357.44" v="1770880" z="2" s="M+2H+1" />
          <p rt="16.224" x="569.2243" y="95726.35" v="959950" z="2" s="M+2H+2" />
        </MSPeaks>
      </Spectrum>
    </Compound>
    <Compound algo="FindByMolecularFeature">
      <Location m="1119.4619" rt="16.228" y="106958" v="2425167" />
      <Spectrum type="MFE" cpdAlgo="FindByMolecularFeature">
        <MSDetails p="+" />
        <Device type="TimeOfFlight" />
        <MSPeaks>
          <p rt="16.228" x="560.7382" y="106958.32" v="1174782" z="2" s="M+2H" />
          <p rt="16.228" x="561.2396" y="67907.42" v="745409" z="2" s="M+2H+1" />
          <p rt="16.228" x="561.7398" y="34471.02" v="382786" z="2" s="M+2H+2" />
          <p rt="16.224" x="562.2398" y="11313.19" v="122189" z="2" s="M+2H+3" />
        </MSPeaks>
      </Spectrum>
    </Compound>
    <Compound algo="FindByMolecularFeature">
      <Location m="568.7175" rt="16.228" y="143415" v="2546351" />
      <Spectrum type="MFE" cpdAlgo="FindByMolecularFeature">
        <MSDetails p="+" />
        <Device type="TimeOfFlight" />
        <MSPeaks>
          <p rt="16.227" x="569.7248" y="143415.02" v="1528652" z="1" s="M+H" />
          <p rt="16.230" x="570.7243" y="73281.42" v="783963" z="1" s="M+H+1" />
          <p rt="16.228" x="571.7237" y="22060.89" v="233735" z="1" s="M+H+2" />
        </MSPeaks>
      </Spectrum>
    </Compound>
    <Compound algo="FindByMolecularFeature">
      <Location m="225.2093" rt="16.263" y="86737" v="881415" />
      <Spectrum type="MFE" cpdAlgo="FindByMolecularFeature">
        <MSDetails p="+" />
        <Device type="TimeOfFlight" />
        <MSPeaks>
          <p rt="16.263" x="226.2166" y="86736.86" v="755325" z="1" s="M+H" />
          <p rt="16.260" x="227.2200" y="13506.39" v="117777" z="1" s="M+H+1" />
          <p rt="16.255" x="228.2225" y="1730.08" v="8312" z="1" s="M+H+2" />
        </MSPeaks>
      </Spectrum>
    </Compound>
    <Compound algo="FindByMolecularFeature">
      <Location m="992.5417" rt="16.311" y="589602" v="8089721" />
      <Spectrum type="MFE" cpdAlgo="FindByMolecularFeature">
        <MSDetails p="+" />
        <Device type="TimeOfFlight" />
        <MSPeaks>
          <p rt="16.315" x="497.2782" y="11105.99" v="87806" z="2" s="M+2H" />
          <p rt="16.319" x="497.7797" y="6899.68" v="52897" z="2" s="M+2H+1" />
          <p rt="16.322" x="498.2802" y="2903.98" v="21740" z="2" s="M+2H+2" />
          <p rt="16.318" x="498.7801" y="607.05" v="4544" z="2" s="M+2H+3" />
          <p rt="16.310" x="993.5489" y="589602.19" v="4233017" z="1" s="M+H" />
          <p rt="16.311" x="994.5516" y="341816.31" v="2454116" z="1" s="M+H+1" />
          <p rt="16.310" x="995.5525" y="126922.59" v="913521" z="1" s="M+H+2" />
          <p rt="16.310" x="996.5527" y="35100.87" v="251331" z="1" s="M+H+3" />
          <p rt="16.310" x="997.5538" y="8258.15" v="58553" z="1" s="M+H+4" />
          <p rt="16.320" x="998.5552" y="1784.79" v="12196" z="1" s="M+H+5" />
        </MSPeaks>
      </Spectrum>
    </Compound>
    <Compound algo="FindByMolecularFeature">
      <Location m="1017.5731" rt="16.326" y="558341" v="7874355" />
      <Spectrum type="MFE" cpdAlgo="FindByMolecularFeature">
        <MSDetails p="+" />
        <Device type="TimeOfFlight" />
        <MSPeaks>
          <p rt="16.341" x="509.7940" y="14109.40" v="115884" z="2" s="M+2H" />
          <p rt="16.340" x="510.2954" y="8834.02" v="70627" z="2" s="M+2H+1" />
          <p rt="16.336" x="510.7963" y="3378.45" v="25753" z="2" s="M+2H+2" />
          <p rt="16.334" x="511.2974" y="930.74" v="7095" z="2" s="M+2H+3" />
          <p rt="16.326" x="1018.5803" y="558340.56" v="4009073" z="1" s="M+H" />
          <p rt="16.326" x="1019.5830" y="333954.44" v="2396512" z="1" s="M+H+1" />
          <p rt="16.325" x="1020.5838" y="126607.18" v="913616" z="1" s="M+H+2" />
          <p rt="16.326" x="1021.5847" y="36773.46" v="263593" z="1" s="M+H+3" />
          <p rt="16.326" x="1022.5858" y="8413.51" v="57740" z="1" s="M+H+4" />
          <p rt="16.328" x="1023.5867" y="2107.31" v="14463" z="1" s="M+H+5" />
        </MSPeaks>
      </Spectrum>
    </Compound>
    <Compound algo="FindByMolecularFeature">
      <Location m="1014.5221" rt="16.337" y="105401" v="1285617" />
      <Spectrum type="MFE" cpdAlgo="FindByMolecularFeature">
        <MSDetails p="+" />
        <Device type="TimeOfFlight" />
        <MSPeaks>
          <p rt="16.338" x="1015.5294" y="105401.32" v="732842" z="1" s="M+H" />
          <p rt="16.336" x="1016.5322" y="61253.09" v="406360" z="1" s="M+H+1" />
          <p rt="16.335" x="1017.5335" y="23214.93" v="146415" z="1" s="M+H+2" />
        </MSPeaks>
      </Spectrum>
    </Compound>
    <Compound algo="FindByMolecularFeature">
      <Location m="325.3711" rt="16.371" y="185289" v="1396436" />
      <Spectrum type="MFE" cpdAlgo="FindByMolecularFeature">
        <MSDetails p="+" />
        <Device type="TimeOfFlight" />
        <MSPeaks>
          <p rt="16.371" x="326.3784" y="185289.23" v="1111073" z="1" s="M+H" />
          <p rt="16.372" x="327.3814" y="41654.02" v="256684" z="1" s="M+H+1" />
          <p rt="16.375" x="328.3847" y="5211.84" v="28679" z="1" s="M+H+2" />
        </MSPeaks>
      </Spectrum>
    </Compound>
    <Compound algo="FindByMolecularFeature">
      <Location m="295.2517" rt="16.391" y="824341" v="10223098" />
      <Spectrum type="MFE" cpdAlgo="FindByMolecularFeature">
        <MSDetails p="+" />
        <Device type="TimeOfFlight" />
        <MSPeaks>
          <p rt="16.391" x="296.2590" y="824341.44" v="8372838" z="1" s="M+H" />
          <p rt="16.395" x="297.2619" y="164458.59" v="1584069" z="1" s="M+H+1" />
          <p rt="16.383" x="298.2654" y="18210.38" v="193671" z="1" s="M+H+2" />
          <p rt="16.374" x="299.2681" y="1252.78" v="12228" z="1" s="M+H+3" />
          <p rt="16.380" x="591.5099" y="3592.96" v="23108" z="1" s="2M+H" />
          <p rt="16.376" x="592.5132" y="1575.10" v="7039" z="1" s="2M+H+1" />
        </MSPeaks>
      </Spectrum>
    </Compound>
    <Compound algo="FindByMolecularFeature">
      <Location m="317.2333" rt="16.413" y="148303" v="1449707" />
      <Spectrum type="MFE" cpdAlgo="FindByMolecularFeature">
        <MSDetails p="+" />
        <Device type="TimeOfFlight" />
        <MSPeaks>
          <p rt="16.413" x="318.2406" y="148302.80" v="1176940" z="1" s="M+H" />
          <p rt="16.412" x="319.2434" y="30218.24" v="249125" z="1" s="M+H+1" />
          <p rt="16.415" x="320.2484" y="3219.55" v="23642" z="1" s="M+H+2" />
        </MSPeaks>
      </Spectrum>
    </Compound>
    <Compound algo="FindByMolecularFeature">
      <Location m="278.2247" rt="16.466" y="251813" v="3306884" />
      <Spectrum type="MFE" cpdAlgo="FindByMolecularFeature">
        <MSDetails p="+" />
        <Device type="TimeOfFlight" />
        <MSPeaks>
          <p rt="16.465" x="279.2320" y="251813.30" v="2660526" z="1" s="M+H" />
          <p rt="16.465" x="280.2352" y="52306.52" v="555893" z="1" s="M+H+1" />
          <p rt="16.493" x="281.2460" y="5689.88" v="62961" z="1" s="M+H+2" />
          <p rt="16.508" x="557.4555" y="2468.58" v="10371" z="1" s="2M+H" />
          <p rt="16.506" x="558.4569" y="1084.56" v="3382" z="1" s="2M+H+1" />
        </MSPeaks>
      </Spectrum>
    </Compound>
    <Compound algo="FindByMolecularFeature">
      <Location m="276.2087" rt="16.556" y="55258" v="504973" />
      <Spectrum type="MFE" cpdAlgo="FindByMolecularFeature">
        <MSDetails p="+" />
        <Device type="TimeOfFlight" />
        <MSPeaks>
          <p rt="16.557" x="277.2160" y="55258.13" v="413772" z="1" s="M+H" />
          <p rt="16.551" x="278.2201" y="12575.96" v="91201" z="1" s="M+H+1" />
        </MSPeaks>
      </Spectrum>
    </Compound>
    <Compound algo="FindByMolecularFeature">
      <Location m="521.3482" rt="16.663" y="61658" v="646193" />
      <Spectrum type="MFE" cpdAlgo="FindByMolecularFeature">
        <MSDetails p="+" />
        <Device type="TimeOfFlight" />
        <MSPeaks>
          <p rt="16.662" x="522.3555" y="61657.75" v="474515" z="1" s="M+H" />
          <p rt="16.663" x="523.3586" y="17398.15" v="137349" z="1" s="M+H+1" />
          <p rt="16.665" x="524.3628" y="3890.30" v="31927" z="1" s="M+H+2" />
          <p rt="16.680" x="525.3751" y="328.62" v="2403" z="1" s="M+H+3" />
        </MSPeaks>
      </Spectrum>
    </Compound>
    <Compound algo="FindByMolecularFeature">
      <Location m="294.2195" rt="16.858" y="196831" v="1683637" />
      <Spectrum type="MFE" cpdAlgo="FindByMolecularFeature">
        <MSDetails p="+" />
        <Device type="TimeOfFlight" />
        <MSPeaks>
          <p rt="16.857" x="295.2268" y="196830.81" v="1402386" z="1" s="M+H" />
          <p rt="16.858" x="296.2304" y="39047.18" v="281251" z="1" s="M+H+1" />
        </MSPeaks>
      </Spectrum>
    </Compound>
    <Compound algo="FindByMolecularFeature">
      <Location m="276.2094" rt="16.858" y="641518" v="5376108" />
      <Spectrum type="MFE" cpdAlgo="FindByMolecularFeature">
        <MSDetails p="+" />
        <Device type="TimeOfFlight" />
        <MSPeaks>
          <p rt="16.858" x="277.2167" y="641517.69" v="4309171" z="1" s="M+H" />
          <p rt="16.860" x="278.2198" y="131668.66" v="1066937" z="1" s="M+H+1" />
        </MSPeaks>
      </Spectrum>
    </Compound>
    <Compound algo="FindByMolecularFeature">
      <Location m="258.1981" rt="16.859" y="52053" v="468071" />
      <Spectrum type="MFE" cpdAlgo="FindByMolecularFeature">
        <MSDetails p="+" />
        <Device type="TimeOfFlight" />
        <MSPeaks>
          <p rt="16.859" x="259.2054" y="52052.59" v="389785" z="1" s="M+H" />
          <p rt="16.859" x="260.2089" y="10119.95" v="78286" z="1" s="M+H+1" />
        </MSPeaks>
      </Spectrum>
    </Compound>
    <Compound algo="FindByMolecularFeature">
      <Location m="295.2514" rt="16.880" y="386384" v="4123053" />
      <Spectrum type="MFE" cpdAlgo="FindByMolecularFeature">
        <MSDetails p="+" />
        <Device type="TimeOfFlight" />
        <MSPeaks>
          <p rt="16.880" x="296.2586" y="386384.44" v="3427181" z="1" s="M+H" />
          <p rt="16.881" x="297.2617" y="74144.81" v="640646" z="1" s="M+H+1" />
          <p rt="16.875" x="298.2684" y="5912.82" v="46578" z="1" s="M+H+2" />
          <p rt="16.880" x="299.2700" y="1097.88" v="8649" z="1" s="M+H+3" />
        </MSPeaks>
      </Spectrum>
    </Compound>
    <Compound algo="FindByMolecularFeature">
      <Location m="278.2242" rt="16.887" y="95353" v="918467" />
      <Spectrum type="MFE" cpdAlgo="FindByMolecularFeature">
        <MSDetails p="+" />
        <Device type="TimeOfFlight" />
        <MSPeaks>
          <p rt="16.888" x="279.2315" y="95352.77" v="768064" z="1" s="M+H" />
          <p rt="16.886" x="280.2356" y="18619.79" v="150403" z="1" s="M+H+1" />
        </MSPeaks>
      </Spectrum>
    </Compound>
    <Compound algo="FindByMolecularFeature">
      <Location m="451.3148" rt="16.930" y="146277" v="1582571" />
      <Spectrum type="MFE" cpdAlgo="FindByMolecularFeature">
        <MSDetails p="+" />
        <Device type="TimeOfFlight" />
        <MSPeaks>
          <p rt="16.930" x="452.3221" y="146277.08" v="1216469" z="1" s="M+H" />
          <p rt="16.932" x="453.3255" y="35734.59" v="297660" z="1" s="M+H+1" />
          <p rt="16.930" x="454.3285" y="7224.32" v="60481" z="1" s="M+H+2" />
          <p rt="16.902" x="455.3397" y="885.79" v="7961" z="1" s="M+H+3" />
        </MSPeaks>
      </Spectrum>
    </Compound>
    <Compound algo="FindByMolecularFeature">
      <Location m="321.2670" rt="17.293" y="97313" v="800020" />
      <Spectrum type="MFE" cpdAlgo="FindByMolecularFeature">
        <MSDetails p="+" />
        <Device type="TimeOfFlight" />
        <MSPeaks>
          <p rt="17.293" x="322.2743" y="97313.13" v="644145" z="1" s="M+H" />
          <p rt="17.293" x="323.2772" y="20777.99" v="138286" z="1" s="M+H+1" />
          <p rt="17.287" x="324.2811" y="2834.18" v="17589" z="1" s="M+H+2" />
        </MSPeaks>
      </Spectrum>
    </Compound>
    <Compound algo="FindByMolecularFeature">
      <Location m="295.2510" rt="17.301" y="79596" v="691500" />
      <Spectrum type="MFE" cpdAlgo="FindByMolecularFeature">
        <MSDetails p="+" />
        <Device type="TimeOfFlight" />
        <MSPeaks>
          <p rt="17.301" x="296.2583" y="79596.48" v="557360" z="1" s="M+H" />
          <p rt="17.300" x="297.2613" y="18079.96" v="134141" z="1" s="M+H+1" />
        </MSPeaks>
      </Spectrum>
    </Compound>
    <Compound algo="FindByMolecularFeature">
      <Location m="1057.6069" rt="17.473" y="1388044" v="26979094" />
      <Spectrum type="MFE" cpdAlgo="FindByMolecularFeature">
        <MSDetails p="+" />
        <Device type="TimeOfFlight" />
        <MSPeaks>
          <p rt="17.473" x="529.8107" y="1388044.00" v="13431061" z="2" s="M+2H" />
          <p rt="17.471" x="530.3122" y="885271.88" v="8601146" z="2" s="M+2H+1" />
          <p rt="17.474" x="530.8134" y="363268.09" v="3507182" z="2" s="M+2H+2" />
          <p rt="17.475" x="531.3135" y="112446.95" v="1087967" z="2" s="M+2H+3" />
          <p rt="17.471" x="531.8139" y="29294.29" v="282071" z="2" s="M+2H+4" />
          <p rt="17.473" x="532.3152" y="5874.47" v="54524" z="2" s="M+2H+5" />
          <p rt="17.466" x="532.8116" y="1631.48" v="15143" z="2" s="M+2H+6" />
        </MSPeaks>
      </Spectrum>
    </Compound>
    <Compound algo="FindByMolecularFeature">
      <Location m="944.5198" rt="17.475" y="121390" v="2495217" />
      <Spectrum type="MFE" cpdAlgo="FindByMolecularFeature">
        <MSDetails p="+" />
        <Device type="TimeOfFlight" />
        <MSPeaks>
          <p rt="17.471" x="473.2677" y="17877.59" v="165054" z="2" s="M+2H" />
          <p rt="17.468" x="473.7691" y="10301.48" v="97033" z="2" s="M+2H+1" />
          <p rt="17.477" x="474.2705" y="4288.94" v="39211" z="2" s="M+2H+2" />
          <p rt="17.458" x="474.7702" y="1168.42" v="10509" z="2" s="M+2H+3" />
          <p rt="17.476" x="945.5269" y="121390.39" v="1174072" z="1" s="M+H" />
          <p rt="17.474" x="946.5299" y="69143.05" v="674621" z="1" s="M+H+1" />
          <p rt="17.477" x="947.5314" y="25901.10" v="250391" z="1" s="M+H+2" />
          <p rt="17.480" x="948.5320" y="7160.35" v="69981" z="1" s="M+H+3" />
          <p rt="17.471" x="949.5343" y="1526.08" v="14345" z="1" s="M+H+4" />
        </MSPeaks>
      </Spectrum>
    </Compound>
    <Compound algo="FindByMolecularFeature">
      <Location m="1095.5536" rt="17.484" y="230488" v="6383740" />
      <Spectrum type="MFE" cpdAlgo="FindByMolecularFeature">
        <MSDetails p="+" />
        <Device type="TimeOfFlight" />
        <MSPeaks>
          <p rt="17.484" x="548.7841" y="230487.61" v="3102319" z="2" s="M+2H" />
          <p rt="17.485" x="549.2853" y="157975.47" v="2126721" z="2" s="M+2H+1" />
          <p rt="17.484" x="549.7858" y="64139.86" v="862116" z="2" s="M+2H+2" />
          <p rt="17.486" x="550.2859" y="21877.68" v="292585" z="2" s="M+2H+3" />
        </MSPeaks>
      </Spectrum>
    </Compound>
    <Compound algo="FindByMolecularFeature">
      <Location m="1111.5241" rt="17.487" y="260397" v="13504698" />
      <Spectrum type="MFE" cpdAlgo="FindByMolecularFeature">
        <MSDetails p="+" />
        <Device type="TimeOfFlight" />
        <MSPeaks>
          <p rt="17.482" x="556.7693" y="250830.86" v="3369898" z="2" s="M+2H" />
          <p rt="17.488" x="557.2705" y="137179.11" v="1939811" z="2" s="M+2H+1" />
          <p rt="17.490" x="557.7708" y="260396.91" v="3725516" z="2" s="M+2H+2" />
          <p rt="17.488" x="558.2718" y="162800.59" v="2327711" z="2" s="M+2H+3" />
          <p rt="17.490" x="558.7701" y="149739.75" v="2141762" z="2" s="M+2H+4" />
        </MSPeaks>
      </Spectrum>
    </Compound>
    <Compound algo="FindByMolecularFeature">
      <Location m="558.2629" rt="17.490" y="82132" v="1515611" />
      <Spectrum type="MFE" cpdAlgo="FindByMolecularFeature">
        <MSDetails p="+" />
        <Device type="TimeOfFlight" />
        <MSPeaks>
          <p rt="17.491" x="559.2702" y="82131.57" v="1174517" z="1" s="M+H" />
          <p rt="17.492" x="560.2696" y="18199.72" v="252305" z="1" s="M+H+1" />
          <p rt="17.482" x="561.2685" y="6375.13" v="88788" z="1" s="M+H+2" />
        </MSPeaks>
      </Spectrum>
    </Compound>
    <Compound algo="FindByMolecularFeature">
      <Location m="297.2668" rt="17.713" y="66055" v="664733" />
      <Spectrum type="MFE" cpdAlgo="FindByMolecularFeature">
        <MSDetails p="+" />
        <Device type="TimeOfFlight" />
        <MSPeaks>
          <p rt="17.714" x="298.2741" y="66054.61" v="540890" z="1" s="M+H" />
          <p rt="17.710" x="299.2773" y="14194.80" v="111093" z="1" s="M+H+1" />
          <p rt="17.706" x="300.2837" y="1436.36" v="12750" z="1" s="M+H+2" />
        </MSPeaks>
      </Spectrum>
    </Compound>
    <Compound algo="FindByMolecularFeature">
      <Location m="279.2563" rt="17.714" y="126394" v="1193187" />
      <Spectrum type="MFE" cpdAlgo="FindByMolecularFeature">
        <MSDetails p="+" />
        <Device type="TimeOfFlight" />
        <MSPeaks>
          <p rt="17.714" x="280.2636" y="126394.05" v="962759" z="1" s="M+H" />
          <p rt="17.711" x="281.2653" y="28295.33" v="210331" z="1" s="M+H+1" />
          <p rt="17.714" x="282.2689" y="2787.44" v="20097" z="1" s="M+H+2" />
        </MSPeaks>
      </Spectrum>
    </Compound>
    <Compound algo="FindByMolecularFeature">
      <Location m="1105.4216" rt="17.807" y="96931" v="2985916" />
      <Spectrum type="MFE" cpdAlgo="FindByMolecularFeature">
        <MSDetails p="+" />
        <Device type="TimeOfFlight" />
        <MSPeaks>
          <p rt="17.807" x="553.7181" y="75125.59" v="677115" z="2" s="M+2H" />
          <p rt="17.807" x="554.2194" y="44863.56" v="402280" z="2" s="M+2H+1" />
          <p rt="17.807" x="554.7193" y="96930.57" v="879879" z="2" s="M+2H+2" />
          <p rt="17.808" x="555.2206" y="57461.21" v="518973" z="2" s="M+2H+3" />
          <p rt="17.805" x="555.7189" y="55629.79" v="507668" z="2" s="M+2H+4" />
        </MSPeaks>
      </Spectrum>
    </Compound>
    <Compound algo="FindByMolecularFeature">
      <Location m="1089.4510" rt="17.807" y="66343" v="1285382" />
      <Spectrum type="MFE" cpdAlgo="FindByMolecularFeature">
        <MSDetails p="+" />
        <Device type="TimeOfFlight" />
        <MSPeaks>
          <p rt="17.807" x="545.7328" y="66343.09" v="625610" z="2" s="M+2H" />
          <p rt="17.807" x="546.2343" y="43109.31" v="400558" z="2" s="M+2H+1" />
          <p rt="17.807" x="546.7345" y="20300.05" v="191598" z="2" s="M+2H+2" />
          <p rt="17.807" x="547.2346" y="7503.03" v="67616" z="2" s="M+2H+3" />
        </MSPeaks>
      </Spectrum>
    </Compound>
    <Compound algo="FindByMolecularFeature">
      <Location m="278.1520" rt="17.953" y="81253" v="1011388" />
      <Spectrum type="MFE" cpdAlgo="FindByMolecularFeature">
        <MSDetails p="+" />
        <Device type="TimeOfFlight" />
        <MSPeaks>
          <p rt="17.954" x="279.1593" y="81252.70" v="838583" z="1" s="M+H" />
          <p rt="17.952" x="280.1624" y="14591.99" v="150332" z="1" s="M+H+1" />
          <p rt="17.941" x="281.1658" y="2338.81" v="22474" z="1" s="M+H+2" />
        </MSPeaks>
      </Spectrum>
    </Compound>
    <Compound algo="FindByMolecularFeature">
      <Location m="148.0160" rt="17.957" y="191675" v="2328422" />
      <Spectrum type="MFE" cpdAlgo="FindByMolecularFeature">
        <MSDetails p="+" />
        <Device type="TimeOfFlight" />
        <MSPeaks>
          <p rt="17.958" x="149.0232" y="191674.64" v="2109330" z="1" s="M+H" />
          <p rt="17.950" x="150.0267" y="15886.04" v="171824" z="1" s="M+H+1" />
          <p rt="17.977" x="151.0339" y="4310.48" v="47268" z="1" s="M+H+2" />
        </MSPeaks>
      </Spectrum>
    </Compound>
    <Compound algo="FindByMolecularFeature">
      <Location m="300.1338" rt="17.974" y="70667" v="796166" />
      <Spectrum type="MFE" cpdAlgo="FindByMolecularFeature">
        <MSDetails p="+" />
        <Device type="TimeOfFlight" />
        <MSPeaks>
          <p rt="17.973" x="301.1410" y="70667.35" v="661032" z="1" s="M+H" />
          <p rt="17.974" x="302.1445" y="12641.63" v="117067" z="1" s="M+H+1" />
          <p rt="17.981" x="303.1475" y="1990.86" v="18066" z="1" s="M+H+2" />
        </MSPeaks>
      </Spectrum>
    </Compound>
    <Compound algo="FindByMolecularFeature">
      <Location m="382.1968" rt="18.087" y="107251" v="688544" />
      <Spectrum type="MFE" cpdAlgo="FindByMolecularFeature">
        <MSDetails p="+" />
        <Device type="TimeOfFlight" />
        <MSPeaks>
          <p rt="18.087" x="383.2040" y="107250.82" v="554628" z="1" s="M+H" />
          <p rt="18.087" x="384.2075" y="22579.88" v="115096" z="1" s="M+H+1" />
          <p rt="18.085" x="385.2093" y="3806.00" v="18820" z="1" s="M+H+2" />
        </MSPeaks>
      </Spectrum>
    </Compound>
    <Compound algo="FindByMolecularFeature">
      <Location m="360.2149" rt="18.104" y="95875" v="765745" />
      <Spectrum type="MFE" cpdAlgo="FindByMolecularFeature">
        <MSDetails p="+" />
        <Device type="TimeOfFlight" />
        <MSPeaks>
          <p rt="18.104" x="361.2222" y="95874.59" v="621857" z="1" s="M+H" />
          <p rt="18.105" x="362.2256" y="19546.46" v="123976" z="1" s="M+H+1" />
          <p rt="18.100" x="363.2280" y="3258.72" v="19911" z="1" s="M+H+2" />
        </MSPeaks>
      </Spectrum>
    </Compound>
    <Compound algo="FindByMolecularFeature">
      <Location m="1093.5664" rt="18.147" y="72282" v="1537591" />
      <Spectrum type="MFE" cpdAlgo="FindByMolecularFeature">
        <MSDetails p="+" />
        <Device type="TimeOfFlight" />
        <MSPeaks>
          <p rt="18.148" x="547.7905" y="59684.82" v="369257" z="2" s="M+2H" />
          <p rt="18.150" x="548.2923" y="31798.07" v="200602" z="2" s="M+2H+1" />
          <p rt="18.146" x="548.7918" y="72281.94" v="456303" z="2" s="M+2H+2" />
          <p rt="18.146" x="549.2931" y="44433.96" v="280503" z="2" s="M+2H+3" />
          <p rt="18.148" x="549.7915" y="37309.51" v="230925" z="2" s="M+2H+4" />
        </MSPeaks>
      </Spectrum>
    </Compound>
    <Compound algo="FindByMolecularFeature">
      <Location m="1077.5959" rt="18.148" y="61753" v="794307" />
      <Spectrum type="MFE" cpdAlgo="FindByMolecularFeature">
        <MSDetails p="+" />
        <Device type="TimeOfFlight" />
        <MSPeaks>
          <p rt="18.149" x="539.8052" y="61753.33" v="408667" z="2" s="M+2H" />
          <p rt="18.147" x="540.3068" y="41460.72" v="276608" z="2" s="M+2H+1" />
          <p rt="18.143" x="540.8083" y="14429.61" v="80607" z="2" s="M+2H+2" />
          <p rt="18.147" x="541.3092" y="4261.69" v="28425" z="2" s="M+2H+3" />
        </MSPeaks>
      </Spectrum>
    </Compound>
    <Compound algo="FindByMolecularFeature">
      <Location m="982.5334" rt="18.203" y="790889" v="12570029" />
      <Spectrum type="MFE" cpdAlgo="FindByMolecularFeature">
        <MSDetails p="+" />
        <Device type="TimeOfFlight" />
        <MSPeaks>
          <p rt="18.220" x="492.2680" y="29195.11" v="222700" z="2" s="M+2H" />
          <p rt="18.219" x="492.7692" y="21421.46" v="160374" z="2" s="M+2H+1" />
          <p rt="18.219" x="493.2671" y="20427.98" v="156028" z="2" s="M+2H+2" />
          <p rt="18.225" x="493.7672" y="10129.30" v="76107" z="2" s="M+2H+3" />
          <p rt="18.203" x="983.5411" y="790888.56" v="6381618" z="1" s="M+H" />
          <p rt="18.202" x="984.5437" y="464782.19" v="3750385" z="1" s="M+H+1" />
          <p rt="18.201" x="985.5445" y="167164.94" v="1353334" z="1" s="M+H+2" />
          <p rt="18.201" x="986.5449" y="45856.83" v="366972" z="1" s="M+H+3" />
          <p rt="18.207" x="987.5407" y="12693.94" v="102512" z="1" s="M+H+4" />
        </MSPeaks>
      </Spectrum>
    </Compound>
    <Compound algo="FindByMolecularFeature">
      <Location m="998.5017" rt="18.217" y="331692" v="5995975" />
      <Spectrum type="MFE" cpdAlgo="FindByMolecularFeature">
        <MSDetails p="+" />
        <Device type="TimeOfFlight" />
        <MSPeaks>
          <p rt="18.219" x="500.2578" y="331691.66" v="2796895" z="2" s="M+2H" />
          <p rt="18.220" x="500.7591" y="215595.47" v="1805766" z="2" s="M+2H+1" />
          <p rt="18.219" x="501.2593" y="84990.41" v="712127" z="2" s="M+2H+2" />
          <p rt="18.239" x="501.7598" y="34774.86" v="304451" z="2" s="M+2H+3" />
          <p rt="18.195" x="999.5136" y="46699.76" v="376736" z="1" s="M+H" />
        </MSPeaks>
      </Spectrum>
    </Compound>
    <Compound algo="FindByMolecularFeature">
      <Location m="1959.0572" rt="18.220" y="89898" v="1448791" />
      <Spectrum type="MFE" cpdAlgo="FindByMolecularFeature">
        <MSDetails p="+" />
        <Device type="TimeOfFlight" />
        <MSPeaks>
          <p rt="18.222" x="980.5359" y="73925.35" v="390127" z="2" s="M+2H" />
          <p rt="18.219" x="981.0337" y="89897.66" v="455117" z="2" s="M+2H+1" />
          <p rt="18.219" x="981.5354" y="62714.65" v="312064" z="2" s="M+2H+2" />
          <p rt="18.219" x="982.0353" y="32388.84" v="175147" z="2" s="M+2H+3" />
          <p rt="18.221" x="982.5360" y="15694.79" v="85256" z="2" s="M+2H+4" />
          <p rt="18.222" x="983.0357" y="6391.18" v="31080" z="2" s="M+2H+5" />
        </MSPeaks>
      </Spectrum>
    </Compound>
    <Compound algo="FindByMolecularFeature">
      <Location m="1977.0237" rt="18.220" y="130113" v="2514444" />
      <Spectrum type="MFE" cpdAlgo="FindByMolecularFeature">
        <MSDetails p="+" />
        <Device type="TimeOfFlight" />
        <MSPeaks>
          <p rt="18.220" x="989.5191" y="130113.38" v="670795" z="2" s="M+2H" />
          <p rt="18.220" x="990.0203" y="117262.98" v="606601" z="2" s="M+2H+1" />
          <p rt="18.221" x="990.5198" y="103105.15" v="541544" z="2" s="M+2H+2" />
          <p rt="18.219" x="991.0194" y="70946.68" v="357815" z="2" s="M+2H+3" />
          <p rt="18.220" x="991.5191" y="43404.77" v="230468" z="2" s="M+2H+4" />
          <p rt="18.221" x="992.0196" y="21201.37" v="107219" z="2" s="M+2H+5" />
        </MSPeaks>
      </Spectrum>
    </Compound>
    <Compound algo="FindByMolecularFeature">
      <Location m="1019.4725" rt="18.221" y="78038" v="1223669" />
      <Spectrum type="MFE" cpdAlgo="FindByMolecularFeature">
        <MSDetails p="+" />
        <Device type="TimeOfFlight" />
        <MSPeaks>
          <p rt="18.224" x="510.7436" y="78037.91" v="655818" z="2" s="M+2H" />
          <p rt="18.223" x="511.2427" y="40204.82" v="337308" z="2" s="M+2H+1" />
          <p rt="18.218" x="511.7428" y="16861.33" v="137815" z="2" s="M+2H+2" />
          <p rt="18.193" x="1020.4782" y="9132.16" v="54267" z="1" s="M+H" />
          <p rt="18.194" x="1021.4774" y="4864.64" v="27066" z="1" s="M+H+1" />
          <p rt="18.191" x="1022.4773" y="2970.99" v="11396" z="1" s="M+H+2" />
        </MSPeaks>
      </Spectrum>
    </Compound>
    <Compound algo="FindByMolecularFeature">
      <Location m="1014.4708" rt="18.221" y="272508" v="8463301" />
      <Spectrum type="MFE" cpdAlgo="FindByMolecularFeature">
        <MSDetails p="+" />
        <Device type="TimeOfFlight" />
        <MSPeaks>
          <p rt="18.224" x="508.2428" y="213282.45" v="1903653" z="2" s="M+2H" />
          <p rt="18.222" x="508.7438" y="113372.51" v="978688" z="2" s="M+2H+1" />
          <p rt="18.224" x="509.2443" y="272507.72" v="2387132" z="2" s="M+2H+2" />
          <p rt="18.223" x="509.7454" y="159868.11" v="1403782" z="2" s="M+2H+3" />
          <p rt="18.222" x="510.2433" y="145587.66" v="1265522" z="2" s="M+2H+4" />
          <p rt="18.203" x="1015.4753" y="20604.26" v="123054" z="1" s="M+H" />
          <p rt="18.200" x="1016.4779" y="11220.96" v="53387" z="1" s="M+H+1" />
          <p rt="18.192" x="1017.4774" y="32408.66" v="153791" z="1" s="M+H+2" />
          <p rt="18.189" x="1018.4808" y="18523.55" v="88132" z="1" s="M+H+3" />
          <p rt="18.189" x="1019.4769" y="17628.37" v="106160" z="1" s="M+H+4" />
        </MSPeaks>
      </Spectrum>
    </Compound>
    <Compound algo="FindByMolecularFeature">
      <Location m="1974.0160" rt="18.222" y="102384" v="1255279" />
      <Spectrum type="MFE" cpdAlgo="FindByMolecularFeature">
        <MSDetails p="+" />
        <Device type="TimeOfFlight" />
        <MSPeaks>
          <p rt="18.223" x="988.0153" y="54715.11" v="275177" z="2" s="M+2H" />
          <p rt="18.222" x="988.5178" y="102384.09" v="517236" z="2" s="M+2H+1" />
          <p rt="18.222" x="989.0186" y="91819.98" v="462865" z="2" s="M+2H+2" />
        </MSPeaks>
      </Spectrum>
    </Compound>
    <Compound algo="FindByMolecularFeature">
      <Location m="977.5761" rt="18.223" y="75513" v="1165093" />
      <Spectrum type="MFE" cpdAlgo="FindByMolecularFeature">
        <MSDetails p="+" />
        <Device type="TimeOfFlight" />
        <MSPeaks>
          <p rt="18.220" x="978.5834" y="75512.50" v="659908" z="1" s="M+H" />
          <p rt="18.222" x="979.5867" y="43717.99" v="395905" z="1" s="M+H+1" />
          <p rt="18.238" x="980.5809" y="20034.60" v="109281" z="1" s="M+H+2" />
        </MSPeaks>
      </Spectrum>
    </Compound>
    <Compound algo="FindByMolecularFeature">
      <Location m="932.5556" rt="18.235" y="72002" v="1002752" />
      <Spectrum type="MFE" cpdAlgo="FindByMolecularFeature">
        <MSDetails p="+" />
        <Device type="TimeOfFlight" />
        <MSPeaks>
          <p rt="18.236" x="933.5629" y="72001.58" v="537807" z="1" s="M+H" />
          <p rt="18.235" x="934.5661" y="42438.70" v="316967" z="1" s="M+H+1" />
          <p rt="18.236" x="935.5671" y="15594.14" v="116152" z="1" s="M+H+2" />
          <p rt="18.232" x="936.5673" y="4422.75" v="31827" z="1" s="M+H+3" />
        </MSPeaks>
      </Spectrum>
    </Compound>
    <Compound algo="FindByMolecularFeature">
      <Location m="847.4663" rt="18.238" y="70388" v="838849" />
      <Spectrum type="MFE" cpdAlgo="FindByMolecularFeature">
        <MSDetails p="+" />
        <Device type="TimeOfFlight" />
        <MSPeaks>
          <p rt="18.239" x="848.4736" y="70387.98" v="485643" z="1" s="M+H" />
          <p rt="18.239" x="849.4765" y="35731.50" v="244724" z="1" s="M+H+1" />
          <p rt="18.239" x="850.4776" y="12545.51" v="85813" z="1" s="M+H+2" />
          <p rt="18.233" x="851.4784" y="3479.60" v="22668" z="1" s="M+H+3" />
        </MSPeaks>
      </Spectrum>
    </Compound>
    <Compound algo="FindByMolecularFeature">
      <Location m="960.5519" rt="18.239" y="14130890" v="343112768" />
      <Spectrum type="MFE" cpdAlgo="FindByMolecularFeature">
        <MSDetails p="+" />
        <Device type="TimeOfFlight" />
        <MSPeaks>
          <p rt="18.228" x="481.2838" y="145751.17" v="1079629" z="2" s="M+2H" />
          <p rt="18.226" x="481.7852" y="86100.04" v="633322" z="2" s="M+2H+1" />
          <p rt="18.228" x="482.2860" y="32382.14" v="235053" z="2" s="M+2H+2" />
          <p rt="18.231" x="482.7862" y="9715.09" v="69241" z="2" s="M+2H+3" />
          <p rt="18.224" x="483.2861" y="1951.18" v="13795" z="2" s="M+2H+4" />
          <p rt="18.245" x="961.5592" y="14130890.00" v="161208544" z="1" sat="true" s="M+H" />
          <p rt="18.238" x="962.5624" y="8320310.50" v="113912248" z="1" sat="true" s="M+H+1" />
          <p rt="18.229" x="963.5641" y="3060761.00" v="48805604" z="1" sat="true" s="M+H+2" />
          <p rt="18.228" x="964.5653" y="822854.50" v="13544731" z="1" s="M+H+3" />
          <p rt="18.226" x="965.5664" y="177851.98" v="3057165" z="1" s="M+H+4" />
          <p rt="18.224" x="966.5670" y="34059.32" v="553436" z="1" s="M+H+5" />
        </MSPeaks>
      </Spectrum>
    </Compound>
    <Compound algo="FindByMolecularFeature">
      <Location m="813.4819" rt="18.255" y="159794" v="2319388" />
      <Spectrum type="MFE" cpdAlgo="FindByMolecularFeature">
        <MSDetails p="+" />
        <Device type="TimeOfFlight" />
        <MSPeaks>
          <p rt="18.254" x="814.4891" y="159794.06" v="1393767" z="1" s="M+H" />
          <p rt="18.258" x="815.4918" y="75424.77" v="660064" z="1" s="M+H+1" />
          <p rt="18.251" x="816.4929" y="24537.46" v="210927" z="1" s="M+H+2" />
          <p rt="18.248" x="817.4939" y="5950.23" v="49867" z="1" s="M+H+3" />
          <p rt="18.246" x="818.4929" y="568.45" v="4764" z="1" s="M+H+4" />
        </MSPeaks>
      </Spectrum>
    </Compound>
    <Compound algo="FindByMolecularFeature">
      <Location m="2054.1169" rt="18.279" y="106727" v="2564711" />
      <Spectrum type="MFE" cpdAlgo="FindByMolecularFeature">
        <MSDetails p="+" />
        <Device type="TimeOfFlight" />
        <MSPeaks>
          <p rt="18.279" x="1028.0657" y="79973.52" v="787129" z="2" s="M+2H" />
          <p rt="18.278" x="1028.5674" y="73466.99" v="721568" z="2" s="M+2H+1" />
          <p rt="18.280" x="1029.0677" y="106726.86" v="1056014" z="2" s="M+2H+2" />
        </MSPeaks>
      </Spectrum>
    </Compound>
    <Compound algo="FindByMolecularFeature">
      <Location m="714.4118" rt="18.281" y="55203" v="1136270" />
      <Spectrum type="MFE" cpdAlgo="FindByMolecularFeature">
        <MSDetails p="+" />
        <Device type="TimeOfFlight" />
        <MSPeaks>
          <p rt="18.290" x="715.4191" y="55202.95" v="646295" z="1" s="M+H" />
          <p rt="18.292" x="716.4219" y="24483.97" v="283989" z="1" s="M+H+1" />
          <p rt="18.253" x="717.4304" y="13469.19" v="152234" z="1" s="M+H+2" />
          <p rt="18.244" x="718.4347" y="4777.58" v="53752" z="1" s="M+H+3" />
        </MSPeaks>
      </Spectrum>
    </Compound>
    <Compound algo="FindByMolecularFeature">
      <Location m="2038.1466" rt="18.283" y="73550" v="2285687" />
      <Spectrum type="MFE" cpdAlgo="FindByMolecularFeature">
        <MSDetails p="+" />
        <Device type="TimeOfFlight" />
        <MSPeaks>
          <p rt="18.282" x="1020.0806" y="58744.99" v="593066" z="2" s="M+2H" />
          <p rt="18.283" x="1020.5831" y="73550.10" v="742896" z="2" s="M+2H+1" />
          <p rt="18.282" x="1021.0831" y="50136.99" v="506433" z="2" s="M+2H+2" />
          <p rt="18.285" x="1021.5852" y="25465.03" v="258074" z="2" s="M+2H+3" />
          <p rt="18.287" x="1022.0840" y="11153.75" v="113007" z="2" s="M+2H+4" />
          <p rt="18.276" x="1022.5898" y="5503.77" v="54855" z="2" s="M+2H+5" />
          <p rt="18.293" x="1023.0842" y="1770.05" v="17356" z="2" s="M+2H+6" />
        </MSPeaks>
      </Spectrum>
    </Compound>
    <Compound algo="FindByMolecularFeature">
      <Location m="940.5789" rt="18.319" y="69999" v="1783596" />
      <Spectrum type="MFE" cpdAlgo="FindByMolecularFeature">
        <MSDetails p="+" />
        <Device type="TimeOfFlight" />
        <MSPeaks>
          <p rt="18.311" x="471.2973" y="15075.97" v="156618" z="2" s="M+2H" />
          <p rt="18.321" x="471.7989" y="8018.51" v="77277" z="2" s="M+2H+1" />
          <p rt="18.311" x="472.3021" y="4044.73" v="38138" z="2" s="M+2H+2" />
          <p rt="18.345" x="472.8039" y="341.83" v="3223" z="2" s="M+2H+3" />
          <p rt="18.320" x="941.5859" y="69998.82" v="778404" z="1" s="M+H" />
          <p rt="18.320" x="942.5889" y="41131.62" v="457239" z="1" s="M+H+1" />
          <p rt="18.320" x="943.5932" y="17946.31" v="196960" z="1" s="M+H+2" />
          <p rt="18.320" x="944.5970" y="5944.40" v="63813" z="1" s="M+H+3" />
          <p rt="18.323" x="945.5998" y="1120.37" v="11923" z="1" s="M+H+4" />
        </MSPeaks>
      </Spectrum>
    </Compound>
    <Compound algo="FindByMolecularFeature">
      <Location m="1039.6507" rt="18.321" y="1889319" v="38023476" />
      <Spectrum type="MFE" cpdAlgo="FindByMolecularFeature">
        <MSDetails p="+" />
        <Device type="TimeOfFlight" />
        <MSPeaks>
          <p rt="18.322" x="520.8326" y="1889319.13" v="19300364" z="2" s="M+2H" />
          <p rt="18.319" x="521.3342" y="1242562.38" v="13284419" z="2" s="M+2H+1" />
          <p rt="18.322" x="521.8359" y="404703.50" v="4129192" z="2" s="M+2H+2" />
          <p rt="18.320" x="522.3366" y="105463.42" v="1062347" z="2" s="M+2H+3" />
          <p rt="18.317" x="522.8376" y="20625.11" v="215343" z="2" s="M+2H+4" />
          <p rt="18.330" x="523.3398" y="3050.56" v="31806" z="2" s="M+2H+5" />
        </MSPeaks>
      </Spectrum>
    </Compound>
    <Compound algo="FindByMolecularFeature">
      <Location m="926.5634" rt="18.323" y="65732" v="1649853" />
      <Spectrum type="MFE" cpdAlgo="FindByMolecularFeature">
        <MSDetails p="+" />
        <Device type="TimeOfFlight" />
        <MSPeaks>
          <p rt="18.318" x="464.2897" y="17288.38" v="183593" z="2" s="M+2H" />
          <p rt="18.316" x="464.7910" y="10263.87" v="103636" z="2" s="M+2H+1" />
          <p rt="18.319" x="465.2933" y="3503.02" v="31376" z="2" s="M+2H+2" />
          <p rt="18.325" x="927.5703" y="65732.05" v="744769" z="1" s="M+H" />
          <p rt="18.322" x="928.5733" y="37644.54" v="431098" z="1" s="M+H+1" />
          <p rt="18.327" x="929.5762" y="11695.94" v="131463" z="1" s="M+H+2" />
          <p rt="18.331" x="930.5789" y="2206.92" v="23918" z="1" s="M+H+3" />
        </MSPeaks>
      </Spectrum>
    </Compound>
    <Compound algo="FindByMolecularFeature">
      <Location m="227.2252" rt="18.325" y="121182" v="1468475" />
      <Spectrum type="MFE" cpdAlgo="FindByMolecularFeature">
        <MSDetails p="+" />
        <Device type="TimeOfFlight" />
        <MSPeaks>
          <p rt="18.325" x="228.2325" y="121181.50" v="1272684" z="1" s="M+H" />
          <p rt="18.322" x="229.2357" y="18673.70" v="195791" z="1" s="M+H+1" />
        </MSPeaks>
      </Spectrum>
    </Compound>
    <Compound algo="FindByMolecularFeature">
      <Location m="1098.5693" rt="18.342" y="58706" v="1291026" />
      <Spectrum type="MFE" cpdAlgo="FindByMolecularFeature">
        <MSDetails p="+" />
        <Device type="TimeOfFlight" />
        <MSPeaks>
          <p rt="18.345" x="550.2919" y="58706.40" v="737817" z="2" s="M+2H" />
          <p rt="18.334" x="550.7912" y="28785.99" v="411154" z="2" s="M+2H+1" />
          <p rt="18.347" x="551.2914" y="11813.33" v="142054" z="2" s="M+2H+2" />
        </MSPeaks>
      </Spectrum>
    </Compound>
    <Compound algo="FindByMolecularFeature">
      <Location m="1077.5967" rt="18.344" y="188958" v="4466644" />
      <Spectrum type="MFE" cpdAlgo="FindByMolecularFeature">
        <MSDetails p="+" />
        <Device type="TimeOfFlight" />
        <MSPeaks>
          <p rt="18.345" x="539.8056" y="188958.34" v="2265480" z="2" s="M+2H" />
          <p rt="18.344" x="540.3070" y="126457.50" v="1492908" z="2" s="M+2H+1" />
          <p rt="18.342" x="540.8082" y="46003.30" v="562528" z="2" s="M+2H+2" />
          <p rt="18.344" x="541.3091" y="12393.57" v="145728" z="2" s="M+2H+3" />
        </MSPeaks>
      </Spectrum>
    </Compound>
    <Compound algo="FindByMolecularFeature">
      <Location m="1093.5674" rt="18.345" y="197129" v="8492439" />
      <Spectrum type="MFE" cpdAlgo="FindByMolecularFeature">
        <MSDetails p="+" />
        <Device type="TimeOfFlight" />
        <MSPeaks>
          <p rt="18.346" x="547.7910" y="164586.41" v="2040615" z="2" s="M+2H" />
          <p rt="18.343" x="548.2925" y="91339.49" v="1115586" z="2" s="M+2H+1" />
          <p rt="18.345" x="548.7923" y="197129.27" v="2468255" z="2" s="M+2H+2" />
          <p rt="18.344" x="549.2934" y="126446.28" v="1588757" z="2" s="M+2H+3" />
          <p rt="18.345" x="549.7918" y="103288.27" v="1279227" z="2" s="M+2H+4" />
        </MSPeaks>
      </Spectrum>
    </Compound>
    <Compound algo="FindByMolecularFeature">
      <Location m="1065.5200" rt="18.455" y="85476" v="1661023" />
      <Spectrum type="MFE" cpdAlgo="FindByMolecularFeature">
        <MSDetails p="+" />
        <Device type="TimeOfFlight" />
        <MSPeaks>
          <p rt="18.456" x="533.7673" y="85476.23" v="774951" z="2" s="M+2H" />
          <p rt="18.453" x="534.2688" y="57946.23" v="521966" z="2" s="M+2H+1" />
          <p rt="18.455" x="534.7690" y="27705.28" v="247677" z="2" s="M+2H+2" />
          <p rt="18.454" x="535.2689" y="9945.60" v="86537" z="2" s="M+2H+3" />
          <p rt="18.442" x="535.7687" y="2836.85" v="24477" z="2" s="M+2H+4" />
          <p rt="18.433" x="536.2676" y="627.62" v="5415" z="2" s="M+2H+5" />
        </MSPeaks>
      </Spectrum>
    </Compound>
    <Compound algo="FindByMolecularFeature">
      <Location m="1103.4670" rt="18.474" y="83511" v="1699388" />
      <Spectrum type="MFE" cpdAlgo="FindByMolecularFeature">
        <MSDetails p="+" />
        <Device type="TimeOfFlight" />
        <MSPeaks>
          <p rt="18.474" x="552.7408" y="83511.45" v="840788" z="2" s="M+2H" />
          <p rt="18.474" x="553.2423" y="51923.86" v="513637" z="2" s="M+2H+1" />
          <p rt="18.473" x="553.7423" y="25538.92" v="250177" z="2" s="M+2H+2" />
          <p rt="18.473" x="554.2430" y="9714.98" v="94787" z="2" s="M+2H+3" />
        </MSPeaks>
      </Spectrum>
    </Compound>
    <Compound algo="FindByMolecularFeature">
      <Location m="1119.4377" rt="18.479" y="121844" v="4070800" />
      <Spectrum type="MFE" cpdAlgo="FindByMolecularFeature">
        <MSDetails p="+" />
        <Device type="TimeOfFlight" />
        <MSPeaks>
          <p rt="18.475" x="560.7261" y="89782.34" v="886290" z="2" s="M+2H" />
          <p rt="18.476" x="561.2274" y="53480.69" v="534615" z="2" s="M+2H+1" />
          <p rt="18.480" x="561.7274" y="121843.66" v="1216726" z="2" s="M+2H+2" />
          <p rt="18.482" x="562.2285" y="74899.27" v="747311" z="2" s="M+2H+3" />
          <p rt="18.481" x="562.7271" y="68790.16" v="685859" z="2" s="M+2H+4" />
        </MSPeaks>
      </Spectrum>
    </Compound>
    <Compound algo="FindByMolecularFeature">
      <Location m="982.5323" rt="18.594" y="71495" v="1317237" />
      <Spectrum type="MFE" cpdAlgo="FindByMolecularFeature">
        <MSDetails p="+" />
        <Device type="TimeOfFlight" />
        <MSPeaks>
          <p rt="18.595" x="983.5396" y="71495.39" v="708106" z="1" s="M+H" />
          <p rt="18.593" x="984.5426" y="40865.80" v="404744" z="1" s="M+H+1" />
          <p rt="18.592" x="985.5441" y="15180.58" v="150352" z="1" s="M+H+2" />
          <p rt="18.588" x="986.5444" y="4573.37" v="45296" z="1" s="M+H+3" />
          <p rt="18.579" x="987.5454" y="882.35" v="8739" z="1" s="M+H+4" />
        </MSPeaks>
      </Spectrum>
    </Compound>
    <Compound algo="FindByMolecularFeature">
      <Location m="352.2617" rt="18.663" y="203364" v="1993190" />
      <Spectrum type="MFE" cpdAlgo="FindByMolecularFeature">
        <MSDetails p="+" />
        <Device type="TimeOfFlight" />
        <MSPeaks>
          <p rt="18.663" x="353.2689" y="203363.58" v="1586298" z="1" s="M+H" />
          <p rt="18.662" x="354.2720" y="44938.25" v="348921" z="1" s="M+H+1" />
          <p rt="18.658" x="355.2759" y="6364.58" v="48233" z="1" s="M+H+2" />
          <p rt="18.668" x="356.2793" y="1214.15" v="9738" z="1" s="M+H+3" />
        </MSPeaks>
      </Spectrum>
    </Compound>
    <Compound algo="FindByMolecularFeature">
      <Location m="327.2564" rt="18.672" y="79834" v="819933" />
      <Spectrum type="MFE" cpdAlgo="FindByMolecularFeature">
        <MSDetails p="+" />
        <Device type="TimeOfFlight" />
        <MSPeaks>
          <p rt="18.672" x="328.2637" y="79833.71" v="639268" z="1" s="M+H" />
          <p rt="18.672" x="329.2669" y="19748.11" v="153534" z="1" s="M+H+1" />
          <p rt="18.675" x="330.2693" y="3303.33" v="27131" z="1" s="M+H+2" />
        </MSPeaks>
      </Spectrum>
    </Compound>
    <Compound algo="FindByMolecularFeature">
      <Location m="323.2823" rt="18.789" y="57889" v="603031" />
      <Spectrum type="MFE" cpdAlgo="FindByMolecularFeature">
        <MSDetails p="+" />
        <Device type="TimeOfFlight" />
        <MSPeaks>
          <p rt="18.789" x="324.2896" y="57889.25" v="472148" z="1" s="M+H" />
          <p rt="18.788" x="325.2929" y="14080.67" v="116248" z="1" s="M+H+1" />
          <p rt="18.808" x="326.2968" y="1866.59" v="14635" z="1" s="M+H+2" />
        </MSPeaks>
      </Spectrum>
    </Compound>
    <Compound algo="FindByMolecularFeature">
      <Location m="599.4611" rt="18.844" y="66801" v="1307364" />
      <Spectrum type="MFE" cpdAlgo="FindByMolecularFeature">
        <MSDetails p="+" />
        <Device type="TimeOfFlight" />
        <MSPeaks>
          <p rt="18.844" x="600.4684" y="66801.14" v="908711" z="1" s="M+H" />
          <p rt="18.845" x="601.4718" y="22678.02" v="311770" z="1" s="M+H+1" />
          <p rt="18.845" x="602.4720" y="5323.75" v="73764" z="1" s="M+H+2" />
          <p rt="18.845" x="603.4732" y="973.21" v="13120" z="1" s="M+H+3" />
        </MSPeaks>
      </Spectrum>
    </Compound>
    <Compound algo="FindByMolecularFeature">
      <Location m="555.4348" rt="18.926" y="91486" v="1789541" />
      <Spectrum type="MFE" cpdAlgo="FindByMolecularFeature">
        <MSDetails p="+" />
        <Device type="TimeOfFlight" />
        <MSPeaks>
          <p rt="18.927" x="556.4420" y="91485.63" v="1267236" z="1" s="M+H" />
          <p rt="18.926" x="557.4454" y="30485.38" v="420353" z="1" s="M+H+1" />
          <p rt="18.922" x="558.4475" y="6975.01" v="90419" z="1" s="M+H+2" />
          <p rt="18.943" x="559.4475" y="889.68" v="11533" z="1" s="M+H+3" />
        </MSPeaks>
      </Spectrum>
    </Compound>
    <Compound algo="FindByMolecularFeature">
      <Location m="757.4347" rt="18.971" y="111985" v="1099862" />
      <Spectrum type="MFE" cpdAlgo="FindByMolecularFeature">
        <MSDetails p="+" />
        <Device type="TimeOfFlight" />
        <MSPeaks>
          <p rt="18.971" x="379.7270" y="7554.48" v="39049" z="2" s="M+2H" />
          <p rt="18.971" x="758.4417" y="111985.02" v="634061" z="1" s="M+H" />
          <p rt="18.970" x="759.4448" y="53847.20" v="304718" z="1" s="M+H+1" />
          <p rt="18.970" x="760.4476" y="15507.63" v="87389" z="1" s="M+H+2" />
          <p rt="18.971" x="761.4502" y="5114.78" v="27679" z="1" s="M+H+3" />
          <p rt="18.968" x="762.4539" y="1287.13" v="6966" z="1" s="M+H+4" />
        </MSPeaks>
      </Spectrum>
    </Compound>
    <Compound algo="FindByMolecularFeature">
      <Location m="332.1438" rt="18.971" y="80857" v="902174" />
      <Spectrum type="MFE" cpdAlgo="FindByMolecularFeature">
        <MSDetails p="+" />
        <Device type="TimeOfFlight" />
        <MSPeaks>
          <p rt="18.972" x="333.1511" y="80856.78" v="654625" z="1" s="M+H" />
          <p rt="18.971" x="334.1544" y="17974.94" v="142723" z="1" s="M+H+1" />
          <p rt="18.972" x="335.1530" y="11297.71" v="87875" z="1" s="M+H+2" />
          <p rt="18.958" x="336.1564" y="2193.42" v="16951" z="1" s="M+H+3" />
        </MSPeaks>
      </Spectrum>
    </Compound>
    <Compound algo="FindByMolecularFeature">
      <Location m="334.2510" rt="18.975" y="71523" v="675924" />
      <Spectrum type="MFE" cpdAlgo="FindByMolecularFeature">
        <MSDetails p="+" />
        <Device type="TimeOfFlight" />
        <MSPeaks>
          <p rt="18.974" x="335.2582" y="71523.00" v="547399" z="1" s="M+H" />
          <p rt="18.975" x="336.2617" y="16889.64" v="128524" z="1" s="M+H+1" />
        </MSPeaks>
      </Spectrum>
    </Compound>
    <Compound algo="FindByMolecularFeature">
      <Location m="352.2622" rt="18.975" y="820538" v="7281604" />
      <Spectrum type="MFE" cpdAlgo="FindByMolecularFeature">
        <MSDetails p="+" />
        <Device type="TimeOfFlight" />
        <MSPeaks>
          <p rt="18.975" x="353.2694" y="820538.06" v="5829151" z="1" s="M+H" />
          <p rt="18.975" x="354.2723" y="174554.03" v="1250177" z="1" s="M+H+1" />
          <p rt="18.972" x="355.2753" y="24945.07" v="180036" z="1" s="M+H+2" />
          <p rt="18.969" x="356.2780" y="3091.36" v="22239" z="1" s="M+H+3" />
        </MSPeaks>
      </Spectrum>
    </Compound>
    <Compound algo="FindByMolecularFeature">
      <Location m="960.5504" rt="18.976" y="54205" v="840607" />
      <Spectrum type="MFE" cpdAlgo="FindByMolecularFeature">
        <MSDetails p="+" />
        <Device type="TimeOfFlight" />
        <MSPeaks>
          <p rt="18.976" x="961.5577" y="54204.75" v="436399" z="1" s="M+H" />
          <p rt="18.975" x="962.5604" y="30972.13" v="255815" z="1" s="M+H+1" />
          <p rt="18.977" x="963.5617" y="12532.57" v="115796" z="1" s="M+H+2" />
          <p rt="18.977" x="964.5635" y="3175.17" v="28338" z="1" s="M+H+3" />
          <p rt="18.975" x="965.5666" y="529.07" v="4260" z="1" s="M+H+4" />
        </MSPeaks>
      </Spectrum>
    </Compound>
    <Compound algo="FindByMolecularFeature">
      <Location m="260.2142" rt="18.976" y="175453" v="1601199" />
      <Spectrum type="MFE" cpdAlgo="FindByMolecularFeature">
        <MSDetails p="+" />
        <Device type="TimeOfFlight" />
        <MSPeaks>
          <p rt="18.976" x="261.2215" y="175452.64" v="1354119" z="1" s="M+H" />
          <p rt="18.974" x="262.2245" y="32112.53" v="247080" z="1" s="M+H+1" />
        </MSPeaks>
      </Spectrum>
    </Compound>
    <Compound algo="FindByMolecularFeature">
      <Location m="511.4087" rt="19.001" y="114420" v="2294431" />
      <Spectrum type="MFE" cpdAlgo="FindByMolecularFeature">
        <MSDetails p="+" />
        <Device type="TimeOfFlight" />
        <MSPeaks>
          <p rt="19.001" x="512.4160" y="114420.05" v="1709021" z="1" s="M+H" />
          <p rt="19.000" x="513.4191" y="32229.37" v="473337" z="1" s="M+H+1" />
          <p rt="18.992" x="514.4214" y="7021.10" v="97179" z="1" s="M+H+2" />
          <p rt="19.006" x="515.4229" y="1083.19" v="14895" z="1" s="M+H+3" />
        </MSPeaks>
      </Spectrum>
    </Compound>
    <Compound algo="FindByMolecularFeature">
      <Location m="253.2407" rt="19.011" y="243578" v="2457118" />
      <Spectrum type="MFE" cpdAlgo="FindByMolecularFeature">
        <MSDetails p="+" />
        <Device type="TimeOfFlight" />
        <MSPeaks>
          <p rt="19.011" x="254.2480" y="243578.14" v="2057305" z="1" s="M+H" />
          <p rt="19.009" x="255.2511" y="43214.44" v="360352" z="1" s="M+H+1" />
          <p rt="19.015" x="256.2554" y="4650.50" v="39461" z="1" s="M+H+2" />
        </MSPeaks>
      </Spectrum>
    </Compound>
    <Compound algo="FindByMolecularFeature">
      <Location m="467.3824" rt="19.084" y="103410" v="2174357" />
      <Spectrum type="MFE" cpdAlgo="FindByMolecularFeature">
        <MSDetails p="+" />
        <Device type="TimeOfFlight" />
        <MSPeaks>
          <p rt="19.084" x="468.3897" y="103409.84" v="1639334" z="1" s="M+H" />
          <p rt="19.081" x="469.3930" y="28313.48" v="436416" z="1" s="M+H+1" />
          <p rt="19.087" x="470.3952" y="5907.78" v="91090" z="1" s="M+H+2" />
          <p rt="19.105" x="471.3945" y="491.82" v="7517" z="1" s="M+H+3" />
        </MSPeaks>
      </Spectrum>
    </Compound>
    <Compound algo="FindByMolecularFeature">
      <Location m="1106.4834" rt="19.101" y="55053" v="916467" />
      <Spectrum type="MFE" cpdAlgo="FindByMolecularFeature">
        <MSDetails p="+" />
        <Device type="TimeOfFlight" />
        <MSPeaks>
          <p rt="19.099" x="554.2490" y="55053.17" v="515255" z="2" s="M+2H" />
          <p rt="19.105" x="554.7482" y="28758.04" v="279360" z="2" s="M+2H+1" />
          <p rt="19.100" x="555.2481" y="12405.70" v="121852" z="2" s="M+2H+2" />
        </MSPeaks>
      </Spectrum>
    </Compound>
    <Compound algo="FindByMolecularFeature">
      <Location m="1085.5107" rt="19.104" y="131559" v="2576663" />
      <Spectrum type="MFE" cpdAlgo="FindByMolecularFeature">
        <MSDetails p="+" />
        <Device type="TimeOfFlight" />
        <MSPeaks>
          <p rt="19.104" x="543.7626" y="131559.02" v="1273337" z="2" s="M+2H" />
          <p rt="19.103" x="544.2641" y="86989.77" v="844801" z="2" s="M+2H+1" />
          <p rt="19.103" x="544.7646" y="35745.56" v="348177" z="2" s="M+2H+2" />
          <p rt="19.104" x="545.2648" y="11643.70" v="110349" z="2" s="M+2H+3" />
        </MSPeaks>
      </Spectrum>
    </Compound>
    <Compound algo="FindByMolecularFeature">
      <Location m="1101.4819" rt="19.104" y="182577" v="5643705" />
      <Spectrum type="MFE" cpdAlgo="FindByMolecularFeature">
        <MSDetails p="+" />
        <Device type="TimeOfFlight" />
        <MSPeaks>
          <p rt="19.102" x="551.7482" y="108178.34" v="1071670" z="2" s="M+2H" />
          <p rt="19.103" x="552.2497" y="68442.14" v="680188" z="2" s="M+2H+1" />
          <p rt="19.104" x="552.7493" y="182577.14" v="1825977" z="2" s="M+2H+2" />
          <p rt="19.106" x="553.2505" y="109075.09" v="1090644" z="2" s="M+2H+3" />
          <p rt="19.104" x="553.7489" y="97653.61" v="975225" z="2" s="M+2H+4" />
        </MSPeaks>
      </Spectrum>
    </Compound>
    <Compound algo="FindByMolecularFeature">
      <Location m="1047.5636" rt="19.105" y="80272" v="1308556" />
      <Spectrum type="MFE" cpdAlgo="FindByMolecularFeature">
        <MSDetails p="+" />
        <Device type="TimeOfFlight" />
        <MSPeaks>
          <p rt="19.105" x="524.7891" y="80272.04" v="647259" z="2" s="M+2H" />
          <p rt="19.104" x="525.2906" y="52702.34" v="431509" z="2" s="M+2H+1" />
          <p rt="19.106" x="525.7911" y="20720.29" v="165335" z="2" s="M+2H+2" />
          <p rt="19.105" x="526.2924" y="6433.98" v="51299" z="2" s="M+2H+3" />
          <p rt="19.118" x="526.7923" y="1686.46" v="13154" z="2" s="M+2H+4" />
        </MSPeaks>
      </Spectrum>
    </Compound>
    <Compound algo="FindByMolecularFeature">
      <Location m="423.3562" rt="19.163" y="82252" v="1685132" />
      <Spectrum type="MFE" cpdAlgo="FindByMolecularFeature">
        <MSDetails p="+" />
        <Device type="TimeOfFlight" />
        <MSPeaks>
          <p rt="19.162" x="424.3635" y="82252.34" v="1288044" z="1" s="M+H" />
          <p rt="19.167" x="425.3668" y="21667.67" v="331764" z="1" s="M+H+1" />
          <p rt="19.161" x="426.3688" y="4176.85" v="65324" z="1" s="M+H+2" />
        </MSPeaks>
      </Spectrum>
    </Compound>
    <Compound algo="FindByMolecularFeature">
      <Location m="279.2564" rt="19.874" y="165309" v="1661552" />
      <Spectrum type="MFE" cpdAlgo="FindByMolecularFeature">
        <MSDetails p="+" />
        <Device type="TimeOfFlight" />
        <MSPeaks>
          <p rt="19.874" x="280.2637" y="165308.53" v="1363420" z="1" s="M+H" />
          <p rt="19.875" x="281.2666" y="33258.24" v="279058" z="1" s="M+H+1" />
          <p rt="19.863" x="282.2715" y="3301.68" v="19074" z="1" s="M+H+2" />
        </MSPeaks>
      </Spectrum>
    </Compound>
    <Compound algo="FindByMolecularFeature">
      <Location m="328.1529" rt="19.953" y="1507352" v="14639495" />
      <Spectrum type="MFE" cpdAlgo="FindByMolecularFeature">
        <MSDetails p="+" />
        <Device type="TimeOfFlight" />
        <MSPeaks>
          <p rt="19.953" x="329.1602" y="1507352.25" v="12268839" z="1" s="M+H" />
          <p rt="19.953" x="330.1633" y="257629.67" v="1988590" z="1" s="M+H+1" />
          <p rt="19.954" x="331.1654" y="41585.45" v="343316" z="1" s="M+H+2" />
          <p rt="19.957" x="332.1683" y="5094.25" v="38751" z="1" s="M+H+3" />
        </MSPeaks>
      </Spectrum>
    </Compound>
    <Compound algo="FindByMolecularFeature">
      <Location m="272.0897" rt="19.953" y="187986" v="1772056" />
      <Spectrum type="MFE" cpdAlgo="FindByMolecularFeature">
        <MSDetails p="+" />
        <Device type="TimeOfFlight" />
        <MSPeaks>
          <p rt="19.953" x="273.0970" y="187986.19" v="1515068" z="1" s="M+H" />
          <p rt="19.954" x="274.1003" y="26245.86" v="221965" z="1" s="M+H+1" />
          <p rt="19.950" x="275.1026" y="4477.30" v="35022" z="1" s="M+H+2" />
        </MSPeaks>
      </Spectrum>
    </Compound>
    <Compound algo="FindByMolecularFeature">
      <Location m="212.0684" rt="19.953" y="80231" v="699115" />
      <Spectrum type="MFE" cpdAlgo="FindByMolecularFeature">
        <MSDetails p="+" />
        <Device type="TimeOfFlight" />
        <MSPeaks>
          <p rt="19.954" x="213.0756" y="80230.70" v="638995" z="1" s="M+H" />
          <p rt="19.949" x="214.0813" y="6875.65" v="53518" z="1" s="M+H+1" />
          <p rt="19.960" x="215.0825" y="898.02" v="6602" z="1" s="M+H+2" />
        </MSPeaks>
      </Spectrum>
    </Compound>
    <Compound algo="FindByMolecularFeature">
      <Location m="258.1469" rt="19.954" y="142218" v="1350698" />
      <Spectrum type="MFE" cpdAlgo="FindByMolecularFeature">
        <MSDetails p="+" />
        <Device type="TimeOfFlight" />
        <MSPeaks>
          <p rt="19.954" x="259.1542" y="142217.94" v="1156972" z="1" s="M+H" />
          <p rt="19.952" x="260.1575" y="21008.88" v="169333" z="1" s="M+H+1" />
          <p rt="19.946" x="261.1598" y="3212.56" v="24392" z="1" s="M+H+2" />
        </MSPeaks>
      </Spectrum>
    </Compound>
    <Compound algo="FindByMolecularFeature">
      <Location m="402.2262" rt="19.954" y="5141825" v="55186420" />
      <Spectrum type="MFE" cpdAlgo="FindByMolecularFeature">
        <MSDetails p="+" />
        <Device type="TimeOfFlight" />
        <MSPeaks>
          <p rt="19.954" x="403.2335" y="5141824.50" v="43576388" z="1" sat="true" s="M+H" />
          <p rt="19.953" x="404.2371" y="1154625.25" v="9817193" z="1" s="M+H+1" />
          <p rt="19.953" x="405.2391" y="189632.48" v="1566709" z="1" s="M+H+2" />
          <p rt="19.955" x="406.2415" y="25957.51" v="201858" z="1" s="M+H+3" />
          <p rt="19.957" x="407.2444" y="2949.05" v="24272" z="1" s="M+H+4" />
        </MSPeaks>
      </Spectrum>
    </Compound>
    <Compound algo="FindByMolecularFeature">
      <Location m="268.1311" rt="19.954" y="65056" v="580371" />
      <Spectrum type="MFE" cpdAlgo="FindByMolecularFeature">
        <MSDetails p="+" />
        <Device type="TimeOfFlight" />
        <MSPeaks>
          <p rt="19.954" x="269.1384" y="65056.18" v="488005" z="1" s="M+H" />
          <p rt="19.954" x="270.1419" y="10342.51" v="80314" z="1" s="M+H+1" />
          <p rt="19.950" x="271.1454" y="1922.41" v="12052" z="1" s="M+H+2" />
        </MSPeaks>
      </Spectrum>
    </Compound>
    <Compound algo="FindByMolecularFeature">
      <Location m="156.0057" rt="19.954" y="68180" v="602032" />
      <Spectrum type="MFE" cpdAlgo="FindByMolecularFeature">
        <MSDetails p="+" />
        <Device type="TimeOfFlight" />
        <MSPeaks>
          <p rt="19.955" x="157.0130" y="68180.16" v="562986" z="1" s="M+H" />
          <p rt="19.943" x="158.0150" y="5887.76" v="35397" z="1" s="M+H+1" />
          <p rt="19.965" x="159.0164" y="1536.14" v="3648" z="1" s="M+H+2" />
        </MSPeaks>
      </Spectrum>
    </Compound>
    <Compound algo="FindByMolecularFeature">
      <Location m="360.2154" rt="19.954" y="485722" v="4974109" />
      <Spectrum type="MFE" cpdAlgo="FindByMolecularFeature">
        <MSDetails p="+" />
        <Device type="TimeOfFlight" />
        <MSPeaks>
          <p rt="19.954" x="361.2227" y="485722.03" v="4023897" z="1" s="M+H" />
          <p rt="19.955" x="362.2256" y="96095.11" v="818231" z="1" s="M+H+1" />
          <p rt="19.954" x="363.2283" y="14793.29" v="114799" z="1" s="M+H+2" />
          <p rt="19.948" x="364.2306" y="2086.41" v="17182" z="1" s="M+H+3" />
        </MSPeaks>
      </Spectrum>
    </Compound>
    <Compound algo="FindByMolecularFeature">
      <Location m="184.0736" rt="19.954" y="108806" v="1060309" />
      <Spectrum type="MFE" cpdAlgo="FindByMolecularFeature">
        <MSDetails p="+" />
        <Device type="TimeOfFlight" />
        <MSPeaks>
          <p rt="19.954" x="185.0809" y="108805.80" v="874838" z="1" s="M+H" />
          <p rt="19.954" x="186.0848" y="11718.65" v="84706" z="1" s="M+H+1" />
          <p rt="19.947" x="187.0879" y="1746.40" v="13419" z="1" s="M+H+2" />
          <p rt="19.972" x="369.1529" y="3715.27" v="37329" z="1" s="2M+H" />
          <p rt="19.948" x="370.1577" y="930.95" v="6344" z="1" s="2M+H+1" />
        </MSPeaks>
      </Spectrum>
    </Compound>
    <Compound algo="FindByMolecularFeature">
      <Location m="128.0110" rt="19.955" y="82253" v="725001" />
      <Spectrum type="MFE" cpdAlgo="FindByMolecularFeature">
        <MSDetails p="+" />
        <Device type="TimeOfFlight" />
        <MSPeaks>
          <p rt="19.954" x="129.0183" y="82253.02" v="677313" z="1" s="M+H" />
          <p rt="19.957" x="130.0210" y="5423.04" v="41133" z="1" s="M+H+1" />
          <p rt="19.974" x="131.0224" y="1159.83" v="6555" z="1" s="M+H+2" />
        </MSPeaks>
      </Spectrum>
    </Compound>
    <Compound algo="FindByMolecularFeature">
      <Location m="216.0268" rt="19.955" y="79250" v="744486" />
      <Spectrum type="MFE" cpdAlgo="FindByMolecularFeature">
        <MSDetails p="+" />
        <Device type="TimeOfFlight" />
        <MSPeaks>
          <p rt="19.955" x="217.0341" y="79249.78" v="676845" z="1" s="M+H" />
          <p rt="19.958" x="218.0375" y="7193.48" v="56933" z="1" s="M+H+1" />
          <p rt="19.957" x="219.0399" y="1546.30" v="10709" z="1" s="M+H+2" />
        </MSPeaks>
      </Spectrum>
    </Compound>
    <Compound algo="FindByMolecularFeature">
      <Location m="440.1819" rt="19.958" y="421079" v="5540046" />
      <Spectrum type="MFE" cpdAlgo="FindByMolecularFeature">
        <MSDetails p="+" />
        <Device type="TimeOfFlight" />
        <MSPeaks>
          <p rt="19.958" x="441.1892" y="421078.56" v="4177771" z="1" s="M+H" />
          <p rt="19.957" x="442.1922" y="89159.02" v="872166" z="1" s="M+H+1" />
          <p rt="19.958" x="443.1901" y="40038.30" v="386320" z="1" s="M+H+2" />
          <p rt="19.962" x="444.1924" y="8147.23" v="82832" z="1" s="M+H+3" />
          <p rt="19.964" x="445.1896" y="2228.27" v="20956" z="1" s="M+H+4" />
        </MSPeaks>
      </Spectrum>
    </Compound>
    <Compound algo="FindByMolecularFeature">
      <Location m="826.4341" rt="19.959" y="1406886" v="20601988" />
      <Spectrum type="MFE" cpdAlgo="FindByMolecularFeature">
        <MSDetails p="+" />
        <Device type="TimeOfFlight" />
        <MSPeaks>
          <p rt="19.943" x="414.2189" y="1625.06" v="9795" z="2" s="M+2H" />
          <p rt="19.926" x="414.7204" y="1105.06" v="2198" z="2" s="M+2H+1" />
          <p rt="19.959" x="827.4414" y="1406885.63" v="12922346" z="1" s="M+H" />
          <p rt="19.959" x="828.4449" y="622310.75" v="5690652" z="1" s="M+H+1" />
          <p rt="19.959" x="829.4467" y="173867.73" v="1591696" z="1" s="M+H+2" />
          <p rt="19.957" x="830.4489" y="35692.22" v="321539" z="1" s="M+H+3" />
          <p rt="19.953" x="831.4515" y="6259.23" v="55183" z="1" s="M+H+4" />
          <p rt="19.951" x="832.4556" y="973.38" v="8581" z="1" s="M+H+5" />
        </MSPeaks>
      </Spectrum>
    </Compound>
    <Compound algo="FindByMolecularFeature">
      <Location m="424.2082" rt="19.966" y="3923790" v="64365576" />
      <Spectrum type="MFE" cpdAlgo="FindByMolecularFeature">
        <MSDetails p="+" />
        <Device type="TimeOfFlight" />
        <MSPeaks>
          <p rt="19.966" x="425.2155" y="3923789.50" v="51706040" z="1" sat="true" s="M+H" />
          <p rt="19.964" x="426.2191" y="829160.69" v="10541696" z="1" s="M+H+1" />
          <p rt="19.964" x="427.2208" y="135125.48" v="1860246" z="1" s="M+H+2" />
          <p rt="19.967" x="428.2233" y="18064.08" v="228489" z="1" s="M+H+3" />
          <p rt="19.960" x="429.2225" y="2257.93" v="29108" z="1" s="M+H+4" />
        </MSPeaks>
      </Spectrum>
    </Compound>
    <Compound algo="FindByMolecularFeature">
      <Location m="447.2834" rt="19.967" y="79204" v="1629182" />
      <Spectrum type="MFE" cpdAlgo="FindByMolecularFeature">
        <MSDetails p="+" />
        <Device type="TimeOfFlight" />
        <MSPeaks>
          <p rt="19.967" x="448.2906" y="79204.41" v="1282232" z="1" s="M+H" />
          <p rt="19.971" x="449.2941" y="20436.32" v="296229" z="1" s="M+H+1" />
          <p rt="19.962" x="450.2970" y="3896.33" v="50720" z="1" s="M+H+2" />
        </MSPeaks>
      </Spectrum>
    </Compound>
    <Compound algo="FindByMolecularFeature">
      <Location m="408.2338" rt="19.974" y="50154" v="1004625" />
      <Spectrum type="MFE" cpdAlgo="FindByMolecularFeature">
        <MSDetails p="+" />
        <Device type="TimeOfFlight" />
        <MSPeaks>
          <p rt="19.974" x="409.2411" y="50153.96" v="787336" z="1" s="M+H" />
          <p rt="19.970" x="410.2442" y="12053.58" v="187771" z="1" s="M+H+1" />
          <p rt="19.990" x="411.2463" y="2338.20" v="29518" z="1" s="M+H+2" />
        </MSPeaks>
      </Spectrum>
    </Compound>
    <Compound algo="FindByMolecularFeature">
      <Location m="657.5028" rt="20.129" y="79079" v="1949538" />
      <Spectrum type="MFE" cpdAlgo="FindByMolecularFeature">
        <MSDetails p="+" />
        <Device type="TimeOfFlight" />
        <MSPeaks>
          <p rt="20.129" x="658.5101" y="79079.18" v="1355705" z="1" s="M+H" />
          <p rt="20.129" x="659.5132" y="29829.97" v="483790" z="1" s="M+H+1" />
          <p rt="20.123" x="660.5158" y="6501.61" v="92025" z="1" s="M+H+2" />
          <p rt="20.124" x="661.5142" y="1279.57" v="18019" z="1" s="M+H+3" />
        </MSPeaks>
      </Spectrum>
    </Compound>
    <Compound algo="FindByMolecularFeature">
      <Location m="613.4767" rt="20.231" y="126476" v="3266000" />
      <Spectrum type="MFE" cpdAlgo="FindByMolecularFeature">
        <MSDetails p="+" />
        <Device type="TimeOfFlight" />
        <MSPeaks>
          <p rt="20.230" x="614.4840" y="126476.08" v="2322806" z="1" s="M+H" />
          <p rt="20.226" x="615.4871" y="41916.52" v="776627" z="1" s="M+H+1" />
          <p rt="20.258" x="616.4892" y="10164.86" v="136695" z="1" s="M+H+2" />
          <p rt="20.229" x="617.4905" y="1803.93" v="29872" z="1" s="M+H+3" />
        </MSPeaks>
      </Spectrum>
    </Compound>
    <Compound algo="FindByMolecularFeature">
      <Location m="569.4507" rt="20.326" y="186717" v="4162335" />
      <Spectrum type="MFE" cpdAlgo="FindByMolecularFeature">
        <MSDetails p="+" />
        <Device type="TimeOfFlight" />
        <MSPeaks>
          <p rt="20.326" x="570.4579" y="186717.00" v="2865649" z="1" s="M+H" />
          <p rt="20.327" x="571.4609" y="61553.42" v="1045591" z="1" s="M+H+1" />
          <p rt="20.327" x="572.4633" y="14128.60" v="236467" z="1" s="M+H+2" />
          <p rt="20.304" x="573.4709" y="959.69" v="14627" z="1" s="M+H+3" />
        </MSPeaks>
      </Spectrum>
    </Compound>
    <Compound algo="FindByMolecularFeature">
      <Location m="525.4245" rt="20.427" y="256505" v="5949529" />
      <Spectrum type="MFE" cpdAlgo="FindByMolecularFeature">
        <MSDetails p="+" />
        <Device type="TimeOfFlight" />
        <MSPeaks>
          <p rt="20.427" x="526.4318" y="256504.81" v="4296815" z="1" s="M+H" />
          <p rt="20.429" x="527.4348" y="78841.24" v="1330528" z="1" s="M+H+1" />
          <p rt="20.424" x="528.4373" y="16258.24" v="276997" z="1" s="M+H+2" />
          <p rt="20.442" x="529.4362" y="2713.67" v="45189" z="1" s="M+H+3" />
        </MSPeaks>
      </Spectrum>
    </Compound>
    <Compound algo="FindByMolecularFeature">
      <Location m="262.2295" rt="20.516" y="68579" v="686708" />
      <Spectrum type="MFE" cpdAlgo="FindByMolecularFeature">
        <MSDetails p="+" />
        <Device type="TimeOfFlight" />
        <MSPeaks>
          <p rt="20.516" x="263.2367" y="68578.89" v="552820" z="1" s="M+H" />
          <p rt="20.517" x="264.2399" y="15849.89" v="133888" z="1" s="M+H+1" />
        </MSPeaks>
      </Spectrum>
    </Compound>
    <Compound algo="FindByMolecularFeature">
      <Location m="376.2591" rt="20.517" y="72008" v="740301" />
      <Spectrum type="MFE" cpdAlgo="FindByMolecularFeature">
        <MSDetails p="+" />
        <Device type="TimeOfFlight" />
        <MSPeaks>
          <p rt="20.518" x="377.2663" y="72007.70" v="583010" z="1" s="M+H" />
          <p rt="20.514" x="378.2699" y="16131.02" v="132251" z="1" s="M+H+1" />
          <p rt="20.508" x="379.2728" y="3279.65" v="25040" z="1" s="M+H+2" />
        </MSPeaks>
      </Spectrum>
    </Compound>
    <Compound algo="FindByMolecularFeature">
      <Location m="481.3984" rt="20.522" y="306968" v="7154293" />
      <Spectrum type="MFE" cpdAlgo="FindByMolecularFeature">
        <MSDetails p="+" />
        <Device type="TimeOfFlight" />
        <MSPeaks>
          <p rt="20.522" x="482.4057" y="306968.22" v="5491189" z="1" s="M+H" />
          <p rt="20.524" x="483.4086" y="78560.52" v="1378785" z="1" s="M+H+1" />
          <p rt="20.519" x="484.4110" y="14470.21" v="247632" z="1" s="M+H+2" />
          <p rt="20.515" x="485.4123" y="2155.39" v="36687" z="1" s="M+H+3" />
        </MSPeaks>
      </Spectrum>
    </Compound>
    <Compound algo="FindByMolecularFeature">
      <Location m="325.2981" rt="20.599" y="86679" v="922142" />
      <Spectrum type="MFE" cpdAlgo="FindByMolecularFeature">
        <MSDetails p="+" />
        <Device type="TimeOfFlight" />
        <MSPeaks>
          <p rt="20.598" x="326.3054" y="86679.40" v="731841" z="1" s="M+H" />
          <p rt="20.599" x="327.3086" y="19827.17" v="163304" z="1" s="M+H+1" />
          <p rt="20.605" x="328.3134" y="2990.15" v="26997" z="1" s="M+H+2" />
        </MSPeaks>
      </Spectrum>
    </Compound>
    <Compound algo="FindByMolecularFeature">
      <Location m="437.3721" rt="20.607" y="251654" v="5542128" />
      <Spectrum type="MFE" cpdAlgo="FindByMolecularFeature">
        <MSDetails p="+" />
        <Device type="TimeOfFlight" />
        <MSPeaks>
          <p rt="20.607" x="438.3794" y="251653.83" v="4295749" z="1" s="M+H" />
          <p rt="20.608" x="439.3824" y="61870.79" v="1023841" z="1" s="M+H+1" />
          <p rt="20.606" x="440.3848" y="12041.97" v="200482" z="1" s="M+H+2" />
          <p rt="20.599" x="441.3838" y="1338.84" v="22055" z="1" s="M+H+3" />
        </MSPeaks>
      </Spectrum>
    </Compound>
    <Compound algo="FindByMolecularFeature">
      <Location m="599.4105" rt="20.647" y="199116" v="2373638" />
      <Spectrum type="MFE" cpdAlgo="FindByMolecularFeature">
        <MSDetails p="+" />
        <Device type="TimeOfFlight" />
        <MSPeaks>
          <p rt="20.648" x="600.4178" y="199116.02" v="1533681" z="1" s="M+H" />
          <p rt="20.647" x="601.4212" y="88034.80" v="681111" z="1" s="M+H+1" />
          <p rt="20.643" x="602.4249" y="20139.05" v="128552" z="1" s="M+H+2" />
          <p rt="20.647" x="603.4273" y="4578.60" v="30295" z="1" s="M+H+3" />
        </MSPeaks>
      </Spectrum>
    </Compound>
    <Compound algo="FindByMolecularFeature">
      <Location m="278.2244" rt="20.648" y="54853" v="549003" />
      <Spectrum type="MFE" cpdAlgo="FindByMolecularFeature">
        <MSDetails p="+" />
        <Device type="TimeOfFlight" />
        <MSPeaks>
          <p rt="20.648" x="279.2317" y="54852.87" v="459984" z="1" s="M+H" />
          <p rt="20.650" x="280.2350" y="11328.16" v="89019" z="1" s="M+H+1" />
        </MSPeaks>
      </Spectrum>
    </Compound>
    <Compound algo="FindByMolecularFeature">
      <Location m="334.1449" rt="20.656" y="88417" v="1062957" />
      <Spectrum type="MFE" cpdAlgo="FindByMolecularFeature">
        <MSDetails p="+" />
        <Device type="TimeOfFlight" />
        <MSPeaks>
          <p rt="20.657" x="335.1522" y="88416.56" v="883711" z="1" s="M+H" />
          <p rt="20.656" x="336.1554" y="20435.57" v="179246" z="1" s="M+H+1" />
        </MSPeaks>
      </Spectrum>
    </Compound>
    <Compound algo="FindByMolecularFeature">
      <Location m="376.3190" rt="20.686" y="51264" v="1147358" />
      <Spectrum type="MFE" cpdAlgo="FindByMolecularFeature">
        <MSDetails p="+" />
        <Device type="TimeOfFlight" />
        <MSPeaks>
          <p rt="20.688" x="377.3263" y="51263.71" v="911081" z="1" s="M+H" />
          <p rt="20.680" x="378.3299" y="11737.37" v="196879" z="1" s="M+H+1" />
          <p rt="20.688" x="379.3297" y="2425.84" v="39397" z="1" s="M+H+2" />
        </MSPeaks>
      </Spectrum>
    </Compound>
    <Compound algo="FindByMolecularFeature">
      <Location m="393.3455" rt="20.691" y="122167" v="2840582" />
      <Spectrum type="MFE" cpdAlgo="FindByMolecularFeature">
        <MSDetails p="+" />
        <Device type="TimeOfFlight" />
        <MSPeaks>
          <p rt="20.692" x="394.3528" y="122167.27" v="2263473" z="1" s="M+H" />
          <p rt="20.692" x="395.3562" y="27958.84" v="491285" z="1" s="M+H+1" />
          <p rt="20.679" x="396.3583" y="5143.68" v="79473" z="1" s="M+H+2" />
          <p rt="20.697" x="397.3593" y="415.81" v="6351" z="1" s="M+H+3" />
        </MSPeaks>
      </Spectrum>
    </Compound>
    <Compound algo="FindByMolecularFeature">
      <Location m="599.4107" rt="20.945" y="206528" v="2818557" />
      <Spectrum type="MFE" cpdAlgo="FindByMolecularFeature">
        <MSDetails p="+" />
        <Device type="TimeOfFlight" />
        <MSPeaks>
          <p rt="20.945" x="600.4179" y="206527.59" v="1804368" z="1" s="M+H" />
          <p rt="20.945" x="601.4213" y="91855.33" v="805725" z="1" s="M+H+1" />
          <p rt="20.944" x="602.4260" y="23615.04" v="208464" z="1" s="M+H+2" />
        </MSPeaks>
      </Spectrum>
    </Compound>
    <Compound algo="FindByMolecularFeature">
      <Location m="255.2563" rt="21.214" y="196809" v="2286638" />
      <Spectrum type="MFE" cpdAlgo="FindByMolecularFeature">
        <MSDetails p="+" />
        <Device type="TimeOfFlight" />
        <MSPeaks>
          <p rt="21.215" x="256.2636" y="196809.22" v="1906215" z="1" s="M+H" />
          <p rt="21.212" x="257.2669" y="37164.60" v="344941" z="1" s="M+H+1" />
          <p rt="21.208" x="258.2734" y="3256.13" v="35482" z="1" s="M+H+2" />
        </MSPeaks>
      </Spectrum>
    </Compound>
    <Compound algo="FindByMolecularFeature">
      <Location m="583.4660" rt="21.705" y="92450" v="2588970" />
      <Spectrum type="MFE" cpdAlgo="FindByMolecularFeature">
        <MSDetails p="+" />
        <Device type="TimeOfFlight" />
        <MSPeaks>
          <p rt="21.706" x="584.4733" y="92450.07" v="1752600" z="1" s="M+H" />
          <p rt="21.703" x="585.4765" y="32538.03" v="660308" z="1" s="M+H+1" />
          <p rt="21.705" x="586.4772" y="7848.43" v="149077" z="1" s="M+H+2" />
          <p rt="21.710" x="587.4757" y="1430.02" v="26985" z="1" s="M+H+3" />
        </MSPeaks>
      </Spectrum>
    </Compound>
    <Compound algo="FindByMolecularFeature">
      <Location m="281.2725" rt="21.717" y="1045633" v="11119161" />
      <Spectrum type="MFE" cpdAlgo="FindByMolecularFeature">
        <MSDetails p="+" />
        <Device type="TimeOfFlight" />
        <MSPeaks>
          <p rt="21.717" x="282.2798" y="1045633.00" v="9055006" z="1" s="M+H" />
          <p rt="21.718" x="283.2827" y="199036.44" v="1733895" z="1" s="M+H+1" />
          <p rt="21.717" x="284.2858" y="21329.87" v="182922" z="1" s="M+H+2" />
          <p rt="21.709" x="285.2885" y="1887.87" v="16158" z="1" s="M+H+3" />
          <p rt="21.711" x="563.5504" y="7477.01" v="43649" z="1" s="2M+H" />
          <p rt="21.717" x="564.5542" y="3067.27" v="18566" z="1" s="2M+H+1" />
          <p rt="21.709" x="565.5603" y="897.48" v="3375" z="1" s="2M+H+2" />
        </MSPeaks>
      </Spectrum>
    </Compound>
    <Compound algo="FindByMolecularFeature">
      <Location m="495.4139" rt="21.779" y="129358" v="1044189" />
      <Spectrum type="MFE" cpdAlgo="FindByMolecularFeature">
        <MSDetails p="+" />
        <Device type="TimeOfFlight" />
        <MSPeaks>
          <p rt="21.778" x="496.4211" y="129357.96" v="802275" z="1" s="M+H" />
          <p rt="21.784" x="497.4241" y="34622.91" v="241914" z="1" s="M+H+1" />
        </MSPeaks>
      </Spectrum>
    </Compound>
    <Compound algo="FindByMolecularFeature">
      <Location m="539.4400" rt="21.813" y="135027" v="3560132" />
      <Spectrum type="MFE" cpdAlgo="FindByMolecularFeature">
        <MSDetails p="+" />
        <Device type="TimeOfFlight" />
        <MSPeaks>
          <p rt="21.814" x="540.4472" y="135027.14" v="2593162" z="1" s="M+H" />
          <p rt="21.813" x="541.4504" y="41308.28" v="793324" z="1" s="M+H+1" />
          <p rt="21.802" x="542.4522" y="9955.68" v="167925" z="1" s="M+H+2" />
          <p rt="21.779" x="543.4528" y="341.60" v="5722" z="1" s="M+H+3" />
        </MSPeaks>
      </Spectrum>
    </Compound>
    <Compound algo="FindByMolecularFeature">
      <Location m="407.3611" rt="21.951" y="67930" v="584936" />
      <Spectrum type="MFE" cpdAlgo="FindByMolecularFeature">
        <MSDetails p="+" />
        <Device type="TimeOfFlight" />
        <MSPeaks>
          <p rt="21.951" x="408.3684" y="67930.49" v="483121" z="1" s="M+H" />
          <p rt="21.947" x="409.3714" y="16382.82" v="101815" z="1" s="M+H+1" />
        </MSPeaks>
      </Spectrum>
    </Compound>
    <Compound algo="FindByMolecularFeature">
      <Location m="451.3876" rt="22.043" y="155061" v="3405240" />
      <Spectrum type="MFE" cpdAlgo="FindByMolecularFeature">
        <MSDetails p="+" />
        <Device type="TimeOfFlight" />
        <MSPeaks>
          <p rt="22.054" x="452.3948" y="155060.52" v="2344544" z="1" s="M+H" />
          <p rt="22.010" x="453.3980" y="42780.29" v="896579" z="1" s="M+H+1" />
          <p rt="22.011" x="454.3999" y="8188.17" v="157357" z="1" s="M+H+2" />
          <p rt="22.052" x="455.4026" y="358.79" v="6760" z="1" s="M+H+3" />
        </MSPeaks>
      </Spectrum>
    </Compound>
    <Compound algo="FindByMolecularFeature">
      <Location m="331.2874" rt="22.185" y="63661" v="803922" />
      <Spectrum type="MFE" cpdAlgo="FindByMolecularFeature">
        <MSDetails p="+" />
        <Device type="TimeOfFlight" />
        <MSPeaks>
          <p rt="22.185" x="332.2947" y="63660.54" v="622934" z="1" s="M+H" />
          <p rt="22.184" x="333.2984" y="15384.94" v="154619" z="1" s="M+H+1" />
          <p rt="22.181" x="334.3029" y="3069.26" v="26369" z="1" s="M+H+2" />
        </MSPeaks>
      </Spectrum>
    </Compound>
    <Compound algo="FindByMolecularFeature">
      <Location m="378.2747" rt="22.318" y="51192" v="523001" />
      <Spectrum type="MFE" cpdAlgo="FindByMolecularFeature">
        <MSDetails p="+" />
        <Device type="TimeOfFlight" />
        <MSPeaks>
          <p rt="22.318" x="379.2820" y="51192.34" v="405796" z="1" s="M+H" />
          <p rt="22.315" x="380.2852" y="12074.61" v="95013" z="1" s="M+H+1" />
          <p rt="22.314" x="381.2869" y="2783.92" v="22193" z="1" s="M+H+2" />
        </MSPeaks>
      </Spectrum>
    </Compound>
    <Compound algo="FindByMolecularFeature">
      <Location m="405.3224" rt="23.471" y="417885" v="7514227" />
      <Spectrum type="MFE" cpdAlgo="FindByMolecularFeature">
        <MSDetails p="+" />
        <Device type="TimeOfFlight" />
        <MSPeaks>
          <p rt="23.469" x="406.3297" y="417884.56" v="5501640" z="1" s="M+H" />
          <p rt="23.477" x="407.3328" y="107066.50" v="1706716" z="1" s="M+H+1" />
          <p rt="23.475" x="408.3341" y="18302.37" v="269472" z="1" s="M+H+2" />
          <p rt="23.477" x="409.3358" y="2800.03" v="36398" z="1" s="M+H+3" />
        </MSPeaks>
      </Spectrum>
    </Compound>
    <Compound algo="FindByMolecularFeature">
      <Location m="383.3401" rt="23.474" y="203721" v="4369387" />
      <Spectrum type="MFE" cpdAlgo="FindByMolecularFeature">
        <MSDetails p="+" />
        <Device type="TimeOfFlight" />
        <MSPeaks>
          <p rt="23.474" x="384.3474" y="203720.59" v="3412224" z="1" s="M+H" />
          <p rt="23.472" x="385.3507" y="53765.95" v="802981" z="1" s="M+H+1" />
          <p rt="23.489" x="386.3541" y="8187.04" v="97885" z="1" s="M+H+2" />
          <p rt="23.482" x="387.3551" y="1023.80" v="14782" z="1" s="M+H+3" />
          <p rt="23.497" x="767.6880" y="1675.14" v="11402" z="1" s="2M+H" />
          <p rt="23.512" x="768.6995" y="513.25" v="4404" z="1" s="2M+H+1" />
          <p rt="23.533" x="769.7065" y="945.94" v="4952" z="1" s="2M+H+2" />
        </MSPeaks>
      </Spectrum>
    </Compound>
    <Compound algo="FindByMolecularFeature">
      <Location m="337.3351" rt="23.488" y="720566" v="9420594" />
      <Spectrum type="MFE" cpdAlgo="FindByMolecularFeature">
        <MSDetails p="+" />
        <Device type="TimeOfFlight" />
        <MSPeaks>
          <p rt="23.487" x="338.3424" y="720565.63" v="6985932" z="1" s="M+H" />
          <p rt="23.495" x="339.3453" y="171630.41" v="2107663" z="1" s="M+H+1" />
          <p rt="23.470" x="340.3486" y="19677.80" v="313797" z="1" s="M+H+2" />
          <p rt="23.490" x="341.3516" y="1056.18" v="13202" z="1" s="M+H+3" />
        </MSPeaks>
      </Spectrum>
    </Compound>
    <Compound algo="FindByMolecularFeature">
      <Location m="441.3931" rt="23.490" y="75040" v="1639173" />
      <Spectrum type="MFE" cpdAlgo="FindByMolecularFeature">
        <MSDetails p="+" />
        <Device type="TimeOfFlight" />
        <MSPeaks>
          <p rt="23.487" x="442.4003" y="75040.12" v="1286678" z="1" s="M+H" />
          <p rt="23.505" x="443.4035" y="20599.50" v="320031" z="1" s="M+H+1" />
          <p rt="23.477" x="444.4011" y="3358.56" v="32464" z="1" s="M+H+2" />
        </MSPeaks>
      </Spectrum>
    </Compound>
    <Compound algo="FindByMolecularFeature">
      <Location m="627.1872" rt="25.007" y="55820" v="717122" />
      <Spectrum type="MFE" cpdAlgo="FindByMolecularFeature">
        <MSDetails p="+" />
        <Device type="TimeOfFlight" />
        <MSPeaks>
          <p rt="25.007" x="628.1945" y="55820.12" v="350241" z="1" s="M+H" />
          <p rt="25.008" x="629.1954" y="33024.96" v="212872" z="1" s="M+H+1" />
          <p rt="25.008" x="630.1936" y="23946.10" v="154009" z="1" s="M+H+2" />
        </MSPeaks>
      </Spectrum>
    </Compound>
    <Compound algo="FindByMolecularFeature">
      <Location m="567.4208" rt="25.080" y="233106" v="2502973" />
      <Spectrum type="MFE" cpdAlgo="FindByMolecularFeature">
        <MSDetails p="+" />
        <Device type="TimeOfFlight" />
        <MSPeaks>
          <p rt="25.081" x="568.4281" y="233106.02" v="1757242" z="1" s="M+H" />
          <p rt="25.079" x="569.4312" y="100362.28" v="745731" z="1" s="M+H+1" />
        </MSPeaks>
      </Spectrum>
    </Compound>
    <Compound algo="FindByMolecularFeature">
      <Location m="430.3449" rt="25.333" y="101018" v="1995897" />
      <Spectrum type="MFE" cpdAlgo="FindByMolecularFeature">
        <MSDetails p="+" />
        <Device type="TimeOfFlight" />
        <MSPeaks>
          <p rt="25.335" x="431.3522" y="101018.16" v="1507484" z="1" s="M+H" />
          <p rt="25.329" x="432.3556" y="29975.85" v="426391" z="1" s="M+H+1" />
          <p rt="25.328" x="433.3595" y="5189.29" v="62021" z="1" s="M+H+2" />
        </MSPeaks>
      </Spectrum>
    </Compound>
    <Compound algo="FindByMolecularFeature">
      <Location m="631.5174" rt="25.684" y="55719" v="1549491" />
      <Spectrum type="MFE" cpdAlgo="FindByMolecularFeature">
        <MSDetails p="+" />
        <Device type="TimeOfFlight" />
        <MSPeaks>
          <p rt="25.685" x="632.5247" y="55718.69" v="1114603" z="1" s="M+H" />
          <p rt="25.683" x="633.5275" y="22075.17" v="434888" z="1" s="M+H+1" />
        </MSPeaks>
      </Spectrum>
    </Compound>
    <Compound algo="FindByMolecularFeature">
      <Location m="636.4725" rt="25.685" y="67531" v="2214787" />
      <Spectrum type="MFE" cpdAlgo="FindByMolecularFeature">
        <MSDetails p="+" />
        <Device type="TimeOfFlight" />
        <MSPeaks>
          <p rt="25.683" x="637.4798" y="67530.78" v="1448519" z="1" s="M+H" />
          <p rt="25.687" x="638.4838" y="26959.64" v="595972" z="1" s="M+H+1" />
          <p rt="25.692" x="639.4874" y="8057.61" v="170296" z="1" s="M+H+2" />
        </MSPeaks>
      </Spectrum>
    </Compound>
    <Compound algo="FindByMolecularFeature">
      <Location m="148.0158" rt="25.787" y="101220" v="674407" />
      <Spectrum type="MFE" cpdAlgo="FindByMolecularFeature">
        <MSDetails p="+" />
        <Device type="TimeOfFlight" />
        <MSPeaks>
          <p rt="25.787" x="149.0231" y="101219.73" v="618168" z="1" s="M+H" />
          <p rt="25.790" x="150.0264" y="8956.37" v="53472" z="1" s="M+H+1" />
          <p rt="25.792" x="151.0307" y="1407.83" v="2767" z="1" s="M+H+2" />
        </MSPeaks>
      </Spectrum>
    </Compound>
    <Compound algo="FindByMolecularFeature">
      <Location m="412.2595" rt="25.788" y="282842" v="2166345" />
      <Spectrum type="MFE" cpdAlgo="FindByMolecularFeature">
        <MSDetails p="+" />
        <Device type="TimeOfFlight" />
        <MSPeaks>
          <p rt="25.788" x="413.2668" y="282841.63" v="1658509" z="1" s="M+H" />
          <p rt="25.789" x="414.2699" y="71917.26" v="440660" z="1" s="M+H+1" />
          <p rt="25.786" x="415.2733" y="10138.18" v="57834" z="1" s="M+H+2" />
          <p rt="25.764" x="416.2734" y="1322.64" v="9342" z="1" s="M+H+3" />
        </MSPeaks>
      </Spectrum>
    </Compound>
    <Compound algo="FindByMolecularFeature">
      <Location m="390.2774" rt="25.788" y="221966" v="1717656" />
      <Spectrum type="MFE" cpdAlgo="FindByMolecularFeature">
        <MSDetails p="+" />
        <Device type="TimeOfFlight" />
        <MSPeaks>
          <p rt="25.788" x="391.2846" y="221966.36" v="1354428" z="1" s="M+H" />
          <p rt="25.789" x="392.2879" y="58788.18" v="363228" z="1" s="M+H+1" />
        </MSPeaks>
      </Spectrum>
    </Compound>
    <Compound algo="FindByMolecularFeature">
      <Location m="392.2903" rt="25.877" y="60175" v="537793" />
      <Spectrum type="MFE" cpdAlgo="FindByMolecularFeature">
        <MSDetails p="+" />
        <Device type="TimeOfFlight" />
        <MSPeaks>
          <p rt="25.875" x="393.2976" y="60174.87" v="395877" z="1" s="M+H" />
          <p rt="25.884" x="394.3016" y="14987.61" v="115507" z="1" s="M+H+1" />
          <p rt="25.879" x="395.3048" y="2944.46" v="26408" z="1" s="M+H+2" />
        </MSPeaks>
      </Spectrum>
    </Compound>
    <Compound algo="FindByMolecularFeature">
      <Location m="337.3350" rt="26.078" y="420591" v="5973202" />
      <Spectrum type="MFE" cpdAlgo="FindByMolecularFeature">
        <MSDetails p="+" />
        <Device type="TimeOfFlight" />
        <MSPeaks>
          <p rt="26.078" x="338.3423" y="420590.50" v="4642658" z="1" s="M+H" />
          <p rt="26.077" x="339.3452" y="100213.73" v="959944" z="1" s="M+H+1" />
          <p rt="26.078" x="340.3489" y="12769.46" v="122327" z="1" s="M+H+2" />
          <p rt="26.050" x="341.3522" y="639.55" v="6013" z="1" s="M+H+3" />
          <p rt="26.071" x="675.6761" y="9649.74" v="75067" z="1" s="2M+H" />
          <p rt="26.074" x="676.6796" y="5066.13" v="37037" z="1" s="2M+H+1" />
          <p rt="26.073" x="677.6820" y="1490.86" v="9026" z="1" s="2M+H+2" />
        </MSPeaks>
      </Spectrum>
    </Compound>
    <Compound algo="FindByMolecularFeature">
      <Location m="610.4600" rt="26.236" y="107219" v="1554932" />
      <Spectrum type="MFE" cpdAlgo="FindByMolecularFeature">
        <MSDetails p="+" />
        <Device type="TimeOfFlight" />
        <MSPeaks>
          <p rt="26.236" x="611.4673" y="107218.60" v="1027193" z="1" s="M+H" />
          <p rt="26.235" x="612.4707" y="48790.99" v="438317" z="1" s="M+H+1" />
          <p rt="26.235" x="613.4739" y="9953.92" v="89422" z="1" s="M+H+2" />
        </MSPeaks>
      </Spectrum>
    </Compound>
    <Compound algo="FindByMolecularFeature">
      <Location m="650.4530" rt="26.237" y="144781" v="2220828" />
      <Spectrum type="MFE" cpdAlgo="FindByMolecularFeature">
        <MSDetails p="+" />
        <Device type="TimeOfFlight" />
        <MSPeaks>
          <p rt="26.237" x="651.4603" y="144780.95" v="1437825" z="1" s="M+H" />
          <p rt="26.235" x="652.4634" y="61844.06" v="613381" z="1" s="M+H+1" />
          <p rt="26.243" x="653.4663" y="14552.02" v="135288" z="1" s="M+H+2" />
          <p rt="26.219" x="654.4778" y="3336.08" v="34333" z="1" s="M+H+3" />
        </MSPeaks>
      </Spectrum>
    </Compound>
    <Compound algo="FindByMolecularFeature">
      <Location m="609.1779" rt="26.531" y="481321" v="23078608" />
      <Spectrum type="MFE" cpdAlgo="FindByMolecularFeature">
        <MSDetails p="+" />
        <Device type="TimeOfFlight" />
        <MSPeaks>
          <p rt="26.531" x="610.1851" y="481321.19" v="11762660" z="1" s="M+H" />
          <p rt="26.529" x="611.1856" y="265488.03" v="6486872" z="1" s="M+H+1" />
          <p rt="26.532" x="612.1837" y="194392.44" v="4829077" z="1" s="M+H+2" />
        </MSPeaks>
      </Spectrum>
    </Compound>
    <Compound algo="FindByMolecularFeature">
      <Location m="612.1762" rt="26.535" y="78697" v="3110023" />
      <Spectrum type="MFE" cpdAlgo="FindByMolecularFeature">
        <MSDetails p="+" />
        <Device type="TimeOfFlight" />
        <MSPeaks>
          <p rt="26.536" x="613.1835" y="78696.78" v="1992547" z="1" s="M+H" />
          <p rt="26.532" x="614.1817" y="32580.12" v="821952" z="1" s="M+H+1" />
          <p rt="26.535" x="615.1811" y="10145.87" v="229329" z="1" s="M+H+2" />
          <p rt="26.526" x="616.1799" y="2724.40" v="61579" z="1" s="M+H+3" />
          <p rt="26.586" x="617.1792" y="204.18" v="4615" z="1" s="M+H+4" />
        </MSPeaks>
      </Spectrum>
    </Compound>
    <Compound algo="FindByMolecularFeature">
      <Location m="647.5129" rt="26.907" y="163873" v="2703949" />
      <Spectrum type="MFE" cpdAlgo="FindByMolecularFeature">
        <MSDetails p="+" />
        <Device type="TimeOfFlight" />
        <MSPeaks>
          <p rt="26.906" x="648.5202" y="163872.95" v="1695513" z="1" s="M+H" />
          <p rt="26.909" x="649.5232" y="74525.09" v="773937" z="1" s="M+H+1" />
          <p rt="26.909" x="650.5262" y="18437.47" v="184986" z="1" s="M+H+2" />
          <p rt="26.910" x="651.5265" y="4760.58" v="49512" z="1" s="M+H+3" />
        </MSPeaks>
      </Spectrum>
    </Compound>
    <Compound algo="FindByMolecularFeature">
      <Location m="612.4761" rt="26.909" y="310586" v="4244652" />
      <Spectrum type="MFE" cpdAlgo="FindByMolecularFeature">
        <MSDetails p="+" />
        <Device type="TimeOfFlight" />
        <MSPeaks>
          <p rt="26.906" x="613.4834" y="310585.66" v="2533853" z="1" s="M+H" />
          <p rt="26.915" x="614.4860" y="133249.38" v="1395482" z="1" s="M+H+1" />
          <p rt="26.907" x="615.4894" y="30020.72" v="263926" z="1" s="M+H+2" />
          <p rt="26.918" x="616.4902" y="5381.02" v="51392" z="1" s="M+H+3" />
        </MSPeaks>
      </Spectrum>
    </Compound>
    <Compound algo="FindByMolecularFeature">
      <Location m="688.5391" rt="26.911" y="95658" v="1669186" />
      <Spectrum type="MFE" cpdAlgo="FindByMolecularFeature">
        <MSDetails p="+" />
        <Device type="TimeOfFlight" />
        <MSPeaks>
          <p rt="26.912" x="689.5464" y="95658.09" v="996524" z="1" s="M+H" />
          <p rt="26.909" x="690.5497" y="47687.44" v="497640" z="1" s="M+H+1" />
          <p rt="26.912" x="691.5506" y="12858.52" v="129972" z="1" s="M+H+2" />
          <p rt="26.915" x="692.5455" y="4456.87" v="45050" z="1" s="M+H+3" />
        </MSPeaks>
      </Spectrum>
    </Compound>
    <Compound algo="FindByMolecularFeature">
      <Location m="675.5419" rt="26.912" y="58644" v="1005647" />
      <Spectrum type="MFE" cpdAlgo="FindByMolecularFeature">
        <MSDetails p="+" />
        <Device type="TimeOfFlight" />
        <MSPeaks>
          <p rt="26.912" x="676.5491" y="58644.46" v="652391" z="1" s="M+H" />
          <p rt="26.912" x="677.5534" y="24319.91" v="261197" z="1" s="M+H+1" />
          <p rt="26.921" x="678.5562" y="6393.12" v="75070" z="1" s="M+H+2" />
          <p rt="26.892" x="679.5774" y="1435.78" v="16989" z="1" s="M+H+3" />
        </MSPeaks>
      </Spectrum>
    </Compound>
    <Compound algo="FindByMolecularFeature">
      <Location m="652.4690" rt="26.913" y="538170" v="9144597" />
      <Spectrum type="MFE" cpdAlgo="FindByMolecularFeature">
        <MSDetails p="+" />
        <Device type="TimeOfFlight" />
        <MSPeaks>
          <p rt="26.913" x="653.4763" y="538169.75" v="5975871" z="1" s="M+H" />
          <p rt="26.912" x="654.4791" y="223646.64" v="2472824" z="1" s="M+H+1" />
          <p rt="26.912" x="655.4820" y="53166.00" v="581444" z="1" s="M+H+2" />
          <p rt="26.914" x="656.4875" y="9922.11" v="105380" z="1" s="M+H+3" />
          <p rt="26.940" x="657.4974" y="854.89" v="9079" z="1" s="M+H+4" />
        </MSPeaks>
      </Spectrum>
    </Compound>
    <Compound algo="FindByMolecularFeature">
      <Location m="645.4971" rt="27.568" y="68572" v="980935" />
      <Spectrum type="MFE" cpdAlgo="FindByMolecularFeature">
        <MSDetails p="+" />
        <Device type="TimeOfFlight" />
        <MSPeaks>
          <p rt="27.568" x="646.5044" y="68572.40" v="609287" z="1" s="M+H" />
          <p rt="27.570" x="647.5072" y="33716.36" v="295618" z="1" s="M+H+1" />
          <p rt="27.571" x="648.5134" y="10647.81" v="76030" z="1" s="M+H+2" />
        </MSPeaks>
      </Spectrum>
    </Compound>
    <Compound algo="FindByMolecularFeature">
      <Location m="650.4527" rt="27.569" y="113976" v="1478141" />
      <Spectrum type="MFE" cpdAlgo="FindByMolecularFeature">
        <MSDetails p="+" />
        <Device type="TimeOfFlight" />
        <MSPeaks>
          <p rt="27.569" x="651.4599" y="113976.47" v="1041415" z="1" s="M+H" />
          <p rt="27.569" x="652.4629" y="47941.10" v="436726" z="1" s="M+H+1" />
        </MSPeaks>
      </Spectrum>
    </Compound>
    <Compound algo="FindByMolecularFeature">
      <Location m="849.2439" rt="27.832" y="92493" v="3026861" />
      <Spectrum type="MFE" cpdAlgo="FindByMolecularFeature">
        <MSDetails p="+" />
        <Device type="TimeOfFlight" />
        <MSPeaks>
          <p rt="27.832" x="850.2512" y="92493.06" v="1209358" z="1" s="M+H" />
          <p rt="27.831" x="851.2520" y="73065.72" v="966099" z="1" s="M+H+1" />
          <p rt="27.833" x="852.2504" y="63398.39" v="851404" z="1" s="M+H+2" />
        </MSPeaks>
      </Spectrum>
    </Compound>
    <Compound algo="FindByMolecularFeature">
      <Location m="654.4838" rt="28.442" y="131572" v="3418812" />
      <Spectrum type="MFE" cpdAlgo="FindByMolecularFeature">
        <MSDetails p="+" />
        <Device type="TimeOfFlight" />
        <MSPeaks>
          <p rt="28.443" x="655.4911" y="131571.84" v="2237300" z="1" s="M+H" />
          <p rt="28.445" x="656.4962" y="59724.49" v="1009838" z="1" s="M+H+1" />
          <p rt="28.421" x="657.5010" y="14322.32" v="171673" z="1" s="M+H+2" />
        </MSPeaks>
      </Spectrum>
    </Compound>
    <Compound algo="FindByMolecularFeature">
      <Location m="662.4468" rt="29.167" y="74048" v="3135330" />
      <Spectrum type="MFE" cpdAlgo="FindByMolecularFeature">
        <MSDetails p="+" />
        <Device type="TimeOfFlight" />
        <MSPeaks>
          <p rt="29.170" x="663.4540" y="74047.68" v="2050349" z="1" s="M+H" />
          <p rt="29.175" x="664.4573" y="32571.07" v="909136" z="1" s="M+H+1" />
          <p rt="29.111" x="665.4610" y="8563.28" v="146345" z="1" s="M+H+2" />
          <p rt="29.179" x="666.4656" y="1301.95" v="29500" z="1" s="M+H+3" />
        </MSPeaks>
      </Spectrum>
    </Compound>
    <Compound algo="FindByMolecularFeature">
      <Location m="720.4996" rt="29.185" y="69653" v="3024172" />
      <Spectrum type="MFE" cpdAlgo="FindByMolecularFeature">
        <MSDetails p="+" />
        <Device type="TimeOfFlight" />
        <MSPeaks>
          <p rt="29.188" x="721.5068" y="69653.01" v="1862975" z="1" s="M+H" />
          <p rt="29.180" x="722.5104" y="32761.67" v="901209" z="1" s="M+H+1" />
          <p rt="29.179" x="723.5131" y="9011.31" v="226585" z="1" s="M+H+2" />
          <p rt="29.193" x="724.5151" y="1353.37" v="33403" z="1" s="M+H+3" />
        </MSPeaks>
      </Spectrum>
    </Compound>
    <Compound algo="FindByMolecularFeature">
      <Location m="535.1591" rt="29.214" y="992073" v="29031688" />
      <Spectrum type="MFE" cpdAlgo="FindByMolecularFeature">
        <MSDetails p="+" />
        <Device type="TimeOfFlight" />
        <MSPeaks>
          <p rt="29.214" x="536.1664" y="992073.38" v="15251529" z="1" s="M+H" />
          <p rt="29.214" x="537.1670" y="467325.53" v="7191245" z="1" s="M+H+1" />
          <p rt="29.212" x="538.1650" y="326733.06" v="4903266" z="1" s="M+H+2" />
          <p rt="29.212" x="539.1647" y="112054.35" v="1685648" z="1" s="M+H+3" />
        </MSPeaks>
      </Spectrum>
    </Compound>
    <Compound algo="FindByMolecularFeature">
      <Location m="280.0436" rt="29.214" y="71146" v="1490172" />
      <Spectrum type="MFE" cpdAlgo="FindByMolecularFeature">
        <MSDetails p="+" />
        <Device type="TimeOfFlight" />
        <MSPeaks>
          <p rt="29.215" x="281.0508" y="71146.16" v="1061048" z="1" s="M+H" />
          <p rt="29.211" x="282.0519" y="18580.02" v="269365" z="1" s="M+H+1" />
          <p rt="29.209" x="283.0492" y="11112.28" v="159760" z="1" s="M+H+2" />
        </MSPeaks>
      </Spectrum>
    </Compound>
    <Compound algo="FindByMolecularFeature">
      <Location m="502.1004" rt="29.214" y="78963" v="2153573" />
      <Spectrum type="MFE" cpdAlgo="FindByMolecularFeature">
        <MSDetails p="+" />
        <Device type="TimeOfFlight" />
        <MSPeaks>
          <p rt="29.216" x="503.1077" y="78962.83" v="1202398" z="1" s="M+H" />
          <p rt="29.211" x="504.1084" y="37698.58" v="540814" z="1" s="M+H+1" />
          <p rt="29.214" x="505.1062" y="27785.84" v="410361" z="1" s="M+H+2" />
        </MSPeaks>
      </Spectrum>
    </Compound>
  </CompoundList>
</CEF>
