# Supplementary material for: Identification of sunflower, rapeseed, flaxseed and sesame seed oil metabolomic markers as a potential tool for oil authentication and detecting adulterations
Source: PLoS One. 2023 Apr 20;18(4):e0284599. doi: 10.1371/journal.pone.0284599 (PMC10118080; doi:10.1371/journal.pone.0284599)
Supplement: S1 File — (ZIP) [file pone.0284599.s001.zip › CEF/L_b2.cef]

<CEF version="1.0.0.0">
  <CompoundList>
    <Compound algo="FindByMolecularFeature">
      <Location m="140.9515" rt="0.543" y="302905" v="1071590" />
      <Spectrum type="MFE" cpdAlgo="FindByMolecularFeature">
        <MSDetails p="+" />
        <Device type="TimeOfFlight" />
        <MSPeaks>
          <p rt="0.543" x="141.9588" y="302904.88" v="955485" z="1" s="M+H" />
          <p rt="0.540" x="142.9638" y="19391.92" v="60850" z="1" s="M+H+1" />
          <p rt="0.546" x="143.9594" y="16211.16" v="55255" z="1" s="M+H+2" />
        </MSPeaks>
      </Spectrum>
    </Compound>
    <Compound algo="FindByMolecularFeature">
      <Location m="139.0611" rt="0.616" y="66180" v="292318" />
      <Spectrum type="MFE" cpdAlgo="FindByMolecularFeature">
        <MSDetails p="+" />
        <Device type="TimeOfFlight" />
        <MSPeaks>
          <p rt="0.616" x="140.0684" y="66180.17" v="280573" z="1" s="M+H" />
          <p rt="0.616" x="141.0713" y="3139.82" v="11746" z="1" s="M+H+1" />
        </MSPeaks>
      </Spectrum>
    </Compound>
    <Compound algo="FindByMolecularFeature">
      <Location m="472.0905" rt="0.617" y="199633" v="655689" />
      <Spectrum type="MFE" cpdAlgo="FindByMolecularFeature">
        <MSDetails p="+" />
        <Device type="TimeOfFlight" />
        <MSPeaks>
          <p rt="0.617" x="237.0525" y="199632.77" v="596419" z="2" s="M+2H" />
          <p rt="0.637" x="237.5644" y="1925.20" v="10235" z="2" s="M+2H+1" />
          <p rt="0.616" x="238.0532" y="25511.02" v="49036" z="2" s="M+2H+2" />
        </MSPeaks>
      </Spectrum>
    </Compound>
    <Compound algo="FindByMolecularFeature">
      <Location m="526.1508" rt="0.624" y="66112" v="321329" />
      <Spectrum type="MFE" cpdAlgo="FindByMolecularFeature">
        <MSDetails p="+" />
        <Device type="TimeOfFlight" />
        <MSPeaks>
          <p rt="0.624" x="527.1581" y="66111.71" v="254945" z="1" s="M+H" />
          <p rt="0.622" x="528.1614" y="13956.70" v="53094" z="1" s="M+H+1" />
          <p rt="0.625" x="529.1633" y="3808.56" v="13290" z="1" s="M+H+2" />
        </MSPeaks>
      </Spectrum>
    </Compound>
    <Compound algo="FindByMolecularFeature">
      <Location m="364.0984" rt="0.632" y="239742" v="1138393" />
      <Spectrum type="MFE" cpdAlgo="FindByMolecularFeature">
        <MSDetails p="+" />
        <Device type="TimeOfFlight" />
        <MSPeaks>
          <p rt="0.632" x="365.1057" y="239741.61" v="983029" z="1" s="M+H" />
          <p rt="0.632" x="366.1088" y="31216.65" v="127795" z="1" s="M+H+1" />
          <p rt="0.634" x="367.1101" y="7024.98" v="27569" z="1" s="M+H+2" />
        </MSPeaks>
      </Spectrum>
    </Compound>
    <Compound algo="FindByMolecularFeature">
      <Location m="117.1155" rt="0.646" y="214673" v="903967" />
      <Spectrum type="MFE" cpdAlgo="FindByMolecularFeature">
        <MSDetails p="+" />
        <Device type="TimeOfFlight" />
        <MSPeaks>
          <p rt="0.647" x="118.1227" y="214673.03" v="845853" z="1" s="M+H" />
          <p rt="0.645" x="119.1262" y="15697.93" v="55165" z="1" s="M+H+1" />
          <p rt="0.640" x="120.1283" y="1098.39" v="2950" z="1" s="M+H+2" />
        </MSPeaks>
      </Spectrum>
    </Compound>
    <Compound algo="FindByMolecularFeature">
      <Location m="262.1030" rt="0.659" y="109960" v="403666" />
      <Spectrum type="MFE" cpdAlgo="FindByMolecularFeature">
        <MSDetails p="+" />
        <Device type="TimeOfFlight" />
        <MSPeaks>
          <p rt="0.659" x="263.1102" y="109960.48" v="360024" z="1" s="M+H" />
          <p rt="0.661" x="264.1135" y="11006.34" v="36600" z="1" s="M+H+1" />
          <p rt="0.659" x="265.1149" y="2334.78" v="7043" z="1" s="M+H+2" />
        </MSPeaks>
      </Spectrum>
    </Compound>
    <Compound algo="FindByMolecularFeature">
      <Location m="188.0660" rt="0.659" y="156472" v="616912" />
      <Spectrum type="MFE" cpdAlgo="FindByMolecularFeature">
        <MSDetails p="+" />
        <Device type="TimeOfFlight" />
        <MSPeaks>
          <p rt="0.659" x="189.0733" y="156471.73" v="560755" z="1" s="M+H" />
          <p rt="0.662" x="190.0767" y="12583.08" v="44700" z="1" s="M+H+1" />
          <p rt="0.658" x="191.0766" y="3534.71" v="11456" z="1" s="M+H+2" />
        </MSPeaks>
      </Spectrum>
    </Compound>
    <Compound algo="FindByMolecularFeature">
      <Location m="133.1104" rt="0.664" y="246783" v="905254" />
      <Spectrum type="MFE" cpdAlgo="FindByMolecularFeature">
        <MSDetails p="+" />
        <Device type="TimeOfFlight" />
        <MSPeaks>
          <p rt="0.664" x="134.1177" y="246783.36" v="844081" z="1" s="M+H" />
          <p rt="0.665" x="135.1208" y="16731.21" v="57821" z="1" s="M+H+1" />
          <p rt="0.659" x="136.1221" y="1176.01" v="3352" z="1" s="M+H+2" />
        </MSPeaks>
      </Spectrum>
    </Compound>
    <Compound algo="FindByMolecularFeature">
      <Location m="186.9928" rt="0.666" y="75555" v="1130768" />
      <Spectrum type="MFE" cpdAlgo="FindByMolecularFeature">
        <MSDetails p="+" />
        <Device type="TimeOfFlight" />
        <MSPeaks>
          <p rt="0.662" x="188.0001" y="75555.09" v="755716" z="1" s="M+H" />
          <p rt="0.665" x="189.0026" y="6620.16" v="63950" z="1" s="M+H+1" />
          <p rt="0.677" x="189.9936" y="31082.62" v="311102" z="1" s="M+H+2" />
        </MSPeaks>
      </Spectrum>
    </Compound>
    <Compound algo="FindByMolecularFeature">
      <Location m="237.0061" rt="0.675" y="225896" v="2744764" />
      <Spectrum type="MFE" cpdAlgo="FindByMolecularFeature">
        <MSDetails p="+" />
        <Device type="TimeOfFlight" />
        <MSPeaks>
          <p rt="0.677" x="238.0134" y="225895.80" v="2333888" z="1" s="M+H" />
          <p rt="0.661" x="239.0192" y="35260.30" v="362313" z="1" s="M+H+1" />
          <p rt="0.676" x="240.0195" y="4722.07" v="48564" z="1" s="M+H+2" />
        </MSPeaks>
      </Spectrum>
    </Compound>
    <Compound algo="FindByMolecularFeature">
      <Location m="214.0626" rt="0.684" y="179826" v="1403251" />
      <Spectrum type="MFE" cpdAlgo="FindByMolecularFeature">
        <MSDetails p="+" />
        <Device type="TimeOfFlight" />
        <MSPeaks>
          <p rt="0.684" x="215.0699" y="179826.23" v="1286875" z="1" s="M+H" />
          <p rt="0.681" x="216.0734" y="12840.61" v="90841" z="1" s="M+H+1" />
          <p rt="0.680" x="217.0748" y="3371.80" v="22883" z="1" s="M+H+2" />
          <p rt="0.648" x="218.0767" y="390.75" v="2652" z="1" s="M+H+3" />
        </MSPeaks>
      </Spectrum>
    </Compound>
    <Compound algo="FindByMolecularFeature">
      <Location m="208.0526" rt="0.685" y="91960" v="955935" />
      <Spectrum type="MFE" cpdAlgo="FindByMolecularFeature">
        <MSDetails p="+" />
        <Device type="TimeOfFlight" />
        <MSPeaks>
          <p rt="0.685" x="209.0599" y="91960.20" v="871505" z="1" s="M+H" />
          <p rt="0.687" x="210.0637" y="7210.34" v="67127" z="1" s="M+H+1" />
          <p rt="0.685" x="211.0655" y="1851.20" v="17303" z="1" s="M+H+2" />
        </MSPeaks>
      </Spectrum>
    </Compound>
    <Compound algo="FindByMolecularFeature">
      <Location m="171.9693" rt="0.802" y="63218" v="605154" />
      <Spectrum type="MFE" cpdAlgo="FindByMolecularFeature">
        <MSDetails p="+" />
        <Device type="TimeOfFlight" />
        <MSPeaks>
          <p rt="0.802" x="172.9766" y="63218.36" v="560789" z="1" s="M+H" />
          <p rt="0.800" x="173.9804" y="5590.54" v="44365" z="1" s="M+H+1" />
        </MSPeaks>
      </Spectrum>
    </Compound>
    <Compound algo="FindByMolecularFeature">
      <Location m="133.1102" rt="0.848" y="75489" v="308928" />
      <Spectrum type="MFE" cpdAlgo="FindByMolecularFeature">
        <MSDetails p="+" />
        <Device type="TimeOfFlight" />
        <MSPeaks>
          <p rt="0.847" x="134.1175" y="75488.70" v="289261" z="1" s="M+H" />
          <p rt="0.851" x="135.1207" y="5613.27" v="19667" z="1" s="M+H+1" />
        </MSPeaks>
      </Spectrum>
    </Compound>
    <Compound algo="FindByMolecularFeature">
      <Location m="143.0405" rt="1.438" y="137578" v="743835" />
      <Spectrum type="MFE" cpdAlgo="FindByMolecularFeature">
        <MSDetails p="+" />
        <Device type="TimeOfFlight" />
        <MSPeaks>
          <p rt="1.439" x="144.0477" y="137577.95" v="659987" z="1" s="M+H" />
          <p rt="1.437" x="145.0507" y="11190.79" v="52963" z="1" s="M+H+1" />
          <p rt="1.440" x="146.0444" y="6423.27" v="30885" z="1" s="M+H+2" />
        </MSPeaks>
      </Spectrum>
    </Compound>
    <Compound algo="FindByMolecularFeature">
      <Location m="126.0315" rt="2.320" y="63440" v="463778" />
      <Spectrum type="MFE" cpdAlgo="FindByMolecularFeature">
        <MSDetails p="+" />
        <Device type="TimeOfFlight" />
        <MSPeaks>
          <p rt="2.320" x="127.0387" y="63439.54" v="426398" z="1" s="M+H" />
          <p rt="2.321" x="128.0426" y="5320.64" v="37380" z="1" s="M+H+1" />
        </MSPeaks>
      </Spectrum>
    </Compound>
    <Compound algo="FindByMolecularFeature">
      <Location m="113.0840" rt="2.746" y="179168" v="1191635" />
      <Spectrum type="MFE" cpdAlgo="FindByMolecularFeature">
        <MSDetails p="+" />
        <Device type="TimeOfFlight" />
        <MSPeaks>
          <p rt="2.746" x="114.0912" y="179167.83" v="1101831" z="1" s="M+H" />
          <p rt="2.744" x="115.0943" y="14228.07" v="84776" z="1" s="M+H+1" />
          <p rt="2.750" x="116.1027" y="1206.88" v="5029" z="1" s="M+H+2" />
        </MSPeaks>
      </Spectrum>
    </Compound>
    <Compound algo="FindByMolecularFeature">
      <Location m="129.1515" rt="2.950" y="166498" v="934384" />
      <Spectrum type="MFE" cpdAlgo="FindByMolecularFeature">
        <MSDetails p="+" />
        <Device type="TimeOfFlight" />
        <MSPeaks>
          <p rt="2.950" x="130.1588" y="166497.97" v="860964" z="1" s="M+H" />
          <p rt="2.949" x="131.1623" y="15028.73" v="73419" z="1" s="M+H+1" />
        </MSPeaks>
      </Spectrum>
    </Compound>
    <Compound algo="FindByMolecularFeature">
      <Location m="155.0944" rt="3.168" y="93348" v="544877" />
      <Spectrum type="MFE" cpdAlgo="FindByMolecularFeature">
        <MSDetails p="+" />
        <Device type="TimeOfFlight" />
        <MSPeaks>
          <p rt="3.169" x="156.1016" y="93347.67" v="500968" z="1" s="M+H" />
          <p rt="3.166" x="157.1048" y="8522.87" v="43909" z="1" s="M+H+1" />
        </MSPeaks>
      </Spectrum>
    </Compound>
    <Compound algo="FindByMolecularFeature">
      <Location m="127.0994" rt="3.169" y="128625" v="743167" />
      <Spectrum type="MFE" cpdAlgo="FindByMolecularFeature">
        <MSDetails p="+" />
        <Device type="TimeOfFlight" />
        <MSPeaks>
          <p rt="3.169" x="128.1067" y="128624.90" v="692507" z="1" s="M+H" />
          <p rt="3.168" x="129.1100" y="11497.83" v="47426" z="1" s="M+H+1" />
          <p rt="3.156" x="130.1130" y="895.44" v="3235" z="1" s="M+H+2" />
        </MSPeaks>
      </Spectrum>
    </Compound>
    <Compound algo="FindByMolecularFeature">
      <Location m="138.0681" rt="3.169" y="81344" v="470145" />
      <Spectrum type="MFE" cpdAlgo="FindByMolecularFeature">
        <MSDetails p="+" />
        <Device type="TimeOfFlight" />
        <MSPeaks>
          <p rt="3.168" x="139.0754" y="81343.66" v="426370" z="1" s="M+H" />
          <p rt="3.174" x="140.0782" y="8208.27" v="43775" z="1" s="M+H+1" />
        </MSPeaks>
      </Spectrum>
    </Compound>
    <Compound algo="FindByMolecularFeature">
      <Location m="288.2048" rt="3.246" y="126757" v="629296" />
      <Spectrum type="MFE" cpdAlgo="FindByMolecularFeature">
        <MSDetails p="+" />
        <Device type="TimeOfFlight" />
        <MSPeaks>
          <p rt="3.246" x="289.2121" y="126757.36" v="534994" z="1" s="M+H" />
          <p rt="3.245" x="290.2151" y="19933.99" v="84760" z="1" s="M+H+1" />
          <p rt="3.253" x="291.2168" y="2574.72" v="9541" z="1" s="M+H+2" />
        </MSPeaks>
      </Spectrum>
    </Compound>
    <Compound algo="FindByMolecularFeature">
      <Location m="343.2204" rt="3.587" y="112620" v="666983" />
      <Spectrum type="MFE" cpdAlgo="FindByMolecularFeature">
        <MSDetails p="+" />
        <Device type="TimeOfFlight" />
        <MSPeaks>
          <p rt="3.587" x="344.2276" y="112619.99" v="564135" z="1" s="M+H" />
          <p rt="3.588" x="345.2310" y="17492.42" v="88551" z="1" s="M+H+1" />
          <p rt="3.587" x="346.2327" y="2973.80" v="14298" z="1" s="M+H+2" />
        </MSPeaks>
      </Spectrum>
    </Compound>
    <Compound algo="FindByMolecularFeature">
      <Location m="326.1939" rt="3.587" y="61635" v="364780" />
      <Spectrum type="MFE" cpdAlgo="FindByMolecularFeature">
        <MSDetails p="+" />
        <Device type="TimeOfFlight" />
        <MSPeaks>
          <p rt="3.586" x="327.2012" y="61635.24" v="307421" z="1" s="M+H" />
          <p rt="3.592" x="328.2045" y="9995.73" v="50022" z="1" s="M+H+1" />
          <p rt="3.587" x="329.2063" y="1705.52" v="7337" z="1" s="M+H+2" />
        </MSPeaks>
      </Spectrum>
    </Compound>
    <Compound algo="FindByMolecularFeature">
      <Location m="387.2469" rt="4.020" y="210243" v="1248735" />
      <Spectrum type="MFE" cpdAlgo="FindByMolecularFeature">
        <MSDetails p="+" />
        <Device type="TimeOfFlight" />
        <MSPeaks>
          <p rt="4.020" x="388.2542" y="210243.25" v="1033600" z="1" s="M+H" />
          <p rt="4.020" x="389.2571" y="37067.29" v="180833" z="1" s="M+H+1" />
          <p rt="4.018" x="390.2590" y="6528.53" v="31856" z="1" s="M+H+2" />
          <p rt="4.008" x="391.2622" y="521.03" v="2447" z="1" s="M+H+3" />
        </MSPeaks>
      </Spectrum>
    </Compound>
    <Compound algo="FindByMolecularFeature">
      <Location m="370.2200" rt="4.020" y="72185" v="405321" />
      <Spectrum type="MFE" cpdAlgo="FindByMolecularFeature">
        <MSDetails p="+" />
        <Device type="TimeOfFlight" />
        <MSPeaks>
          <p rt="4.020" x="371.2273" y="72185.39" v="336275" z="1" s="M+H" />
          <p rt="4.020" x="372.2306" y="12888.82" v="59024" z="1" s="M+H+1" />
          <p rt="4.025" x="373.2324" y="2431.74" v="10022" z="1" s="M+H+2" />
        </MSPeaks>
      </Spectrum>
    </Compound>
    <Compound algo="FindByMolecularFeature">
      <Location m="302.2207" rt="4.184" y="285116" v="1527433" />
      <Spectrum type="MFE" cpdAlgo="FindByMolecularFeature">
        <MSDetails p="+" />
        <Device type="TimeOfFlight" />
        <MSPeaks>
          <p rt="4.184" x="303.2280" y="285115.63" v="1294923" z="1" s="M+H" />
          <p rt="4.185" x="304.2310" y="45545.66" v="206686" z="1" s="M+H+1" />
          <p rt="4.184" x="305.2332" y="5993.97" v="25824" z="1" s="M+H+2" />
        </MSPeaks>
      </Spectrum>
    </Compound>
    <Compound algo="FindByMolecularFeature">
      <Location m="431.2733" rt="4.405" y="267812" v="1620407" />
      <Spectrum type="MFE" cpdAlgo="FindByMolecularFeature">
        <MSDetails p="+" />
        <Device type="TimeOfFlight" />
        <MSPeaks>
          <p rt="4.405" x="432.2805" y="267812.00" v="1306788" z="1" s="M+H" />
          <p rt="4.406" x="433.2835" y="54398.94" v="263584" z="1" s="M+H+1" />
          <p rt="4.407" x="434.2856" y="9494.57" v="44925" z="1" s="M+H+2" />
          <p rt="4.409" x="435.2882" y="1096.39" v="5110" z="1" s="M+H+3" />
        </MSPeaks>
      </Spectrum>
    </Compound>
    <Compound algo="FindByMolecularFeature">
      <Location m="414.2464" rt="4.406" y="66801" v="385556" />
      <Spectrum type="MFE" cpdAlgo="FindByMolecularFeature">
        <MSDetails p="+" />
        <Device type="TimeOfFlight" />
        <MSPeaks>
          <p rt="4.406" x="415.2537" y="66801.40" v="313735" z="1" s="M+H" />
          <p rt="4.406" x="416.2568" y="12977.11" v="59341" z="1" s="M+H+1" />
          <p rt="4.401" x="417.2591" y="2968.17" v="12481" z="1" s="M+H+2" />
        </MSPeaks>
      </Spectrum>
    </Compound>
    <Compound algo="FindByMolecularFeature">
      <Location m="124.0892" rt="4.445" y="87228" v="545778" />
      <Spectrum type="MFE" cpdAlgo="FindByMolecularFeature">
        <MSDetails p="+" />
        <Device type="TimeOfFlight" />
        <MSPeaks>
          <p rt="4.445" x="125.0964" y="87228.35" v="493101" z="1" s="M+H" />
          <p rt="4.443" x="126.0994" y="7289.25" v="51433" z="1" s="M+H+1" />
          <p rt="4.455" x="127.1076" y="683.95" v="1244" z="1" s="M+H+2" />
        </MSPeaks>
      </Spectrum>
    </Compound>
    <Compound algo="FindByMolecularFeature">
      <Location m="152.0839" rt="4.445" y="65638" v="424595" />
      <Spectrum type="MFE" cpdAlgo="FindByMolecularFeature">
        <MSDetails p="+" />
        <Device type="TimeOfFlight" />
        <MSPeaks>
          <p rt="4.445" x="153.0912" y="65637.91" v="389968" z="1" s="M+H" />
          <p rt="4.447" x="154.0943" y="6202.62" v="34628" z="1" s="M+H+1" />
        </MSPeaks>
      </Spectrum>
    </Compound>
    <Compound algo="FindByMolecularFeature">
      <Location m="141.1155" rt="4.445" y="360522" v="2236316" />
      <Spectrum type="MFE" cpdAlgo="FindByMolecularFeature">
        <MSDetails p="+" />
        <Device type="TimeOfFlight" />
        <MSPeaks>
          <p rt="4.445" x="142.1228" y="360522.16" v="2037666" z="1" s="M+H" />
          <p rt="4.444" x="143.1258" y="33474.18" v="188872" z="1" s="M+H+1" />
          <p rt="4.455" x="144.1285" y="2033.19" v="9778" z="1" s="M+H+2" />
        </MSPeaks>
      </Spectrum>
    </Compound>
    <Compound algo="FindByMolecularFeature">
      <Location m="209.1025" rt="4.445" y="112158" v="639474" />
      <Spectrum type="MFE" cpdAlgo="FindByMolecularFeature">
        <MSDetails p="+" />
        <Device type="TimeOfFlight" />
        <MSPeaks>
          <p rt="4.444" x="210.1098" y="112158.23" v="564784" z="1" s="M+H" />
          <p rt="4.448" x="211.1132" y="12453.94" v="62482" z="1" s="M+H+1" />
          <p rt="4.507" x="212.1231" y="1344.07" v="12208" z="1" s="M+H+2" />
        </MSPeaks>
      </Spectrum>
    </Compound>
    <Compound algo="FindByMolecularFeature">
      <Location m="169.1104" rt="4.445" y="415011" v="2706931" />
      <Spectrum type="MFE" cpdAlgo="FindByMolecularFeature">
        <MSDetails p="+" />
        <Device type="TimeOfFlight" />
        <MSPeaks>
          <p rt="4.446" x="170.1177" y="415011.44" v="2438230" z="1" s="M+H" />
          <p rt="4.445" x="171.1206" y="42209.66" v="246975" z="1" s="M+H+1" />
          <p rt="4.437" x="172.1250" y="3981.80" v="21727" z="1" s="M+H+2" />
        </MSPeaks>
      </Spectrum>
    </Compound>
    <Compound algo="FindByMolecularFeature">
      <Location m="235.1320" rt="4.659" y="116606" v="652472" />
      <Spectrum type="MFE" cpdAlgo="FindByMolecularFeature">
        <MSDetails p="+" />
        <Device type="TimeOfFlight" />
        <MSPeaks>
          <p rt="4.659" x="236.1393" y="116605.73" v="566041" z="1" s="M+H" />
          <p rt="4.660" x="237.1423" y="16126.04" v="74967" z="1" s="M+H+1" />
          <p rt="4.663" x="238.1450" y="2132.00" v="11464" z="1" s="M+H+2" />
        </MSPeaks>
      </Spectrum>
    </Compound>
    <Compound algo="FindByMolecularFeature">
      <Location m="458.2727" rt="4.748" y="53805" v="319499" />
      <Spectrum type="MFE" cpdAlgo="FindByMolecularFeature">
        <MSDetails p="+" />
        <Device type="TimeOfFlight" />
        <MSPeaks>
          <p rt="4.747" x="459.2799" y="53805.01" v="250626" z="1" s="M+H" />
          <p rt="4.749" x="460.2830" y="12182.82" v="56952" z="1" s="M+H+1" />
          <p rt="4.750" x="461.2847" y="2751.54" v="11921" z="1" s="M+H+2" />
        </MSPeaks>
      </Spectrum>
    </Compound>
    <Compound algo="FindByMolecularFeature">
      <Location m="475.2994" rt="4.749" y="250981" v="1552890" />
      <Spectrum type="MFE" cpdAlgo="FindByMolecularFeature">
        <MSDetails p="+" />
        <Device type="TimeOfFlight" />
        <MSPeaks>
          <p rt="4.749" x="476.3066" y="250980.69" v="1239499" z="1" s="M+H" />
          <p rt="4.750" x="477.3096" y="51986.89" v="256860" z="1" s="M+H+1" />
          <p rt="4.746" x="478.3120" y="10093.19" v="49758" z="1" s="M+H+2" />
          <p rt="4.758" x="479.3146" y="1426.75" v="6773" z="1" s="M+H+3" />
        </MSPeaks>
      </Spectrum>
    </Compound>
    <Compound algo="FindByMolecularFeature">
      <Location m="519.3255" rt="5.058" y="193557" v="1245587" />
      <Spectrum type="MFE" cpdAlgo="FindByMolecularFeature">
        <MSDetails p="+" />
        <Device type="TimeOfFlight" />
        <MSPeaks>
          <p rt="5.057" x="520.3328" y="193557.00" v="969064" z="1" s="M+H" />
          <p rt="5.058" x="521.3359" y="45377.80" v="221528" z="1" s="M+H+1" />
          <p rt="5.060" x="522.3378" y="9947.89" v="48097" z="1" s="M+H+2" />
          <p rt="5.058" x="523.3411" y="1449.33" v="6897" z="1" s="M+H+3" />
        </MSPeaks>
      </Spectrum>
    </Compound>
    <Compound algo="FindByMolecularFeature">
      <Location m="563.3515" rt="5.338" y="124456" v="831961" />
      <Spectrum type="MFE" cpdAlgo="FindByMolecularFeature">
        <MSDetails p="+" />
        <Device type="TimeOfFlight" />
        <MSPeaks>
          <p rt="5.338" x="564.3588" y="124456.42" v="622036" z="1" s="M+H" />
          <p rt="5.338" x="565.3621" y="33798.84" v="168277" z="1" s="M+H+1" />
          <p rt="5.341" x="566.3638" y="7750.26" v="37419" z="1" s="M+H+2" />
          <p rt="5.329" x="567.3664" y="888.60" v="4230" z="1" s="M+H+3" />
        </MSPeaks>
      </Spectrum>
    </Compound>
    <Compound algo="FindByMolecularFeature">
      <Location m="607.3775" rt="5.594" y="68828" v="476496" />
      <Spectrum type="MFE" cpdAlgo="FindByMolecularFeature">
        <MSDetails p="+" />
        <Device type="TimeOfFlight" />
        <MSPeaks>
          <p rt="5.595" x="304.6960" y="1701.06" v="5196" z="2" s="M+2H" />
          <p rt="5.594" x="608.3848" y="68828.39" v="349190" z="1" s="M+H" />
          <p rt="5.594" x="609.3880" y="19970.99" v="99208" z="1" s="M+H+1" />
          <p rt="5.595" x="610.3912" y="4405.99" v="20778" z="1" s="M+H+2" />
          <p rt="5.592" x="611.3938" y="450.41" v="2124" z="1" s="M+H+3" />
        </MSPeaks>
      </Spectrum>
    </Compound>
    <Compound algo="FindByMolecularFeature">
      <Location m="196.1098" rt="5.691" y="145914" v="1038839" />
      <Spectrum type="MFE" cpdAlgo="FindByMolecularFeature">
        <MSDetails p="+" />
        <Device type="TimeOfFlight" />
        <MSPeaks>
          <p rt="5.692" x="197.1171" y="145914.11" v="915255" z="1" s="M+H" />
          <p rt="5.688" x="198.1205" y="17718.00" v="108455" z="1" s="M+H+1" />
          <p rt="5.698" x="199.1237" y="2511.91" v="15129" z="1" s="M+H+2" />
        </MSPeaks>
      </Spectrum>
    </Compound>
    <Compound algo="FindByMolecularFeature">
      <Location m="183.1256" rt="5.780" y="71125" v="466320" />
      <Spectrum type="MFE" cpdAlgo="FindByMolecularFeature">
        <MSDetails p="+" />
        <Device type="TimeOfFlight" />
        <MSPeaks>
          <p rt="5.780" x="184.1328" y="71124.66" v="419469" z="1" s="M+H" />
          <p rt="5.777" x="185.1359" y="8584.82" v="46851" z="1" s="M+H+1" />
        </MSPeaks>
      </Spectrum>
    </Compound>
    <Compound algo="FindByMolecularFeature">
      <Location m="231.1833" rt="6.252" y="134479" v="705699" />
      <Spectrum type="MFE" cpdAlgo="FindByMolecularFeature">
        <MSDetails p="+" />
        <Device type="TimeOfFlight" />
        <MSPeaks>
          <p rt="6.251" x="232.1906" y="134479.25" v="614578" z="1" s="M+H" />
          <p rt="6.253" x="233.1936" y="18139.58" v="81629" z="1" s="M+H+1" />
          <p rt="6.247" x="234.1957" y="2316.19" v="9492" z="1" s="M+H+2" />
        </MSPeaks>
      </Spectrum>
    </Compound>
    <Compound algo="FindByMolecularFeature">
      <Location m="170.1415" rt="6.682" y="81236" v="1042009" />
      <Spectrum type="MFE" cpdAlgo="FindByMolecularFeature">
        <MSDetails p="+" />
        <Device type="TimeOfFlight" />
        <MSPeaks>
          <p rt="6.682" x="171.1488" y="81235.66" v="941505" z="1" s="M+H" />
          <p rt="6.684" x="172.1522" y="8580.74" v="95326" z="1" s="M+H+1" />
          <p rt="6.704" x="173.1542" y="768.49" v="5177" z="1" s="M+H+2" />
        </MSPeaks>
      </Spectrum>
    </Compound>
    <Compound algo="FindByMolecularFeature">
      <Location m="197.1413" rt="7.090" y="82436" v="747441" />
      <Spectrum type="MFE" cpdAlgo="FindByMolecularFeature">
        <MSDetails p="+" />
        <Device type="TimeOfFlight" />
        <MSPeaks>
          <p rt="7.090" x="198.1486" y="82435.79" v="664632" z="1" s="M+H" />
          <p rt="7.087" x="199.1518" y="10310.32" v="82809" z="1" s="M+H+1" />
        </MSPeaks>
      </Spectrum>
    </Compound>
    <Compound algo="FindByMolecularFeature">
      <Location m="245.1989" rt="7.654" y="73592" v="410554" />
      <Spectrum type="MFE" cpdAlgo="FindByMolecularFeature">
        <MSDetails p="+" />
        <Device type="TimeOfFlight" />
        <MSPeaks>
          <p rt="7.654" x="246.2062" y="73591.91" v="355459" z="1" s="M+H" />
          <p rt="7.654" x="247.2094" y="10353.99" v="49757" z="1" s="M+H+1" />
          <p rt="7.652" x="248.2110" y="1236.90" v="5338" z="1" s="M+H+2" />
        </MSPeaks>
      </Spectrum>
    </Compound>
    <Compound algo="FindByMolecularFeature">
      <Location m="269.1161" rt="8.239" y="52835" v="436753" />
      <Spectrum type="MFE" cpdAlgo="FindByMolecularFeature">
        <MSDetails p="+" />
        <Device type="TimeOfFlight" />
        <MSPeaks>
          <p rt="8.240" x="270.1234" y="52834.72" v="364361" z="1" s="M+H" />
          <p rt="8.240" x="271.1269" y="9274.50" v="65095" z="1" s="M+H+1" />
          <p rt="8.237" x="272.1311" y="1332.66" v="7297" z="1" s="M+H+2" />
        </MSPeaks>
      </Spectrum>
    </Compound>
    <Compound algo="FindByMolecularFeature">
      <Location m="218.1670" rt="8.740" y="326971" v="2254894" />
      <Spectrum type="MFE" cpdAlgo="FindByMolecularFeature">
        <MSDetails p="+" />
        <Device type="TimeOfFlight" />
        <MSPeaks>
          <p rt="8.740" x="219.1743" y="326971.38" v="1884882" z="1" s="M+H" />
          <p rt="8.741" x="220.1775" y="57158.66" v="329838" z="1" s="M+H+1" />
          <p rt="8.735" x="221.1810" y="5592.57" v="36474" z="1" s="M+H+2" />
          <p rt="8.755" x="222.1839" y="644.91" v="3700" z="1" s="M+H+3" />
        </MSPeaks>
      </Spectrum>
    </Compound>
    <Compound algo="FindByMolecularFeature">
      <Location m="263.2249" rt="8.740" y="111164" v="852394" />
      <Spectrum type="MFE" cpdAlgo="FindByMolecularFeature">
        <MSDetails p="+" />
        <Device type="TimeOfFlight" />
        <MSPeaks>
          <p rt="8.740" x="264.2322" y="111163.73" v="682854" z="1" s="M+H" />
          <p rt="8.741" x="265.2353" y="22403.71" v="156470" z="1" s="M+H+1" />
          <p rt="8.748" x="266.2388" y="2346.03" v="13070" z="1" s="M+H+2" />
        </MSPeaks>
      </Spectrum>
    </Compound>
    <Compound algo="FindByMolecularFeature">
      <Location m="143.1309" rt="8.797" y="62193" v="499841" />
      <Spectrum type="MFE" cpdAlgo="FindByMolecularFeature">
        <MSDetails p="+" />
        <Device type="TimeOfFlight" />
        <MSPeaks>
          <p rt="8.797" x="144.1382" y="62192.67" v="456166" z="1" s="M+H" />
          <p rt="8.796" x="145.1417" y="5352.38" v="42191" z="1" s="M+H+1" />
          <p rt="8.797" x="146.1435" y="970.73" v="1484" z="1" s="M+H+2" />
        </MSPeaks>
      </Spectrum>
    </Compound>
    <Compound algo="FindByMolecularFeature">
      <Location m="259.2147" rt="8.913" y="150806" v="850791" />
      <Spectrum type="MFE" cpdAlgo="FindByMolecularFeature">
        <MSDetails p="+" />
        <Device type="TimeOfFlight" />
        <MSPeaks>
          <p rt="8.913" x="260.2220" y="150806.48" v="724365" z="1" s="M+H" />
          <p rt="8.911" x="261.2252" y="23554.36" v="113757" z="1" s="M+H+1" />
          <p rt="8.916" x="262.2276" y="3102.30" v="12669" z="1" s="M+H+2" />
        </MSPeaks>
      </Spectrum>
    </Compound>
    <Compound algo="FindByMolecularFeature">
      <Location m="211.0744" rt="9.089" y="92789" v="842358" />
      <Spectrum type="MFE" cpdAlgo="FindByMolecularFeature">
        <MSDetails p="+" />
        <Device type="TimeOfFlight" />
        <MSPeaks>
          <p rt="9.089" x="212.0817" y="92788.88" v="726393" z="1" s="M+H" />
          <p rt="9.090" x="213.0847" y="13617.97" v="106106" z="1" s="M+H+1" />
          <p rt="9.084" x="214.0889" y="1259.96" v="9859" z="1" s="M+H+2" />
        </MSPeaks>
      </Spectrum>
    </Compound>
    <Compound algo="FindByMolecularFeature">
      <Location m="186.1190" rt="9.204" y="130549" v="1723106" />
      <Spectrum type="MFE" cpdAlgo="FindByMolecularFeature">
        <MSDetails p="+" />
        <Device type="TimeOfFlight" />
        <MSPeaks>
          <p rt="9.204" x="187.1262" y="130548.83" v="1475432" z="1" s="M+H" />
          <p rt="9.203" x="188.1291" y="14553.69" v="163364" z="1" s="M+H+1" />
          <p rt="9.214" x="189.1234" y="6639.69" v="74189" z="1" s="M+H+2" />
          <p rt="9.180" x="190.1245" y="648.57" v="10122" z="1" s="M+H+3" />
        </MSPeaks>
      </Spectrum>
    </Compound>
    <Compound algo="FindByMolecularFeature">
      <Location m="319.1995" rt="9.295" y="154216" v="1364587" />
      <Spectrum type="MFE" cpdAlgo="FindByMolecularFeature">
        <MSDetails p="+" />
        <Device type="TimeOfFlight" />
        <MSPeaks>
          <p rt="9.295" x="320.2068" y="154216.38" v="1118406" z="1" s="M+H" />
          <p rt="9.295" x="321.2100" y="28117.21" v="205546" z="1" s="M+H+1" />
          <p rt="9.296" x="322.2099" y="5120.65" v="36118" z="1" s="M+H+2" />
          <p rt="9.300" x="323.2123" y="640.45" v="4517" z="1" s="M+H+3" />
        </MSPeaks>
      </Spectrum>
    </Compound>
    <Compound algo="FindByMolecularFeature">
      <Location m="368.2826" rt="9.802" y="56747" v="338568" />
      <Spectrum type="MFE" cpdAlgo="FindByMolecularFeature">
        <MSDetails p="+" />
        <Device type="TimeOfFlight" />
        <MSPeaks>
          <p rt="9.802" x="369.2899" y="56747.05" v="259013" z="1" s="M+H" />
          <p rt="9.802" x="370.2932" y="15644.04" v="71346" z="1" s="M+H+1" />
          <p rt="9.799" x="371.2963" y="2094.09" v="8209" z="1" s="M+H+2" />
        </MSPeaks>
      </Spectrum>
    </Compound>
    <Compound algo="FindByMolecularFeature">
      <Location m="162.1043" rt="10.004" y="60357" v="519783" />
      <Spectrum type="MFE" cpdAlgo="FindByMolecularFeature">
        <MSDetails p="+" />
        <Device type="TimeOfFlight" />
        <MSPeaks>
          <p rt="10.003" x="163.1116" y="60357.47" v="455803" z="1" s="M+H" />
          <p rt="10.010" x="164.1148" y="8219.35" v="63980" z="1" s="M+H+1" />
        </MSPeaks>
      </Spectrum>
    </Compound>
    <Compound algo="FindByMolecularFeature">
      <Location m="273.2302" rt="10.046" y="87667" v="517034" />
      <Spectrum type="MFE" cpdAlgo="FindByMolecularFeature">
        <MSDetails p="+" />
        <Device type="TimeOfFlight" />
        <MSPeaks>
          <p rt="10.046" x="274.2375" y="87667.12" v="442425" z="1" s="M+H" />
          <p rt="10.047" x="275.2407" y="13670.18" v="67225" z="1" s="M+H+1" />
          <p rt="10.033" x="276.2384" y="1432.13" v="7383" z="1" s="M+H+2" />
        </MSPeaks>
      </Spectrum>
    </Compound>
    <Compound algo="FindByMolecularFeature">
      <Location m="180.1151" rt="10.181" y="202095" v="1806884" />
      <Spectrum type="MFE" cpdAlgo="FindByMolecularFeature">
        <MSDetails p="+" />
        <Device type="TimeOfFlight" />
        <MSPeaks>
          <p rt="10.181" x="181.1223" y="202095.41" v="1588051" z="1" s="M+H" />
          <p rt="10.181" x="182.1254" y="25420.44" v="197778" z="1" s="M+H+1" />
          <p rt="10.179" x="183.1290" y="2814.50" v="21055" z="1" s="M+H+2" />
        </MSPeaks>
      </Spectrum>
    </Compound>
    <Compound algo="FindByMolecularFeature">
      <Location m="435.2255" rt="10.384" y="58829" v="459521" />
      <Spectrum type="MFE" cpdAlgo="FindByMolecularFeature">
        <MSDetails p="+" />
        <Device type="TimeOfFlight" />
        <MSPeaks>
          <p rt="10.384" x="436.2328" y="58829.47" v="359207" z="1" s="M+H" />
          <p rt="10.385" x="437.2360" y="14455.42" v="86149" z="1" s="M+H+1" />
          <p rt="10.374" x="438.2393" y="2634.96" v="14165" z="1" s="M+H+2" />
        </MSPeaks>
      </Spectrum>
    </Compound>
    <Compound algo="FindByMolecularFeature">
      <Location m="286.1937" rt="10.525" y="671986" v="5932771" />
      <Spectrum type="MFE" cpdAlgo="FindByMolecularFeature">
        <MSDetails p="+" />
        <Device type="TimeOfFlight" />
        <MSPeaks>
          <p rt="10.524" x="287.2010" y="671985.69" v="4805405" z="1" s="M+H" />
          <p rt="10.525" x="288.2040" y="141546.02" v="1009435" z="1" s="M+H+1" />
          <p rt="10.523" x="289.2073" y="16552.26" v="117931" z="1" s="M+H+2" />
        </MSPeaks>
      </Spectrum>
    </Compound>
    <Compound algo="FindByMolecularFeature">
      <Location m="157.1464" rt="10.746" y="52164" v="597454" />
      <Spectrum type="MFE" cpdAlgo="FindByMolecularFeature">
        <MSDetails p="+" />
        <Device type="TimeOfFlight" />
        <MSPeaks>
          <p rt="10.746" x="158.1536" y="52164.16" v="564032" z="1" s="M+H" />
          <p rt="10.746" x="159.1572" y="5602.61" v="33422" z="1" s="M+H+1" />
        </MSPeaks>
      </Spectrum>
    </Compound>
    <Compound algo="FindByMolecularFeature">
      <Location m="227.1885" rt="10.840" y="173994" v="3676787" />
      <Spectrum type="MFE" cpdAlgo="FindByMolecularFeature">
        <MSDetails p="+" />
        <Device type="TimeOfFlight" />
        <MSPeaks>
          <p rt="10.840" x="228.1957" y="173993.58" v="3159949" z="1" s="M+H" />
          <p rt="10.842" x="229.1989" y="26380.27" v="475081" z="1" s="M+H+1" />
          <p rt="10.833" x="230.2013" y="2556.79" v="41756" z="1" s="M+H+2" />
        </MSPeaks>
      </Spectrum>
    </Compound>
    <Compound algo="FindByMolecularFeature">
      <Location m="218.1667" rt="10.924" y="51569" v="310773" />
      <Spectrum type="MFE" cpdAlgo="FindByMolecularFeature">
        <MSDetails p="+" />
        <Device type="TimeOfFlight" />
        <MSPeaks>
          <p rt="10.924" x="219.1740" y="51568.84" v="253858" z="1" s="M+H" />
          <p rt="10.922" x="220.1775" y="9072.96" v="46888" z="1" s="M+H+1" />
          <p rt="10.930" x="221.1814" y="2280.11" v="10026" z="1" s="M+H+2" />
        </MSPeaks>
      </Spectrum>
    </Compound>
    <Compound algo="FindByMolecularFeature">
      <Location m="278.0859" rt="11.041" y="169890" v="1892834" />
      <Spectrum type="MFE" cpdAlgo="FindByMolecularFeature">
        <MSDetails p="+" />
        <Device type="TimeOfFlight" />
        <MSPeaks>
          <p rt="11.041" x="279.0932" y="169889.67" v="1574243" z="1" s="M+H" />
          <p rt="11.041" x="280.0964" y="34309.20" v="286377" z="1" s="M+H+1" />
          <p rt="11.036" x="281.0996" y="3877.07" v="32213" z="1" s="M+H+2" />
        </MSPeaks>
      </Spectrum>
    </Compound>
    <Compound algo="FindByMolecularFeature">
      <Location m="224.1887" rt="11.266" y="134507" v="1656473" />
      <Spectrum type="MFE" cpdAlgo="FindByMolecularFeature">
        <MSDetails p="+" />
        <Device type="TimeOfFlight" />
        <MSPeaks>
          <p rt="11.265" x="225.1960" y="134506.63" v="1438153" z="1" s="M+H" />
          <p rt="11.268" x="226.1997" y="20168.86" v="201234" z="1" s="M+H+1" />
          <p rt="11.265" x="227.2013" y="1889.59" v="17086" z="1" s="M+H+2" />
        </MSPeaks>
      </Spectrum>
    </Compound>
    <Compound algo="FindByMolecularFeature">
      <Location m="284.1779" rt="11.269" y="453736" v="4123969" />
      <Spectrum type="MFE" cpdAlgo="FindByMolecularFeature">
        <MSDetails p="+" />
        <Device type="TimeOfFlight" />
        <MSPeaks>
          <p rt="11.268" x="285.1852" y="453735.75" v="3430855" z="1" s="M+H" />
          <p rt="11.271" x="286.1881" y="91967.52" v="693113" z="1" s="M+H+1" />
        </MSPeaks>
      </Spectrum>
    </Compound>
    <Compound algo="FindByMolecularFeature">
      <Location m="286.1930" rt="11.317" y="149229" v="1455991" />
      <Spectrum type="MFE" cpdAlgo="FindByMolecularFeature">
        <MSDetails p="+" />
        <Device type="TimeOfFlight" />
        <MSPeaks>
          <p rt="11.317" x="287.2003" y="149229.08" v="1160373" z="1" s="M+H" />
          <p rt="11.317" x="288.2040" y="32508.38" v="251127" z="1" s="M+H+1" />
          <p rt="11.302" x="289.2091" y="5432.08" v="44492" z="1" s="M+H+2" />
        </MSPeaks>
      </Spectrum>
    </Compound>
    <Compound algo="FindByMolecularFeature">
      <Location m="375.2046" rt="11.534" y="111384" v="976832" />
      <Spectrum type="MFE" cpdAlgo="FindByMolecularFeature">
        <MSDetails p="+" />
        <Device type="TimeOfFlight" />
        <MSPeaks>
          <p rt="11.534" x="376.2119" y="111383.60" v="762837" z="1" s="M+H" />
          <p rt="11.534" x="377.2152" y="26004.13" v="178565" z="1" s="M+H+1" />
          <p rt="11.530" x="378.2185" y="4467.49" v="29296" z="1" s="M+H+2" />
          <p rt="11.545" x="379.2205" y="935.47" v="6134" z="1" s="M+H+3" />
        </MSPeaks>
      </Spectrum>
    </Compound>
    <Compound algo="FindByMolecularFeature">
      <Location m="277.2404" rt="11.675" y="65029" v="892505" />
      <Spectrum type="MFE" cpdAlgo="FindByMolecularFeature">
        <MSDetails p="+" />
        <Device type="TimeOfFlight" />
        <MSPeaks>
          <p rt="11.675" x="278.2477" y="65029.25" v="710884" z="1" s="M+H" />
          <p rt="11.676" x="279.2491" y="16539.15" v="181621" z="1" s="M+H+1" />
        </MSPeaks>
      </Spectrum>
    </Compound>
    <Compound algo="FindByMolecularFeature">
      <Location m="229.2403" rt="11.795" y="81253" v="715642" />
      <Spectrum type="MFE" cpdAlgo="FindByMolecularFeature">
        <MSDetails p="+" />
        <Device type="TimeOfFlight" />
        <MSPeaks>
          <p rt="11.794" x="230.2476" y="81252.59" v="610550" z="1" s="M+H" />
          <p rt="11.800" x="231.2508" y="12609.55" v="98740" z="1" s="M+H+1" />
          <p rt="11.788" x="232.2542" y="1169.69" v="6352" z="1" s="M+H+2" />
        </MSPeaks>
      </Spectrum>
    </Compound>
    <Compound algo="FindByMolecularFeature">
      <Location m="333.2280" rt="11.976" y="53404" v="533390" />
      <Spectrum type="MFE" cpdAlgo="FindByMolecularFeature">
        <MSDetails p="+" />
        <Device type="TimeOfFlight" />
        <MSPeaks>
          <p rt="11.978" x="334.2353" y="53404.45" v="400755" z="1" s="M+H" />
          <p rt="11.970" x="335.2353" y="15236.28" v="117665" z="1" s="M+H+1" />
          <p rt="11.952" x="336.2467" y="1860.45" v="14969" z="1" s="M+H+2" />
        </MSPeaks>
      </Spectrum>
    </Compound>
    <Compound algo="FindByMolecularFeature">
      <Location m="311.2459" rt="11.978" y="137684" v="1244167" />
      <Spectrum type="MFE" cpdAlgo="FindByMolecularFeature">
        <MSDetails p="+" />
        <Device type="TimeOfFlight" />
        <MSPeaks>
          <p rt="11.978" x="312.2532" y="137684.09" v="1026595" z="1" s="M+H" />
          <p rt="11.978" x="313.2564" y="26452.68" v="195871" z="1" s="M+H+1" />
          <p rt="11.973" x="314.2626" y="3011.98" v="21701" z="1" s="M+H+2" />
        </MSPeaks>
      </Spectrum>
    </Compound>
    <Compound algo="FindByMolecularFeature">
      <Location m="148.0157" rt="11.979" y="71546" v="609961" />
      <Spectrum type="MFE" cpdAlgo="FindByMolecularFeature">
        <MSDetails p="+" />
        <Device type="TimeOfFlight" />
        <MSPeaks>
          <p rt="11.979" x="149.0230" y="71546.48" v="566940" z="1" s="M+H" />
          <p rt="11.975" x="150.0264" y="5606.49" v="43021" z="1" s="M+H+1" />
        </MSPeaks>
      </Spectrum>
    </Compound>
    <Compound algo="FindByMolecularFeature">
      <Location m="293.2354" rt="11.979" y="173296" v="1756048" />
      <Spectrum type="MFE" cpdAlgo="FindByMolecularFeature">
        <MSDetails p="+" />
        <Device type="TimeOfFlight" />
        <MSPeaks>
          <p rt="11.980" x="294.2427" y="173295.61" v="1274079" z="1" s="M+H" />
          <p rt="11.977" x="295.2425" y="55906.59" v="385474" z="1" s="M+H+1" />
          <p rt="11.978" x="296.2300" y="13467.28" v="96495" z="1" s="M+H+2" />
        </MSPeaks>
      </Spectrum>
    </Compound>
    <Compound algo="FindByMolecularFeature">
      <Location m="276.2090" rt="11.980" y="51594" v="484184" />
      <Spectrum type="MFE" cpdAlgo="FindByMolecularFeature">
        <MSDetails p="+" />
        <Device type="TimeOfFlight" />
        <MSPeaks>
          <p rt="11.979" x="277.2163" y="51594.26" v="382107" z="1" s="M+H" />
          <p rt="11.983" x="278.2188" y="12397.54" v="102077" z="1" s="M+H+1" />
        </MSPeaks>
      </Spectrum>
    </Compound>
    <Compound algo="FindByMolecularFeature">
      <Location m="288.1724" rt="12.038" y="54930" v="476356" />
      <Spectrum type="MFE" cpdAlgo="FindByMolecularFeature">
        <MSDetails p="+" />
        <Device type="TimeOfFlight" />
        <MSPeaks>
          <p rt="12.038" x="289.1797" y="54929.52" v="402721" z="1" s="M+H" />
          <p rt="12.038" x="290.1835" y="10426.46" v="73636" z="1" s="M+H+1" />
        </MSPeaks>
      </Spectrum>
    </Compound>
    <Compound algo="FindByMolecularFeature">
      <Location m="290.1881" rt="12.102" y="74359" v="896830" />
      <Spectrum type="MFE" cpdAlgo="FindByMolecularFeature">
        <MSDetails p="+" />
        <Device type="TimeOfFlight" />
        <MSPeaks>
          <p rt="12.102" x="291.1954" y="74359.11" v="758784" z="1" s="M+H" />
          <p rt="12.103" x="292.1987" y="14666.50" v="138046" z="1" s="M+H+1" />
        </MSPeaks>
      </Spectrum>
    </Compound>
    <Compound algo="FindByMolecularFeature">
      <Location m="171.1622" rt="12.222" y="87019" v="788819" />
      <Spectrum type="MFE" cpdAlgo="FindByMolecularFeature">
        <MSDetails p="+" />
        <Device type="TimeOfFlight" />
        <MSPeaks>
          <p rt="12.222" x="172.1694" y="87019.00" v="705401" z="1" s="M+H" />
          <p rt="12.224" x="173.1726" y="10309.34" v="83418" z="1" s="M+H+1" />
        </MSPeaks>
      </Spectrum>
    </Compound>
    <Compound algo="FindByMolecularFeature">
      <Location m="311.2459" rt="12.376" y="122777" v="965098" />
      <Spectrum type="MFE" cpdAlgo="FindByMolecularFeature">
        <MSDetails p="+" />
        <Device type="TimeOfFlight" />
        <MSPeaks>
          <p rt="12.376" x="312.2532" y="122777.30" v="796821" z="1" s="M+H" />
          <p rt="12.375" x="313.2560" y="24425.47" v="168277" z="1" s="M+H+1" />
        </MSPeaks>
      </Spectrum>
    </Compound>
    <Compound algo="FindByMolecularFeature">
      <Location m="293.2355" rt="12.377" y="229015" v="2125623" />
      <Spectrum type="MFE" cpdAlgo="FindByMolecularFeature">
        <MSDetails p="+" />
        <Device type="TimeOfFlight" />
        <MSPeaks>
          <p rt="12.377" x="294.2428" y="229015.20" v="1622093" z="1" s="M+H" />
          <p rt="12.376" x="295.2423" y="63613.68" v="452053" z="1" s="M+H+1" />
          <p rt="12.373" x="296.2293" y="10286.06" v="51477" z="1" s="M+H+2" />
        </MSPeaks>
      </Spectrum>
    </Compound>
    <Compound algo="FindByMolecularFeature">
      <Location m="333.2277" rt="12.377" y="60508" v="498627" />
      <Spectrum type="MFE" cpdAlgo="FindByMolecularFeature">
        <MSDetails p="+" />
        <Device type="TimeOfFlight" />
        <MSPeaks>
          <p rt="12.377" x="334.2350" y="60508.20" v="398252" z="1" s="M+H" />
          <p rt="12.375" x="335.2367" y="15254.48" v="100375" z="1" s="M+H+1" />
        </MSPeaks>
      </Spectrum>
    </Compound>
    <Compound algo="FindByMolecularFeature">
      <Location m="276.2089" rt="12.378" y="83755" v="715224" />
      <Spectrum type="MFE" cpdAlgo="FindByMolecularFeature">
        <MSDetails p="+" />
        <Device type="TimeOfFlight" />
        <MSPeaks>
          <p rt="12.380" x="277.2162" y="83754.58" v="579023" z="1" s="M+H" />
          <p rt="12.371" x="278.2201" y="19274.78" v="136201" z="1" s="M+H+1" />
        </MSPeaks>
      </Spectrum>
    </Compound>
    <Compound algo="FindByMolecularFeature">
      <Location m="251.2249" rt="12.434" y="74728" v="651614" />
      <Spectrum type="MFE" cpdAlgo="FindByMolecularFeature">
        <MSDetails p="+" />
        <Device type="TimeOfFlight" />
        <MSPeaks>
          <p rt="12.434" x="252.2322" y="74727.88" v="543660" z="1" s="M+H" />
          <p rt="12.439" x="253.2353" y="12982.04" v="96867" z="1" s="M+H+1" />
          <p rt="12.435" x="254.2395" y="1644.51" v="11086" z="1" s="M+H+2" />
        </MSPeaks>
      </Spectrum>
    </Compound>
    <Compound algo="FindByMolecularFeature">
      <Location m="416.1577" rt="12.482" y="58581" v="827754" />
      <Spectrum type="MFE" cpdAlgo="FindByMolecularFeature">
        <MSDetails p="+" />
        <Device type="TimeOfFlight" />
        <MSPeaks>
          <p rt="12.482" x="417.1650" y="58581.17" v="515444" z="1" s="M+H" />
          <p rt="12.480" x="418.1682" y="11859.97" v="102764" z="1" s="M+H+1" />
          <p rt="12.486" x="419.1628" y="19656.56" v="172117" z="1" s="M+H+2" />
          <p rt="12.479" x="420.1659" y="4150.55" v="34800" z="1" s="M+H+3" />
          <p rt="12.480" x="421.1691" y="313.74" v="2630" z="1" s="M+H+4" />
        </MSPeaks>
      </Spectrum>
    </Compound>
    <Compound algo="FindByMolecularFeature">
      <Location m="411.2028" rt="12.483" y="412161" v="6098375" />
      <Spectrum type="MFE" cpdAlgo="FindByMolecularFeature">
        <MSDetails p="+" />
        <Device type="TimeOfFlight" />
        <MSPeaks>
          <p rt="12.483" x="412.2100" y="412160.63" v="3808106" z="1" s="M+H" />
          <p rt="12.483" x="413.2130" y="77942.86" v="720036" z="1" s="M+H+1" />
          <p rt="12.482" x="414.2077" y="138130.91" v="1280999" z="1" s="M+H+2" />
          <p rt="12.481" x="415.2105" y="26683.30" v="246910" z="1" s="M+H+3" />
          <p rt="12.485" x="416.2125" y="4693.68" v="42324" z="1" s="M+H+4" />
        </MSPeaks>
      </Spectrum>
    </Compound>
    <Compound algo="FindByMolecularFeature">
      <Location m="274.1930" rt="12.662" y="120594" v="1429112" />
      <Spectrum type="MFE" cpdAlgo="FindByMolecularFeature">
        <MSDetails p="+" />
        <Device type="TimeOfFlight" />
        <MSPeaks>
          <p rt="12.662" x="275.2003" y="120594.18" v="1195451" z="1" s="M+H" />
          <p rt="12.665" x="276.2037" y="23655.43" v="233661" z="1" s="M+H+1" />
        </MSPeaks>
      </Spectrum>
    </Compound>
    <Compound algo="FindByMolecularFeature">
      <Location m="251.2249" rt="12.780" y="75289" v="556285" />
      <Spectrum type="MFE" cpdAlgo="FindByMolecularFeature">
        <MSDetails p="+" />
        <Device type="TimeOfFlight" />
        <MSPeaks>
          <p rt="12.780" x="252.2321" y="75288.86" v="463037" z="1" s="M+H" />
          <p rt="12.781" x="253.2355" y="13324.73" v="81999" z="1" s="M+H+1" />
          <p rt="12.776" x="254.2408" y="1767.69" v="11249" z="1" s="M+H+2" />
        </MSPeaks>
      </Spectrum>
    </Compound>
    <Compound algo="FindByMolecularFeature">
      <Location m="293.2353" rt="12.869" y="119594" v="1295480" />
      <Spectrum type="MFE" cpdAlgo="FindByMolecularFeature">
        <MSDetails p="+" />
        <Device type="TimeOfFlight" />
        <MSPeaks>
          <p rt="12.870" x="294.2426" y="119594.48" v="1091820" z="1" s="M+H" />
          <p rt="12.867" x="295.2415" y="30027.71" v="203660" z="1" s="M+H+1" />
        </MSPeaks>
      </Spectrum>
    </Compound>
    <Compound algo="FindByMolecularFeature">
      <Location m="327.2407" rt="12.880" y="64412" v="602164" />
      <Spectrum type="MFE" cpdAlgo="FindByMolecularFeature">
        <MSDetails p="+" />
        <Device type="TimeOfFlight" />
        <MSPeaks>
          <p rt="12.884" x="328.2480" y="64412.47" v="455976" z="1" s="M+H" />
          <p rt="12.853" x="329.2514" y="12597.37" v="136947" z="1" s="M+H+1" />
          <p rt="12.925" x="330.2591" y="3299.55" v="9240" z="1" s="M+H+2" />
        </MSPeaks>
      </Spectrum>
    </Compound>
    <Compound algo="FindByMolecularFeature">
      <Location m="251.2249" rt="12.999" y="83998" v="943593" />
      <Spectrum type="MFE" cpdAlgo="FindByMolecularFeature">
        <MSDetails p="+" />
        <Device type="TimeOfFlight" />
        <MSPeaks>
          <p rt="13.001" x="252.2322" y="83997.79" v="808067" z="1" s="M+H" />
          <p rt="12.992" x="253.2359" y="14730.08" v="135526" z="1" s="M+H+1" />
        </MSPeaks>
      </Spectrum>
    </Compound>
    <Compound algo="FindByMolecularFeature">
      <Location m="458.2305" rt="13.032" y="142015" v="1363540" />
      <Spectrum type="MFE" cpdAlgo="FindByMolecularFeature">
        <MSDetails p="+" />
        <Device type="TimeOfFlight" />
        <MSPeaks>
          <p rt="13.032" x="459.2378" y="142014.98" v="1021431" z="1" s="M+H" />
          <p rt="13.030" x="460.2410" y="39083.14" v="281111" z="1" s="M+H+1" />
          <p rt="13.035" x="461.2440" y="7020.02" v="49847" z="1" s="M+H+2" />
          <p rt="13.032" x="462.2491" y="965.41" v="6771" z="1" s="M+H+3" />
          <p rt="13.029" x="917.4729" y="1021.32" v="2190" z="1" s="2M+H" />
        </MSPeaks>
      </Spectrum>
    </Compound>
    <Compound algo="FindByMolecularFeature">
      <Location m="278.1671" rt="13.033" y="83909" v="789140" />
      <Spectrum type="MFE" cpdAlgo="FindByMolecularFeature">
        <MSDetails p="+" />
        <Device type="TimeOfFlight" />
        <MSPeaks>
          <p rt="13.033" x="279.1744" y="83908.99" v="620411" z="1" s="M+H" />
          <p rt="13.033" x="280.1778" y="19072.27" v="137791" z="1" s="M+H+1" />
          <p rt="13.027" x="281.1848" y="3299.74" v="30938" z="1" s="M+H+2" />
        </MSPeaks>
      </Spectrum>
    </Compound>
    <Compound algo="FindByMolecularFeature">
      <Location m="295.2509" rt="13.293" y="72745" v="857928" />
      <Spectrum type="MFE" cpdAlgo="FindByMolecularFeature">
        <MSDetails p="+" />
        <Device type="TimeOfFlight" />
        <MSPeaks>
          <p rt="13.293" x="296.2581" y="72745.05" v="666782" z="1" s="M+H" />
          <p rt="13.295" x="297.2609" y="19509.29" v="191146" z="1" s="M+H+1" />
        </MSPeaks>
      </Spectrum>
    </Compound>
    <Compound algo="FindByMolecularFeature">
      <Location m="516.2357" rt="13.326" y="51399" v="515801" />
      <Spectrum type="MFE" cpdAlgo="FindByMolecularFeature">
        <MSDetails p="+" />
        <Device type="TimeOfFlight" />
        <MSPeaks>
          <p rt="13.325" x="517.2430" y="51399.03" v="374197" z="1" s="M+H" />
          <p rt="13.328" x="518.2471" y="15927.72" v="117432" z="1" s="M+H+1" />
          <p rt="13.327" x="519.2498" y="3439.30" v="24172" z="1" s="M+H+2" />
        </MSPeaks>
      </Spectrum>
    </Compound>
    <Compound algo="FindByMolecularFeature">
      <Location m="291.2199" rt="13.335" y="166718" v="2354267" />
      <Spectrum type="MFE" cpdAlgo="FindByMolecularFeature">
        <MSDetails p="+" />
        <Device type="TimeOfFlight" />
        <MSPeaks>
          <p rt="13.331" x="292.2272" y="166718.27" v="1883901" z="1" s="M+H" />
          <p rt="13.354" x="293.2272" y="43721.75" v="470366" z="1" s="M+H+1" />
        </MSPeaks>
      </Spectrum>
    </Compound>
    <Compound algo="FindByMolecularFeature">
      <Location m="267.2197" rt="13.344" y="90695" v="882828" />
      <Spectrum type="MFE" cpdAlgo="FindByMolecularFeature">
        <MSDetails p="+" />
        <Device type="TimeOfFlight" />
        <MSPeaks>
          <p rt="13.345" x="268.2269" y="90695.39" v="735428" z="1" s="M+H" />
          <p rt="13.343" x="269.2304" y="17127.26" v="134404" z="1" s="M+H+1" />
          <p rt="13.345" x="270.2334" y="1932.87" v="12996" z="1" s="M+H+2" />
        </MSPeaks>
      </Spectrum>
    </Compound>
    <Compound algo="FindByMolecularFeature">
      <Location m="1097.5096" rt="13.373" y="178640" v="4693520" />
      <Spectrum type="MFE" cpdAlgo="FindByMolecularFeature">
        <MSDetails p="+" />
        <Device type="TimeOfFlight" />
        <MSPeaks>
          <p rt="13.374" x="549.7621" y="178639.95" v="2206343" z="2" s="M+2H" />
          <p rt="13.373" x="550.2634" y="114993.23" v="1422060" z="2" s="M+2H+1" />
          <p rt="13.373" x="550.7635" y="57206.40" v="714759" z="2" s="M+2H+2" />
          <p rt="13.366" x="551.2640" y="21116.73" v="258003" z="2" s="M+2H+3" />
          <p rt="13.373" x="551.7643" y="6147.86" v="73586" z="2" s="M+2H+4" />
          <p rt="13.363" x="552.2646" y="1568.09" v="18770" z="2" s="M+2H+5" />
        </MSPeaks>
      </Spectrum>
    </Compound>
    <Compound algo="FindByMolecularFeature">
      <Location m="1151.4258" rt="13.382" y="51711" v="1878483" />
      <Spectrum type="MFE" cpdAlgo="FindByMolecularFeature">
        <MSDetails p="+" />
        <Device type="TimeOfFlight" />
        <MSPeaks>
          <p rt="13.396" x="576.7202" y="51710.53" v="469214" z="2" s="M+2H" />
          <p rt="13.376" x="577.2210" y="29474.29" v="355978" z="2" s="M+2H+1" />
          <p rt="13.374" x="577.7216" y="35737.59" v="432567" z="2" s="M+2H+2" />
          <p rt="13.375" x="578.2230" y="20524.11" v="238486" z="2" s="M+2H+3" />
          <p rt="13.376" x="578.7214" y="18072.85" v="213896" z="2" s="M+2H+4" />
          <p rt="13.369" x="579.2219" y="9240.01" v="110395" z="2" s="M+2H+5" />
          <p rt="13.381" x="579.7207" y="5067.15" v="57947" z="2" s="M+2H+6" />
        </MSPeaks>
      </Spectrum>
    </Compound>
    <Compound algo="FindByMolecularFeature">
      <Location m="1130.6207" rt="13.412" y="74189" v="1758670" />
      <Spectrum type="MFE" cpdAlgo="FindByMolecularFeature">
        <MSDetails p="+" />
        <Device type="TimeOfFlight" />
        <MSPeaks>
          <p rt="13.412" x="566.3176" y="74189.32" v="843474" z="2" s="M+2H" />
          <p rt="13.410" x="566.8193" y="53825.29" v="564824" z="2" s="M+2H+1" />
          <p rt="13.413" x="567.3202" y="22906.20" v="255330" z="2" s="M+2H+2" />
          <p rt="13.414" x="567.8211" y="7446.77" v="77025" z="2" s="M+2H+3" />
          <p rt="13.391" x="568.3227" y="1741.86" v="18017" z="2" s="M+2H+4" />
        </MSPeaks>
      </Spectrum>
    </Compound>
    <Compound algo="FindByMolecularFeature">
      <Location m="295.2509" rt="13.645" y="58643" v="657709" />
      <Spectrum type="MFE" cpdAlgo="FindByMolecularFeature">
        <MSDetails p="+" />
        <Device type="TimeOfFlight" />
        <MSPeaks>
          <p rt="13.645" x="296.2582" y="58643.46" v="505178" z="1" s="M+H" />
          <p rt="13.641" x="297.2601" y="14996.24" v="129225" z="1" s="M+H+1" />
          <p rt="13.663" x="298.2680" y="2886.13" v="23306" z="1" s="M+H+2" />
        </MSPeaks>
      </Spectrum>
    </Compound>
    <Compound algo="FindByMolecularFeature">
      <Location m="267.2197" rt="13.650" y="111729" v="1428821" />
      <Spectrum type="MFE" cpdAlgo="FindByMolecularFeature">
        <MSDetails p="+" />
        <Device type="TimeOfFlight" />
        <MSPeaks>
          <p rt="13.650" x="268.2270" y="111729.29" v="1183416" z="1" s="M+H" />
          <p rt="13.650" x="269.2301" y="23168.96" v="245405" z="1" s="M+H+1" />
        </MSPeaks>
      </Spectrum>
    </Compound>
    <Compound algo="FindByMolecularFeature">
      <Location m="146.0731" rt="13.732" y="103676" v="953345" />
      <Spectrum type="MFE" cpdAlgo="FindByMolecularFeature">
        <MSDetails p="+" />
        <Device type="TimeOfFlight" />
        <MSPeaks>
          <p rt="13.731" x="147.0804" y="103675.73" v="856978" z="1" s="M+H" />
          <p rt="13.733" x="148.0846" y="12166.60" v="96367" z="1" s="M+H+1" />
        </MSPeaks>
      </Spectrum>
    </Compound>
    <Compound algo="FindByMolecularFeature">
      <Location m="186.1045" rt="13.733" y="131286" v="1190459" />
      <Spectrum type="MFE" cpdAlgo="FindByMolecularFeature">
        <MSDetails p="+" />
        <Device type="TimeOfFlight" />
        <MSPeaks>
          <p rt="13.733" x="187.1118" y="131285.56" v="1032644" z="1" s="M+H" />
          <p rt="13.732" x="188.1151" y="19297.02" v="143400" z="1" s="M+H+1" />
          <p rt="13.742" x="189.1227" y="1925.43" v="14414" z="1" s="M+H+2" />
        </MSPeaks>
      </Spectrum>
    </Compound>
    <Compound algo="FindByMolecularFeature">
      <Location m="350.2457" rt="13.774" y="86814" v="849615" />
      <Spectrum type="MFE" cpdAlgo="FindByMolecularFeature">
        <MSDetails p="+" />
        <Device type="TimeOfFlight" />
        <MSPeaks>
          <p rt="13.776" x="351.2530" y="86813.59" v="671784" z="1" s="M+H" />
          <p rt="13.769" x="352.2560" y="21355.61" v="152627" z="1" s="M+H+1" />
          <p rt="13.766" x="353.2587" y="3391.21" v="25203" z="1" s="M+H+2" />
        </MSPeaks>
      </Spectrum>
    </Compound>
    <Compound algo="FindByMolecularFeature">
      <Location m="431.2308" rt="13.827" y="110541" v="1203067" />
      <Spectrum type="MFE" cpdAlgo="FindByMolecularFeature">
        <MSDetails p="+" />
        <Device type="TimeOfFlight" />
        <MSPeaks>
          <p rt="13.827" x="432.2381" y="110541.03" v="905899" z="1" s="M+H" />
          <p rt="13.827" x="433.2414" y="30189.79" v="247220" z="1" s="M+H+1" />
          <p rt="13.825" x="434.2445" y="5570.31" v="44312" z="1" s="M+H+2" />
          <p rt="13.854" x="435.2482" y="718.89" v="5636" z="1" s="M+H+3" />
        </MSPeaks>
      </Spectrum>
    </Compound>
    <Compound algo="FindByMolecularFeature">
      <Location m="414.2050" rt="13.831" y="517882" v="5929183" />
      <Spectrum type="MFE" cpdAlgo="FindByMolecularFeature">
        <MSDetails p="+" />
        <Device type="TimeOfFlight" />
        <MSPeaks>
          <p rt="13.831" x="415.2123" y="517882.38" v="4564088" z="1" s="M+H" />
          <p rt="13.830" x="416.2151" y="131249.83" v="1158738" z="1" s="M+H+1" />
          <p rt="13.832" x="417.2180" y="22957.20" v="206357" z="1" s="M+H+2" />
        </MSPeaks>
      </Spectrum>
    </Compound>
    <Compound algo="FindByMolecularFeature">
      <Location m="118.0782" rt="13.831" y="74421" v="704523" />
      <Spectrum type="MFE" cpdAlgo="FindByMolecularFeature">
        <MSDetails p="+" />
        <Device type="TimeOfFlight" />
        <MSPeaks>
          <p rt="13.830" x="119.0855" y="74420.50" v="639044" z="1" s="M+H" />
          <p rt="13.835" x="120.0884" y="7696.93" v="65480" z="1" s="M+H+1" />
        </MSPeaks>
      </Spectrum>
    </Compound>
    <Compound algo="FindByMolecularFeature">
      <Location m="436.1862" rt="13.839" y="57898" v="781356" />
      <Spectrum type="MFE" cpdAlgo="FindByMolecularFeature">
        <MSDetails p="+" />
        <Device type="TimeOfFlight" />
        <MSPeaks>
          <p rt="13.839" x="437.1934" y="57898.04" v="594876" z="1" s="M+H" />
          <p rt="13.840" x="438.1967" y="14825.71" v="148721" z="1" s="M+H+1" />
          <p rt="13.838" x="439.2006" y="3540.82" v="34783" z="1" s="M+H+2" />
          <p rt="13.843" x="440.2056" y="303.08" v="2977" z="1" s="M+H+3" />
        </MSPeaks>
      </Spectrum>
    </Compound>
    <Compound algo="FindByMolecularFeature">
      <Location m="417.2152" rt="13.879" y="85195" v="891030" />
      <Spectrum type="MFE" cpdAlgo="FindByMolecularFeature">
        <MSDetails p="+" />
        <Device type="TimeOfFlight" />
        <MSPeaks>
          <p rt="13.879" x="418.2225" y="85195.05" v="684772" z="1" s="M+H" />
          <p rt="13.877" x="419.2260" y="22078.85" v="176321" z="1" s="M+H+1" />
          <p rt="13.883" x="420.2284" y="3695.01" v="27620" z="1" s="M+H+2" />
          <p rt="13.862" x="421.2296" y="310.02" v="2317" z="1" s="M+H+3" />
        </MSPeaks>
      </Spectrum>
    </Compound>
    <Compound algo="FindByMolecularFeature">
      <Location m="1033.5690" rt="13.898" y="124298" v="2051426" />
      <Spectrum type="MFE" cpdAlgo="FindByMolecularFeature">
        <MSDetails p="+" />
        <Device type="TimeOfFlight" />
        <MSPeaks>
          <p rt="13.898" x="517.7918" y="124297.63" v="1041969" z="2" s="M+2H" />
          <p rt="13.897" x="518.2933" y="77753.27" v="650777" z="2" s="M+2H+1" />
          <p rt="13.897" x="518.7937" y="29977.88" v="251603" z="2" s="M+2H+2" />
          <p rt="13.899" x="519.2951" y="10206.43" v="85736" z="2" s="M+2H+3" />
          <p rt="13.901" x="519.7950" y="2556.35" v="21341" z="2" s="M+2H+4" />
        </MSPeaks>
      </Spectrum>
    </Compound>
    <Compound algo="FindByMolecularFeature">
      <Location m="270.2348" rt="13.937" y="132196" v="1288560" />
      <Spectrum type="MFE" cpdAlgo="FindByMolecularFeature">
        <MSDetails p="+" />
        <Device type="TimeOfFlight" />
        <MSPeaks>
          <p rt="13.937" x="271.2421" y="132195.66" v="1040942" z="1" s="M+H" />
          <p rt="13.937" x="272.2454" y="28306.96" v="222438" z="1" s="M+H+1" />
          <p rt="13.936" x="273.2484" y="3361.59" v="25180" z="1" s="M+H+2" />
        </MSPeaks>
      </Spectrum>
    </Compound>
    <Compound algo="FindByMolecularFeature">
      <Location m="288.2453" rt="13.937" y="125287" v="1303144" />
      <Spectrum type="MFE" cpdAlgo="FindByMolecularFeature">
        <MSDetails p="+" />
        <Device type="TimeOfFlight" />
        <MSPeaks>
          <p rt="13.937" x="289.2526" y="125287.20" v="1026916" z="1" s="M+H" />
          <p rt="13.939" x="290.2559" y="29898.23" v="246746" z="1" s="M+H+1" />
          <p rt="13.930" x="291.2586" y="3775.66" v="29482" z="1" s="M+H+2" />
        </MSPeaks>
      </Spectrum>
    </Compound>
    <Compound algo="FindByMolecularFeature">
      <Location m="306.2560" rt="13.937" y="160364" v="1577969" />
      <Spectrum type="MFE" cpdAlgo="FindByMolecularFeature">
        <MSDetails p="+" />
        <Device type="TimeOfFlight" />
        <MSPeaks>
          <p rt="13.937" x="307.2632" y="160364.33" v="1268859" z="1" s="M+H" />
          <p rt="13.939" x="308.2664" y="33600.73" v="268213" z="1" s="M+H+1" />
          <p rt="13.934" x="309.2664" y="5833.65" v="40897" z="1" s="M+H+2" />
        </MSPeaks>
      </Spectrum>
    </Compound>
    <Compound algo="FindByMolecularFeature">
      <Location m="292.2042" rt="13.974" y="86473" v="787259" />
      <Spectrum type="MFE" cpdAlgo="FindByMolecularFeature">
        <MSDetails p="+" />
        <Device type="TimeOfFlight" />
        <MSPeaks>
          <p rt="13.974" x="293.2115" y="86472.94" v="658967" z="1" s="M+H" />
          <p rt="13.973" x="294.2146" y="16773.02" v="128292" z="1" s="M+H+1" />
        </MSPeaks>
      </Spectrum>
    </Compound>
    <Compound algo="FindByMolecularFeature">
      <Location m="309.2305" rt="13.976" y="285623" v="2777298" />
      <Spectrum type="MFE" cpdAlgo="FindByMolecularFeature">
        <MSDetails p="+" />
        <Device type="TimeOfFlight" />
        <MSPeaks>
          <p rt="13.977" x="310.2378" y="285623.13" v="2228580" z="1" s="M+H" />
          <p rt="13.976" x="311.2409" y="56682.54" v="440082" z="1" s="M+H+1" />
          <p rt="13.956" x="312.2497" y="10557.15" v="85406" z="1" s="M+H+2" />
          <p rt="13.967" x="619.4672" y="1880.00" v="9295" z="1" s="2M+H" />
          <p rt="13.964" x="620.4683" y="806.47" v="2320" z="1" s="2M+H+1" />
        </MSPeaks>
      </Spectrum>
    </Compound>
    <Compound algo="FindByMolecularFeature">
      <Location m="331.2122" rt="13.980" y="68873" v="642653" />
      <Spectrum type="MFE" cpdAlgo="FindByMolecularFeature">
        <MSDetails p="+" />
        <Device type="TimeOfFlight" />
        <MSPeaks>
          <p rt="13.980" x="332.2195" y="68872.82" v="520938" z="1" s="M+H" />
          <p rt="13.982" x="333.2238" y="16291.72" v="121715" z="1" s="M+H+1" />
        </MSPeaks>
      </Spectrum>
    </Compound>
    <Compound algo="FindByMolecularFeature">
      <Location m="390.2383" rt="14.018" y="52284" v="512691" />
      <Spectrum type="MFE" cpdAlgo="FindByMolecularFeature">
        <MSDetails p="+" />
        <Device type="TimeOfFlight" />
        <MSPeaks>
          <p rt="14.019" x="391.2455" y="52284.11" v="410875" z="1" s="M+H" />
          <p rt="14.016" x="392.2489" y="13184.33" v="101816" z="1" s="M+H+1" />
        </MSPeaks>
      </Spectrum>
    </Compound>
    <Compound algo="FindByMolecularFeature">
      <Location m="350.2459" rt="14.020" y="217838" v="2215596" />
      <Spectrum type="MFE" cpdAlgo="FindByMolecularFeature">
        <MSDetails p="+" />
        <Device type="TimeOfFlight" />
        <MSPeaks>
          <p rt="14.020" x="351.2532" y="217837.88" v="1764401" z="1" s="M+H" />
          <p rt="14.019" x="352.2560" y="54658.21" v="451194" z="1" s="M+H+1" />
        </MSPeaks>
      </Spectrum>
    </Compound>
    <Compound algo="FindByMolecularFeature">
      <Location m="460.1788" rt="14.066" y="57906" v="661078" />
      <Spectrum type="MFE" cpdAlgo="FindByMolecularFeature">
        <MSDetails p="+" />
        <Device type="TimeOfFlight" />
        <MSPeaks>
          <p rt="14.066" x="461.1860" y="57906.32" v="477623" z="1" s="M+H" />
          <p rt="14.065" x="462.1896" y="18850.62" v="153810" z="1" s="M+H+1" />
          <p rt="14.067" x="463.1960" y="3816.18" v="29645" z="1" s="M+H+2" />
        </MSPeaks>
      </Spectrum>
    </Compound>
    <Compound algo="FindByMolecularFeature">
      <Location m="302.2248" rt="14.091" y="223895" v="2143469" />
      <Spectrum type="MFE" cpdAlgo="FindByMolecularFeature">
        <MSDetails p="+" />
        <Device type="TimeOfFlight" />
        <MSPeaks>
          <p rt="14.091" x="303.2320" y="223895.00" v="1725124" z="1" s="M+H" />
          <p rt="14.091" x="304.2352" y="47606.59" v="372362" z="1" s="M+H+1" />
          <p rt="14.086" x="305.2402" y="6160.31" v="45983" z="1" s="M+H+2" />
        </MSPeaks>
      </Spectrum>
    </Compound>
    <Compound algo="FindByMolecularFeature">
      <Location m="1073.6014" rt="14.246" y="2362487" v="39530024" />
      <Spectrum type="MFE" cpdAlgo="FindByMolecularFeature">
        <MSDetails p="+" />
        <Device type="TimeOfFlight" />
        <MSPeaks>
          <p rt="14.246" x="537.8080" y="2362487.25" v="19878700" z="2" sat="true" s="M+2H" />
          <p rt="14.245" x="538.3096" y="1527366.13" v="12840609" z="2" s="M+2H+1" />
          <p rt="14.247" x="538.8111" y="558726.44" v="4721705" z="2" s="M+2H+2" />
          <p rt="14.246" x="539.3108" y="188703.16" v="1591742" z="2" s="M+2H+3" />
          <p rt="14.246" x="539.8111" y="46785.36" v="392765" z="2" s="M+2H+4" />
          <p rt="14.250" x="540.3122" y="10284.67" v="84527" z="2" s="M+2H+5" />
          <p rt="14.243" x="540.8099" y="2452.83" v="19979" z="2" s="M+2H+6" />
        </MSPeaks>
      </Spectrum>
    </Compound>
    <Compound algo="FindByMolecularFeature">
      <Location m="960.5144" rt="14.247" y="67580" v="1283462" />
      <Spectrum type="MFE" cpdAlgo="FindByMolecularFeature">
        <MSDetails p="+" />
        <Device type="TimeOfFlight" />
        <MSPeaks>
          <p rt="14.247" x="481.2652" y="16534.08" v="124873" z="2" s="M+2H" />
          <p rt="14.251" x="481.7668" y="10293.40" v="78909" z="2" s="M+2H+1" />
          <p rt="14.248" x="482.2672" y="4488.53" v="32407" z="2" s="M+2H+2" />
          <p rt="14.241" x="482.7672" y="1100.75" v="7948" z="2" s="M+2H+3" />
          <p rt="14.247" x="961.5214" y="67579.81" v="553252" z="1" s="M+H" />
          <p rt="14.246" x="962.5241" y="38737.24" v="318996" z="1" s="M+H+1" />
          <p rt="14.248" x="963.5255" y="14916.72" v="122389" z="1" s="M+H+2" />
          <p rt="14.247" x="964.5267" y="4678.96" v="37465" z="1" s="M+H+3" />
          <p rt="14.254" x="965.5270" y="915.87" v="7223" z="1" s="M+H+4" />
        </MSPeaks>
      </Spectrum>
    </Compound>
    <Compound algo="FindByMolecularFeature">
      <Location m="1045.6054" rt="14.248" y="52979" v="849050" />
      <Spectrum type="MFE" cpdAlgo="FindByMolecularFeature">
        <MSDetails p="+" />
        <Device type="TimeOfFlight" />
        <MSPeaks>
          <p rt="14.248" x="523.8100" y="52979.07" v="407737" z="2" s="M+2H" />
          <p rt="14.247" x="524.3116" y="35185.43" v="271046" z="2" s="M+2H+1" />
          <p rt="14.251" x="524.8090" y="16181.86" v="124371" z="2" s="M+2H+2" />
          <p rt="14.244" x="525.3036" y="4741.47" v="38724" z="2" s="M+2H+3" />
          <p rt="14.241" x="525.8072" y="956.74" v="7172" z="2" s="M+2H+4" />
        </MSPeaks>
      </Spectrum>
    </Compound>
    <Compound algo="FindByMolecularFeature">
      <Location m="1124.5165" rt="14.249" y="251379" v="2912374" />
      <Spectrum type="MFE" cpdAlgo="FindByMolecularFeature">
        <MSDetails p="+" />
        <Device type="TimeOfFlight" />
        <MSPeaks>
          <p rt="14.250" x="563.2655" y="17239.59" v="170866" z="2" s="M+2H" />
          <p rt="14.253" x="563.7666" y="19322.95" v="193830" z="2" s="M+2H+1" />
          <p rt="14.249" x="564.2639" y="251378.50" v="2547678" z="2" s="M+2H+2" />
        </MSPeaks>
      </Spectrum>
    </Compound>
    <Compound algo="FindByMolecularFeature">
      <Location m="1127.5175" rt="14.249" y="257618" v="7720562" />
      <Spectrum type="MFE" cpdAlgo="FindByMolecularFeature">
        <MSDetails p="+" />
        <Device type="TimeOfFlight" />
        <MSPeaks>
          <p rt="14.249" x="564.7660" y="257618.36" v="2637193" z="2" s="M+2H" />
          <p rt="14.249" x="565.2671" y="136607.00" v="1387250" z="2" s="M+2H+1" />
          <p rt="14.250" x="565.7677" y="178944.45" v="1818170" z="2" s="M+2H+2" />
          <p rt="14.249" x="566.2688" y="99199.92" v="1001606" z="2" s="M+2H+3" />
          <p rt="14.248" x="566.7673" y="87181.97" v="876344" z="2" s="M+2H+4" />
        </MSPeaks>
      </Spectrum>
    </Compound>
    <Compound algo="FindByMolecularFeature">
      <Location m="1111.5474" rt="14.250" y="176296" v="3842734" />
      <Spectrum type="MFE" cpdAlgo="FindByMolecularFeature">
        <MSDetails p="+" />
        <Device type="TimeOfFlight" />
        <MSPeaks>
          <p rt="14.252" x="556.7810" y="176296.05" v="1880349" z="2" s="M+2H" />
          <p rt="14.248" x="557.2824" y="117116.30" v="1236116" z="2" s="M+2H+1" />
          <p rt="14.250" x="557.7829" y="51743.60" v="549575" z="2" s="M+2H+2" />
          <p rt="14.252" x="558.2833" y="16732.47" v="176693" z="2" s="M+2H+3" />
        </MSPeaks>
      </Spectrum>
    </Compound>
    <Compound algo="FindByMolecularFeature">
      <Location m="400.2250" rt="14.321" y="69161" v="947007" />
      <Spectrum type="MFE" cpdAlgo="FindByMolecularFeature">
        <MSDetails p="+" />
        <Device type="TimeOfFlight" />
        <MSPeaks>
          <p rt="14.321" x="401.2323" y="69160.68" v="721534" z="1" s="M+H" />
          <p rt="14.320" x="402.2356" y="18010.23" v="187488" z="1" s="M+H+1" />
          <p rt="14.317" x="403.2387" y="3643.50" v="37985" z="1" s="M+H+2" />
        </MSPeaks>
      </Spectrum>
    </Compound>
    <Compound algo="FindByMolecularFeature">
      <Location m="352.2616" rt="14.332" y="119335" v="954069" />
      <Spectrum type="MFE" cpdAlgo="FindByMolecularFeature">
        <MSDetails p="+" />
        <Device type="TimeOfFlight" />
        <MSPeaks>
          <p rt="14.332" x="353.2688" y="119335.44" v="755762" z="1" s="M+H" />
          <p rt="14.334" x="354.2719" y="26514.68" v="178529" z="1" s="M+H+1" />
          <p rt="14.331" x="355.2755" y="3694.61" v="19778" z="1" s="M+H+2" />
        </MSPeaks>
      </Spectrum>
    </Compound>
    <Compound algo="FindByMolecularFeature">
      <Location m="309.2305" rt="14.371" y="233238" v="2059324" />
      <Spectrum type="MFE" cpdAlgo="FindByMolecularFeature">
        <MSDetails p="+" />
        <Device type="TimeOfFlight" />
        <MSPeaks>
          <p rt="14.371" x="310.2378" y="233238.17" v="1626996" z="1" s="M+H" />
          <p rt="14.369" x="311.2409" y="47804.78" v="338345" z="1" s="M+H+1" />
          <p rt="14.379" x="312.2495" y="9306.92" v="71925" z="1" s="M+H+2" />
          <p rt="14.372" x="619.4670" y="1853.65" v="8165" z="1" s="2M+H" />
          <p rt="14.372" x="620.4706" y="1022.48" v="2864" z="1" s="2M+H+1" />
        </MSPeaks>
      </Spectrum>
    </Compound>
    <Compound algo="FindByMolecularFeature">
      <Location m="291.2199" rt="14.380" y="197699" v="1794873" />
      <Spectrum type="MFE" cpdAlgo="FindByMolecularFeature">
        <MSDetails p="+" />
        <Device type="TimeOfFlight" />
        <MSPeaks>
          <p rt="14.379" x="292.2272" y="197699.20" v="1355063" z="1" s="M+H" />
          <p rt="14.384" x="293.2279" y="58367.86" v="348468" z="1" s="M+H+1" />
          <p rt="14.367" x="294.2150" y="12390.51" v="91342" z="1" s="M+H+2" />
        </MSPeaks>
      </Spectrum>
    </Compound>
    <Compound algo="FindByMolecularFeature">
      <Location m="352.2615" rt="14.478" y="186106" v="1938626" />
      <Spectrum type="MFE" cpdAlgo="FindByMolecularFeature">
        <MSDetails p="+" />
        <Device type="TimeOfFlight" />
        <MSPeaks>
          <p rt="14.478" x="353.2687" y="186106.14" v="1555049" z="1" s="M+H" />
          <p rt="14.480" x="354.2717" y="41500.18" v="328401" z="1" s="M+H+1" />
          <p rt="14.480" x="355.2755" y="5644.63" v="48534" z="1" s="M+H+2" />
          <p rt="14.485" x="356.2778" y="839.34" v="6642" z="1" s="M+H+3" />
        </MSPeaks>
      </Spectrum>
    </Compound>
    <Compound algo="FindByMolecularFeature">
      <Location m="291.2194" rt="14.836" y="52311" v="553629" />
      <Spectrum type="MFE" cpdAlgo="FindByMolecularFeature">
        <MSDetails p="+" />
        <Device type="TimeOfFlight" />
        <MSPeaks>
          <p rt="14.838" x="292.2267" y="52310.82" v="443987" z="1" s="M+H" />
          <p rt="14.834" x="293.2270" y="15807.65" v="98739" z="1" s="M+H+1" />
          <p rt="14.818" x="294.2141" y="3280.24" v="10903" z="1" s="M+H+2" />
        </MSPeaks>
      </Spectrum>
    </Compound>
    <Compound algo="FindByMolecularFeature">
      <Location m="503.2054" rt="14.883" y="140989" v="2978765" />
      <Spectrum type="MFE" cpdAlgo="FindByMolecularFeature">
        <MSDetails p="+" />
        <Device type="TimeOfFlight" />
        <MSPeaks>
          <p rt="14.883" x="504.2126" y="140988.64" v="1381724" z="1" s="M+H" />
          <p rt="14.884" x="505.2157" y="33399.08" v="328097" z="1" s="M+H+1" />
          <p rt="14.884" x="506.2102" y="92195.61" v="901503" z="1" s="M+H+2" />
          <p rt="14.883" x="507.2132" y="22143.14" v="210445" z="1" s="M+H+3" />
          <p rt="14.884" x="508.2087" y="16553.57" v="156996" z="1" s="M+H+4" />
        </MSPeaks>
      </Spectrum>
    </Compound>
    <Compound algo="FindByMolecularFeature">
      <Location m="262.2295" rt="14.960" y="78908" v="752203" />
      <Spectrum type="MFE" cpdAlgo="FindByMolecularFeature">
        <MSDetails p="+" />
        <Device type="TimeOfFlight" />
        <MSPeaks>
          <p rt="14.960" x="263.2367" y="78908.28" v="607168" z="1" s="M+H" />
          <p rt="14.960" x="264.2400" y="16116.26" v="126706" z="1" s="M+H+1" />
          <p rt="14.950" x="265.2447" y="2737.73" v="18328" z="1" s="M+H+2" />
        </MSPeaks>
      </Spectrum>
    </Compound>
    <Compound algo="FindByMolecularFeature">
      <Location m="319.2487" rt="14.961" y="68567" v="651143" />
      <Spectrum type="MFE" cpdAlgo="FindByMolecularFeature">
        <MSDetails p="+" />
        <Device type="TimeOfFlight" />
        <MSPeaks>
          <p rt="14.960" x="320.2559" y="68567.15" v="516906" z="1" s="M+H" />
          <p rt="14.961" x="321.2591" y="14772.64" v="113241" z="1" s="M+H+1" />
          <p rt="14.970" x="322.2624" y="2496.85" v="20995" z="1" s="M+H+2" />
        </MSPeaks>
      </Spectrum>
    </Compound>
    <Compound algo="FindByMolecularFeature">
      <Location m="279.2567" rt="14.961" y="632826" v="6402727" />
      <Spectrum type="MFE" cpdAlgo="FindByMolecularFeature">
        <MSDetails p="+" />
        <Device type="TimeOfFlight" />
        <MSPeaks>
          <p rt="14.962" x="280.2640" y="632826.06" v="5238130" z="1" s="M+H" />
          <p rt="14.960" x="281.2667" y="125139.73" v="1038506" z="1" s="M+H+1" />
          <p rt="14.960" x="282.2689" y="16138.17" v="126091" z="1" s="M+H+2" />
        </MSPeaks>
      </Spectrum>
    </Compound>
    <Compound algo="FindByMolecularFeature">
      <Location m="350.2457" rt="14.992" y="77514" v="672590" />
      <Spectrum type="MFE" cpdAlgo="FindByMolecularFeature">
        <MSDetails p="+" />
        <Device type="TimeOfFlight" />
        <MSPeaks>
          <p rt="14.992" x="351.2530" y="77513.84" v="547299" z="1" s="M+H" />
          <p rt="14.991" x="352.2562" y="17884.84" v="125291" z="1" s="M+H+1" />
        </MSPeaks>
      </Spectrum>
    </Compound>
    <Compound algo="FindByMolecularFeature">
      <Location m="352.2613" rt="15.107" y="51678" v="424688" />
      <Spectrum type="MFE" cpdAlgo="FindByMolecularFeature">
        <MSDetails p="+" />
        <Device type="TimeOfFlight" />
        <MSPeaks>
          <p rt="15.108" x="353.2685" y="51678.43" v="356226" z="1" s="M+H" />
          <p rt="15.105" x="354.2722" y="10916.56" v="68462" z="1" s="M+H+1" />
        </MSPeaks>
      </Spectrum>
    </Compound>
    <Compound algo="FindByMolecularFeature">
      <Location m="1081.5146" rt="15.221" y="78099" v="1690008" />
      <Spectrum type="MFE" cpdAlgo="FindByMolecularFeature">
        <MSDetails p="+" />
        <Device type="TimeOfFlight" />
        <MSPeaks>
          <p rt="15.220" x="541.7646" y="78098.67" v="790625" z="2" s="M+2H" />
          <p rt="15.221" x="542.2660" y="51589.05" v="522839" z="2" s="M+2H+1" />
          <p rt="15.223" x="542.7663" y="25841.06" v="261744" z="2" s="M+2H+2" />
          <p rt="15.215" x="543.2666" y="8884.05" v="89103" z="2" s="M+2H+3" />
          <p rt="15.230" x="543.7664" y="2640.13" v="25697" z="2" s="M+2H+4" />
        </MSPeaks>
      </Spectrum>
    </Compound>
    <Compound algo="FindByMolecularFeature">
      <Location m="1991.0398" rt="15.223" y="105113" v="3209424" />
      <Spectrum type="MFE" cpdAlgo="FindByMolecularFeature">
        <MSDetails p="+" />
        <Device type="TimeOfFlight" />
        <MSPeaks>
          <p rt="15.223" x="996.5272" y="91257.26" v="869532" z="2" s="M+2H" />
          <p rt="15.222" x="997.0285" y="105113.25" v="1001009" z="2" s="M+2H+1" />
          <p rt="15.224" x="997.5294" y="75476.66" v="718594" z="2" s="M+2H+2" />
          <p rt="15.225" x="998.0300" y="38798.11" v="368825" z="2" s="M+2H+3" />
          <p rt="15.224" x="998.5300" y="18050.16" v="172397" z="2" s="M+2H+4" />
          <p rt="15.226" x="999.0300" y="8403.19" v="79066" z="2" s="M+2H+5" />
        </MSPeaks>
      </Spectrum>
    </Compound>
    <Compound algo="FindByMolecularFeature">
      <Location m="2006.0052" rt="15.224" y="135592" v="2831931" />
      <Spectrum type="MFE" cpdAlgo="FindByMolecularFeature">
        <MSDetails p="+" />
        <Device type="TimeOfFlight" />
        <MSPeaks>
          <p rt="15.224" x="1004.0099" y="80928.40" v="692907" z="2" s="M+2H" />
          <p rt="15.224" x="1004.5122" y="135591.78" v="1168247" z="2" s="M+2H+1" />
          <p rt="15.225" x="1005.0133" y="113083.26" v="970777" z="2" s="M+2H+2" />
        </MSPeaks>
      </Spectrum>
    </Compound>
    <Compound algo="FindByMolecularFeature">
      <Location m="2009.0132" rt="15.224" y="132363" v="3743357" />
      <Spectrum type="MFE" cpdAlgo="FindByMolecularFeature">
        <MSDetails p="+" />
        <Device type="TimeOfFlight" />
        <MSPeaks>
          <p rt="15.224" x="1005.5139" y="132363.42" v="1150892" z="2" s="M+2H" />
          <p rt="15.225" x="1006.0148" y="110129.77" v="959276" z="2" s="M+2H+1" />
          <p rt="15.225" x="1006.5144" y="89456.38" v="778289" z="2" s="M+2H+2" />
          <p rt="15.224" x="1007.0144" y="61302.83" v="534281" z="2" s="M+2H+3" />
          <p rt="15.224" x="1007.5142" y="36728.69" v="320620" z="2" s="M+2H+4" />
        </MSPeaks>
      </Spectrum>
    </Compound>
    <Compound algo="FindByMolecularFeature">
      <Location m="1014.4952" rt="15.227" y="293759" v="7051952" />
      <Spectrum type="MFE" cpdAlgo="FindByMolecularFeature">
        <MSDetails p="+" />
        <Device type="TimeOfFlight" />
        <MSPeaks>
          <p rt="15.227" x="508.2549" y="293758.88" v="3649168" z="2" s="M+2H" />
          <p rt="15.227" x="508.7562" y="179947.45" v="2241039" z="2" s="M+2H+1" />
          <p rt="15.227" x="509.2565" y="71904.20" v="887063" z="2" s="M+2H+2" />
          <p rt="15.223" x="509.7571" y="22404.96" v="274682" z="2" s="M+2H+3" />
        </MSPeaks>
      </Spectrum>
    </Compound>
    <Compound algo="FindByMolecularFeature">
      <Location m="1029.4605" rt="15.227" y="315237" v="9911474" />
      <Spectrum type="MFE" cpdAlgo="FindByMolecularFeature">
        <MSDetails p="+" />
        <Device type="TimeOfFlight" />
        <MSPeaks>
          <p rt="15.229" x="515.7375" y="312788.19" v="3985016" z="2" s="M+2H" />
          <p rt="15.226" x="516.2398" y="315236.81" v="3926530" z="2" s="M+2H+1" />
          <p rt="15.226" x="516.7408" y="157653.13" v="1999930" z="2" s="M+2H+2" />
        </MSPeaks>
      </Spectrum>
    </Compound>
    <Compound algo="FindByMolecularFeature">
      <Location m="829.4785" rt="15.227" y="89985" v="1858851" />
      <Spectrum type="MFE" cpdAlgo="FindByMolecularFeature">
        <MSDetails p="+" />
        <Device type="TimeOfFlight" />
        <MSPeaks>
          <p rt="15.229" x="415.7468" y="19374.84" v="193376" z="2" s="M+2H" />
          <p rt="15.226" x="416.2483" y="10223.79" v="98554" z="2" s="M+2H+1" />
          <p rt="15.228" x="416.7483" y="3835.90" v="34283" z="2" s="M+2H+2" />
          <p rt="15.272" x="417.2483" y="726.97" v="10112" z="2" s="M+2H+3" />
          <p rt="15.228" x="830.4856" y="89985.42" v="902773" z="1" s="M+H" />
          <p rt="15.225" x="831.4885" y="43861.88" v="431997" z="1" s="M+H+1" />
          <p rt="15.230" x="832.4890" y="14904.55" v="149856" z="1" s="M+H+2" />
          <p rt="15.224" x="833.4891" y="3913.86" v="37900" z="1" s="M+H+3" />
        </MSPeaks>
      </Spectrum>
    </Compound>
    <Compound algo="FindByMolecularFeature">
      <Location m="516.2340" rt="15.228" y="233660" v="4741291" />
      <Spectrum type="MFE" cpdAlgo="FindByMolecularFeature">
        <MSDetails p="+" />
        <Device type="TimeOfFlight" />
        <MSPeaks>
          <p rt="15.228" x="517.2413" y="233660.45" v="2966429" z="1" s="M+H" />
          <p rt="15.227" x="518.2405" y="110707.68" v="1393969" z="1" s="M+H+1" />
          <p rt="15.229" x="519.2400" y="30054.85" v="380893" z="1" s="M+H+2" />
        </MSPeaks>
      </Spectrum>
    </Compound>
    <Compound algo="FindByMolecularFeature">
      <Location m="517.7336" rt="15.228" y="57787" v="964847" />
      <Spectrum type="MFE" cpdAlgo="FindByMolecularFeature">
        <MSDetails p="+" />
        <Device type="TimeOfFlight" />
        <MSPeaks>
          <p rt="15.228" x="518.7408" y="57786.69" v="735460" z="1" s="M+H" />
          <p rt="15.230" x="519.7400" y="12743.65" v="160840" z="1" s="M+H+1" />
          <p rt="15.221" x="520.7397" y="5376.51" v="68547" z="1" s="M+H+2" />
        </MSPeaks>
      </Spectrum>
    </Compound>
    <Compound algo="FindByMolecularFeature">
      <Location m="976.5468" rt="15.231" y="14094508" v="479160256" />
      <Spectrum type="MFE" cpdAlgo="FindByMolecularFeature">
        <MSDetails p="+" />
        <Device type="TimeOfFlight" />
        <MSPeaks>
          <p rt="15.226" x="489.2815" y="2872368.75" v="29700834" z="2" sat="true" s="M+2H" />
          <p rt="15.225" x="489.7831" y="1715971.88" v="17766866" z="2" s="M+2H+1" />
          <p rt="15.226" x="490.2846" y="599188.63" v="6220002" z="2" s="M+2H+2" />
          <p rt="15.225" x="490.7842" y="184999.03" v="1908193" z="2" s="M+2H+3" />
          <p rt="15.225" x="491.2845" y="45124.12" v="464715" z="2" s="M+2H+4" />
          <p rt="15.227" x="491.7849" y="9189.52" v="93023" z="2" s="M+2H+5" />
          <p rt="15.208" x="492.2860" y="537.45" v="5368" z="2" s="M+2H+6" />
          <p rt="15.234" x="977.5538" y="14094508.00" v="192280672" z="1" sat="true" s="M+H" />
          <p rt="15.232" x="978.5572" y="8420212.00" v="141952944" z="1" sat="true" s="M+H+1" />
          <p rt="15.229" x="979.5587" y="3152541.50" v="65218612" z="1" sat="true" s="M+H+2" />
          <p rt="15.226" x="980.5600" y="237425.25" v="18308376" z="1" s="M+H+3" />
          <p rt="15.224" x="981.5614" y="54459.08" v="4170182" z="1" s="M+H+4" />
          <p rt="15.229" x="982.5620" y="36691.25" v="804691" z="1" s="M+H+5" />
          <p rt="15.231" x="983.5623" y="33521.43" v="265761" z="1" s="M+H+6" />
        </MSPeaks>
      </Spectrum>
    </Compound>
    <Compound algo="FindByMolecularFeature">
      <Location m="278.1669" rt="15.231" y="52958" v="568163" />
      <Spectrum type="MFE" cpdAlgo="FindByMolecularFeature">
        <MSDetails p="+" />
        <Device type="TimeOfFlight" />
        <MSPeaks>
          <p rt="15.232" x="279.1742" y="52957.96" v="455861" z="1" s="M+H" />
          <p rt="15.231" x="280.1775" y="12819.73" v="108303" z="1" s="M+H+1" />
          <p rt="15.227" x="281.1812" y="2308.72" v="3999" z="1" s="M+H+2" />
        </MSPeaks>
      </Spectrum>
    </Compound>
    <Compound algo="FindByMolecularFeature">
      <Location m="486.2618" rt="15.236" y="68070" v="828376" />
      <Spectrum type="MFE" cpdAlgo="FindByMolecularFeature">
        <MSDetails p="+" />
        <Device type="TimeOfFlight" />
        <MSPeaks>
          <p rt="15.236" x="487.2691" y="68069.70" v="636888" z="1" s="M+H" />
          <p rt="15.237" x="488.2723" y="20276.11" v="191488" z="1" s="M+H+1" />
        </MSPeaks>
      </Spectrum>
    </Compound>
    <Compound algo="FindByMolecularFeature">
      <Location m="998.5283" rt="15.239" y="831989" v="25325276" />
      <Spectrum type="MFE" cpdAlgo="FindByMolecularFeature">
        <MSDetails p="+" />
        <Device type="TimeOfFlight" />
        <MSPeaks>
          <p rt="15.224" x="500.2657" y="31088.57" v="388072" z="2" s="M+2H" />
          <p rt="15.226" x="500.7668" y="23677.20" v="287970" z="2" s="M+2H+1" />
          <p rt="15.228" x="501.2623" y="43327.89" v="543997" z="2" s="M+2H+2" />
          <p rt="15.224" x="501.7628" y="24615.23" v="303823" z="2" s="M+2H+3" />
          <p rt="15.230" x="502.2633" y="8718.44" v="106544" z="2" s="M+2H+4" />
          <p rt="15.220" x="502.7632" y="2680.02" v="32422" z="2" s="M+2H+5" />
          <p rt="15.223" x="999.5359" y="831989.31" v="13301115" z="1" s="M+H" />
          <p rt="15.276" x="1000.5385" y="493469.25" v="6241791" z="1" s="M+H+1" />
          <p rt="15.234" x="1001.5392" y="179462.34" v="3052974" z="1" s="M+H+2" />
          <p rt="15.232" x="1002.5397" y="48834.84" v="838684" z="1" s="M+H+3" />
          <p rt="15.234" x="1003.5350" y="14106.63" v="227884" z="1" s="M+H+4" />
        </MSPeaks>
      </Spectrum>
    </Compound>
    <Compound algo="FindByMolecularFeature">
      <Location m="350.2460" rt="15.264" y="216886" v="2383701" />
      <Spectrum type="MFE" cpdAlgo="FindByMolecularFeature">
        <MSDetails p="+" />
        <Device type="TimeOfFlight" />
        <MSPeaks>
          <p rt="15.265" x="351.2533" y="216885.77" v="1949530" z="1" s="M+H" />
          <p rt="15.264" x="352.2566" y="48685.53" v="434171" z="1" s="M+H+1" />
        </MSPeaks>
      </Spectrum>
    </Compound>
    <Compound algo="FindByMolecularFeature">
      <Location m="1067.4988" rt="15.324" y="64366" v="925729" />
      <Spectrum type="MFE" cpdAlgo="FindByMolecularFeature">
        <MSDetails p="+" />
        <Device type="TimeOfFlight" />
        <MSPeaks>
          <p rt="15.324" x="534.7567" y="64365.84" v="441362" z="2" s="M+2H" />
          <p rt="15.325" x="535.2579" y="42756.77" v="300143" z="2" s="M+2H+1" />
          <p rt="15.322" x="535.7582" y="19603.23" v="134144" z="2" s="M+2H+2" />
          <p rt="15.324" x="536.2586" y="7170.23" v="50080" z="2" s="M+2H+3" />
        </MSPeaks>
      </Spectrum>
    </Compound>
    <Compound algo="FindByMolecularFeature">
      <Location m="199.1937" rt="15.325" y="99556" v="1069606" />
      <Spectrum type="MFE" cpdAlgo="FindByMolecularFeature">
        <MSDetails p="+" />
        <Device type="TimeOfFlight" />
        <MSPeaks>
          <p rt="15.326" x="200.2010" y="99555.75" v="937530" z="1" s="M+H" />
          <p rt="15.323" x="201.2042" y="14174.24" v="123835" z="1" s="M+H+1" />
          <p rt="15.325" x="202.2073" y="1569.43" v="8241" z="1" s="M+H+2" />
        </MSPeaks>
      </Spectrum>
    </Compound>
    <Compound algo="FindByMolecularFeature">
      <Location m="276.2092" rt="15.427" y="314944" v="3139128" />
      <Spectrum type="MFE" cpdAlgo="FindByMolecularFeature">
        <MSDetails p="+" />
        <Device type="TimeOfFlight" />
        <MSPeaks>
          <p rt="15.426" x="277.2164" y="314944.31" v="2528215" z="1" s="M+H" />
          <p rt="15.430" x="278.2203" y="65031.61" v="586634" z="1" s="M+H+1" />
          <p rt="15.421" x="553.4257" y="1943.47" v="7904" z="1" s="2M+H" />
          <p rt="15.428" x="554.4272" y="1201.85" v="4235" z="1" s="2M+H+1" />
        </MSPeaks>
      </Spectrum>
    </Compound>
    <Compound algo="FindByMolecularFeature">
      <Location m="544.2675" rt="15.430" y="189216" v="1809577" />
      <Spectrum type="MFE" cpdAlgo="FindByMolecularFeature">
        <MSDetails p="+" />
        <Device type="TimeOfFlight" />
        <MSPeaks>
          <p rt="15.430" x="545.2748" y="189215.88" v="1301518" z="1" s="M+H" />
          <p rt="15.431" x="546.2783" y="58957.95" v="404474" z="1" s="M+H+1" />
          <p rt="15.426" x="547.2806" y="13499.78" v="88371" z="1" s="M+H+2" />
          <p rt="15.431" x="548.2815" y="2147.24" v="15213" z="1" s="M+H+3" />
        </MSPeaks>
      </Spectrum>
    </Compound>
    <Compound algo="FindByMolecularFeature">
      <Location m="357.1942" rt="15.497" y="224718" v="1878106" />
      <Spectrum type="MFE" cpdAlgo="FindByMolecularFeature">
        <MSDetails p="+" />
        <Device type="TimeOfFlight" />
        <MSPeaks>
          <p rt="15.497" x="358.2015" y="224718.33" v="1473371" z="1" s="M+H" />
          <p rt="15.497" x="359.2046" y="53515.86" v="352808" z="1" s="M+H+1" />
          <p rt="15.505" x="360.2075" y="7504.73" v="48447" z="1" s="M+H+2" />
          <p rt="15.487" x="361.2113" y="553.98" v="3480" z="1" s="M+H+3" />
        </MSPeaks>
      </Spectrum>
    </Compound>
    <Compound algo="FindByMolecularFeature">
      <Location m="300.2091" rt="15.539" y="77248" v="837827" />
      <Spectrum type="MFE" cpdAlgo="FindByMolecularFeature">
        <MSDetails p="+" />
        <Device type="TimeOfFlight" />
        <MSPeaks>
          <p rt="15.563" x="151.1131" y="3033.48" v="25905" z="2" s="M+2H" />
          <p rt="15.538" x="301.2162" y="77248.01" v="629489" z="1" s="M+H" />
          <p rt="15.535" x="302.2196" y="17673.75" v="143428" z="1" s="M+H+1" />
          <p rt="15.558" x="303.2283" y="3031.34" v="39005" z="1" s="M+H+2" />
        </MSPeaks>
      </Spectrum>
    </Compound>
    <Compound algo="FindByMolecularFeature">
      <Location m="1067.4988" rt="15.553" y="79239" v="1284309" />
      <Spectrum type="MFE" cpdAlgo="FindByMolecularFeature">
        <MSDetails p="+" />
        <Device type="TimeOfFlight" />
        <MSPeaks>
          <p rt="15.552" x="534.7567" y="79238.87" v="615097" z="2" s="M+2H" />
          <p rt="15.552" x="535.2583" y="52104.63" v="397405" z="2" s="M+2H+1" />
          <p rt="15.554" x="535.7585" y="24037.53" v="185804" z="2" s="M+2H+2" />
          <p rt="15.551" x="536.2590" y="8770.76" v="66185" z="2" s="M+2H+3" />
          <p rt="15.566" x="536.7581" y="2614.52" v="19819" z="2" s="M+2H+4" />
        </MSPeaks>
      </Spectrum>
    </Compound>
    <Compound algo="FindByMolecularFeature">
      <Location m="1120.4110" rt="15.555" y="79752" v="1667087" />
      <Spectrum type="MFE" cpdAlgo="FindByMolecularFeature">
        <MSDetails p="+" />
        <Device type="TimeOfFlight" />
        <MSPeaks>
          <p rt="15.555" x="561.2128" y="75669.60" v="633256" z="2" s="M+2H" />
          <p rt="15.555" x="561.7151" y="79751.56" v="660917" z="2" s="M+2H+1" />
          <p rt="15.553" x="562.2162" y="45053.21" v="372914" z="2" s="M+2H+2" />
        </MSPeaks>
      </Spectrum>
    </Compound>
    <Compound algo="FindByMolecularFeature">
      <Location m="1105.4453" rt="15.555" y="61427" v="1172741" />
      <Spectrum type="MFE" cpdAlgo="FindByMolecularFeature">
        <MSDetails p="+" />
        <Device type="TimeOfFlight" />
        <MSPeaks>
          <p rt="15.555" x="553.7299" y="61426.87" v="569235" z="2" s="M+2H" />
          <p rt="15.556" x="554.2316" y="38414.27" v="354990" z="2" s="M+2H+1" />
          <p rt="15.554" x="554.7317" y="19524.70" v="181769" z="2" s="M+2H+2" />
          <p rt="15.551" x="555.2320" y="7105.24" v="66746" z="2" s="M+2H+3" />
        </MSPeaks>
      </Spectrum>
    </Compound>
    <Compound algo="FindByMolecularFeature">
      <Location m="561.7094" rt="15.555" y="71426" v="1046021" />
      <Spectrum type="MFE" cpdAlgo="FindByMolecularFeature">
        <MSDetails p="+" />
        <Device type="TimeOfFlight" />
        <MSPeaks>
          <p rt="15.556" x="562.7167" y="71425.96" v="618613" z="1" s="M+H" />
          <p rt="15.555" x="563.7162" y="35120.77" v="306114" z="1" s="M+H+1" />
          <p rt="15.553" x="564.7159" y="10563.41" v="93801" z="1" s="M+H+2" />
          <p rt="15.555" x="565.7142" y="3238.08" v="27493" z="1" s="M+H+3" />
        </MSPeaks>
      </Spectrum>
    </Compound>
    <Compound algo="FindByMolecularFeature">
      <Location m="283.3241" rt="15.559" y="143973" v="2487161" />
      <Spectrum type="MFE" cpdAlgo="FindByMolecularFeature">
        <MSDetails p="+" />
        <Device type="TimeOfFlight" />
        <MSPeaks>
          <p rt="15.559" x="284.3314" y="143972.73" v="2036029" z="1" s="M+H" />
          <p rt="15.558" x="285.3346" y="30822.72" v="412875" z="1" s="M+H+1" />
          <p rt="15.568" x="286.3352" y="3882.25" v="38257" z="1" s="M+H+2" />
        </MSPeaks>
      </Spectrum>
    </Compound>
    <Compound algo="FindByMolecularFeature">
      <Location m="279.2568" rt="15.572" y="679127" v="10660057" />
      <Spectrum type="MFE" cpdAlgo="FindByMolecularFeature">
        <MSDetails p="+" />
        <Device type="TimeOfFlight" />
        <MSPeaks>
          <p rt="15.573" x="280.2641" y="679127.00" v="8683160" z="1" s="M+H" />
          <p rt="15.572" x="281.2668" y="131679.50" v="1683686" z="1" s="M+H+1" />
          <p rt="15.553" x="282.2700" y="14642.66" v="183632" z="1" s="M+H+2" />
          <p rt="15.547" x="283.2632" y="2039.87" v="26594" z="1" s="M+H+3" />
          <p rt="15.608" x="559.5193" y="4837.68" v="21074" z="1" s="2M+H" />
          <p rt="15.553" x="560.5228" y="2379.18" v="20419" z="1" s="2M+H+1" />
        </MSPeaks>
      </Spectrum>
    </Compound>
    <Compound algo="FindByMolecularFeature">
      <Location m="262.2295" rt="15.612" y="83981" v="908650" />
      <Spectrum type="MFE" cpdAlgo="FindByMolecularFeature">
        <MSDetails p="+" />
        <Device type="TimeOfFlight" />
        <MSPeaks>
          <p rt="15.620" x="263.2368" y="83980.97" v="668096" z="1" s="M+H" />
          <p rt="15.579" x="264.2401" y="17116.61" v="205650" z="1" s="M+H+1" />
          <p rt="15.570" x="265.2455" y="2938.39" v="34904" z="1" s="M+H+2" />
        </MSPeaks>
      </Spectrum>
    </Compound>
    <Compound algo="FindByMolecularFeature">
      <Location m="218.1670" rt="15.844" y="119193" v="1088259" />
      <Spectrum type="MFE" cpdAlgo="FindByMolecularFeature">
        <MSDetails p="+" />
        <Device type="TimeOfFlight" />
        <MSPeaks>
          <p rt="15.844" x="219.1742" y="119192.95" v="909836" z="1" s="M+H" />
          <p rt="15.847" x="220.1775" y="21425.67" v="158883" z="1" s="M+H+1" />
          <p rt="15.848" x="221.1835" y="2486.29" v="19540" z="1" s="M+H+2" />
        </MSPeaks>
      </Spectrum>
    </Compound>
    <Compound algo="FindByMolecularFeature">
      <Location m="292.2038" rt="15.847" y="107342" v="936251" />
      <Spectrum type="MFE" cpdAlgo="FindByMolecularFeature">
        <MSDetails p="+" />
        <Device type="TimeOfFlight" />
        <MSPeaks>
          <p rt="15.847" x="293.2111" y="107341.68" v="789396" z="1" s="M+H" />
          <p rt="15.846" x="294.2150" y="20246.16" v="146856" z="1" s="M+H+1" />
        </MSPeaks>
      </Spectrum>
    </Compound>
    <Compound algo="FindByMolecularFeature">
      <Location m="274.1932" rt="15.851" y="86204" v="851466" />
      <Spectrum type="MFE" cpdAlgo="FindByMolecularFeature">
        <MSDetails p="+" />
        <Device type="TimeOfFlight" />
        <MSPeaks>
          <p rt="15.851" x="275.2005" y="86204.42" v="709548" z="1" s="M+H" />
          <p rt="15.852" x="276.2038" y="17060.26" v="141918" z="1" s="M+H+1" />
        </MSPeaks>
      </Spectrum>
    </Compound>
    <Compound algo="FindByMolecularFeature">
      <Location m="1063.5583" rt="15.854" y="102567" v="1947979" />
      <Spectrum type="MFE" cpdAlgo="FindByMolecularFeature">
        <MSDetails p="+" />
        <Device type="TimeOfFlight" />
        <MSPeaks>
          <p rt="15.853" x="532.7864" y="102566.66" v="947112" z="2" s="M+2H" />
          <p rt="15.854" x="533.2878" y="68705.30" v="633043" z="2" s="M+2H+1" />
          <p rt="15.855" x="533.7885" y="28770.90" v="263415" z="2" s="M+2H+2" />
          <p rt="15.851" x="534.2893" y="8876.15" v="80016" z="2" s="M+2H+3" />
          <p rt="15.844" x="534.7862" y="2322.12" v="24394" z="2" s="M+2H+4" />
        </MSPeaks>
      </Spectrum>
    </Compound>
    <Compound algo="FindByMolecularFeature">
      <Location m="185.1416" rt="15.867" y="83077" v="698278" />
      <Spectrum type="MFE" cpdAlgo="FindByMolecularFeature">
        <MSDetails p="+" />
        <Device type="TimeOfFlight" />
        <MSPeaks>
          <p rt="15.867" x="186.1489" y="83076.80" v="583913" z="1" s="M+H" />
          <p rt="15.869" x="187.1510" y="14051.45" v="99336" z="1" s="M+H+1" />
          <p rt="15.885" x="188.1528" y="1921.22" v="15029" z="1" s="M+H+2" />
        </MSPeaks>
      </Spectrum>
    </Compound>
    <Compound algo="FindByMolecularFeature">
      <Location m="279.2557" rt="15.871" y="253599" v="2619906" />
      <Spectrum type="MFE" cpdAlgo="FindByMolecularFeature">
        <MSDetails p="+" />
        <Device type="TimeOfFlight" />
        <MSPeaks>
          <p rt="15.872" x="280.2630" y="253599.16" v="2198653" z="1" s="M+H" />
          <p rt="15.868" x="281.2662" y="47253.98" v="389320" z="1" s="M+H+1" />
          <p rt="15.862" x="282.2720" y="5414.15" v="27990" z="1" s="M+H+2" />
          <p rt="15.865" x="559.5226" y="789.93" v="1972" z="1" s="2M+H" />
        </MSPeaks>
      </Spectrum>
    </Compound>
    <Compound algo="FindByMolecularFeature">
      <Location m="278.2251" rt="15.953" y="1489497" v="16390224" />
      <Spectrum type="MFE" cpdAlgo="FindByMolecularFeature">
        <MSDetails p="+" />
        <Device type="TimeOfFlight" />
        <MSPeaks>
          <p rt="15.953" x="279.2324" y="1489496.63" v="13149561" z="1" s="M+H" />
          <p rt="15.957" x="280.2354" y="300980.22" v="2844605" z="1" s="M+H+1" />
          <p rt="15.938" x="281.2396" y="31641.31" v="349212" z="1" s="M+H+2" />
          <p rt="15.891" x="282.2439" y="3382.89" v="46846" z="1" s="M+H+3" />
        </MSPeaks>
      </Spectrum>
    </Compound>
    <Compound algo="FindByMolecularFeature">
      <Location m="260.2142" rt="15.958" y="80337" v="1035522" />
      <Spectrum type="MFE" cpdAlgo="FindByMolecularFeature">
        <MSDetails p="+" />
        <Device type="TimeOfFlight" />
        <MSPeaks>
          <p rt="15.958" x="261.2214" y="80336.58" v="870159" z="1" s="M+H" />
          <p rt="15.958" x="262.2246" y="14491.50" v="165363" z="1" s="M+H+1" />
        </MSPeaks>
      </Spectrum>
    </Compound>
    <Compound algo="FindByMolecularFeature">
      <Location m="1119.4629" rt="15.997" y="85569" v="1778438" />
      <Spectrum type="MFE" cpdAlgo="FindByMolecularFeature">
        <MSDetails p="+" />
        <Device type="TimeOfFlight" />
        <MSPeaks>
          <p rt="15.995" x="560.7387" y="85569.46" v="898502" z="2" s="M+2H" />
          <p rt="16.001" x="561.2400" y="55867.32" v="495761" z="2" s="M+2H+1" />
          <p rt="15.993" x="561.7406" y="26687.24" v="297305" z="2" s="M+2H+2" />
          <p rt="15.998" x="562.2412" y="9384.30" v="86871" z="2" s="M+2H+3" />
        </MSPeaks>
      </Spectrum>
    </Compound>
    <Compound algo="FindByMolecularFeature">
      <Location m="1081.5154" rt="16.004" y="220378" v="3474810" />
      <Spectrum type="MFE" cpdAlgo="FindByMolecularFeature">
        <MSDetails p="+" />
        <Device type="TimeOfFlight" />
        <MSPeaks>
          <p rt="16.004" x="541.7650" y="220377.67" v="1601473" z="2" s="M+2H" />
          <p rt="16.005" x="542.2664" y="146694.75" v="1065987" z="2" s="M+2H+1" />
          <p rt="16.004" x="542.7663" y="71137.73" v="518002" z="2" s="M+2H+2" />
          <p rt="16.003" x="543.2669" y="26553.74" v="191950" z="2" s="M+2H+3" />
          <p rt="15.997" x="543.7682" y="8048.79" v="82953" z="2" s="M+2H+4" />
          <p rt="15.997" x="544.2701" y="2024.83" v="14445" z="2" s="M+2H+5" />
        </MSPeaks>
      </Spectrum>
    </Compound>
    <Compound algo="FindByMolecularFeature">
      <Location m="1135.4319" rt="16.005" y="122995" v="3391288" />
      <Spectrum type="MFE" cpdAlgo="FindByMolecularFeature">
        <MSDetails p="+" />
        <Device type="TimeOfFlight" />
        <MSPeaks>
          <p rt="16.005" x="568.7232" y="122995.18" v="1003729" z="2" s="M+2H" />
          <p rt="16.003" x="569.2241" y="67433.32" v="548647" z="2" s="M+2H+1" />
          <p rt="16.005" x="569.7245" y="107215.66" v="874274" z="2" s="M+2H+2" />
          <p rt="16.005" x="570.2258" y="62974.73" v="513520" z="2" s="M+2H+3" />
          <p rt="16.006" x="570.7242" y="55420.78" v="451118" z="2" s="M+2H+4" />
        </MSPeaks>
      </Spectrum>
    </Compound>
    <Compound algo="FindByMolecularFeature">
      <Location m="295.2517" rt="16.035" y="590832" v="7603527" />
      <Spectrum type="MFE" cpdAlgo="FindByMolecularFeature">
        <MSDetails p="+" />
        <Device type="TimeOfFlight" />
        <MSPeaks>
          <p rt="16.038" x="296.2590" y="590832.25" v="5808036" z="1" s="M+H" />
          <p rt="16.025" x="297.2612" y="125305.52" v="1589549" z="1" s="M+H+1" />
          <p rt="16.038" x="298.2633" y="16164.86" v="153843" z="1" s="M+H+2" />
          <p rt="16.028" x="299.2608" y="1826.28" v="19693" z="1" s="M+H+3" />
          <p rt="16.034" x="591.5094" y="1953.21" v="12796" z="1" s="2M+H" />
          <p rt="16.032" x="592.5114" y="935.79" v="3407" z="1" s="2M+H+1" />
        </MSPeaks>
      </Spectrum>
    </Compound>
    <Compound algo="FindByMolecularFeature">
      <Location m="274.1931" rt="16.114" y="56367" v="512769" />
      <Spectrum type="MFE" cpdAlgo="FindByMolecularFeature">
        <MSDetails p="+" />
        <Device type="TimeOfFlight" />
        <MSPeaks>
          <p rt="16.114" x="275.2004" y="56366.75" v="436440" z="1" s="M+H" />
          <p rt="16.115" x="276.2037" y="11133.58" v="76329" z="1" s="M+H+1" />
        </MSPeaks>
      </Spectrum>
    </Compound>
    <Compound algo="FindByMolecularFeature">
      <Location m="292.2038" rt="16.115" y="50938" v="473568" />
      <Spectrum type="MFE" cpdAlgo="FindByMolecularFeature">
        <MSDetails p="+" />
        <Device type="TimeOfFlight" />
        <MSPeaks>
          <p rt="16.115" x="293.2110" y="50937.59" v="400127" z="1" s="M+H" />
          <p rt="16.116" x="294.2151" y="10077.75" v="73441" z="1" s="M+H+1" />
        </MSPeaks>
      </Spectrum>
    </Compound>
    <Compound algo="FindByMolecularFeature">
      <Location m="286.2297" rt="16.116" y="130782" v="1236012" />
      <Spectrum type="MFE" cpdAlgo="FindByMolecularFeature">
        <MSDetails p="+" />
        <Device type="TimeOfFlight" />
        <MSPeaks>
          <p rt="16.117" x="287.2370" y="130781.92" v="990948" z="1" s="M+H" />
          <p rt="16.115" x="288.2405" y="29804.12" v="213628" z="1" s="M+H+1" />
          <p rt="16.110" x="289.2479" y="4445.93" v="30270" z="1" s="M+H+2" />
          <p rt="16.099" x="290.2544" y="171.26" v="1166" z="1" s="M+H+3" />
        </MSPeaks>
      </Spectrum>
    </Compound>
    <Compound algo="FindByMolecularFeature">
      <Location m="1081.5155" rt="16.220" y="227741" v="4220861" />
      <Spectrum type="MFE" cpdAlgo="FindByMolecularFeature">
        <MSDetails p="+" />
        <Device type="TimeOfFlight" />
        <MSPeaks>
          <p rt="16.220" x="541.7651" y="227741.22" v="1962795" z="2" s="M+2H" />
          <p rt="16.220" x="542.2663" y="151366.36" v="1312384" z="2" s="M+2H+1" />
          <p rt="16.219" x="542.7666" y="75275.57" v="634970" z="2" s="M+2H+2" />
          <p rt="16.220" x="543.2666" y="26430.58" v="227380" z="2" s="M+2H+3" />
          <p rt="16.217" x="543.7666" y="7803.18" v="65821" z="2" s="M+2H+4" />
          <p rt="16.209" x="544.2681" y="1798.02" v="15167" z="2" s="M+2H+5" />
          <p rt="16.237" x="544.7646" y="277.81" v="2344" z="2" s="M+2H+6" />
        </MSPeaks>
      </Spectrum>
    </Compound>
    <Compound algo="FindByMolecularFeature">
      <Location m="1134.4274" rt="16.224" y="168534" v="4020431" />
      <Spectrum type="MFE" cpdAlgo="FindByMolecularFeature">
        <MSDetails p="+" />
        <Device type="TimeOfFlight" />
        <MSPeaks>
          <p rt="16.223" x="568.2210" y="145216.28" v="1439573" z="2" s="M+2H" />
          <p rt="16.224" x="568.7233" y="168534.03" v="1663016" z="2" s="M+2H+1" />
          <p rt="16.224" x="569.2243" y="92461.09" v="917842" z="2" s="M+2H+2" />
        </MSPeaks>
      </Spectrum>
    </Compound>
    <Compound algo="FindByMolecularFeature">
      <Location m="1119.4616" rt="16.226" y="104142" v="2361078" />
      <Spectrum type="MFE" cpdAlgo="FindByMolecularFeature">
        <MSDetails p="+" />
        <Device type="TimeOfFlight" />
        <MSPeaks>
          <p rt="16.225" x="560.7381" y="104142.09" v="1149244" z="2" s="M+2H" />
          <p rt="16.226" x="561.2396" y="68758.23" v="761951" z="2" s="M+2H+1" />
          <p rt="16.225" x="561.7395" y="30829.07" v="327689" z="2" s="M+2H+2" />
          <p rt="16.229" x="562.2401" y="11537.54" v="122194" z="2" s="M+2H+3" />
        </MSPeaks>
      </Spectrum>
    </Compound>
    <Compound algo="FindByMolecularFeature">
      <Location m="568.7175" rt="16.226" y="136121" v="2499463" />
      <Spectrum type="MFE" cpdAlgo="FindByMolecularFeature">
        <MSDetails p="+" />
        <Device type="TimeOfFlight" />
        <MSPeaks>
          <p rt="16.226" x="569.7248" y="136121.30" v="1432798" z="1" s="M+H" />
          <p rt="16.226" x="570.7242" y="72571.82" v="769973" z="1" s="M+H+1" />
          <p rt="16.223" x="571.7238" y="21725.53" v="228842" z="1" s="M+H+2" />
          <p rt="16.228" x="572.7226" y="6546.98" v="67849" z="1" s="M+H+3" />
        </MSPeaks>
      </Spectrum>
    </Compound>
    <Compound algo="FindByMolecularFeature">
      <Location m="225.2094" rt="16.259" y="113329" v="1108163" />
      <Spectrum type="MFE" cpdAlgo="FindByMolecularFeature">
        <MSDetails p="+" />
        <Device type="TimeOfFlight" />
        <MSPeaks>
          <p rt="16.259" x="226.2167" y="113328.52" v="951230" z="1" s="M+H" />
          <p rt="16.257" x="227.2199" y="17145.68" v="140938" z="1" s="M+H+1" />
          <p rt="16.258" x="228.2220" y="2553.39" v="15995" z="1" s="M+H+2" />
        </MSPeaks>
      </Spectrum>
    </Compound>
    <Compound algo="FindByMolecularFeature">
      <Location m="992.5419" rt="16.308" y="566336" v="7902905" />
      <Spectrum type="MFE" cpdAlgo="FindByMolecularFeature">
        <MSDetails p="+" />
        <Device type="TimeOfFlight" />
        <MSPeaks>
          <p rt="16.316" x="497.2783" y="10826.96" v="84388" z="2" s="M+2H" />
          <p rt="16.310" x="497.7800" y="7446.72" v="55885" z="2" s="M+2H+1" />
          <p rt="16.321" x="498.2816" y="2825.23" v="19911" z="2" s="M+2H+2" />
          <p rt="16.303" x="498.7806" y="500.83" v="3529" z="2" s="M+2H+3" />
          <p rt="16.308" x="993.5491" y="566336.38" v="4136824" z="1" s="M+H" />
          <p rt="16.308" x="994.5518" y="327209.84" v="2384743" z="1" s="M+H+1" />
          <p rt="16.306" x="995.5525" y="123016.43" v="900844" z="1" s="M+H+2" />
          <p rt="16.307" x="996.5530" y="33433.32" v="245949" z="1" s="M+H+3" />
          <p rt="16.311" x="997.5545" y="8076.68" v="58112" z="1" s="M+H+4" />
          <p rt="16.319" x="998.5544" y="1827.58" v="12719" z="1" s="M+H+5" />
        </MSPeaks>
      </Spectrum>
    </Compound>
    <Compound algo="FindByMolecularFeature">
      <Location m="1017.5733" rt="16.322" y="537363" v="7499391" />
      <Spectrum type="MFE" cpdAlgo="FindByMolecularFeature">
        <MSDetails p="+" />
        <Device type="TimeOfFlight" />
        <MSPeaks>
          <p rt="16.335" x="509.7940" y="13384.54" v="110869" z="2" s="M+2H" />
          <p rt="16.339" x="510.2955" y="8130.49" v="67211" z="2" s="M+2H+1" />
          <p rt="16.338" x="510.7963" y="3415.49" v="27230" z="2" s="M+2H+2" />
          <p rt="16.322" x="1018.5805" y="537362.88" v="3828785" z="1" s="M+H" />
          <p rt="16.322" x="1019.5833" y="318351.78" v="2283198" z="1" s="M+H+1" />
          <p rt="16.321" x="1020.5842" y="121500.91" v="864713" z="1" s="M+H+2" />
          <p rt="16.322" x="1021.5846" y="34775.29" v="248999" z="1" s="M+H+3" />
          <p rt="16.321" x="1022.5860" y="8195.76" v="55833" z="1" s="M+H+4" />
          <p rt="16.329" x="1023.5870" y="1842.56" v="12553" z="1" s="M+H+5" />
        </MSPeaks>
      </Spectrum>
    </Compound>
    <Compound algo="FindByMolecularFeature">
      <Location m="1014.5223" rt="16.332" y="103926" v="1215455" />
      <Spectrum type="MFE" cpdAlgo="FindByMolecularFeature">
        <MSDetails p="+" />
        <Device type="TimeOfFlight" />
        <MSPeaks>
          <p rt="16.333" x="1015.5296" y="103926.45" v="666516" z="1" s="M+H" />
          <p rt="16.329" x="1016.5326" y="61715.53" v="390108" z="1" s="M+H+1" />
          <p rt="16.333" x="1017.5338" y="22799.55" v="158831" z="1" s="M+H+2" />
        </MSPeaks>
      </Spectrum>
    </Compound>
    <Compound algo="FindByMolecularFeature">
      <Location m="325.3712" rt="16.365" y="193879" v="1445818" />
      <Spectrum type="MFE" cpdAlgo="FindByMolecularFeature">
        <MSDetails p="+" />
        <Device type="TimeOfFlight" />
        <MSPeaks>
          <p rt="16.365" x="326.3784" y="193878.50" v="1156176" z="1" s="M+H" />
          <p rt="16.364" x="327.3815" y="45028.36" v="257522" z="1" s="M+H+1" />
          <p rt="16.365" x="328.3849" y="5768.03" v="32120" z="1" s="M+H+2" />
        </MSPeaks>
      </Spectrum>
    </Compound>
    <Compound algo="FindByMolecularFeature">
      <Location m="279.2560" rt="16.376" y="64398" v="665064" />
      <Spectrum type="MFE" cpdAlgo="FindByMolecularFeature">
        <MSDetails p="+" />
        <Device type="TimeOfFlight" />
        <MSPeaks>
          <p rt="16.373" x="280.2632" y="64398.27" v="517316" z="1" s="M+H" />
          <p rt="16.386" x="281.2649" y="14217.18" v="147749" z="1" s="M+H+1" />
        </MSPeaks>
      </Spectrum>
    </Compound>
    <Compound algo="FindByMolecularFeature">
      <Location m="295.2518" rt="16.384" y="964857" v="12063789" />
      <Spectrum type="MFE" cpdAlgo="FindByMolecularFeature">
        <MSDetails p="+" />
        <Device type="TimeOfFlight" />
        <MSPeaks>
          <p rt="16.384" x="296.2590" y="964857.06" v="9892794" z="1" s="M+H" />
          <p rt="16.387" x="297.2620" y="188794.89" v="1874072" z="1" s="M+H+1" />
          <p rt="16.387" x="298.2652" y="22055.16" v="187817" z="1" s="M+H+2" />
          <p rt="16.393" x="299.2685" y="2210.20" v="23701" z="1" s="M+H+3" />
          <p rt="16.376" x="591.5093" y="5493.80" v="32612" z="1" s="2M+H" />
          <p rt="16.372" x="592.5118" y="2507.82" v="10091" z="1" s="2M+H+1" />
        </MSPeaks>
      </Spectrum>
    </Compound>
    <Compound algo="FindByMolecularFeature">
      <Location m="317.2333" rt="16.416" y="177472" v="1884068" />
      <Spectrum type="MFE" cpdAlgo="FindByMolecularFeature">
        <MSDetails p="+" />
        <Device type="TimeOfFlight" />
        <MSPeaks>
          <p rt="16.416" x="318.2406" y="177472.25" v="1543685" z="1" s="M+H" />
          <p rt="16.414" x="319.2434" y="35016.92" v="306096" z="1" s="M+H+1" />
          <p rt="16.415" x="320.2491" y="4124.29" v="34288" z="1" s="M+H+2" />
        </MSPeaks>
      </Spectrum>
    </Compound>
    <Compound algo="FindByMolecularFeature">
      <Location m="278.2248" rt="16.457" y="247563" v="3480856" />
      <Spectrum type="MFE" cpdAlgo="FindByMolecularFeature">
        <MSDetails p="+" />
        <Device type="TimeOfFlight" />
        <MSPeaks>
          <p rt="16.455" x="279.2320" y="247562.77" v="2837922" z="1" s="M+H" />
          <p rt="16.456" x="280.2353" y="52038.94" v="599280" z="1" s="M+H+1" />
          <p rt="16.519" x="281.2455" y="5549.79" v="43654" z="1" s="M+H+2" />
        </MSPeaks>
      </Spectrum>
    </Compound>
    <Compound algo="FindByMolecularFeature">
      <Location m="276.2088" rt="16.555" y="52351" v="487269" />
      <Spectrum type="MFE" cpdAlgo="FindByMolecularFeature">
        <MSDetails p="+" />
        <Device type="TimeOfFlight" />
        <MSPeaks>
          <p rt="16.557" x="277.2160" y="52351.39" v="400824" z="1" s="M+H" />
          <p rt="16.549" x="278.2203" y="11654.76" v="86446" z="1" s="M+H+1" />
        </MSPeaks>
      </Spectrum>
    </Compound>
    <Compound algo="FindByMolecularFeature">
      <Location m="294.2195" rt="16.858" y="197827" v="1844985" />
      <Spectrum type="MFE" cpdAlgo="FindByMolecularFeature">
        <MSDetails p="+" />
        <Device type="TimeOfFlight" />
        <MSPeaks>
          <p rt="16.858" x="295.2268" y="197826.89" v="1466459" z="1" s="M+H" />
          <p rt="16.861" x="296.2304" y="39941.51" v="374736" z="1" s="M+H+1" />
          <p rt="16.836" x="589.4469" y="923.50" v="1895" z="1" s="2M+H" />
        </MSPeaks>
      </Spectrum>
    </Compound>
    <Compound algo="FindByMolecularFeature">
      <Location m="258.1982" rt="16.860" y="50183" v="461894" />
      <Spectrum type="MFE" cpdAlgo="FindByMolecularFeature">
        <MSDetails p="+" />
        <Device type="TimeOfFlight" />
        <MSPeaks>
          <p rt="16.859" x="259.2054" y="50183.11" v="389750" z="1" s="M+H" />
          <p rt="16.862" x="260.2089" y="9755.18" v="72145" z="1" s="M+H+1" />
        </MSPeaks>
      </Spectrum>
    </Compound>
    <Compound algo="FindByMolecularFeature">
      <Location m="276.2094" rt="16.860" y="632228" v="6286049" />
      <Spectrum type="MFE" cpdAlgo="FindByMolecularFeature">
        <MSDetails p="+" />
        <Device type="TimeOfFlight" />
        <MSPeaks>
          <p rt="16.860" x="277.2167" y="632228.13" v="5203085" z="1" s="M+H" />
          <p rt="16.860" x="278.2197" y="133521.23" v="1082964" z="1" s="M+H+1" />
        </MSPeaks>
      </Spectrum>
    </Compound>
    <Compound algo="FindByMolecularFeature">
      <Location m="317.2331" rt="16.875" y="71100" v="708079" />
      <Spectrum type="MFE" cpdAlgo="FindByMolecularFeature">
        <MSDetails p="+" />
        <Device type="TimeOfFlight" />
        <MSPeaks>
          <p rt="16.875" x="318.2404" y="71100.39" v="568566" z="1" s="M+H" />
          <p rt="16.879" x="319.2428" y="14659.48" v="123616" z="1" s="M+H+1" />
          <p rt="16.857" x="320.2500" y="1616.42" v="15898" z="1" s="M+H+2" />
        </MSPeaks>
      </Spectrum>
    </Compound>
    <Compound algo="FindByMolecularFeature">
      <Location m="295.2514" rt="16.880" y="460734" v="4733887" />
      <Spectrum type="MFE" cpdAlgo="FindByMolecularFeature">
        <MSDetails p="+" />
        <Device type="TimeOfFlight" />
        <MSPeaks>
          <p rt="16.880" x="296.2587" y="460733.50" v="3914602" z="1" s="M+H" />
          <p rt="16.881" x="297.2617" y="86787.60" v="737877" z="1" s="M+H+1" />
          <p rt="16.874" x="298.2687" y="8076.02" v="64409" z="1" s="M+H+2" />
          <p rt="16.867" x="299.2707" y="1964.26" v="16999" z="1" s="M+H+3" />
        </MSPeaks>
      </Spectrum>
    </Compound>
    <Compound algo="FindByMolecularFeature">
      <Location m="451.3147" rt="16.930" y="139462" v="1466859" />
      <Spectrum type="MFE" cpdAlgo="FindByMolecularFeature">
        <MSDetails p="+" />
        <Device type="TimeOfFlight" />
        <MSPeaks>
          <p rt="16.929" x="452.3220" y="139462.33" v="1120570" z="1" s="M+H" />
          <p rt="16.930" x="453.3253" y="34982.95" v="271638" z="1" s="M+H+1" />
          <p rt="16.927" x="454.3285" y="7074.20" v="62889" z="1" s="M+H+2" />
          <p rt="16.950" x="455.3375" y="1540.17" v="11761" z="1" s="M+H+3" />
        </MSPeaks>
      </Spectrum>
    </Compound>
    <Compound algo="FindByMolecularFeature">
      <Location m="321.2669" rt="17.293" y="89800" v="797713" />
      <Spectrum type="MFE" cpdAlgo="FindByMolecularFeature">
        <MSDetails p="+" />
        <Device type="TimeOfFlight" />
        <MSPeaks>
          <p rt="17.293" x="322.2741" y="89800.49" v="635133" z="1" s="M+H" />
          <p rt="17.289" x="323.2772" y="20329.33" v="143377" z="1" s="M+H+1" />
          <p rt="17.299" x="324.2809" y="2898.37" v="19203" z="1" s="M+H+2" />
        </MSPeaks>
      </Spectrum>
    </Compound>
    <Compound algo="FindByMolecularFeature">
      <Location m="295.2509" rt="17.301" y="91210" v="750232" />
      <Spectrum type="MFE" cpdAlgo="FindByMolecularFeature">
        <MSDetails p="+" />
        <Device type="TimeOfFlight" />
        <MSPeaks>
          <p rt="17.300" x="296.2582" y="91210.34" v="620487" z="1" s="M+H" />
          <p rt="17.301" x="297.2613" y="19385.40" v="129745" z="1" s="M+H+1" />
        </MSPeaks>
      </Spectrum>
    </Compound>
    <Compound algo="FindByMolecularFeature">
      <Location m="1057.6066" rt="17.475" y="1349534" v="26343566" />
      <Spectrum type="MFE" cpdAlgo="FindByMolecularFeature">
        <MSDetails p="+" />
        <Device type="TimeOfFlight" />
        <MSPeaks>
          <p rt="17.476" x="529.8106" y="1349533.50" v="13133196" z="2" s="M+2H" />
          <p rt="17.473" x="530.3123" y="858836.25" v="8364711" z="2" s="M+2H+1" />
          <p rt="17.476" x="530.8133" y="354287.88" v="3453020" z="2" s="M+2H+2" />
          <p rt="17.476" x="531.3134" y="108292.70" v="1054495" z="2" s="M+2H+3" />
          <p rt="17.476" x="531.8140" y="27876.64" v="268569" z="2" s="M+2H+4" />
          <p rt="17.475" x="532.3149" y="5827.70" v="54916" z="2" s="M+2H+5" />
          <p rt="17.486" x="532.8113" y="1572.29" v="14662" z="2" s="M+2H+6" />
        </MSPeaks>
      </Spectrum>
    </Compound>
    <Compound algo="FindByMolecularFeature">
      <Location m="944.5199" rt="17.477" y="118326" v="2457421" />
      <Spectrum type="MFE" cpdAlgo="FindByMolecularFeature">
        <MSDetails p="+" />
        <Device type="TimeOfFlight" />
        <MSPeaks>
          <p rt="17.475" x="473.2682" y="17142.45" v="163149" z="2" s="M+2H" />
          <p rt="17.480" x="473.7697" y="11153.08" v="105914" z="2" s="M+2H+1" />
          <p rt="17.471" x="474.2700" y="4223.98" v="38396" z="2" s="M+2H+2" />
          <p rt="17.476" x="945.5269" y="118326.38" v="1159858" z="1" s="M+H" />
          <p rt="17.478" x="946.5297" y="66852.99" v="656474" z="1" s="M+H+1" />
          <p rt="17.481" x="947.5309" y="25198.36" v="246985" z="1" s="M+H+2" />
          <p rt="17.481" x="948.5322" y="7281.59" v="71283" z="1" s="M+H+3" />
          <p rt="17.474" x="949.5346" y="1615.68" v="15360" z="1" s="M+H+4" />
        </MSPeaks>
      </Spectrum>
    </Compound>
    <Compound algo="FindByMolecularFeature">
      <Location m="1095.5533" rt="17.484" y="226700" v="6291106" />
      <Spectrum type="MFE" cpdAlgo="FindByMolecularFeature">
        <MSDetails p="+" />
        <Device type="TimeOfFlight" />
        <MSPeaks>
          <p rt="17.484" x="548.7840" y="226700.00" v="3043915" z="2" s="M+2H" />
          <p rt="17.483" x="549.2853" y="156119.70" v="2085406" z="2" s="M+2H+1" />
          <p rt="17.483" x="549.7858" y="65265.72" v="875399" z="2" s="M+2H+2" />
          <p rt="17.487" x="550.2861" y="21324.69" v="286385" z="2" s="M+2H+3" />
        </MSPeaks>
      </Spectrum>
    </Compound>
    <Compound algo="FindByMolecularFeature">
      <Location m="1111.5240" rt="17.488" y="253087" v="13545580" />
      <Spectrum type="MFE" cpdAlgo="FindByMolecularFeature">
        <MSDetails p="+" />
        <Device type="TimeOfFlight" />
        <MSPeaks>
          <p rt="17.488" x="556.7693" y="243257.58" v="3526448" z="2" s="M+2H" />
          <p rt="17.487" x="557.2705" y="133738.08" v="1932398" z="2" s="M+2H+1" />
          <p rt="17.490" x="557.7708" y="253087.13" v="3680499" z="2" s="M+2H+2" />
          <p rt="17.487" x="558.2717" y="157208.31" v="2267422" z="2" s="M+2H+3" />
          <p rt="17.489" x="558.7701" y="147932.36" v="2138814" z="2" s="M+2H+4" />
        </MSPeaks>
      </Spectrum>
    </Compound>
    <Compound algo="FindByMolecularFeature">
      <Location m="558.2629" rt="17.489" y="83815" v="1475356" />
      <Spectrum type="MFE" cpdAlgo="FindByMolecularFeature">
        <MSDetails p="+" />
        <Device type="TimeOfFlight" />
        <MSPeaks>
          <p rt="17.490" x="559.2701" y="83815.17" v="1148331" z="1" s="M+H" />
          <p rt="17.488" x="560.2694" y="18027.17" v="240096" z="1" s="M+H+1" />
          <p rt="17.488" x="561.2683" y="6436.60" v="86929" z="1" s="M+H+2" />
        </MSPeaks>
      </Spectrum>
    </Compound>
    <Compound algo="FindByMolecularFeature">
      <Location m="297.2669" rt="17.712" y="96539" v="1085136" />
      <Spectrum type="MFE" cpdAlgo="FindByMolecularFeature">
        <MSDetails p="+" />
        <Device type="TimeOfFlight" />
        <MSPeaks>
          <p rt="17.713" x="298.2742" y="96539.49" v="872668" z="1" s="M+H" />
          <p rt="17.710" x="299.2772" y="20663.92" v="184958" z="1" s="M+H+1" />
          <p rt="17.714" x="300.2830" y="3037.98" v="27511" z="1" s="M+H+2" />
        </MSPeaks>
      </Spectrum>
    </Compound>
    <Compound algo="FindByMolecularFeature">
      <Location m="279.2564" rt="17.715" y="166434" v="1676908" />
      <Spectrum type="MFE" cpdAlgo="FindByMolecularFeature">
        <MSDetails p="+" />
        <Device type="TimeOfFlight" />
        <MSPeaks>
          <p rt="17.715" x="280.2637" y="166434.06" v="1348372" z="1" s="M+H" />
          <p rt="17.715" x="281.2657" y="36891.96" v="299616" z="1" s="M+H+1" />
          <p rt="17.716" x="282.2685" y="3818.55" v="28920" z="1" s="M+H+2" />
        </MSPeaks>
      </Spectrum>
    </Compound>
    <Compound algo="FindByMolecularFeature">
      <Location m="1105.4217" rt="17.807" y="94573" v="3240436" />
      <Spectrum type="MFE" cpdAlgo="FindByMolecularFeature">
        <MSDetails p="+" />
        <Device type="TimeOfFlight" />
        <MSPeaks>
          <p rt="17.806" x="553.7181" y="72021.09" v="638708" z="2" s="M+2H" />
          <p rt="17.805" x="554.2193" y="44088.26" v="387940" z="2" s="M+2H+1" />
          <p rt="17.807" x="554.7193" y="94573.07" v="834464" z="2" s="M+2H+2" />
          <p rt="17.807" x="555.2203" y="57311.91" v="503840" z="2" s="M+2H+3" />
          <p rt="17.807" x="555.7187" y="54486.76" v="480167" z="2" s="M+2H+4" />
          <p rt="17.808" x="556.2197" y="28898.16" v="253318" z="2" s="M+2H+5" />
          <p rt="17.805" x="556.7185" y="16164.12" v="141998" z="2" s="M+2H+6" />
        </MSPeaks>
      </Spectrum>
    </Compound>
    <Compound algo="FindByMolecularFeature">
      <Location m="1089.4509" rt="17.807" y="66419" v="1214852" />
      <Spectrum type="MFE" cpdAlgo="FindByMolecularFeature">
        <MSDetails p="+" />
        <Device type="TimeOfFlight" />
        <MSPeaks>
          <p rt="17.807" x="545.7327" y="66419.01" v="597285" z="2" s="M+2H" />
          <p rt="17.806" x="546.2342" y="41596.39" v="369501" z="2" s="M+2H+1" />
          <p rt="17.809" x="546.7341" y="19894.20" v="179937" z="2" s="M+2H+2" />
          <p rt="17.802" x="547.2344" y="7699.16" v="68129" z="2" s="M+2H+3" />
        </MSPeaks>
      </Spectrum>
    </Compound>
    <Compound algo="FindByMolecularFeature">
      <Location m="278.1520" rt="17.949" y="84557" v="1057012" />
      <Spectrum type="MFE" cpdAlgo="FindByMolecularFeature">
        <MSDetails p="+" />
        <Device type="TimeOfFlight" />
        <MSPeaks>
          <p rt="17.948" x="279.1593" y="84556.70" v="880950" z="1" s="M+H" />
          <p rt="17.951" x="280.1623" y="14407.63" v="149411" z="1" s="M+H+1" />
          <p rt="17.958" x="281.1663" y="2685.92" v="26650" z="1" s="M+H+2" />
        </MSPeaks>
      </Spectrum>
    </Compound>
    <Compound algo="FindByMolecularFeature">
      <Location m="148.0160" rt="17.955" y="195333" v="2409633" />
      <Spectrum type="MFE" cpdAlgo="FindByMolecularFeature">
        <MSDetails p="+" />
        <Device type="TimeOfFlight" />
        <MSPeaks>
          <p rt="17.956" x="149.0232" y="195333.48" v="2225870" z="1" s="M+H" />
          <p rt="17.950" x="150.0265" y="16264.94" v="183763" z="1" s="M+H+1" />
        </MSPeaks>
      </Spectrum>
    </Compound>
    <Compound algo="FindByMolecularFeature">
      <Location m="300.1338" rt="17.971" y="74517" v="874283" />
      <Spectrum type="MFE" cpdAlgo="FindByMolecularFeature">
        <MSDetails p="+" />
        <Device type="TimeOfFlight" />
        <MSPeaks>
          <p rt="17.971" x="301.1411" y="74517.11" v="722446" z="1" s="M+H" />
          <p rt="17.972" x="302.1444" y="14019.19" v="133889" z="1" s="M+H+1" />
          <p rt="17.979" x="303.1481" y="2019.37" v="17948" z="1" s="M+H+2" />
        </MSPeaks>
      </Spectrum>
    </Compound>
    <Compound algo="FindByMolecularFeature">
      <Location m="382.1969" rt="18.088" y="105965" v="700019" />
      <Spectrum type="MFE" cpdAlgo="FindByMolecularFeature">
        <MSDetails p="+" />
        <Device type="TimeOfFlight" />
        <MSPeaks>
          <p rt="18.088" x="383.2041" y="105965.36" v="561555" z="1" s="M+H" />
          <p rt="18.089" x="384.2075" y="22327.75" v="116767" z="1" s="M+H+1" />
          <p rt="18.083" x="385.2097" y="3964.92" v="20140" z="1" s="M+H+2" />
          <p rt="18.086" x="386.2121" y="306.43" v="1557" z="1" s="M+H+3" />
        </MSPeaks>
      </Spectrum>
    </Compound>
    <Compound algo="FindByMolecularFeature">
      <Location m="360.2150" rt="18.104" y="96565" v="768320" />
      <Spectrum type="MFE" cpdAlgo="FindByMolecularFeature">
        <MSDetails p="+" />
        <Device type="TimeOfFlight" />
        <MSPeaks>
          <p rt="18.104" x="361.2222" y="96565.18" v="618277" z="1" s="M+H" />
          <p rt="18.102" x="362.2253" y="20615.77" v="128845" z="1" s="M+H+1" />
          <p rt="18.104" x="363.2283" y="3510.03" v="21199" z="1" s="M+H+2" />
        </MSPeaks>
      </Spectrum>
    </Compound>
    <Compound algo="FindByMolecularFeature">
      <Location m="1077.5958" rt="18.141" y="59174" v="685086" />
      <Spectrum type="MFE" cpdAlgo="FindByMolecularFeature">
        <MSDetails p="+" />
        <Device type="TimeOfFlight" />
        <MSPeaks>
          <p rt="18.140" x="539.8052" y="59173.64" v="356807" z="2" s="M+2H" />
          <p rt="18.146" x="540.3068" y="40026.56" v="239016" z="2" s="M+2H+1" />
          <p rt="18.126" x="540.8078" y="14404.06" v="61816" z="2" s="M+2H+2" />
          <p rt="18.151" x="541.3099" y="4306.94" v="27447" z="2" s="M+2H+3" />
        </MSPeaks>
      </Spectrum>
    </Compound>
    <Compound algo="FindByMolecularFeature">
      <Location m="1093.5664" rt="18.148" y="67107" v="1442142" />
      <Spectrum type="MFE" cpdAlgo="FindByMolecularFeature">
        <MSDetails p="+" />
        <Device type="TimeOfFlight" />
        <MSPeaks>
          <p rt="18.151" x="547.7905" y="56623.02" v="362043" z="2" s="M+2H" />
          <p rt="18.155" x="548.2921" y="31004.66" v="192439" z="2" s="M+2H+1" />
          <p rt="18.143" x="548.7918" y="67106.53" v="376936" z="2" s="M+2H+2" />
          <p rt="18.147" x="549.2930" y="44038.50" v="281777" z="2" s="M+2H+3" />
          <p rt="18.149" x="549.7915" y="36191.08" v="228947" z="2" s="M+2H+4" />
        </MSPeaks>
      </Spectrum>
    </Compound>
    <Compound algo="FindByMolecularFeature">
      <Location m="982.5336" rt="18.203" y="810504" v="12461671" />
      <Spectrum type="MFE" cpdAlgo="FindByMolecularFeature">
        <MSDetails p="+" />
        <Device type="TimeOfFlight" />
        <MSPeaks>
          <p rt="18.223" x="492.2682" y="26883.80" v="222951" z="2" s="M+2H" />
          <p rt="18.220" x="492.7695" y="19396.28" v="155734" z="2" s="M+2H+1" />
          <p rt="18.219" x="493.2672" y="17661.88" v="148813" z="2" s="M+2H+2" />
          <p rt="18.203" x="983.5413" y="810504.25" v="6312163" z="1" s="M+H" />
          <p rt="18.202" x="984.5439" y="481508.03" v="3747054" z="1" s="M+H+1" />
          <p rt="18.202" x="985.5447" y="177779.06" v="1392124" z="1" s="M+H+2" />
          <p rt="18.202" x="986.5450" y="48809.59" v="381905" z="1" s="M+H+3" />
          <p rt="18.205" x="987.5416" y="12958.65" v="100928" z="1" s="M+H+4" />
        </MSPeaks>
      </Spectrum>
    </Compound>
    <Compound algo="FindByMolecularFeature">
      <Location m="998.5018" rt="18.217" y="324056" v="5912242" />
      <Spectrum type="MFE" cpdAlgo="FindByMolecularFeature">
        <MSDetails p="+" />
        <Device type="TimeOfFlight" />
        <MSPeaks>
          <p rt="18.221" x="500.2579" y="324056.28" v="2743867" z="2" s="M+2H" />
          <p rt="18.219" x="500.7591" y="210614.17" v="1776096" z="2" s="M+2H+1" />
          <p rt="18.218" x="501.2594" y="83786.20" v="719505" z="2" s="M+2H+2" />
          <p rt="18.237" x="501.7600" y="33367.80" v="292165" z="2" s="M+2H+3" />
          <p rt="18.194" x="999.5134" y="47318.02" v="380609" z="1" s="M+H" />
        </MSPeaks>
      </Spectrum>
    </Compound>
    <Compound algo="FindByMolecularFeature">
      <Location m="1019.4727" rt="18.219" y="77253" v="1206806" />
      <Spectrum type="MFE" cpdAlgo="FindByMolecularFeature">
        <MSDetails p="+" />
        <Device type="TimeOfFlight" />
        <MSPeaks>
          <p rt="18.220" x="510.7437" y="77253.29" v="641892" z="2" s="M+2H" />
          <p rt="18.222" x="511.2427" y="40453.82" v="335568" z="2" s="M+2H+1" />
          <p rt="18.224" x="511.7429" y="16644.75" v="136533" z="2" s="M+2H+2" />
          <p rt="18.192" x="1020.4780" y="9880.25" v="56846" z="1" s="M+H" />
          <p rt="18.188" x="1021.4760" y="5337.91" v="28093" z="1" s="M+H+1" />
          <p rt="18.186" x="1022.4770" y="2658.80" v="7874" z="1" s="M+H+2" />
        </MSPeaks>
      </Spectrum>
    </Compound>
    <Compound algo="FindByMolecularFeature">
      <Location m="1977.0241" rt="18.219" y="124607" v="2358468" />
      <Spectrum type="MFE" cpdAlgo="FindByMolecularFeature">
        <MSDetails p="+" />
        <Device type="TimeOfFlight" />
        <MSPeaks>
          <p rt="18.219" x="989.5193" y="124606.96" v="652297" z="2" s="M+2H" />
          <p rt="18.219" x="990.0205" y="109580.82" v="530494" z="2" s="M+2H+1" />
          <p rt="18.218" x="990.5201" y="99059.50" v="491445" z="2" s="M+2H+2" />
          <p rt="18.219" x="991.0200" y="68096.38" v="355612" z="2" s="M+2H+3" />
          <p rt="18.220" x="991.5199" y="40514.04" v="219302" z="2" s="M+2H+4" />
          <p rt="18.220" x="992.0199" y="21416.59" v="109317" z="2" s="M+2H+5" />
        </MSPeaks>
      </Spectrum>
    </Compound>
    <Compound algo="FindByMolecularFeature">
      <Location m="1959.0585" rt="18.220" y="92359" v="1411961" />
      <Spectrum type="MFE" cpdAlgo="FindByMolecularFeature">
        <MSDetails p="+" />
        <Device type="TimeOfFlight" />
        <MSPeaks>
          <p rt="18.222" x="980.5365" y="75194.21" v="383089" z="2" s="M+2H" />
          <p rt="18.219" x="981.0338" y="92358.78" v="480337" z="2" s="M+2H+1" />
          <p rt="18.218" x="981.5356" y="63653.52" v="307162" z="2" s="M+2H+2" />
          <p rt="18.217" x="982.0348" y="32052.69" v="168916" z="2" s="M+2H+3" />
          <p rt="18.221" x="982.5366" y="15113.05" v="72457" z="2" s="M+2H+4" />
        </MSPeaks>
      </Spectrum>
    </Compound>
    <Compound algo="FindByMolecularFeature">
      <Location m="1014.4710" rt="18.220" y="270138" v="8194407" />
      <Spectrum type="MFE" cpdAlgo="FindByMolecularFeature">
        <MSDetails p="+" />
        <Device type="TimeOfFlight" />
        <MSPeaks>
          <p rt="18.221" x="508.2429" y="211724.86" v="1779452" z="2" s="M+2H" />
          <p rt="18.219" x="508.7441" y="111442.70" v="964172" z="2" s="M+2H+1" />
          <p rt="18.223" x="509.2443" y="270137.97" v="2342434" z="2" s="M+2H+2" />
          <p rt="18.222" x="509.7453" y="155636.52" v="1352339" z="2" s="M+2H+3" />
          <p rt="18.222" x="510.2435" y="143974.81" v="1240710" z="2" s="M+2H+4" />
          <p rt="18.204" x="1015.4749" y="21774.54" v="126958" z="1" s="M+H" />
          <p rt="18.201" x="1016.4790" y="12008.37" v="53260" z="1" s="M+H+1" />
          <p rt="18.192" x="1017.4776" y="34594.90" v="159759" z="1" s="M+H+2" />
          <p rt="18.190" x="1018.4801" y="20535.64" v="92360" z="1" s="M+H+3" />
          <p rt="18.190" x="1019.4759" y="18386.26" v="82962" z="1" s="M+H+4" />
        </MSPeaks>
      </Spectrum>
    </Compound>
    <Compound algo="FindByMolecularFeature">
      <Location m="1974.0159" rt="18.221" y="97812" v="1144021" />
      <Spectrum type="MFE" cpdAlgo="FindByMolecularFeature">
        <MSDetails p="+" />
        <Device type="TimeOfFlight" />
        <MSPeaks>
          <p rt="18.222" x="988.0152" y="52683.14" v="243666" z="2" s="M+2H" />
          <p rt="18.222" x="988.5177" y="97811.55" v="491015" z="2" s="M+2H+1" />
          <p rt="18.220" x="989.0189" y="88188.33" v="409340" z="2" s="M+2H+2" />
        </MSPeaks>
      </Spectrum>
    </Compound>
    <Compound algo="FindByMolecularFeature">
      <Location m="977.5762" rt="18.224" y="74963" v="1246176" />
      <Spectrum type="MFE" cpdAlgo="FindByMolecularFeature">
        <MSDetails p="+" />
        <Device type="TimeOfFlight" />
        <MSPeaks>
          <p rt="18.222" x="978.5834" y="74962.77" v="716212" z="1" s="M+H" />
          <p rt="18.219" x="979.5867" y="45729.83" v="394602" z="1" s="M+H+1" />
          <p rt="18.244" x="980.5799" y="24016.56" v="135361" z="1" s="M+H+2" />
        </MSPeaks>
      </Spectrum>
    </Compound>
    <Compound algo="FindByMolecularFeature">
      <Location m="932.5559" rt="18.237" y="69855" v="994033" />
      <Spectrum type="MFE" cpdAlgo="FindByMolecularFeature">
        <MSDetails p="+" />
        <Device type="TimeOfFlight" />
        <MSPeaks>
          <p rt="18.237" x="933.5632" y="69854.64" v="530148" z="1" s="M+H" />
          <p rt="18.236" x="934.5660" y="41879.55" v="316994" z="1" s="M+H+1" />
          <p rt="18.235" x="935.5668" y="15277.92" v="113583" z="1" s="M+H+2" />
          <p rt="18.241" x="936.5690" y="4478.04" v="33308" z="1" s="M+H+3" />
        </MSPeaks>
      </Spectrum>
    </Compound>
    <Compound algo="FindByMolecularFeature">
      <Location m="960.5521" rt="18.237" y="14155401" v="334481248" />
      <Spectrum type="MFE" cpdAlgo="FindByMolecularFeature">
        <MSDetails p="+" />
        <Device type="TimeOfFlight" />
        <MSPeaks>
          <p rt="18.230" x="481.2838" y="128420.44" v="1032617" z="2" s="M+2H" />
          <p rt="18.228" x="481.7852" y="75542.52" v="611050" z="2" s="M+2H+1" />
          <p rt="18.231" x="482.2858" y="29645.71" v="239561" z="2" s="M+2H+2" />
          <p rt="18.228" x="482.7863" y="8605.83" v="67150" z="2" s="M+2H+3" />
          <p rt="18.229" x="483.2868" y="1900.46" v="15763" z="2" s="M+2H+4" />
          <p rt="18.244" x="961.5594" y="14155401.00" v="157672560" z="1" sat="true" s="M+H" />
          <p rt="18.236" x="962.5625" y="8328680.50" v="110827168" z="1" sat="true" s="M+H+1" />
          <p rt="18.228" x="963.5639" y="3065962.75" v="47296660" z="1" sat="true" s="M+H+2" />
          <p rt="18.226" x="964.5653" y="837007.44" v="13135788" z="1" s="M+H+3" />
          <p rt="18.224" x="965.5666" y="180051.33" v="3030950" z="1" s="M+H+4" />
          <p rt="18.222" x="966.5672" y="37363.06" v="551990" z="1" s="M+H+5" />
        </MSPeaks>
      </Spectrum>
    </Compound>
    <Compound algo="FindByMolecularFeature">
      <Location m="847.4666" rt="18.240" y="65209" v="807336" />
      <Spectrum type="MFE" cpdAlgo="FindByMolecularFeature">
        <MSDetails p="+" />
        <Device type="TimeOfFlight" />
        <MSPeaks>
          <p rt="18.240" x="848.4739" y="65209.27" v="469270" z="1" s="M+H" />
          <p rt="18.241" x="849.4768" y="33091.29" v="237789" z="1" s="M+H+1" />
          <p rt="18.238" x="850.4779" y="11844.24" v="82966" z="1" s="M+H+2" />
          <p rt="18.236" x="851.4773" y="2514.96" v="17311" z="1" s="M+H+3" />
        </MSPeaks>
      </Spectrum>
    </Compound>
    <Compound algo="FindByMolecularFeature">
      <Location m="813.4820" rt="18.258" y="156737" v="2286939" />
      <Spectrum type="MFE" cpdAlgo="FindByMolecularFeature">
        <MSDetails p="+" />
        <Device type="TimeOfFlight" />
        <MSPeaks>
          <p rt="18.331" x="407.7476" y="1020.35" v="3025" z="2" s="M+2H" />
          <p rt="18.345" x="408.2507" y="987.87" v="1553" z="2" s="M+2H+1" />
          <p rt="18.257" x="814.4892" y="156737.48" v="1357544" z="1" s="M+H" />
          <p rt="18.258" x="815.4920" y="75962.89" v="661037" z="1" s="M+H+1" />
          <p rt="18.257" x="816.4932" y="24112.24" v="208730" z="1" s="M+H+2" />
          <p rt="18.251" x="817.4936" y="6051.24" v="50788" z="1" s="M+H+3" />
          <p rt="18.266" x="818.4937" y="514.61" v="4262" z="1" s="M+H+4" />
        </MSPeaks>
      </Spectrum>
    </Compound>
    <Compound algo="FindByMolecularFeature">
      <Location m="2054.1167" rt="18.278" y="106159" v="2501846" />
      <Spectrum type="MFE" cpdAlgo="FindByMolecularFeature">
        <MSDetails p="+" />
        <Device type="TimeOfFlight" />
        <MSPeaks>
          <p rt="18.278" x="1028.0656" y="78824.68" v="760986" z="2" s="M+2H" />
          <p rt="18.278" x="1028.5673" y="73528.24" v="711451" z="2" s="M+2H+1" />
          <p rt="18.278" x="1029.0678" y="106159.38" v="1029409" z="2" s="M+2H+2" />
        </MSPeaks>
      </Spectrum>
    </Compound>
    <Compound algo="FindByMolecularFeature">
      <Location m="2038.1466" rt="18.282" y="72072" v="2250136" />
      <Spectrum type="MFE" cpdAlgo="FindByMolecularFeature">
        <MSDetails p="+" />
        <Device type="TimeOfFlight" />
        <MSPeaks>
          <p rt="18.284" x="1020.0806" y="56841.98" v="572346" z="2" s="M+2H" />
          <p rt="18.280" x="1020.5834" y="72072.02" v="734317" z="2" s="M+2H+1" />
          <p rt="18.282" x="1021.0835" y="49613.43" v="501628" z="2" s="M+2H+2" />
          <p rt="18.282" x="1021.5851" y="25156.79" v="255248" z="2" s="M+2H+3" />
          <p rt="18.282" x="1022.0845" y="11478.51" v="115858" z="2" s="M+2H+4" />
          <p rt="18.277" x="1022.5909" y="5440.27" v="55114" z="2" s="M+2H+5" />
          <p rt="18.288" x="1023.0834" y="1586.16" v="15624" z="2" s="M+2H+6" />
        </MSPeaks>
      </Spectrum>
    </Compound>
    <Compound algo="FindByMolecularFeature">
      <Location m="714.4118" rt="18.282" y="58215" v="1081947" />
      <Spectrum type="MFE" cpdAlgo="FindByMolecularFeature">
        <MSDetails p="+" />
        <Device type="TimeOfFlight" />
        <MSPeaks>
          <p rt="18.289" x="715.4190" y="58215.30" v="639113" z="1" s="M+H" />
          <p rt="18.287" x="716.4221" y="26005.16" v="283804" z="1" s="M+H+1" />
          <p rt="18.252" x="717.4305" y="14859.47" v="159030" z="1" s="M+H+2" />
        </MSPeaks>
      </Spectrum>
    </Compound>
    <Compound algo="FindByMolecularFeature">
      <Location m="940.5790" rt="18.317" y="74241" v="1775725" />
      <Spectrum type="MFE" cpdAlgo="FindByMolecularFeature">
        <MSDetails p="+" />
        <Device type="TimeOfFlight" />
        <MSPeaks>
          <p rt="18.303" x="471.2972" y="14236.74" v="147626" z="2" s="M+2H" />
          <p rt="18.314" x="471.7988" y="8513.91" v="83220" z="2" s="M+2H+1" />
          <p rt="18.309" x="472.3012" y="3753.59" v="34429" z="2" s="M+2H+2" />
          <p rt="18.321" x="472.8040" y="363.50" v="3213" z="2" s="M+2H+3" />
          <p rt="18.319" x="941.5861" y="74240.87" v="780245" z="1" s="M+H" />
          <p rt="18.318" x="942.5887" y="44351.96" v="463551" z="1" s="M+H+1" />
          <p rt="18.316" x="943.5936" y="18492.88" v="192221" z="1" s="M+H+2" />
          <p rt="18.315" x="944.5968" y="6089.75" v="58054" z="1" s="M+H+3" />
          <p rt="18.319" x="945.5974" y="1394.43" v="13165" z="1" s="M+H+4" />
        </MSPeaks>
      </Spectrum>
    </Compound>
    <Compound algo="FindByMolecularFeature">
      <Location m="1039.6504" rt="18.318" y="1736698" v="37974384" />
      <Spectrum type="MFE" cpdAlgo="FindByMolecularFeature">
        <MSDetails p="+" />
        <Device type="TimeOfFlight" />
        <MSPeaks>
          <p rt="18.318" x="520.8325" y="1736698.38" v="19543528" z="2" s="M+2H" />
          <p rt="18.316" x="521.3342" y="1143698.13" v="12872785" z="2" s="M+2H+1" />
          <p rt="18.318" x="521.8359" y="378606.28" v="4260301" z="2" s="M+2H+2" />
          <p rt="18.318" x="522.3366" y="96411.96" v="1071234" z="2" s="M+2H+3" />
          <p rt="18.318" x="522.8379" y="18334.38" v="196879" z="2" s="M+2H+4" />
          <p rt="18.320" x="523.3394" y="2792.52" v="29655" z="2" s="M+2H+5" />
        </MSPeaks>
      </Spectrum>
    </Compound>
    <Compound algo="FindByMolecularFeature">
      <Location m="926.5632" rt="18.322" y="66517" v="1623014" />
      <Spectrum type="MFE" cpdAlgo="FindByMolecularFeature">
        <MSDetails p="+" />
        <Device type="TimeOfFlight" />
        <MSPeaks>
          <p rt="18.318" x="464.2896" y="17064.95" v="175188" z="2" s="M+2H" />
          <p rt="18.319" x="464.7909" y="10891.31" v="104131" z="2" s="M+2H+1" />
          <p rt="18.317" x="465.2930" y="3575.75" v="31593" z="2" s="M+2H+2" />
          <p rt="18.365" x="465.7922" y="317.30" v="2804" z="2" s="M+2H+3" />
          <p rt="18.322" x="927.5701" y="66517.04" v="739848" z="1" s="M+H" />
          <p rt="18.322" x="928.5732" y="38423.04" v="421674" z="1" s="M+H+1" />
          <p rt="18.324" x="929.5758" y="11683.18" v="123144" z="1" s="M+H+2" />
          <p rt="18.325" x="930.5790" y="2350.71" v="24631" z="1" s="M+H+3" />
        </MSPeaks>
      </Spectrum>
    </Compound>
    <Compound algo="FindByMolecularFeature">
      <Location m="227.2252" rt="18.325" y="165886" v="1997842" />
      <Spectrum type="MFE" cpdAlgo="FindByMolecularFeature">
        <MSDetails p="+" />
        <Device type="TimeOfFlight" />
        <MSPeaks>
          <p rt="18.325" x="228.2325" y="165886.20" v="1727412" z="1" s="M+H" />
          <p rt="18.324" x="229.2357" y="26006.77" v="270430" z="1" s="M+H+1" />
        </MSPeaks>
      </Spectrum>
    </Compound>
    <Compound algo="FindByMolecularFeature">
      <Location m="1077.5967" rt="18.339" y="184696" v="4327661" />
      <Spectrum type="MFE" cpdAlgo="FindByMolecularFeature">
        <MSDetails p="+" />
        <Device type="TimeOfFlight" />
        <MSPeaks>
          <p rt="18.336" x="539.8056" y="184696.11" v="2073713" z="2" s="M+2H" />
          <p rt="18.342" x="540.3071" y="124746.66" v="1536569" z="2" s="M+2H+1" />
          <p rt="18.343" x="540.8083" y="45043.69" v="572780" z="2" s="M+2H+2" />
          <p rt="18.342" x="541.3094" y="11654.77" v="144598" z="2" s="M+2H+3" />
        </MSPeaks>
      </Spectrum>
    </Compound>
    <Compound algo="FindByMolecularFeature">
      <Location m="1098.5694" rt="18.342" y="61578" v="1203061" />
      <Spectrum type="MFE" cpdAlgo="FindByMolecularFeature">
        <MSDetails p="+" />
        <Device type="TimeOfFlight" />
        <MSPeaks>
          <p rt="18.342" x="550.2920" y="61577.95" v="710718" z="2" s="M+2H" />
          <p rt="18.340" x="550.7914" y="30154.40" v="351567" z="2" s="M+2H+1" />
          <p rt="18.346" x="551.2918" y="12232.17" v="140776" z="2" s="M+2H+2" />
        </MSPeaks>
      </Spectrum>
    </Compound>
    <Compound algo="FindByMolecularFeature">
      <Location m="1093.5674" rt="18.344" y="194759" v="8422723" />
      <Spectrum type="MFE" cpdAlgo="FindByMolecularFeature">
        <MSDetails p="+" />
        <Device type="TimeOfFlight" />
        <MSPeaks>
          <p rt="18.345" x="547.7910" y="162940.06" v="2028748" z="2" s="M+2H" />
          <p rt="18.344" x="548.2925" y="91629.93" v="1105523" z="2" s="M+2H+1" />
          <p rt="18.345" x="548.7923" y="194758.73" v="2490630" z="2" s="M+2H+2" />
          <p rt="18.345" x="549.2934" y="126342.56" v="1555879" z="2" s="M+2H+3" />
          <p rt="18.342" x="549.7917" y="102937.09" v="1241943" z="2" s="M+2H+4" />
        </MSPeaks>
      </Spectrum>
    </Compound>
    <Compound algo="FindByMolecularFeature">
      <Location m="1065.5206" rt="18.452" y="80883" v="1535838" />
      <Spectrum type="MFE" cpdAlgo="FindByMolecularFeature">
        <MSDetails p="+" />
        <Device type="TimeOfFlight" />
        <MSPeaks>
          <p rt="18.453" x="533.7676" y="80883.05" v="713609" z="2" s="M+2H" />
          <p rt="18.453" x="534.2689" y="56621.68" v="484266" z="2" s="M+2H+1" />
          <p rt="18.450" x="534.7686" y="25991.99" v="227364" z="2" s="M+2H+2" />
          <p rt="18.451" x="535.2687" y="9558.77" v="83449" z="2" s="M+2H+3" />
          <p rt="18.448" x="535.7686" y="2913.59" v="27151" z="2" s="M+2H+4" />
        </MSPeaks>
      </Spectrum>
    </Compound>
    <Compound algo="FindByMolecularFeature">
      <Location m="1103.4669" rt="18.472" y="82711" v="1620094" />
      <Spectrum type="MFE" cpdAlgo="FindByMolecularFeature">
        <MSDetails p="+" />
        <Device type="TimeOfFlight" />
        <MSPeaks>
          <p rt="18.472" x="552.7407" y="82711.41" v="785905" z="2" s="M+2H" />
          <p rt="18.471" x="553.2422" y="52164.09" v="504624" z="2" s="M+2H+1" />
          <p rt="18.470" x="553.7424" y="25821.71" v="244191" z="2" s="M+2H+2" />
          <p rt="18.478" x="554.2424" y="9211.31" v="85375" z="2" s="M+2H+3" />
        </MSPeaks>
      </Spectrum>
    </Compound>
    <Compound algo="FindByMolecularFeature">
      <Location m="1119.4375" rt="18.477" y="118339" v="4510548" />
      <Spectrum type="MFE" cpdAlgo="FindByMolecularFeature">
        <MSDetails p="+" />
        <Device type="TimeOfFlight" />
        <MSPeaks>
          <p rt="18.475" x="560.7260" y="87861.43" v="861497" z="2" s="M+2H" />
          <p rt="18.473" x="561.2273" y="51466.67" v="504879" z="2" s="M+2H+1" />
          <p rt="18.477" x="561.7272" y="118338.74" v="1168120" z="2" s="M+2H+2" />
          <p rt="18.479" x="562.2285" y="73635.99" v="726227" z="2" s="M+2H+3" />
          <p rt="18.480" x="562.7267" y="69198.14" v="689279" z="2" s="M+2H+4" />
          <p rt="18.479" x="563.2273" y="37562.53" v="369896" z="2" s="M+2H+5" />
          <p rt="18.478" x="563.7264" y="19613.64" v="190650" z="2" s="M+2H+6" />
        </MSPeaks>
      </Spectrum>
    </Compound>
    <Compound algo="FindByMolecularFeature">
      <Location m="352.2617" rt="18.661" y="203217" v="2021853" />
      <Spectrum type="MFE" cpdAlgo="FindByMolecularFeature">
        <MSDetails p="+" />
        <Device type="TimeOfFlight" />
        <MSPeaks>
          <p rt="18.662" x="353.2689" y="203217.36" v="1606303" z="1" s="M+H" />
          <p rt="18.658" x="354.2721" y="44382.88" v="353001" z="1" s="M+H+1" />
          <p rt="18.665" x="355.2761" y="6571.45" v="53451" z="1" s="M+H+2" />
          <p rt="18.680" x="356.2814" y="1097.66" v="9098" z="1" s="M+H+3" />
        </MSPeaks>
      </Spectrum>
    </Compound>
    <Compound algo="FindByMolecularFeature">
      <Location m="327.2564" rt="18.670" y="73191" v="827418" />
      <Spectrum type="MFE" cpdAlgo="FindByMolecularFeature">
        <MSDetails p="+" />
        <Device type="TimeOfFlight" />
        <MSPeaks>
          <p rt="18.669" x="328.2637" y="73191.23" v="643704" z="1" s="M+H" />
          <p rt="18.673" x="329.2668" y="18559.75" v="154738" z="1" s="M+H+1" />
          <p rt="18.665" x="330.2697" y="3025.05" v="28976" z="1" s="M+H+2" />
        </MSPeaks>
      </Spectrum>
    </Compound>
    <Compound algo="FindByMolecularFeature">
      <Location m="323.2825" rt="18.788" y="56869" v="596166" />
      <Spectrum type="MFE" cpdAlgo="FindByMolecularFeature">
        <MSDetails p="+" />
        <Device type="TimeOfFlight" />
        <MSPeaks>
          <p rt="18.788" x="324.2898" y="56869.23" v="467347" z="1" s="M+H" />
          <p rt="18.791" x="325.2930" y="13945.36" v="115158" z="1" s="M+H+1" />
          <p rt="18.776" x="326.2971" y="1877.71" v="13661" z="1" s="M+H+2" />
        </MSPeaks>
      </Spectrum>
    </Compound>
    <Compound algo="FindByMolecularFeature">
      <Location m="599.4613" rt="18.845" y="66424" v="1328201" />
      <Spectrum type="MFE" cpdAlgo="FindByMolecularFeature">
        <MSDetails p="+" />
        <Device type="TimeOfFlight" />
        <MSPeaks>
          <p rt="18.845" x="600.4686" y="66424.24" v="915906" z="1" s="M+H" />
          <p rt="18.844" x="601.4720" y="23488.34" v="327581" z="1" s="M+H+1" />
          <p rt="18.852" x="602.4724" y="5374.99" v="73686" z="1" s="M+H+2" />
          <p rt="18.866" x="603.4705" y="804.38" v="11027" z="1" s="M+H+3" />
        </MSPeaks>
      </Spectrum>
    </Compound>
    <Compound algo="FindByMolecularFeature">
      <Location m="555.4347" rt="18.923" y="94481" v="1785754" />
      <Spectrum type="MFE" cpdAlgo="FindByMolecularFeature">
        <MSDetails p="+" />
        <Device type="TimeOfFlight" />
        <MSPeaks>
          <p rt="18.922" x="556.4420" y="94481.22" v="1285363" z="1" s="M+H" />
          <p rt="18.923" x="557.4453" y="29512.67" v="401042" z="1" s="M+H+1" />
          <p rt="18.923" x="558.4475" y="7195.46" v="85972" z="1" s="M+H+2" />
          <p rt="18.933" x="559.4495" y="1129.39" v="13378" z="1" s="M+H+3" />
        </MSPeaks>
      </Spectrum>
    </Compound>
    <Compound algo="FindByMolecularFeature">
      <Location m="374.2436" rt="18.956" y="218587" v="1367947" />
      <Spectrum type="MFE" cpdAlgo="FindByMolecularFeature">
        <MSDetails p="+" />
        <Device type="TimeOfFlight" />
        <MSPeaks>
          <p rt="18.956" x="375.2509" y="218587.19" v="1083939" z="1" s="M+H" />
          <p rt="18.957" x="376.2541" y="48689.17" v="241463" z="1" s="M+H+1" />
          <p rt="18.955" x="377.2569" y="7107.56" v="34355" z="1" s="M+H+2" />
          <p rt="18.949" x="378.2563" y="1694.56" v="8190" z="1" s="M+H+3" />
        </MSPeaks>
      </Spectrum>
    </Compound>
    <Compound algo="FindByMolecularFeature">
      <Location m="757.4344" rt="18.968" y="116362" v="1113156" />
      <Spectrum type="MFE" cpdAlgo="FindByMolecularFeature">
        <MSDetails p="+" />
        <Device type="TimeOfFlight" />
        <MSPeaks>
          <p rt="18.968" x="758.4416" y="116362.22" v="664960" z="1" s="M+H" />
          <p rt="18.967" x="759.4448" y="56556.69" v="320988" z="1" s="M+H+1" />
          <p rt="18.967" x="760.4473" y="16000.83" v="91302" z="1" s="M+H+2" />
          <p rt="18.967" x="761.4500" y="4802.81" v="26642" z="1" s="M+H+3" />
          <p rt="18.966" x="762.4521" y="1670.19" v="9264" z="1" s="M+H+4" />
        </MSPeaks>
      </Spectrum>
    </Compound>
    <Compound algo="FindByMolecularFeature">
      <Location m="332.1437" rt="18.970" y="75458" v="917680" />
      <Spectrum type="MFE" cpdAlgo="FindByMolecularFeature">
        <MSDetails p="+" />
        <Device type="TimeOfFlight" />
        <MSPeaks>
          <p rt="18.970" x="333.1510" y="75457.92" v="661254" z="1" s="M+H" />
          <p rt="18.969" x="334.1542" y="16759.45" v="149602" z="1" s="M+H+1" />
          <p rt="18.972" x="335.1530" y="10329.06" v="88633" z="1" s="M+H+2" />
          <p rt="18.965" x="336.1560" y="2177.65" v="18191" z="1" s="M+H+3" />
        </MSPeaks>
      </Spectrum>
    </Compound>
    <Compound algo="FindByMolecularFeature">
      <Location m="334.2508" rt="18.972" y="74050" v="655097" />
      <Spectrum type="MFE" cpdAlgo="FindByMolecularFeature">
        <MSDetails p="+" />
        <Device type="TimeOfFlight" />
        <MSPeaks>
          <p rt="18.972" x="335.2581" y="74050.40" v="536070" z="1" s="M+H" />
          <p rt="18.973" x="336.2617" y="17007.37" v="119027" z="1" s="M+H+1" />
        </MSPeaks>
      </Spectrum>
    </Compound>
    <Compound algo="FindByMolecularFeature">
      <Location m="352.2621" rt="18.973" y="780676" v="7254703" />
      <Spectrum type="MFE" cpdAlgo="FindByMolecularFeature">
        <MSDetails p="+" />
        <Device type="TimeOfFlight" />
        <MSPeaks>
          <p rt="18.973" x="353.2694" y="780675.81" v="5818940" z="1" s="M+H" />
          <p rt="18.974" x="354.2722" y="167334.67" v="1239252" z="1" s="M+H+1" />
          <p rt="18.975" x="355.2751" y="24238.84" v="172786" z="1" s="M+H+2" />
          <p rt="18.964" x="356.2786" y="3328.44" v="23726" z="1" s="M+H+3" />
        </MSPeaks>
      </Spectrum>
    </Compound>
    <Compound algo="FindByMolecularFeature">
      <Location m="260.2141" rt="18.973" y="170372" v="1603312" />
      <Spectrum type="MFE" cpdAlgo="FindByMolecularFeature">
        <MSDetails p="+" />
        <Device type="TimeOfFlight" />
        <MSPeaks>
          <p rt="18.973" x="261.2214" y="170371.98" v="1355524" z="1" s="M+H" />
          <p rt="18.973" x="262.2245" y="31528.44" v="247787" z="1" s="M+H+1" />
        </MSPeaks>
      </Spectrum>
    </Compound>
    <Compound algo="FindByMolecularFeature">
      <Location m="511.4087" rt="19.003" y="115445" v="2218953" />
      <Spectrum type="MFE" cpdAlgo="FindByMolecularFeature">
        <MSDetails p="+" />
        <Device type="TimeOfFlight" />
        <MSPeaks>
          <p rt="19.003" x="512.4159" y="115445.09" v="1663238" z="1" s="M+H" />
          <p rt="19.002" x="513.4191" y="31625.48" v="460042" z="1" s="M+H+1" />
          <p rt="19.008" x="514.4215" y="6217.39" v="84612" z="1" s="M+H+2" />
          <p rt="18.993" x="515.4224" y="817.71" v="11061" z="1" s="M+H+3" />
        </MSPeaks>
      </Spectrum>
    </Compound>
    <Compound algo="FindByMolecularFeature">
      <Location m="253.2407" rt="19.010" y="332884" v="3534096" />
      <Spectrum type="MFE" cpdAlgo="FindByMolecularFeature">
        <MSDetails p="+" />
        <Device type="TimeOfFlight" />
        <MSPeaks>
          <p rt="19.009" x="254.2480" y="332884.47" v="2905388" z="1" s="M+H" />
          <p rt="19.012" x="255.2511" y="61578.85" v="566750" z="1" s="M+H+1" />
          <p rt="19.013" x="256.2553" y="6647.48" v="58431" z="1" s="M+H+2" />
          <p rt="18.987" x="257.2581" y="417.89" v="3528" z="1" s="M+H+3" />
        </MSPeaks>
      </Spectrum>
    </Compound>
    <Compound algo="FindByMolecularFeature">
      <Location m="467.3824" rt="19.082" y="105972" v="2195187" />
      <Spectrum type="MFE" cpdAlgo="FindByMolecularFeature">
        <MSDetails p="+" />
        <Device type="TimeOfFlight" />
        <MSPeaks>
          <p rt="19.082" x="468.3897" y="105972.01" v="1633908" z="1" s="M+H" />
          <p rt="19.082" x="469.3930" y="30112.50" v="465656" z="1" s="M+H+1" />
          <p rt="19.082" x="470.3950" y="5800.64" v="85955" z="1" s="M+H+2" />
          <p rt="19.130" x="471.3961" y="663.74" v="9668" z="1" s="M+H+3" />
        </MSPeaks>
      </Spectrum>
    </Compound>
    <Compound algo="FindByMolecularFeature">
      <Location m="1101.4817" rt="19.100" y="172047" v="5350988" />
      <Spectrum type="MFE" cpdAlgo="FindByMolecularFeature">
        <MSDetails p="+" />
        <Device type="TimeOfFlight" />
        <MSPeaks>
          <p rt="19.099" x="551.7481" y="100715.62" v="1007924" z="2" s="M+2H" />
          <p rt="19.099" x="552.2498" y="64022.73" v="635875" z="2" s="M+2H+1" />
          <p rt="19.099" x="552.7492" y="172047.00" v="1728653" z="2" s="M+2H+2" />
          <p rt="19.101" x="553.2504" y="101814.10" v="1022777" z="2" s="M+2H+3" />
          <p rt="19.100" x="553.7487" y="95326.07" v="955759" z="2" s="M+2H+4" />
        </MSPeaks>
      </Spectrum>
    </Compound>
    <Compound algo="FindByMolecularFeature">
      <Location m="1085.5103" rt="19.100" y="120225" v="2426172" />
      <Spectrum type="MFE" cpdAlgo="FindByMolecularFeature">
        <MSDetails p="+" />
        <Device type="TimeOfFlight" />
        <MSPeaks>
          <p rt="19.099" x="543.7625" y="120224.95" v="1194780" z="2" s="M+2H" />
          <p rt="19.101" x="544.2640" y="80069.66" v="796714" z="2" s="M+2H+1" />
          <p rt="19.100" x="544.7647" y="33070.60" v="329190" z="2" s="M+2H+2" />
          <p rt="19.096" x="545.2653" y="10764.61" v="105489" z="2" s="M+2H+3" />
        </MSPeaks>
      </Spectrum>
    </Compound>
    <Compound algo="FindByMolecularFeature">
      <Location m="1047.5634" rt="19.100" y="64903" v="1166316" />
      <Spectrum type="MFE" cpdAlgo="FindByMolecularFeature">
        <MSDetails p="+" />
        <Device type="TimeOfFlight" />
        <MSPeaks>
          <p rt="19.099" x="524.7890" y="64902.86" v="565952" z="2" s="M+2H" />
          <p rt="19.101" x="525.2905" y="43348.10" v="381021" z="2" s="M+2H+1" />
          <p rt="19.100" x="525.7911" y="18318.57" v="157609" z="2" s="M+2H+2" />
          <p rt="19.108" x="526.2931" y="5949.64" v="49957" z="2" s="M+2H+3" />
          <p rt="19.106" x="526.7919" y="1402.56" v="11777" z="2" s="M+2H+4" />
        </MSPeaks>
      </Spectrum>
    </Compound>
    <Compound algo="FindByMolecularFeature">
      <Location m="1106.4835" rt="19.101" y="51393" v="905682" />
      <Spectrum type="MFE" cpdAlgo="FindByMolecularFeature">
        <MSDetails p="+" />
        <Device type="TimeOfFlight" />
        <MSPeaks>
          <p rt="19.098" x="554.2490" y="51393.14" v="510739" z="2" s="M+2H" />
          <p rt="19.102" x="554.7484" y="27802.01" v="277848" z="2" s="M+2H+1" />
          <p rt="19.106" x="555.2484" y="12062.40" v="117095" z="2" s="M+2H+2" />
        </MSPeaks>
      </Spectrum>
    </Compound>
    <Compound algo="FindByMolecularFeature">
      <Location m="423.3562" rt="19.158" y="83146" v="1688992" />
      <Spectrum type="MFE" cpdAlgo="FindByMolecularFeature">
        <MSDetails p="+" />
        <Device type="TimeOfFlight" />
        <MSPeaks>
          <p rt="19.156" x="424.3635" y="83146.02" v="1269534" z="1" s="M+H" />
          <p rt="19.164" x="425.3668" y="22760.99" v="343628" z="1" s="M+H+1" />
          <p rt="19.164" x="426.3686" y="4258.64" v="75830" z="1" s="M+H+2" />
        </MSPeaks>
      </Spectrum>
    </Compound>
    <Compound algo="FindByMolecularFeature">
      <Location m="279.2564" rt="19.871" y="228677" v="2209904" />
      <Spectrum type="MFE" cpdAlgo="FindByMolecularFeature">
        <MSDetails p="+" />
        <Device type="TimeOfFlight" />
        <MSPeaks>
          <p rt="19.871" x="280.2637" y="228676.66" v="1826085" z="1" s="M+H" />
          <p rt="19.871" x="281.2667" y="44631.21" v="348688" z="1" s="M+H+1" />
          <p rt="19.877" x="282.2721" y="3885.22" v="32668" z="1" s="M+H+2" />
          <p rt="19.858" x="559.5182" y="763.77" v="1232" z="1" s="2M+H" />
        </MSPeaks>
      </Spectrum>
    </Compound>
    <Compound algo="FindByMolecularFeature">
      <Location m="360.2154" rt="19.949" y="476146" v="4484747" />
      <Spectrum type="MFE" cpdAlgo="FindByMolecularFeature">
        <MSDetails p="+" />
        <Device type="TimeOfFlight" />
        <MSPeaks>
          <p rt="19.948" x="361.2227" y="476145.59" v="3543483" z="1" s="M+H" />
          <p rt="19.951" x="362.2257" y="94193.66" v="798983" z="1" s="M+H+1" />
          <p rt="19.953" x="363.2286" y="14499.29" v="119670" z="1" s="M+H+2" />
          <p rt="19.944" x="364.2297" y="2488.86" v="22611" z="1" s="M+H+3" />
        </MSPeaks>
      </Spectrum>
    </Compound>
    <Compound algo="FindByMolecularFeature">
      <Location m="156.0057" rt="19.950" y="64664" v="584800" />
      <Spectrum type="MFE" cpdAlgo="FindByMolecularFeature">
        <MSDetails p="+" />
        <Device type="TimeOfFlight" />
        <MSPeaks>
          <p rt="19.950" x="157.0130" y="64664.02" v="539133" z="1" s="M+H" />
          <p rt="19.951" x="158.0145" y="5722.23" v="39702" z="1" s="M+H+1" />
          <p rt="19.937" x="159.0166" y="1919.11" v="5965" z="1" s="M+H+2" />
        </MSPeaks>
      </Spectrum>
    </Compound>
    <Compound algo="FindByMolecularFeature">
      <Location m="272.0897" rt="19.951" y="183011" v="1772035" />
      <Spectrum type="MFE" cpdAlgo="FindByMolecularFeature">
        <MSDetails p="+" />
        <Device type="TimeOfFlight" />
        <MSPeaks>
          <p rt="19.951" x="273.0970" y="183010.86" v="1531331" z="1" s="M+H" />
          <p rt="19.949" x="274.1003" y="25588.30" v="202520" z="1" s="M+H+1" />
          <p rt="19.953" x="275.1024" y="4770.51" v="38185" z="1" s="M+H+2" />
        </MSPeaks>
      </Spectrum>
    </Compound>
    <Compound algo="FindByMolecularFeature">
      <Location m="128.0110" rt="19.951" y="81357" v="660056" />
      <Spectrum type="MFE" cpdAlgo="FindByMolecularFeature">
        <MSDetails p="+" />
        <Device type="TimeOfFlight" />
        <MSPeaks>
          <p rt="19.951" x="129.0183" y="81356.63" v="613988" z="1" s="M+H" />
          <p rt="19.953" x="130.0208" y="5187.40" v="40726" z="1" s="M+H+1" />
          <p rt="19.956" x="131.0224" y="1087.57" v="5342" z="1" s="M+H+2" />
        </MSPeaks>
      </Spectrum>
    </Compound>
    <Compound algo="FindByMolecularFeature">
      <Location m="328.1530" rt="19.951" y="1438945" v="14371106" />
      <Spectrum type="MFE" cpdAlgo="FindByMolecularFeature">
        <MSDetails p="+" />
        <Device type="TimeOfFlight" />
        <MSPeaks>
          <p rt="19.951" x="329.1602" y="1438944.75" v="12022750" z="1" s="M+H" />
          <p rt="19.951" x="330.1632" y="250758.88" v="1998905" z="1" s="M+H+1" />
          <p rt="19.950" x="331.1653" y="37858.20" v="306275" z="1" s="M+H+2" />
          <p rt="19.951" x="332.1684" y="5385.14" v="43176" z="1" s="M+H+3" />
        </MSPeaks>
      </Spectrum>
    </Compound>
    <Compound algo="FindByMolecularFeature">
      <Location m="402.2262" rt="19.951" y="4931529" v="54054856" />
      <Spectrum type="MFE" cpdAlgo="FindByMolecularFeature">
        <MSDetails p="+" />
        <Device type="TimeOfFlight" />
        <MSPeaks>
          <p rt="19.952" x="403.2334" y="4931528.50" v="42855688" z="1" sat="true" s="M+H" />
          <p rt="19.951" x="404.2370" y="1104076.13" v="9438143" z="1" s="M+H+1" />
          <p rt="19.950" x="405.2390" y="181275.75" v="1532483" z="1" s="M+H+2" />
          <p rt="19.952" x="406.2413" y="25226.09" v="204228" z="1" s="M+H+3" />
          <p rt="19.955" x="407.2436" y="3348.66" v="24312" z="1" s="M+H+4" />
        </MSPeaks>
      </Spectrum>
    </Compound>
    <Compound algo="FindByMolecularFeature">
      <Location m="216.0268" rt="19.951" y="75546" v="730492" />
      <Spectrum type="MFE" cpdAlgo="FindByMolecularFeature">
        <MSDetails p="+" />
        <Device type="TimeOfFlight" />
        <MSPeaks>
          <p rt="19.952" x="217.0341" y="75545.65" v="665578" z="1" s="M+H" />
          <p rt="19.950" x="218.0374" y="6876.17" v="56136" z="1" s="M+H+1" />
          <p rt="19.943" x="219.0401" y="1454.82" v="8778" z="1" s="M+H+2" />
        </MSPeaks>
      </Spectrum>
    </Compound>
    <Compound algo="FindByMolecularFeature">
      <Location m="258.1468" rt="19.952" y="133896" v="1328131" />
      <Spectrum type="MFE" cpdAlgo="FindByMolecularFeature">
        <MSDetails p="+" />
        <Device type="TimeOfFlight" />
        <MSPeaks>
          <p rt="19.952" x="259.1541" y="133895.55" v="1143811" z="1" s="M+H" />
          <p rt="19.953" x="260.1575" y="18588.86" v="151124" z="1" s="M+H+1" />
          <p rt="19.949" x="261.1592" y="3709.17" v="33196" z="1" s="M+H+2" />
        </MSPeaks>
      </Spectrum>
    </Compound>
    <Compound algo="FindByMolecularFeature">
      <Location m="184.0735" rt="19.952" y="105824" v="1053494" />
      <Spectrum type="MFE" cpdAlgo="FindByMolecularFeature">
        <MSDetails p="+" />
        <Device type="TimeOfFlight" />
        <MSPeaks>
          <p rt="19.951" x="185.0808" y="105823.62" v="839458" z="1" s="M+H" />
          <p rt="19.953" x="186.0847" y="11230.29" v="85381" z="1" s="M+H+1" />
          <p rt="19.970" x="187.0884" y="2481.89" v="26326" z="1" s="M+H+2" />
          <p rt="19.959" x="369.1534" y="3827.52" v="40948" z="1" s="2M+H" />
          <p rt="19.965" x="370.1571" y="1187.64" v="10217" z="1" s="2M+H+1" />
        </MSPeaks>
      </Spectrum>
    </Compound>
    <Compound algo="FindByMolecularFeature">
      <Location m="424.1367" rt="19.952" y="79235" v="701130" />
      <Spectrum type="MFE" cpdAlgo="FindByMolecularFeature">
        <MSDetails p="+" />
        <Device type="TimeOfFlight" />
        <MSPeaks>
          <p rt="19.953" x="213.0756" y="79234.89" v="642781" z="2" s="M+2H" />
          <p rt="19.945" x="213.5761" y="1037.86" v="3931" z="2" s="M+2H+1" />
          <p rt="19.951" x="214.0810" y="7148.38" v="54419" z="2" s="M+2H+2" />
        </MSPeaks>
      </Spectrum>
    </Compound>
    <Compound algo="FindByMolecularFeature">
      <Location m="268.1311" rt="19.954" y="59494" v="615527" />
      <Spectrum type="MFE" cpdAlgo="FindByMolecularFeature">
        <MSDetails p="+" />
        <Device type="TimeOfFlight" />
        <MSPeaks>
          <p rt="19.954" x="269.1384" y="59494.22" v="517636" z="1" s="M+H" />
          <p rt="19.954" x="270.1417" y="9490.69" v="82567" z="1" s="M+H+1" />
          <p rt="19.954" x="271.1455" y="2023.68" v="15325" z="1" s="M+H+2" />
        </MSPeaks>
      </Spectrum>
    </Compound>
    <Compound algo="FindByMolecularFeature">
      <Location m="440.1819" rt="19.956" y="401231" v="5434758" />
      <Spectrum type="MFE" cpdAlgo="FindByMolecularFeature">
        <MSDetails p="+" />
        <Device type="TimeOfFlight" />
        <MSPeaks>
          <p rt="19.956" x="441.1892" y="401230.97" v="4138602" z="1" s="M+H" />
          <p rt="19.956" x="442.1921" y="84969.67" v="813558" z="1" s="M+H+1" />
          <p rt="19.955" x="443.1901" y="38727.87" v="396202" z="1" s="M+H+2" />
          <p rt="19.958" x="444.1923" y="8253.82" v="86395" z="1" s="M+H+3" />
        </MSPeaks>
      </Spectrum>
    </Compound>
    <Compound algo="FindByMolecularFeature">
      <Location m="826.4341" rt="19.957" y="1396801" v="20389218" />
      <Spectrum type="MFE" cpdAlgo="FindByMolecularFeature">
        <MSDetails p="+" />
        <Device type="TimeOfFlight" />
        <MSPeaks>
          <p rt="19.957" x="414.2195" y="1761.04" v="8571" z="2" s="M+2H" />
          <p rt="19.936" x="414.7204" y="1014.58" v="2250" z="2" s="M+2H+1" />
          <p rt="19.957" x="827.4413" y="1396801.38" v="12807836" z="1" s="M+H" />
          <p rt="19.957" x="828.4449" y="619343.56" v="5601618" z="1" s="M+H+1" />
          <p rt="19.956" x="829.4468" y="173169.34" v="1585632" z="1" s="M+H+2" />
          <p rt="19.957" x="830.4488" y="34733.05" v="314196" z="1" s="M+H+3" />
          <p rt="19.955" x="831.4515" y="6578.59" v="58543" z="1" s="M+H+4" />
          <p rt="19.957" x="832.4556" y="1214.48" v="10573" z="1" s="M+H+5" />
        </MSPeaks>
      </Spectrum>
    </Compound>
    <Compound algo="FindByMolecularFeature">
      <Location m="424.2082" rt="19.962" y="3837737" v="64951512" />
      <Spectrum type="MFE" cpdAlgo="FindByMolecularFeature">
        <MSDetails p="+" />
        <Device type="TimeOfFlight" />
        <MSPeaks>
          <p rt="19.963" x="425.2155" y="3837737.00" v="52324944" z="1" sat="true" s="M+H" />
          <p rt="19.961" x="426.2191" y="814046.56" v="10614570" z="1" s="M+H+1" />
          <p rt="19.961" x="427.2208" y="134585.84" v="1736995" z="1" s="M+H+2" />
          <p rt="19.960" x="428.2232" y="18488.00" v="248255" z="1" s="M+H+3" />
          <p rt="19.965" x="429.2233" y="2087.96" v="26746" z="1" s="M+H+4" />
        </MSPeaks>
      </Spectrum>
    </Compound>
    <Compound algo="FindByMolecularFeature">
      <Location m="447.2834" rt="19.963" y="81838" v="1452212" />
      <Spectrum type="MFE" cpdAlgo="FindByMolecularFeature">
        <MSDetails p="+" />
        <Device type="TimeOfFlight" />
        <MSPeaks>
          <p rt="19.963" x="448.2907" y="81838.13" v="1112372" z="1" s="M+H" />
          <p rt="19.962" x="449.2940" y="21011.86" v="292204" z="1" s="M+H+1" />
          <p rt="19.968" x="450.2969" y="3923.93" v="42425" z="1" s="M+H+2" />
          <p rt="19.992" x="451.3006" y="433.32" v="5211" z="1" s="M+H+3" />
        </MSPeaks>
      </Spectrum>
    </Compound>
    <Compound algo="FindByMolecularFeature">
      <Location m="657.5029" rt="20.128" y="75450" v="1960006" />
      <Spectrum type="MFE" cpdAlgo="FindByMolecularFeature">
        <MSDetails p="+" />
        <Device type="TimeOfFlight" />
        <MSPeaks>
          <p rt="20.129" x="658.5101" y="75449.85" v="1338452" z="1" s="M+H" />
          <p rt="20.127" x="659.5133" y="29693.07" v="486227" z="1" s="M+H+1" />
          <p rt="20.124" x="660.5155" y="6853.05" v="110805" z="1" s="M+H+2" />
          <p rt="20.128" x="661.5164" y="1539.41" v="24522" z="1" s="M+H+3" />
        </MSPeaks>
      </Spectrum>
    </Compound>
    <Compound algo="FindByMolecularFeature">
      <Location m="613.4767" rt="20.229" y="126286" v="3208322" />
      <Spectrum type="MFE" cpdAlgo="FindByMolecularFeature">
        <MSDetails p="+" />
        <Device type="TimeOfFlight" />
        <MSPeaks>
          <p rt="20.229" x="614.4840" y="126285.56" v="2270122" z="1" s="M+H" />
          <p rt="20.230" x="615.4871" y="42260.68" v="751917" z="1" s="M+H+1" />
          <p rt="20.224" x="616.4896" y="10149.47" v="156073" z="1" s="M+H+2" />
          <p rt="20.219" x="617.4907" y="1975.37" v="30210" z="1" s="M+H+3" />
        </MSPeaks>
      </Spectrum>
    </Compound>
    <Compound algo="FindByMolecularFeature">
      <Location m="569.4507" rt="20.326" y="189686" v="4414906" />
      <Spectrum type="MFE" cpdAlgo="FindByMolecularFeature">
        <MSDetails p="+" />
        <Device type="TimeOfFlight" />
        <MSPeaks>
          <p rt="20.325" x="570.4579" y="189686.03" v="3212438" z="1" s="M+H" />
          <p rt="20.325" x="571.4611" y="59592.58" v="1014606" z="1" s="M+H+1" />
          <p rt="20.339" x="572.4633" y="13810.67" v="160846" z="1" s="M+H+2" />
          <p rt="20.334" x="573.4688" y="2319.76" v="27016" z="1" s="M+H+3" />
        </MSPeaks>
      </Spectrum>
    </Compound>
    <Compound algo="FindByMolecularFeature">
      <Location m="525.4246" rt="20.425" y="251702" v="6310618" />
      <Spectrum type="MFE" cpdAlgo="FindByMolecularFeature">
        <MSDetails p="+" />
        <Device type="TimeOfFlight" />
        <MSPeaks>
          <p rt="20.425" x="526.4318" y="251701.75" v="4596020" z="1" s="M+H" />
          <p rt="20.424" x="527.4349" y="77487.69" v="1399038" z="1" s="M+H+1" />
          <p rt="20.426" x="528.4372" y="16339.51" v="270471" z="1" s="M+H+2" />
          <p rt="20.432" x="529.4373" y="2569.20" v="45089" z="1" s="M+H+3" />
        </MSPeaks>
      </Spectrum>
    </Compound>
    <Compound algo="FindByMolecularFeature">
      <Location m="376.2590" rt="20.513" y="75963" v="699884" />
      <Spectrum type="MFE" cpdAlgo="FindByMolecularFeature">
        <MSDetails p="+" />
        <Device type="TimeOfFlight" />
        <MSPeaks>
          <p rt="20.513" x="377.2662" y="75962.70" v="557840" z="1" s="M+H" />
          <p rt="20.512" x="378.2696" y="16326.00" v="120696" z="1" s="M+H+1" />
          <p rt="20.521" x="379.2736" y="3125.19" v="21348" z="1" s="M+H+2" />
        </MSPeaks>
      </Spectrum>
    </Compound>
    <Compound algo="FindByMolecularFeature">
      <Location m="262.2295" rt="20.515" y="61782" v="605395" />
      <Spectrum type="MFE" cpdAlgo="FindByMolecularFeature">
        <MSDetails p="+" />
        <Device type="TimeOfFlight" />
        <MSPeaks>
          <p rt="20.515" x="263.2368" y="61781.91" v="508336" z="1" s="M+H" />
          <p rt="20.514" x="264.2398" y="12152.57" v="97059" z="1" s="M+H+1" />
        </MSPeaks>
      </Spectrum>
    </Compound>
    <Compound algo="FindByMolecularFeature">
      <Location m="481.3984" rt="20.520" y="297273" v="6991784" />
      <Spectrum type="MFE" cpdAlgo="FindByMolecularFeature">
        <MSDetails p="+" />
        <Device type="TimeOfFlight" />
        <MSPeaks>
          <p rt="20.520" x="482.4057" y="297273.41" v="5317154" z="1" s="M+H" />
          <p rt="20.520" x="483.4086" y="76441.16" v="1403386" z="1" s="M+H+1" />
          <p rt="20.519" x="484.4111" y="14251.63" v="235921" z="1" s="M+H+2" />
          <p rt="20.511" x="485.4130" y="2140.11" v="35324" z="1" s="M+H+3" />
        </MSPeaks>
      </Spectrum>
    </Compound>
    <Compound algo="FindByMolecularFeature">
      <Location m="325.2980" rt="20.600" y="76154" v="830446" />
      <Spectrum type="MFE" cpdAlgo="FindByMolecularFeature">
        <MSDetails p="+" />
        <Device type="TimeOfFlight" />
        <MSPeaks>
          <p rt="20.600" x="326.3053" y="76154.05" v="657737" z="1" s="M+H" />
          <p rt="20.602" x="327.3084" y="17564.66" v="150464" z="1" s="M+H+1" />
          <p rt="20.602" x="328.3130" y="2653.41" v="22245" z="1" s="M+H+2" />
        </MSPeaks>
      </Spectrum>
    </Compound>
    <Compound algo="FindByMolecularFeature">
      <Location m="437.3720" rt="20.608" y="238143" v="5805126" />
      <Spectrum type="MFE" cpdAlgo="FindByMolecularFeature">
        <MSDetails p="+" />
        <Device type="TimeOfFlight" />
        <MSPeaks>
          <p rt="20.609" x="438.3793" y="238143.06" v="4527286" z="1" s="M+H" />
          <p rt="20.606" x="439.3824" y="59849.05" v="1058739" z="1" s="M+H+1" />
          <p rt="20.606" x="440.3847" y="11377.34" v="192302" z="1" s="M+H+2" />
          <p rt="20.641" x="441.3841" y="1610.53" v="26799" z="1" s="M+H+3" />
        </MSPeaks>
      </Spectrum>
    </Compound>
    <Compound algo="FindByMolecularFeature">
      <Location m="599.4105" rt="20.648" y="178691" v="2203151" />
      <Spectrum type="MFE" cpdAlgo="FindByMolecularFeature">
        <MSDetails p="+" />
        <Device type="TimeOfFlight" />
        <MSPeaks>
          <p rt="20.648" x="600.4178" y="178691.03" v="1435967" z="1" s="M+H" />
          <p rt="20.648" x="601.4212" y="78354.37" v="634728" z="1" s="M+H+1" />
          <p rt="20.646" x="602.4248" y="17788.78" v="110614" z="1" s="M+H+2" />
          <p rt="20.637" x="603.4274" y="3076.82" v="21842" z="1" s="M+H+3" />
        </MSPeaks>
      </Spectrum>
    </Compound>
    <Compound algo="FindByMolecularFeature">
      <Location m="334.1449" rt="20.658" y="70963" v="800240" />
      <Spectrum type="MFE" cpdAlgo="FindByMolecularFeature">
        <MSDetails p="+" />
        <Device type="TimeOfFlight" />
        <MSPeaks>
          <p rt="20.658" x="335.1522" y="70963.26" v="659346" z="1" s="M+H" />
          <p rt="20.659" x="336.1555" y="16223.35" v="140894" z="1" s="M+H+1" />
        </MSPeaks>
      </Spectrum>
    </Compound>
    <Compound algo="FindByMolecularFeature">
      <Location m="393.3455" rt="20.693" y="122491" v="2984299" />
      <Spectrum type="MFE" cpdAlgo="FindByMolecularFeature">
        <MSDetails p="+" />
        <Device type="TimeOfFlight" />
        <MSPeaks>
          <p rt="20.694" x="394.3528" y="122491.45" v="2360954" z="1" s="M+H" />
          <p rt="20.693" x="395.3562" y="28517.33" v="533724" z="1" s="M+H+1" />
          <p rt="20.692" x="396.3586" y="4989.29" v="81772" z="1" s="M+H+2" />
          <p rt="20.705" x="397.3572" y="478.93" v="7849" z="1" s="M+H+3" />
        </MSPeaks>
      </Spectrum>
    </Compound>
    <Compound algo="FindByMolecularFeature">
      <Location m="599.4105" rt="20.945" y="202689" v="2798841" />
      <Spectrum type="MFE" cpdAlgo="FindByMolecularFeature">
        <MSDetails p="+" />
        <Device type="TimeOfFlight" />
        <MSPeaks>
          <p rt="20.944" x="600.4178" y="202689.28" v="1778771" z="1" s="M+H" />
          <p rt="20.945" x="601.4212" y="88683.13" v="782035" z="1" s="M+H+1" />
          <p rt="20.946" x="602.4259" y="22902.00" v="203499" z="1" s="M+H+2" />
          <p rt="20.927" x="603.4306" y="4058.78" v="34537" z="1" s="M+H+3" />
        </MSPeaks>
      </Spectrum>
    </Compound>
    <Compound algo="FindByMolecularFeature">
      <Location m="255.2563" rt="21.214" y="225543" v="2543976" />
      <Spectrum type="MFE" cpdAlgo="FindByMolecularFeature">
        <MSDetails p="+" />
        <Device type="TimeOfFlight" />
        <MSPeaks>
          <p rt="21.214" x="256.2636" y="225543.13" v="2132867" z="1" s="M+H" />
          <p rt="21.214" x="257.2668" y="41085.90" v="382778" z="1" s="M+H+1" />
          <p rt="21.206" x="258.2731" y="3094.48" v="28331" z="1" s="M+H+2" />
        </MSPeaks>
      </Spectrum>
    </Compound>
    <Compound algo="FindByMolecularFeature">
      <Location m="627.4921" rt="21.591" y="59523" v="1689951" />
      <Spectrum type="MFE" cpdAlgo="FindByMolecularFeature">
        <MSDetails p="+" />
        <Device type="TimeOfFlight" />
        <MSPeaks>
          <p rt="21.589" x="628.4994" y="59522.52" v="1128778" z="1" s="M+H" />
          <p rt="21.594" x="629.5027" y="21079.57" v="448763" z="1" s="M+H+1" />
          <p rt="21.599" x="630.5045" y="5613.97" v="105034" z="1" s="M+H+2" />
          <p rt="21.613" x="631.5013" y="394.21" v="7375" z="1" s="M+H+3" />
        </MSPeaks>
      </Spectrum>
    </Compound>
    <Compound algo="FindByMolecularFeature">
      <Location m="583.4660" rt="21.714" y="91053" v="2495893" />
      <Spectrum type="MFE" cpdAlgo="FindByMolecularFeature">
        <MSDetails p="+" />
        <Device type="TimeOfFlight" />
        <MSPeaks>
          <p rt="21.705" x="584.4732" y="91052.52" v="1912149" z="1" s="M+H" />
          <p rt="21.747" x="585.4763" y="31080.18" v="436496" z="1" s="M+H+1" />
          <p rt="21.705" x="586.4777" y="7798.39" v="127301" z="1" s="M+H+2" />
          <p rt="21.666" x="587.4738" y="942.18" v="19946" z="1" s="M+H+3" />
        </MSPeaks>
      </Spectrum>
    </Compound>
    <Compound algo="FindByMolecularFeature">
      <Location m="281.2724" rt="21.716" y="1350781" v="14572708" />
      <Spectrum type="MFE" cpdAlgo="FindByMolecularFeature">
        <MSDetails p="+" />
        <Device type="TimeOfFlight" />
        <MSPeaks>
          <p rt="21.716" x="282.2797" y="1350781.13" v="11855169" z="1" s="M+H" />
          <p rt="21.716" x="283.2826" y="256397.59" v="2260391" z="1" s="M+H+1" />
          <p rt="21.715" x="284.2857" y="26799.34" v="234439" z="1" s="M+H+2" />
          <p rt="21.713" x="285.2886" y="2323.50" v="20045" z="1" s="M+H+3" />
          <p rt="21.711" x="563.5510" y="11621.70" v="67538" z="1" s="2M+H" />
          <p rt="21.713" x="564.5546" y="4805.91" v="28731" z="1" s="2M+H+1" />
          <p rt="21.715" x="565.5583" y="1201.57" v="5063" z="1" s="2M+H+2" />
        </MSPeaks>
      </Spectrum>
    </Compound>
    <Compound algo="FindByMolecularFeature">
      <Location m="539.4399" rt="21.810" y="138317" v="3930799" />
      <Spectrum type="MFE" cpdAlgo="FindByMolecularFeature">
        <MSDetails p="+" />
        <Device type="TimeOfFlight" />
        <MSPeaks>
          <p rt="21.811" x="540.4472" y="138317.00" v="2859048" z="1" s="M+H" />
          <p rt="21.809" x="541.4504" y="41237.53" v="860352" z="1" s="M+H+1" />
          <p rt="21.809" x="542.4521" y="9256.91" v="182371" z="1" s="M+H+2" />
          <p rt="21.807" x="543.4522" y="1488.55" v="29028" z="1" s="M+H+3" />
        </MSPeaks>
      </Spectrum>
    </Compound>
    <Compound algo="FindByMolecularFeature">
      <Location m="495.4138" rt="21.915" y="169480" v="4556731" />
      <Spectrum type="MFE" cpdAlgo="FindByMolecularFeature">
        <MSDetails p="+" />
        <Device type="TimeOfFlight" />
        <MSPeaks>
          <p rt="21.915" x="496.4211" y="169480.33" v="3441490" z="1" s="M+H" />
          <p rt="21.914" x="497.4241" y="46885.56" v="943226" z="1" s="M+H+1" />
          <p rt="21.907" x="498.4263" y="10609.40" v="172015" z="1" s="M+H+2" />
        </MSPeaks>
      </Spectrum>
    </Compound>
    <Compound algo="FindByMolecularFeature">
      <Location m="451.3875" rt="22.011" y="152981" v="4389794" />
      <Spectrum type="MFE" cpdAlgo="FindByMolecularFeature">
        <MSDetails p="+" />
        <Device type="TimeOfFlight" />
        <MSPeaks>
          <p rt="22.010" x="452.3947" y="152980.81" v="3313121" z="1" s="M+H" />
          <p rt="22.008" x="453.3978" y="43482.21" v="993969" z="1" s="M+H+1" />
          <p rt="22.040" x="454.4005" y="8427.58" v="82705" z="1" s="M+H+2" />
        </MSPeaks>
      </Spectrum>
    </Compound>
    <Compound algo="FindByMolecularFeature">
      <Location m="407.3611" rt="22.098" y="92150" v="2596016" />
      <Spectrum type="MFE" cpdAlgo="FindByMolecularFeature">
        <MSDetails p="+" />
        <Device type="TimeOfFlight" />
        <MSPeaks>
          <p rt="22.099" x="408.3684" y="92150.20" v="2060239" z="1" s="M+H" />
          <p rt="22.095" x="409.3716" y="23127.72" v="465390" z="1" s="M+H+1" />
          <p rt="22.083" x="410.3735" y="4150.62" v="66012" z="1" s="M+H+2" />
          <p rt="22.058" x="411.3635" y="275.12" v="4376" z="1" s="M+H+3" />
        </MSPeaks>
      </Spectrum>
    </Compound>
    <Compound algo="FindByMolecularFeature">
      <Location m="331.2875" rt="22.183" y="63361" v="801430" />
      <Spectrum type="MFE" cpdAlgo="FindByMolecularFeature">
        <MSDetails p="+" />
        <Device type="TimeOfFlight" />
        <MSPeaks>
          <p rt="22.184" x="332.2947" y="63361.48" v="619363" z="1" s="M+H" />
          <p rt="22.183" x="333.2984" y="15732.99" v="148673" z="1" s="M+H+1" />
          <p rt="22.179" x="334.3026" y="3481.23" v="33394" z="1" s="M+H+2" />
        </MSPeaks>
      </Spectrum>
    </Compound>
    <Compound algo="FindByMolecularFeature">
      <Location m="337.3351" rt="23.460" y="688086" v="11669780" />
      <Spectrum type="MFE" cpdAlgo="FindByMolecularFeature">
        <MSDetails p="+" />
        <Device type="TimeOfFlight" />
        <MSPeaks>
          <p rt="23.458" x="338.3424" y="688085.63" v="8749381" z="1" s="M+H" />
          <p rt="23.467" x="339.3453" y="166506.34" v="2612677" z="1" s="M+H+1" />
          <p rt="23.468" x="340.3486" y="19357.37" v="291705" z="1" s="M+H+2" />
          <p rt="23.454" x="341.3524" y="1276.16" v="16017" z="1" s="M+H+3" />
        </MSPeaks>
      </Spectrum>
    </Compound>
    <Compound algo="FindByMolecularFeature">
      <Location m="383.3401" rt="23.466" y="201087" v="3987061" />
      <Spectrum type="MFE" cpdAlgo="FindByMolecularFeature">
        <MSDetails p="+" />
        <Device type="TimeOfFlight" />
        <MSPeaks>
          <p rt="23.466" x="384.3474" y="201086.55" v="3063961" z="1" s="M+H" />
          <p rt="23.466" x="385.3507" y="52435.73" v="782819" z="1" s="M+H+1" />
          <p rt="23.466" x="386.3540" y="8450.37" v="128867" z="1" s="M+H+2" />
          <p rt="23.465" x="387.3555" y="773.37" v="11415" z="1" s="M+H+3" />
        </MSPeaks>
      </Spectrum>
    </Compound>
    <Compound algo="FindByMolecularFeature">
      <Location m="405.3224" rt="23.470" y="420980" v="8250045" />
      <Spectrum type="MFE" cpdAlgo="FindByMolecularFeature">
        <MSDetails p="+" />
        <Device type="TimeOfFlight" />
        <MSPeaks>
          <p rt="23.469" x="406.3297" y="420979.63" v="6202554" z="1" s="M+H" />
          <p rt="23.474" x="407.3328" y="107522.07" v="1776533" z="1" s="M+H+1" />
          <p rt="23.465" x="408.3342" y="18648.26" v="257994" z="1" s="M+H+2" />
          <p rt="23.478" x="409.3360" y="937.05" v="12964" z="1" s="M+H+3" />
        </MSPeaks>
      </Spectrum>
    </Compound>
    <Compound algo="FindByMolecularFeature">
      <Location m="441.3930" rt="23.483" y="73896" v="1551889" />
      <Spectrum type="MFE" cpdAlgo="FindByMolecularFeature">
        <MSDetails p="+" />
        <Device type="TimeOfFlight" />
        <MSPeaks>
          <p rt="23.482" x="442.4003" y="73896.07" v="1182996" z="1" s="M+H" />
          <p rt="23.482" x="443.4037" y="20520.79" v="337780" z="1" s="M+H+1" />
          <p rt="23.508" x="444.4002" y="3431.18" v="31113" z="1" s="M+H+2" />
        </MSPeaks>
      </Spectrum>
    </Compound>
    <Compound algo="FindByMolecularFeature">
      <Location m="627.1876" rt="25.006" y="56848" v="763821" />
      <Spectrum type="MFE" cpdAlgo="FindByMolecularFeature">
        <MSDetails p="+" />
        <Device type="TimeOfFlight" />
        <MSPeaks>
          <p rt="25.006" x="628.1948" y="56848.07" v="353000" z="1" s="M+H" />
          <p rt="25.005" x="629.1957" y="32469.98" v="202993" z="1" s="M+H+1" />
          <p rt="25.008" x="630.1934" y="24617.16" v="150767" z="1" s="M+H+2" />
          <p rt="25.007" x="631.1941" y="9435.08" v="57061" z="1" s="M+H+3" />
        </MSPeaks>
      </Spectrum>
    </Compound>
    <Compound algo="FindByMolecularFeature">
      <Location m="567.4209" rt="25.079" y="258020" v="2714923" />
      <Spectrum type="MFE" cpdAlgo="FindByMolecularFeature">
        <MSDetails p="+" />
        <Device type="TimeOfFlight" />
        <MSPeaks>
          <p rt="25.079" x="568.4281" y="258019.58" v="1899266" z="1" s="M+H" />
          <p rt="25.078" x="569.4313" y="110149.11" v="815657" z="1" s="M+H+1" />
        </MSPeaks>
      </Spectrum>
    </Compound>
    <Compound algo="FindByMolecularFeature">
      <Location m="430.3449" rt="25.330" y="91580" v="1955613" />
      <Spectrum type="MFE" cpdAlgo="FindByMolecularFeature">
        <MSDetails p="+" />
        <Device type="TimeOfFlight" />
        <MSPeaks>
          <p rt="25.329" x="431.3521" y="91579.84" v="1438766" z="1" s="M+H" />
          <p rt="25.329" x="432.3557" y="28048.61" v="433645" z="1" s="M+H+1" />
          <p rt="25.339" x="433.3590" y="5397.37" v="83203" z="1" s="M+H+2" />
        </MSPeaks>
      </Spectrum>
    </Compound>
    <Compound algo="FindByMolecularFeature">
      <Location m="636.4726" rt="25.683" y="64292" v="2192666" />
      <Spectrum type="MFE" cpdAlgo="FindByMolecularFeature">
        <MSDetails p="+" />
        <Device type="TimeOfFlight" />
        <MSPeaks>
          <p rt="25.683" x="637.4799" y="64291.84" v="1422162" z="1" s="M+H" />
          <p rt="25.679" x="638.4837" y="26929.24" v="583033" z="1" s="M+H+1" />
          <p rt="25.686" x="639.4873" y="8444.06" v="180873" z="1" s="M+H+2" />
          <p rt="25.731" x="640.4983" y="308.00" v="6598" z="1" s="M+H+3" />
        </MSPeaks>
      </Spectrum>
    </Compound>
    <Compound algo="FindByMolecularFeature">
      <Location m="412.2596" rt="25.787" y="256413" v="2015350" />
      <Spectrum type="MFE" cpdAlgo="FindByMolecularFeature">
        <MSDetails p="+" />
        <Device type="TimeOfFlight" />
        <MSPeaks>
          <p rt="25.787" x="413.2669" y="256412.70" v="1523462" z="1" s="M+H" />
          <p rt="25.789" x="414.2701" y="66682.91" v="400793" z="1" s="M+H+1" />
          <p rt="25.785" x="415.2734" y="11349.84" v="70236" z="1" s="M+H+2" />
          <p rt="25.788" x="416.2696" y="2453.88" v="20860" z="1" s="M+H+3" />
        </MSPeaks>
      </Spectrum>
    </Compound>
    <Compound algo="FindByMolecularFeature">
      <Location m="390.2775" rt="25.788" y="189767" v="1506511" />
      <Spectrum type="MFE" cpdAlgo="FindByMolecularFeature">
        <MSDetails p="+" />
        <Device type="TimeOfFlight" />
        <MSPeaks>
          <p rt="25.788" x="391.2847" y="189766.56" v="1189999" z="1" s="M+H" />
          <p rt="25.788" x="392.2878" y="50041.32" v="316512" z="1" s="M+H+1" />
        </MSPeaks>
      </Spectrum>
    </Compound>
    <Compound algo="FindByMolecularFeature">
      <Location m="148.0158" rt="25.788" y="83882" v="571252" />
      <Spectrum type="MFE" cpdAlgo="FindByMolecularFeature">
        <MSDetails p="+" />
        <Device type="TimeOfFlight" />
        <MSPeaks>
          <p rt="25.788" x="149.0230" y="83881.90" v="524512" z="1" s="M+H" />
          <p rt="25.785" x="150.0264" y="7490.92" v="46740" z="1" s="M+H+1" />
        </MSPeaks>
      </Spectrum>
    </Compound>
    <Compound algo="FindByMolecularFeature">
      <Location m="392.2904" rt="25.882" y="63359" v="635204" />
      <Spectrum type="MFE" cpdAlgo="FindByMolecularFeature">
        <MSDetails p="+" />
        <Device type="TimeOfFlight" />
        <MSPeaks>
          <p rt="25.882" x="393.2976" y="63358.71" v="485502" z="1" s="M+H" />
          <p rt="25.882" x="394.3018" y="16502.46" v="124690" z="1" s="M+H+1" />
          <p rt="25.885" x="395.3040" y="3562.72" v="25012" z="1" s="M+H+2" />
        </MSPeaks>
      </Spectrum>
    </Compound>
    <Compound algo="FindByMolecularFeature">
      <Location m="337.3349" rt="26.080" y="387092" v="5473180" />
      <Spectrum type="MFE" cpdAlgo="FindByMolecularFeature">
        <MSDetails p="+" />
        <Device type="TimeOfFlight" />
        <MSPeaks>
          <p rt="26.081" x="338.3422" y="387091.59" v="4056029" z="1" s="M+H" />
          <p rt="26.079" x="339.3453" y="93837.71" v="1061743" z="1" s="M+H+1" />
          <p rt="26.077" x="340.3488" y="10944.04" v="124314" z="1" s="M+H+2" />
          <p rt="26.082" x="341.3513" y="759.70" v="8111" z="1" s="M+H+3" />
          <p rt="26.073" x="675.6762" y="8884.90" v="69201" z="1" s="2M+H" />
          <p rt="26.075" x="676.6794" y="4783.66" v="34285" z="1" s="2M+H+1" />
          <p rt="26.079" x="677.6820" y="1422.83" v="8006" z="1" s="2M+H+2" />
        </MSPeaks>
      </Spectrum>
    </Compound>
    <Compound algo="FindByMolecularFeature">
      <Location m="610.4600" rt="26.236" y="108548" v="1484655" />
      <Spectrum type="MFE" cpdAlgo="FindByMolecularFeature">
        <MSDetails p="+" />
        <Device type="TimeOfFlight" />
        <MSPeaks>
          <p rt="26.237" x="611.4673" y="108548.09" v="982648" z="1" s="M+H" />
          <p rt="26.236" x="612.4708" y="46245.37" v="422328" z="1" s="M+H+1" />
          <p rt="26.235" x="613.4739" y="9682.64" v="79679" z="1" s="M+H+2" />
        </MSPeaks>
      </Spectrum>
    </Compound>
    <Compound algo="FindByMolecularFeature">
      <Location m="650.4529" rt="26.239" y="135866" v="2120400" />
      <Spectrum type="MFE" cpdAlgo="FindByMolecularFeature">
        <MSDetails p="+" />
        <Device type="TimeOfFlight" />
        <MSPeaks>
          <p rt="26.239" x="651.4601" y="135866.44" v="1367712" z="1" s="M+H" />
          <p rt="26.240" x="652.4633" y="57125.19" v="581712" z="1" s="M+H+1" />
          <p rt="26.240" x="653.4665" y="14082.71" v="143961" z="1" s="M+H+2" />
          <p rt="26.241" x="654.4758" y="2804.87" v="27015" z="1" s="M+H+3" />
        </MSPeaks>
      </Spectrum>
    </Compound>
    <Compound algo="FindByMolecularFeature">
      <Location m="701.2061" rt="26.506" y="50956" v="674630" />
      <Spectrum type="MFE" cpdAlgo="FindByMolecularFeature">
        <MSDetails p="+" />
        <Device type="TimeOfFlight" />
        <MSPeaks>
          <p rt="26.506" x="702.2133" y="50956.41" v="301415" z="1" s="M+H" />
          <p rt="26.506" x="703.2143" y="35051.65" v="216469" z="1" s="M+H+1" />
          <p rt="26.507" x="704.2125" y="26008.32" v="156746" z="1" s="M+H+2" />
        </MSPeaks>
      </Spectrum>
    </Compound>
    <Compound algo="FindByMolecularFeature">
      <Location m="609.1778" rt="26.532" y="484467" v="24368992" />
      <Spectrum type="MFE" cpdAlgo="FindByMolecularFeature">
        <MSDetails p="+" />
        <Device type="TimeOfFlight" />
        <MSPeaks>
          <p rt="26.532" x="610.1851" y="484466.94" v="12457167" z="1" s="M+H" />
          <p rt="26.532" x="611.1856" y="266602.53" v="6838290" z="1" s="M+H+1" />
          <p rt="26.531" x="612.1837" y="198311.22" v="5073537" z="1" s="M+H+2" />
        </MSPeaks>
      </Spectrum>
    </Compound>
    <Compound algo="FindByMolecularFeature">
      <Location m="612.1761" rt="26.533" y="83085" v="3149178" />
      <Spectrum type="MFE" cpdAlgo="FindByMolecularFeature">
        <MSDetails p="+" />
        <Device type="TimeOfFlight" />
        <MSPeaks>
          <p rt="26.535" x="613.1834" y="83084.92" v="2094066" z="1" s="M+H" />
          <p rt="26.531" x="614.1816" y="34200.57" v="811918" z="1" s="M+H+1" />
          <p rt="26.530" x="615.1811" y="10374.91" v="243194" z="1" s="M+H+2" />
        </MSPeaks>
      </Spectrum>
    </Compound>
    <Compound algo="FindByMolecularFeature">
      <Location m="647.5129" rt="26.910" y="144975" v="2443077" />
      <Spectrum type="MFE" cpdAlgo="FindByMolecularFeature">
        <MSDetails p="+" />
        <Device type="TimeOfFlight" />
        <MSPeaks>
          <p rt="26.909" x="648.5202" y="144974.63" v="1542285" z="1" s="M+H" />
          <p rt="26.910" x="649.5232" y="65851.97" v="687835" z="1" s="M+H+1" />
          <p rt="26.913" x="650.5262" y="16239.35" v="171228" z="1" s="M+H+2" />
          <p rt="26.918" x="651.5270" y="3936.74" v="41728" z="1" s="M+H+3" />
        </MSPeaks>
      </Spectrum>
    </Compound>
    <Compound algo="FindByMolecularFeature">
      <Location m="675.5419" rt="26.913" y="54837" v="911975" />
      <Spectrum type="MFE" cpdAlgo="FindByMolecularFeature">
        <MSDetails p="+" />
        <Device type="TimeOfFlight" />
        <MSPeaks>
          <p rt="26.913" x="676.5492" y="54837.46" v="591030" z="1" s="M+H" />
          <p rt="26.914" x="677.5536" y="23621.83" v="251031" z="1" s="M+H+1" />
          <p rt="26.918" x="678.5571" y="6370.57" v="66482" z="1" s="M+H+2" />
          <p rt="26.907" x="679.5694" y="328.81" v="3432" z="1" s="M+H+3" />
        </MSPeaks>
      </Spectrum>
    </Compound>
    <Compound algo="FindByMolecularFeature">
      <Location m="688.5391" rt="26.914" y="80021" v="1431939" />
      <Spectrum type="MFE" cpdAlgo="FindByMolecularFeature">
        <MSDetails p="+" />
        <Device type="TimeOfFlight" />
        <MSPeaks>
          <p rt="26.913" x="689.5464" y="80021.22" v="844860" z="1" s="M+H" />
          <p rt="26.913" x="690.5495" y="40287.14" v="426036" z="1" s="M+H+1" />
          <p rt="26.917" x="691.5486" y="11658.20" v="117633" z="1" s="M+H+2" />
          <p rt="26.939" x="692.5419" y="4276.94" v="43410" z="1" s="M+H+3" />
        </MSPeaks>
      </Spectrum>
    </Compound>
    <Compound algo="FindByMolecularFeature">
      <Location m="652.4690" rt="26.915" y="494923" v="8473735" />
      <Spectrum type="MFE" cpdAlgo="FindByMolecularFeature">
        <MSDetails p="+" />
        <Device type="TimeOfFlight" />
        <MSPeaks>
          <p rt="26.915" x="653.4763" y="494923.03" v="5510467" z="1" s="M+H" />
          <p rt="26.915" x="654.4792" y="207319.72" v="2334670" z="1" s="M+H+1" />
          <p rt="26.913" x="655.4823" y="48366.59" v="523045" z="1" s="M+H+2" />
          <p rt="26.909" x="656.4875" y="7336.46" v="79339" z="1" s="M+H+3" />
          <p rt="26.991" x="657.4940" y="2222.12" v="26214" z="1" s="M+H+4" />
        </MSPeaks>
      </Spectrum>
    </Compound>
    <Compound algo="FindByMolecularFeature">
      <Location m="612.4761" rt="26.918" y="261026" v="4465345" />
      <Spectrum type="MFE" cpdAlgo="FindByMolecularFeature">
        <MSDetails p="+" />
        <Device type="TimeOfFlight" />
        <MSPeaks>
          <p rt="26.918" x="613.4833" y="261025.77" v="2919037" z="1" s="M+H" />
          <p rt="26.918" x="614.4860" y="111247.34" v="1216861" z="1" s="M+H+1" />
          <p rt="26.918" x="615.4895" y="24532.61" v="274361" z="1" s="M+H+2" />
          <p rt="26.921" x="616.4904" y="4945.47" v="55085" z="1" s="M+H+3" />
        </MSPeaks>
      </Spectrum>
    </Compound>
    <Compound algo="FindByMolecularFeature">
      <Location m="645.4969" rt="27.570" y="64237" v="836826" />
      <Spectrum type="MFE" cpdAlgo="FindByMolecularFeature">
        <MSDetails p="+" />
        <Device type="TimeOfFlight" />
        <MSPeaks>
          <p rt="27.570" x="646.5041" y="64237.37" v="562746" z="1" s="M+H" />
          <p rt="27.571" x="647.5070" y="31023.04" v="274080" z="1" s="M+H+1" />
        </MSPeaks>
      </Spectrum>
    </Compound>
    <Compound algo="FindByMolecularFeature">
      <Location m="650.4526" rt="27.572" y="106972" v="1560694" />
      <Spectrum type="MFE" cpdAlgo="FindByMolecularFeature">
        <MSDetails p="+" />
        <Device type="TimeOfFlight" />
        <MSPeaks>
          <p rt="27.572" x="651.4599" y="106971.67" v="975153" z="1" s="M+H" />
          <p rt="27.572" x="652.4630" y="45122.54" v="419329" z="1" s="M+H+1" />
          <p rt="27.572" x="653.4721" y="22557.62" v="166212" z="1" s="M+H+2" />
        </MSPeaks>
      </Spectrum>
    </Compound>
    <Compound algo="FindByMolecularFeature">
      <Location m="849.2440" rt="27.834" y="91752" v="2921572" />
      <Spectrum type="MFE" cpdAlgo="FindByMolecularFeature">
        <MSDetails p="+" />
        <Device type="TimeOfFlight" />
        <MSPeaks>
          <p rt="27.833" x="850.2513" y="91752.44" v="1169210" z="1" s="M+H" />
          <p rt="27.835" x="851.2519" y="70695.02" v="929948" z="1" s="M+H+1" />
          <p rt="27.836" x="852.2505" y="62737.68" v="822414" z="1" s="M+H+2" />
        </MSPeaks>
      </Spectrum>
    </Compound>
    <Compound algo="FindByMolecularFeature">
      <Location m="614.4904" rt="28.440" y="55085" v="1167495" />
      <Spectrum type="MFE" cpdAlgo="FindByMolecularFeature">
        <MSDetails p="+" />
        <Device type="TimeOfFlight" />
        <MSPeaks>
          <p rt="28.428" x="615.4977" y="55084.89" v="634939" z="1" s="M+H" />
          <p rt="28.460" x="616.5010" y="23702.05" v="399767" z="1" s="M+H+1" />
          <p rt="28.458" x="617.5082" y="6364.54" v="115889" z="1" s="M+H+2" />
          <p rt="28.444" x="618.5120" y="1337.80" v="16899" z="1" s="M+H+3" />
        </MSPeaks>
      </Spectrum>
    </Compound>
    <Compound algo="FindByMolecularFeature">
      <Location m="654.4839" rt="28.448" y="122848" v="3278694" />
      <Spectrum type="MFE" cpdAlgo="FindByMolecularFeature">
        <MSDetails p="+" />
        <Device type="TimeOfFlight" />
        <MSPeaks>
          <p rt="28.451" x="655.4912" y="122847.63" v="2121103" z="1" s="M+H" />
          <p rt="28.445" x="656.4962" y="54316.13" v="942885" z="1" s="M+H+1" />
          <p rt="28.441" x="657.5011" y="12634.88" v="214706" z="1" s="M+H+2" />
        </MSPeaks>
      </Spectrum>
    </Compound>
    <Compound algo="FindByMolecularFeature">
      <Location m="662.4469" rt="29.175" y="71019" v="3119172" />
      <Spectrum type="MFE" cpdAlgo="FindByMolecularFeature">
        <MSDetails p="+" />
        <Device type="TimeOfFlight" />
        <MSPeaks>
          <p rt="29.178" x="663.4541" y="71018.97" v="1983399" z="1" s="M+H" />
          <p rt="29.174" x="664.4572" y="32949.07" v="907567" z="1" s="M+H+1" />
          <p rt="29.170" x="665.4610" y="8292.68" v="215865" z="1" s="M+H+2" />
          <p rt="29.109" x="666.4662" y="474.05" v="12340" z="1" s="M+H+3" />
        </MSPeaks>
      </Spectrum>
    </Compound>
    <Compound algo="FindByMolecularFeature">
      <Location m="720.4996" rt="29.184" y="64789" v="2738885" />
      <Spectrum type="MFE" cpdAlgo="FindByMolecularFeature">
        <MSDetails p="+" />
        <Device type="TimeOfFlight" />
        <MSPeaks>
          <p rt="29.183" x="721.5069" y="64788.67" v="1577495" z="1" s="M+H" />
          <p rt="29.192" x="722.5103" y="31247.04" v="884496" z="1" s="M+H+1" />
          <p rt="29.187" x="723.5129" y="8462.07" v="227644" z="1" s="M+H+2" />
          <p rt="29.137" x="724.5142" y="1865.13" v="49249" z="1" s="M+H+3" />
        </MSPeaks>
      </Spectrum>
    </Compound>
    <Compound algo="FindByMolecularFeature">
      <Location m="280.0436" rt="29.213" y="65889" v="1489742" />
      <Spectrum type="MFE" cpdAlgo="FindByMolecularFeature">
        <MSDetails p="+" />
        <Device type="TimeOfFlight" />
        <MSPeaks>
          <p rt="29.214" x="281.0509" y="65889.20" v="999622" z="1" s="M+H" />
          <p rt="29.209" x="282.0521" y="18036.47" v="276860" z="1" s="M+H+1" />
          <p rt="29.213" x="283.0492" y="11139.90" v="169655" z="1" s="M+H+2" />
          <p rt="29.213" x="284.0504" y="2925.86" v="43604" z="1" s="M+H+3" />
        </MSPeaks>
      </Spectrum>
    </Compound>
    <Compound algo="FindByMolecularFeature">
      <Location m="502.1004" rt="29.214" y="77730" v="2149138" />
      <Spectrum type="MFE" cpdAlgo="FindByMolecularFeature">
        <MSDetails p="+" />
        <Device type="TimeOfFlight" />
        <MSPeaks>
          <p rt="29.215" x="503.1077" y="77729.76" v="1167852" z="1" s="M+H" />
          <p rt="29.214" x="504.1084" y="37692.72" v="563830" z="1" s="M+H+1" />
          <p rt="29.213" x="505.1062" y="26997.46" v="417457" z="1" s="M+H+2" />
        </MSPeaks>
      </Spectrum>
    </Compound>
    <Compound algo="FindByMolecularFeature">
      <Location m="538.1574" rt="29.215" y="115541" v="2581115" />
      <Spectrum type="MFE" cpdAlgo="FindByMolecularFeature">
        <MSDetails p="+" />
        <Device type="TimeOfFlight" />
        <MSPeaks>
          <p rt="29.214" x="539.1646" y="115540.52" v="1713449" z="1" s="M+H" />
          <p rt="29.217" x="540.1629" y="45702.59" v="678201" z="1" s="M+H+1" />
          <p rt="29.219" x="541.1621" y="12748.74" v="189466" z="1" s="M+H+2" />
        </MSPeaks>
      </Spectrum>
    </Compound>
    <Compound algo="FindByMolecularFeature">
      <Location m="535.1592" rt="29.216" y="983102" v="27262432" />
      <Spectrum type="MFE" cpdAlgo="FindByMolecularFeature">
        <MSDetails p="+" />
        <Device type="TimeOfFlight" />
        <MSPeaks>
          <p rt="29.216" x="536.1664" y="983101.88" v="15113540" z="1" s="M+H" />
          <p rt="29.215" x="537.1671" y="469177.22" v="7125355" z="1" s="M+H+1" />
          <p rt="29.215" x="538.1649" y="330059.09" v="5023535" z="1" s="M+H+2" />
        </MSPeaks>
      </Spectrum>
    </Compound>
  </CompoundList>
</CEF>
