# Supplementary material for: Identification of sunflower, rapeseed, flaxseed and sesame seed oil metabolomic markers as a potential tool for oil authentication and detecting adulterations
Source: PLoS One. 2023 Apr 20;18(4):e0284599. doi: 10.1371/journal.pone.0284599 (PMC10118080; doi:10.1371/journal.pone.0284599)
Supplement: S1 File — (ZIP) [file pone.0284599.s001.zip › CEF/L_c1.cef]

<CEF version="1.0.0.0">
  <CompoundList>
    <Compound algo="FindByMolecularFeature">
      <Location m="140.9517" rt="0.544" y="376802" v="1686995" />
      <Spectrum type="MFE" cpdAlgo="FindByMolecularFeature">
        <MSDetails p="+" />
        <Device type="TimeOfFlight" />
        <MSPeaks>
          <p rt="0.543" x="141.9590" y="376801.50" v="1531240" z="1" s="M+H" />
          <p rt="0.544" x="142.9632" y="24561.07" v="92176" z="1" s="M+H+1" />
          <p rt="0.543" x="143.9593" y="18690.15" v="63580" z="1" s="M+H+2" />
        </MSPeaks>
      </Spectrum>
    </Compound>
    <Compound algo="FindByMolecularFeature">
      <Location m="139.0610" rt="0.619" y="55877" v="275400" />
      <Spectrum type="MFE" cpdAlgo="FindByMolecularFeature">
        <MSDetails p="+" />
        <Device type="TimeOfFlight" />
        <MSPeaks>
          <p rt="0.619" x="140.0683" y="55876.91" v="264459" z="1" s="M+H" />
          <p rt="0.612" x="141.0715" y="2659.27" v="10940" z="1" s="M+H+1" />
        </MSPeaks>
      </Spectrum>
    </Compound>
    <Compound algo="FindByMolecularFeature">
      <Location m="191.9723" rt="0.642" y="159683" v="1577986" />
      <Spectrum type="MFE" cpdAlgo="FindByMolecularFeature">
        <MSDetails p="+" />
        <Device type="TimeOfFlight" />
        <MSPeaks>
          <p rt="0.643" x="192.9795" y="159682.58" v="1518609" z="1" s="M+H" />
          <p rt="0.623" x="193.9837" y="10798.11" v="59377" z="1" s="M+H+1" />
        </MSPeaks>
      </Spectrum>
    </Compound>
    <Compound algo="FindByMolecularFeature">
      <Location m="202.0453" rt="0.643" y="66528" v="332779" />
      <Spectrum type="MFE" cpdAlgo="FindByMolecularFeature">
        <MSDetails p="+" />
        <Device type="TimeOfFlight" />
        <MSPeaks>
          <p rt="0.641" x="203.0526" y="66527.83" v="290318" z="1" s="M+H" />
          <p rt="0.646" x="204.0560" y="6533.82" v="29300" z="1" s="M+H+1" />
          <p rt="0.653" x="205.0477" y="7253.19" v="13161" z="1" s="M+H+2" />
        </MSPeaks>
      </Spectrum>
    </Compound>
    <Compound algo="FindByMolecularFeature">
      <Location m="117.1153" rt="0.647" y="156624" v="672071" />
      <Spectrum type="MFE" cpdAlgo="FindByMolecularFeature">
        <MSDetails p="+" />
        <Device type="TimeOfFlight" />
        <MSPeaks>
          <p rt="0.647" x="118.1226" y="156623.91" v="629840" z="1" s="M+H" />
          <p rt="0.647" x="119.1261" y="11211.27" v="42231" z="1" s="M+H+1" />
        </MSPeaks>
      </Spectrum>
    </Compound>
    <Compound algo="FindByMolecularFeature">
      <Location m="188.0660" rt="0.660" y="220954" v="849027" />
      <Spectrum type="MFE" cpdAlgo="FindByMolecularFeature">
        <MSDetails p="+" />
        <Device type="TimeOfFlight" />
        <MSPeaks>
          <p rt="0.659" x="189.0732" y="220954.17" v="783878" z="1" s="M+H" />
          <p rt="0.661" x="190.0769" y="15143.80" v="53600" z="1" s="M+H+1" />
          <p rt="0.666" x="191.0768" y="3681.53" v="11549" z="1" s="M+H+2" />
        </MSPeaks>
      </Spectrum>
    </Compound>
    <Compound algo="FindByMolecularFeature">
      <Location m="232.0563" rt="0.662" y="55395" v="277912" />
      <Spectrum type="MFE" cpdAlgo="FindByMolecularFeature">
        <MSDetails p="+" />
        <Device type="TimeOfFlight" />
        <MSPeaks>
          <p rt="0.662" x="233.0636" y="55394.83" v="252905" z="1" s="M+H" />
          <p rt="0.664" x="234.0673" y="4763.96" v="19582" z="1" s="M+H+1" />
          <p rt="0.668" x="235.0687" y="1530.40" v="5425" z="1" s="M+H+2" />
        </MSPeaks>
      </Spectrum>
    </Compound>
    <Compound algo="FindByMolecularFeature">
      <Location m="186.9928" rt="0.664" y="102751" v="1483046" />
      <Spectrum type="MFE" cpdAlgo="FindByMolecularFeature">
        <MSDetails p="+" />
        <Device type="TimeOfFlight" />
        <MSPeaks>
          <p rt="0.657" x="188.0000" y="102750.59" v="1018333" z="1" s="M+H" />
          <p rt="0.661" x="189.0027" y="8155.55" v="83036" z="1" s="M+H+1" />
          <p rt="0.683" x="189.9937" y="38725.11" v="381677" z="1" s="M+H+2" />
        </MSPeaks>
      </Spectrum>
    </Compound>
    <Compound algo="FindByMolecularFeature">
      <Location m="237.0062" rt="0.677" y="267265" v="3162286" />
      <Spectrum type="MFE" cpdAlgo="FindByMolecularFeature">
        <MSDetails p="+" />
        <Device type="TimeOfFlight" />
        <MSPeaks>
          <p rt="0.680" x="238.0134" y="267264.66" v="2607621" z="1" s="M+H" />
          <p rt="0.661" x="239.0196" y="45981.32" v="486107" z="1" s="M+H+1" />
          <p rt="0.674" x="240.0198" y="6304.32" v="68558" z="1" s="M+H+2" />
        </MSPeaks>
      </Spectrum>
    </Compound>
    <Compound algo="FindByMolecularFeature">
      <Location m="214.0625" rt="0.689" y="146455" v="1141440" />
      <Spectrum type="MFE" cpdAlgo="FindByMolecularFeature">
        <MSDetails p="+" />
        <Device type="TimeOfFlight" />
        <MSPeaks>
          <p rt="0.689" x="215.0698" y="146455.38" v="1040918" z="1" s="M+H" />
          <p rt="0.688" x="216.0734" y="10948.54" v="79188" z="1" s="M+H+1" />
          <p rt="0.687" x="217.0755" y="3333.03" v="21334" z="1" s="M+H+2" />
        </MSPeaks>
      </Spectrum>
    </Compound>
    <Compound algo="FindByMolecularFeature">
      <Location m="208.0526" rt="0.691" y="108698" v="1152751" />
      <Spectrum type="MFE" cpdAlgo="FindByMolecularFeature">
        <MSDetails p="+" />
        <Device type="TimeOfFlight" />
        <MSPeaks>
          <p rt="0.691" x="209.0599" y="108698.06" v="1057590" z="1" s="M+H" />
          <p rt="0.685" x="210.0639" y="8213.86" v="78100" z="1" s="M+H+1" />
          <p rt="0.678" x="211.0659" y="1919.03" v="17061" z="1" s="M+H+2" />
        </MSPeaks>
      </Spectrum>
    </Compound>
    <Compound algo="FindByMolecularFeature">
      <Location m="336.0342" rt="0.726" y="64435" v="429777" />
      <Spectrum type="MFE" cpdAlgo="FindByMolecularFeature">
        <MSDetails p="+" />
        <Device type="TimeOfFlight" />
        <MSPeaks>
          <p rt="0.730" x="337.0415" y="64435.21" v="362482" z="1" s="M+H" />
          <p rt="0.711" x="338.0457" y="8473.39" v="46131" z="1" s="M+H+1" />
          <p rt="0.689" x="339.0513" y="3608.50" v="19411" z="1" s="M+H+2" />
          <p rt="0.700" x="340.0575" y="334.96" v="1754" z="1" s="M+H+3" />
        </MSPeaks>
      </Spectrum>
    </Compound>
    <Compound algo="FindByMolecularFeature">
      <Location m="171.9694" rt="0.807" y="59305" v="601093" />
      <Spectrum type="MFE" cpdAlgo="FindByMolecularFeature">
        <MSDetails p="+" />
        <Device type="TimeOfFlight" />
        <MSPeaks>
          <p rt="0.807" x="172.9767" y="59304.64" v="562271" z="1" s="M+H" />
          <p rt="0.806" x="173.9802" y="5247.54" v="38822" z="1" s="M+H+1" />
        </MSPeaks>
      </Spectrum>
    </Compound>
    <Compound algo="FindByMolecularFeature">
      <Location m="143.0404" rt="1.444" y="101184" v="562482" />
      <Spectrum type="MFE" cpdAlgo="FindByMolecularFeature">
        <MSDetails p="+" />
        <Device type="TimeOfFlight" />
        <MSPeaks>
          <p rt="1.444" x="144.0477" y="101183.99" v="494054" z="1" s="M+H" />
          <p rt="1.441" x="145.0506" y="9000.84" v="44442" z="1" s="M+H+1" />
          <p rt="1.444" x="146.0446" y="5155.18" v="23985" z="1" s="M+H+2" />
        </MSPeaks>
      </Spectrum>
    </Compound>
    <Compound algo="FindByMolecularFeature">
      <Location m="126.0314" rt="2.324" y="76533" v="558344" />
      <Spectrum type="MFE" cpdAlgo="FindByMolecularFeature">
        <MSDetails p="+" />
        <Device type="TimeOfFlight" />
        <MSPeaks>
          <p rt="2.325" x="127.0387" y="76533.06" v="512864" z="1" s="M+H" />
          <p rt="2.320" x="128.0424" y="6362.18" v="45480" z="1" s="M+H+1" />
        </MSPeaks>
      </Spectrum>
    </Compound>
    <Compound algo="FindByMolecularFeature">
      <Location m="113.0839" rt="2.751" y="117509" v="880695" />
      <Spectrum type="MFE" cpdAlgo="FindByMolecularFeature">
        <MSDetails p="+" />
        <Device type="TimeOfFlight" />
        <MSPeaks>
          <p rt="2.751" x="114.0912" y="117509.22" v="820404" z="1" s="M+H" />
          <p rt="2.751" x="115.0946" y="9132.00" v="60291" z="1" s="M+H+1" />
        </MSPeaks>
      </Spectrum>
    </Compound>
    <Compound algo="FindByMolecularFeature">
      <Location m="129.1514" rt="2.955" y="71894" v="417735" />
      <Spectrum type="MFE" cpdAlgo="FindByMolecularFeature">
        <MSDetails p="+" />
        <Device type="TimeOfFlight" />
        <MSPeaks>
          <p rt="2.955" x="130.1587" y="71893.81" v="383118" z="1" s="M+H" />
          <p rt="2.954" x="131.1624" y="6937.40" v="34617" z="1" s="M+H+1" />
        </MSPeaks>
      </Spectrum>
    </Compound>
    <Compound algo="FindByMolecularFeature">
      <Location m="282.1675" rt="3.106" y="50291" v="270017" />
      <Spectrum type="MFE" cpdAlgo="FindByMolecularFeature">
        <MSDetails p="+" />
        <Device type="TimeOfFlight" />
        <MSPeaks>
          <p rt="3.106" x="283.1748" y="50290.58" v="236542" z="1" s="M+H" />
          <p rt="3.111" x="284.1781" y="6444.97" v="28377" z="1" s="M+H+1" />
          <p rt="3.107" x="285.1806" y="1370.46" v="5099" z="1" s="M+H+2" />
        </MSPeaks>
      </Spectrum>
    </Compound>
    <Compound algo="FindByMolecularFeature">
      <Location m="326.1939" rt="3.589" y="62621" v="361830" />
      <Spectrum type="MFE" cpdAlgo="FindByMolecularFeature">
        <MSDetails p="+" />
        <Device type="TimeOfFlight" />
        <MSPeaks>
          <p rt="3.589" x="327.2012" y="62621.33" v="307183" z="1" s="M+H" />
          <p rt="3.589" x="328.2044" y="9494.43" v="46205" z="1" s="M+H+1" />
          <p rt="3.591" x="329.2068" y="1893.18" v="8441" z="1" s="M+H+2" />
        </MSPeaks>
      </Spectrum>
    </Compound>
    <Compound algo="FindByMolecularFeature">
      <Location m="343.2204" rt="3.590" y="114414" v="666784" />
      <Spectrum type="MFE" cpdAlgo="FindByMolecularFeature">
        <MSDetails p="+" />
        <Device type="TimeOfFlight" />
        <MSPeaks>
          <p rt="3.590" x="344.2277" y="114414.41" v="566059" z="1" s="M+H" />
          <p rt="3.591" x="345.2311" y="18060.08" v="87484" z="1" s="M+H+1" />
          <p rt="3.587" x="346.2333" y="2873.38" v="13240" z="1" s="M+H+2" />
        </MSPeaks>
      </Spectrum>
    </Compound>
    <Compound algo="FindByMolecularFeature">
      <Location m="387.2469" rt="4.020" y="200238" v="1210129" />
      <Spectrum type="MFE" cpdAlgo="FindByMolecularFeature">
        <MSDetails p="+" />
        <Device type="TimeOfFlight" />
        <MSPeaks>
          <p rt="4.020" x="388.2541" y="200237.73" v="995131" z="1" s="M+H" />
          <p rt="4.020" x="389.2572" y="37031.95" v="181035" z="1" s="M+H+1" />
          <p rt="4.019" x="390.2591" y="6692.75" v="31752" z="1" s="M+H+2" />
          <p rt="4.010" x="391.2670" y="465.92" v="2210" z="1" s="M+H+3" />
        </MSPeaks>
      </Spectrum>
    </Compound>
    <Compound algo="FindByMolecularFeature">
      <Location m="370.2200" rt="4.020" y="68668" v="389060" />
      <Spectrum type="MFE" cpdAlgo="FindByMolecularFeature">
        <MSDetails p="+" />
        <Device type="TimeOfFlight" />
        <MSPeaks>
          <p rt="4.020" x="371.2272" y="68667.72" v="323199" z="1" s="M+H" />
          <p rt="4.020" x="372.2305" y="12087.93" v="56504" z="1" s="M+H+1" />
          <p rt="4.017" x="373.2329" y="2199.86" v="9357" z="1" s="M+H+2" />
        </MSPeaks>
      </Spectrum>
    </Compound>
    <Compound algo="FindByMolecularFeature">
      <Location m="414.2463" rt="4.402" y="59896" v="372274" />
      <Spectrum type="MFE" cpdAlgo="FindByMolecularFeature">
        <MSDetails p="+" />
        <Device type="TimeOfFlight" />
        <MSPeaks>
          <p rt="4.402" x="415.2536" y="59895.93" v="304944" z="1" s="M+H" />
          <p rt="4.401" x="416.2573" y="11372.66" v="56538" z="1" s="M+H+1" />
          <p rt="4.407" x="417.2587" y="2328.85" v="10792" z="1" s="M+H+2" />
        </MSPeaks>
      </Spectrum>
    </Compound>
    <Compound algo="FindByMolecularFeature">
      <Location m="431.2732" rt="4.402" y="249295" v="1551188" />
      <Spectrum type="MFE" cpdAlgo="FindByMolecularFeature">
        <MSDetails p="+" />
        <Device type="TimeOfFlight" />
        <MSPeaks>
          <p rt="4.402" x="432.2805" y="249295.44" v="1246102" z="1" s="M+H" />
          <p rt="4.402" x="433.2835" y="50260.74" v="252083" z="1" s="M+H+1" />
          <p rt="4.402" x="434.2855" y="9745.35" v="47869" z="1" s="M+H+2" />
          <p rt="4.404" x="435.2881" y="1057.19" v="5134" z="1" s="M+H+3" />
        </MSPeaks>
      </Spectrum>
    </Compound>
    <Compound algo="FindByMolecularFeature">
      <Location m="475.2993" rt="4.745" y="235684" v="1517200" />
      <Spectrum type="MFE" cpdAlgo="FindByMolecularFeature">
        <MSDetails p="+" />
        <Device type="TimeOfFlight" />
        <MSPeaks>
          <p rt="4.745" x="476.3066" y="235684.44" v="1216269" z="1" s="M+H" />
          <p rt="4.744" x="477.3098" y="48195.94" v="244151" z="1" s="M+H+1" />
          <p rt="4.748" x="478.3119" y="10159.29" v="50633" z="1" s="M+H+2" />
          <p rt="4.748" x="479.3134" y="1250.16" v="6147" z="1" s="M+H+3" />
        </MSPeaks>
      </Spectrum>
    </Compound>
    <Compound algo="FindByMolecularFeature">
      <Location m="519.3256" rt="5.054" y="194922" v="1231336" />
      <Spectrum type="MFE" cpdAlgo="FindByMolecularFeature">
        <MSDetails p="+" />
        <Device type="TimeOfFlight" />
        <MSPeaks>
          <p rt="5.054" x="520.3329" y="194922.33" v="959718" z="1" s="M+H" />
          <p rt="5.054" x="521.3359" y="44406.53" v="217079" z="1" s="M+H+1" />
          <p rt="5.054" x="522.3383" y="10232.97" v="48734" z="1" s="M+H+2" />
          <p rt="5.054" x="523.3412" y="1233.55" v="5804" z="1" s="M+H+3" />
        </MSPeaks>
      </Spectrum>
    </Compound>
    <Compound algo="FindByMolecularFeature">
      <Location m="563.3515" rt="5.335" y="126274" v="821704" />
      <Spectrum type="MFE" cpdAlgo="FindByMolecularFeature">
        <MSDetails p="+" />
        <Device type="TimeOfFlight" />
        <MSPeaks>
          <p rt="5.335" x="564.3588" y="126273.50" v="617649" z="1" s="M+H" />
          <p rt="5.335" x="565.3620" y="33472.80" v="162105" z="1" s="M+H+1" />
          <p rt="5.337" x="566.3642" y="7806.58" v="36927" z="1" s="M+H+2" />
          <p rt="5.346" x="567.3677" y="1076.66" v="5023" z="1" s="M+H+3" />
        </MSPeaks>
      </Spectrum>
    </Compound>
    <Compound algo="FindByMolecularFeature">
      <Location m="607.3776" rt="5.592" y="66822" v="482610" />
      <Spectrum type="MFE" cpdAlgo="FindByMolecularFeature">
        <MSDetails p="+" />
        <Device type="TimeOfFlight" />
        <MSPeaks>
          <p rt="5.591" x="304.6964" y="1572.02" v="5806" z="2" s="M+2H" />
          <p rt="5.590" x="305.1989" y="713.04" v="1112" z="2" s="M+2H+1" />
          <p rt="5.591" x="608.3848" y="66822.37" v="348077" z="1" s="M+H" />
          <p rt="5.592" x="609.3880" y="19591.96" v="101385" z="1" s="M+H+1" />
          <p rt="5.595" x="610.3907" y="4594.44" v="22868" z="1" s="M+H+2" />
          <p rt="5.600" x="611.3928" y="675.42" v="3362" z="1" s="M+H+3" />
        </MSPeaks>
      </Spectrum>
    </Compound>
    <Compound algo="FindByMolecularFeature">
      <Location m="162.1042" rt="6.024" y="55387" v="408728" />
      <Spectrum type="MFE" cpdAlgo="FindByMolecularFeature">
        <MSDetails p="+" />
        <Device type="TimeOfFlight" />
        <MSPeaks>
          <p rt="6.024" x="163.1115" y="55386.82" v="352254" z="1" s="M+H" />
          <p rt="6.025" x="164.1148" y="7691.16" v="52563" z="1" s="M+H+1" />
          <p rt="6.032" x="165.1148" y="1616.43" v="3911" z="1" s="M+H+2" />
        </MSPeaks>
      </Spectrum>
    </Compound>
    <Compound algo="FindByMolecularFeature">
      <Location m="170.1415" rt="6.676" y="86058" v="1071477" />
      <Spectrum type="MFE" cpdAlgo="FindByMolecularFeature">
        <MSDetails p="+" />
        <Device type="TimeOfFlight" />
        <MSPeaks>
          <p rt="6.676" x="171.1488" y="86058.48" v="959052" z="1" s="M+H" />
          <p rt="6.678" x="172.1523" y="8646.88" v="106938" z="1" s="M+H+1" />
          <p rt="6.671" x="173.1533" y="880.55" v="5488" z="1" s="M+H+2" />
        </MSPeaks>
      </Spectrum>
    </Compound>
    <Compound algo="FindByMolecularFeature">
      <Location m="263.2249" rt="8.738" y="108869" v="733439" />
      <Spectrum type="MFE" cpdAlgo="FindByMolecularFeature">
        <MSDetails p="+" />
        <Device type="TimeOfFlight" />
        <MSPeaks>
          <p rt="8.739" x="264.2321" y="108869.48" v="602414" z="1" s="M+H" />
          <p rt="8.736" x="265.2355" y="21661.42" v="118952" z="1" s="M+H+1" />
          <p rt="8.726" x="266.2385" y="2457.87" v="12073" z="1" s="M+H+2" />
        </MSPeaks>
      </Spectrum>
    </Compound>
    <Compound algo="FindByMolecularFeature">
      <Location m="218.1670" rt="8.739" y="355895" v="2472422" />
      <Spectrum type="MFE" cpdAlgo="FindByMolecularFeature">
        <MSDetails p="+" />
        <Device type="TimeOfFlight" />
        <MSPeaks>
          <p rt="8.740" x="219.1743" y="355895.00" v="2088258" z="1" s="M+H" />
          <p rt="8.737" x="220.1775" y="58389.13" v="341197" z="1" s="M+H+1" />
          <p rt="8.737" x="221.1810" y="6500.47" v="39891" z="1" s="M+H+2" />
          <p rt="8.752" x="222.1837" y="563.64" v="3076" z="1" s="M+H+3" />
        </MSPeaks>
      </Spectrum>
    </Compound>
    <Compound algo="FindByMolecularFeature">
      <Location m="211.0745" rt="9.087" y="87050" v="775082" />
      <Spectrum type="MFE" cpdAlgo="FindByMolecularFeature">
        <MSDetails p="+" />
        <Device type="TimeOfFlight" />
        <MSPeaks>
          <p rt="9.087" x="212.0817" y="87049.63" v="668129" z="1" s="M+H" />
          <p rt="9.088" x="213.0850" y="11969.70" v="88957" z="1" s="M+H+1" />
          <p rt="9.091" x="214.0897" y="2162.43" v="17997" z="1" s="M+H+2" />
        </MSPeaks>
      </Spectrum>
    </Compound>
    <Compound algo="FindByMolecularFeature">
      <Location m="186.1189" rt="9.203" y="129870" v="1903644" />
      <Spectrum type="MFE" cpdAlgo="FindByMolecularFeature">
        <MSDetails p="+" />
        <Device type="TimeOfFlight" />
        <MSPeaks>
          <p rt="9.202" x="187.1262" y="129869.72" v="1639410" z="1" s="M+H" />
          <p rt="9.207" x="188.1291" y="14728.45" v="184608" z="1" s="M+H+1" />
          <p rt="9.212" x="189.1234" y="6627.52" v="79626" z="1" s="M+H+2" />
        </MSPeaks>
      </Spectrum>
    </Compound>
    <Compound algo="FindByMolecularFeature">
      <Location m="180.1151" rt="10.185" y="230607" v="2057207" />
      <Spectrum type="MFE" cpdAlgo="FindByMolecularFeature">
        <MSDetails p="+" />
        <Device type="TimeOfFlight" />
        <MSPeaks>
          <p rt="10.185" x="181.1223" y="230607.17" v="1805372" z="1" s="M+H" />
          <p rt="10.188" x="182.1254" y="29285.51" v="229798" z="1" s="M+H+1" />
          <p rt="10.178" x="183.1287" y="2861.14" v="22036" z="1" s="M+H+2" />
        </MSPeaks>
      </Spectrum>
    </Compound>
    <Compound algo="FindByMolecularFeature">
      <Location m="286.1933" rt="10.529" y="256797" v="2293507" />
      <Spectrum type="MFE" cpdAlgo="FindByMolecularFeature">
        <MSDetails p="+" />
        <Device type="TimeOfFlight" />
        <MSPeaks>
          <p rt="10.529" x="287.2006" y="256797.08" v="1841770" z="1" s="M+H" />
          <p rt="10.529" x="288.2039" y="55834.52" v="401605" z="1" s="M+H+1" />
          <p rt="10.523" x="289.2073" y="7214.14" v="50132" z="1" s="M+H+2" />
        </MSPeaks>
      </Spectrum>
    </Compound>
    <Compound algo="FindByMolecularFeature">
      <Location m="157.1463" rt="10.753" y="50575" v="589696" />
      <Spectrum type="MFE" cpdAlgo="FindByMolecularFeature">
        <MSDetails p="+" />
        <Device type="TimeOfFlight" />
        <MSPeaks>
          <p rt="10.754" x="158.1536" y="50575.13" v="561535" z="1" s="M+H" />
          <p rt="10.745" x="159.1569" y="5510.26" v="28161" z="1" s="M+H+1" />
        </MSPeaks>
      </Spectrum>
    </Compound>
    <Compound algo="FindByMolecularFeature">
      <Location m="227.1885" rt="10.844" y="187222" v="3963368" />
      <Spectrum type="MFE" cpdAlgo="FindByMolecularFeature">
        <MSDetails p="+" />
        <Device type="TimeOfFlight" />
        <MSPeaks>
          <p rt="10.844" x="228.1958" y="187221.59" v="3414655" z="1" s="M+H" />
          <p rt="10.845" x="229.1990" y="26862.04" v="501654" z="1" s="M+H+1" />
          <p rt="10.845" x="230.2014" y="2933.64" v="47058" z="1" s="M+H+2" />
        </MSPeaks>
      </Spectrum>
    </Compound>
    <Compound algo="FindByMolecularFeature">
      <Location m="218.1668" rt="10.932" y="50755" v="350228" />
      <Spectrum type="MFE" cpdAlgo="FindByMolecularFeature">
        <MSDetails p="+" />
        <Device type="TimeOfFlight" />
        <MSPeaks>
          <p rt="10.932" x="219.1740" y="50754.69" v="282845" z="1" s="M+H" />
          <p rt="10.932" x="220.1772" y="9266.98" v="59875" z="1" s="M+H+1" />
          <p rt="10.943" x="221.1848" y="1547.01" v="7508" z="1" s="M+H+2" />
        </MSPeaks>
      </Spectrum>
    </Compound>
    <Compound algo="FindByMolecularFeature">
      <Location m="278.0859" rt="11.046" y="183214" v="1976674" />
      <Spectrum type="MFE" cpdAlgo="FindByMolecularFeature">
        <MSDetails p="+" />
        <Device type="TimeOfFlight" />
        <MSPeaks>
          <p rt="11.045" x="279.0932" y="183214.42" v="1602105" z="1" s="M+H" />
          <p rt="11.046" x="280.0965" y="38611.86" v="339122" z="1" s="M+H+1" />
          <p rt="11.048" x="281.1000" y="4455.16" v="35447" z="1" s="M+H+2" />
        </MSPeaks>
      </Spectrum>
    </Compound>
    <Compound algo="FindByMolecularFeature">
      <Location m="224.1887" rt="11.267" y="145277" v="1686657" />
      <Spectrum type="MFE" cpdAlgo="FindByMolecularFeature">
        <MSDetails p="+" />
        <Device type="TimeOfFlight" />
        <MSPeaks>
          <p rt="11.267" x="225.1960" y="145276.53" v="1439055" z="1" s="M+H" />
          <p rt="11.267" x="226.1994" y="22094.55" v="229189" z="1" s="M+H+1" />
          <p rt="11.261" x="227.2021" y="2175.78" v="18414" z="1" s="M+H+2" />
        </MSPeaks>
      </Spectrum>
    </Compound>
    <Compound algo="FindByMolecularFeature">
      <Location m="284.1775" rt="11.273" y="95564" v="860340" />
      <Spectrum type="MFE" cpdAlgo="FindByMolecularFeature">
        <MSDetails p="+" />
        <Device type="TimeOfFlight" />
        <MSPeaks>
          <p rt="11.273" x="285.1848" y="95563.69" v="704900" z="1" s="M+H" />
          <p rt="11.274" x="286.1880" y="21459.76" v="155440" z="1" s="M+H+1" />
        </MSPeaks>
      </Spectrum>
    </Compound>
    <Compound algo="FindByMolecularFeature">
      <Location m="290.1882" rt="11.365" y="57973" v="501737" />
      <Spectrum type="MFE" cpdAlgo="FindByMolecularFeature">
        <MSDetails p="+" />
        <Device type="TimeOfFlight" />
        <MSPeaks>
          <p rt="11.365" x="291.1954" y="57973.45" v="418731" z="1" s="M+H" />
          <p rt="11.365" x="292.1993" y="11574.11" v="83006" z="1" s="M+H+1" />
        </MSPeaks>
      </Spectrum>
    </Compound>
    <Compound algo="FindByMolecularFeature">
      <Location m="348.2300" rt="11.489" y="77254" v="785389" />
      <Spectrum type="MFE" cpdAlgo="FindByMolecularFeature">
        <MSDetails p="+" />
        <Device type="TimeOfFlight" />
        <MSPeaks>
          <p rt="11.487" x="349.2372" y="77253.91" v="579709" z="1" s="M+H" />
          <p rt="11.485" x="350.2404" y="19717.77" v="148524" z="1" s="M+H+1" />
          <p rt="11.543" x="351.2487" y="5395.32" v="57156" z="1" s="M+H+2" />
        </MSPeaks>
      </Spectrum>
    </Compound>
    <Compound algo="FindByMolecularFeature">
      <Location m="375.2045" rt="11.540" y="71154" v="602484" />
      <Spectrum type="MFE" cpdAlgo="FindByMolecularFeature">
        <MSDetails p="+" />
        <Device type="TimeOfFlight" />
        <MSPeaks>
          <p rt="11.539" x="376.2118" y="71153.66" v="467086" z="1" s="M+H" />
          <p rt="11.543" x="377.2152" y="18026.66" v="116931" z="1" s="M+H+1" />
          <p rt="11.539" x="378.2183" y="2945.74" v="18467" z="1" s="M+H+2" />
        </MSPeaks>
      </Spectrum>
    </Compound>
    <Compound algo="FindByMolecularFeature">
      <Location m="403.2002" rt="11.765" y="790397" v="7129506" />
      <Spectrum type="MFE" cpdAlgo="FindByMolecularFeature">
        <MSDetails p="+" />
        <Device type="TimeOfFlight" />
        <MSPeaks>
          <p rt="11.765" x="404.2075" y="790397.13" v="5635012" z="1" s="M+H" />
          <p rt="11.765" x="405.2102" y="176021.64" v="1254475" z="1" s="M+H+1" />
          <p rt="11.766" x="406.2127" y="30016.72" v="213348" z="1" s="M+H+2" />
          <p rt="11.764" x="407.2162" y="3853.16" v="26672" z="1" s="M+H+3" />
        </MSPeaks>
      </Spectrum>
    </Compound>
    <Compound algo="FindByMolecularFeature">
      <Location m="386.1735" rt="11.765" y="661761" v="6139447" />
      <Spectrum type="MFE" cpdAlgo="FindByMolecularFeature">
        <MSDetails p="+" />
        <Device type="TimeOfFlight" />
        <MSPeaks>
          <p rt="11.765" x="387.1808" y="661761.31" v="4801038" z="1" s="M+H" />
          <p rt="11.764" x="388.1835" y="156111.19" v="1136653" z="1" s="M+H+1" />
          <p rt="11.764" x="389.1861" y="25622.71" v="180994" z="1" s="M+H+2" />
          <p rt="11.762" x="390.1888" y="2947.85" v="20762" z="1" s="M+H+3" />
        </MSPeaks>
      </Spectrum>
    </Compound>
    <Compound algo="FindByMolecularFeature">
      <Location m="368.1627" rt="11.765" y="413473" v="3800301" />
      <Spectrum type="MFE" cpdAlgo="FindByMolecularFeature">
        <MSDetails p="+" />
        <Device type="TimeOfFlight" />
        <MSPeaks>
          <p rt="11.766" x="369.1700" y="413472.75" v="3008176" z="1" s="M+H" />
          <p rt="11.764" x="370.1731" y="92813.31" v="674833" z="1" s="M+H+1" />
          <p rt="11.762" x="371.1757" y="14431.23" v="103954" z="1" s="M+H+2" />
          <p rt="11.755" x="372.1752" y="1888.58" v="13337" z="1" s="M+H+3" />
        </MSPeaks>
      </Spectrum>
    </Compound>
    <Compound algo="FindByMolecularFeature">
      <Location m="408.1551" rt="11.766" y="304111" v="2937372" />
      <Spectrum type="MFE" cpdAlgo="FindByMolecularFeature">
        <MSDetails p="+" />
        <Device type="TimeOfFlight" />
        <MSPeaks>
          <p rt="11.767" x="205.0878" y="2005.84" v="12756" z="2" s="M+2H" />
          <p rt="11.766" x="409.1623" y="304110.91" v="2298844" z="1" s="M+H" />
          <p rt="11.765" x="410.1654" y="70262.12" v="533393" z="1" s="M+H+1" />
          <p rt="11.766" x="411.1681" y="11035.21" v="82413" z="1" s="M+H+2" />
          <p rt="11.762" x="412.1706" y="1359.94" v="9966" z="1" s="M+H+3" />
        </MSPeaks>
      </Spectrum>
    </Compound>
    <Compound algo="FindByMolecularFeature">
      <Location m="150.0679" rt="11.766" y="96781" v="797539" />
      <Spectrum type="MFE" cpdAlgo="FindByMolecularFeature">
        <MSDetails p="+" />
        <Device type="TimeOfFlight" />
        <MSPeaks>
          <p rt="11.766" x="151.0752" y="96781.25" v="721586" z="1" s="M+H" />
          <p rt="11.766" x="152.0784" y="10592.73" v="75953" z="1" s="M+H+1" />
        </MSPeaks>
      </Spectrum>
    </Compound>
    <Compound algo="FindByMolecularFeature">
      <Location m="229.2404" rt="11.800" y="57759" v="524651" />
      <Spectrum type="MFE" cpdAlgo="FindByMolecularFeature">
        <MSDetails p="+" />
        <Device type="TimeOfFlight" />
        <MSPeaks>
          <p rt="11.801" x="230.2477" y="57758.66" v="463192" z="1" s="M+H" />
          <p rt="11.797" x="231.2507" y="7511.51" v="58058" z="1" s="M+H+1" />
          <p rt="11.803" x="232.2546" y="1134.00" v="3400" z="1" s="M+H+2" />
        </MSPeaks>
      </Spectrum>
    </Compound>
    <Compound algo="FindByMolecularFeature">
      <Location m="416.1833" rt="11.805" y="74781" v="668637" />
      <Spectrum type="MFE" cpdAlgo="FindByMolecularFeature">
        <MSDetails p="+" />
        <Device type="TimeOfFlight" />
        <MSPeaks>
          <p rt="11.805" x="417.1905" y="74781.43" v="526128" z="1" s="M+H" />
          <p rt="11.804" x="418.1947" y="17619.41" v="119680" z="1" s="M+H+1" />
          <p rt="11.808" x="419.1980" y="3482.06" v="22828" z="1" s="M+H+2" />
        </MSPeaks>
      </Spectrum>
    </Compound>
    <Compound algo="FindByMolecularFeature">
      <Location m="148.0158" rt="11.986" y="51239" v="438445" />
      <Spectrum type="MFE" cpdAlgo="FindByMolecularFeature">
        <MSDetails p="+" />
        <Device type="TimeOfFlight" />
        <MSPeaks>
          <p rt="11.986" x="149.0231" y="51239.07" v="405797" z="1" s="M+H" />
          <p rt="11.991" x="150.0265" y="4325.37" v="32648" z="1" s="M+H+1" />
        </MSPeaks>
      </Spectrum>
    </Compound>
    <Compound algo="FindByMolecularFeature">
      <Location m="330.1805" rt="12.090" y="68221" v="548370" />
      <Spectrum type="MFE" cpdAlgo="FindByMolecularFeature">
        <MSDetails p="+" />
        <Device type="TimeOfFlight" />
        <MSPeaks>
          <p rt="12.090" x="331.1877" y="68221.48" v="454403" z="1" s="M+H" />
          <p rt="12.089" x="332.1918" y="14151.80" v="93967" z="1" s="M+H+1" />
        </MSPeaks>
      </Spectrum>
    </Compound>
    <Compound algo="FindByMolecularFeature">
      <Location m="272.1776" rt="12.093" y="60925" v="507096" />
      <Spectrum type="MFE" cpdAlgo="FindByMolecularFeature">
        <MSDetails p="+" />
        <Device type="TimeOfFlight" />
        <MSPeaks>
          <p rt="12.092" x="273.1849" y="60924.67" v="433742" z="1" s="M+H" />
          <p rt="12.094" x="274.1880" y="10440.57" v="73355" z="1" s="M+H+1" />
        </MSPeaks>
      </Spectrum>
    </Compound>
    <Compound algo="FindByMolecularFeature">
      <Location m="290.1888" rt="12.093" y="738343" v="6501957" />
      <Spectrum type="MFE" cpdAlgo="FindByMolecularFeature">
        <MSDetails p="+" />
        <Device type="TimeOfFlight" />
        <MSPeaks>
          <p rt="12.093" x="291.1961" y="738343.44" v="5440143" z="1" s="M+H" />
          <p rt="12.095" x="292.1990" y="143522.86" v="1061814" z="1" s="M+H+1" />
        </MSPeaks>
      </Spectrum>
    </Compound>
    <Compound algo="FindByMolecularFeature">
      <Location m="308.1990" rt="12.094" y="359725" v="3418127" />
      <Spectrum type="MFE" cpdAlgo="FindByMolecularFeature">
        <MSDetails p="+" />
        <Device type="TimeOfFlight" />
        <MSPeaks>
          <p rt="12.094" x="309.2062" y="359724.78" v="2790810" z="1" s="M+H" />
          <p rt="12.093" x="310.2096" y="71034.67" v="552599" z="1" s="M+H+1" />
          <p rt="12.090" x="311.2156" y="8899.39" v="66533" z="1" s="M+H+2" />
          <p rt="12.075" x="312.2200" y="1025.52" v="8185" z="1" s="M+H+3" />
        </MSPeaks>
      </Spectrum>
    </Compound>
    <Compound algo="FindByMolecularFeature">
      <Location m="171.1622" rt="12.228" y="52594" v="456551" />
      <Spectrum type="MFE" cpdAlgo="FindByMolecularFeature">
        <MSDetails p="+" />
        <Device type="TimeOfFlight" />
        <MSPeaks>
          <p rt="12.228" x="172.1695" y="52594.36" v="407604" z="1" s="M+H" />
          <p rt="12.227" x="173.1726" y="6482.51" v="48947" z="1" s="M+H+1" />
        </MSPeaks>
      </Spectrum>
    </Compound>
    <Compound algo="FindByMolecularFeature">
      <Location m="292.2040" rt="12.242" y="278306" v="2342220" />
      <Spectrum type="MFE" cpdAlgo="FindByMolecularFeature">
        <MSDetails p="+" />
        <Device type="TimeOfFlight" />
        <MSPeaks>
          <p rt="12.242" x="293.2112" y="278306.09" v="1974330" z="1" s="M+H" />
          <p rt="12.245" x="294.2147" y="50264.21" v="347461" z="1" s="M+H+1" />
          <p rt="12.246" x="295.2232" y="3370.38" v="20428" z="1" s="M+H+2" />
        </MSPeaks>
      </Spectrum>
    </Compound>
    <Compound algo="FindByMolecularFeature">
      <Location m="292.2038" rt="12.385" y="157553" v="1713153" />
      <Spectrum type="MFE" cpdAlgo="FindByMolecularFeature">
        <MSDetails p="+" />
        <Device type="TimeOfFlight" />
        <MSPeaks>
          <p rt="12.384" x="293.2111" y="157552.75" v="1464318" z="1" s="M+H" />
          <p rt="12.388" x="294.2144" y="29780.15" v="248835" z="1" s="M+H+1" />
        </MSPeaks>
      </Spectrum>
    </Compound>
    <Compound algo="FindByMolecularFeature">
      <Location m="276.2087" rt="12.390" y="56260" v="689386" />
      <Spectrum type="MFE" cpdAlgo="FindByMolecularFeature">
        <MSDetails p="+" />
        <Device type="TimeOfFlight" />
        <MSPeaks>
          <p rt="12.387" x="277.2160" y="56260.43" v="530906" z="1" s="M+H" />
          <p rt="12.400" x="278.2206" y="13286.60" v="158480" z="1" s="M+H+1" />
        </MSPeaks>
      </Spectrum>
    </Compound>
    <Compound algo="FindByMolecularFeature">
      <Location m="411.2024" rt="12.487" y="193564" v="2818833" />
      <Spectrum type="MFE" cpdAlgo="FindByMolecularFeature">
        <MSDetails p="+" />
        <Device type="TimeOfFlight" />
        <MSPeaks>
          <p rt="12.487" x="412.2097" y="193564.33" v="1743346" z="1" s="M+H" />
          <p rt="12.488" x="413.2129" y="38905.14" v="353581" z="1" s="M+H+1" />
          <p rt="12.488" x="414.2074" y="64424.59" v="583293" z="1" s="M+H+2" />
          <p rt="12.489" x="415.2106" y="13468.47" v="122597" z="1" s="M+H+3" />
          <p rt="12.481" x="416.2132" y="1851.51" v="16016" z="1" s="M+H+4" />
        </MSPeaks>
      </Spectrum>
    </Compound>
    <Compound algo="FindByMolecularFeature">
      <Location m="333.2280" rt="12.651" y="60301" v="483306" />
      <Spectrum type="MFE" cpdAlgo="FindByMolecularFeature">
        <MSDetails p="+" />
        <Device type="TimeOfFlight" />
        <MSPeaks>
          <p rt="12.653" x="334.2353" y="60301.43" v="426044" z="1" s="M+H" />
          <p rt="12.642" x="335.2385" y="14488.48" v="57262" z="1" s="M+H+1" />
        </MSPeaks>
      </Spectrum>
    </Compound>
    <Compound algo="FindByMolecularFeature">
      <Location m="332.1969" rt="12.657" y="516873" v="4642501" />
      <Spectrum type="MFE" cpdAlgo="FindByMolecularFeature">
        <MSDetails p="+" />
        <Device type="TimeOfFlight" />
        <MSPeaks>
          <p rt="12.657" x="333.2042" y="516872.91" v="3878828" z="1" s="M+H" />
          <p rt="12.657" x="334.2072" y="100375.22" v="758529" z="1" s="M+H+1" />
          <p rt="12.651" x="665.3975" y="889.76" v="2572" z="1" s="2M+H" />
        </MSPeaks>
      </Spectrum>
    </Compound>
    <Compound algo="FindByMolecularFeature">
      <Location m="220.1463" rt="12.658" y="126860" v="1196627" />
      <Spectrum type="MFE" cpdAlgo="FindByMolecularFeature">
        <MSDetails p="+" />
        <Device type="TimeOfFlight" />
        <MSPeaks>
          <p rt="12.658" x="221.1536" y="126860.09" v="1023905" z="1" s="M+H" />
          <p rt="12.662" x="222.1567" y="20764.06" v="172722" z="1" s="M+H+1" />
        </MSPeaks>
      </Spectrum>
    </Compound>
    <Compound algo="FindByMolecularFeature">
      <Location m="274.1937" rt="12.658" y="1988681" v="18585572" />
      <Spectrum type="MFE" cpdAlgo="FindByMolecularFeature">
        <MSDetails p="+" />
        <Device type="TimeOfFlight" />
        <MSPeaks>
          <p rt="12.658" x="275.2010" y="1988681.25" v="15586679" z="1" s="M+H" />
          <p rt="12.659" x="276.2042" y="380797.25" v="2998894" z="1" s="M+H+1" />
        </MSPeaks>
      </Spectrum>
    </Compound>
    <Compound algo="FindByMolecularFeature">
      <Location m="256.1829" rt="12.659" y="281019" v="2650481" />
      <Spectrum type="MFE" cpdAlgo="FindByMolecularFeature">
        <MSDetails p="+" />
        <Device type="TimeOfFlight" />
        <MSPeaks>
          <p rt="12.659" x="257.1901" y="281018.94" v="2237538" z="1" s="M+H" />
          <p rt="12.657" x="258.1933" y="52564.46" v="412943" z="1" s="M+H+1" />
        </MSPeaks>
      </Spectrum>
    </Compound>
    <Compound algo="FindByMolecularFeature">
      <Location m="234.1621" rt="12.659" y="108312" v="1029198" />
      <Spectrum type="MFE" cpdAlgo="FindByMolecularFeature">
        <MSDetails p="+" />
        <Device type="TimeOfFlight" />
        <MSPeaks>
          <p rt="12.659" x="235.1694" y="108312.04" v="881207" z="1" s="M+H" />
          <p rt="12.658" x="236.1726" y="18292.93" v="147991" z="1" s="M+H+1" />
        </MSPeaks>
      </Spectrum>
    </Compound>
    <Compound algo="FindByMolecularFeature">
      <Location m="202.1358" rt="12.660" y="61234" v="559442" />
      <Spectrum type="MFE" cpdAlgo="FindByMolecularFeature">
        <MSDetails p="+" />
        <Device type="TimeOfFlight" />
        <MSPeaks>
          <p rt="12.660" x="203.1431" y="61234.23" v="491105" z="1" s="M+H" />
          <p rt="12.660" x="204.1462" y="9207.41" v="68336" z="1" s="M+H+1" />
        </MSPeaks>
      </Spectrum>
    </Compound>
    <Compound algo="FindByMolecularFeature">
      <Location m="292.2042" rt="12.660" y="405597" v="4205237" />
      <Spectrum type="MFE" cpdAlgo="FindByMolecularFeature">
        <MSDetails p="+" />
        <Device type="TimeOfFlight" />
        <MSPeaks>
          <p rt="12.661" x="293.2114" y="405597.03" v="3437934" z="1" s="M+H" />
          <p rt="12.660" x="294.2149" y="76243.82" v="646592" z="1" s="M+H+1" />
          <p rt="12.649" x="585.4143" y="7041.96" v="37378" z="1" s="2M+H" />
          <p rt="12.652" x="586.4182" y="2698.24" v="15449" z="1" s="2M+H+1" />
          <p rt="12.710" x="587.4267" y="956.69" v="7529" z="1" s="2M+H+2" />
        </MSPeaks>
      </Spectrum>
    </Compound>
    <Compound algo="FindByMolecularFeature">
      <Location m="218.1669" rt="12.662" y="57683" v="602100" />
      <Spectrum type="MFE" cpdAlgo="FindByMolecularFeature">
        <MSDetails p="+" />
        <Device type="TimeOfFlight" />
        <MSPeaks>
          <p rt="12.662" x="219.1742" y="57682.99" v="511231" z="1" s="M+H" />
          <p rt="12.659" x="220.1775" y="10367.77" v="90869" z="1" s="M+H+1" />
        </MSPeaks>
      </Spectrum>
    </Compound>
    <Compound algo="FindByMolecularFeature">
      <Location m="184.1252" rt="12.664" y="51126" v="521339" />
      <Spectrum type="MFE" cpdAlgo="FindByMolecularFeature">
        <MSDetails p="+" />
        <Device type="TimeOfFlight" />
        <MSPeaks>
          <p rt="12.661" x="185.1325" y="51125.65" v="426918" z="1" s="M+H" />
          <p rt="12.671" x="186.1359" y="8689.78" v="69152" z="1" s="M+H+1" />
          <p rt="12.689" x="187.1261" y="2363.71" v="25270" z="1" s="M+H+2" />
        </MSPeaks>
      </Spectrum>
    </Compound>
    <Compound algo="FindByMolecularFeature">
      <Location m="312.2300" rt="12.752" y="61673" v="690728" />
      <Spectrum type="MFE" cpdAlgo="FindByMolecularFeature">
        <MSDetails p="+" />
        <Device type="TimeOfFlight" />
        <MSPeaks>
          <p rt="12.750" x="313.2372" y="61673.30" v="557721" z="1" s="M+H" />
          <p rt="12.756" x="314.2412" y="12657.65" v="119297" z="1" s="M+H+1" />
          <p rt="12.755" x="315.2447" y="2146.16" v="13710" z="1" s="M+H+2" />
        </MSPeaks>
      </Spectrum>
    </Compound>
    <Compound algo="FindByMolecularFeature">
      <Location m="334.2121" rt="12.753" y="74638" v="902345" />
      <Spectrum type="MFE" cpdAlgo="FindByMolecularFeature">
        <MSDetails p="+" />
        <Device type="TimeOfFlight" />
        <MSPeaks>
          <p rt="12.753" x="335.2194" y="74638.42" v="768347" z="1" s="M+H" />
          <p rt="12.752" x="336.2233" y="14207.10" v="121872" z="1" s="M+H+1" />
          <p rt="12.744" x="337.2278" y="1817.43" v="12126" z="1" s="M+H+2" />
        </MSPeaks>
      </Spectrum>
    </Compound>
    <Compound algo="FindByMolecularFeature">
      <Location m="276.2090" rt="12.778" y="288384" v="4120371" />
      <Spectrum type="MFE" cpdAlgo="FindByMolecularFeature">
        <MSDetails p="+" />
        <Device type="TimeOfFlight" />
        <MSPeaks>
          <p rt="12.777" x="277.2163" y="288384.25" v="3440347" z="1" s="M+H" />
          <p rt="12.779" x="278.2197" y="57666.32" v="680024" z="1" s="M+H+1" />
        </MSPeaks>
      </Spectrum>
    </Compound>
    <Compound algo="FindByMolecularFeature">
      <Location m="370.1416" rt="12.841" y="93360" v="926601" />
      <Spectrum type="MFE" cpdAlgo="FindByMolecularFeature">
        <MSDetails p="+" />
        <Device type="TimeOfFlight" />
        <MSPeaks>
          <p rt="12.840" x="371.1489" y="93359.55" v="730932" z="1" s="M+H" />
          <p rt="12.843" x="372.1521" y="20841.19" v="163911" z="1" s="M+H+1" />
          <p rt="12.844" x="373.1545" y="4150.63" v="31758" z="1" s="M+H+2" />
        </MSPeaks>
      </Spectrum>
    </Compound>
    <Compound algo="FindByMolecularFeature">
      <Location m="387.1680" rt="12.842" y="52458" v="542868" />
      <Spectrum type="MFE" cpdAlgo="FindByMolecularFeature">
        <MSDetails p="+" />
        <Device type="TimeOfFlight" />
        <MSPeaks>
          <p rt="12.842" x="388.1753" y="52458.41" v="426793" z="1" s="M+H" />
          <p rt="12.839" x="389.1787" y="12106.69" v="97809" z="1" s="M+H+1" />
          <p rt="12.842" x="390.1828" y="2343.01" v="18265" z="1" s="M+H+2" />
        </MSPeaks>
      </Spectrum>
    </Compound>
    <Compound algo="FindByMolecularFeature">
      <Location m="1083.4937" rt="12.851" y="135225" v="2850377" />
      <Spectrum type="MFE" cpdAlgo="FindByMolecularFeature">
        <MSDetails p="+" />
        <Device type="TimeOfFlight" />
        <MSPeaks>
          <p rt="12.864" x="542.7541" y="135224.53" v="1116199" z="2" s="M+2H" />
          <p rt="12.838" x="543.2555" y="88422.88" v="1018500" z="2" s="M+2H+1" />
          <p rt="12.838" x="543.7555" y="42681.82" v="489713" z="2" s="M+2H+2" />
          <p rt="12.838" x="544.2558" y="15303.21" v="176568" z="2" s="M+2H+3" />
          <p rt="12.861" x="544.7565" y="4643.90" v="38980" z="2" s="M+2H+4" />
          <p rt="12.852" x="545.2577" y="997.76" v="10417" z="2" s="M+2H+5" />
        </MSPeaks>
      </Spectrum>
    </Compound>
    <Compound algo="FindByMolecularFeature">
      <Location m="417.1789" rt="12.852" y="152436" v="1367870" />
      <Spectrum type="MFE" cpdAlgo="FindByMolecularFeature">
        <MSDetails p="+" />
        <Device type="TimeOfFlight" />
        <MSPeaks>
          <p rt="12.851" x="418.1861" y="152435.92" v="1067105" z="1" s="M+H" />
          <p rt="12.853" x="419.1892" y="36228.42" v="255894" z="1" s="M+H+1" />
          <p rt="12.852" x="420.1918" y="6414.60" v="44871" z="1" s="M+H+2" />
        </MSPeaks>
      </Spectrum>
    </Compound>
    <Compound algo="FindByMolecularFeature">
      <Location m="400.1530" rt="12.852" y="871591" v="7932925" />
      <Spectrum type="MFE" cpdAlgo="FindByMolecularFeature">
        <MSDetails p="+" />
        <Device type="TimeOfFlight" />
        <MSPeaks>
          <p rt="12.852" x="401.1602" y="871591.13" v="6189285" z="1" s="M+H" />
          <p rt="12.852" x="402.1630" y="204445.30" v="1471123" z="1" s="M+H+1" />
          <p rt="12.852" x="403.1654" y="32879.20" v="236935" z="1" s="M+H+2" />
          <p rt="12.851" x="404.1675" y="4670.00" v="32851" z="1" s="M+H+3" />
          <p rt="12.838" x="405.1686" y="397.14" v="2730" z="1" s="M+H+4" />
        </MSPeaks>
      </Spectrum>
    </Compound>
    <Compound algo="FindByMolecularFeature">
      <Location m="382.1416" rt="12.852" y="60320" v="549707" />
      <Spectrum type="MFE" cpdAlgo="FindByMolecularFeature">
        <MSDetails p="+" />
        <Device type="TimeOfFlight" />
        <MSPeaks>
          <p rt="12.852" x="383.1488" y="60320.45" v="429462" z="1" s="M+H" />
          <p rt="12.851" x="384.1522" y="14367.83" v="101416" z="1" s="M+H+1" />
          <p rt="12.852" x="385.1561" y="2830.60" v="18830" z="1" s="M+H+2" />
        </MSPeaks>
      </Spectrum>
    </Compound>
    <Compound algo="FindByMolecularFeature">
      <Location m="398.1364" rt="13.123" y="53115" v="480447" />
      <Spectrum type="MFE" cpdAlgo="FindByMolecularFeature">
        <MSDetails p="+" />
        <Device type="TimeOfFlight" />
        <MSPeaks>
          <p rt="13.124" x="399.1437" y="53115.04" v="386378" z="1" s="M+H" />
          <p rt="13.120" x="400.1470" y="13223.21" v="94070" z="1" s="M+H+1" />
        </MSPeaks>
      </Spectrum>
    </Compound>
    <Compound algo="FindByMolecularFeature">
      <Location m="1135.4558" rt="13.374" y="83255" v="2570055" />
      <Spectrum type="MFE" cpdAlgo="FindByMolecularFeature">
        <MSDetails p="+" />
        <Device type="TimeOfFlight" />
        <MSPeaks>
          <p rt="13.375" x="568.7352" y="83255.33" v="1192204" z="2" s="M+2H" />
          <p rt="13.374" x="569.2368" y="57966.81" v="831348" z="2" s="M+2H+1" />
          <p rt="13.370" x="569.7368" y="27809.42" v="399292" z="2" s="M+2H+2" />
          <p rt="13.373" x="570.2369" y="10381.82" v="147211" z="2" s="M+2H+3" />
        </MSPeaks>
      </Spectrum>
    </Compound>
    <Compound algo="FindByMolecularFeature">
      <Location m="575.7130" rt="13.374" y="114291" v="3105256" />
      <Spectrum type="MFE" cpdAlgo="FindByMolecularFeature">
        <MSDetails p="+" />
        <Device type="TimeOfFlight" />
        <MSPeaks>
          <p rt="13.375" x="576.7203" y="114290.93" v="1479344" z="1" s="M+H" />
          <p rt="13.375" x="577.7216" y="76841.75" v="998946" z="1" s="M+H+1" />
          <p rt="13.373" x="578.7213" y="36717.38" v="480596" z="1" s="M+H+2" />
          <p rt="13.374" x="579.7211" y="11246.15" v="146370" z="1" s="M+H+3" />
        </MSPeaks>
      </Spectrum>
    </Compound>
    <Compound algo="FindByMolecularFeature">
      <Location m="575.2105" rt="13.375" y="99613" v="2708674" />
      <Spectrum type="MFE" cpdAlgo="FindByMolecularFeature">
        <MSDetails p="+" />
        <Device type="TimeOfFlight" />
        <MSPeaks>
          <p rt="13.375" x="576.2178" y="99612.89" v="1334549" z="1" s="M+H" />
          <p rt="13.375" x="577.2212" y="60861.08" v="813797" z="1" s="M+H+1" />
          <p rt="13.374" x="578.2230" y="41588.80" v="560328" z="1" s="M+H+2" />
        </MSPeaks>
      </Spectrum>
    </Compound>
    <Compound algo="FindByMolecularFeature">
      <Location m="1097.5109" rt="13.375" y="437232" v="12478913" />
      <Spectrum type="MFE" cpdAlgo="FindByMolecularFeature">
        <MSDetails p="+" />
        <Device type="TimeOfFlight" />
        <MSPeaks>
          <p rt="13.376" x="549.7627" y="437232.16" v="5687316" z="2" s="M+2H" />
          <p rt="13.375" x="550.2639" y="304246.25" v="3946840" z="2" s="M+2H+1" />
          <p rt="13.375" x="550.7638" y="145629.69" v="1889174" z="2" s="M+2H+2" />
          <p rt="13.373" x="551.2641" y="54629.70" v="699473" z="2" s="M+2H+3" />
          <p rt="13.374" x="551.7640" y="15252.79" v="196436" z="2" s="M+2H+4" />
          <p rt="13.370" x="552.2646" y="3986.34" v="50567" z="2" s="M+2H+5" />
          <p rt="13.389" x="552.7644" y="717.95" v="9107" z="2" s="M+2H+6" />
        </MSPeaks>
      </Spectrum>
    </Compound>
    <Compound algo="FindByMolecularFeature">
      <Location m="1130.6209" rt="13.416" y="71263" v="1702545" />
      <Spectrum type="MFE" cpdAlgo="FindByMolecularFeature">
        <MSDetails p="+" />
        <Device type="TimeOfFlight" />
        <MSPeaks>
          <p rt="13.415" x="566.3177" y="71262.67" v="786787" z="2" s="M+2H" />
          <p rt="13.415" x="566.8193" y="50808.62" v="598814" z="2" s="M+2H+1" />
          <p rt="13.418" x="567.3201" y="20895.40" v="224934" z="2" s="M+2H+2" />
          <p rt="13.414" x="567.8208" y="7251.05" v="76715" z="2" s="M+2H+3" />
          <p rt="13.426" x="568.3223" y="1445.62" v="15295" z="2" s="M+2H+4" />
        </MSPeaks>
      </Spectrum>
    </Compound>
    <Compound algo="FindByMolecularFeature">
      <Location m="308.1988" rt="13.449" y="114977" v="1044660" />
      <Spectrum type="MFE" cpdAlgo="FindByMolecularFeature">
        <MSDetails p="+" />
        <Device type="TimeOfFlight" />
        <MSPeaks>
          <p rt="13.449" x="309.2061" y="114976.52" v="877343" z="1" s="M+H" />
          <p rt="13.449" x="310.2106" y="22566.12" v="167318" z="1" s="M+H+1" />
        </MSPeaks>
      </Spectrum>
    </Compound>
    <Compound algo="FindByMolecularFeature">
      <Location m="290.1883" rt="13.450" y="100584" v="1057931" />
      <Spectrum type="MFE" cpdAlgo="FindByMolecularFeature">
        <MSDetails p="+" />
        <Device type="TimeOfFlight" />
        <MSPeaks>
          <p rt="13.453" x="291.1956" y="100584.48" v="815396" z="1" s="M+H" />
          <p rt="13.438" x="292.1992" y="20212.77" v="242536" z="1" s="M+H+1" />
        </MSPeaks>
      </Spectrum>
    </Compound>
    <Compound algo="FindByMolecularFeature">
      <Location m="120.0436" rt="13.626" y="1271024" v="4903279" />
      <Spectrum type="MFE" cpdAlgo="FindByMolecularFeature">
        <MSDetails p="+" />
        <Device type="TimeOfFlight" />
        <MSPeaks>
          <p rt="13.626" x="121.0509" y="1271023.50" v="4562653" z="1" s="M+H" />
          <p rt="13.626" x="122.0536" y="95408.82" v="340627" z="1" s="M+H+1" />
        </MSPeaks>
      </Spectrum>
    </Compound>
    <Compound algo="FindByMolecularFeature">
      <Location m="303.2924" rt="13.725" y="52095" v="396700" />
      <Spectrum type="MFE" cpdAlgo="FindByMolecularFeature">
        <MSDetails p="+" />
        <Device type="TimeOfFlight" />
        <MSPeaks>
          <p rt="13.725" x="304.2997" y="52094.82" v="321502" z="1" s="M+H" />
          <p rt="13.725" x="305.3030" y="11372.00" v="69322" z="1" s="M+H+1" />
          <p rt="13.725" x="306.3059" y="1344.05" v="5876" z="1" s="M+H+2" />
        </MSPeaks>
      </Spectrum>
    </Compound>
    <Compound algo="FindByMolecularFeature">
      <Location m="350.2458" rt="13.781" y="239974" v="2403544" />
      <Spectrum type="MFE" cpdAlgo="FindByMolecularFeature">
        <MSDetails p="+" />
        <Device type="TimeOfFlight" />
        <MSPeaks>
          <p rt="13.781" x="351.2531" y="239973.72" v="1936613" z="1" s="M+H" />
          <p rt="13.782" x="352.2562" y="55588.68" v="448412" z="1" s="M+H+1" />
          <p rt="13.788" x="353.2593" y="2941.01" v="18518" z="1" s="M+H+2" />
        </MSPeaks>
      </Spectrum>
    </Compound>
    <Compound algo="FindByMolecularFeature">
      <Location m="431.2306" rt="13.822" y="64634" v="633121" />
      <Spectrum type="MFE" cpdAlgo="FindByMolecularFeature">
        <MSDetails p="+" />
        <Device type="TimeOfFlight" />
        <MSPeaks>
          <p rt="13.822" x="432.2378" y="64633.93" v="476054" z="1" s="M+H" />
          <p rt="13.825" x="433.2412" y="17217.38" v="131895" z="1" s="M+H+1" />
          <p rt="13.816" x="434.2447" y="3313.72" v="22331" z="1" s="M+H+2" />
          <p rt="13.830" x="435.2473" y="421.74" v="2842" z="1" s="M+H+3" />
        </MSPeaks>
      </Spectrum>
    </Compound>
    <Compound algo="FindByMolecularFeature">
      <Location m="414.2045" rt="13.827" y="289134" v="3027357" />
      <Spectrum type="MFE" cpdAlgo="FindByMolecularFeature">
        <MSDetails p="+" />
        <Device type="TimeOfFlight" />
        <MSPeaks>
          <p rt="13.827" x="415.2117" y="289134.06" v="2338906" z="1" s="M+H" />
          <p rt="13.827" x="416.2147" y="71932.80" v="585329" z="1" s="M+H+1" />
          <p rt="13.829" x="417.2178" y="12933.94" v="103122" z="1" s="M+H+2" />
        </MSPeaks>
      </Spectrum>
    </Compound>
    <Compound algo="FindByMolecularFeature">
      <Location m="417.2150" rt="13.870" y="59995" v="614367" />
      <Spectrum type="MFE" cpdAlgo="FindByMolecularFeature">
        <MSDetails p="+" />
        <Device type="TimeOfFlight" />
        <MSPeaks>
          <p rt="13.870" x="418.2222" y="59995.14" v="469774" z="1" s="M+H" />
          <p rt="13.868" x="419.2259" y="15786.75" v="122557" z="1" s="M+H+1" />
          <p rt="13.874" x="420.2290" y="3013.81" v="22036" z="1" s="M+H+2" />
        </MSPeaks>
      </Spectrum>
    </Compound>
    <Compound algo="FindByMolecularFeature">
      <Location m="1033.5686" rt="13.897" y="140615" v="2340726" />
      <Spectrum type="MFE" cpdAlgo="FindByMolecularFeature">
        <MSDetails p="+" />
        <Device type="TimeOfFlight" />
        <MSPeaks>
          <p rt="13.897" x="517.7916" y="140615.20" v="1176670" z="2" s="M+2H" />
          <p rt="13.896" x="518.2928" y="89115.90" v="749081" z="2" s="M+2H+1" />
          <p rt="13.896" x="518.7936" y="35239.50" v="295533" z="2" s="M+2H+2" />
          <p rt="13.895" x="519.2945" y="11039.84" v="92280" z="2" s="M+2H+3" />
          <p rt="13.888" x="519.7941" y="3092.53" v="24890" z="2" s="M+2H+4" />
          <p rt="13.904" x="520.2962" y="282.38" v="2272" z="2" s="M+2H+5" />
        </MSPeaks>
      </Spectrum>
    </Compound>
    <Compound algo="FindByMolecularFeature">
      <Location m="294.2193" rt="13.897" y="58444" v="594121" />
      <Spectrum type="MFE" cpdAlgo="FindByMolecularFeature">
        <MSDetails p="+" />
        <Device type="TimeOfFlight" />
        <MSPeaks>
          <p rt="13.896" x="295.2266" y="58444.29" v="483603" z="1" s="M+H" />
          <p rt="13.899" x="296.2309" y="12598.03" v="110518" z="1" s="M+H+1" />
        </MSPeaks>
      </Spectrum>
    </Compound>
    <Compound algo="FindByMolecularFeature">
      <Location m="276.2088" rt="13.948" y="60110" v="922286" />
      <Spectrum type="MFE" cpdAlgo="FindByMolecularFeature">
        <MSDetails p="+" />
        <Device type="TimeOfFlight" />
        <MSPeaks>
          <p rt="13.956" x="277.2161" y="60109.66" v="837701" z="1" s="M+H" />
          <p rt="13.908" x="278.2194" y="12397.39" v="84585" z="1" s="M+H+1" />
        </MSPeaks>
      </Spectrum>
    </Compound>
    <Compound algo="FindByMolecularFeature">
      <Location m="350.2464" rt="14.016" y="1007510" v="8719883" />
      <Spectrum type="MFE" cpdAlgo="FindByMolecularFeature">
        <MSDetails p="+" />
        <Device type="TimeOfFlight" />
        <MSPeaks>
          <p rt="14.016" x="351.2537" y="1007509.63" v="7100683" z="1" s="M+H" />
          <p rt="14.016" x="352.2565" y="227667.70" v="1608362" z="1" s="M+H+1" />
          <p rt="14.023" x="701.4928" y="1223.27" v="5419" z="1" s="2M+H" />
        </MSPeaks>
      </Spectrum>
    </Compound>
    <Compound algo="FindByMolecularFeature">
      <Location m="390.2384" rt="14.016" y="203175" v="1648324" />
      <Spectrum type="MFE" cpdAlgo="FindByMolecularFeature">
        <MSDetails p="+" />
        <Device type="TimeOfFlight" />
        <MSPeaks>
          <p rt="14.016" x="391.2456" y="203175.25" v="1347730" z="1" s="M+H" />
          <p rt="14.016" x="392.2488" y="46330.12" v="300594" z="1" s="M+H+1" />
        </MSPeaks>
      </Spectrum>
    </Compound>
    <Compound algo="FindByMolecularFeature">
      <Location m="258.1981" rt="14.017" y="57716" v="566167" />
      <Spectrum type="MFE" cpdAlgo="FindByMolecularFeature">
        <MSDetails p="+" />
        <Device type="TimeOfFlight" />
        <MSPeaks>
          <p rt="14.018" x="259.2054" y="57716.23" v="474968" z="1" s="M+H" />
          <p rt="14.012" x="260.2088" y="10485.45" v="91199" z="1" s="M+H+1" />
        </MSPeaks>
      </Spectrum>
    </Compound>
    <Compound algo="FindByMolecularFeature">
      <Location m="352.2607" rt="14.087" y="93132" v="814301" />
      <Spectrum type="MFE" cpdAlgo="FindByMolecularFeature">
        <MSDetails p="+" />
        <Device type="TimeOfFlight" />
        <MSPeaks>
          <p rt="14.089" x="353.2680" y="93132.09" v="634700" z="1" s="M+H" />
          <p rt="14.086" x="354.2715" y="18303.47" v="128831" z="1" s="M+H+1" />
          <p rt="14.053" x="355.2772" y="5797.92" v="41061" z="1" s="M+H+2" />
          <p rt="14.019" x="356.2802" y="1112.56" v="9708" z="1" s="M+H+3" />
        </MSPeaks>
      </Spectrum>
    </Compound>
    <Compound algo="FindByMolecularFeature">
      <Location m="1073.6012" rt="14.245" y="3265332" v="60895652" />
      <Spectrum type="MFE" cpdAlgo="FindByMolecularFeature">
        <MSDetails p="+" />
        <Device type="TimeOfFlight" />
        <MSPeaks>
          <p rt="14.246" x="537.8079" y="3265332.25" v="30080278" z="2" sat="true" s="M+2H" />
          <p rt="14.245" x="538.3094" y="2151219.00" v="19795492" z="2" sat="true" s="M+2H+1" />
          <p rt="14.243" x="538.8104" y="850128.94" v="7805520" z="2" s="M+2H+2" />
          <p rt="14.245" x="539.3109" y="267731.34" v="2461078" z="2" s="M+2H+3" />
          <p rt="14.244" x="539.8110" y="65497.92" v="594704" z="2" s="M+2H+4" />
          <p rt="14.242" x="540.3114" y="14446.70" v="131446" z="2" s="M+2H+5" />
          <p rt="14.235" x="540.8113" y="2846.83" v="25307" z="2" s="M+2H+6" />
          <p rt="14.281" x="541.3091" y="206.14" v="1833" z="2" s="M+2H+7" />
        </MSPeaks>
      </Spectrum>
    </Compound>
    <Compound algo="FindByMolecularFeature">
      <Location m="960.5146" rt="14.246" y="94942" v="1966194" />
      <Spectrum type="MFE" cpdAlgo="FindByMolecularFeature">
        <MSDetails p="+" />
        <Device type="TimeOfFlight" />
        <MSPeaks>
          <p rt="14.245" x="481.2651" y="22952.32" v="202894" z="2" s="M+2H" />
          <p rt="14.246" x="481.7667" y="14513.41" v="128052" z="2" s="M+2H+1" />
          <p rt="14.243" x="482.2671" y="5678.13" v="47954" z="2" s="M+2H+2" />
          <p rt="14.250" x="482.7677" y="1585.04" v="13386" z="2" s="M+2H+3" />
          <p rt="14.247" x="961.5216" y="94942.12" v="845927" z="1" s="M+H" />
          <p rt="14.246" x="962.5244" y="54822.38" v="485536" z="1" s="M+H+1" />
          <p rt="14.247" x="963.5258" y="20179.95" v="179606" z="1" s="M+H+2" />
          <p rt="14.244" x="964.5268" y="6071.88" v="53014" z="1" s="M+H+3" />
          <p rt="14.237" x="965.5279" y="1149.46" v="9826" z="1" s="M+H+4" />
        </MSPeaks>
      </Spectrum>
    </Compound>
    <Compound algo="FindByMolecularFeature">
      <Location m="1045.6050" rt="14.247" y="67772" v="1275653" />
      <Spectrum type="MFE" cpdAlgo="FindByMolecularFeature">
        <MSDetails p="+" />
        <Device type="TimeOfFlight" />
        <MSPeaks>
          <p rt="14.248" x="523.8098" y="67772.48" v="619447" z="2" s="M+2H" />
          <p rt="14.248" x="524.3112" y="45037.91" v="410706" z="2" s="M+2H+1" />
          <p rt="14.241" x="524.8101" y="19969.40" v="181477" z="2" s="M+2H+2" />
          <p rt="14.237" x="525.3056" y="6185.71" v="54942" z="2" s="M+2H+3" />
          <p rt="14.250" x="525.8084" y="1022.34" v="9082" z="2" s="M+2H+4" />
        </MSPeaks>
      </Spectrum>
    </Compound>
    <Compound algo="FindByMolecularFeature">
      <Location m="566.2599" rt="14.250" y="54175" v="817616" />
      <Spectrum type="MFE" cpdAlgo="FindByMolecularFeature">
        <MSDetails p="+" />
        <Device type="TimeOfFlight" />
        <MSPeaks>
          <p rt="14.248" x="567.2672" y="54175.24" v="608447" z="1" s="M+H" />
          <p rt="14.256" x="568.2664" y="13111.90" v="144787" z="1" s="M+H+1" />
          <p rt="14.252" x="569.2653" y="5807.19" v="64382" z="1" s="M+H+2" />
        </MSPeaks>
      </Spectrum>
    </Compound>
    <Compound algo="FindByMolecularFeature">
      <Location m="563.2565" rt="14.250" y="309485" v="6544177" />
      <Spectrum type="MFE" cpdAlgo="FindByMolecularFeature">
        <MSDetails p="+" />
        <Device type="TimeOfFlight" />
        <MSPeaks>
          <p rt="14.250" x="564.2638" y="309485.25" v="3313365" z="1" s="M+H" />
          <p rt="14.251" x="565.2670" y="173699.50" v="1873362" z="1" s="M+H+1" />
          <p rt="14.250" x="566.2685" y="126504.03" v="1357450" z="1" s="M+H+2" />
        </MSPeaks>
      </Spectrum>
    </Compound>
    <Compound algo="FindByMolecularFeature">
      <Location m="1111.5473" rt="14.250" y="216863" v="5019866" />
      <Spectrum type="MFE" cpdAlgo="FindByMolecularFeature">
        <MSDetails p="+" />
        <Device type="TimeOfFlight" />
        <MSPeaks>
          <p rt="14.251" x="556.7809" y="216863.22" v="2439621" z="2" s="M+2H" />
          <p rt="14.251" x="557.2823" y="145812.47" v="1654002" z="2" s="M+2H+1" />
          <p rt="14.249" x="557.7830" y="61640.61" v="700534" z="2" s="M+2H+2" />
          <p rt="14.243" x="558.2830" y="20143.46" v="225710" z="2" s="M+2H+3" />
        </MSPeaks>
      </Spectrum>
    </Compound>
    <Compound algo="FindByMolecularFeature">
      <Location m="563.7588" rt="14.251" y="313239" v="7292503" />
      <Spectrum type="MFE" cpdAlgo="FindByMolecularFeature">
        <MSDetails p="+" />
        <Device type="TimeOfFlight" />
        <MSPeaks>
          <p rt="14.251" x="564.7660" y="313238.50" v="3455002" z="1" s="M+H" />
          <p rt="14.252" x="565.7676" y="211815.42" v="2362159" z="1" s="M+H+1" />
          <p rt="14.251" x="566.7671" y="103578.77" v="1153187" z="1" s="M+H+2" />
          <p rt="14.252" x="567.7663" y="29059.85" v="322156" z="1" s="M+H+3" />
        </MSPeaks>
      </Spectrum>
    </Compound>
    <Compound algo="FindByMolecularFeature">
      <Location m="352.2618" rt="14.330" y="345081" v="2568074" />
      <Spectrum type="MFE" cpdAlgo="FindByMolecularFeature">
        <MSDetails p="+" />
        <Device type="TimeOfFlight" />
        <MSPeaks>
          <p rt="14.330" x="353.2691" y="345080.78" v="2044858" z="1" s="M+H" />
          <p rt="14.329" x="354.2720" y="75201.14" v="448804" z="1" s="M+H+1" />
          <p rt="14.330" x="355.2751" y="11796.60" v="68086" z="1" s="M+H+2" />
          <p rt="14.319" x="356.2776" y="1096.29" v="6327" z="1" s="M+H+3" />
        </MSPeaks>
      </Spectrum>
    </Compound>
    <Compound algo="FindByMolecularFeature">
      <Location m="348.2300" rt="14.365" y="56734" v="687589" />
      <Spectrum type="MFE" cpdAlgo="FindByMolecularFeature">
        <MSDetails p="+" />
        <Device type="TimeOfFlight" />
        <MSPeaks>
          <p rt="14.364" x="349.2373" y="56734.48" v="550003" z="1" s="M+H" />
          <p rt="14.368" x="350.2405" y="14414.59" v="137586" z="1" s="M+H+1" />
        </MSPeaks>
      </Spectrum>
    </Compound>
    <Compound algo="FindByMolecularFeature">
      <Location m="352.2621" rt="14.486" y="1103103" v="12014539" />
      <Spectrum type="MFE" cpdAlgo="FindByMolecularFeature">
        <MSDetails p="+" />
        <Device type="TimeOfFlight" />
        <MSPeaks>
          <p rt="14.486" x="353.2694" y="1103102.88" v="9565602" z="1" s="M+H" />
          <p rt="14.487" x="354.2722" y="242762.41" v="2105131" z="1" s="M+H+1" />
          <p rt="14.484" x="355.2749" y="35294.65" v="306061" z="1" s="M+H+2" />
          <p rt="14.484" x="356.2779" y="3922.86" v="35910" z="1" s="M+H+3" />
          <p rt="14.464" x="357.2798" y="211.63" v="1835" z="1" s="M+H+4" />
        </MSPeaks>
      </Spectrum>
    </Compound>
    <Compound algo="FindByMolecularFeature">
      <Location m="334.2507" rt="14.487" y="59058" v="721143" />
      <Spectrum type="MFE" cpdAlgo="FindByMolecularFeature">
        <MSDetails p="+" />
        <Device type="TimeOfFlight" />
        <MSPeaks>
          <p rt="14.489" x="335.2580" y="59058.21" v="550979" z="1" s="M+H" />
          <p rt="14.483" x="336.2610" y="13649.74" v="142447" z="1" s="M+H+1" />
          <p rt="14.484" x="337.2649" y="2488.37" v="27718" z="1" s="M+H+2" />
        </MSPeaks>
      </Spectrum>
    </Compound>
    <Compound algo="FindByMolecularFeature">
      <Location m="260.2142" rt="14.495" y="160204" v="1889397" />
      <Spectrum type="MFE" cpdAlgo="FindByMolecularFeature">
        <MSDetails p="+" />
        <Device type="TimeOfFlight" />
        <MSPeaks>
          <p rt="14.496" x="261.2215" y="160204.33" v="1553271" z="1" s="M+H" />
          <p rt="14.490" x="262.2246" y="29639.27" v="336127" z="1" s="M+H+1" />
        </MSPeaks>
      </Spectrum>
    </Compound>
    <Compound algo="FindByMolecularFeature">
      <Location m="392.2540" rt="14.497" y="232230" v="2643315" />
      <Spectrum type="MFE" cpdAlgo="FindByMolecularFeature">
        <MSDetails p="+" />
        <Device type="TimeOfFlight" />
        <MSPeaks>
          <p rt="14.497" x="393.2613" y="232230.13" v="2103999" z="1" s="M+H" />
          <p rt="14.498" x="394.2644" y="50383.71" v="453427" z="1" s="M+H+1" />
          <p rt="14.505" x="395.2672" y="8468.43" v="75658" z="1" s="M+H+2" />
          <p rt="14.504" x="396.2693" y="1160.25" v="10232" z="1" s="M+H+3" />
        </MSPeaks>
      </Spectrum>
    </Compound>
    <Compound algo="FindByMolecularFeature">
      <Location m="392.2540" rt="14.700" y="243678" v="2325551" />
      <Spectrum type="MFE" cpdAlgo="FindByMolecularFeature">
        <MSDetails p="+" />
        <Device type="TimeOfFlight" />
        <MSPeaks>
          <p rt="14.700" x="393.2613" y="243678.22" v="1856634" z="1" s="M+H" />
          <p rt="14.700" x="394.2644" y="52065.21" v="399785" z="1" s="M+H+1" />
          <p rt="14.701" x="395.2672" y="8261.66" v="62099" z="1" s="M+H+2" />
          <p rt="14.694" x="396.2695" y="935.79" v="7033" z="1" s="M+H+3" />
        </MSPeaks>
      </Spectrum>
    </Compound>
    <Compound algo="FindByMolecularFeature">
      <Location m="352.2621" rt="14.700" y="1053674" v="9625240" />
      <Spectrum type="MFE" cpdAlgo="FindByMolecularFeature">
        <MSDetails p="+" />
        <Device type="TimeOfFlight" />
        <MSPeaks>
          <p rt="14.700" x="353.2694" y="1053673.88" v="7628385" z="1" s="M+H" />
          <p rt="14.700" x="354.2723" y="234849.41" v="1696120" z="1" s="M+H+1" />
          <p rt="14.702" x="355.2751" y="34786.83" v="255115" z="1" s="M+H+2" />
          <p rt="14.711" x="356.2779" y="5047.91" v="38197" z="1" s="M+H+3" />
          <p rt="14.727" x="357.2772" y="723.56" v="7423" z="1" s="M+H+4" />
        </MSPeaks>
      </Spectrum>
    </Compound>
    <Compound algo="FindByMolecularFeature">
      <Location m="260.2142" rt="14.701" y="181411" v="1631690" />
      <Spectrum type="MFE" cpdAlgo="FindByMolecularFeature">
        <MSDetails p="+" />
        <Device type="TimeOfFlight" />
        <MSPeaks>
          <p rt="14.701" x="261.2215" y="181410.50" v="1371013" z="1" s="M+H" />
          <p rt="14.700" x="262.2245" y="33510.18" v="260676" z="1" s="M+H+1" />
        </MSPeaks>
      </Spectrum>
    </Compound>
    <Compound algo="FindByMolecularFeature">
      <Location m="334.2507" rt="14.702" y="67749" v="653391" />
      <Spectrum type="MFE" cpdAlgo="FindByMolecularFeature">
        <MSDetails p="+" />
        <Device type="TimeOfFlight" />
        <MSPeaks>
          <p rt="14.701" x="335.2580" y="67749.38" v="506304" z="1" s="M+H" />
          <p rt="14.700" x="336.2613" y="15474.64" v="120382" z="1" s="M+H+1" />
          <p rt="14.725" x="337.2661" y="2987.97" v="26706" z="1" s="M+H+2" />
        </MSPeaks>
      </Spectrum>
    </Compound>
    <Compound algo="FindByMolecularFeature">
      <Location m="370.2719" rt="14.702" y="69438" v="614975" />
      <Spectrum type="MFE" cpdAlgo="FindByMolecularFeature">
        <MSDetails p="+" />
        <Device type="TimeOfFlight" />
        <MSPeaks>
          <p rt="14.702" x="371.2792" y="69437.74" v="479496" z="1" s="M+H" />
          <p rt="14.705" x="372.2828" y="16938.12" v="118116" z="1" s="M+H+1" />
          <p rt="14.700" x="373.2848" y="2666.18" v="17363" z="1" s="M+H+2" />
        </MSPeaks>
      </Spectrum>
    </Compound>
    <Compound algo="FindByMolecularFeature">
      <Location m="350.2457" rt="14.735" y="52481" v="399899" />
      <Spectrum type="MFE" cpdAlgo="FindByMolecularFeature">
        <MSDetails p="+" />
        <Device type="TimeOfFlight" />
        <MSPeaks>
          <p rt="14.736" x="351.2530" y="52481.46" v="330097" z="1" s="M+H" />
          <p rt="14.733" x="352.2561" y="11585.02" v="69802" z="1" s="M+H+1" />
        </MSPeaks>
      </Spectrum>
    </Compound>
    <Compound algo="FindByMolecularFeature">
      <Location m="503.2050" rt="14.881" y="70917" v="1527570" />
      <Spectrum type="MFE" cpdAlgo="FindByMolecularFeature">
        <MSDetails p="+" />
        <Device type="TimeOfFlight" />
        <MSPeaks>
          <p rt="14.881" x="504.2122" y="70917.25" v="712730" z="1" s="M+H" />
          <p rt="14.882" x="505.2155" y="16841.03" v="168390" z="1" s="M+H+1" />
          <p rt="14.882" x="506.2101" y="45228.16" v="455236" z="1" s="M+H+2" />
          <p rt="14.882" x="507.2128" y="11187.52" v="111048" z="1" s="M+H+3" />
          <p rt="14.879" x="508.2084" y="8227.26" v="80166" z="1" s="M+H+4" />
        </MSPeaks>
      </Spectrum>
    </Compound>
    <Compound algo="FindByMolecularFeature">
      <Location m="279.2563" rt="14.959" y="150181" v="1467761" />
      <Spectrum type="MFE" cpdAlgo="FindByMolecularFeature">
        <MSDetails p="+" />
        <Device type="TimeOfFlight" />
        <MSPeaks>
          <p rt="14.959" x="280.2636" y="150181.42" v="1230162" z="1" s="M+H" />
          <p rt="14.957" x="281.2659" y="30011.32" v="237599" z="1" s="M+H+1" />
        </MSPeaks>
      </Spectrum>
    </Compound>
    <Compound algo="FindByMolecularFeature">
      <Location m="392.2536" rt="14.972" y="50479" v="493382" />
      <Spectrum type="MFE" cpdAlgo="FindByMolecularFeature">
        <MSDetails p="+" />
        <Device type="TimeOfFlight" />
        <MSPeaks>
          <p rt="14.973" x="393.2608" y="50478.50" v="390857" z="1" s="M+H" />
          <p rt="14.970" x="394.2643" y="11158.80" v="83295" z="1" s="M+H+1" />
          <p rt="14.972" x="395.2695" y="2660.72" v="19231" z="1" s="M+H+2" />
        </MSPeaks>
      </Spectrum>
    </Compound>
    <Compound algo="FindByMolecularFeature">
      <Location m="352.2614" rt="14.974" y="224298" v="2350603" />
      <Spectrum type="MFE" cpdAlgo="FindByMolecularFeature">
        <MSDetails p="+" />
        <Device type="TimeOfFlight" />
        <MSPeaks>
          <p rt="14.975" x="353.2687" y="224297.72" v="1943699" z="1" s="M+H" />
          <p rt="14.966" x="354.2719" y="49171.82" v="311253" z="1" s="M+H+1" />
          <p rt="14.988" x="355.2778" y="9233.93" v="82561" z="1" s="M+H+2" />
          <p rt="14.977" x="356.2812" y="1750.90" v="13090" z="1" s="M+H+3" />
        </MSPeaks>
      </Spectrum>
    </Compound>
    <Compound algo="FindByMolecularFeature">
      <Location m="390.2383" rt="14.990" y="89595" v="750438" />
      <Spectrum type="MFE" cpdAlgo="FindByMolecularFeature">
        <MSDetails p="+" />
        <Device type="TimeOfFlight" />
        <MSPeaks>
          <p rt="14.990" x="391.2455" y="89595.35" v="614125" z="1" s="M+H" />
          <p rt="14.990" x="392.2488" y="19946.64" v="136313" z="1" s="M+H+1" />
        </MSPeaks>
      </Spectrum>
    </Compound>
    <Compound algo="FindByMolecularFeature">
      <Location m="350.2460" rt="14.996" y="384590" v="3712916" />
      <Spectrum type="MFE" cpdAlgo="FindByMolecularFeature">
        <MSDetails p="+" />
        <Device type="TimeOfFlight" />
        <MSPeaks>
          <p rt="14.996" x="351.2533" y="384589.75" v="3045131" z="1" s="M+H" />
          <p rt="14.996" x="352.2563" y="84607.62" v="667785" z="1" s="M+H+1" />
        </MSPeaks>
      </Spectrum>
    </Compound>
    <Compound algo="FindByMolecularFeature">
      <Location m="1014.5010" rt="15.133" y="73387" v="912014" />
      <Spectrum type="MFE" cpdAlgo="FindByMolecularFeature">
        <MSDetails p="+" />
        <Device type="TimeOfFlight" />
        <MSPeaks>
          <p rt="15.135" x="1015.5083" y="73387.07" v="483801" z="1" s="M+H" />
          <p rt="15.131" x="1016.5112" y="42871.07" v="261709" z="1" s="M+H+1" />
          <p rt="15.132" x="1017.5107" y="20977.29" v="128393" z="1" s="M+H+2" />
          <p rt="15.123" x="1018.5118" y="6254.56" v="38111" z="1" s="M+H+3" />
        </MSPeaks>
      </Spectrum>
    </Compound>
    <Compound algo="FindByMolecularFeature">
      <Location m="998.5283" rt="15.182" y="857567" v="20515312" />
      <Spectrum type="MFE" cpdAlgo="FindByMolecularFeature">
        <MSDetails p="+" />
        <Device type="TimeOfFlight" />
        <MSPeaks>
          <p rt="15.227" x="500.2654" y="35440.41" v="439016" z="2" s="M+2H" />
          <p rt="15.223" x="500.7667" y="25731.78" v="316530" z="2" s="M+2H+1" />
          <p rt="15.227" x="501.2623" y="47460.11" v="584353" z="2" s="M+2H+2" />
          <p rt="15.225" x="501.7628" y="27425.41" v="334598" z="2" s="M+2H+3" />
          <p rt="15.228" x="502.2633" y="9976.53" v="120427" z="2" s="M+2H+4" />
          <p rt="15.231" x="502.7634" y="2894.60" v="34941" z="2" s="M+2H+5" />
          <p rt="15.177" x="999.5361" y="857567.06" v="9561284" z="1" s="M+H" />
          <p rt="15.183" x="1000.5387" y="518714.09" v="6088132" z="1" s="M+H+1" />
          <p rt="15.182" x="1001.5393" y="190735.75" v="2235267" z="1" s="M+H+2" />
          <p rt="15.184" x="1002.5397" y="52162.47" v="609587" z="1" s="M+H+3" />
          <p rt="15.204" x="1003.5331" y="15854.06" v="191177" z="1" s="M+H+4" />
        </MSPeaks>
      </Spectrum>
    </Compound>
    <Compound algo="FindByMolecularFeature">
      <Location m="1081.5141" rt="15.218" y="67607" v="1366792" />
      <Spectrum type="MFE" cpdAlgo="FindByMolecularFeature">
        <MSDetails p="+" />
        <Device type="TimeOfFlight" />
        <MSPeaks>
          <p rt="15.218" x="541.7643" y="67606.80" v="643516" z="2" s="M+2H" />
          <p rt="15.217" x="542.2658" y="45122.96" v="428457" z="2" s="M+2H+1" />
          <p rt="15.217" x="542.7659" y="21714.68" v="206211" z="2" s="M+2H+2" />
          <p rt="15.221" x="543.2664" y="7916.08" v="73680" z="2" s="M+2H+3" />
          <p rt="15.221" x="543.7648" y="1644.18" v="14928" z="2" s="M+2H+4" />
        </MSPeaks>
      </Spectrum>
    </Compound>
    <Compound algo="FindByMolecularFeature">
      <Location m="1991.0401" rt="15.223" y="114770" v="3748375" />
      <Spectrum type="MFE" cpdAlgo="FindByMolecularFeature">
        <MSDetails p="+" />
        <Device type="TimeOfFlight" />
        <MSPeaks>
          <p rt="15.221" x="996.5273" y="97740.10" v="1009068" z="2" s="M+2H" />
          <p rt="15.223" x="997.0287" y="114769.77" v="1182161" z="2" s="M+2H+1" />
          <p rt="15.223" x="997.5295" y="81348.41" v="841576" z="2" s="M+2H+2" />
          <p rt="15.223" x="998.0302" y="41479.02" v="427687" z="2" s="M+2H+3" />
          <p rt="15.224" x="998.5302" y="19469.10" v="199946" z="2" s="M+2H+4" />
          <p rt="15.225" x="999.0293" y="8640.63" v="87938" z="2" s="M+2H+5" />
        </MSPeaks>
      </Spectrum>
    </Compound>
    <Compound algo="FindByMolecularFeature">
      <Location m="2007.0100" rt="15.224" y="154376" v="7348348" />
      <Spectrum type="MFE" cpdAlgo="FindByMolecularFeature">
        <MSDetails p="+" />
        <Device type="TimeOfFlight" />
        <MSPeaks>
          <p rt="15.224" x="1004.5123" y="154376.02" v="1416140" z="2" s="M+2H" />
          <p rt="15.223" x="1005.0131" y="132182.70" v="1207866" z="2" s="M+2H+1" />
          <p rt="15.225" x="1005.5142" y="147790.11" v="1363863" z="2" s="M+2H+2" />
          <p rt="15.223" x="1006.0151" y="121795.84" v="1121725" z="2" s="M+2H+3" />
          <p rt="15.224" x="1006.5146" y="100704.59" v="931939" z="2" s="M+2H+4" />
          <p rt="15.226" x="1007.0147" y="66799.28" v="616656" z="2" s="M+2H+5" />
          <p rt="15.223" x="1007.5144" y="41020.77" v="379004" z="2" s="M+2H+6" />
          <p rt="15.226" x="1008.0139" y="21426.14" v="198933" z="2" s="M+2H+7" />
          <p rt="15.223" x="1008.5133" y="12154.49" v="112223" z="2" s="M+2H+8" />
        </MSPeaks>
      </Spectrum>
    </Compound>
    <Compound algo="FindByMolecularFeature">
      <Location m="912.5479" rt="15.226" y="51418" v="1336689" />
      <Spectrum type="MFE" cpdAlgo="FindByMolecularFeature">
        <MSDetails p="+" />
        <Device type="TimeOfFlight" />
        <MSPeaks>
          <p rt="15.225" x="457.2815" y="51417.89" v="512386" z="2" s="M+2H" />
          <p rt="15.224" x="457.7829" y="27201.82" v="268293" z="2" s="M+2H+1" />
          <p rt="15.227" x="458.2844" y="9314.05" v="89114" z="2" s="M+2H+2" />
          <p rt="15.224" x="458.7850" y="1696.54" v="16809" z="2" s="M+2H+3" />
          <p rt="15.226" x="913.5541" y="26475.71" v="257779" z="1" s="M+H" />
          <p rt="15.230" x="914.5571" y="14898.88" v="145592" z="1" s="M+H+1" />
          <p rt="15.226" x="915.5600" y="4904.67" v="46716" z="1" s="M+H+2" />
        </MSPeaks>
      </Spectrum>
    </Compound>
    <Compound algo="FindByMolecularFeature">
      <Location m="829.4783" rt="15.226" y="101854" v="2185115" />
      <Spectrum type="MFE" cpdAlgo="FindByMolecularFeature">
        <MSDetails p="+" />
        <Device type="TimeOfFlight" />
        <MSPeaks>
          <p rt="15.227" x="415.7470" y="21233.05" v="219114" z="2" s="M+2H" />
          <p rt="15.226" x="416.2483" y="11668.13" v="120319" z="2" s="M+2H+1" />
          <p rt="15.224" x="416.7487" y="4219.44" v="41975" z="2" s="M+2H+2" />
          <p rt="15.225" x="830.4853" y="101853.73" v="1065340" z="1" s="M+H" />
          <p rt="15.226" x="831.4883" y="49164.14" v="516509" z="1" s="M+H+1" />
          <p rt="15.224" x="832.4885" y="16709.25" v="174958" z="1" s="M+H+2" />
          <p rt="15.225" x="833.4892" y="4637.09" v="46900" z="1" s="M+H+3" />
        </MSPeaks>
      </Spectrum>
    </Compound>
    <Compound algo="FindByMolecularFeature">
      <Location m="1014.4951" rt="15.226" y="316861" v="7902663" />
      <Spectrum type="MFE" cpdAlgo="FindByMolecularFeature">
        <MSDetails p="+" />
        <Device type="TimeOfFlight" />
        <MSPeaks>
          <p rt="15.226" x="508.2548" y="316861.09" v="4084859" z="2" s="M+2H" />
          <p rt="15.227" x="508.7561" y="194654.92" v="2509300" z="2" s="M+2H+1" />
          <p rt="15.225" x="509.2564" y="77313.00" v="993385" z="2" s="M+2H+2" />
          <p rt="15.229" x="509.7568" y="24598.60" v="315119" z="2" s="M+2H+3" />
        </MSPeaks>
      </Spectrum>
    </Compound>
    <Compound algo="FindByMolecularFeature">
      <Location m="1029.4604" rt="15.227" y="327355" v="10754987" />
      <Spectrum type="MFE" cpdAlgo="FindByMolecularFeature">
        <MSDetails p="+" />
        <Device type="TimeOfFlight" />
        <MSPeaks>
          <p rt="15.226" x="515.7375" y="314069.03" v="4191842" z="2" s="M+2H" />
          <p rt="15.227" x="516.2398" y="327355.28" v="4373689" z="2" s="M+2H+1" />
          <p rt="15.227" x="516.7407" y="162703.75" v="2189456" z="2" s="M+2H+2" />
        </MSPeaks>
      </Spectrum>
    </Compound>
    <Compound algo="FindByMolecularFeature">
      <Location m="516.7349" rt="15.227" y="127998" v="2717153" />
      <Spectrum type="MFE" cpdAlgo="FindByMolecularFeature">
        <MSDetails p="+" />
        <Device type="TimeOfFlight" />
        <MSPeaks>
          <p rt="15.227" x="517.7422" y="127998.26" v="1736757" z="1" s="M+H" />
          <p rt="15.226" x="518.7407" y="59274.57" v="800059" z="1" s="M+H+1" />
          <p rt="15.223" x="519.7395" y="13501.77" v="180337" z="1" s="M+H+2" />
        </MSPeaks>
      </Spectrum>
    </Compound>
    <Compound algo="FindByMolecularFeature">
      <Location m="516.2340" rt="15.227" y="239479" v="5271996" />
      <Spectrum type="MFE" cpdAlgo="FindByMolecularFeature">
        <MSDetails p="+" />
        <Device type="TimeOfFlight" />
        <MSPeaks>
          <p rt="15.226" x="517.2413" y="239479.08" v="3278717" z="1" s="M+H" />
          <p rt="15.227" x="518.2404" y="114499.61" v="1573525" z="1" s="M+H+1" />
          <p rt="15.227" x="519.2399" y="30680.78" v="419754" z="1" s="M+H+2" />
        </MSPeaks>
      </Spectrum>
    </Compound>
    <Compound algo="FindByMolecularFeature">
      <Location m="976.5471" rt="15.231" y="14293987" v="541644416" />
      <Spectrum type="MFE" cpdAlgo="FindByMolecularFeature">
        <MSDetails p="+" />
        <Device type="TimeOfFlight" />
        <MSPeaks>
          <p rt="15.225" x="489.2814" y="3254741.25" v="34512996" z="2" sat="true" s="M+2H" />
          <p rt="15.225" x="489.7829" y="1979894.38" v="20961532" z="2" s="M+2H+1" />
          <p rt="15.222" x="490.2839" y="716046.88" v="7594646" z="2" s="M+2H+2" />
          <p rt="15.225" x="490.7841" y="218133.98" v="2313546" z="2" s="M+2H+3" />
          <p rt="15.224" x="491.2844" y="50767.77" v="536405" z="2" s="M+2H+4" />
          <p rt="15.225" x="491.7848" y="10627.89" v="111982" z="2" s="M+2H+5" />
          <p rt="15.218" x="492.2856" y="1392.01" v="14238" z="2" s="M+2H+6" />
          <p rt="15.235" x="977.5542" y="14293987.00" v="215170128" z="1" sat="true" s="M+H" />
          <p rt="15.232" x="978.5573" y="8329523.50" v="158909888" z="1" sat="true" s="M+H+1" />
          <p rt="15.228" x="979.5588" y="3093213.25" v="74130800" z="1" sat="true" s="M+H+2" />
          <p rt="15.228" x="980.5600" y="887404.25" v="21239088" z="1" s="M+H+3" />
          <p rt="15.227" x="981.5615" y="193851.91" v="4931491" z="1" s="M+H+4" />
          <p rt="15.228" x="982.5620" y="39919.78" v="919395" z="1" s="M+H+5" />
          <p rt="15.234" x="983.5623" y="34105.19" v="298231" z="1" s="M+H+6" />
        </MSPeaks>
      </Spectrum>
    </Compound>
    <Compound algo="FindByMolecularFeature">
      <Location m="350.2461" rt="15.295" y="317942" v="3913853" />
      <Spectrum type="MFE" cpdAlgo="FindByMolecularFeature">
        <MSDetails p="+" />
        <Device type="TimeOfFlight" />
        <MSPeaks>
          <p rt="15.295" x="351.2534" y="317941.81" v="3238632" z="1" s="M+H" />
          <p rt="15.293" x="352.2564" y="68684.55" v="675221" z="1" s="M+H+1" />
        </MSPeaks>
      </Spectrum>
    </Compound>
    <Compound algo="FindByMolecularFeature">
      <Location m="1067.4986" rt="15.320" y="84758" v="1209587" />
      <Spectrum type="MFE" cpdAlgo="FindByMolecularFeature">
        <MSDetails p="+" />
        <Device type="TimeOfFlight" />
        <MSPeaks>
          <p rt="15.320" x="534.7566" y="84758.02" v="575556" z="2" s="M+2H" />
          <p rt="15.320" x="535.2581" y="57073.70" v="387067" z="2" s="M+2H+1" />
          <p rt="15.322" x="535.7582" y="26653.73" v="181257" z="2" s="M+2H+2" />
          <p rt="15.321" x="536.2586" y="9754.28" v="65707" z="2" s="M+2H+3" />
        </MSPeaks>
      </Spectrum>
    </Compound>
    <Compound algo="FindByMolecularFeature">
      <Location m="199.1936" rt="15.333" y="52266" v="590374" />
      <Spectrum type="MFE" cpdAlgo="FindByMolecularFeature">
        <MSDetails p="+" />
        <Device type="TimeOfFlight" />
        <MSPeaks>
          <p rt="15.333" x="200.2009" y="52265.62" v="524130" z="1" s="M+H" />
          <p rt="15.335" x="201.2042" y="7141.91" v="66244" z="1" s="M+H+1" />
        </MSPeaks>
      </Spectrum>
    </Compound>
    <Compound algo="FindByMolecularFeature">
      <Location m="368.2562" rt="15.335" y="52400" v="878587" />
      <Spectrum type="MFE" cpdAlgo="FindByMolecularFeature">
        <MSDetails p="+" />
        <Device type="TimeOfFlight" />
        <MSPeaks>
          <p rt="15.334" x="369.2635" y="52400.07" v="700452" z="1" s="M+H" />
          <p rt="15.340" x="370.2666" y="12533.75" v="164418" z="1" s="M+H+1" />
          <p rt="15.360" x="371.2694" y="1311.88" v="13717" z="1" s="M+H+2" />
        </MSPeaks>
      </Spectrum>
    </Compound>
    <Compound algo="FindByMolecularFeature">
      <Location m="276.2094" rt="15.431" y="3424678" v="33700096" />
      <Spectrum type="MFE" cpdAlgo="FindByMolecularFeature">
        <MSDetails p="+" />
        <Device type="TimeOfFlight" />
        <MSPeaks>
          <p rt="15.431" x="277.2167" y="3424678.25" v="25916002" z="1" sat="true" s="M+H" />
          <p rt="15.431" x="278.2203" y="662795.88" v="5019050" z="1" s="M+H+1" />
          <p rt="15.427" x="279.2243" y="81981.29" v="625899" z="1" s="M+H+2" />
          <p rt="15.436" x="280.2290" y="3011.37" v="21864" z="1" s="M+H+3" />
          <p rt="15.425" x="553.4252" y="134561.13" v="714697" z="1" s="2M+H" />
          <p rt="15.425" x="554.4285" y="50594.33" v="269389" z="1" s="2M+H+1" />
          <p rt="15.425" x="555.4314" y="10855.85" v="57553" z="1" s="2M+H+2" />
          <p rt="15.432" x="556.4385" y="2703.57" v="17003" z="1" s="2M+H+3" />
        </MSPeaks>
      </Spectrum>
    </Compound>
    <Compound algo="FindByMolecularFeature">
      <Location m="319.0871" rt="15.441" y="78465" v="773982" />
      <Spectrum type="MFE" cpdAlgo="FindByMolecularFeature">
        <MSDetails p="+" />
        <Device type="TimeOfFlight" />
        <MSPeaks>
          <p rt="15.441" x="320.0944" y="78464.96" v="634997" z="1" s="M+H" />
          <p rt="15.441" x="321.0974" y="15874.31" v="122677" z="1" s="M+H+1" />
          <p rt="15.444" x="322.0990" y="2247.55" v="16308" z="1" s="M+H+2" />
        </MSPeaks>
      </Spectrum>
    </Compound>
    <Compound algo="FindByMolecularFeature">
      <Location m="357.1942" rt="15.493" y="132154" v="1110007" />
      <Spectrum type="MFE" cpdAlgo="FindByMolecularFeature">
        <MSDetails p="+" />
        <Device type="TimeOfFlight" />
        <MSPeaks>
          <p rt="15.493" x="358.2015" y="132154.25" v="865346" z="1" s="M+H" />
          <p rt="15.493" x="359.2047" y="31931.30" v="211105" z="1" s="M+H+1" />
          <p rt="15.493" x="360.2076" y="4981.80" v="30803" z="1" s="M+H+2" />
          <p rt="15.479" x="361.2075" y="445.23" v="2753" z="1" s="M+H+3" />
        </MSPeaks>
      </Spectrum>
    </Compound>
    <Compound algo="FindByMolecularFeature">
      <Location m="1067.4985" rt="15.552" y="99556" v="1663523" />
      <Spectrum type="MFE" cpdAlgo="FindByMolecularFeature">
        <MSDetails p="+" />
        <Device type="TimeOfFlight" />
        <MSPeaks>
          <p rt="15.552" x="534.7565" y="99556.16" v="785123" z="2" s="M+2H" />
          <p rt="15.553" x="535.2582" y="66118.86" v="521268" z="2" s="M+2H+1" />
          <p rt="15.553" x="535.7582" y="30465.24" v="241251" z="2" s="M+2H+2" />
          <p rt="15.551" x="536.2583" y="11653.02" v="89731" z="2" s="M+2H+3" />
          <p rt="15.549" x="536.7584" y="3396.00" v="26149" z="2" s="M+2H+4" />
        </MSPeaks>
      </Spectrum>
    </Compound>
    <Compound algo="FindByMolecularFeature">
      <Location m="561.7093" rt="15.553" y="88790" v="1308440" />
      <Spectrum type="MFE" cpdAlgo="FindByMolecularFeature">
        <MSDetails p="+" />
        <Device type="TimeOfFlight" />
        <MSPeaks>
          <p rt="15.553" x="562.7166" y="88789.64" v="764488" z="1" s="M+H" />
          <p rt="15.552" x="563.7160" y="45871.57" v="394910" z="1" s="M+H+1" />
          <p rt="15.553" x="564.7158" y="13305.51" v="114303" z="1" s="M+H+2" />
          <p rt="15.558" x="565.7145" y="3980.11" v="34740" z="1" s="M+H+3" />
        </MSPeaks>
      </Spectrum>
    </Compound>
    <Compound algo="FindByMolecularFeature">
      <Location m="1120.4108" rt="15.555" y="108359" v="2136648" />
      <Spectrum type="MFE" cpdAlgo="FindByMolecularFeature">
        <MSDetails p="+" />
        <Device type="TimeOfFlight" />
        <MSPeaks>
          <p rt="15.555" x="561.2127" y="101020.08" v="799344" z="2" s="M+2H" />
          <p rt="15.554" x="561.7149" y="108359.34" v="837883" z="2" s="M+2H+1" />
          <p rt="15.556" x="562.2161" y="63262.61" v="499421" z="2" s="M+2H+2" />
        </MSPeaks>
      </Spectrum>
    </Compound>
    <Compound algo="FindByMolecularFeature">
      <Location m="1105.4455" rt="15.556" y="74490" v="1438581" />
      <Spectrum type="MFE" cpdAlgo="FindByMolecularFeature">
        <MSDetails p="+" />
        <Device type="TimeOfFlight" />
        <MSPeaks>
          <p rt="15.555" x="553.7300" y="74490.40" v="711194" z="2" s="M+2H" />
          <p rt="15.558" x="554.2314" y="46321.41" v="436638" z="2" s="M+2H+1" />
          <p rt="15.557" x="554.7315" y="22875.85" v="215142" z="2" s="M+2H+2" />
          <p rt="15.550" x="555.2316" y="8206.14" v="75608" z="2" s="M+2H+3" />
        </MSPeaks>
      </Spectrum>
    </Compound>
    <Compound algo="FindByMolecularFeature">
      <Location m="283.3241" rt="15.558" y="144008" v="2372767" />
      <Spectrum type="MFE" cpdAlgo="FindByMolecularFeature">
        <MSDetails p="+" />
        <Device type="TimeOfFlight" />
        <MSPeaks>
          <p rt="15.558" x="284.3314" y="144007.75" v="1916223" z="1" s="M+H" />
          <p rt="15.554" x="285.3346" y="30693.62" v="413148" z="1" s="M+H+1" />
          <p rt="15.567" x="286.3372" y="3768.03" v="43396" z="1" s="M+H+2" />
        </MSPeaks>
      </Spectrum>
    </Compound>
    <Compound algo="FindByMolecularFeature">
      <Location m="218.1671" rt="15.841" y="259964" v="2281169" />
      <Spectrum type="MFE" cpdAlgo="FindByMolecularFeature">
        <MSDetails p="+" />
        <Device type="TimeOfFlight" />
        <MSPeaks>
          <p rt="15.841" x="219.1744" y="259964.38" v="1905082" z="1" s="M+H" />
          <p rt="15.841" x="220.1776" y="45908.14" v="337883" z="1" s="M+H+1" />
          <p rt="15.847" x="221.1818" y="4620.54" v="38204" z="1" s="M+H+2" />
        </MSPeaks>
      </Spectrum>
    </Compound>
    <Compound algo="FindByMolecularFeature">
      <Location m="292.2040" rt="15.842" y="232843" v="2045193" />
      <Spectrum type="MFE" cpdAlgo="FindByMolecularFeature">
        <MSDetails p="+" />
        <Device type="TimeOfFlight" />
        <MSPeaks>
          <p rt="15.842" x="293.2113" y="232843.47" v="1678432" z="1" s="M+H" />
          <p rt="15.842" x="294.2147" y="43309.15" v="311829" z="1" s="M+H+1" />
          <p rt="15.840" x="295.2231" y="6464.29" v="46667" z="1" s="M+H+2" />
          <p rt="15.846" x="296.2268" y="1189.26" v="8265" z="1" s="M+H+3" />
        </MSPeaks>
      </Spectrum>
    </Compound>
    <Compound algo="FindByMolecularFeature">
      <Location m="274.1934" rt="15.844" y="180301" v="1691482" />
      <Spectrum type="MFE" cpdAlgo="FindByMolecularFeature">
        <MSDetails p="+" />
        <Device type="TimeOfFlight" />
        <MSPeaks>
          <p rt="15.845" x="275.2006" y="180300.61" v="1418013" z="1" s="M+H" />
          <p rt="15.841" x="276.2039" y="34920.34" v="273470" z="1" s="M+H+1" />
        </MSPeaks>
      </Spectrum>
    </Compound>
    <Compound algo="FindByMolecularFeature">
      <Location m="1117.4745" rt="15.850" y="52813" v="1025704" />
      <Spectrum type="MFE" cpdAlgo="FindByMolecularFeature">
        <MSDetails p="+" />
        <Device type="TimeOfFlight" />
        <MSPeaks>
          <p rt="15.852" x="559.7445" y="52812.56" v="460040" z="2" s="M+2H" />
          <p rt="15.851" x="560.2460" y="28726.09" v="244164" z="2" s="M+2H+1" />
          <p rt="15.846" x="560.7459" y="47306.54" v="321500" z="2" s="M+2H+2" />
        </MSPeaks>
      </Spectrum>
    </Compound>
    <Compound algo="FindByMolecularFeature">
      <Location m="1063.5585" rt="15.852" y="183407" v="3387565" />
      <Spectrum type="MFE" cpdAlgo="FindByMolecularFeature">
        <MSDetails p="+" />
        <Device type="TimeOfFlight" />
        <MSPeaks>
          <p rt="15.852" x="532.7865" y="183406.77" v="1657999" z="2" s="M+2H" />
          <p rt="15.851" x="533.2879" y="121058.96" v="1093159" z="2" s="M+2H+1" />
          <p rt="15.850" x="533.7886" y="50266.66" v="455343" z="2" s="M+2H+2" />
          <p rt="15.853" x="534.2891" y="16147.12" v="145516" z="2" s="M+2H+3" />
          <p rt="15.857" x="534.7887" y="3985.51" v="35548" z="2" s="M+2H+4" />
        </MSPeaks>
      </Spectrum>
    </Compound>
    <Compound algo="FindByMolecularFeature">
      <Location m="350.2459" rt="15.872" y="75420" v="665765" />
      <Spectrum type="MFE" cpdAlgo="FindByMolecularFeature">
        <MSDetails p="+" />
        <Device type="TimeOfFlight" />
        <MSPeaks>
          <p rt="15.872" x="351.2531" y="75420.20" v="546879" z="1" s="M+H" />
          <p rt="15.873" x="352.2563" y="16430.50" v="118887" z="1" s="M+H+1" />
        </MSPeaks>
      </Spectrum>
    </Compound>
    <Compound algo="FindByMolecularFeature">
      <Location m="296.2367" rt="15.940" y="78094" v="534934" />
      <Spectrum type="MFE" cpdAlgo="FindByMolecularFeature">
        <MSDetails p="+" />
        <Device type="TimeOfFlight" />
        <MSPeaks>
          <p rt="15.938" x="297.2440" y="78094.34" v="401164" z="1" s="M+H" />
          <p rt="15.945" x="298.2470" y="17252.33" v="115826" z="1" s="M+H+1" />
          <p rt="15.946" x="299.2507" y="2480.75" v="17944" z="1" s="M+H+2" />
        </MSPeaks>
      </Spectrum>
    </Compound>
    <Compound algo="FindByMolecularFeature">
      <Location m="278.2252" rt="15.950" y="2702475" v="27483424" />
      <Spectrum type="MFE" cpdAlgo="FindByMolecularFeature">
        <MSDetails p="+" />
        <Device type="TimeOfFlight" />
        <MSPeaks>
          <p rt="15.950" x="279.2324" y="2702474.75" v="22496680" z="1" sat="true" s="M+H" />
          <p rt="15.949" x="280.2362" y="535057.00" v="4454067" z="1" s="M+H+1" />
          <p rt="15.951" x="281.2393" y="57574.13" v="479273" z="1" s="M+H+2" />
          <p rt="15.926" x="282.2438" y="4697.28" v="53401" z="1" s="M+H+3" />
        </MSPeaks>
      </Spectrum>
    </Compound>
    <Compound algo="FindByMolecularFeature">
      <Location m="260.2142" rt="15.952" y="146089" v="1506735" />
      <Spectrum type="MFE" cpdAlgo="FindByMolecularFeature">
        <MSDetails p="+" />
        <Device type="TimeOfFlight" />
        <MSPeaks>
          <p rt="15.952" x="261.2215" y="146089.41" v="1278472" z="1" s="M+H" />
          <p rt="15.955" x="262.2247" y="26998.03" v="228263" z="1" s="M+H+1" />
        </MSPeaks>
      </Spectrum>
    </Compound>
    <Compound algo="FindByMolecularFeature">
      <Location m="1081.5155" rt="16.000" y="295067" v="4476596" />
      <Spectrum type="MFE" cpdAlgo="FindByMolecularFeature">
        <MSDetails p="+" />
        <Device type="TimeOfFlight" />
        <MSPeaks>
          <p rt="16.000" x="541.7650" y="295067.16" v="2063863" z="2" s="M+2H" />
          <p rt="16.001" x="542.2662" y="198105.48" v="1434767" z="2" s="M+2H+1" />
          <p rt="16.000" x="542.7662" y="95754.36" v="640364" z="2" s="M+2H+2" />
          <p rt="16.000" x="543.2663" y="33964.58" v="246445" z="2" s="M+2H+3" />
          <p rt="15.998" x="543.7674" y="10194.50" v="67336" z="2" s="M+2H+4" />
          <p rt="15.994" x="544.2696" y="3298.94" v="23822" z="2" s="M+2H+5" />
        </MSPeaks>
      </Spectrum>
    </Compound>
    <Compound algo="FindByMolecularFeature">
      <Location m="1119.4626" rt="16.001" y="105578" v="1734082" />
      <Spectrum type="MFE" cpdAlgo="FindByMolecularFeature">
        <MSDetails p="+" />
        <Device type="TimeOfFlight" />
        <MSPeaks>
          <p rt="16.005" x="560.7386" y="105577.63" v="928731" z="2" s="M+2H" />
          <p rt="15.993" x="561.2403" y="68861.16" v="805352" z="2" s="M+2H+1" />
        </MSPeaks>
      </Spectrum>
    </Compound>
    <Compound algo="FindByMolecularFeature">
      <Location m="1134.4268" rt="16.002" y="144219" v="2852946" />
      <Spectrum type="MFE" cpdAlgo="FindByMolecularFeature">
        <MSDetails p="+" />
        <Device type="TimeOfFlight" />
        <MSPeaks>
          <p rt="16.002" x="568.2207" y="125622.74" v="1028081" z="2" s="M+2H" />
          <p rt="16.002" x="568.7230" y="144219.05" v="1178998" z="2" s="M+2H+1" />
          <p rt="16.003" x="569.2239" y="78578.82" v="645866" z="2" s="M+2H+2" />
        </MSPeaks>
      </Spectrum>
    </Compound>
    <Compound algo="FindByMolecularFeature">
      <Location m="569.2184" rt="16.004" y="75793" v="982084" />
      <Spectrum type="MFE" cpdAlgo="FindByMolecularFeature">
        <MSDetails p="+" />
        <Device type="TimeOfFlight" />
        <MSPeaks>
          <p rt="16.003" x="570.2257" y="75793.29" v="614728" z="1" s="M+H" />
          <p rt="16.004" x="571.2243" y="36458.67" v="295243" z="1" s="M+H+1" />
          <p rt="16.005" x="572.2235" y="8979.58" v="72114" z="1" s="M+H+2" />
        </MSPeaks>
      </Spectrum>
    </Compound>
    <Compound algo="FindByMolecularFeature">
      <Location m="274.1934" rt="16.111" y="205186" v="1667793" />
      <Spectrum type="MFE" cpdAlgo="FindByMolecularFeature">
        <MSDetails p="+" />
        <Device type="TimeOfFlight" />
        <MSPeaks>
          <p rt="16.111" x="275.2007" y="205186.27" v="1400759" z="1" s="M+H" />
          <p rt="16.111" x="276.2039" y="39452.29" v="267035" z="1" s="M+H+1" />
        </MSPeaks>
      </Spectrum>
    </Compound>
    <Compound algo="FindByMolecularFeature">
      <Location m="292.2040" rt="16.112" y="201241" v="1748242" />
      <Spectrum type="MFE" cpdAlgo="FindByMolecularFeature">
        <MSDetails p="+" />
        <Device type="TimeOfFlight" />
        <MSPeaks>
          <p rt="16.113" x="293.2113" y="201241.03" v="1449217" z="1" s="M+H" />
          <p rt="16.112" x="294.2146" y="37168.36" v="271607" z="1" s="M+H+1" />
          <p rt="16.110" x="295.2219" y="4228.50" v="27417" z="1" s="M+H+2" />
        </MSPeaks>
      </Spectrum>
    </Compound>
    <Compound algo="FindByMolecularFeature">
      <Location m="278.2253" rt="16.168" y="1236549" v="12022360" />
      <Spectrum type="MFE" cpdAlgo="FindByMolecularFeature">
        <MSDetails p="+" />
        <Device type="TimeOfFlight" />
        <MSPeaks>
          <p rt="16.168" x="279.2326" y="1236549.25" v="9829582" z="1" s="M+H" />
          <p rt="16.166" x="280.2357" y="246521.50" v="1960995" z="1" s="M+H+1" />
          <p rt="16.163" x="281.2397" y="27695.06" v="222439" z="1" s="M+H+2" />
          <p rt="16.152" x="282.2447" y="1187.45" v="9344" z="1" s="M+H+3" />
        </MSPeaks>
      </Spectrum>
    </Compound>
    <Compound algo="FindByMolecularFeature">
      <Location m="296.2362" rt="16.170" y="186740" v="1907253" />
      <Spectrum type="MFE" cpdAlgo="FindByMolecularFeature">
        <MSDetails p="+" />
        <Device type="TimeOfFlight" />
        <MSPeaks>
          <p rt="16.171" x="297.2435" y="186739.81" v="1585661" z="1" s="M+H" />
          <p rt="16.170" x="298.2462" y="38989.51" v="281024" z="1" s="M+H+1" />
          <p rt="16.165" x="299.2494" y="5413.30" v="37576" z="1" s="M+H+2" />
          <p rt="16.140" x="300.2515" y="352.51" v="2993" z="1" s="M+H+3" />
        </MSPeaks>
      </Spectrum>
    </Compound>
    <Compound algo="FindByMolecularFeature">
      <Location m="260.2142" rt="16.171" y="106288" v="983651" />
      <Spectrum type="MFE" cpdAlgo="FindByMolecularFeature">
        <MSDetails p="+" />
        <Device type="TimeOfFlight" />
        <MSPeaks>
          <p rt="16.170" x="261.2215" y="106288.13" v="820787" z="1" s="M+H" />
          <p rt="16.173" x="262.2247" y="20556.73" v="162864" z="1" s="M+H+1" />
        </MSPeaks>
      </Spectrum>
    </Compound>
    <Compound algo="FindByMolecularFeature">
      <Location m="1081.5152" rt="16.223" y="239255" v="4788142" />
      <Spectrum type="MFE" cpdAlgo="FindByMolecularFeature">
        <MSDetails p="+" />
        <Device type="TimeOfFlight" />
        <MSPeaks>
          <p rt="16.223" x="541.7649" y="239255.13" v="2258288" z="2" s="M+2H" />
          <p rt="16.223" x="542.2662" y="158763.05" v="1448559" z="2" s="M+2H+1" />
          <p rt="16.223" x="542.7663" y="75333.03" v="745060" z="2" s="M+2H+2" />
          <p rt="16.221" x="543.2665" y="26329.44" v="238425" z="2" s="M+2H+3" />
          <p rt="16.220" x="543.7671" y="8037.22" v="80883" z="2" s="M+2H+4" />
          <p rt="16.222" x="544.2689" y="1895.94" v="16928" z="2" s="M+2H+5" />
        </MSPeaks>
      </Spectrum>
    </Compound>
    <Compound algo="FindByMolecularFeature">
      <Location m="1134.4272" rt="16.225" y="184809" v="4829478" />
      <Spectrum type="MFE" cpdAlgo="FindByMolecularFeature">
        <MSDetails p="+" />
        <Device type="TimeOfFlight" />
        <MSPeaks>
          <p rt="16.226" x="568.2209" y="161558.19" v="1739005" z="2" s="M+2H" />
          <p rt="16.225" x="568.7231" y="184808.75" v="1999176" z="2" s="M+2H+1" />
          <p rt="16.224" x="569.2242" y="101228.97" v="1091296" z="2" s="M+2H+2" />
        </MSPeaks>
      </Spectrum>
    </Compound>
    <Compound algo="FindByMolecularFeature">
      <Location m="568.7173" rt="16.226" y="153571" v="2951485" />
      <Spectrum type="MFE" cpdAlgo="FindByMolecularFeature">
        <MSDetails p="+" />
        <Device type="TimeOfFlight" />
        <MSPeaks>
          <p rt="16.228" x="569.7246" y="153570.58" v="1710924" z="1" s="M+H" />
          <p rt="16.225" x="570.7241" y="80157.14" v="895180" z="1" s="M+H+1" />
          <p rt="16.223" x="571.7236" y="23692.74" v="262208" z="1" s="M+H+2" />
          <p rt="16.227" x="572.7223" y="7416.02" v="83174" z="1" s="M+H+3" />
        </MSPeaks>
      </Spectrum>
    </Compound>
    <Compound algo="FindByMolecularFeature">
      <Location m="1119.4616" rt="16.229" y="112663" v="2641171" />
      <Spectrum type="MFE" cpdAlgo="FindByMolecularFeature">
        <MSDetails p="+" />
        <Device type="TimeOfFlight" />
        <MSPeaks>
          <p rt="16.229" x="560.7381" y="112663.20" v="1269019" z="2" s="M+2H" />
          <p rt="16.228" x="561.2395" y="74385.31" v="836547" z="2" s="M+2H+1" />
          <p rt="16.226" x="561.7397" y="34037.98" v="380111" z="2" s="M+2H+2" />
          <p rt="16.233" x="562.2398" y="13919.17" v="155494" z="2" s="M+2H+3" />
        </MSPeaks>
      </Spectrum>
    </Compound>
    <Compound algo="FindByMolecularFeature">
      <Location m="225.2094" rt="16.263" y="60882" v="633249" />
      <Spectrum type="MFE" cpdAlgo="FindByMolecularFeature">
        <MSDetails p="+" />
        <Device type="TimeOfFlight" />
        <MSPeaks>
          <p rt="16.263" x="226.2167" y="60882.13" v="551332" z="1" s="M+H" />
          <p rt="16.264" x="227.2202" y="9077.69" v="81917" z="1" s="M+H+1" />
        </MSPeaks>
      </Spectrum>
    </Compound>
    <Compound algo="FindByMolecularFeature">
      <Location m="992.5418" rt="16.310" y="481005" v="6797608" />
      <Spectrum type="MFE" cpdAlgo="FindByMolecularFeature">
        <MSDetails p="+" />
        <Device type="TimeOfFlight" />
        <MSPeaks>
          <p rt="16.314" x="497.2784" y="8306.44" v="67990" z="2" s="M+2H" />
          <p rt="16.316" x="497.7796" y="4729.16" v="37082" z="2" s="M+2H+1" />
          <p rt="16.325" x="498.2804" y="2115.83" v="14729" z="2" s="M+2H+2" />
          <p rt="16.320" x="498.7833" y="516.38" v="3595" z="2" s="M+2H+3" />
          <p rt="16.310" x="993.5491" y="481005.13" v="3578849" z="1" s="M+H" />
          <p rt="16.310" x="994.5517" y="273727.50" v="2038792" z="1" s="M+H+1" />
          <p rt="16.310" x="995.5526" y="103849.66" v="777125" z="1" s="M+H+2" />
          <p rt="16.310" x="996.5531" y="28879.17" v="219338" z="1" s="M+H+3" />
          <p rt="16.308" x="997.5539" y="6604.37" v="50653" z="1" s="M+H+4" />
          <p rt="16.321" x="998.5561" y="1326.76" v="9454" z="1" s="M+H+5" />
        </MSPeaks>
      </Spectrum>
    </Compound>
    <Compound algo="FindByMolecularFeature">
      <Location m="1017.5728" rt="16.324" y="259170" v="3632476" />
      <Spectrum type="MFE" cpdAlgo="FindByMolecularFeature">
        <MSDetails p="+" />
        <Device type="TimeOfFlight" />
        <MSPeaks>
          <p rt="16.334" x="509.7934" y="6598.32" v="47677" z="2" s="M+2H" />
          <p rt="16.341" x="510.2953" y="3956.44" v="28137" z="2" s="M+2H+1" />
          <p rt="16.335" x="510.7959" y="1627.55" v="9621" z="2" s="M+2H+2" />
          <p rt="16.325" x="1018.5801" y="259169.89" v="1870158" z="1" s="M+H" />
          <p rt="16.324" x="1019.5829" y="153451.06" v="1109036" z="1" s="M+H+1" />
          <p rt="16.324" x="1020.5838" y="57224.50" v="413517" z="1" s="M+H+2" />
          <p rt="16.323" x="1021.5850" y="16965.79" v="119251" z="1" s="M+H+3" />
          <p rt="16.326" x="1022.5857" y="4235.17" v="29026" z="1" s="M+H+4" />
          <p rt="16.328" x="1023.5894" y="883.12" v="6053" z="1" s="M+H+5" />
        </MSPeaks>
      </Spectrum>
    </Compound>
    <Compound algo="FindByMolecularFeature">
      <Location m="1014.5223" rt="16.349" y="85846" v="1297429" />
      <Spectrum type="MFE" cpdAlgo="FindByMolecularFeature">
        <MSDetails p="+" />
        <Device type="TimeOfFlight" />
        <MSPeaks>
          <p rt="16.319" x="508.2598" y="1389.52" v="7162" z="2" s="M+2H" />
          <p rt="16.350" x="508.7614" y="768.46" v="6811" z="2" s="M+2H+1" />
          <p rt="16.340" x="509.2613" y="761.72" v="5197" z="2" s="M+2H+2" />
          <p rt="16.349" x="1015.5298" y="85845.91" v="697663" z="1" s="M+H" />
          <p rt="16.349" x="1016.5330" y="50567.19" v="416518" z="1" s="M+H+1" />
          <p rt="16.350" x="1017.5343" y="19732.19" v="164079" z="1" s="M+H+2" />
        </MSPeaks>
      </Spectrum>
    </Compound>
    <Compound algo="FindByMolecularFeature">
      <Location m="325.3711" rt="16.364" y="192334" v="1435538" />
      <Spectrum type="MFE" cpdAlgo="FindByMolecularFeature">
        <MSDetails p="+" />
        <Device type="TimeOfFlight" />
        <MSPeaks>
          <p rt="16.363" x="326.3784" y="192333.84" v="1151958" z="1" s="M+H" />
          <p rt="16.365" x="327.3816" y="44014.36" v="253904" z="1" s="M+H+1" />
          <p rt="16.366" x="328.3850" y="5357.40" v="29675" z="1" s="M+H+2" />
        </MSPeaks>
      </Spectrum>
    </Compound>
    <Compound algo="FindByMolecularFeature">
      <Location m="295.2515" rt="16.397" y="387761" v="4500830" />
      <Spectrum type="MFE" cpdAlgo="FindByMolecularFeature">
        <MSDetails p="+" />
        <Device type="TimeOfFlight" />
        <MSPeaks>
          <p rt="16.398" x="296.2587" y="387761.00" v="3819192" z="1" s="M+H" />
          <p rt="16.390" x="297.2613" y="78460.55" v="611687" z="1" s="M+H+1" />
          <p rt="16.391" x="298.2645" y="9468.67" v="63776" z="1" s="M+H+2" />
          <p rt="16.369" x="299.2628" y="916.70" v="6174" z="1" s="M+H+3" />
        </MSPeaks>
      </Spectrum>
    </Compound>
    <Compound algo="FindByMolecularFeature">
      <Location m="317.2332" rt="16.420" y="70277" v="774684" />
      <Spectrum type="MFE" cpdAlgo="FindByMolecularFeature">
        <MSDetails p="+" />
        <Device type="TimeOfFlight" />
        <MSPeaks>
          <p rt="16.419" x="318.2404" y="70277.05" v="615788" z="1" s="M+H" />
          <p rt="16.423" x="319.2401" y="16786.83" v="136930" z="1" s="M+H+1" />
          <p rt="16.427" x="320.2461" y="2369.56" v="21967" z="1" s="M+H+2" />
        </MSPeaks>
      </Spectrum>
    </Compound>
    <Compound algo="FindByMolecularFeature">
      <Location m="278.2250" rt="16.478" y="497926" v="6626221" />
      <Spectrum type="MFE" cpdAlgo="FindByMolecularFeature">
        <MSDetails p="+" />
        <Device type="TimeOfFlight" />
        <MSPeaks>
          <p rt="16.478" x="279.2323" y="497925.53" v="5221164" z="1" s="M+H" />
          <p rt="16.476" x="280.2355" y="99074.00" v="1037563" z="1" s="M+H+1" />
          <p rt="16.483" x="281.2425" y="15152.82" v="171972" z="1" s="M+H+2" />
          <p rt="16.484" x="282.2487" y="1072.53" v="13421" z="1" s="M+H+3" />
          <p rt="16.489" x="557.4558" y="8782.56" v="63724" z="1" s="2M+H" />
          <p rt="16.486" x="558.4591" y="3208.69" v="24171" z="1" s="2M+H+1" />
          <p rt="16.500" x="559.4568" y="826.53" v="3156" z="1" s="2M+H+2" />
        </MSPeaks>
      </Spectrum>
    </Compound>
    <Compound algo="FindByMolecularFeature">
      <Location m="352.2615" rt="16.479" y="91248" v="1063151" />
      <Spectrum type="MFE" cpdAlgo="FindByMolecularFeature">
        <MSDetails p="+" />
        <Device type="TimeOfFlight" />
        <MSPeaks>
          <p rt="16.478" x="353.2688" y="91248.15" v="835463" z="1" s="M+H" />
          <p rt="16.476" x="354.2721" y="20202.40" v="191088" z="1" s="M+H+1" />
          <p rt="16.499" x="355.2777" y="3500.40" v="32746" z="1" s="M+H+2" />
          <p rt="16.509" x="356.2797" y="455.21" v="3855" z="1" s="M+H+3" />
        </MSPeaks>
      </Spectrum>
    </Compound>
    <Compound algo="FindByMolecularFeature">
      <Location m="349.1465" rt="16.484" y="50336" v="671375" />
      <Spectrum type="MFE" cpdAlgo="FindByMolecularFeature">
        <MSDetails p="+" />
        <Device type="TimeOfFlight" />
        <MSPeaks>
          <p rt="16.477" x="350.1538" y="50335.57" v="492085" z="1" s="M+H" />
          <p rt="16.504" x="351.1549" y="15926.77" v="158144" z="1" s="M+H+1" />
          <p rt="16.528" x="352.1562" y="2379.68" v="21146" z="1" s="M+H+2" />
        </MSPeaks>
      </Spectrum>
    </Compound>
    <Compound algo="FindByMolecularFeature">
      <Location m="316.2014" rt="16.543" y="154196" v="1179055" />
      <Spectrum type="MFE" cpdAlgo="FindByMolecularFeature">
        <MSDetails p="+" />
        <Device type="TimeOfFlight" />
        <MSPeaks>
          <p rt="16.543" x="317.2087" y="154196.39" v="993479" z="1" s="M+H" />
          <p rt="16.543" x="318.2119" y="29435.95" v="185577" z="1" s="M+H+1" />
        </MSPeaks>
      </Spectrum>
    </Compound>
    <Compound algo="FindByMolecularFeature">
      <Location m="276.2095" rt="16.552" y="692989" v="5844399" />
      <Spectrum type="MFE" cpdAlgo="FindByMolecularFeature">
        <MSDetails p="+" />
        <Device type="TimeOfFlight" />
        <MSPeaks>
          <p rt="16.552" x="277.2168" y="692988.94" v="4837726" z="1" s="M+H" />
          <p rt="16.551" x="278.2199" y="143438.39" v="1006673" z="1" s="M+H+1" />
        </MSPeaks>
      </Spectrum>
    </Compound>
    <Compound algo="FindByMolecularFeature">
      <Location m="258.1983" rt="16.552" y="60944" v="530815" />
      <Spectrum type="MFE" cpdAlgo="FindByMolecularFeature">
        <MSDetails p="+" />
        <Device type="TimeOfFlight" />
        <MSPeaks>
          <p rt="16.551" x="259.2055" y="60943.95" v="443329" z="1" s="M+H" />
          <p rt="16.553" x="260.2088" y="12014.06" v="87486" z="1" s="M+H+1" />
        </MSPeaks>
      </Spectrum>
    </Compound>
    <Compound algo="FindByMolecularFeature">
      <Location m="294.2195" rt="16.552" y="178094" v="1565227" />
      <Spectrum type="MFE" cpdAlgo="FindByMolecularFeature">
        <MSDetails p="+" />
        <Device type="TimeOfFlight" />
        <MSPeaks>
          <p rt="16.551" x="295.2268" y="178094.02" v="1302366" z="1" s="M+H" />
          <p rt="16.553" x="296.2299" y="36006.31" v="262861" z="1" s="M+H+1" />
        </MSPeaks>
      </Spectrum>
    </Compound>
    <Compound algo="FindByMolecularFeature">
      <Location m="294.2201" rt="16.856" y="796124" v="8128206" />
      <Spectrum type="MFE" cpdAlgo="FindByMolecularFeature">
        <MSDetails p="+" />
        <Device type="TimeOfFlight" />
        <MSPeaks>
          <p rt="16.856" x="295.2274" y="796123.75" v="6664702" z="1" s="M+H" />
          <p rt="16.855" x="296.2300" y="157418.09" v="1309893" z="1" s="M+H+1" />
          <p rt="16.857" x="297.2354" y="21055.68" v="137316" z="1" s="M+H+2" />
          <p rt="16.826" x="298.2391" y="1002.62" v="6674" z="1" s="M+H+3" />
          <p rt="16.860" x="589.4453" y="1383.38" v="4811" z="1" s="2M+H" />
        </MSPeaks>
      </Spectrum>
    </Compound>
    <Compound algo="FindByMolecularFeature">
      <Location m="258.1983" rt="16.856" y="72607" v="655873" />
      <Spectrum type="MFE" cpdAlgo="FindByMolecularFeature">
        <MSDetails p="+" />
        <Device type="TimeOfFlight" />
        <MSPeaks>
          <p rt="16.856" x="259.2056" y="72606.91" v="546399" z="1" s="M+H" />
          <p rt="16.856" x="260.2088" y="14631.22" v="109474" z="1" s="M+H+1" />
        </MSPeaks>
      </Spectrum>
    </Compound>
    <Compound algo="FindByMolecularFeature">
      <Location m="316.2013" rt="16.856" y="116881" v="995713" />
      <Spectrum type="MFE" cpdAlgo="FindByMolecularFeature">
        <MSDetails p="+" />
        <Device type="TimeOfFlight" />
        <MSPeaks>
          <p rt="16.856" x="317.2085" y="116881.01" v="832955" z="1" s="M+H" />
          <p rt="16.857" x="318.2120" y="23022.26" v="162758" z="1" s="M+H+1" />
        </MSPeaks>
      </Spectrum>
    </Compound>
    <Compound algo="FindByMolecularFeature">
      <Location m="276.2095" rt="16.857" y="1156314" v="11936036" />
      <Spectrum type="MFE" cpdAlgo="FindByMolecularFeature">
        <MSDetails p="+" />
        <Device type="TimeOfFlight" />
        <MSPeaks>
          <p rt="16.857" x="277.2168" y="1156313.75" v="10001938" z="1" s="M+H" />
          <p rt="16.856" x="278.2199" y="233725.30" v="1934098" z="1" s="M+H+1" />
        </MSPeaks>
      </Spectrum>
    </Compound>
    <Compound algo="FindByMolecularFeature">
      <Location m="295.2507" rt="16.874" y="226618" v="2149401" />
      <Spectrum type="MFE" cpdAlgo="FindByMolecularFeature">
        <MSDetails p="+" />
        <Device type="TimeOfFlight" />
        <MSPeaks>
          <p rt="16.874" x="296.2580" y="226617.98" v="1795412" z="1" s="M+H" />
          <p rt="16.878" x="297.2612" y="40830.65" v="320946" z="1" s="M+H+1" />
          <p rt="16.867" x="298.2668" y="4331.50" v="33043" z="1" s="M+H+2" />
        </MSPeaks>
      </Spectrum>
    </Compound>
    <Compound algo="FindByMolecularFeature">
      <Location m="451.3146" rt="16.928" y="146081" v="1543547" />
      <Spectrum type="MFE" cpdAlgo="FindByMolecularFeature">
        <MSDetails p="+" />
        <Device type="TimeOfFlight" />
        <MSPeaks>
          <p rt="16.928" x="452.3218" y="146081.14" v="1193451" z="1" s="M+H" />
          <p rt="16.926" x="453.3251" y="36240.14" v="279454" z="1" s="M+H+1" />
          <p rt="16.928" x="454.3285" y="7194.29" v="60530" z="1" s="M+H+2" />
          <p rt="16.934" x="455.3323" y="1326.86" v="10112" z="1" s="M+H+3" />
        </MSPeaks>
      </Spectrum>
    </Compound>
    <Compound algo="FindByMolecularFeature">
      <Location m="321.2668" rt="17.291" y="99373" v="870533" />
      <Spectrum type="MFE" cpdAlgo="FindByMolecularFeature">
        <MSDetails p="+" />
        <Device type="TimeOfFlight" />
        <MSPeaks>
          <p rt="17.292" x="322.2741" y="99373.45" v="697253" z="1" s="M+H" />
          <p rt="17.287" x="323.2771" y="21789.08" v="152046" z="1" s="M+H+1" />
          <p rt="17.296" x="324.2808" y="3236.78" v="21234" z="1" s="M+H+2" />
        </MSPeaks>
      </Spectrum>
    </Compound>
    <Compound algo="FindByMolecularFeature">
      <Location m="276.2090" rt="17.352" y="159159" v="992392" />
      <Spectrum type="MFE" cpdAlgo="FindByMolecularFeature">
        <MSDetails p="+" />
        <Device type="TimeOfFlight" />
        <MSPeaks>
          <p rt="17.352" x="277.2163" y="159159.05" v="818966" z="1" s="M+H" />
          <p rt="17.351" x="278.2196" y="32343.37" v="173425" z="1" s="M+H+1" />
        </MSPeaks>
      </Spectrum>
    </Compound>
    <Compound algo="FindByMolecularFeature">
      <Location m="944.5197" rt="17.473" y="106280" v="2031243" />
      <Spectrum type="MFE" cpdAlgo="FindByMolecularFeature">
        <MSDetails p="+" />
        <Device type="TimeOfFlight" />
        <MSPeaks>
          <p rt="17.470" x="473.2679" y="14404.10" v="135128" z="2" s="M+2H" />
          <p rt="17.472" x="473.7694" y="8802.49" v="80768" z="2" s="M+2H+1" />
          <p rt="17.477" x="474.2699" y="3225.72" v="30418" z="2" s="M+2H+2" />
          <p rt="17.473" x="945.5267" y="106280.09" v="962968" z="1" s="M+H" />
          <p rt="17.472" x="946.5297" y="60643.88" v="548668" z="1" s="M+H+1" />
          <p rt="17.472" x="947.5305" y="22290.13" v="202254" z="1" s="M+H+2" />
          <p rt="17.477" x="948.5321" y="6462.19" v="57909" z="1" s="M+H+3" />
          <p rt="17.464" x="949.5335" y="1501.00" v="13129" z="1" s="M+H+4" />
        </MSPeaks>
      </Spectrum>
    </Compound>
    <Compound algo="FindByMolecularFeature">
      <Location m="1057.6066" rt="17.473" y="1150330" v="21299532" />
      <Spectrum type="MFE" cpdAlgo="FindByMolecularFeature">
        <MSDetails p="+" />
        <Device type="TimeOfFlight" />
        <MSPeaks>
          <p rt="17.473" x="529.8106" y="1150330.13" v="10637201" z="2" s="M+2H" />
          <p rt="17.473" x="530.3124" y="718564.31" v="6654975" z="2" s="M+2H+1" />
          <p rt="17.474" x="530.8131" y="311730.00" v="2872585" z="2" s="M+2H+2" />
          <p rt="17.470" x="531.3132" y="94423.41" v="873839" z="2" s="M+2H+3" />
          <p rt="17.472" x="531.8136" y="24290.58" v="220290" z="2" s="M+2H+4" />
          <p rt="17.478" x="532.3147" y="4542.29" v="40643" z="2" s="M+2H+5" />
        </MSPeaks>
      </Spectrum>
    </Compound>
    <Compound algo="FindByMolecularFeature">
      <Location m="548.2779" rt="17.479" y="157129" v="2201222" />
      <Spectrum type="MFE" cpdAlgo="FindByMolecularFeature">
        <MSDetails p="+" />
        <Device type="TimeOfFlight" />
        <MSPeaks>
          <p rt="17.479" x="549.2852" y="157128.81" v="1875074" z="1" s="M+H" />
          <p rt="17.479" x="550.2860" y="22057.62" v="258809" z="1" s="M+H+1" />
          <p rt="17.475" x="551.2851" y="5111.38" v="59878" z="1" s="M+H+2" />
          <p rt="17.461" x="552.2924" y="643.85" v="7462" z="1" s="M+H+3" />
        </MSPeaks>
      </Spectrum>
    </Compound>
    <Compound algo="FindByMolecularFeature">
      <Location m="547.7766" rt="17.480" y="229618" v="3742808" />
      <Spectrum type="MFE" cpdAlgo="FindByMolecularFeature">
        <MSDetails p="+" />
        <Device type="TimeOfFlight" />
        <MSPeaks>
          <p rt="17.481" x="548.7838" y="229617.78" v="2798102" z="1" s="M+H" />
          <p rt="17.479" x="549.7857" y="64131.61" v="778329" z="1" s="M+H+1" />
          <p rt="17.479" x="550.7852" y="11041.04" v="132684" z="1" s="M+H+2" />
          <p rt="17.464" x="551.7873" y="2657.88" v="31323" z="1" s="M+H+3" />
          <p rt="17.548" x="552.7763" y="150.29" v="2370" z="1" s="M+H+4" />
        </MSPeaks>
      </Spectrum>
    </Compound>
    <Compound algo="FindByMolecularFeature">
      <Location m="1116.5256" rt="17.483" y="82302" v="1793831" />
      <Spectrum type="MFE" cpdAlgo="FindByMolecularFeature">
        <MSDetails p="+" />
        <Device type="TimeOfFlight" />
        <MSPeaks>
          <p rt="17.483" x="559.2701" y="82301.57" v="1040129" z="2" s="M+2H" />
          <p rt="17.483" x="559.7693" y="42135.44" v="532990" z="2" s="M+2H+1" />
          <p rt="17.483" x="560.2692" y="18041.88" v="220712" z="2" s="M+2H+2" />
        </MSPeaks>
      </Spectrum>
    </Compound>
    <Compound algo="FindByMolecularFeature">
      <Location m="1111.5239" rt="17.484" y="264136" v="12468180" />
      <Spectrum type="MFE" cpdAlgo="FindByMolecularFeature">
        <MSDetails p="+" />
        <Device type="TimeOfFlight" />
        <MSPeaks>
          <p rt="17.483" x="556.7692" y="253545.42" v="3267011" z="2" s="M+2H" />
          <p rt="17.482" x="557.2703" y="135401.75" v="1732940" z="2" s="M+2H+1" />
          <p rt="17.484" x="557.7707" y="264135.91" v="3411016" z="2" s="M+2H+2" />
          <p rt="17.484" x="558.2716" y="161653.58" v="2098909" z="2" s="M+2H+3" />
          <p rt="17.485" x="558.7699" y="151788.94" v="1958306" z="2" s="M+2H+4" />
        </MSPeaks>
      </Spectrum>
    </Compound>
    <Compound algo="FindByMolecularFeature">
      <Location m="278.1520" rt="17.949" y="72305" v="1002882" />
      <Spectrum type="MFE" cpdAlgo="FindByMolecularFeature">
        <MSDetails p="+" />
        <Device type="TimeOfFlight" />
        <MSPeaks>
          <p rt="17.949" x="279.1592" y="72304.66" v="829569" z="1" s="M+H" />
          <p rt="17.944" x="280.1625" y="13055.54" v="147658" z="1" s="M+H+1" />
          <p rt="17.952" x="281.1663" y="2327.33" v="25655" z="1" s="M+H+2" />
        </MSPeaks>
      </Spectrum>
    </Compound>
    <Compound algo="FindByMolecularFeature">
      <Location m="148.0160" rt="17.953" y="175607" v="2295766" />
      <Spectrum type="MFE" cpdAlgo="FindByMolecularFeature">
        <MSDetails p="+" />
        <Device type="TimeOfFlight" />
        <MSPeaks>
          <p rt="17.953" x="149.0232" y="175607.31" v="2086274" z="1" s="M+H" />
          <p rt="17.949" x="150.0266" y="14495.52" v="170505" z="1" s="M+H+1" />
          <p rt="17.981" x="151.0339" y="3090.05" v="38986" z="1" s="M+H+2" />
        </MSPeaks>
      </Spectrum>
    </Compound>
    <Compound algo="FindByMolecularFeature">
      <Location m="300.1338" rt="17.955" y="81131" v="1040253" />
      <Spectrum type="MFE" cpdAlgo="FindByMolecularFeature">
        <MSDetails p="+" />
        <Device type="TimeOfFlight" />
        <MSPeaks>
          <p rt="17.956" x="301.1411" y="81131.44" v="857940" z="1" s="M+H" />
          <p rt="17.954" x="302.1444" y="14987.71" v="159220" z="1" s="M+H+1" />
          <p rt="17.959" x="303.1479" y="2275.71" v="23092" z="1" s="M+H+2" />
        </MSPeaks>
      </Spectrum>
    </Compound>
    <Compound algo="FindByMolecularFeature">
      <Location m="278.2245" rt="18.058" y="51293" v="557005" />
      <Spectrum type="MFE" cpdAlgo="FindByMolecularFeature">
        <MSDetails p="+" />
        <Device type="TimeOfFlight" />
        <MSPeaks>
          <p rt="18.059" x="279.2317" y="51292.50" v="473383" z="1" s="M+H" />
          <p rt="18.056" x="280.2355" y="10681.18" v="83621" z="1" s="M+H+1" />
        </MSPeaks>
      </Spectrum>
    </Compound>
    <Compound algo="FindByMolecularFeature">
      <Location m="382.1969" rt="18.090" y="118684" v="827730" />
      <Spectrum type="MFE" cpdAlgo="FindByMolecularFeature">
        <MSDetails p="+" />
        <Device type="TimeOfFlight" />
        <MSPeaks>
          <p rt="18.090" x="383.2042" y="118684.10" v="665537" z="1" s="M+H" />
          <p rt="18.088" x="384.2075" y="24507.50" v="137216" z="1" s="M+H+1" />
          <p rt="18.092" x="385.2100" y="4338.12" v="23709" z="1" s="M+H+2" />
          <p rt="18.116" x="386.2127" y="237.17" v="1268" z="1" s="M+H+3" />
        </MSPeaks>
      </Spectrum>
    </Compound>
    <Compound algo="FindByMolecularFeature">
      <Location m="360.2149" rt="18.107" y="90399" v="799750" />
      <Spectrum type="MFE" cpdAlgo="FindByMolecularFeature">
        <MSDetails p="+" />
        <Device type="TimeOfFlight" />
        <MSPeaks>
          <p rt="18.108" x="361.2222" y="90399.09" v="648700" z="1" s="M+H" />
          <p rt="18.104" x="362.2256" y="18457.24" v="130840" z="1" s="M+H+1" />
          <p rt="18.108" x="363.2274" y="3029.26" v="20210" z="1" s="M+H+2" />
        </MSPeaks>
      </Spectrum>
    </Compound>
    <Compound algo="FindByMolecularFeature">
      <Location m="982.5337" rt="18.209" y="696745" v="10063400" />
      <Spectrum type="MFE" cpdAlgo="FindByMolecularFeature">
        <MSDetails p="+" />
        <Device type="TimeOfFlight" />
        <MSPeaks>
          <p rt="18.223" x="492.2684" y="21343.36" v="148208" z="2" s="M+2H" />
          <p rt="18.219" x="492.7692" y="15264.11" v="105856" z="2" s="M+2H+1" />
          <p rt="18.226" x="493.2665" y="14226.22" v="105256" z="2" s="M+2H+2" />
          <p rt="18.209" x="983.5413" y="696745.44" v="5135067" z="1" s="M+H" />
          <p rt="18.207" x="984.5438" y="413335.66" v="3045282" z="1" s="M+H+1" />
          <p rt="18.208" x="985.5447" y="151807.63" v="1128482" z="1" s="M+H+2" />
          <p rt="18.208" x="986.5450" y="43250.42" v="316366" z="1" s="M+H+3" />
          <p rt="18.209" x="987.5440" y="10713.91" v="78883" z="1" s="M+H+4" />
        </MSPeaks>
      </Spectrum>
    </Compound>
    <Compound algo="FindByMolecularFeature">
      <Location m="977.5764" rt="18.217" y="57444" v="833664" />
      <Spectrum type="MFE" cpdAlgo="FindByMolecularFeature">
        <MSDetails p="+" />
        <Device type="TimeOfFlight" />
        <MSPeaks>
          <p rt="18.215" x="978.5837" y="57443.60" v="447914" z="1" s="M+H" />
          <p rt="18.215" x="979.5866" y="33346.59" v="271845" z="1" s="M+H+1" />
          <p rt="18.218" x="980.5819" y="16239.38" v="107658" z="1" s="M+H+2" />
          <p rt="18.278" x="981.5866" y="560.67" v="6247" z="1" s="M+H+3" />
        </MSPeaks>
      </Spectrum>
    </Compound>
    <Compound algo="FindByMolecularFeature">
      <Location m="989.0130" rt="18.220" y="58087" v="497040" />
      <Spectrum type="MFE" cpdAlgo="FindByMolecularFeature">
        <MSDetails p="+" />
        <Device type="TimeOfFlight" />
        <MSPeaks>
          <p rt="18.220" x="990.0203" y="58086.97" v="269541" z="1" s="M+H" />
          <p rt="18.220" x="991.0195" y="36414.82" v="161759" z="1" s="M+H+1" />
          <p rt="18.218" x="992.0194" y="11342.39" v="52205" z="1" s="M+H+2" />
          <p rt="18.220" x="993.0179" y="3065.75" v="13535" z="1" s="M+H+3" />
        </MSPeaks>
      </Spectrum>
    </Compound>
    <Compound algo="FindByMolecularFeature">
      <Location m="988.5120" rt="18.220" y="66901" v="691175" />
      <Spectrum type="MFE" cpdAlgo="FindByMolecularFeature">
        <MSDetails p="+" />
        <Device type="TimeOfFlight" />
        <MSPeaks>
          <p rt="18.219" x="989.5192" y="66901.38" v="296561" z="1" s="M+H" />
          <p rt="18.220" x="990.5197" y="55526.27" v="256455" z="1" s="M+H+1" />
          <p rt="18.220" x="991.5197" y="22822.90" v="102639" z="1" s="M+H+2" />
          <p rt="18.221" x="992.5196" y="6909.98" v="29949" z="1" s="M+H+3" />
          <p rt="18.225" x="993.5187" y="1285.45" v="5571" z="1" s="M+H+4" />
        </MSPeaks>
      </Spectrum>
    </Compound>
    <Compound algo="FindByMolecularFeature">
      <Location m="1959.0582" rt="18.221" y="51142" v="733334" />
      <Spectrum type="MFE" cpdAlgo="FindByMolecularFeature">
        <MSDetails p="+" />
        <Device type="TimeOfFlight" />
        <MSPeaks>
          <p rt="18.221" x="980.5364" y="42569.41" v="195023" z="2" s="M+2H" />
          <p rt="18.220" x="981.0336" y="51141.50" v="233992" z="2" s="M+2H+1" />
          <p rt="18.221" x="981.5364" y="36108.97" v="167824" z="2" s="M+2H+2" />
          <p rt="18.220" x="982.0357" y="18671.03" v="80103" z="2" s="M+2H+3" />
          <p rt="18.222" x="982.5363" y="8922.28" v="39322" z="2" s="M+2H+4" />
          <p rt="18.217" x="983.0361" y="4010.84" v="17071" z="2" s="M+2H+5" />
        </MSPeaks>
      </Spectrum>
    </Compound>
    <Compound algo="FindByMolecularFeature">
      <Location m="1014.4705" rt="18.221" y="218036" v="5896930" />
      <Spectrum type="MFE" cpdAlgo="FindByMolecularFeature">
        <MSDetails p="+" />
        <Device type="TimeOfFlight" />
        <MSPeaks>
          <p rt="18.222" x="508.2426" y="167942.02" v="1276901" z="2" s="M+2H" />
          <p rt="18.222" x="508.7437" y="89177.63" v="676254" z="2" s="M+2H+1" />
          <p rt="18.223" x="509.2439" y="218035.56" v="1661987" z="2" s="M+2H+2" />
          <p rt="18.222" x="509.7449" y="123551.68" v="936299" z="2" s="M+2H+3" />
          <p rt="18.223" x="510.2431" y="116017.46" v="887945" z="2" s="M+2H+4" />
          <p rt="18.213" x="1015.4758" y="16789.09" v="98330" z="1" s="M+H" />
          <p rt="18.213" x="1016.4784" y="9639.25" v="56293" z="1" s="M+H+1" />
          <p rt="18.199" x="1017.4775" y="30101.24" v="140537" z="1" s="M+H+2" />
          <p rt="18.200" x="1018.4801" y="18383.05" v="85265" z="1" s="M+H+3" />
          <p rt="18.202" x="1019.4764" y="16627.97" v="77120" z="1" s="M+H+4" />
        </MSPeaks>
      </Spectrum>
    </Compound>
    <Compound algo="FindByMolecularFeature">
      <Location m="1019.4718" rt="18.222" y="58336" v="874262" />
      <Spectrum type="MFE" cpdAlgo="FindByMolecularFeature">
        <MSDetails p="+" />
        <Device type="TimeOfFlight" />
        <MSPeaks>
          <p rt="18.224" x="510.7433" y="58335.92" v="459976" z="2" s="M+2H" />
          <p rt="18.223" x="511.2427" y="30148.12" v="234622" z="2" s="M+2H+1" />
          <p rt="18.221" x="511.7425" y="13273.05" v="101490" z="2" s="M+2H+2" />
          <p rt="18.202" x="1020.4777" y="9555.71" v="40833" z="1" s="M+H" />
          <p rt="18.204" x="1021.4778" y="5224.31" v="27050" z="1" s="M+H+1" />
          <p rt="18.200" x="1022.4755" y="2834.65" v="10291" z="1" s="M+H+2" />
        </MSPeaks>
      </Spectrum>
    </Compound>
    <Compound algo="FindByMolecularFeature">
      <Location m="998.5013" rt="18.222" y="264868" v="4559377" />
      <Spectrum type="MFE" cpdAlgo="FindByMolecularFeature">
        <MSDetails p="+" />
        <Device type="TimeOfFlight" />
        <MSPeaks>
          <p rt="18.226" x="500.2575" y="264867.88" v="2115889" z="2" s="M+2H" />
          <p rt="18.223" x="500.7588" y="167070.59" v="1324437" z="2" s="M+2H+1" />
          <p rt="18.225" x="501.2590" y="64876.05" v="512012" z="2" s="M+2H+2" />
          <p rt="18.252" x="501.7595" y="29766.60" v="250693" z="2" s="M+2H+3" />
          <p rt="18.200" x="999.5139" y="46919.02" v="356347" z="1" s="M+H" />
        </MSPeaks>
      </Spectrum>
    </Compound>
    <Compound algo="FindByMolecularFeature">
      <Location m="1974.0177" rt="18.223" y="51567" v="503596" />
      <Spectrum type="MFE" cpdAlgo="FindByMolecularFeature">
        <MSDetails p="+" />
        <Device type="TimeOfFlight" />
        <MSPeaks>
          <p rt="18.225" x="988.0161" y="27484.35" v="114033" z="2" s="M+2H" />
          <p rt="18.222" x="988.5185" y="51567.21" v="205597" z="2" s="M+2H+1" />
          <p rt="18.223" x="989.0187" y="46323.93" v="183966" z="2" s="M+2H+2" />
        </MSPeaks>
      </Spectrum>
    </Compound>
    <Compound algo="FindByMolecularFeature">
      <Location m="960.5520" rt="18.233" y="12335127" v="233456944" />
      <Spectrum type="MFE" cpdAlgo="FindByMolecularFeature">
        <MSDetails p="+" />
        <Device type="TimeOfFlight" />
        <MSPeaks>
          <p rt="18.231" x="481.2836" y="79962.78" v="616587" z="2" s="M+2H" />
          <p rt="18.231" x="481.7849" y="46312.50" v="352057" z="2" s="M+2H+1" />
          <p rt="18.229" x="482.2856" y="19109.08" v="144849" z="2" s="M+2H+2" />
          <p rt="18.220" x="482.7858" y="5507.22" v="40201" z="2" s="M+2H+3" />
          <p rt="18.206" x="483.2885" y="782.51" v="9009" z="2" s="M+2H+4" />
          <p rt="18.237" x="961.5593" y="12335127.00" v="113975944" z="1" sat="true" s="M+H" />
          <p rt="18.231" x="962.5624" y="7166841.00" v="76806576" z="1" sat="true" s="M+H+1" />
          <p rt="18.227" x="963.5640" y="2648539.75" v="30642866" z="1" sat="true" s="M+H+2" />
          <p rt="18.228" x="964.5655" y="740028.00" v="8581572" z="1" s="M+H+3" />
          <p rt="18.226" x="965.5663" y="153710.17" v="1923515" z="1" s="M+H+4" />
          <p rt="18.226" x="966.5668" y="30288.49" v="363767" z="1" s="M+H+5" />
        </MSPeaks>
      </Spectrum>
    </Compound>
    <Compound algo="FindByMolecularFeature">
      <Location m="2054.1179" rt="18.266" y="96131" v="1887773" />
      <Spectrum type="MFE" cpdAlgo="FindByMolecularFeature">
        <MSDetails p="+" />
        <Device type="TimeOfFlight" />
        <MSPeaks>
          <p rt="18.266" x="1028.0662" y="68912.73" v="566275" z="2" s="M+2H" />
          <p rt="18.267" x="1028.5679" y="63603.80" v="525021" z="2" s="M+2H+1" />
          <p rt="18.266" x="1029.0681" y="96130.59" v="796477" z="2" s="M+2H+2" />
        </MSPeaks>
      </Spectrum>
    </Compound>
    <Compound algo="FindByMolecularFeature">
      <Location m="2038.1479" rt="18.267" y="70897" v="1799122" />
      <Spectrum type="MFE" cpdAlgo="FindByMolecularFeature">
        <MSDetails p="+" />
        <Device type="TimeOfFlight" />
        <MSPeaks>
          <p rt="18.267" x="1020.0812" y="54658.77" v="454534" z="2" s="M+2H" />
          <p rt="18.267" x="1020.5836" y="70897.11" v="591175" z="2" s="M+2H+1" />
          <p rt="18.268" x="1021.0835" y="48738.40" v="405085" z="2" s="M+2H+2" />
          <p rt="18.267" x="1021.5859" y="24403.12" v="198771" z="2" s="M+2H+3" />
          <p rt="18.266" x="1022.0847" y="10536.21" v="87013" z="2" s="M+2H+4" />
          <p rt="18.265" x="1022.5911" y="5593.01" v="46013" z="2" s="M+2H+5" />
          <p rt="18.261" x="1023.0845" y="2050.15" v="16530" z="2" s="M+2H+6" />
        </MSPeaks>
      </Spectrum>
    </Compound>
    <Compound algo="FindByMolecularFeature">
      <Location m="813.4810" rt="18.269" y="93577" v="1413731" />
      <Spectrum type="MFE" cpdAlgo="FindByMolecularFeature">
        <MSDetails p="+" />
        <Device type="TimeOfFlight" />
        <MSPeaks>
          <p rt="18.270" x="814.4882" y="93576.58" v="843865" z="1" s="M+H" />
          <p rt="18.270" x="815.4909" y="46627.61" v="409195" z="1" s="M+H+1" />
          <p rt="18.264" x="816.4928" y="14893.01" v="131442" z="1" s="M+H+2" />
          <p rt="18.262" x="817.4932" y="3388.08" v="29228" z="1" s="M+H+3" />
        </MSPeaks>
      </Spectrum>
    </Compound>
    <Compound algo="FindByMolecularFeature">
      <Location m="940.5789" rt="18.311" y="73078" v="1703124" />
      <Spectrum type="MFE" cpdAlgo="FindByMolecularFeature">
        <MSDetails p="+" />
        <Device type="TimeOfFlight" />
        <MSPeaks>
          <p rt="18.304" x="471.2973" y="14485.19" v="136956" z="2" s="M+2H" />
          <p rt="18.311" x="471.7993" y="8483.48" v="78318" z="2" s="M+2H+1" />
          <p rt="18.304" x="472.3014" y="4090.35" v="35498" z="2" s="M+2H+2" />
          <p rt="18.317" x="472.8045" y="935.36" v="8118" z="2" s="M+2H+3" />
          <p rt="18.313" x="941.5860" y="73078.38" v="747261" z="1" s="M+H" />
          <p rt="18.311" x="942.5890" y="43182.56" v="438472" z="1" s="M+H+1" />
          <p rt="18.309" x="943.5938" y="18708.88" v="187132" z="1" s="M+H+2" />
          <p rt="18.315" x="944.5974" y="6044.30" v="58594" z="1" s="M+H+3" />
          <p rt="18.318" x="945.6033" y="1331.72" v="12777" z="1" s="M+H+4" />
        </MSPeaks>
      </Spectrum>
    </Compound>
    <Compound algo="FindByMolecularFeature">
      <Location m="1039.6501" rt="18.312" y="1855862" v="36828428" />
      <Spectrum type="MFE" cpdAlgo="FindByMolecularFeature">
        <MSDetails p="+" />
        <Device type="TimeOfFlight" />
        <MSPeaks>
          <p rt="18.313" x="520.8323" y="1855862.13" v="18912638" z="2" s="M+2H" />
          <p rt="18.311" x="521.3340" y="1222465.88" v="12442123" z="2" s="M+2H+1" />
          <p rt="18.313" x="521.8357" y="410075.84" v="4197502" z="2" s="M+2H+2" />
          <p rt="18.312" x="522.3363" y="104313.22" v="1047655" z="2" s="M+2H+3" />
          <p rt="18.309" x="522.8377" y="20008.43" v="197498" z="2" s="M+2H+4" />
          <p rt="18.322" x="523.3391" y="3254.89" v="31011" z="2" s="M+2H+5" />
        </MSPeaks>
      </Spectrum>
    </Compound>
    <Compound algo="FindByMolecularFeature">
      <Location m="926.5631" rt="18.313" y="70968" v="1618317" />
      <Spectrum type="MFE" cpdAlgo="FindByMolecularFeature">
        <MSDetails p="+" />
        <Device type="TimeOfFlight" />
        <MSPeaks>
          <p rt="18.309" x="464.2893" y="16426.69" v="174309" z="2" s="M+2H" />
          <p rt="18.316" x="464.7912" y="9294.97" v="91842" z="2" s="M+2H+1" />
          <p rt="18.315" x="465.2925" y="3253.73" v="28951" z="2" s="M+2H+2" />
          <p rt="18.320" x="465.7938" y="285.52" v="2540" z="2" s="M+2H+3" />
          <p rt="18.314" x="927.5701" y="70968.13" v="742834" z="1" s="M+H" />
          <p rt="18.313" x="928.5733" y="41414.18" v="422815" z="1" s="M+H+1" />
          <p rt="18.315" x="929.5754" y="12682.47" v="129001" z="1" s="M+H+2" />
          <p rt="18.318" x="930.5795" y="2679.57" v="26025" z="1" s="M+H+3" />
        </MSPeaks>
      </Spectrum>
    </Compound>
    <Compound algo="FindByMolecularFeature">
      <Location m="227.2253" rt="18.319" y="102469" v="1322261" />
      <Spectrum type="MFE" cpdAlgo="FindByMolecularFeature">
        <MSDetails p="+" />
        <Device type="TimeOfFlight" />
        <MSPeaks>
          <p rt="18.319" x="228.2325" y="102469.30" v="1146843" z="1" s="M+H" />
          <p rt="18.319" x="229.2358" y="16077.94" v="175418" z="1" s="M+H+1" />
        </MSPeaks>
      </Spectrum>
    </Compound>
    <Compound algo="FindByMolecularFeature">
      <Location m="1077.5964" rt="18.325" y="221626" v="5810855" />
      <Spectrum type="MFE" cpdAlgo="FindByMolecularFeature">
        <MSDetails p="+" />
        <Device type="TimeOfFlight" />
        <MSPeaks>
          <p rt="18.325" x="539.8055" y="221625.75" v="2948656" z="2" s="M+2H" />
          <p rt="18.325" x="540.3069" y="148575.02" v="1958479" z="2" s="M+2H+1" />
          <p rt="18.324" x="540.8081" y="54592.26" v="713700" z="2" s="M+2H+2" />
          <p rt="18.324" x="541.3090" y="14630.76" v="190020" z="2" s="M+2H+3" />
        </MSPeaks>
      </Spectrum>
    </Compound>
    <Compound algo="FindByMolecularFeature">
      <Location m="1093.5671" rt="18.326" y="228488" v="10861498" />
      <Spectrum type="MFE" cpdAlgo="FindByMolecularFeature">
        <MSDetails p="+" />
        <Device type="TimeOfFlight" />
        <MSPeaks>
          <p rt="18.329" x="547.7908" y="189015.14" v="2647042" z="2" s="M+2H" />
          <p rt="18.328" x="548.2923" y="106808.55" v="1494051" z="2" s="M+2H+1" />
          <p rt="18.321" x="548.7923" y="228488.23" v="2982195" z="2" s="M+2H+2" />
          <p rt="18.329" x="549.2933" y="145752.86" v="2035972" z="2" s="M+2H+3" />
          <p rt="18.329" x="549.7916" y="122132.42" v="1702240" z="2" s="M+2H+4" />
        </MSPeaks>
      </Spectrum>
    </Compound>
    <Compound algo="FindByMolecularFeature">
      <Location m="1098.5690" rt="18.330" y="64318" v="1577646" />
      <Spectrum type="MFE" cpdAlgo="FindByMolecularFeature">
        <MSDetails p="+" />
        <Device type="TimeOfFlight" />
        <MSPeaks>
          <p rt="18.332" x="550.2918" y="64318.11" v="930177" z="2" s="M+2H" />
          <p rt="18.328" x="550.7911" y="31582.37" v="454094" z="2" s="M+2H+1" />
          <p rt="18.327" x="551.2913" y="13577.46" v="193375" z="2" s="M+2H+2" />
        </MSPeaks>
      </Spectrum>
    </Compound>
    <Compound algo="FindByMolecularFeature">
      <Location m="1119.4372" rt="18.468" y="71668" v="2043390" />
      <Spectrum type="MFE" cpdAlgo="FindByMolecularFeature">
        <MSDetails p="+" />
        <Device type="TimeOfFlight" />
        <MSPeaks>
          <p rt="18.467" x="560.7259" y="51447.78" v="442249" z="2" s="M+2H" />
          <p rt="18.465" x="561.2271" y="30325.06" v="261037" z="2" s="M+2H+1" />
          <p rt="18.469" x="561.7269" y="71667.57" v="617093" z="2" s="M+2H+2" />
          <p rt="18.470" x="562.2282" y="42618.74" v="368674" z="2" s="M+2H+3" />
          <p rt="18.469" x="562.7264" y="41091.72" v="354338" z="2" s="M+2H+4" />
        </MSPeaks>
      </Spectrum>
    </Compound>
    <Compound algo="FindByMolecularFeature">
      <Location m="757.4342" rt="18.657" y="53171" v="539959" />
      <Spectrum type="MFE" cpdAlgo="FindByMolecularFeature">
        <MSDetails p="+" />
        <Device type="TimeOfFlight" />
        <MSPeaks>
          <p rt="18.659" x="379.7268" y="3015.14" v="15579" z="2" s="M+2H" />
          <p rt="18.658" x="758.4413" y="53170.92" v="313659" z="1" s="M+H" />
          <p rt="18.655" x="759.4444" y="25848.69" v="152538" z="1" s="M+H+1" />
          <p rt="18.657" x="760.4479" y="7168.94" v="41863" z="1" s="M+H+2" />
          <p rt="18.660" x="761.4497" y="2597.24" v="15166" z="1" s="M+H+3" />
          <p rt="18.663" x="762.4531" y="204.69" v="1155" z="1" s="M+H+4" />
        </MSPeaks>
      </Spectrum>
    </Compound>
    <Compound algo="FindByMolecularFeature">
      <Location m="334.2510" rt="18.659" y="119491" v="1096468" />
      <Spectrum type="MFE" cpdAlgo="FindByMolecularFeature">
        <MSDetails p="+" />
        <Device type="TimeOfFlight" />
        <MSPeaks>
          <p rt="18.658" x="335.2582" y="119490.58" v="855504" z="1" s="M+H" />
          <p rt="18.659" x="336.2616" y="26509.60" v="191103" z="1" s="M+H+1" />
          <p rt="18.664" x="337.2703" y="5872.48" v="49860" z="1" s="M+H+2" />
        </MSPeaks>
      </Spectrum>
    </Compound>
    <Compound algo="FindByMolecularFeature">
      <Location m="260.2142" rt="18.660" y="120421" v="1069639" />
      <Spectrum type="MFE" cpdAlgo="FindByMolecularFeature">
        <MSDetails p="+" />
        <Device type="TimeOfFlight" />
        <MSPeaks>
          <p rt="18.659" x="261.2214" y="120421.08" v="898701" z="1" s="M+H" />
          <p rt="18.661" x="262.2245" y="22866.15" v="170937" z="1" s="M+H+1" />
        </MSPeaks>
      </Spectrum>
    </Compound>
    <Compound algo="FindByMolecularFeature">
      <Location m="352.2620" rt="18.660" y="537386" v="5022682" />
      <Spectrum type="MFE" cpdAlgo="FindByMolecularFeature">
        <MSDetails p="+" />
        <Device type="TimeOfFlight" />
        <MSPeaks>
          <p rt="18.660" x="353.2693" y="537385.94" v="3969660" z="1" s="M+H" />
          <p rt="18.660" x="354.2722" y="120644.44" v="891511" z="1" s="M+H+1" />
          <p rt="18.660" x="355.2755" y="18528.34" v="142952" z="1" s="M+H+2" />
          <p rt="18.662" x="356.2788" y="2518.58" v="18559" z="1" s="M+H+3" />
        </MSPeaks>
      </Spectrum>
    </Compound>
    <Compound algo="FindByMolecularFeature">
      <Location m="332.1437" rt="18.666" y="61069" v="718818" />
      <Spectrum type="MFE" cpdAlgo="FindByMolecularFeature">
        <MSDetails p="+" />
        <Device type="TimeOfFlight" />
        <MSPeaks>
          <p rt="18.665" x="333.1510" y="61068.61" v="552461" z="1" s="M+H" />
          <p rt="18.666" x="334.1540" y="13234.13" v="118476" z="1" s="M+H+1" />
          <p rt="18.669" x="335.1552" y="4499.74" v="39742" z="1" s="M+H+2" />
          <p rt="18.681" x="336.1582" y="921.58" v="8139" z="1" s="M+H+3" />
        </MSPeaks>
      </Spectrum>
    </Compound>
    <Compound algo="FindByMolecularFeature">
      <Location m="405.1730" rt="18.666" y="72295" v="960833" />
      <Spectrum type="MFE" cpdAlgo="FindByMolecularFeature">
        <MSDetails p="+" />
        <Device type="TimeOfFlight" />
        <MSPeaks>
          <p rt="18.666" x="203.5968" y="1322.83" v="8005" z="2" s="M+2H" />
          <p rt="18.667" x="406.1802" y="72295.02" v="659794" z="1" s="M+H" />
          <p rt="18.664" x="407.1852" y="26204.68" v="239716" z="1" s="M+H+1" />
          <p rt="18.664" x="408.1893" y="5885.53" v="53318" z="1" s="M+H+2" />
        </MSPeaks>
      </Spectrum>
    </Compound>
    <Compound algo="FindByMolecularFeature">
      <Location m="374.2434" rt="18.667" y="83504" v="747410" />
      <Spectrum type="MFE" cpdAlgo="FindByMolecularFeature">
        <MSDetails p="+" />
        <Device type="TimeOfFlight" />
        <MSPeaks>
          <p rt="18.667" x="375.2507" y="83503.91" v="589369" z="1" s="M+H" />
          <p rt="18.669" x="376.2543" y="18552.26" v="136055" z="1" s="M+H+1" />
          <p rt="18.668" x="377.2577" y="3196.00" v="21986" z="1" s="M+H+2" />
        </MSPeaks>
      </Spectrum>
    </Compound>
    <Compound algo="FindByMolecularFeature">
      <Location m="327.2564" rt="18.671" y="79375" v="906921" />
      <Spectrum type="MFE" cpdAlgo="FindByMolecularFeature">
        <MSDetails p="+" />
        <Device type="TimeOfFlight" />
        <MSPeaks>
          <p rt="18.670" x="328.2637" y="79375.24" v="710917" z="1" s="M+H" />
          <p rt="18.672" x="329.2669" y="20010.48" v="164267" z="1" s="M+H+1" />
          <p rt="18.689" x="330.2692" y="3083.49" v="31737" z="1" s="M+H+2" />
        </MSPeaks>
      </Spectrum>
    </Compound>
    <Compound algo="FindByMolecularFeature">
      <Location m="323.2824" rt="18.787" y="77684" v="809606" />
      <Spectrum type="MFE" cpdAlgo="FindByMolecularFeature">
        <MSDetails p="+" />
        <Device type="TimeOfFlight" />
        <MSPeaks>
          <p rt="18.787" x="324.2896" y="77684.23" v="644613" z="1" s="M+H" />
          <p rt="18.787" x="325.2929" y="17883.87" v="146064" z="1" s="M+H+1" />
          <p rt="18.782" x="326.2970" y="2642.24" v="18929" z="1" s="M+H+2" />
        </MSPeaks>
      </Spectrum>
    </Compound>
    <Compound algo="FindByMolecularFeature">
      <Location m="599.4607" rt="18.843" y="71294" v="1306248" />
      <Spectrum type="MFE" cpdAlgo="FindByMolecularFeature">
        <MSDetails p="+" />
        <Device type="TimeOfFlight" />
        <MSPeaks>
          <p rt="18.843" x="600.4680" y="71294.12" v="898401" z="1" s="M+H" />
          <p rt="18.841" x="601.4720" y="24427.08" v="321930" z="1" s="M+H+1" />
          <p rt="18.846" x="602.4721" y="5878.80" v="75895" z="1" s="M+H+2" />
          <p rt="18.847" x="603.4733" y="801.36" v="10023" z="1" s="M+H+3" />
        </MSPeaks>
      </Spectrum>
    </Compound>
    <Compound algo="FindByMolecularFeature">
      <Location m="555.4346" rt="18.927" y="94644" v="1823516" />
      <Spectrum type="MFE" cpdAlgo="FindByMolecularFeature">
        <MSDetails p="+" />
        <Device type="TimeOfFlight" />
        <MSPeaks>
          <p rt="18.925" x="556.4419" y="94643.69" v="1284596" z="1" s="M+H" />
          <p rt="18.930" x="557.4450" y="31427.29" v="418932" z="1" s="M+H+1" />
          <p rt="18.929" x="558.4469" y="7415.20" v="104563" z="1" s="M+H+2" />
          <p rt="18.941" x="559.4481" y="1163.45" v="15425" z="1" s="M+H+3" />
        </MSPeaks>
      </Spectrum>
    </Compound>
    <Compound algo="FindByMolecularFeature">
      <Location m="1110.7061" rt="18.969" y="90174" v="1393687" />
      <Spectrum type="MFE" cpdAlgo="FindByMolecularFeature">
        <MSDetails p="+" />
        <Device type="TimeOfFlight" />
        <MSPeaks>
          <p rt="18.969" x="556.3603" y="36810.27" v="193704" z="2" s="M+2H" />
          <p rt="18.968" x="556.8615" y="24008.67" v="125707" z="2" s="M+2H+1" />
          <p rt="18.969" x="557.3604" y="90173.53" v="475158" z="2" s="M+2H+2" />
          <p rt="18.968" x="557.8616" y="59587.73" v="314745" z="2" s="M+2H+3" />
          <p rt="18.969" x="558.3604" y="53993.02" v="284373" z="2" s="M+2H+4" />
        </MSPeaks>
      </Spectrum>
    </Compound>
    <Compound algo="FindByMolecularFeature">
      <Location m="1094.7325" rt="18.969" y="57093" v="634352" />
      <Spectrum type="MFE" cpdAlgo="FindByMolecularFeature">
        <MSDetails p="+" />
        <Device type="TimeOfFlight" />
        <MSPeaks>
          <p rt="18.969" x="548.3735" y="57093.12" v="314862" z="2" s="M+2H" />
          <p rt="18.968" x="548.8752" y="39150.12" v="214256" z="2" s="M+2H+1" />
          <p rt="18.968" x="549.3764" y="15161.82" v="82541" z="2" s="M+2H+2" />
          <p rt="18.968" x="549.8777" y="4258.41" v="22693" z="2" s="M+2H+3" />
        </MSPeaks>
      </Spectrum>
    </Compound>
    <Compound algo="FindByMolecularFeature">
      <Location m="757.4350" rt="18.970" y="238352" v="2423130" />
      <Spectrum type="MFE" cpdAlgo="FindByMolecularFeature">
        <MSDetails p="+" />
        <Device type="TimeOfFlight" />
        <MSPeaks>
          <p rt="18.970" x="379.7268" y="13863.93" v="93731" z="2" s="M+2H" />
          <p rt="18.970" x="758.4420" y="238352.30" v="1573646" z="1" s="M+H" />
          <p rt="18.969" x="759.4449" y="114113.55" v="755754" z="1" s="M+H+1" />
        </MSPeaks>
      </Spectrum>
    </Compound>
    <Compound algo="FindByMolecularFeature">
      <Location m="406.1798" rt="18.971" y="70086" v="1700733" />
      <Spectrum type="MFE" cpdAlgo="FindByMolecularFeature">
        <MSDetails p="+" />
        <Device type="TimeOfFlight" />
        <MSPeaks>
          <p rt="18.973" x="204.0993" y="5709.81" v="48115" z="2" s="M+2H" />
          <p rt="18.987" x="204.5998" y="1434.36" v="9870" z="2" s="M+2H+1" />
          <p rt="18.970" x="205.0978" y="2513.89" v="25048" z="2" s="M+2H+2" />
          <p rt="18.970" x="407.1867" y="63086.41" v="532318" z="1" s="M+H" />
          <p rt="18.972" x="408.1909" y="16050.32" v="129652" z="1" s="M+H+1" />
          <p rt="18.971" x="409.1887" y="70085.85" v="591195" z="1" s="M+H+2" />
          <p rt="18.967" x="410.1921" y="18410.63" v="149396" z="1" s="M+H+3" />
          <p rt="18.969" x="411.1849" y="26254.53" v="215139" z="1" s="M+H+4" />
        </MSPeaks>
      </Spectrum>
    </Compound>
    <Compound algo="FindByMolecularFeature">
      <Location m="758.4428" rt="18.971" y="78410" v="1323970" />
      <Spectrum type="MFE" cpdAlgo="FindByMolecularFeature">
        <MSDetails p="+" />
        <Device type="TimeOfFlight" />
        <MSPeaks>
          <p rt="18.970" x="380.2287" y="32663.86" v="219997" z="2" s="M+2H" />
          <p rt="18.972" x="380.7301" y="13969.78" v="90838" z="2" s="M+2H+1" />
          <p rt="18.971" x="381.2293" y="78410.04" v="526399" z="2" s="M+2H+2" />
          <p rt="18.969" x="381.7309" y="34513.81" v="231761" z="2" s="M+2H+3" />
          <p rt="18.974" x="382.2286" y="38192.56" v="254974" z="2" s="M+2H+4" />
        </MSPeaks>
      </Spectrum>
    </Compound>
    <Compound algo="FindByMolecularFeature">
      <Location m="742.4710" rt="18.972" y="60746" v="723753" />
      <Spectrum type="MFE" cpdAlgo="FindByMolecularFeature">
        <MSDetails p="+" />
        <Device type="TimeOfFlight" />
        <MSPeaks>
          <p rt="18.974" x="372.2428" y="60745.75" v="437506" z="2" s="M+2H" />
          <p rt="18.969" x="372.7446" y="26565.19" v="190302" z="2" s="M+2H+1" />
          <p rt="18.972" x="373.2457" y="8031.08" v="57563" z="2" s="M+2H+2" />
          <p rt="18.973" x="373.7464" y="1471.19" v="10223" z="2" s="M+2H+3" />
          <p rt="18.971" x="743.4747" y="1384.56" v="7326" z="2" s="2M+2H" />
          <p rt="18.954" x="743.9693" y="882.24" v="1934" z="2" s="2M+2H+1" />
          <p rt="18.974" x="744.4771" y="993.26" v="4819" z="2" s="2M+2H+2" />
        </MSPeaks>
      </Spectrum>
    </Compound>
    <Compound algo="FindByMolecularFeature">
      <Location m="369.2881" rt="18.972" y="58627" v="600161" />
      <Spectrum type="MFE" cpdAlgo="FindByMolecularFeature">
        <MSDetails p="+" />
        <Device type="TimeOfFlight" />
        <MSPeaks>
          <p rt="18.973" x="370.2954" y="58626.99" v="471712" z="1" s="M+H" />
          <p rt="18.972" x="371.2990" y="14939.21" v="110995" z="1" s="M+H+1" />
          <p rt="18.972" x="372.3000" y="5763.45" v="12866" z="1" s="M+H+2" />
          <p rt="18.948" x="373.2991" y="1204.98" v="4588" z="1" s="M+H+3" />
        </MSPeaks>
      </Spectrum>
    </Compound>
    <Compound algo="FindByMolecularFeature">
      <Location m="332.1439" rt="18.973" y="99385" v="1388065" />
      <Spectrum type="MFE" cpdAlgo="FindByMolecularFeature">
        <MSDetails p="+" />
        <Device type="TimeOfFlight" />
        <MSPeaks>
          <p rt="18.972" x="333.1512" y="99385.24" v="1010585" z="1" s="M+H" />
          <p rt="18.972" x="334.1544" y="21138.19" v="210049" z="1" s="M+H+1" />
          <p rt="18.976" x="335.1533" y="13576.93" v="136961" z="1" s="M+H+2" />
          <p rt="18.981" x="336.1568" y="3150.95" v="30470" z="1" s="M+H+3" />
        </MSPeaks>
      </Spectrum>
    </Compound>
    <Compound algo="FindByMolecularFeature">
      <Location m="334.2510" rt="18.974" y="169147" v="1555933" />
      <Spectrum type="MFE" cpdAlgo="FindByMolecularFeature">
        <MSDetails p="+" />
        <Device type="TimeOfFlight" />
        <MSPeaks>
          <p rt="18.973" x="335.2583" y="169146.92" v="1221172" z="1" s="M+H" />
          <p rt="18.973" x="336.2618" y="39419.22" v="283081" z="1" s="M+H+1" />
          <p rt="18.977" x="337.2698" y="6976.98" v="51680" z="1" s="M+H+2" />
        </MSPeaks>
      </Spectrum>
    </Compound>
    <Compound algo="FindByMolecularFeature">
      <Location m="352.2621" rt="18.974" y="1753533" v="16282243" />
      <Spectrum type="MFE" cpdAlgo="FindByMolecularFeature">
        <MSDetails p="+" />
        <Device type="TimeOfFlight" />
        <MSPeaks>
          <p rt="18.974" x="353.2694" y="1753532.63" v="12928941" z="1" s="M+H" />
          <p rt="18.974" x="354.2725" y="389604.28" v="2906221" z="1" s="M+H+1" />
          <p rt="18.972" x="355.2752" y="53157.02" v="397495" z="1" s="M+H+2" />
          <p rt="18.975" x="356.2777" y="5985.38" v="43679" z="1" s="M+H+3" />
          <p rt="18.945" x="357.2805" y="824.84" v="5907" z="1" s="M+H+4" />
        </MSPeaks>
      </Spectrum>
    </Compound>
    <Compound algo="FindByMolecularFeature">
      <Location m="260.2145" rt="18.974" y="355966" v="3298445" />
      <Spectrum type="MFE" cpdAlgo="FindByMolecularFeature">
        <MSDetails p="+" />
        <Device type="TimeOfFlight" />
        <MSPeaks>
          <p rt="18.974" x="261.2217" y="355965.59" v="2802988" z="1" s="M+H" />
          <p rt="18.974" x="262.2247" y="63013.83" v="495457" z="1" s="M+H+1" />
        </MSPeaks>
      </Spectrum>
    </Compound>
    <Compound algo="FindByMolecularFeature">
      <Location m="242.2036" rt="18.975" y="71889" v="672163" />
      <Spectrum type="MFE" cpdAlgo="FindByMolecularFeature">
        <MSDetails p="+" />
        <Device type="TimeOfFlight" />
        <MSPeaks>
          <p rt="18.974" x="243.2109" y="71888.83" v="557448" z="1" s="M+H" />
          <p rt="18.976" x="244.2145" y="15031.71" v="114714" z="1" s="M+H+1" />
        </MSPeaks>
      </Spectrum>
    </Compound>
    <Compound algo="FindByMolecularFeature">
      <Location m="511.4085" rt="19.003" y="119066" v="2293911" />
      <Spectrum type="MFE" cpdAlgo="FindByMolecularFeature">
        <MSDetails p="+" />
        <Device type="TimeOfFlight" />
        <MSPeaks>
          <p rt="19.002" x="512.4158" y="119065.82" v="1728324" z="1" s="M+H" />
          <p rt="19.004" x="513.4189" y="32812.38" v="474047" z="1" s="M+H+1" />
          <p rt="18.997" x="514.4211" y="6679.29" v="79921" z="1" s="M+H+2" />
          <p rt="19.003" x="515.4237" y="980.29" v="11618" z="1" s="M+H+3" />
        </MSPeaks>
      </Spectrum>
    </Compound>
    <Compound algo="FindByMolecularFeature">
      <Location m="253.2407" rt="19.009" y="210337" v="2237629" />
      <Spectrum type="MFE" cpdAlgo="FindByMolecularFeature">
        <MSDetails p="+" />
        <Device type="TimeOfFlight" />
        <MSPeaks>
          <p rt="19.009" x="254.2480" y="210337.17" v="1874513" z="1" s="M+H" />
          <p rt="19.008" x="255.2513" y="37604.86" v="329129" z="1" s="M+H+1" />
          <p rt="19.004" x="256.2556" y="3802.20" v="33988" z="1" s="M+H+2" />
        </MSPeaks>
      </Spectrum>
    </Compound>
    <Compound algo="FindByMolecularFeature">
      <Location m="467.3823" rt="19.081" y="107417" v="2219688" />
      <Spectrum type="MFE" cpdAlgo="FindByMolecularFeature">
        <MSDetails p="+" />
        <Device type="TimeOfFlight" />
        <MSPeaks>
          <p rt="19.080" x="468.3895" y="107416.58" v="1683825" z="1" s="M+H" />
          <p rt="19.079" x="469.3928" y="28056.30" v="434894" z="1" s="M+H+1" />
          <p rt="19.090" x="470.3952" y="6043.48" v="89786" z="1" s="M+H+2" />
          <p rt="19.083" x="471.3951" y="765.08" v="11183" z="1" s="M+H+3" />
        </MSPeaks>
      </Spectrum>
    </Compound>
    <Compound algo="FindByMolecularFeature">
      <Location m="1085.5101" rt="19.100" y="123594" v="2255936" />
      <Spectrum type="MFE" cpdAlgo="FindByMolecularFeature">
        <MSDetails p="+" />
        <Device type="TimeOfFlight" />
        <MSPeaks>
          <p rt="19.100" x="543.7623" y="123594.37" v="1105427" z="2" s="M+2H" />
          <p rt="19.100" x="544.2637" y="83090.81" v="742776" z="2" s="M+2H+1" />
          <p rt="19.100" x="544.7644" y="34787.76" v="309289" z="2" s="M+2H+2" />
          <p rt="19.106" x="545.2644" y="11244.76" v="98445" z="2" s="M+2H+3" />
        </MSPeaks>
      </Spectrum>
    </Compound>
    <Compound algo="FindByMolecularFeature">
      <Location m="1101.4816" rt="19.100" y="161968" v="4962743" />
      <Spectrum type="MFE" cpdAlgo="FindByMolecularFeature">
        <MSDetails p="+" />
        <Device type="TimeOfFlight" />
        <MSPeaks>
          <p rt="19.101" x="551.7481" y="96348.34" v="934569" z="2" s="M+2H" />
          <p rt="19.099" x="552.2494" y="57938.40" v="560832" z="2" s="M+2H+1" />
          <p rt="19.100" x="552.7491" y="161967.73" v="1568556" z="2" s="M+2H+2" />
          <p rt="19.101" x="553.2502" y="101734.80" v="993118" z="2" s="M+2H+3" />
          <p rt="19.100" x="553.7487" y="92878.75" v="905669" z="2" s="M+2H+4" />
        </MSPeaks>
      </Spectrum>
    </Compound>
    <Compound algo="FindByMolecularFeature">
      <Location m="1047.5628" rt="19.103" y="65237" v="1022938" />
      <Spectrum type="MFE" cpdAlgo="FindByMolecularFeature">
        <MSDetails p="+" />
        <Device type="TimeOfFlight" />
        <MSPeaks>
          <p rt="19.103" x="524.7887" y="65236.89" v="502367" z="2" s="M+2H" />
          <p rt="19.103" x="525.2903" y="43642.68" v="335175" z="2" s="M+2H+1" />
          <p rt="19.104" x="525.7910" y="17715.43" v="131786" z="2" s="M+2H+2" />
          <p rt="19.102" x="526.2926" y="6127.40" v="45606" z="2" s="M+2H+3" />
          <p rt="19.107" x="526.7916" y="1089.07" v="8004" z="2" s="M+2H+4" />
        </MSPeaks>
      </Spectrum>
    </Compound>
    <Compound algo="FindByMolecularFeature">
      <Location m="423.3561" rt="19.157" y="83047" v="1701223" />
      <Spectrum type="MFE" cpdAlgo="FindByMolecularFeature">
        <MSDetails p="+" />
        <Device type="TimeOfFlight" />
        <MSPeaks>
          <p rt="19.156" x="424.3634" y="83046.95" v="1281419" z="1" s="M+H" />
          <p rt="19.160" x="425.3667" y="22722.97" v="356556" z="1" s="M+H+1" />
          <p rt="19.154" x="426.3682" y="4017.22" v="63249" z="1" s="M+H+2" />
        </MSPeaks>
      </Spectrum>
    </Compound>
    <Compound algo="FindByMolecularFeature">
      <Location m="279.2564" rt="19.871" y="188541" v="1855806" />
      <Spectrum type="MFE" cpdAlgo="FindByMolecularFeature">
        <MSDetails p="+" />
        <Device type="TimeOfFlight" />
        <MSPeaks>
          <p rt="19.870" x="280.2637" y="188540.63" v="1531282" z="1" s="M+H" />
          <p rt="19.873" x="281.2665" y="35665.58" v="285750" z="1" s="M+H+1" />
          <p rt="19.871" x="282.2713" y="4599.41" v="38774" z="1" s="M+H+2" />
        </MSPeaks>
      </Spectrum>
    </Compound>
    <Compound algo="FindByMolecularFeature">
      <Location m="128.0110" rt="19.947" y="82915" v="658854" />
      <Spectrum type="MFE" cpdAlgo="FindByMolecularFeature">
        <MSDetails p="+" />
        <Device type="TimeOfFlight" />
        <MSPeaks>
          <p rt="19.946" x="129.0183" y="82914.58" v="629452" z="1" s="M+H" />
          <p rt="19.954" x="130.0209" y="3458.52" v="22931" z="1" s="M+H+1" />
          <p rt="19.951" x="131.0220" y="1058.01" v="6471" z="1" s="M+H+2" />
        </MSPeaks>
      </Spectrum>
    </Compound>
    <Compound algo="FindByMolecularFeature">
      <Location m="268.1311" rt="19.948" y="62570" v="562717" />
      <Spectrum type="MFE" cpdAlgo="FindByMolecularFeature">
        <MSDetails p="+" />
        <Device type="TimeOfFlight" />
        <MSPeaks>
          <p rt="19.947" x="269.1384" y="62569.58" v="474904" z="1" s="M+H" />
          <p rt="19.951" x="270.1419" y="9675.94" v="79461" z="1" s="M+H+1" />
          <p rt="19.955" x="271.1460" y="1552.12" v="8352" z="1" s="M+H+2" />
        </MSPeaks>
      </Spectrum>
    </Compound>
    <Compound algo="FindByMolecularFeature">
      <Location m="216.0269" rt="19.948" y="80937" v="722632" />
      <Spectrum type="MFE" cpdAlgo="FindByMolecularFeature">
        <MSDetails p="+" />
        <Device type="TimeOfFlight" />
        <MSPeaks>
          <p rt="19.949" x="217.0342" y="80936.67" v="645071" z="1" s="M+H" />
          <p rt="19.952" x="218.0376" y="7778.35" v="66545" z="1" s="M+H+1" />
          <p rt="19.928" x="219.0397" y="1769.95" v="11017" z="1" s="M+H+2" />
        </MSPeaks>
      </Spectrum>
    </Compound>
    <Compound algo="FindByMolecularFeature">
      <Location m="258.1470" rt="19.949" y="145706" v="1354479" />
      <Spectrum type="MFE" cpdAlgo="FindByMolecularFeature">
        <MSDetails p="+" />
        <Device type="TimeOfFlight" />
        <MSPeaks>
          <p rt="19.949" x="259.1543" y="145706.17" v="1165873" z="1" s="M+H" />
          <p rt="19.947" x="260.1576" y="20855.48" v="155013" z="1" s="M+H+1" />
          <p rt="19.958" x="261.1592" y="3444.43" v="33594" z="1" s="M+H+2" />
        </MSPeaks>
      </Spectrum>
    </Compound>
    <Compound algo="FindByMolecularFeature">
      <Location m="360.2154" rt="19.949" y="490094" v="4882775" />
      <Spectrum type="MFE" cpdAlgo="FindByMolecularFeature">
        <MSDetails p="+" />
        <Device type="TimeOfFlight" />
        <MSPeaks>
          <p rt="19.949" x="361.2227" y="490094.44" v="3999869" z="1" s="M+H" />
          <p rt="19.947" x="362.2257" y="96941.52" v="735596" z="1" s="M+H+1" />
          <p rt="19.948" x="363.2283" y="15098.64" v="127279" z="1" s="M+H+2" />
          <p rt="19.948" x="364.2296" y="2358.46" v="20031" z="1" s="M+H+3" />
        </MSPeaks>
      </Spectrum>
    </Compound>
    <Compound algo="FindByMolecularFeature">
      <Location m="328.1530" rt="19.949" y="1470249" v="14646327" />
      <Spectrum type="MFE" cpdAlgo="FindByMolecularFeature">
        <MSDetails p="+" />
        <Device type="TimeOfFlight" />
        <MSPeaks>
          <p rt="19.949" x="329.1603" y="1470248.50" v="12228719" z="1" s="M+H" />
          <p rt="19.949" x="330.1633" y="253273.81" v="2062684" z="1" s="M+H+1" />
          <p rt="19.949" x="331.1654" y="39784.90" v="303576" z="1" s="M+H+2" />
          <p rt="19.950" x="332.1679" y="5157.00" v="43744" z="1" s="M+H+3" />
          <p rt="19.943" x="333.1689" y="1017.60" v="7604" z="1" s="M+H+4" />
        </MSPeaks>
      </Spectrum>
    </Compound>
    <Compound algo="FindByMolecularFeature">
      <Location m="272.0898" rt="19.949" y="196641" v="1790835" />
      <Spectrum type="MFE" cpdAlgo="FindByMolecularFeature">
        <MSDetails p="+" />
        <Device type="TimeOfFlight" />
        <MSPeaks>
          <p rt="19.949" x="273.0971" y="196640.58" v="1540990" z="1" s="M+H" />
          <p rt="19.949" x="274.1004" y="27493.14" v="205208" z="1" s="M+H+1" />
          <p rt="19.947" x="275.1024" y="4512.29" v="41462" z="1" s="M+H+2" />
          <p rt="19.950" x="276.1049" y="427.90" v="3175" z="1" s="M+H+3" />
        </MSPeaks>
      </Spectrum>
    </Compound>
    <Compound algo="FindByMolecularFeature">
      <Location m="184.0737" rt="19.950" y="111906" v="1030628" />
      <Spectrum type="MFE" cpdAlgo="FindByMolecularFeature">
        <MSDetails p="+" />
        <Device type="TimeOfFlight" />
        <MSPeaks>
          <p rt="19.949" x="185.0810" y="111905.81" v="844039" z="1" s="M+H" />
          <p rt="19.946" x="186.0846" y="10740.29" v="76651" z="1" s="M+H+1" />
          <p rt="19.951" x="187.0888" y="2379.78" v="22240" z="1" s="M+H+2" />
          <p rt="19.967" x="369.1531" y="3476.00" v="36042" z="1" s="2M+H" />
          <p rt="19.970" x="370.1572" y="1181.79" v="7807" z="1" s="2M+H+1" />
        </MSPeaks>
      </Spectrum>
    </Compound>
    <Compound algo="FindByMolecularFeature">
      <Location m="402.2261" rt="19.950" y="5052817" v="55889740" />
      <Spectrum type="MFE" cpdAlgo="FindByMolecularFeature">
        <MSDetails p="+" />
        <Device type="TimeOfFlight" />
        <MSPeaks>
          <p rt="19.950" x="403.2334" y="5052816.50" v="44385000" z="1" sat="true" s="M+H" />
          <p rt="19.949" x="404.2370" y="1100984.00" v="9750390" z="1" s="M+H+1" />
          <p rt="19.948" x="405.2389" y="182140.34" v="1526037" z="1" s="M+H+2" />
          <p rt="19.951" x="406.2415" y="25161.01" v="202315" z="1" s="M+H+3" />
          <p rt="19.949" x="407.2438" y="3588.96" v="25994" z="1" s="M+H+4" />
        </MSPeaks>
      </Spectrum>
    </Compound>
    <Compound algo="FindByMolecularFeature">
      <Location m="424.1369" rt="19.950" y="76496" v="681344" />
      <Spectrum type="MFE" cpdAlgo="FindByMolecularFeature">
        <MSDetails p="+" />
        <Device type="TimeOfFlight" />
        <MSPeaks>
          <p rt="19.950" x="213.0757" y="76496.40" v="599493" z="2" s="M+2H" />
          <p rt="19.941" x="213.5767" y="1348.98" v="6026" z="2" s="M+2H+1" />
          <p rt="19.952" x="214.0813" y="8681.38" v="75824" z="2" s="M+2H+2" />
        </MSPeaks>
      </Spectrum>
    </Compound>
    <Compound algo="FindByMolecularFeature">
      <Location m="440.1818" rt="19.953" y="417789" v="5459198" />
      <Spectrum type="MFE" cpdAlgo="FindByMolecularFeature">
        <MSDetails p="+" />
        <Device type="TimeOfFlight" />
        <MSPeaks>
          <p rt="19.954" x="441.1891" y="417789.00" v="4185974" z="1" s="M+H" />
          <p rt="19.952" x="442.1920" y="86565.19" v="819766" z="1" s="M+H+1" />
          <p rt="19.953" x="443.1900" y="39685.95" v="383846" z="1" s="M+H+2" />
          <p rt="19.950" x="444.1920" y="7394.50" v="69612" z="1" s="M+H+3" />
        </MSPeaks>
      </Spectrum>
    </Compound>
    <Compound algo="FindByMolecularFeature">
      <Location m="826.4338" rt="19.955" y="1457241" v="20370362" />
      <Spectrum type="MFE" cpdAlgo="FindByMolecularFeature">
        <MSDetails p="+" />
        <Device type="TimeOfFlight" />
        <MSPeaks>
          <p rt="19.963" x="414.2181" y="1795.17" v="8958" z="2" s="M+2H" />
          <p rt="19.953" x="414.7197" y="1333.43" v="1906" z="2" s="M+2H+1" />
          <p rt="19.955" x="827.4411" y="1457241.25" v="12751611" z="1" s="M+H" />
          <p rt="19.955" x="828.4447" y="626756.06" v="5619883" z="1" s="M+H+1" />
          <p rt="19.955" x="829.4466" y="177417.77" v="1599186" z="1" s="M+H+2" />
          <p rt="19.954" x="830.4487" y="35986.42" v="324466" z="1" s="M+H+3" />
          <p rt="19.961" x="831.4508" y="6295.61" v="54907" z="1" s="M+H+4" />
          <p rt="19.956" x="832.4530" y="1096.07" v="9447" z="1" s="M+H+5" />
        </MSPeaks>
      </Spectrum>
    </Compound>
    <Compound algo="FindByMolecularFeature">
      <Location m="424.2081" rt="19.963" y="3921725" v="68039896" />
      <Spectrum type="MFE" cpdAlgo="FindByMolecularFeature">
        <MSDetails p="+" />
        <Device type="TimeOfFlight" />
        <MSPeaks>
          <p rt="19.963" x="425.2154" y="3921724.75" v="54576184" z="1" sat="true" s="M+H" />
          <p rt="19.962" x="426.2190" y="822179.19" v="11460396" z="1" s="M+H+1" />
          <p rt="19.959" x="427.2208" y="136126.67" v="1735803" z="1" s="M+H+2" />
          <p rt="19.964" x="428.2232" y="18236.21" v="237989" z="1" s="M+H+3" />
          <p rt="19.962" x="429.2231" y="2333.33" v="29519" z="1" s="M+H+4" />
        </MSPeaks>
      </Spectrum>
    </Compound>
    <Compound algo="FindByMolecularFeature">
      <Location m="447.2834" rt="19.967" y="80576" v="1568105" />
      <Spectrum type="MFE" cpdAlgo="FindByMolecularFeature">
        <MSDetails p="+" />
        <Device type="TimeOfFlight" />
        <MSPeaks>
          <p rt="19.968" x="448.2906" y="80576.18" v="1197598" z="1" s="M+H" />
          <p rt="19.965" x="449.2938" y="20337.22" v="312530" z="1" s="M+H+1" />
          <p rt="19.966" x="450.2967" y="3997.08" v="52453" z="1" s="M+H+2" />
          <p rt="19.962" x="451.2986" y="421.03" v="5525" z="1" s="M+H+3" />
        </MSPeaks>
      </Spectrum>
    </Compound>
    <Compound algo="FindByMolecularFeature">
      <Location m="408.2337" rt="19.970" y="53584" v="1101829" />
      <Spectrum type="MFE" cpdAlgo="FindByMolecularFeature">
        <MSDetails p="+" />
        <Device type="TimeOfFlight" />
        <MSPeaks>
          <p rt="19.969" x="409.2410" y="53583.88" v="868173" z="1" s="M+H" />
          <p rt="19.971" x="410.2441" y="12239.85" v="201858" z="1" s="M+H+1" />
          <p rt="19.979" x="411.2457" y="2465.56" v="30122" z="1" s="M+H+2" />
          <p rt="19.982" x="412.2502" y="146.83" v="1676" z="1" s="M+H+3" />
        </MSPeaks>
      </Spectrum>
    </Compound>
    <Compound algo="FindByMolecularFeature">
      <Location m="657.5026" rt="20.130" y="78781" v="2086515" />
      <Spectrum type="MFE" cpdAlgo="FindByMolecularFeature">
        <MSDetails p="+" />
        <Device type="TimeOfFlight" />
        <MSPeaks>
          <p rt="20.128" x="658.5099" y="78780.52" v="1480143" z="1" s="M+H" />
          <p rt="20.127" x="659.5131" y="28840.43" v="484638" z="1" s="M+H+1" />
          <p rt="20.157" x="660.5154" y="7338.79" v="96881" z="1" s="M+H+2" />
          <p rt="20.125" x="661.5151" y="1447.00" v="24854" z="1" s="M+H+3" />
        </MSPeaks>
      </Spectrum>
    </Compound>
    <Compound algo="FindByMolecularFeature">
      <Location m="336.2666" rt="20.168" y="55253" v="562151" />
      <Spectrum type="MFE" cpdAlgo="FindByMolecularFeature">
        <MSDetails p="+" />
        <Device type="TimeOfFlight" />
        <MSPeaks>
          <p rt="20.169" x="337.2738" y="55253.01" v="436723" z="1" s="M+H" />
          <p rt="20.164" x="338.2772" y="13015.58" v="104180" z="1" s="M+H+1" />
          <p rt="20.182" x="339.2844" y="2335.71" v="21248" z="1" s="M+H+2" />
        </MSPeaks>
      </Spectrum>
    </Compound>
    <Compound algo="FindByMolecularFeature">
      <Location m="354.2771" rt="20.170" y="60701" v="636313" />
      <Spectrum type="MFE" cpdAlgo="FindByMolecularFeature">
        <MSDetails p="+" />
        <Device type="TimeOfFlight" />
        <MSPeaks>
          <p rt="20.169" x="355.2843" y="60701.43" v="498105" z="1" s="M+H" />
          <p rt="20.170" x="356.2876" y="14798.85" v="116276" z="1" s="M+H+1" />
          <p rt="20.170" x="357.2908" y="2645.56" v="21932" z="1" s="M+H+2" />
        </MSPeaks>
      </Spectrum>
    </Compound>
    <Compound algo="FindByMolecularFeature">
      <Location m="262.2296" rt="20.172" y="80537" v="819748" />
      <Spectrum type="MFE" cpdAlgo="FindByMolecularFeature">
        <MSDetails p="+" />
        <Device type="TimeOfFlight" />
        <MSPeaks>
          <p rt="20.172" x="263.2368" y="80536.73" v="675302" z="1" s="M+H" />
          <p rt="20.172" x="264.2401" y="14766.96" v="123202" z="1" s="M+H+1" />
          <p rt="20.178" x="265.2496" y="2393.07" v="21244" z="1" s="M+H+2" />
        </MSPeaks>
      </Spectrum>
    </Compound>
    <Compound algo="FindByMolecularFeature">
      <Location m="613.4765" rt="20.227" y="131849" v="3104654" />
      <Spectrum type="MFE" cpdAlgo="FindByMolecularFeature">
        <MSDetails p="+" />
        <Device type="TimeOfFlight" />
        <MSPeaks>
          <p rt="20.227" x="614.4838" y="131849.00" v="2181129" z="1" s="M+H" />
          <p rt="20.227" x="615.4870" y="43747.51" v="722146" z="1" s="M+H+1" />
          <p rt="20.230" x="616.4893" y="11407.36" v="179498" z="1" s="M+H+2" />
          <p rt="20.221" x="617.4930" y="1390.76" v="21881" z="1" s="M+H+3" />
        </MSPeaks>
      </Spectrum>
    </Compound>
    <Compound algo="FindByMolecularFeature">
      <Location m="569.4505" rt="20.328" y="203495" v="4939864" />
      <Spectrum type="MFE" cpdAlgo="FindByMolecularFeature">
        <MSDetails p="+" />
        <Device type="TimeOfFlight" />
        <MSPeaks>
          <p rt="20.328" x="570.4578" y="203494.63" v="3570761" z="1" s="M+H" />
          <p rt="20.324" x="571.4608" y="65668.55" v="1166896" z="1" s="M+H+1" />
          <p rt="20.348" x="572.4632" y="15004.87" v="180699" z="1" s="M+H+2" />
          <p rt="20.310" x="573.4734" y="1217.91" v="21508" z="1" s="M+H+3" />
        </MSPeaks>
      </Spectrum>
    </Compound>
    <Compound algo="FindByMolecularFeature">
      <Location m="525.4244" rt="20.424" y="265912" v="6821050" />
      <Spectrum type="MFE" cpdAlgo="FindByMolecularFeature">
        <MSDetails p="+" />
        <Device type="TimeOfFlight" />
        <MSPeaks>
          <p rt="20.424" x="526.4317" y="265911.69" v="5001921" z="1" s="M+H" />
          <p rt="20.425" x="527.4348" y="80114.23" v="1464952" z="1" s="M+H+1" />
          <p rt="20.431" x="528.4371" y="17065.87" v="326276" z="1" s="M+H+2" />
          <p rt="20.450" x="529.4386" y="1536.22" v="27901" z="1" s="M+H+3" />
        </MSPeaks>
      </Spectrum>
    </Compound>
    <Compound algo="FindByMolecularFeature">
      <Location m="336.2666" rt="20.512" y="70508" v="775778" />
      <Spectrum type="MFE" cpdAlgo="FindByMolecularFeature">
        <MSDetails p="+" />
        <Device type="TimeOfFlight" />
        <MSPeaks>
          <p rt="20.512" x="337.2739" y="70507.91" v="607080" z="1" s="M+H" />
          <p rt="20.510" x="338.2772" y="16478.33" v="142409" z="1" s="M+H+1" />
          <p rt="20.519" x="339.2839" y="3285.71" v="26289" z="1" s="M+H+2" />
        </MSPeaks>
      </Spectrum>
    </Compound>
    <Compound algo="FindByMolecularFeature">
      <Location m="354.2771" rt="20.512" y="107477" v="1168509" />
      <Spectrum type="MFE" cpdAlgo="FindByMolecularFeature">
        <MSDetails p="+" />
        <Device type="TimeOfFlight" />
        <MSPeaks>
          <p rt="20.512" x="355.2844" y="107476.99" v="921365" z="1" s="M+H" />
          <p rt="20.513" x="356.2876" y="24443.20" v="204490" z="1" s="M+H+1" />
          <p rt="20.519" x="357.2905" y="4269.94" v="40116" z="1" s="M+H+2" />
          <p rt="20.503" x="358.2930" y="306.63" v="2537" z="1" s="M+H+3" />
        </MSPeaks>
      </Spectrum>
    </Compound>
    <Compound algo="FindByMolecularFeature">
      <Location m="262.2297" rt="20.513" y="159142" v="1605466" />
      <Spectrum type="MFE" cpdAlgo="FindByMolecularFeature">
        <MSDetails p="+" />
        <Device type="TimeOfFlight" />
        <MSPeaks>
          <p rt="20.513" x="263.2370" y="159141.58" v="1341035" z="1" s="M+H" />
          <p rt="20.513" x="264.2402" y="31125.46" v="264432" z="1" s="M+H+1" />
        </MSPeaks>
      </Spectrum>
    </Compound>
    <Compound algo="FindByMolecularFeature">
      <Location m="481.3983" rt="20.518" y="298531" v="7131340" />
      <Spectrum type="MFE" cpdAlgo="FindByMolecularFeature">
        <MSDetails p="+" />
        <Device type="TimeOfFlight" />
        <MSPeaks>
          <p rt="20.517" x="482.4055" y="298531.47" v="5319870" z="1" s="M+H" />
          <p rt="20.520" x="483.4085" y="80499.21" v="1542610" z="1" s="M+H+1" />
          <p rt="20.517" x="484.4109" y="14027.33" v="235553" z="1" s="M+H+2" />
          <p rt="20.506" x="485.4118" y="1971.87" v="33307" z="1" s="M+H+3" />
        </MSPeaks>
      </Spectrum>
    </Compound>
    <Compound algo="FindByMolecularFeature">
      <Location m="376.2592" rt="20.520" y="159961" v="1963873" />
      <Spectrum type="MFE" cpdAlgo="FindByMolecularFeature">
        <MSDetails p="+" />
        <Device type="TimeOfFlight" />
        <MSPeaks>
          <p rt="20.520" x="377.2664" y="159960.61" v="1566893" z="1" s="M+H" />
          <p rt="20.519" x="378.2698" y="34244.88" v="337285" z="1" s="M+H+1" />
          <p rt="20.526" x="379.2730" y="6024.20" v="59696" z="1" s="M+H+2" />
        </MSPeaks>
      </Spectrum>
    </Compound>
    <Compound algo="FindByMolecularFeature">
      <Location m="325.2981" rt="20.594" y="123184" v="1273707" />
      <Spectrum type="MFE" cpdAlgo="FindByMolecularFeature">
        <MSDetails p="+" />
        <Device type="TimeOfFlight" />
        <MSPeaks>
          <p rt="20.593" x="326.3053" y="123184.43" v="1012646" z="1" s="M+H" />
          <p rt="20.593" x="327.3087" y="27572.34" v="225778" z="1" s="M+H+1" />
          <p rt="20.596" x="328.3126" y="3858.13" v="35283" z="1" s="M+H+2" />
        </MSPeaks>
      </Spectrum>
    </Compound>
    <Compound algo="FindByMolecularFeature">
      <Location m="437.3719" rt="20.607" y="240008" v="6001714" />
      <Spectrum type="MFE" cpdAlgo="FindByMolecularFeature">
        <MSDetails p="+" />
        <Device type="TimeOfFlight" />
        <MSPeaks>
          <p rt="20.607" x="438.3791" y="240008.42" v="4716194" z="1" s="M+H" />
          <p rt="20.608" x="439.3822" y="61566.76" v="1067577" z="1" s="M+H+1" />
          <p rt="20.607" x="440.3846" y="11601.80" v="203817" z="1" s="M+H+2" />
          <p rt="20.632" x="441.3837" y="818.30" v="14125" z="1" s="M+H+3" />
        </MSPeaks>
      </Spectrum>
    </Compound>
    <Compound algo="FindByMolecularFeature">
      <Location m="278.2245" rt="20.650" y="124554" v="1296701" />
      <Spectrum type="MFE" cpdAlgo="FindByMolecularFeature">
        <MSDetails p="+" />
        <Device type="TimeOfFlight" />
        <MSPeaks>
          <p rt="20.650" x="279.2318" y="124554.20" v="1043047" z="1" s="M+H" />
          <p rt="20.651" x="280.2360" y="24608.11" v="209701" z="1" s="M+H+1" />
          <p rt="20.654" x="281.2471" y="4501.32" v="43954" z="1" s="M+H+2" />
        </MSPeaks>
      </Spectrum>
    </Compound>
    <Compound algo="FindByMolecularFeature">
      <Location m="599.4103" rt="20.651" y="146618" v="1743950" />
      <Spectrum type="MFE" cpdAlgo="FindByMolecularFeature">
        <MSDetails p="+" />
        <Device type="TimeOfFlight" />
        <MSPeaks>
          <p rt="20.645" x="600.4176" y="146618.38" v="1077704" z="1" s="M+H" />
          <p rt="20.644" x="601.4208" y="65561.41" v="476938" z="1" s="M+H+1" />
          <p rt="20.726" x="602.4291" y="22129.56" v="189309" z="1" s="M+H+2" />
        </MSPeaks>
      </Spectrum>
    </Compound>
    <Compound algo="FindByMolecularFeature">
      <Location m="607.3665" rt="20.657" y="74747" v="614972" />
      <Spectrum type="MFE" cpdAlgo="FindByMolecularFeature">
        <MSDetails p="+" />
        <Device type="TimeOfFlight" />
        <MSPeaks>
          <p rt="20.654" x="608.3737" y="5110.96" v="39195" z="1" s="M+H" />
          <p rt="20.663" x="609.3766" y="2549.82" v="18117" z="1" s="M+H+1" />
          <p rt="20.657" x="610.3677" y="74747.39" v="557659" z="1" s="M+H+2" />
        </MSPeaks>
      </Spectrum>
    </Compound>
    <Compound algo="FindByMolecularFeature">
      <Location m="332.1431" rt="20.659" y="136029" v="3277930" />
      <Spectrum type="MFE" cpdAlgo="FindByMolecularFeature">
        <MSDetails p="+" />
        <Device type="TimeOfFlight" />
        <MSPeaks>
          <p rt="20.656" x="333.1504" y="55575.32" v="569384" z="1" s="M+H" />
          <p rt="20.640" x="334.1553" y="12509.09" v="157082" z="1" s="M+H+1" />
          <p rt="20.663" x="335.1524" y="136029.31" v="1422075" z="1" s="M+H+2" />
          <p rt="20.659" x="336.1555" y="29664.64" v="302702" z="1" s="M+H+3" />
          <p rt="20.659" x="337.1479" y="54387.92" v="560907" z="1" s="M+H+4" />
          <p rt="20.661" x="338.1506" y="13272.59" v="133189" z="1" s="M+H+5" />
          <p rt="20.657" x="339.1475" y="7942.98" v="79706" z="1" s="M+H+6" />
          <p rt="20.655" x="340.1505" y="1271.58" v="12760" z="1" s="M+H+7" />
          <p rt="20.666" x="341.1473" y="3938.95" v="40123" z="1" s="M+H+8" />
        </MSPeaks>
      </Spectrum>
    </Compound>
    <Compound algo="FindByMolecularFeature">
      <Location m="393.3455" rt="20.689" y="123173" v="3063103" />
      <Spectrum type="MFE" cpdAlgo="FindByMolecularFeature">
        <MSDetails p="+" />
        <Device type="TimeOfFlight" />
        <MSPeaks>
          <p rt="20.690" x="394.3528" y="123172.98" v="2437808" z="1" s="M+H" />
          <p rt="20.686" x="395.3561" y="27604.63" v="541224" z="1" s="M+H+1" />
          <p rt="20.687" x="396.3581" y="4648.78" v="84070" z="1" s="M+H+2" />
        </MSPeaks>
      </Spectrum>
    </Compound>
    <Compound algo="FindByMolecularFeature">
      <Location m="376.3189" rt="20.706" y="51043" v="915921" />
      <Spectrum type="MFE" cpdAlgo="FindByMolecularFeature">
        <MSDetails p="+" />
        <Device type="TimeOfFlight" />
        <MSPeaks>
          <p rt="20.711" x="377.3262" y="51042.63" v="725198" z="1" s="M+H" />
          <p rt="20.693" x="378.3300" y="11553.31" v="164277" z="1" s="M+H+1" />
          <p rt="20.670" x="379.3288" y="1521.34" v="26446" z="1" s="M+H+2" />
        </MSPeaks>
      </Spectrum>
    </Compound>
    <Compound algo="FindByMolecularFeature">
      <Location m="599.4103" rt="20.938" y="120549" v="1703836" />
      <Spectrum type="MFE" cpdAlgo="FindByMolecularFeature">
        <MSDetails p="+" />
        <Device type="TimeOfFlight" />
        <MSPeaks>
          <p rt="20.938" x="600.4176" y="120548.57" v="1074693" z="1" s="M+H" />
          <p rt="20.939" x="601.4209" y="53976.23" v="479820" z="1" s="M+H+1" />
          <p rt="20.935" x="602.4275" y="16782.57" v="149323" z="1" s="M+H+2" />
        </MSPeaks>
      </Spectrum>
    </Compound>
    <Compound algo="FindByMolecularFeature">
      <Location m="255.2564" rt="21.213" y="176189" v="2114561" />
      <Spectrum type="MFE" cpdAlgo="FindByMolecularFeature">
        <MSDetails p="+" />
        <Device type="TimeOfFlight" />
        <MSPeaks>
          <p rt="21.213" x="256.2637" y="176188.95" v="1771940" z="1" s="M+H" />
          <p rt="21.213" x="257.2669" y="31627.53" v="320659" z="1" s="M+H+1" />
          <p rt="21.200" x="258.2733" y="2558.46" v="21962" z="1" s="M+H+2" />
        </MSPeaks>
      </Spectrum>
    </Compound>
    <Compound algo="FindByMolecularFeature">
      <Location m="281.2726" rt="21.714" y="1153838" v="12313696" />
      <Spectrum type="MFE" cpdAlgo="FindByMolecularFeature">
        <MSDetails p="+" />
        <Device type="TimeOfFlight" />
        <MSPeaks>
          <p rt="21.714" x="282.2799" y="1153838.38" v="10059851" z="1" s="M+H" />
          <p rt="21.714" x="283.2827" y="215952.36" v="1885287" z="1" s="M+H+1" />
          <p rt="21.715" x="284.2860" y="22863.23" v="195731" z="1" s="M+H+2" />
          <p rt="21.721" x="285.2888" y="1909.78" v="18156" z="1" s="M+H+3" />
          <p rt="21.709" x="563.5507" y="7763.20" v="49999" z="1" s="2M+H" />
          <p rt="21.703" x="564.5544" y="3723.31" v="21239" z="1" s="2M+H+1" />
          <p rt="21.705" x="565.5594" y="1221.48" v="6097" z="1" s="2M+H+2" />
        </MSPeaks>
      </Spectrum>
    </Compound>
    <Compound algo="FindByMolecularFeature">
      <Location m="539.4399" rt="21.807" y="135566" v="3959687" />
      <Spectrum type="MFE" cpdAlgo="FindByMolecularFeature">
        <MSDetails p="+" />
        <Device type="TimeOfFlight" />
        <MSPeaks>
          <p rt="21.805" x="540.4472" y="135565.89" v="2907559" z="1" s="M+H" />
          <p rt="21.808" x="541.4504" y="41218.09" v="833634" z="1" s="M+H+1" />
          <p rt="21.822" x="542.4519" y="9554.58" v="186935" z="1" s="M+H+2" />
          <p rt="21.800" x="543.4496" y="1555.29" v="31559" z="1" s="M+H+3" />
        </MSPeaks>
      </Spectrum>
    </Compound>
    <Compound algo="FindByMolecularFeature">
      <Location m="495.4137" rt="21.912" y="163713" v="4583235" />
      <Spectrum type="MFE" cpdAlgo="FindByMolecularFeature">
        <MSDetails p="+" />
        <Device type="TimeOfFlight" />
        <MSPeaks>
          <p rt="21.911" x="496.4210" y="163713.38" v="3512454" z="1" s="M+H" />
          <p rt="21.909" x="497.4242" y="45762.63" v="899442" z="1" s="M+H+1" />
          <p rt="21.945" x="498.4262" y="9481.61" v="142311" z="1" s="M+H+2" />
          <p rt="21.904" x="499.4245" y="1411.23" v="29028" z="1" s="M+H+3" />
        </MSPeaks>
      </Spectrum>
    </Compound>
    <Compound algo="FindByMolecularFeature">
      <Location m="451.3875" rt="22.005" y="146203" v="4321544" />
      <Spectrum type="MFE" cpdAlgo="FindByMolecularFeature">
        <MSDetails p="+" />
        <Device type="TimeOfFlight" />
        <MSPeaks>
          <p rt="22.007" x="452.3947" y="146203.13" v="3351470" z="1" s="M+H" />
          <p rt="22.003" x="453.3980" y="39448.27" v="796847" z="1" s="M+H+1" />
          <p rt="22.005" x="454.3999" y="7692.42" v="165942" z="1" s="M+H+2" />
          <p rt="21.875" x="455.4005" y="365.87" v="7285" z="1" s="M+H+3" />
        </MSPeaks>
      </Spectrum>
    </Compound>
    <Compound algo="FindByMolecularFeature">
      <Location m="407.3612" rt="22.140" y="85743" v="1691281" />
      <Spectrum type="MFE" cpdAlgo="FindByMolecularFeature">
        <MSDetails p="+" />
        <Device type="TimeOfFlight" />
        <MSPeaks>
          <p rt="22.150" x="408.3684" y="85742.81" v="1140040" z="1" s="M+H" />
          <p rt="22.102" x="409.3717" y="22242.41" v="496608" z="1" s="M+H+1" />
          <p rt="22.149" x="410.3733" y="3872.73" v="46214" z="1" s="M+H+2" />
          <p rt="22.141" x="411.3652" y="572.66" v="8419" z="1" s="M+H+3" />
        </MSPeaks>
      </Spectrum>
    </Compound>
    <Compound algo="FindByMolecularFeature">
      <Location m="336.1600" rt="22.142" y="85144" v="931298" />
      <Spectrum type="MFE" cpdAlgo="FindByMolecularFeature">
        <MSDetails p="+" />
        <Device type="TimeOfFlight" />
        <MSPeaks>
          <p rt="22.141" x="337.1673" y="85143.64" v="767458" z="1" s="M+H" />
          <p rt="22.144" x="338.1705" y="18601.39" v="163840" z="1" s="M+H+1" />
        </MSPeaks>
      </Spectrum>
    </Compound>
    <Compound algo="FindByMolecularFeature">
      <Location m="331.2874" rt="22.182" y="69284" v="887680" />
      <Spectrum type="MFE" cpdAlgo="FindByMolecularFeature">
        <MSDetails p="+" />
        <Device type="TimeOfFlight" />
        <MSPeaks>
          <p rt="22.182" x="332.2947" y="69283.80" v="695467" z="1" s="M+H" />
          <p rt="22.182" x="333.2983" y="17503.84" v="165842" z="1" s="M+H+1" />
          <p rt="22.174" x="334.3033" y="2484.37" v="26370" z="1" s="M+H+2" />
        </MSPeaks>
      </Spectrum>
    </Compound>
    <Compound algo="FindByMolecularFeature">
      <Location m="378.2747" rt="22.316" y="116597" v="1285676" />
      <Spectrum type="MFE" cpdAlgo="FindByMolecularFeature">
        <MSDetails p="+" />
        <Device type="TimeOfFlight" />
        <MSPeaks>
          <p rt="22.317" x="379.2820" y="116597.37" v="1023418" z="1" s="M+H" />
          <p rt="22.314" x="380.2852" y="25675.67" v="223814" z="1" s="M+H+1" />
          <p rt="22.315" x="381.2869" y="4627.90" v="38444" z="1" s="M+H+2" />
        </MSPeaks>
      </Spectrum>
    </Compound>
    <Compound algo="FindByMolecularFeature">
      <Location m="264.2453" rt="22.318" y="71620" v="800874" />
      <Spectrum type="MFE" cpdAlgo="FindByMolecularFeature">
        <MSDetails p="+" />
        <Device type="TimeOfFlight" />
        <MSPeaks>
          <p rt="22.318" x="265.2526" y="71620.49" v="670963" z="1" s="M+H" />
          <p rt="22.316" x="266.2560" y="13997.62" v="129910" z="1" s="M+H+1" />
        </MSPeaks>
      </Spectrum>
    </Compound>
    <Compound algo="FindByMolecularFeature">
      <Location m="383.3401" rt="23.469" y="198271" v="4365980" />
      <Spectrum type="MFE" cpdAlgo="FindByMolecularFeature">
        <MSDetails p="+" />
        <Device type="TimeOfFlight" />
        <MSPeaks>
          <p rt="23.469" x="384.3474" y="198271.34" v="3269655" z="1" s="M+H" />
          <p rt="23.469" x="385.3507" y="56014.79" v="954923" z="1" s="M+H+1" />
          <p rt="23.469" x="386.3540" y="8464.05" v="131761" z="1" s="M+H+2" />
          <p rt="23.435" x="387.3565" y="619.24" v="9640" z="1" s="M+H+3" />
        </MSPeaks>
      </Spectrum>
    </Compound>
    <Compound algo="FindByMolecularFeature">
      <Location m="405.3225" rt="23.477" y="444725" v="8503389" />
      <Spectrum type="MFE" cpdAlgo="FindByMolecularFeature">
        <MSDetails p="+" />
        <Device type="TimeOfFlight" />
        <MSPeaks>
          <p rt="23.474" x="406.3297" y="444724.91" v="7011086" z="1" s="M+H" />
          <p rt="23.493" x="407.3327" y="112223.14" v="1173394" z="1" s="M+H+1" />
          <p rt="23.471" x="408.3341" y="19780.84" v="288150" z="1" s="M+H+2" />
          <p rt="23.463" x="409.3356" y="1911.05" v="30759" z="1" s="M+H+3" />
        </MSPeaks>
      </Spectrum>
    </Compound>
    <Compound algo="FindByMolecularFeature">
      <Location m="441.3931" rt="23.483" y="83147" v="1612283" />
      <Spectrum type="MFE" cpdAlgo="FindByMolecularFeature">
        <MSDetails p="+" />
        <Device type="TimeOfFlight" />
        <MSPeaks>
          <p rt="23.483" x="442.4004" y="83146.56" v="1254666" z="1" s="M+H" />
          <p rt="23.483" x="443.4035" y="23028.54" v="306029" z="1" s="M+H+1" />
          <p rt="23.486" x="444.3985" y="5797.20" v="51588" z="1" s="M+H+2" />
        </MSPeaks>
      </Spectrum>
    </Compound>
    <Compound algo="FindByMolecularFeature">
      <Location m="337.3352" rt="23.486" y="690253" v="8334364" />
      <Spectrum type="MFE" cpdAlgo="FindByMolecularFeature">
        <MSDetails p="+" />
        <Device type="TimeOfFlight" />
        <MSPeaks>
          <p rt="23.485" x="338.3425" y="690253.25" v="6378993" z="1" s="M+H" />
          <p rt="23.490" x="339.3453" y="165562.73" v="1735971" z="1" s="M+H+1" />
          <p rt="23.489" x="340.3485" y="18599.03" v="204581" z="1" s="M+H+2" />
          <p rt="23.479" x="341.3521" y="1401.65" v="14820" z="1" s="M+H+3" />
        </MSPeaks>
      </Spectrum>
    </Compound>
    <Compound algo="FindByMolecularFeature">
      <Location m="379.2021" rt="23.814" y="52366" v="860371" />
      <Spectrum type="MFE" cpdAlgo="FindByMolecularFeature">
        <MSDetails p="+" />
        <Device type="TimeOfFlight" />
        <MSPeaks>
          <p rt="23.813" x="380.2093" y="52366.48" v="469047" z="1" s="M+H" />
          <p rt="23.813" x="381.2137" y="13454.35" v="125096" z="1" s="M+H+1" />
          <p rt="23.814" x="382.2056" y="19889.56" v="179467" z="1" s="M+H+2" />
          <p rt="23.815" x="383.2078" y="6047.97" v="57140" z="1" s="M+H+3" />
          <p rt="23.815" x="384.2046" y="3428.10" v="29621" z="1" s="M+H+4" />
        </MSPeaks>
      </Spectrum>
    </Compound>
    <Compound algo="FindByMolecularFeature">
      <Location m="664.4315" rt="24.371" y="59642" v="1363918" />
      <Spectrum type="MFE" cpdAlgo="FindByMolecularFeature">
        <MSDetails p="+" />
        <Device type="TimeOfFlight" />
        <MSPeaks>
          <p rt="24.370" x="665.4388" y="59641.89" v="724740" z="1" s="M+H" />
          <p rt="24.368" x="666.4421" y="25684.64" v="313966" z="1" s="M+H+1" />
          <p rt="24.375" x="667.4531" y="35588.09" v="325213" z="1" s="M+H+2" />
        </MSPeaks>
      </Spectrum>
    </Compound>
    <Compound algo="FindByMolecularFeature">
      <Location m="666.4471" rt="24.892" y="83306" v="1957109" />
      <Spectrum type="MFE" cpdAlgo="FindByMolecularFeature">
        <MSDetails p="+" />
        <Device type="TimeOfFlight" />
        <MSPeaks>
          <p rt="24.913" x="667.4544" y="83305.96" v="950073" z="1" s="M+H" />
          <p rt="24.913" x="668.4578" y="28816.40" v="316194" z="1" s="M+H+1" />
          <p rt="24.833" x="669.4693" y="45719.86" v="690842" z="1" s="M+H+2" />
        </MSPeaks>
      </Spectrum>
    </Compound>
    <Compound algo="FindByMolecularFeature">
      <Location m="627.1871" rt="25.004" y="55056" v="679354" />
      <Spectrum type="MFE" cpdAlgo="FindByMolecularFeature">
        <MSDetails p="+" />
        <Device type="TimeOfFlight" />
        <MSPeaks>
          <p rt="25.004" x="628.1944" y="55056.13" v="326802" z="1" s="M+H" />
          <p rt="25.005" x="629.1954" y="33088.14" v="203269" z="1" s="M+H+1" />
          <p rt="25.003" x="630.1935" y="24792.24" v="149282" z="1" s="M+H+2" />
        </MSPeaks>
      </Spectrum>
    </Compound>
    <Compound algo="FindByMolecularFeature">
      <Location m="567.4204" rt="25.076" y="203999" v="2067437" />
      <Spectrum type="MFE" cpdAlgo="FindByMolecularFeature">
        <MSDetails p="+" />
        <Device type="TimeOfFlight" />
        <MSPeaks>
          <p rt="25.077" x="568.4277" y="203999.30" v="1433908" z="1" s="M+H" />
          <p rt="25.076" x="569.4309" y="87787.26" v="633529" z="1" s="M+H+1" />
        </MSPeaks>
      </Spectrum>
    </Compound>
    <Compound algo="FindByMolecularFeature">
      <Location m="430.3448" rt="25.321" y="92886" v="1943518" />
      <Spectrum type="MFE" cpdAlgo="FindByMolecularFeature">
        <MSDetails p="+" />
        <Device type="TimeOfFlight" />
        <MSPeaks>
          <p rt="25.321" x="431.3521" y="92885.84" v="1437904" z="1" s="M+H" />
          <p rt="25.320" x="432.3555" y="27763.58" v="419516" z="1" s="M+H+1" />
          <p rt="25.320" x="433.3588" y="5735.59" v="86098" z="1" s="M+H+2" />
        </MSPeaks>
      </Spectrum>
    </Compound>
    <Compound algo="FindByMolecularFeature">
      <Location m="506.3585" rt="25.581" y="62110" v="691461" />
      <Spectrum type="MFE" cpdAlgo="FindByMolecularFeature">
        <MSDetails p="+" />
        <Device type="TimeOfFlight" />
        <MSPeaks>
          <p rt="25.581" x="507.3658" y="62109.65" v="503978" z="1" s="M+H" />
          <p rt="25.581" x="508.3691" y="18909.96" v="153601" z="1" s="M+H+1" />
          <p rt="25.584" x="509.3751" y="3572.59" v="26781" z="1" s="M+H+2" />
          <p rt="25.564" x="510.3933" y="947.31" v="7101" z="1" s="M+H+3" />
        </MSPeaks>
      </Spectrum>
    </Compound>
    <Compound algo="FindByMolecularFeature">
      <Location m="636.4722" rt="25.679" y="63509" v="2078356" />
      <Spectrum type="MFE" cpdAlgo="FindByMolecularFeature">
        <MSDetails p="+" />
        <Device type="TimeOfFlight" />
        <MSPeaks>
          <p rt="25.677" x="637.4794" y="63509.00" v="1383295" z="1" s="M+H" />
          <p rt="25.679" x="638.4836" y="26246.52" v="566828" z="1" s="M+H+1" />
          <p rt="25.686" x="639.4865" y="6320.88" v="121458" z="1" s="M+H+2" />
          <p rt="25.713" x="640.4929" y="352.61" v="6775" z="1" s="M+H+3" />
        </MSPeaks>
      </Spectrum>
    </Compound>
    <Compound algo="FindByMolecularFeature">
      <Location m="390.2772" rt="25.784" y="180463" v="1374205" />
      <Spectrum type="MFE" cpdAlgo="FindByMolecularFeature">
        <MSDetails p="+" />
        <Device type="TimeOfFlight" />
        <MSPeaks>
          <p rt="25.784" x="391.2845" y="180462.67" v="1090607" z="1" s="M+H" />
          <p rt="25.785" x="392.2878" y="46980.46" v="283598" z="1" s="M+H+1" />
        </MSPeaks>
      </Spectrum>
    </Compound>
    <Compound algo="FindByMolecularFeature">
      <Location m="148.0158" rt="25.785" y="82309" v="516075" />
      <Spectrum type="MFE" cpdAlgo="FindByMolecularFeature">
        <MSDetails p="+" />
        <Device type="TimeOfFlight" />
        <MSPeaks>
          <p rt="25.785" x="149.0231" y="82308.56" v="478716" z="1" s="M+H" />
          <p rt="25.787" x="150.0267" y="6339.68" v="37359" z="1" s="M+H+1" />
        </MSPeaks>
      </Spectrum>
    </Compound>
    <Compound algo="FindByMolecularFeature">
      <Location m="412.2595" rt="25.786" y="221300" v="1776139" />
      <Spectrum type="MFE" cpdAlgo="FindByMolecularFeature">
        <MSDetails p="+" />
        <Device type="TimeOfFlight" />
        <MSPeaks>
          <p rt="25.786" x="413.2667" y="221299.86" v="1354837" z="1" s="M+H" />
          <p rt="25.786" x="414.2699" y="56689.70" v="353117" z="1" s="M+H+1" />
          <p rt="25.788" x="415.2734" y="9616.91" v="57618" z="1" s="M+H+2" />
          <p rt="25.778" x="416.2835" y="1139.80" v="10568" z="1" s="M+H+3" />
        </MSPeaks>
      </Spectrum>
    </Compound>
    <Compound algo="FindByMolecularFeature">
      <Location m="392.2904" rt="25.879" y="61661" v="660366" />
      <Spectrum type="MFE" cpdAlgo="FindByMolecularFeature">
        <MSDetails p="+" />
        <Device type="TimeOfFlight" />
        <MSPeaks>
          <p rt="25.878" x="393.2976" y="61661.16" v="517479" z="1" s="M+H" />
          <p rt="25.880" x="394.3019" y="14615.48" v="112817" z="1" s="M+H+1" />
          <p rt="25.879" x="395.3049" y="3099.43" v="30071" z="1" s="M+H+2" />
        </MSPeaks>
      </Spectrum>
    </Compound>
    <Compound algo="FindByMolecularFeature">
      <Location m="337.3350" rt="26.075" y="416111" v="5919272" />
      <Spectrum type="MFE" cpdAlgo="FindByMolecularFeature">
        <MSDetails p="+" />
        <Device type="TimeOfFlight" />
        <MSPeaks>
          <p rt="26.075" x="338.3423" y="416110.97" v="4579235" z="1" s="M+H" />
          <p rt="26.076" x="339.3453" y="98783.10" v="976626" z="1" s="M+H+1" />
          <p rt="26.073" x="340.3488" y="12319.31" v="122547" z="1" s="M+H+2" />
          <p rt="26.080" x="341.3522" y="1671.50" v="16296" z="1" s="M+H+3" />
          <p rt="26.069" x="675.6754" y="10441.14" v="71173" z="1" s="2M+H" />
          <p rt="26.068" x="676.6790" y="5023.06" v="32044" z="1" s="2M+H+1" />
          <p rt="26.073" x="677.6821" y="1614.00" v="9067" z="1" s="2M+H+2" />
        </MSPeaks>
      </Spectrum>
    </Compound>
    <Compound algo="FindByMolecularFeature">
      <Location m="645.4966" rt="26.244" y="59885" v="984439" />
      <Spectrum type="MFE" cpdAlgo="FindByMolecularFeature">
        <MSDetails p="+" />
        <Device type="TimeOfFlight" />
        <MSPeaks>
          <p rt="26.244" x="646.5038" y="59885.48" v="603159" z="1" s="M+H" />
          <p rt="26.245" x="647.5056" y="29556.78" v="313174" z="1" s="M+H+1" />
          <p rt="26.235" x="648.5071" y="4957.88" v="68107" z="1" s="M+H+2" />
        </MSPeaks>
      </Spectrum>
    </Compound>
    <Compound algo="FindByMolecularFeature">
      <Location m="610.4599" rt="26.248" y="185330" v="2773670" />
      <Spectrum type="MFE" cpdAlgo="FindByMolecularFeature">
        <MSDetails p="+" />
        <Device type="TimeOfFlight" />
        <MSPeaks>
          <p rt="26.248" x="611.4672" y="185330.38" v="1797168" z="1" s="M+H" />
          <p rt="26.249" x="612.4704" y="80701.53" v="772185" z="1" s="M+H+1" />
          <p rt="26.245" x="613.4738" y="21247.21" v="204316" z="1" s="M+H+2" />
        </MSPeaks>
      </Spectrum>
    </Compound>
    <Compound algo="FindByMolecularFeature">
      <Location m="650.4526" rt="26.250" y="239947" v="3782060" />
      <Spectrum type="MFE" cpdAlgo="FindByMolecularFeature">
        <MSDetails p="+" />
        <Device type="TimeOfFlight" />
        <MSPeaks>
          <p rt="26.251" x="651.4599" y="239946.83" v="2442977" z="1" s="M+H" />
          <p rt="26.249" x="652.4631" y="96393.72" v="1060083" z="1" s="M+H+1" />
          <p rt="26.248" x="653.4661" y="23029.35" v="237200" z="1" s="M+H+2" />
          <p rt="26.239" x="654.4740" y="3727.73" v="41799" z="1" s="M+H+3" />
        </MSPeaks>
      </Spectrum>
    </Compound>
    <Compound algo="FindByMolecularFeature">
      <Location m="609.1776" rt="26.527" y="488159" v="24844184" />
      <Spectrum type="MFE" cpdAlgo="FindByMolecularFeature">
        <MSDetails p="+" />
        <Device type="TimeOfFlight" />
        <MSPeaks>
          <p rt="26.529" x="610.1849" y="488159.19" v="12784612" z="1" s="M+H" />
          <p rt="26.524" x="611.1853" y="272262.72" v="6896113" z="1" s="M+H+1" />
          <p rt="26.527" x="612.1835" y="200568.34" v="5163460" z="1" s="M+H+2" />
        </MSPeaks>
      </Spectrum>
    </Compound>
    <Compound algo="FindByMolecularFeature">
      <Location m="612.1759" rt="26.527" y="80486" v="3189034" />
      <Spectrum type="MFE" cpdAlgo="FindByMolecularFeature">
        <MSDetails p="+" />
        <Device type="TimeOfFlight" />
        <MSPeaks>
          <p rt="26.528" x="613.1831" y="80486.09" v="2038169" z="1" s="M+H" />
          <p rt="26.530" x="614.1816" y="33754.40" v="865266" z="1" s="M+H+1" />
          <p rt="26.525" x="615.1809" y="10442.78" v="238954" z="1" s="M+H+2" />
          <p rt="26.487" x="616.1798" y="2038.45" v="46645" z="1" s="M+H+3" />
        </MSPeaks>
      </Spectrum>
    </Compound>
    <Compound algo="FindByMolecularFeature">
      <Location m="648.4368" rt="26.620" y="55186" v="705021" />
      <Spectrum type="MFE" cpdAlgo="FindByMolecularFeature">
        <MSDetails p="+" />
        <Device type="TimeOfFlight" />
        <MSPeaks>
          <p rt="26.620" x="649.4441" y="55186.12" v="445548" z="1" s="M+H" />
          <p rt="26.620" x="650.4474" y="23179.58" v="190088" z="1" s="M+H+1" />
          <p rt="26.623" x="651.4526" y="6978.57" v="54262" z="1" s="M+H+2" />
          <p rt="26.625" x="652.4567" y="1739.21" v="15123" z="1" s="M+H+3" />
        </MSPeaks>
      </Spectrum>
    </Compound>
    <Compound algo="FindByMolecularFeature">
      <Location m="630.4862" rt="26.878" y="78387" v="876014" />
      <Spectrum type="MFE" cpdAlgo="FindByMolecularFeature">
        <MSDetails p="+" />
        <Device type="TimeOfFlight" />
        <MSPeaks>
          <p rt="26.878" x="631.4935" y="78387.46" v="562215" z="1" s="M+H" />
          <p rt="26.879" x="632.4967" y="34236.59" v="244863" z="1" s="M+H+1" />
          <p rt="26.878" x="633.5015" y="8180.41" v="58864" z="1" s="M+H+2" />
          <p rt="26.855" x="634.5072" y="1283.11" v="10071" z="1" s="M+H+3" />
        </MSPeaks>
      </Spectrum>
    </Compound>
    <Compound algo="FindByMolecularFeature">
      <Location m="647.5132" rt="26.910" y="465612" v="6621117" />
      <Spectrum type="MFE" cpdAlgo="FindByMolecularFeature">
        <MSDetails p="+" />
        <Device type="TimeOfFlight" />
        <MSPeaks>
          <p rt="26.895" x="648.5205" y="465612.25" v="3265462" z="1" s="M+H" />
          <p rt="26.937" x="649.5233" y="199504.47" v="2607179" z="1" s="M+H+1" />
          <p rt="26.938" x="650.5260" y="46933.85" v="610477" z="1" s="M+H+2" />
          <p rt="26.936" x="651.5282" y="8802.75" v="114884" z="1" s="M+H+3" />
          <p rt="26.932" x="652.5268" y="1983.31" v="23114" z="1" s="M+H+4" />
        </MSPeaks>
      </Spectrum>
    </Compound>
    <Compound algo="FindByMolecularFeature">
      <Location m="594.4648" rt="26.916" y="103683" v="1383685" />
      <Spectrum type="MFE" cpdAlgo="FindByMolecularFeature">
        <MSDetails p="+" />
        <Device type="TimeOfFlight" />
        <MSPeaks>
          <p rt="26.906" x="595.4721" y="103682.88" v="736706" z="1" s="M+H" />
          <p rt="26.935" x="596.4765" y="43071.03" v="497740" z="1" s="M+H+1" />
          <p rt="26.932" x="597.4809" y="9496.09" v="109133" z="1" s="M+H+2" />
          <p rt="26.946" x="598.4813" y="3102.19" v="40107" z="1" s="M+H+3" />
        </MSPeaks>
      </Spectrum>
    </Compound>
    <Compound algo="FindByMolecularFeature">
      <Location m="652.4689" rt="26.916" y="1316617" v="20166438" />
      <Spectrum type="MFE" cpdAlgo="FindByMolecularFeature">
        <MSDetails p="+" />
        <Device type="TimeOfFlight" />
        <MSPeaks>
          <p rt="26.901" x="653.4762" y="1316616.88" v="10425076" z="1" s="M+H" />
          <p rt="26.944" x="654.4795" y="549868.06" v="7686761" z="1" s="M+H+1" />
          <p rt="26.941" x="655.4819" y="126468.23" v="1720061" z="1" s="M+H+2" />
          <p rt="26.948" x="656.4858" y="21439.01" v="296706" z="1" s="M+H+3" />
          <p rt="26.962" x="657.4919" y="2622.25" v="37836" z="1" s="M+H+4" />
        </MSPeaks>
      </Spectrum>
    </Compound>
    <Compound algo="FindByMolecularFeature">
      <Location m="612.4765" rt="26.934" y="920184" v="17566158" />
      <Spectrum type="MFE" cpdAlgo="FindByMolecularFeature">
        <MSDetails p="+" />
        <Device type="TimeOfFlight" />
        <MSPeaks>
          <p rt="27.000" x="307.2452" y="913.22" v="8715" z="2" s="M+2H" />
          <p rt="26.935" x="613.4837" y="920183.75" v="11350812" z="1" s="M+H" />
          <p rt="26.933" x="614.4865" y="392662.00" v="4837286" z="1" s="M+H+1" />
          <p rt="26.931" x="615.4892" y="85827.90" v="1053320" z="1" s="M+H+2" />
          <p rt="26.937" x="616.4912" y="20494.33" v="290110" z="1" s="M+H+3" />
          <p rt="27.005" x="617.4993" y="2148.43" v="25917" z="1" s="M+H+4" />
        </MSPeaks>
      </Spectrum>
    </Compound>
    <Compound algo="FindByMolecularFeature">
      <Location m="688.5393" rt="26.940" y="235242" v="5065242" />
      <Spectrum type="MFE" cpdAlgo="FindByMolecularFeature">
        <MSDetails p="+" />
        <Device type="TimeOfFlight" />
        <MSPeaks>
          <p rt="26.940" x="689.5466" y="235241.84" v="3146572" z="1" s="M+H" />
          <p rt="26.941" x="690.5500" y="108897.07" v="1473629" z="1" s="M+H+1" />
          <p rt="26.942" x="691.5523" y="27111.08" v="354211" z="1" s="M+H+2" />
          <p rt="26.931" x="692.5509" y="6952.08" v="90830" z="1" s="M+H+3" />
        </MSPeaks>
      </Spectrum>
    </Compound>
    <Compound algo="FindByMolecularFeature">
      <Location m="668.4423" rt="26.945" y="95509" v="2028538" />
      <Spectrum type="MFE" cpdAlgo="FindByMolecularFeature">
        <MSDetails p="+" />
        <Device type="TimeOfFlight" />
        <MSPeaks>
          <p rt="26.943" x="669.4496" y="95509.27" v="1409784" z="1" s="M+H" />
          <p rt="26.948" x="670.4530" y="42431.39" v="618754" z="1" s="M+H+1" />
        </MSPeaks>
      </Spectrum>
    </Compound>
    <Compound algo="FindByMolecularFeature">
      <Location m="686.5237" rt="27.212" y="94682" v="1347876" />
      <Spectrum type="MFE" cpdAlgo="FindByMolecularFeature">
        <MSDetails p="+" />
        <Device type="TimeOfFlight" />
        <MSPeaks>
          <p rt="27.212" x="687.5309" y="94682.41" v="937053" z="1" s="M+H" />
          <p rt="27.211" x="688.5332" y="41649.72" v="410823" z="1" s="M+H+1" />
        </MSPeaks>
      </Spectrum>
    </Compound>
    <Compound algo="FindByMolecularFeature">
      <Location m="610.4597" rt="27.212" y="80033" v="1144373" />
      <Spectrum type="MFE" cpdAlgo="FindByMolecularFeature">
        <MSDetails p="+" />
        <Device type="TimeOfFlight" />
        <MSPeaks>
          <p rt="27.212" x="611.4670" y="80033.45" v="793894" z="1" s="M+H" />
          <p rt="27.214" x="612.4704" y="35577.62" v="350479" z="1" s="M+H+1" />
        </MSPeaks>
      </Spectrum>
    </Compound>
    <Compound algo="FindByMolecularFeature">
      <Location m="650.4526" rt="27.218" y="193513" v="2661768" />
      <Spectrum type="MFE" cpdAlgo="FindByMolecularFeature">
        <MSDetails p="+" />
        <Device type="TimeOfFlight" />
        <MSPeaks>
          <p rt="27.217" x="651.4599" y="193513.06" v="1898549" z="1" s="M+H" />
          <p rt="27.219" x="652.4630" y="77221.81" v="763219" z="1" s="M+H+1" />
        </MSPeaks>
      </Spectrum>
    </Compound>
    <Compound algo="FindByMolecularFeature">
      <Location m="652.4668" rt="27.476" y="57525" v="1206869" />
      <Spectrum type="MFE" cpdAlgo="FindByMolecularFeature">
        <MSDetails p="+" />
        <Device type="TimeOfFlight" />
        <MSPeaks>
          <p rt="27.482" x="653.4741" y="57525.04" v="855698" z="1" s="M+H" />
          <p rt="27.461" x="654.4783" y="21535.85" v="336627" z="1" s="M+H+1" />
          <p rt="27.485" x="655.4831" y="2048.44" v="14545" z="1" s="M+H+2" />
        </MSPeaks>
      </Spectrum>
    </Compound>
    <Compound algo="FindByMolecularFeature">
      <Location m="686.5233" rt="27.556" y="59320" v="917470" />
      <Spectrum type="MFE" cpdAlgo="FindByMolecularFeature">
        <MSDetails p="+" />
        <Device type="TimeOfFlight" />
        <MSPeaks>
          <p rt="27.562" x="687.5306" y="59320.00" v="537637" z="1" s="M+H" />
          <p rt="27.560" x="688.5324" y="26263.64" v="230054" z="1" s="M+H+1" />
          <p rt="27.518" x="689.5374" y="12952.27" v="149780" z="1" s="M+H+2" />
        </MSPeaks>
      </Spectrum>
    </Compound>
    <Compound algo="FindByMolecularFeature">
      <Location m="650.4524" rt="27.566" y="178883" v="2203945" />
      <Spectrum type="MFE" cpdAlgo="FindByMolecularFeature">
        <MSDetails p="+" />
        <Device type="TimeOfFlight" />
        <MSPeaks>
          <p rt="27.567" x="651.4597" y="178883.19" v="1572682" z="1" s="M+H" />
          <p rt="27.565" x="652.4626" y="72075.48" v="631262" z="1" s="M+H+1" />
        </MSPeaks>
      </Spectrum>
    </Compound>
    <Compound algo="FindByMolecularFeature">
      <Location m="645.4968" rt="27.567" y="106696" v="1442537" />
      <Spectrum type="MFE" cpdAlgo="FindByMolecularFeature">
        <MSDetails p="+" />
        <Device type="TimeOfFlight" />
        <MSPeaks>
          <p rt="27.566" x="646.5041" y="106696.49" v="943660" z="1" s="M+H" />
          <p rt="27.567" x="647.5070" y="46125.69" v="406715" z="1" s="M+H+1" />
          <p rt="27.569" x="648.5138" y="14207.13" v="92163" z="1" s="M+H+2" />
        </MSPeaks>
      </Spectrum>
    </Compound>
    <Compound algo="FindByMolecularFeature">
      <Location m="849.2438" rt="27.819" y="95036" v="2899484" />
      <Spectrum type="MFE" cpdAlgo="FindByMolecularFeature">
        <MSDetails p="+" />
        <Device type="TimeOfFlight" />
        <MSPeaks>
          <p rt="27.818" x="850.2511" y="95035.73" v="1132193" z="1" s="M+H" />
          <p rt="27.821" x="851.2518" y="75638.92" v="965186" z="1" s="M+H+1" />
          <p rt="27.818" x="852.2502" y="65457.00" v="802105" z="1" s="M+H+2" />
        </MSPeaks>
      </Spectrum>
    </Compound>
    <Compound algo="FindByMolecularFeature">
      <Location m="654.4834" rt="28.090" y="67905" v="828584" />
      <Spectrum type="MFE" cpdAlgo="FindByMolecularFeature">
        <MSDetails p="+" />
        <Device type="TimeOfFlight" />
        <MSPeaks>
          <p rt="28.091" x="655.4907" y="67905.42" v="544140" z="1" s="M+H" />
          <p rt="28.090" x="656.4946" y="29076.37" v="233001" z="1" s="M+H+1" />
          <p rt="28.089" x="657.4994" y="6711.24" v="51443" z="1" s="M+H+2" />
        </MSPeaks>
      </Spectrum>
    </Compound>
    <Compound algo="FindByMolecularFeature">
      <Location m="655.4881" rt="28.404" y="143879" v="1947575" />
      <Spectrum type="MFE" cpdAlgo="FindByMolecularFeature">
        <MSDetails p="+" />
        <Device type="TimeOfFlight" />
        <MSPeaks>
          <p rt="28.404" x="656.4954" y="143879.42" v="1590908" z="1" s="M+H" />
          <p rt="28.405" x="657.4989" y="32616.21" v="356667" z="1" s="M+H+1" />
        </MSPeaks>
      </Spectrum>
    </Compound>
    <Compound algo="FindByMolecularFeature">
      <Location m="662.4467" rt="29.159" y="75691" v="3009551" />
      <Spectrum type="MFE" cpdAlgo="FindByMolecularFeature">
        <MSDetails p="+" />
        <Device type="TimeOfFlight" />
        <MSPeaks>
          <p rt="29.159" x="663.4540" y="75691.48" v="1878334" z="1" s="M+H" />
          <p rt="29.162" x="664.4570" y="34121.08" v="895577" z="1" s="M+H+1" />
          <p rt="29.143" x="665.4605" y="8636.86" v="207755" z="1" s="M+H+2" />
          <p rt="29.193" x="666.4649" y="1191.13" v="27886" z="1" s="M+H+3" />
        </MSPeaks>
      </Spectrum>
    </Compound>
    <Compound algo="FindByMolecularFeature">
      <Location m="720.4993" rt="29.177" y="74649" v="3603901" />
      <Spectrum type="MFE" cpdAlgo="FindByMolecularFeature">
        <MSDetails p="+" />
        <Device type="TimeOfFlight" />
        <MSPeaks>
          <p rt="29.173" x="721.5065" y="74648.67" v="1974057" z="1" s="M+H" />
          <p rt="29.185" x="722.5100" y="45332.51" v="1281564" z="1" s="M+H+1" />
          <p rt="29.176" x="723.5122" y="13395.46" v="348279" z="1" s="M+H+2" />
        </MSPeaks>
      </Spectrum>
    </Compound>
    <Compound algo="FindByMolecularFeature">
      <Location m="538.1572" rt="29.194" y="123855" v="2783555" />
      <Spectrum type="MFE" cpdAlgo="FindByMolecularFeature">
        <MSDetails p="+" />
        <Device type="TimeOfFlight" />
        <MSPeaks>
          <p rt="29.194" x="539.1645" y="123855.03" v="1807410" z="1" s="M+H" />
          <p rt="29.196" x="540.1627" y="48721.16" v="729370" z="1" s="M+H+1" />
          <p rt="29.193" x="541.1618" y="13502.84" v="194259" z="1" s="M+H+2" />
          <p rt="29.197" x="542.1580" y="3682.02" v="52514" z="1" s="M+H+3" />
        </MSPeaks>
      </Spectrum>
    </Compound>
    <Compound algo="FindByMolecularFeature">
      <Location m="502.1001" rt="29.195" y="84965" v="2208911" />
      <Spectrum type="MFE" cpdAlgo="FindByMolecularFeature">
        <MSDetails p="+" />
        <Device type="TimeOfFlight" />
        <MSPeaks>
          <p rt="29.194" x="503.1074" y="84964.69" v="1187684" z="1" s="M+H" />
          <p rt="29.194" x="504.1081" y="41284.32" v="577395" z="1" s="M+H+1" />
          <p rt="29.201" x="505.1062" y="30093.51" v="443831" z="1" s="M+H+2" />
        </MSPeaks>
      </Spectrum>
    </Compound>
    <Compound algo="FindByMolecularFeature">
      <Location m="280.0437" rt="29.196" y="70142" v="1596328" />
      <Spectrum type="MFE" cpdAlgo="FindByMolecularFeature">
        <MSDetails p="+" />
        <Device type="TimeOfFlight" />
        <MSPeaks>
          <p rt="29.197" x="281.0510" y="70141.77" v="1069748" z="1" s="M+H" />
          <p rt="29.193" x="282.0521" y="19218.91" v="295612" z="1" s="M+H+1" />
          <p rt="29.198" x="283.0495" y="11968.38" v="182661" z="1" s="M+H+2" />
          <p rt="29.204" x="284.0500" y="3219.52" v="48307" z="1" s="M+H+3" />
        </MSPeaks>
      </Spectrum>
    </Compound>
    <Compound algo="FindByMolecularFeature">
      <Location m="535.1590" rt="29.197" y="1060153" v="28800720" />
      <Spectrum type="MFE" cpdAlgo="FindByMolecularFeature">
        <MSDetails p="+" />
        <Device type="TimeOfFlight" />
        <MSPeaks>
          <p rt="29.197" x="536.1663" y="1060153.13" v="15807320" z="1" s="M+H" />
          <p rt="29.198" x="537.1670" y="507899.28" v="7582082" z="1" s="M+H+1" />
          <p rt="29.197" x="538.1648" y="367199.72" v="5411319" z="1" s="M+H+2" />
        </MSPeaks>
      </Spectrum>
    </Compound>
  </CompoundList>
</CEF>
