# Supplementary material for: Identification of sunflower, rapeseed, flaxseed and sesame seed oil metabolomic markers as a potential tool for oil authentication and detecting adulterations
Source: PLoS One. 2023 Apr 20;18(4):e0284599. doi: 10.1371/journal.pone.0284599 (PMC10118080; doi:10.1371/journal.pone.0284599)
Supplement: S1 File — (ZIP) [file pone.0284599.s001.zip › CEF/L_c2.cef]

<CEF version="1.0.0.0">
  <CompoundList>
    <Compound algo="FindByMolecularFeature">
      <Location m="140.9515" rt="0.543" y="231282" v="890492" />
      <Spectrum type="MFE" cpdAlgo="FindByMolecularFeature">
        <MSDetails p="+" />
        <Device type="TimeOfFlight" />
        <MSPeaks>
          <p rt="0.543" x="141.9587" y="231282.47" v="785638" z="1" s="M+H" />
          <p rt="0.542" x="142.9633" y="15631.30" v="54219" z="1" s="M+H+1" />
          <p rt="0.545" x="143.9594" y="12458.59" v="45936" z="1" s="M+H+2" />
          <p rt="0.508" x="144.9612" y="645.70" v="4699" z="1" s="M+H+3" />
        </MSPeaks>
      </Spectrum>
    </Compound>
    <Compound algo="FindByMolecularFeature">
      <Location m="236.0448" rt="0.617" y="243132" v="761264" />
      <Spectrum type="MFE" cpdAlgo="FindByMolecularFeature">
        <MSDetails p="+" />
        <Device type="TimeOfFlight" />
        <MSPeaks>
          <p rt="0.617" x="237.0520" y="243131.59" v="704154" z="1" s="M+H" />
          <p rt="0.617" x="238.0535" y="28913.89" v="57110" z="1" s="M+H+1" />
        </MSPeaks>
      </Spectrum>
    </Compound>
    <Compound algo="FindByMolecularFeature">
      <Location m="202.0456" rt="0.644" y="51455" v="247756" />
      <Spectrum type="MFE" cpdAlgo="FindByMolecularFeature">
        <MSDetails p="+" />
        <Device type="TimeOfFlight" />
        <MSPeaks>
          <p rt="0.647" x="102.0328" y="1640.20" v="3354" z="2" s="M+2H" />
          <p rt="0.643" x="203.0528" y="51455.49" v="213437" z="1" s="M+H" />
          <p rt="0.646" x="204.0556" y="4165.98" v="17026" z="1" s="M+H+1" />
          <p rt="0.658" x="205.0488" y="5589.91" v="13938" z="1" s="M+H+2" />
        </MSPeaks>
      </Spectrum>
    </Compound>
    <Compound algo="FindByMolecularFeature">
      <Location m="222.0426" rt="0.647" y="51293" v="423892" />
      <Spectrum type="MFE" cpdAlgo="FindByMolecularFeature">
        <MSDetails p="+" />
        <Device type="TimeOfFlight" />
        <MSPeaks>
          <p rt="0.646" x="112.0286" y="51293.04" v="381486" z="2" s="M+2H" />
          <p rt="0.644" x="112.5298" y="3199.24" v="27493" z="2" s="M+2H+1" />
          <p rt="0.664" x="113.0308" y="2123.92" v="14913" z="2" s="M+2H+2" />
        </MSPeaks>
      </Spectrum>
    </Compound>
    <Compound algo="FindByMolecularFeature">
      <Location m="117.1155" rt="0.647" y="297840" v="1242348" />
      <Spectrum type="MFE" cpdAlgo="FindByMolecularFeature">
        <MSDetails p="+" />
        <Device type="TimeOfFlight" />
        <MSPeaks>
          <p rt="0.647" x="118.1228" y="297840.41" v="1148049" z="1" s="M+H" />
          <p rt="0.647" x="119.1262" y="23147.01" v="91199" z="1" s="M+H+1" />
          <p rt="0.655" x="120.1278" y="1291.29" v="3100" z="1" s="M+H+2" />
        </MSPeaks>
      </Spectrum>
    </Compound>
    <Compound algo="FindByMolecularFeature">
      <Location m="262.1030" rt="0.659" y="104197" v="393082" />
      <Spectrum type="MFE" cpdAlgo="FindByMolecularFeature">
        <MSDetails p="+" />
        <Device type="TimeOfFlight" />
        <MSPeaks>
          <p rt="0.660" x="263.1102" y="104197.00" v="348396" z="1" s="M+H" />
          <p rt="0.659" x="264.1139" y="10942.00" v="37799" z="1" s="M+H+1" />
          <p rt="0.654" x="265.1143" y="2250.40" v="6887" z="1" s="M+H+2" />
        </MSPeaks>
      </Spectrum>
    </Compound>
    <Compound algo="FindByMolecularFeature">
      <Location m="188.0660" rt="0.660" y="178022" v="678846" />
      <Spectrum type="MFE" cpdAlgo="FindByMolecularFeature">
        <MSDetails p="+" />
        <Device type="TimeOfFlight" />
        <MSPeaks>
          <p rt="0.660" x="189.0733" y="178021.95" v="624932" z="1" s="M+H" />
          <p rt="0.659" x="190.0768" y="12674.39" v="43877" z="1" s="M+H+1" />
          <p rt="0.664" x="191.0764" y="3174.84" v="10037" z="1" s="M+H+2" />
        </MSPeaks>
      </Spectrum>
    </Compound>
    <Compound algo="FindByMolecularFeature">
      <Location m="133.1107" rt="0.663" y="611941" v="2178641" />
      <Spectrum type="MFE" cpdAlgo="FindByMolecularFeature">
        <MSDetails p="+" />
        <Device type="TimeOfFlight" />
        <MSPeaks>
          <p rt="0.663" x="134.1179" y="611941.19" v="2033122" z="1" s="M+H" />
          <p rt="0.664" x="135.1209" y="40568.20" v="133693" z="1" s="M+H+1" />
          <p rt="0.665" x="136.1228" y="3734.08" v="11826" z="1" s="M+H+2" />
        </MSPeaks>
      </Spectrum>
    </Compound>
    <Compound algo="FindByMolecularFeature">
      <Location m="186.9928" rt="0.672" y="74122" v="1200569" />
      <Spectrum type="MFE" cpdAlgo="FindByMolecularFeature">
        <MSDetails p="+" />
        <Device type="TimeOfFlight" />
        <MSPeaks>
          <p rt="0.668" x="188.0001" y="74122.18" v="816827" z="1" s="M+H" />
          <p rt="0.677" x="189.0028" y="5925.68" v="62114" z="1" s="M+H+1" />
          <p rt="0.682" x="189.9936" y="30682.92" v="321628" z="1" s="M+H+2" />
        </MSPeaks>
      </Spectrum>
    </Compound>
    <Compound algo="FindByMolecularFeature">
      <Location m="208.0528" rt="0.688" y="99467" v="1086093" />
      <Spectrum type="MFE" cpdAlgo="FindByMolecularFeature">
        <MSDetails p="+" />
        <Device type="TimeOfFlight" />
        <MSPeaks>
          <p rt="0.688" x="209.0600" y="99466.63" v="995954" z="1" s="M+H" />
          <p rt="0.691" x="210.0639" y="7490.21" v="72182" z="1" s="M+H+1" />
          <p rt="0.688" x="211.0658" y="1955.19" v="17957" z="1" s="M+H+2" />
        </MSPeaks>
      </Spectrum>
    </Compound>
    <Compound algo="FindByMolecularFeature">
      <Location m="214.0626" rt="0.690" y="145927" v="1106892" />
      <Spectrum type="MFE" cpdAlgo="FindByMolecularFeature">
        <MSDetails p="+" />
        <Device type="TimeOfFlight" />
        <MSPeaks>
          <p rt="0.691" x="215.0699" y="145927.31" v="1010503" z="1" s="M+H" />
          <p rt="0.691" x="216.0736" y="10860.21" v="74318" z="1" s="M+H+1" />
          <p rt="0.680" x="217.0751" y="3325.99" v="22071" z="1" s="M+H+2" />
        </MSPeaks>
      </Spectrum>
    </Compound>
    <Compound algo="FindByMolecularFeature">
      <Location m="336.0343" rt="0.725" y="51500" v="339823" />
      <Spectrum type="MFE" cpdAlgo="FindByMolecularFeature">
        <MSDetails p="+" />
        <Device type="TimeOfFlight" />
        <MSPeaks>
          <p rt="0.728" x="337.0416" y="51500.48" v="284652" z="1" s="M+H" />
          <p rt="0.705" x="338.0459" y="7593.60" v="41843" z="1" s="M+H+1" />
          <p rt="0.683" x="339.0510" y="2718.25" v="13328" z="1" s="M+H+2" />
        </MSPeaks>
      </Spectrum>
    </Compound>
    <Compound algo="FindByMolecularFeature">
      <Location m="171.9695" rt="0.805" y="58938" v="582900" />
      <Spectrum type="MFE" cpdAlgo="FindByMolecularFeature">
        <MSDetails p="+" />
        <Device type="TimeOfFlight" />
        <MSPeaks>
          <p rt="0.806" x="172.9768" y="58937.77" v="524803" z="1" s="M+H" />
          <p rt="0.779" x="173.9812" y="5748.06" v="58097" z="1" s="M+H+1" />
        </MSPeaks>
      </Spectrum>
    </Compound>
    <Compound algo="FindByMolecularFeature">
      <Location m="133.1104" rt="0.848" y="195601" v="809265" />
      <Spectrum type="MFE" cpdAlgo="FindByMolecularFeature">
        <MSDetails p="+" />
        <Device type="TimeOfFlight" />
        <MSPeaks>
          <p rt="0.848" x="134.1176" y="195601.42" v="759420" z="1" s="M+H" />
          <p rt="0.850" x="135.1209" y="13271.33" v="49845" z="1" s="M+H+1" />
        </MSPeaks>
      </Spectrum>
    </Compound>
    <Compound algo="FindByMolecularFeature">
      <Location m="143.0406" rt="1.446" y="168476" v="941099" />
      <Spectrum type="MFE" cpdAlgo="FindByMolecularFeature">
        <MSDetails p="+" />
        <Device type="TimeOfFlight" />
        <MSPeaks>
          <p rt="1.446" x="144.0478" y="168476.25" v="842084" z="1" s="M+H" />
          <p rt="1.446" x="145.0508" y="13227.17" v="62968" z="1" s="M+H+1" />
          <p rt="1.447" x="146.0443" y="7658.88" v="36048" z="1" s="M+H+2" />
        </MSPeaks>
      </Spectrum>
    </Compound>
    <Compound algo="FindByMolecularFeature">
      <Location m="124.0525" rt="2.066" y="56032" v="303930" />
      <Spectrum type="MFE" cpdAlgo="FindByMolecularFeature">
        <MSDetails p="+" />
        <Device type="TimeOfFlight" />
        <MSPeaks>
          <p rt="2.065" x="125.0598" y="56031.77" v="270038" z="1" s="M+H" />
          <p rt="2.075" x="126.0623" y="5287.46" v="33892" z="1" s="M+H+1" />
        </MSPeaks>
      </Spectrum>
    </Compound>
    <Compound algo="FindByMolecularFeature">
      <Location m="274.1892" rt="2.413" y="64437" v="355800" />
      <Spectrum type="MFE" cpdAlgo="FindByMolecularFeature">
        <MSDetails p="+" />
        <Device type="TimeOfFlight" />
        <MSPeaks>
          <p rt="2.413" x="275.1965" y="64437.41" v="307140" z="1" s="M+H" />
          <p rt="2.414" x="276.1998" y="9973.12" v="46515" z="1" s="M+H+1" />
          <p rt="2.414" x="277.2032" y="574.80" v="2145" z="1" s="M+H+2" />
        </MSPeaks>
      </Spectrum>
    </Compound>
    <Compound algo="FindByMolecularFeature">
      <Location m="113.0840" rt="2.748" y="243781" v="1679811" />
      <Spectrum type="MFE" cpdAlgo="FindByMolecularFeature">
        <MSDetails p="+" />
        <Device type="TimeOfFlight" />
        <MSPeaks>
          <p rt="2.749" x="114.0913" y="243780.67" v="1550137" z="1" s="M+H" />
          <p rt="2.746" x="115.0944" y="18611.46" v="119931" z="1" s="M+H+1" />
          <p rt="2.745" x="116.1047" y="1600.88" v="9743" z="1" s="M+H+2" />
        </MSPeaks>
      </Spectrum>
    </Compound>
    <Compound algo="FindByMolecularFeature">
      <Location m="282.1676" rt="3.104" y="59913" v="335128" />
      <Spectrum type="MFE" cpdAlgo="FindByMolecularFeature">
        <MSDetails p="+" />
        <Device type="TimeOfFlight" />
        <MSPeaks>
          <p rt="3.104" x="283.1749" y="59912.80" v="292599" z="1" s="M+H" />
          <p rt="3.106" x="284.1786" y="8571.61" v="38634" z="1" s="M+H+1" />
          <p rt="3.102" x="285.1800" y="1639.73" v="3895" z="1" s="M+H+2" />
        </MSPeaks>
      </Spectrum>
    </Compound>
    <Compound algo="FindByMolecularFeature">
      <Location m="195.0869" rt="3.165" y="82619" v="446671" />
      <Spectrum type="MFE" cpdAlgo="FindByMolecularFeature">
        <MSDetails p="+" />
        <Device type="TimeOfFlight" />
        <MSPeaks>
          <p rt="3.165" x="196.0942" y="82619.30" v="406510" z="1" s="M+H" />
          <p rt="3.166" x="197.0974" y="7930.87" v="40161" z="1" s="M+H+1" />
        </MSPeaks>
      </Spectrum>
    </Compound>
    <Compound algo="FindByMolecularFeature">
      <Location m="127.0994" rt="3.167" y="339378" v="1961417" />
      <Spectrum type="MFE" cpdAlgo="FindByMolecularFeature">
        <MSDetails p="+" />
        <Device type="TimeOfFlight" />
        <MSPeaks>
          <p rt="3.167" x="128.1067" y="339378.06" v="1811579" z="1" s="M+H" />
          <p rt="3.167" x="129.1099" y="28867.81" v="141766" z="1" s="M+H+1" />
          <p rt="3.170" x="130.1125" y="1980.84" v="8072" z="1" s="M+H+2" />
        </MSPeaks>
      </Spectrum>
    </Compound>
    <Compound algo="FindByMolecularFeature">
      <Location m="155.0944" rt="3.168" y="230243" v="1370573" />
      <Spectrum type="MFE" cpdAlgo="FindByMolecularFeature">
        <MSDetails p="+" />
        <Device type="TimeOfFlight" />
        <MSPeaks>
          <p rt="3.168" x="156.1017" y="230243.28" v="1245937" z="1" s="M+H" />
          <p rt="3.170" x="157.1047" y="22771.39" v="124636" z="1" s="M+H+1" />
        </MSPeaks>
      </Spectrum>
    </Compound>
    <Compound algo="FindByMolecularFeature">
      <Location m="138.0680" rt="3.169" y="189097" v="1146507" />
      <Spectrum type="MFE" cpdAlgo="FindByMolecularFeature">
        <MSDetails p="+" />
        <Device type="TimeOfFlight" />
        <MSPeaks>
          <p rt="3.169" x="139.0753" y="189097.06" v="1048272" z="1" s="M+H" />
          <p rt="3.166" x="140.0782" y="17998.09" v="98235" z="1" s="M+H+1" />
        </MSPeaks>
      </Spectrum>
    </Compound>
    <Compound algo="FindByMolecularFeature">
      <Location m="288.2051" rt="3.245" y="292884" v="1556392" />
      <Spectrum type="MFE" cpdAlgo="FindByMolecularFeature">
        <MSDetails p="+" />
        <Device type="TimeOfFlight" />
        <MSPeaks>
          <p rt="3.245" x="289.2123" y="292883.75" v="1314649" z="1" s="M+H" />
          <p rt="3.245" x="290.2152" y="48808.42" v="218405" z="1" s="M+H+1" />
          <p rt="3.238" x="291.2171" y="5491.08" v="23338" z="1" s="M+H+2" />
        </MSPeaks>
      </Spectrum>
    </Compound>
    <Compound algo="FindByMolecularFeature">
      <Location m="141.1153" rt="3.268" y="75114" v="425137" />
      <Spectrum type="MFE" cpdAlgo="FindByMolecularFeature">
        <MSDetails p="+" />
        <Device type="TimeOfFlight" />
        <MSPeaks>
          <p rt="3.268" x="142.1226" y="75113.76" v="387776" z="1" s="M+H" />
          <p rt="3.270" x="143.1253" y="7214.99" v="37361" z="1" s="M+H+1" />
        </MSPeaks>
      </Spectrum>
    </Compound>
    <Compound algo="FindByMolecularFeature">
      <Location m="326.1941" rt="3.588" y="86752" v="476288" />
      <Spectrum type="MFE" cpdAlgo="FindByMolecularFeature">
        <MSDetails p="+" />
        <Device type="TimeOfFlight" />
        <MSPeaks>
          <p rt="3.588" x="327.2014" y="86751.82" v="403766" z="1" s="M+H" />
          <p rt="3.590" x="328.2045" y="13697.91" v="63151" z="1" s="M+H+1" />
          <p rt="3.585" x="329.2068" y="2369.06" v="9371" z="1" s="M+H+2" />
        </MSPeaks>
      </Spectrum>
    </Compound>
    <Compound algo="FindByMolecularFeature">
      <Location m="343.2206" rt="3.589" y="149686" v="873804" />
      <Spectrum type="MFE" cpdAlgo="FindByMolecularFeature">
        <MSDetails p="+" />
        <Device type="TimeOfFlight" />
        <MSPeaks>
          <p rt="3.589" x="344.2279" y="149686.08" v="731525" z="1" s="M+H" />
          <p rt="3.589" x="345.2313" y="24289.02" v="123556" z="1" s="M+H+1" />
          <p rt="3.589" x="346.2331" y="4067.05" v="18723" z="1" s="M+H+2" />
        </MSPeaks>
      </Spectrum>
    </Compound>
    <Compound algo="FindByMolecularFeature">
      <Location m="286.2256" rt="3.692" y="74248" v="388822" />
      <Spectrum type="MFE" cpdAlgo="FindByMolecularFeature">
        <MSDetails p="+" />
        <Device type="TimeOfFlight" />
        <MSPeaks>
          <p rt="3.692" x="287.2329" y="74248.13" v="326704" z="1" s="M+H" />
          <p rt="3.692" x="288.2359" y="13349.66" v="56638" z="1" s="M+H+1" />
          <p rt="3.701" x="289.2385" y="1548.73" v="5480" z="1" s="M+H+2" />
        </MSPeaks>
      </Spectrum>
    </Compound>
    <Compound algo="FindByMolecularFeature">
      <Location m="217.1314" rt="3.758" y="52555" v="307466" />
      <Spectrum type="MFE" cpdAlgo="FindByMolecularFeature">
        <MSDetails p="+" />
        <Device type="TimeOfFlight" />
        <MSPeaks>
          <p rt="3.758" x="218.1386" y="52555.50" v="269723" z="1" s="M+H" />
          <p rt="3.756" x="219.1418" y="6314.04" v="34005" z="1" s="M+H+1" />
          <p rt="3.757" x="220.1428" y="1286.57" v="3738" z="1" s="M+H+2" />
        </MSPeaks>
      </Spectrum>
    </Compound>
    <Compound algo="FindByMolecularFeature">
      <Location m="387.2471" rt="4.022" y="287169" v="1660981" />
      <Spectrum type="MFE" cpdAlgo="FindByMolecularFeature">
        <MSDetails p="+" />
        <Device type="TimeOfFlight" />
        <MSPeaks>
          <p rt="4.022" x="388.2544" y="287168.91" v="1371433" z="1" s="M+H" />
          <p rt="4.022" x="389.2574" y="51619.21" v="244426" z="1" s="M+H+1" />
          <p rt="4.018" x="390.2591" y="8794.88" v="40816" z="1" s="M+H+2" />
          <p rt="4.022" x="391.2622" y="948.27" v="4305" z="1" s="M+H+3" />
        </MSPeaks>
      </Spectrum>
    </Compound>
    <Compound algo="FindByMolecularFeature">
      <Location m="370.2201" rt="4.023" y="88991" v="519972" />
      <Spectrum type="MFE" cpdAlgo="FindByMolecularFeature">
        <MSDetails p="+" />
        <Device type="TimeOfFlight" />
        <MSPeaks>
          <p rt="4.023" x="371.2273" y="88990.59" v="428538" z="1" s="M+H" />
          <p rt="4.022" x="372.2308" y="16777.69" v="79473" z="1" s="M+H+1" />
          <p rt="4.022" x="373.2327" y="2750.46" v="11961" z="1" s="M+H+2" />
        </MSPeaks>
      </Spectrum>
    </Compound>
    <Compound algo="FindByMolecularFeature">
      <Location m="302.2210" rt="4.183" y="695864" v="3736155" />
      <Spectrum type="MFE" cpdAlgo="FindByMolecularFeature">
        <MSDetails p="+" />
        <Device type="TimeOfFlight" />
        <MSPeaks>
          <p rt="4.183" x="152.1166" y="2982.75" v="12574" z="2" s="M+2H" />
          <p rt="4.183" x="303.2283" y="695864.38" v="3140273" z="1" s="M+H" />
          <p rt="4.183" x="304.2311" y="115288.57" v="513136" z="1" s="M+H+1" />
          <p rt="4.186" x="305.2335" y="14538.53" v="64450" z="1" s="M+H+2" />
          <p rt="4.177" x="306.2360" y="1347.84" v="5722" z="1" s="M+H+3" />
        </MSPeaks>
      </Spectrum>
    </Compound>
    <Compound algo="FindByMolecularFeature">
      <Location m="431.2735" rt="4.405" y="337571" v="2112993" />
      <Spectrum type="MFE" cpdAlgo="FindByMolecularFeature">
        <MSDetails p="+" />
        <Device type="TimeOfFlight" />
        <MSPeaks>
          <p rt="4.404" x="432.2807" y="337570.72" v="1700545" z="1" s="M+H" />
          <p rt="4.406" x="433.2836" y="68437.29" v="343290" z="1" s="M+H+1" />
          <p rt="4.409" x="434.2859" y="12635.29" v="61419" z="1" s="M+H+2" />
          <p rt="4.407" x="435.2887" y="1608.95" v="7740" z="1" s="M+H+3" />
        </MSPeaks>
      </Spectrum>
    </Compound>
    <Compound algo="FindByMolecularFeature">
      <Location m="414.2465" rt="4.406" y="82833" v="502115" />
      <Spectrum type="MFE" cpdAlgo="FindByMolecularFeature">
        <MSDetails p="+" />
        <Device type="TimeOfFlight" />
        <MSPeaks>
          <p rt="4.405" x="415.2538" y="82833.27" v="407413" z="1" s="M+H" />
          <p rt="4.408" x="416.2571" y="15726.07" v="77195" z="1" s="M+H+1" />
          <p rt="4.410" x="417.2588" y="3806.44" v="17506" z="1" s="M+H+2" />
        </MSPeaks>
      </Spectrum>
    </Compound>
    <Compound algo="FindByMolecularFeature">
      <Location m="427.1533" rt="4.442" y="66512" v="540472" />
      <Spectrum type="MFE" cpdAlgo="FindByMolecularFeature">
        <MSDetails p="+" />
        <Device type="TimeOfFlight" />
        <MSPeaks>
          <p rt="4.442" x="428.1606" y="66512.01" v="334163" z="1" s="M+H" />
          <p rt="4.442" x="429.1666" y="34696.95" v="173691" z="1" s="M+H+1" />
          <p rt="4.443" x="430.1696" y="6554.43" v="32617" z="1" s="M+H+2" />
        </MSPeaks>
      </Spectrum>
    </Compound>
    <Compound algo="FindByMolecularFeature">
      <Location m="412.1886" rt="4.443" y="64234" v="349536" />
      <Spectrum type="MFE" cpdAlgo="FindByMolecularFeature">
        <MSDetails p="+" />
        <Device type="TimeOfFlight" />
        <MSPeaks>
          <p rt="4.443" x="413.1959" y="64234.46" v="280794" z="1" s="M+H" />
          <p rt="4.444" x="414.1994" y="13175.85" v="57269" z="1" s="M+H+1" />
          <p rt="4.435" x="415.2018" y="2673.77" v="11473" z="1" s="M+H+2" />
        </MSPeaks>
      </Spectrum>
    </Compound>
    <Compound algo="FindByMolecularFeature">
      <Location m="152.0840" rt="4.443" y="145454" v="979336" />
      <Spectrum type="MFE" cpdAlgo="FindByMolecularFeature">
        <MSDetails p="+" />
        <Device type="TimeOfFlight" />
        <MSPeaks>
          <p rt="4.443" x="153.0913" y="145454.11" v="884204" z="1" s="M+H" />
          <p rt="4.443" x="154.0944" y="14016.83" v="85524" z="1" s="M+H+1" />
          <p rt="4.422" x="155.1045" y="1936.69" v="9609" z="1" s="M+H+2" />
        </MSPeaks>
      </Spectrum>
    </Compound>
    <Compound algo="FindByMolecularFeature">
      <Location m="141.1158" rt="4.444" y="794645" v="5246806" />
      <Spectrum type="MFE" cpdAlgo="FindByMolecularFeature">
        <MSDetails p="+" />
        <Device type="TimeOfFlight" />
        <MSPeaks>
          <p rt="4.444" x="142.1230" y="794645.38" v="4802527" z="1" s="M+H" />
          <p rt="4.444" x="143.1259" y="69585.09" v="419402" z="1" s="M+H+1" />
          <p rt="4.452" x="144.1287" y="4321.88" v="24877" z="1" s="M+H+2" />
        </MSPeaks>
      </Spectrum>
    </Compound>
    <Compound algo="FindByMolecularFeature">
      <Location m="187.1208" rt="4.444" y="118523" v="929130" />
      <Spectrum type="MFE" cpdAlgo="FindByMolecularFeature">
        <MSDetails p="+" />
        <Device type="TimeOfFlight" />
        <MSPeaks>
          <p rt="4.444" x="188.1280" y="118522.70" v="650918" z="1" s="M+H" />
          <p rt="4.447" x="189.1314" y="12202.11" v="67805" z="1" s="M+H+1" />
          <p rt="4.434" x="190.1338" y="1561.50" v="7098" z="1" s="M+H+2" />
          <p rt="4.441" x="375.2489" y="16850.61" v="84209" z="1" s="2M+H" />
          <p rt="4.442" x="376.2523" y="3314.38" v="17445" z="1" s="2M+H+1" />
        </MSPeaks>
      </Spectrum>
    </Compound>
    <Compound algo="FindByMolecularFeature">
      <Location m="134.0730" rt="4.444" y="90257" v="597211" />
      <Spectrum type="MFE" cpdAlgo="FindByMolecularFeature">
        <MSDetails p="+" />
        <Device type="TimeOfFlight" />
        <MSPeaks>
          <p rt="4.445" x="135.0803" y="90256.75" v="544539" z="1" s="M+H" />
          <p rt="4.441" x="136.0834" y="8952.31" v="52672" z="1" s="M+H+1" />
        </MSPeaks>
      </Spectrum>
    </Compound>
    <Compound algo="FindByMolecularFeature">
      <Location m="169.1106" rt="4.444" y="916381" v="6219711" />
      <Spectrum type="MFE" cpdAlgo="FindByMolecularFeature">
        <MSDetails p="+" />
        <Device type="TimeOfFlight" />
        <MSPeaks>
          <p rt="4.444" x="170.1179" y="916381.06" v="5621857" z="1" s="M+H" />
          <p rt="4.445" x="171.1207" y="97607.55" v="597854" z="1" s="M+H+1" />
        </MSPeaks>
      </Spectrum>
    </Compound>
    <Compound algo="FindByMolecularFeature">
      <Location m="124.0893" rt="4.445" y="191247" v="1245217" />
      <Spectrum type="MFE" cpdAlgo="FindByMolecularFeature">
        <MSDetails p="+" />
        <Device type="TimeOfFlight" />
        <MSPeaks>
          <p rt="4.445" x="125.0966" y="191246.69" v="1131234" z="1" s="M+H" />
          <p rt="4.445" x="126.0996" y="16945.93" v="106984" z="1" s="M+H+1" />
          <p rt="4.436" x="127.1033" y="1253.96" v="6998" z="1" s="M+H+2" />
        </MSPeaks>
      </Spectrum>
    </Compound>
    <Compound algo="FindByMolecularFeature">
      <Location m="209.1028" rt="4.445" y="295337" v="1896637" />
      <Spectrum type="MFE" cpdAlgo="FindByMolecularFeature">
        <MSDetails p="+" />
        <Device type="TimeOfFlight" />
        <MSPeaks>
          <p rt="4.445" x="210.1101" y="295337.00" v="1697495" z="1" s="M+H" />
          <p rt="4.444" x="211.1132" y="30565.68" v="179272" z="1" s="M+H+1" />
          <p rt="4.451" x="212.1170" y="2526.45" v="15479" z="1" s="M+H+2" />
          <p rt="4.454" x="419.2118" y="1002.51" v="2195" z="1" s="2M+H" />
        </MSPeaks>
      </Spectrum>
    </Compound>
    <Compound algo="FindByMolecularFeature">
      <Location m="475.2994" rt="4.750" y="333549" v="2098026" />
      <Spectrum type="MFE" cpdAlgo="FindByMolecularFeature">
        <MSDetails p="+" />
        <Device type="TimeOfFlight" />
        <MSPeaks>
          <p rt="4.751" x="476.3067" y="333549.19" v="1656374" z="1" s="M+H" />
          <p rt="4.749" x="477.3097" y="72486.84" v="359866" z="1" s="M+H+1" />
          <p rt="4.751" x="478.3116" y="14943.71" v="72453" z="1" s="M+H+2" />
          <p rt="4.751" x="479.3133" y="1940.74" v="9332" z="1" s="M+H+3" />
        </MSPeaks>
      </Spectrum>
    </Compound>
    <Compound algo="FindByMolecularFeature">
      <Location m="458.2725" rt="4.750" y="68876" v="424156" />
      <Spectrum type="MFE" cpdAlgo="FindByMolecularFeature">
        <MSDetails p="+" />
        <Device type="TimeOfFlight" />
        <MSPeaks>
          <p rt="4.750" x="459.2797" y="68876.21" v="337555" z="1" s="M+H" />
          <p rt="4.751" x="460.2832" y="14879.52" v="71732" z="1" s="M+H+1" />
          <p rt="4.751" x="461.2854" y="3074.96" v="14870" z="1" s="M+H+2" />
        </MSPeaks>
      </Spectrum>
    </Compound>
    <Compound algo="FindByMolecularFeature">
      <Location m="193.1082" rt="4.765" y="65262" v="1062555" />
      <Spectrum type="MFE" cpdAlgo="FindByMolecularFeature">
        <MSDetails p="+" />
        <Device type="TimeOfFlight" />
        <MSPeaks>
          <p rt="4.768" x="194.1155" y="65262.11" v="887343" z="1" s="M+H" />
          <p rt="4.759" x="195.1169" y="11469.93" v="157061" z="1" s="M+H+1" />
          <p rt="4.740" x="196.1050" y="1901.18" v="18151" z="1" s="M+H+2" />
        </MSPeaks>
      </Spectrum>
    </Compound>
    <Compound algo="FindByMolecularFeature">
      <Location m="171.1257" rt="4.768" y="100477" v="1551669" />
      <Spectrum type="MFE" cpdAlgo="FindByMolecularFeature">
        <MSDetails p="+" />
        <Device type="TimeOfFlight" />
        <MSPeaks>
          <p rt="4.768" x="172.1330" y="100476.99" v="1403444" z="1" s="M+H" />
          <p rt="4.768" x="173.1360" y="10590.48" v="135146" z="1" s="M+H+1" />
          <p rt="4.775" x="174.1380" y="1382.60" v="13078" z="1" s="M+H+2" />
        </MSPeaks>
      </Spectrum>
    </Compound>
    <Compound algo="FindByMolecularFeature">
      <Location m="519.3256" rt="5.060" y="255197" v="1665845" />
      <Spectrum type="MFE" cpdAlgo="FindByMolecularFeature">
        <MSDetails p="+" />
        <Device type="TimeOfFlight" />
        <MSPeaks>
          <p rt="5.060" x="520.3329" y="255197.05" v="1290242" z="1" s="M+H" />
          <p rt="5.060" x="521.3359" y="59514.05" v="301322" z="1" s="M+H+1" />
          <p rt="5.060" x="522.3380" y="13172.33" v="65862" z="1" s="M+H+2" />
          <p rt="5.054" x="523.3408" y="1745.29" v="8419" z="1" s="M+H+3" />
        </MSPeaks>
      </Spectrum>
    </Compound>
    <Compound algo="FindByMolecularFeature">
      <Location m="502.2987" rt="5.061" y="51656" v="322696" />
      <Spectrum type="MFE" cpdAlgo="FindByMolecularFeature">
        <MSDetails p="+" />
        <Device type="TimeOfFlight" />
        <MSPeaks>
          <p rt="5.061" x="503.3060" y="51656.38" v="248002" z="1" s="M+H" />
          <p rt="5.062" x="504.3092" y="13061.48" v="62426" z="1" s="M+H+1" />
          <p rt="5.057" x="505.3117" y="2798.34" v="12268" z="1" s="M+H+2" />
        </MSPeaks>
      </Spectrum>
    </Compound>
    <Compound algo="FindByMolecularFeature">
      <Location m="316.2362" rt="5.162" y="94984" v="501345" />
      <Spectrum type="MFE" cpdAlgo="FindByMolecularFeature">
        <MSDetails p="+" />
        <Device type="TimeOfFlight" />
        <MSPeaks>
          <p rt="5.162" x="317.2435" y="94983.67" v="415605" z="1" s="M+H" />
          <p rt="5.165" x="318.2465" y="16878.68" v="75884" z="1" s="M+H+1" />
          <p rt="5.163" x="319.2486" y="2309.54" v="9856" z="1" s="M+H+2" />
        </MSPeaks>
      </Spectrum>
    </Compound>
    <Compound algo="FindByMolecularFeature">
      <Location m="153.1153" rt="5.320" y="75922" v="488995" />
      <Spectrum type="MFE" cpdAlgo="FindByMolecularFeature">
        <MSDetails p="+" />
        <Device type="TimeOfFlight" />
        <MSPeaks>
          <p rt="5.320" x="154.1226" y="75921.54" v="443583" z="1" s="M+H" />
          <p rt="5.320" x="155.1258" y="8015.54" v="43152" z="1" s="M+H+1" />
          <p rt="5.297" x="156.1298" y="722.63" v="2260" z="1" s="M+H+2" />
        </MSPeaks>
      </Spectrum>
    </Compound>
    <Compound algo="FindByMolecularFeature">
      <Location m="563.3515" rt="5.340" y="158107" v="1109605" />
      <Spectrum type="MFE" cpdAlgo="FindByMolecularFeature">
        <MSDetails p="+" />
        <Device type="TimeOfFlight" />
        <MSPeaks>
          <p rt="5.340" x="564.3588" y="158106.80" v="833612" z="1" s="M+H" />
          <p rt="5.340" x="565.3619" y="41879.91" v="221425" z="1" s="M+H+1" />
          <p rt="5.340" x="566.3641" y="9273.49" v="47611" z="1" s="M+H+2" />
          <p rt="5.338" x="567.3670" y="1379.04" v="6956" z="1" s="M+H+3" />
        </MSPeaks>
      </Spectrum>
    </Compound>
    <Compound algo="FindByMolecularFeature">
      <Location m="607.3774" rt="5.596" y="89752" v="625991" />
      <Spectrum type="MFE" cpdAlgo="FindByMolecularFeature">
        <MSDetails p="+" />
        <Device type="TimeOfFlight" />
        <MSPeaks>
          <p rt="5.593" x="304.6969" y="1898.36" v="7585" z="2" s="M+2H" />
          <p rt="5.597" x="608.3846" y="89751.52" v="453181" z="1" s="M+H" />
          <p rt="5.594" x="609.3881" y="26525.49" v="133001" z="1" s="M+H+1" />
          <p rt="5.596" x="610.3897" y="5935.06" v="29039" z="1" s="M+H+2" />
          <p rt="5.590" x="611.3922" y="662.60" v="3185" z="1" s="M+H+3" />
        </MSPeaks>
      </Spectrum>
    </Compound>
    <Compound algo="FindByMolecularFeature">
      <Location m="241.1312" rt="5.760" y="73836" v="515828" />
      <Spectrum type="MFE" cpdAlgo="FindByMolecularFeature">
        <MSDetails p="+" />
        <Device type="TimeOfFlight" />
        <MSPeaks>
          <p rt="5.760" x="242.1385" y="73836.41" v="449550" z="1" s="M+H" />
          <p rt="5.761" x="243.1418" y="11182.75" v="66278" z="1" s="M+H+1" />
        </MSPeaks>
      </Spectrum>
    </Compound>
    <Compound algo="FindByMolecularFeature">
      <Location m="155.1308" rt="5.779" y="86095" v="541022" />
      <Spectrum type="MFE" cpdAlgo="FindByMolecularFeature">
        <MSDetails p="+" />
        <Device type="TimeOfFlight" />
        <MSPeaks>
          <p rt="5.779" x="156.1381" y="86095.39" v="488040" z="1" s="M+H" />
          <p rt="5.778" x="157.1413" y="9623.98" v="52982" z="1" s="M+H+1" />
        </MSPeaks>
      </Spectrum>
    </Compound>
    <Compound algo="FindByMolecularFeature">
      <Location m="183.1257" rt="5.780" y="173520" v="1201980" />
      <Spectrum type="MFE" cpdAlgo="FindByMolecularFeature">
        <MSDetails p="+" />
        <Device type="TimeOfFlight" />
        <MSPeaks>
          <p rt="5.781" x="184.1330" y="173519.66" v="1076137" z="1" s="M+H" />
          <p rt="5.779" x="185.1364" y="20792.73" v="125843" z="1" s="M+H+1" />
        </MSPeaks>
      </Spectrum>
    </Compound>
    <Compound algo="FindByMolecularFeature">
      <Location m="162.1043" rt="6.035" y="52630" v="505773" />
      <Spectrum type="MFE" cpdAlgo="FindByMolecularFeature">
        <MSDetails p="+" />
        <Device type="TimeOfFlight" />
        <MSPeaks>
          <p rt="6.034" x="163.1116" y="52630.48" v="438986" z="1" s="M+H" />
          <p rt="6.041" x="164.1150" y="7991.39" v="66787" z="1" s="M+H+1" />
        </MSPeaks>
      </Spectrum>
    </Compound>
    <Compound algo="FindByMolecularFeature">
      <Location m="225.1364" rt="6.132" y="54945" v="416834" />
      <Spectrum type="MFE" cpdAlgo="FindByMolecularFeature">
        <MSDetails p="+" />
        <Device type="TimeOfFlight" />
        <MSPeaks>
          <p rt="6.133" x="226.1436" y="54945.20" v="353298" z="1" s="M+H" />
          <p rt="6.133" x="227.1469" y="8454.31" v="55720" z="1" s="M+H+1" />
          <p rt="6.118" x="228.1536" y="1379.62" v="7816" z="1" s="M+H+2" />
        </MSPeaks>
      </Spectrum>
    </Compound>
    <Compound algo="FindByMolecularFeature">
      <Location m="330.2518" rt="6.136" y="52529" v="299100" />
      <Spectrum type="MFE" cpdAlgo="FindByMolecularFeature">
        <MSDetails p="+" />
        <Device type="TimeOfFlight" />
        <MSPeaks>
          <p rt="6.136" x="331.2590" y="52528.75" v="244831" z="1" s="M+H" />
          <p rt="6.136" x="332.2622" y="10752.10" v="49457" z="1" s="M+H+1" />
          <p rt="6.132" x="333.2644" y="1443.20" v="4811" z="1" s="M+H+2" />
        </MSPeaks>
      </Spectrum>
    </Compound>
    <Compound algo="FindByMolecularFeature">
      <Location m="231.1837" rt="6.252" y="299758" v="1631531" />
      <Spectrum type="MFE" cpdAlgo="FindByMolecularFeature">
        <MSDetails p="+" />
        <Device type="TimeOfFlight" />
        <MSPeaks>
          <p rt="6.252" x="232.1909" y="299758.44" v="1427874" z="1" s="M+H" />
          <p rt="6.253" x="233.1939" y="39231.12" v="183976" z="1" s="M+H+1" />
          <p rt="6.248" x="234.1965" y="4401.07" v="19680" z="1" s="M+H+2" />
        </MSPeaks>
      </Spectrum>
    </Compound>
    <Compound algo="FindByMolecularFeature">
      <Location m="167.1310" rt="6.616" y="85080" v="601157" />
      <Spectrum type="MFE" cpdAlgo="FindByMolecularFeature">
        <MSDetails p="+" />
        <Device type="TimeOfFlight" />
        <MSPeaks>
          <p rt="6.616" x="168.1383" y="85079.71" v="536356" z="1" s="M+H" />
          <p rt="6.616" x="169.1411" y="10259.88" v="64801" z="1" s="M+H+1" />
        </MSPeaks>
      </Spectrum>
    </Compound>
    <Compound algo="FindByMolecularFeature">
      <Location m="170.1416" rt="6.685" y="85528" v="1078881" />
      <Spectrum type="MFE" cpdAlgo="FindByMolecularFeature">
        <MSDetails p="+" />
        <Device type="TimeOfFlight" />
        <MSPeaks>
          <p rt="6.684" x="171.1489" y="85528.23" v="974962" z="1" s="M+H" />
          <p rt="6.687" x="172.1521" y="9428.05" v="99793" z="1" s="M+H+1" />
          <p rt="6.704" x="173.1536" y="1015.98" v="4126" z="1" s="M+H+2" />
        </MSPeaks>
      </Spectrum>
    </Compound>
    <Compound algo="FindByMolecularFeature">
      <Location m="197.1417" rt="7.083" y="197656" v="1778896" />
      <Spectrum type="MFE" cpdAlgo="FindByMolecularFeature">
        <MSDetails p="+" />
        <Device type="TimeOfFlight" />
        <MSPeaks>
          <p rt="7.083" x="198.1489" y="197655.84" v="1576397" z="1" s="M+H" />
          <p rt="7.082" x="199.1522" y="25436.27" v="202499" z="1" s="M+H+1" />
        </MSPeaks>
      </Spectrum>
    </Compound>
    <Compound algo="FindByMolecularFeature">
      <Location m="245.1992" rt="7.649" y="177473" v="965079" />
      <Spectrum type="MFE" cpdAlgo="FindByMolecularFeature">
        <MSDetails p="+" />
        <Device type="TimeOfFlight" />
        <MSPeaks>
          <p rt="7.649" x="246.2064" y="177473.33" v="831602" z="1" s="M+H" />
          <p rt="7.650" x="247.2097" y="25734.98" v="121759" z="1" s="M+H+1" />
          <p rt="7.646" x="248.2114" y="2775.68" v="11718" z="1" s="M+H+2" />
        </MSPeaks>
      </Spectrum>
    </Compound>
    <Compound algo="FindByMolecularFeature">
      <Location m="263.2247" rt="8.732" y="114844" v="801335" />
      <Spectrum type="MFE" cpdAlgo="FindByMolecularFeature">
        <MSDetails p="+" />
        <Device type="TimeOfFlight" />
        <MSPeaks>
          <p rt="8.732" x="264.2320" y="114843.64" v="663559" z="1" s="M+H" />
          <p rt="8.733" x="265.2353" y="22551.24" v="126727" z="1" s="M+H+1" />
          <p rt="8.734" x="266.2378" y="2641.98" v="11049" z="1" s="M+H+2" />
        </MSPeaks>
      </Spectrum>
    </Compound>
    <Compound algo="FindByMolecularFeature">
      <Location m="218.1669" rt="8.733" y="329272" v="2460111" />
      <Spectrum type="MFE" cpdAlgo="FindByMolecularFeature">
        <MSDetails p="+" />
        <Device type="TimeOfFlight" />
        <MSPeaks>
          <p rt="8.733" x="219.1742" y="329272.38" v="2099942" z="1" s="M+H" />
          <p rt="8.734" x="220.1773" y="56459.09" v="329534" z="1" s="M+H+1" />
          <p rt="8.737" x="221.1810" y="4850.97" v="30634" z="1" s="M+H+2" />
        </MSPeaks>
      </Spectrum>
    </Compound>
    <Compound algo="FindByMolecularFeature">
      <Location m="143.1309" rt="8.788" y="132413" v="1045331" />
      <Spectrum type="MFE" cpdAlgo="FindByMolecularFeature">
        <MSDetails p="+" />
        <Device type="TimeOfFlight" />
        <MSPeaks>
          <p rt="8.788" x="144.1382" y="132413.00" v="952794" z="1" s="M+H" />
          <p rt="8.789" x="145.1416" y="11901.85" v="89308" z="1" s="M+H+1" />
          <p rt="8.789" x="146.1443" y="845.11" v="3229" z="1" s="M+H+2" />
        </MSPeaks>
      </Spectrum>
    </Compound>
    <Compound algo="FindByMolecularFeature">
      <Location m="170.1312" rt="8.904" y="52703" v="241489" />
      <Spectrum type="MFE" cpdAlgo="FindByMolecularFeature">
        <MSDetails p="+" />
        <Device type="TimeOfFlight" />
        <MSPeaks>
          <p rt="8.905" x="171.1385" y="52702.79" v="218871" z="1" s="M+H" />
          <p rt="8.900" x="172.1396" y="5446.13" v="22618" z="1" s="M+H+1" />
        </MSPeaks>
      </Spectrum>
    </Compound>
    <Compound algo="FindByMolecularFeature">
      <Location m="259.2150" rt="8.905" y="385609" v="2083698" />
      <Spectrum type="MFE" cpdAlgo="FindByMolecularFeature">
        <MSDetails p="+" />
        <Device type="TimeOfFlight" />
        <MSPeaks>
          <p rt="8.905" x="260.2222" y="385608.94" v="1777381" z="1" s="M+H" />
          <p rt="8.904" x="261.2254" y="59288.16" v="273561" z="1" s="M+H+1" />
          <p rt="8.904" x="262.2277" y="6757.31" v="30153" z="1" s="M+H+2" />
          <p rt="8.890" x="263.2324" y="595.18" v="2604" z="1" s="M+H+3" />
        </MSPeaks>
      </Spectrum>
    </Compound>
    <Compound algo="FindByMolecularFeature">
      <Location m="211.0744" rt="9.081" y="85473" v="755974" />
      <Spectrum type="MFE" cpdAlgo="FindByMolecularFeature">
        <MSDetails p="+" />
        <Device type="TimeOfFlight" />
        <MSPeaks>
          <p rt="9.081" x="212.0817" y="85472.95" v="662846" z="1" s="M+H" />
          <p rt="9.078" x="213.0847" y="11962.21" v="93129" z="1" s="M+H+1" />
        </MSPeaks>
      </Spectrum>
    </Compound>
    <Compound algo="FindByMolecularFeature">
      <Location m="186.1189" rt="9.198" y="129942" v="1692423" />
      <Spectrum type="MFE" cpdAlgo="FindByMolecularFeature">
        <MSDetails p="+" />
        <Device type="TimeOfFlight" />
        <MSPeaks>
          <p rt="9.198" x="187.1262" y="129941.52" v="1459577" z="1" s="M+H" />
          <p rt="9.200" x="188.1290" y="15240.17" v="166946" z="1" s="M+H+1" />
          <p rt="9.209" x="189.1242" y="6287.88" v="65900" z="1" s="M+H+2" />
        </MSPeaks>
      </Spectrum>
    </Compound>
    <Compound algo="FindByMolecularFeature">
      <Location m="319.1995" rt="9.290" y="106033" v="934830" />
      <Spectrum type="MFE" cpdAlgo="FindByMolecularFeature">
        <MSDetails p="+" />
        <Device type="TimeOfFlight" />
        <MSPeaks>
          <p rt="9.290" x="320.2068" y="106032.71" v="767997" z="1" s="M+H" />
          <p rt="9.290" x="321.2100" y="18870.26" v="138757" z="1" s="M+H+1" />
          <p rt="9.289" x="322.2079" y="4515.43" v="28075" z="1" s="M+H+2" />
        </MSPeaks>
      </Spectrum>
    </Compound>
    <Compound algo="FindByMolecularFeature">
      <Location m="162.1043" rt="10.003" y="78167" v="739793" />
      <Spectrum type="MFE" cpdAlgo="FindByMolecularFeature">
        <MSDetails p="+" />
        <Device type="TimeOfFlight" />
        <MSPeaks>
          <p rt="10.003" x="163.1116" y="78166.80" v="650422" z="1" s="M+H" />
          <p rt="10.006" x="164.1148" y="10731.73" v="89371" z="1" s="M+H+1" />
        </MSPeaks>
      </Spectrum>
    </Compound>
    <Compound algo="FindByMolecularFeature">
      <Location m="273.2305" rt="10.041" y="206153" v="1159589" />
      <Spectrum type="MFE" cpdAlgo="FindByMolecularFeature">
        <MSDetails p="+" />
        <Device type="TimeOfFlight" />
        <MSPeaks>
          <p rt="10.041" x="274.2377" y="206152.56" v="997420" z="1" s="M+H" />
          <p rt="10.041" x="275.2408" y="34786.31" v="162169" z="1" s="M+H+1" />
        </MSPeaks>
      </Spectrum>
    </Compound>
    <Compound algo="FindByMolecularFeature">
      <Location m="180.1151" rt="10.178" y="230978" v="2039424" />
      <Spectrum type="MFE" cpdAlgo="FindByMolecularFeature">
        <MSDetails p="+" />
        <Device type="TimeOfFlight" />
        <MSPeaks>
          <p rt="10.178" x="181.1224" y="230978.30" v="1790499" z="1" s="M+H" />
          <p rt="10.177" x="182.1254" y="29180.58" v="229872" z="1" s="M+H+1" />
          <p rt="10.172" x="183.1277" y="2842.60" v="19053" z="1" s="M+H+2" />
        </MSPeaks>
      </Spectrum>
    </Compound>
    <Compound algo="FindByMolecularFeature">
      <Location m="435.2255" rt="10.382" y="72579" v="640918" />
      <Spectrum type="MFE" cpdAlgo="FindByMolecularFeature">
        <MSDetails p="+" />
        <Device type="TimeOfFlight" />
        <MSPeaks>
          <p rt="10.382" x="436.2327" y="72579.49" v="494127" z="1" s="M+H" />
          <p rt="10.383" x="437.2361" y="18016.39" v="123829" z="1" s="M+H+1" />
          <p rt="10.382" x="438.2389" y="3487.51" v="21101" z="1" s="M+H+2" />
          <p rt="10.401" x="439.2411" y="219.33" v="1861" z="1" s="M+H+3" />
        </MSPeaks>
      </Spectrum>
    </Compound>
    <Compound algo="FindByMolecularFeature">
      <Location m="286.1934" rt="10.524" y="264503" v="2346134" />
      <Spectrum type="MFE" cpdAlgo="FindByMolecularFeature">
        <MSDetails p="+" />
        <Device type="TimeOfFlight" />
        <MSPeaks>
          <p rt="10.524" x="287.2006" y="264502.72" v="1888617" z="1" s="M+H" />
          <p rt="10.525" x="288.2039" y="55957.98" v="403366" z="1" s="M+H+1" />
          <p rt="10.520" x="289.2074" y="7703.41" v="54151" z="1" s="M+H+2" />
        </MSPeaks>
      </Spectrum>
    </Compound>
    <Compound algo="FindByMolecularFeature">
      <Location m="157.1464" rt="10.750" y="52490" v="614226" />
      <Spectrum type="MFE" cpdAlgo="FindByMolecularFeature">
        <MSDetails p="+" />
        <Device type="TimeOfFlight" />
        <MSPeaks>
          <p rt="10.750" x="158.1537" y="52490.46" v="573938" z="1" s="M+H" />
          <p rt="10.749" x="159.1573" y="5463.21" v="40288" z="1" s="M+H+1" />
        </MSPeaks>
      </Spectrum>
    </Compound>
    <Compound algo="FindByMolecularFeature">
      <Location m="263.1886" rt="10.770" y="53881" v="506253" />
      <Spectrum type="MFE" cpdAlgo="FindByMolecularFeature">
        <MSDetails p="+" />
        <Device type="TimeOfFlight" />
        <MSPeaks>
          <p rt="10.770" x="264.1958" y="53881.06" v="434028" z="1" s="M+H" />
          <p rt="10.767" x="265.1983" y="9464.30" v="72225" z="1" s="M+H+1" />
        </MSPeaks>
      </Spectrum>
    </Compound>
    <Compound algo="FindByMolecularFeature">
      <Location m="295.2511" rt="10.802" y="157660" v="1587832" />
      <Spectrum type="MFE" cpdAlgo="FindByMolecularFeature">
        <MSDetails p="+" />
        <Device type="TimeOfFlight" />
        <MSPeaks>
          <p rt="10.803" x="296.2584" y="157660.05" v="1288099" z="1" s="M+H" />
          <p rt="10.801" x="297.2617" y="32478.48" v="261213" z="1" s="M+H+1" />
          <p rt="10.794" x="298.2637" y="5080.10" v="38519" z="1" s="M+H+2" />
        </MSPeaks>
      </Spectrum>
    </Compound>
    <Compound algo="FindByMolecularFeature">
      <Location m="227.1886" rt="10.841" y="177620" v="3879918" />
      <Spectrum type="MFE" cpdAlgo="FindByMolecularFeature">
        <MSDetails p="+" />
        <Device type="TimeOfFlight" />
        <MSPeaks>
          <p rt="10.841" x="228.1959" y="177619.73" v="3271938" z="1" s="M+H" />
          <p rt="10.839" x="229.1990" y="27626.74" v="550702" z="1" s="M+H+1" />
          <p rt="10.847" x="230.2010" y="2981.75" v="55422" z="1" s="M+H+2" />
          <p rt="10.865" x="231.2078" y="106.21" v="1857" z="1" s="M+H+3" />
        </MSPeaks>
      </Spectrum>
    </Compound>
    <Compound algo="FindByMolecularFeature">
      <Location m="329.2566" rt="10.889" y="94845" v="847844" />
      <Spectrum type="MFE" cpdAlgo="FindByMolecularFeature">
        <MSDetails p="+" />
        <Device type="TimeOfFlight" />
        <MSPeaks>
          <p rt="10.890" x="330.2639" y="94844.59" v="705979" z="1" s="M+H" />
          <p rt="10.888" x="331.2672" y="19062.61" v="141865" z="1" s="M+H+1" />
        </MSPeaks>
      </Spectrum>
    </Compound>
    <Compound algo="FindByMolecularFeature">
      <Location m="278.0860" rt="11.042" y="188822" v="2109841" />
      <Spectrum type="MFE" cpdAlgo="FindByMolecularFeature">
        <MSDetails p="+" />
        <Device type="TimeOfFlight" />
        <MSPeaks>
          <p rt="11.042" x="279.0933" y="188821.78" v="1725710" z="1" s="M+H" />
          <p rt="11.042" x="280.0966" y="40274.47" v="346187" z="1" s="M+H+1" />
          <p rt="11.039" x="281.0998" y="4288.25" v="35646" z="1" s="M+H+2" />
          <p rt="11.058" x="282.1100" y="276.35" v="2297" z="1" s="M+H+3" />
        </MSPeaks>
      </Spectrum>
    </Compound>
    <Compound algo="FindByMolecularFeature">
      <Location m="281.1991" rt="11.258" y="68519" v="599730" />
      <Spectrum type="MFE" cpdAlgo="FindByMolecularFeature">
        <MSDetails p="+" />
        <Device type="TimeOfFlight" />
        <MSPeaks>
          <p rt="11.259" x="282.2063" y="68518.63" v="482815" z="1" s="M+H" />
          <p rt="11.257" x="283.2095" y="13634.16" v="94467" z="1" s="M+H+1" />
          <p rt="11.218" x="284.2202" y="2190.55" v="22448" z="1" s="M+H+2" />
        </MSPeaks>
      </Spectrum>
    </Compound>
    <Compound algo="FindByMolecularFeature">
      <Location m="224.1888" rt="11.265" y="138811" v="1684078" />
      <Spectrum type="MFE" cpdAlgo="FindByMolecularFeature">
        <MSDetails p="+" />
        <Device type="TimeOfFlight" />
        <MSPeaks>
          <p rt="11.265" x="225.1961" y="138810.53" v="1493166" z="1" s="M+H" />
          <p rt="11.262" x="226.2004" y="19773.22" v="174331" z="1" s="M+H+1" />
          <p rt="11.262" x="227.2025" y="1757.96" v="16581" z="1" s="M+H+2" />
        </MSPeaks>
      </Spectrum>
    </Compound>
    <Compound algo="FindByMolecularFeature">
      <Location m="284.1776" rt="11.271" y="98465" v="881684" />
      <Spectrum type="MFE" cpdAlgo="FindByMolecularFeature">
        <MSDetails p="+" />
        <Device type="TimeOfFlight" />
        <MSPeaks>
          <p rt="11.270" x="285.1849" y="98465.00" v="727845" z="1" s="M+H" />
          <p rt="11.271" x="286.1882" y="20737.42" v="153839" z="1" s="M+H+1" />
        </MSPeaks>
      </Spectrum>
    </Compound>
    <Compound algo="FindByMolecularFeature">
      <Location m="290.1883" rt="11.363" y="60808" v="540475" />
      <Spectrum type="MFE" cpdAlgo="FindByMolecularFeature">
        <MSDetails p="+" />
        <Device type="TimeOfFlight" />
        <MSPeaks>
          <p rt="11.364" x="291.1956" y="60808.12" v="449298" z="1" s="M+H" />
          <p rt="11.363" x="292.1991" y="12483.16" v="91177" z="1" s="M+H+1" />
        </MSPeaks>
      </Spectrum>
    </Compound>
    <Compound algo="FindByMolecularFeature">
      <Location m="348.2302" rt="11.488" y="82258" v="770088" />
      <Spectrum type="MFE" cpdAlgo="FindByMolecularFeature">
        <MSDetails p="+" />
        <Device type="TimeOfFlight" />
        <MSPeaks>
          <p rt="11.486" x="349.2374" y="82258.45" v="603817" z="1" s="M+H" />
          <p rt="11.493" x="350.2369" y="20878.78" v="147813" z="1" s="M+H+1" />
          <p rt="11.496" x="351.2378" y="3196.54" v="18458" z="1" s="M+H+2" />
        </MSPeaks>
      </Spectrum>
    </Compound>
    <Compound algo="FindByMolecularFeature">
      <Location m="375.2045" rt="11.536" y="90466" v="771879" />
      <Spectrum type="MFE" cpdAlgo="FindByMolecularFeature">
        <MSDetails p="+" />
        <Device type="TimeOfFlight" />
        <MSPeaks>
          <p rt="11.536" x="376.2118" y="90466.02" v="592305" z="1" s="M+H" />
          <p rt="11.535" x="377.2152" y="22370.73" v="146798" z="1" s="M+H+1" />
          <p rt="11.542" x="378.2196" y="4130.77" v="25973" z="1" s="M+H+2" />
          <p rt="11.558" x="379.2240" y="1081.98" v="6803" z="1" s="M+H+3" />
        </MSPeaks>
      </Spectrum>
    </Compound>
    <Compound algo="FindByMolecularFeature">
      <Location m="281.1990" rt="11.630" y="87527" v="758765" />
      <Spectrum type="MFE" cpdAlgo="FindByMolecularFeature">
        <MSDetails p="+" />
        <Device type="TimeOfFlight" />
        <MSPeaks>
          <p rt="11.631" x="282.2063" y="87527.13" v="639283" z="1" s="M+H" />
          <p rt="11.624" x="283.2096" y="16298.67" v="119482" z="1" s="M+H+1" />
        </MSPeaks>
      </Spectrum>
    </Compound>
    <Compound algo="FindByMolecularFeature">
      <Location m="263.1884" rt="11.661" y="67725" v="754409" />
      <Spectrum type="MFE" cpdAlgo="FindByMolecularFeature">
        <MSDetails p="+" />
        <Device type="TimeOfFlight" />
        <MSPeaks>
          <p rt="11.664" x="264.1957" y="67724.99" v="610261" z="1" s="M+H" />
          <p rt="11.662" x="265.1957" y="19149.92" v="93875" z="1" s="M+H+1" />
          <p rt="11.623" x="266.1838" y="4852.11" v="50273" z="1" s="M+H+2" />
        </MSPeaks>
      </Spectrum>
    </Compound>
    <Compound algo="FindByMolecularFeature">
      <Location m="277.2406" rt="11.678" y="142215" v="1928004" />
      <Spectrum type="MFE" cpdAlgo="FindByMolecularFeature">
        <MSDetails p="+" />
        <Device type="TimeOfFlight" />
        <MSPeaks>
          <p rt="11.678" x="278.2479" y="142215.30" v="1567033" z="1" s="M+H" />
          <p rt="11.681" x="279.2497" y="31413.13" v="339909" z="1" s="M+H+1" />
          <p rt="11.651" x="280.2531" y="3752.03" v="21062" z="1" s="M+H+2" />
        </MSPeaks>
      </Spectrum>
    </Compound>
    <Compound algo="FindByMolecularFeature">
      <Location m="276.2096" rt="11.687" y="63718" v="993219" />
      <Spectrum type="MFE" cpdAlgo="FindByMolecularFeature">
        <MSDetails p="+" />
        <Device type="TimeOfFlight" />
        <MSPeaks>
          <p rt="11.687" x="277.2169" y="63718.20" v="819879" z="1" s="M+H" />
          <p rt="11.689" x="278.2194" y="13340.78" v="173340" z="1" s="M+H+1" />
        </MSPeaks>
      </Spectrum>
    </Compound>
    <Compound algo="FindByMolecularFeature">
      <Location m="403.2002" rt="11.758" y="720728" v="6086363" />
      <Spectrum type="MFE" cpdAlgo="FindByMolecularFeature">
        <MSDetails p="+" />
        <Device type="TimeOfFlight" />
        <MSPeaks>
          <p rt="11.757" x="404.2075" y="720727.75" v="4631400" z="1" s="M+H" />
          <p rt="11.763" x="405.2102" y="164098.11" v="1220703" z="1" s="M+H+1" />
          <p rt="11.763" x="406.2127" y="27933.90" v="209858" z="1" s="M+H+2" />
          <p rt="11.761" x="407.2166" y="3313.13" v="22582" z="1" s="M+H+3" />
          <p rt="11.784" x="408.2214" y="284.92" v="1819" z="1" s="M+H+4" />
        </MSPeaks>
      </Spectrum>
    </Compound>
    <Compound algo="FindByMolecularFeature">
      <Location m="368.1626" rt="11.763" y="394343" v="3683437" />
      <Spectrum type="MFE" cpdAlgo="FindByMolecularFeature">
        <MSDetails p="+" />
        <Device type="TimeOfFlight" />
        <MSPeaks>
          <p rt="11.763" x="369.1699" y="394343.28" v="2906181" z="1" s="M+H" />
          <p rt="11.762" x="370.1731" y="89929.28" v="660952" z="1" s="M+H+1" />
          <p rt="11.760" x="371.1759" y="13785.15" v="101455" z="1" s="M+H+2" />
          <p rt="11.758" x="372.1767" y="2068.16" v="14848" z="1" s="M+H+3" />
        </MSPeaks>
      </Spectrum>
    </Compound>
    <Compound algo="FindByMolecularFeature">
      <Location m="386.1735" rt="11.763" y="633375" v="5904289" />
      <Spectrum type="MFE" cpdAlgo="FindByMolecularFeature">
        <MSDetails p="+" />
        <Device type="TimeOfFlight" />
        <MSPeaks>
          <p rt="11.763" x="387.1808" y="633374.88" v="4624206" z="1" s="M+H" />
          <p rt="11.762" x="388.1835" y="147369.98" v="1078315" z="1" s="M+H+1" />
          <p rt="11.761" x="389.1862" y="24300.85" v="176732" z="1" s="M+H+2" />
          <p rt="11.764" x="390.1892" y="3531.11" v="25037" z="1" s="M+H+3" />
        </MSPeaks>
      </Spectrum>
    </Compound>
    <Compound algo="FindByMolecularFeature">
      <Location m="150.0679" rt="11.764" y="92339" v="774608" />
      <Spectrum type="MFE" cpdAlgo="FindByMolecularFeature">
        <MSDetails p="+" />
        <Device type="TimeOfFlight" />
        <MSPeaks>
          <p rt="11.764" x="151.0752" y="92338.81" v="695952" z="1" s="M+H" />
          <p rt="11.761" x="152.0784" y="10461.74" v="78656" z="1" s="M+H+1" />
        </MSPeaks>
      </Spectrum>
    </Compound>
    <Compound algo="FindByMolecularFeature">
      <Location m="408.1551" rt="11.765" y="267072" v="2761947" />
      <Spectrum type="MFE" cpdAlgo="FindByMolecularFeature">
        <MSDetails p="+" />
        <Device type="TimeOfFlight" />
        <MSPeaks>
          <p rt="11.762" x="205.0869" y="2190.44" v="16778" z="2" s="M+2H" />
          <p rt="11.765" x="409.1623" y="267071.75" v="2130843" z="1" s="M+H" />
          <p rt="11.766" x="410.1655" y="63931.20" v="514667" z="1" s="M+H+1" />
          <p rt="11.762" x="411.1681" y="10267.47" v="83208" z="1" s="M+H+2" />
          <p rt="11.756" x="412.1742" y="2039.99" v="16451" z="1" s="M+H+3" />
        </MSPeaks>
      </Spectrum>
    </Compound>
    <Compound algo="FindByMolecularFeature">
      <Location m="416.1834" rt="11.801" y="74346" v="676315" />
      <Spectrum type="MFE" cpdAlgo="FindByMolecularFeature">
        <MSDetails p="+" />
        <Device type="TimeOfFlight" />
        <MSPeaks>
          <p rt="11.801" x="417.1907" y="74345.65" v="523241" z="1" s="M+H" />
          <p rt="11.801" x="418.1947" y="18406.60" v="128560" z="1" s="M+H+1" />
          <p rt="11.804" x="419.1984" y="3604.92" v="24514" z="1" s="M+H+2" />
        </MSPeaks>
      </Spectrum>
    </Compound>
    <Compound algo="FindByMolecularFeature">
      <Location m="274.1932" rt="11.925" y="58370" v="519776" />
      <Spectrum type="MFE" cpdAlgo="FindByMolecularFeature">
        <MSDetails p="+" />
        <Device type="TimeOfFlight" />
        <MSPeaks>
          <p rt="11.926" x="275.2005" y="58370.03" v="436855" z="1" s="M+H" />
          <p rt="11.924" x="276.2036" y="11915.34" v="82921" z="1" s="M+H+1" />
        </MSPeaks>
      </Spectrum>
    </Compound>
    <Compound algo="FindByMolecularFeature">
      <Location m="311.2464" rt="11.980" y="422010" v="3625542" />
      <Spectrum type="MFE" cpdAlgo="FindByMolecularFeature">
        <MSDetails p="+" />
        <Device type="TimeOfFlight" />
        <MSPeaks>
          <p rt="11.980" x="312.2537" y="422009.53" v="2908694" z="1" s="M+H" />
          <p rt="11.983" x="313.2566" y="78061.90" v="599815" z="1" s="M+H+1" />
          <p rt="11.985" x="314.2623" y="8428.72" v="59756" z="1" s="M+H+2" />
          <p rt="12.003" x="315.2632" y="904.63" v="9808" z="1" s="M+H+3" />
          <p rt="11.984" x="623.5000" y="3204.44" v="16785" z="1" s="2M+H" />
          <p rt="11.991" x="624.5028" y="1562.99" v="6950" z="1" s="2M+H+1" />
        </MSPeaks>
      </Spectrum>
    </Compound>
    <Compound algo="FindByMolecularFeature">
      <Location m="148.0158" rt="11.983" y="64720" v="569735" />
      <Spectrum type="MFE" cpdAlgo="FindByMolecularFeature">
        <MSDetails p="+" />
        <Device type="TimeOfFlight" />
        <MSPeaks>
          <p rt="11.983" x="149.0231" y="64720.37" v="526632" z="1" s="M+H" />
          <p rt="11.983" x="150.0265" y="5384.85" v="43103" z="1" s="M+H+1" />
        </MSPeaks>
      </Spectrum>
    </Compound>
    <Compound algo="FindByMolecularFeature">
      <Location m="276.2091" rt="11.988" y="148917" v="1394338" />
      <Spectrum type="MFE" cpdAlgo="FindByMolecularFeature">
        <MSDetails p="+" />
        <Device type="TimeOfFlight" />
        <MSPeaks>
          <p rt="11.987" x="277.2164" y="148916.67" v="1156176" z="1" s="M+H" />
          <p rt="11.989" x="278.2188" y="32658.29" v="238162" z="1" s="M+H+1" />
        </MSPeaks>
      </Spectrum>
    </Compound>
    <Compound algo="FindByMolecularFeature">
      <Location m="333.2281" rt="11.988" y="183320" v="1789821" />
      <Spectrum type="MFE" cpdAlgo="FindByMolecularFeature">
        <MSDetails p="+" />
        <Device type="TimeOfFlight" />
        <MSPeaks>
          <p rt="11.989" x="334.2354" y="183319.69" v="1479407" z="1" s="M+H" />
          <p rt="11.987" x="335.2384" y="38544.70" v="310414" z="1" s="M+H+1" />
        </MSPeaks>
      </Spectrum>
    </Compound>
    <Compound algo="FindByMolecularFeature">
      <Location m="294.2261" rt="11.989" y="202034" v="2653169" />
      <Spectrum type="MFE" cpdAlgo="FindByMolecularFeature">
        <MSDetails p="+" />
        <Device type="TimeOfFlight" />
        <MSPeaks>
          <p rt="11.990" x="295.2334" y="202034.22" v="2395473" z="1" s="M+H" />
          <p rt="11.984" x="296.2296" y="38997.93" v="257696" z="1" s="M+H+1" />
        </MSPeaks>
      </Spectrum>
    </Compound>
    <Compound algo="FindByMolecularFeature">
      <Location m="288.1725" rt="12.046" y="53438" v="508178" />
      <Spectrum type="MFE" cpdAlgo="FindByMolecularFeature">
        <MSDetails p="+" />
        <Device type="TimeOfFlight" />
        <MSPeaks>
          <p rt="12.046" x="289.1798" y="53437.61" v="420978" z="1" s="M+H" />
          <p rt="12.047" x="290.1833" y="11215.07" v="87199" z="1" s="M+H+1" />
        </MSPeaks>
      </Spectrum>
    </Compound>
    <Compound algo="FindByMolecularFeature">
      <Location m="277.2406" rt="12.047" y="121416" v="1804884" />
      <Spectrum type="MFE" cpdAlgo="FindByMolecularFeature">
        <MSDetails p="+" />
        <Device type="TimeOfFlight" />
        <MSPeaks>
          <p rt="12.044" x="278.2478" y="121416.09" v="1379460" z="1" s="M+H" />
          <p rt="12.053" x="279.2475" y="35525.74" v="394685" z="1" s="M+H+1" />
          <p rt="12.069" x="280.2551" y="4184.34" v="30740" z="1" s="M+H+2" />
        </MSPeaks>
      </Spectrum>
    </Compound>
    <Compound algo="FindByMolecularFeature">
      <Location m="272.1776" rt="12.091" y="51314" v="434486" />
      <Spectrum type="MFE" cpdAlgo="FindByMolecularFeature">
        <MSDetails p="+" />
        <Device type="TimeOfFlight" />
        <MSPeaks>
          <p rt="12.091" x="273.1849" y="51313.70" v="368330" z="1" s="M+H" />
          <p rt="12.092" x="274.1888" y="9110.22" v="66156" z="1" s="M+H+1" />
        </MSPeaks>
      </Spectrum>
    </Compound>
    <Compound algo="FindByMolecularFeature">
      <Location m="290.1887" rt="12.094" y="595495" v="5555073" />
      <Spectrum type="MFE" cpdAlgo="FindByMolecularFeature">
        <MSDetails p="+" />
        <Device type="TimeOfFlight" />
        <MSPeaks>
          <p rt="12.093" x="291.1960" y="595495.31" v="4627442" z="1" s="M+H" />
          <p rt="12.094" x="292.1993" y="119126.56" v="927631" z="1" s="M+H+1" />
        </MSPeaks>
      </Spectrum>
    </Compound>
    <Compound algo="FindByMolecularFeature">
      <Location m="308.1990" rt="12.095" y="285651" v="2848180" />
      <Spectrum type="MFE" cpdAlgo="FindByMolecularFeature">
        <MSDetails p="+" />
        <Device type="TimeOfFlight" />
        <MSPeaks>
          <p rt="12.095" x="309.2063" y="285650.81" v="2362339" z="1" s="M+H" />
          <p rt="12.093" x="310.2092" y="58333.45" v="485841" z="1" s="M+H+1" />
        </MSPeaks>
      </Spectrum>
    </Compound>
    <Compound algo="FindByMolecularFeature">
      <Location m="309.2298" rt="12.156" y="79165" v="1019233" />
      <Spectrum type="MFE" cpdAlgo="FindByMolecularFeature">
        <MSDetails p="+" />
        <Device type="TimeOfFlight" />
        <MSPeaks>
          <p rt="12.156" x="310.2371" y="79164.69" v="839260" z="1" s="M+H" />
          <p rt="12.155" x="311.2402" y="16635.79" v="179973" z="1" s="M+H+1" />
        </MSPeaks>
      </Spectrum>
    </Compound>
    <Compound algo="FindByMolecularFeature">
      <Location m="171.1622" rt="12.226" y="145153" v="1291657" />
      <Spectrum type="MFE" cpdAlgo="FindByMolecularFeature">
        <MSDetails p="+" />
        <Device type="TimeOfFlight" />
        <MSPeaks>
          <p rt="12.226" x="172.1694" y="145153.45" v="1145175" z="1" s="M+H" />
          <p rt="12.225" x="173.1726" y="17973.83" v="138930" z="1" s="M+H+1" />
          <p rt="12.230" x="174.1750" y="1226.61" v="7552" z="1" s="M+H+2" />
        </MSPeaks>
      </Spectrum>
    </Compound>
    <Compound algo="FindByMolecularFeature">
      <Location m="292.2044" rt="12.227" y="84775" v="1055029" />
      <Spectrum type="MFE" cpdAlgo="FindByMolecularFeature">
        <MSDetails p="+" />
        <Device type="TimeOfFlight" />
        <MSPeaks>
          <p rt="12.226" x="293.2116" y="84775.39" v="903570" z="1" s="M+H" />
          <p rt="12.233" x="294.2141" y="15916.26" v="151460" z="1" s="M+H+1" />
        </MSPeaks>
      </Spectrum>
    </Compound>
    <Compound algo="FindByMolecularFeature">
      <Location m="311.2463" rt="12.378" y="359264" v="2961420" />
      <Spectrum type="MFE" cpdAlgo="FindByMolecularFeature">
        <MSDetails p="+" />
        <Device type="TimeOfFlight" />
        <MSPeaks>
          <p rt="12.378" x="312.2536" y="359263.78" v="2417673" z="1" s="M+H" />
          <p rt="12.379" x="313.2563" y="71072.01" v="492870" z="1" s="M+H+1" />
          <p rt="12.373" x="623.4988" y="4354.94" v="18679" z="1" s="2M+H" />
          <p rt="12.376" x="624.5031" y="1823.72" v="6760" z="1" s="2M+H+1" />
        </MSPeaks>
      </Spectrum>
    </Compound>
    <Compound algo="FindByMolecularFeature">
      <Location m="333.2280" rt="12.379" y="204026" v="1676682" />
      <Spectrum type="MFE" cpdAlgo="FindByMolecularFeature">
        <MSDetails p="+" />
        <Device type="TimeOfFlight" />
        <MSPeaks>
          <p rt="12.379" x="334.2353" y="204026.45" v="1366426" z="1" s="M+H" />
          <p rt="12.379" x="335.2381" y="44647.25" v="310256" z="1" s="M+H+1" />
        </MSPeaks>
      </Spectrum>
    </Compound>
    <Compound algo="FindByMolecularFeature">
      <Location m="293.2360" rt="12.380" y="677668" v="6128750" />
      <Spectrum type="MFE" cpdAlgo="FindByMolecularFeature">
        <MSDetails p="+" />
        <Device type="TimeOfFlight" />
        <MSPeaks>
          <p rt="12.380" x="294.2433" y="677668.00" v="4677878" z="1" s="M+H" />
          <p rt="12.377" x="295.2386" y="191834.70" v="1273609" z="1" s="M+H+1" />
          <p rt="12.383" x="296.2295" y="32182.03" v="177263" z="1" s="M+H+2" />
        </MSPeaks>
      </Spectrum>
    </Compound>
    <Compound algo="FindByMolecularFeature">
      <Location m="276.2091" rt="12.388" y="202285" v="1604327" />
      <Spectrum type="MFE" cpdAlgo="FindByMolecularFeature">
        <MSDetails p="+" />
        <Device type="TimeOfFlight" />
        <MSPeaks>
          <p rt="12.388" x="277.2164" y="202285.09" v="1335826" z="1" s="M+H" />
          <p rt="12.388" x="278.2197" y="41129.21" v="268502" z="1" s="M+H+1" />
        </MSPeaks>
      </Spectrum>
    </Compound>
    <Compound algo="FindByMolecularFeature">
      <Location m="260.2139" rt="12.390" y="50504" v="609978" />
      <Spectrum type="MFE" cpdAlgo="FindByMolecularFeature">
        <MSDetails p="+" />
        <Device type="TimeOfFlight" />
        <MSPeaks>
          <p rt="12.390" x="261.2212" y="50504.21" v="519157" z="1" s="M+H" />
          <p rt="12.391" x="262.2244" y="9819.25" v="90821" z="1" s="M+H+1" />
        </MSPeaks>
      </Spectrum>
    </Compound>
    <Compound algo="FindByMolecularFeature">
      <Location m="477.2362" rt="12.439" y="56069" v="535976" />
      <Spectrum type="MFE" cpdAlgo="FindByMolecularFeature">
        <MSDetails p="+" />
        <Device type="TimeOfFlight" />
        <MSPeaks>
          <p rt="12.439" x="478.2435" y="56069.05" v="400873" z="1" s="M+H" />
          <p rt="12.439" x="479.2466" y="15600.88" v="110805" z="1" s="M+H+1" />
          <p rt="12.440" x="480.2490" y="3319.65" v="22364" z="1" s="M+H+2" />
          <p rt="12.446" x="481.2538" y="294.39" v="1933" z="1" s="M+H+3" />
        </MSPeaks>
      </Spectrum>
    </Compound>
    <Compound algo="FindByMolecularFeature">
      <Location m="251.2251" rt="12.439" y="187462" v="1717400" />
      <Spectrum type="MFE" cpdAlgo="FindByMolecularFeature">
        <MSDetails p="+" />
        <Device type="TimeOfFlight" />
        <MSPeaks>
          <p rt="12.439" x="252.2323" y="187461.52" v="1440105" z="1" s="M+H" />
          <p rt="12.439" x="253.2355" y="31244.02" v="249592" z="1" s="M+H+1" />
          <p rt="12.442" x="254.2386" y="3502.50" v="27702" z="1" s="M+H+2" />
        </MSPeaks>
      </Spectrum>
    </Compound>
    <Compound algo="FindByMolecularFeature">
      <Location m="411.2027" rt="12.485" y="311463" v="4589442" />
      <Spectrum type="MFE" cpdAlgo="FindByMolecularFeature">
        <MSDetails p="+" />
        <Device type="TimeOfFlight" />
        <MSPeaks>
          <p rt="12.485" x="412.2100" y="311462.53" v="2854666" z="1" s="M+H" />
          <p rt="12.485" x="413.2131" y="58842.38" v="541958" z="1" s="M+H+1" />
          <p rt="12.485" x="414.2077" y="103573.68" v="954511" z="1" s="M+H+2" />
          <p rt="12.487" x="415.2106" y="21912.86" v="203224" z="1" s="M+H+3" />
          <p rt="12.485" x="416.2127" y="3755.99" v="35084" z="1" s="M+H+4" />
        </MSPeaks>
      </Spectrum>
    </Compound>
    <Compound algo="FindByMolecularFeature">
      <Location m="256.1827" rt="12.656" y="223589" v="2208803" />
      <Spectrum type="MFE" cpdAlgo="FindByMolecularFeature">
        <MSDetails p="+" />
        <Device type="TimeOfFlight" />
        <MSPeaks>
          <p rt="12.656" x="257.1900" y="223589.06" v="1859031" z="1" s="M+H" />
          <p rt="12.655" x="258.1934" y="42067.14" v="349772" z="1" s="M+H+1" />
        </MSPeaks>
      </Spectrum>
    </Compound>
    <Compound algo="FindByMolecularFeature">
      <Location m="274.1937" rt="12.656" y="1551925" v="14489230" />
      <Spectrum type="MFE" cpdAlgo="FindByMolecularFeature">
        <MSDetails p="+" />
        <Device type="TimeOfFlight" />
        <MSPeaks>
          <p rt="12.656" x="275.2010" y="1551924.50" v="12076091" z="1" s="M+H" />
          <p rt="12.656" x="276.2042" y="310164.44" v="2413139" z="1" s="M+H+1" />
        </MSPeaks>
      </Spectrum>
    </Compound>
    <Compound algo="FindByMolecularFeature">
      <Location m="220.1462" rt="12.657" y="102121" v="969982" />
      <Spectrum type="MFE" cpdAlgo="FindByMolecularFeature">
        <MSDetails p="+" />
        <Device type="TimeOfFlight" />
        <MSPeaks>
          <p rt="12.657" x="221.1534" y="102120.66" v="832799" z="1" s="M+H" />
          <p rt="12.659" x="222.1567" y="16569.86" v="137184" z="1" s="M+H+1" />
        </MSPeaks>
      </Spectrum>
    </Compound>
    <Compound algo="FindByMolecularFeature">
      <Location m="332.1968" rt="12.657" y="394937" v="3589438" />
      <Spectrum type="MFE" cpdAlgo="FindByMolecularFeature">
        <MSDetails p="+" />
        <Device type="TimeOfFlight" />
        <MSPeaks>
          <p rt="12.658" x="333.2041" y="394936.69" v="3004444" z="1" s="M+H" />
          <p rt="12.656" x="334.2074" y="77809.22" v="584994" z="1" s="M+H+1" />
        </MSPeaks>
      </Spectrum>
    </Compound>
    <Compound algo="FindByMolecularFeature">
      <Location m="202.1357" rt="12.658" y="53934" v="482440" />
      <Spectrum type="MFE" cpdAlgo="FindByMolecularFeature">
        <MSDetails p="+" />
        <Device type="TimeOfFlight" />
        <MSPeaks>
          <p rt="12.657" x="203.1430" y="53934.18" v="416696" z="1" s="M+H" />
          <p rt="12.663" x="204.1460" y="8228.86" v="65744" z="1" s="M+H+1" />
        </MSPeaks>
      </Spectrum>
    </Compound>
    <Compound algo="FindByMolecularFeature">
      <Location m="234.1620" rt="12.659" y="85778" v="825793" />
      <Spectrum type="MFE" cpdAlgo="FindByMolecularFeature">
        <MSDetails p="+" />
        <Device type="TimeOfFlight" />
        <MSPeaks>
          <p rt="12.658" x="235.1693" y="85777.59" v="708225" z="1" s="M+H" />
          <p rt="12.662" x="236.1724" y="14415.49" v="117568" z="1" s="M+H+1" />
        </MSPeaks>
      </Spectrum>
    </Compound>
    <Compound algo="FindByMolecularFeature">
      <Location m="292.2043" rt="12.659" y="323652" v="3419426" />
      <Spectrum type="MFE" cpdAlgo="FindByMolecularFeature">
        <MSDetails p="+" />
        <Device type="TimeOfFlight" />
        <MSPeaks>
          <p rt="12.659" x="293.2116" y="323652.09" v="2869258" z="1" s="M+H" />
          <p rt="12.659" x="294.2147" y="62058.73" v="550168" z="1" s="M+H+1" />
        </MSPeaks>
      </Spectrum>
    </Compound>
    <Compound algo="FindByMolecularFeature">
      <Location m="276.2090" rt="12.731" y="264714" v="1586910" />
      <Spectrum type="MFE" cpdAlgo="FindByMolecularFeature">
        <MSDetails p="+" />
        <Device type="TimeOfFlight" />
        <MSPeaks>
          <p rt="12.731" x="277.2163" y="264713.63" v="1319396" z="1" s="M+H" />
          <p rt="12.731" x="278.2195" y="52411.23" v="267514" z="1" s="M+H+1" />
        </MSPeaks>
      </Spectrum>
    </Compound>
    <Compound algo="FindByMolecularFeature">
      <Location m="334.2125" rt="12.743" y="61586" v="530873" />
      <Spectrum type="MFE" cpdAlgo="FindByMolecularFeature">
        <MSDetails p="+" />
        <Device type="TimeOfFlight" />
        <MSPeaks>
          <p rt="12.743" x="335.2198" y="61585.73" v="451646" z="1" s="M+H" />
          <p rt="12.746" x="336.2224" y="12431.87" v="79226" z="1" s="M+H+1" />
        </MSPeaks>
      </Spectrum>
    </Compound>
    <Compound algo="FindByMolecularFeature">
      <Location m="312.2305" rt="12.744" y="55368" v="451957" />
      <Spectrum type="MFE" cpdAlgo="FindByMolecularFeature">
        <MSDetails p="+" />
        <Device type="TimeOfFlight" />
        <MSPeaks>
          <p rt="12.745" x="313.2378" y="55368.22" v="361166" z="1" s="M+H" />
          <p rt="12.739" x="314.2404" y="10947.97" v="79814" z="1" s="M+H+1" />
          <p rt="12.745" x="315.2424" y="2006.81" v="10976" z="1" s="M+H+2" />
        </MSPeaks>
      </Spectrum>
    </Compound>
    <Compound algo="FindByMolecularFeature">
      <Location m="251.2252" rt="12.782" y="187829" v="1451862" />
      <Spectrum type="MFE" cpdAlgo="FindByMolecularFeature">
        <MSDetails p="+" />
        <Device type="TimeOfFlight" />
        <MSPeaks>
          <p rt="12.781" x="252.2325" y="187829.36" v="1244572" z="1" s="M+H" />
          <p rt="12.782" x="253.2358" y="30834.16" v="190994" z="1" s="M+H+1" />
          <p rt="12.795" x="254.2409" y="2333.19" v="16296" z="1" s="M+H+2" />
        </MSPeaks>
      </Spectrum>
    </Compound>
    <Compound algo="FindByMolecularFeature">
      <Location m="370.1416" rt="12.837" y="84942" v="827375" />
      <Spectrum type="MFE" cpdAlgo="FindByMolecularFeature">
        <MSDetails p="+" />
        <Device type="TimeOfFlight" />
        <MSPeaks>
          <p rt="12.837" x="371.1489" y="84942.26" v="645588" z="1" s="M+H" />
          <p rt="12.836" x="372.1523" y="20104.70" v="150041" z="1" s="M+H+1" />
          <p rt="12.831" x="373.1552" y="3587.14" v="29493" z="1" s="M+H+2" />
          <p rt="12.824" x="374.1587" y="311.64" v="2253" z="1" s="M+H+3" />
        </MSPeaks>
      </Spectrum>
    </Compound>
    <Compound algo="FindByMolecularFeature">
      <Location m="417.1788" rt="12.847" y="117594" v="1097768" />
      <Spectrum type="MFE" cpdAlgo="FindByMolecularFeature">
        <MSDetails p="+" />
        <Device type="TimeOfFlight" />
        <MSPeaks>
          <p rt="12.847" x="418.1861" y="117594.20" v="852676" z="1" s="M+H" />
          <p rt="12.847" x="419.1894" y="28922.09" v="207987" z="1" s="M+H+1" />
          <p rt="12.842" x="420.1920" y="4862.81" v="33828" z="1" s="M+H+2" />
          <p rt="12.830" x="421.1952" y="471.14" v="3278" z="1" s="M+H+3" />
        </MSPeaks>
      </Spectrum>
    </Compound>
    <Compound algo="FindByMolecularFeature">
      <Location m="382.1416" rt="12.848" y="50890" v="478608" />
      <Spectrum type="MFE" cpdAlgo="FindByMolecularFeature">
        <MSDetails p="+" />
        <Device type="TimeOfFlight" />
        <MSPeaks>
          <p rt="12.847" x="383.1488" y="50890.34" v="370293" z="1" s="M+H" />
          <p rt="12.850" x="384.1524" y="12678.73" v="91163" z="1" s="M+H+1" />
          <p rt="12.851" x="385.1565" y="2866.52" v="17151" z="1" s="M+H+2" />
        </MSPeaks>
      </Spectrum>
    </Compound>
    <Compound algo="FindByMolecularFeature">
      <Location m="400.1530" rt="12.848" y="722020" v="6835582" />
      <Spectrum type="MFE" cpdAlgo="FindByMolecularFeature">
        <MSDetails p="+" />
        <Device type="TimeOfFlight" />
        <MSPeaks>
          <p rt="12.848" x="401.1602" y="722020.13" v="5331836" z="1" s="M+H" />
          <p rt="12.848" x="402.1631" y="171359.42" v="1260022" z="1" s="M+H+1" />
          <p rt="12.850" x="403.1654" y="28273.52" v="211654" z="1" s="M+H+2" />
          <p rt="12.848" x="404.1676" y="4019.34" v="29045" z="1" s="M+H+3" />
          <p rt="12.832" x="405.1658" y="428.25" v="3025" z="1" s="M+H+4" />
        </MSPeaks>
      </Spectrum>
    </Compound>
    <Compound algo="FindByMolecularFeature">
      <Location m="276.2092" rt="12.853" y="235835" v="2750614" />
      <Spectrum type="MFE" cpdAlgo="FindByMolecularFeature">
        <MSDetails p="+" />
        <Device type="TimeOfFlight" />
        <MSPeaks>
          <p rt="12.852" x="277.2164" y="235834.64" v="2232471" z="1" s="M+H" />
          <p rt="12.859" x="278.2196" y="50306.54" v="518143" z="1" s="M+H+1" />
        </MSPeaks>
      </Spectrum>
    </Compound>
    <Compound algo="FindByMolecularFeature">
      <Location m="1083.4936" rt="12.860" y="90440" v="1752170" />
      <Spectrum type="MFE" cpdAlgo="FindByMolecularFeature">
        <MSDetails p="+" />
        <Device type="TimeOfFlight" />
        <MSPeaks>
          <p rt="12.861" x="542.7541" y="90439.59" v="820486" z="2" s="M+2H" />
          <p rt="12.861" x="543.2555" y="58438.86" v="523997" z="2" s="M+2H+1" />
          <p rt="12.860" x="543.7556" y="28603.46" v="247244" z="2" s="M+2H+2" />
          <p rt="12.840" x="544.2564" y="10895.03" v="126985" z="2" s="M+2H+3" />
          <p rt="12.865" x="544.7571" y="3210.48" v="27809" z="2" s="M+2H+4" />
          <p rt="12.828" x="545.2567" y="476.46" v="5648" z="2" s="M+2H+5" />
        </MSPeaks>
      </Spectrum>
    </Compound>
    <Compound algo="FindByMolecularFeature">
      <Location m="311.2460" rt="12.868" y="73876" v="689788" />
      <Spectrum type="MFE" cpdAlgo="FindByMolecularFeature">
        <MSDetails p="+" />
        <Device type="TimeOfFlight" />
        <MSPeaks>
          <p rt="12.866" x="312.2533" y="73876.38" v="509981" z="1" s="M+H" />
          <p rt="12.873" x="313.2487" y="20951.46" v="167024" z="1" s="M+H+1" />
          <p rt="12.887" x="314.2393" y="4131.37" v="12783" z="1" s="M+H+2" />
        </MSPeaks>
      </Spectrum>
    </Compound>
    <Compound algo="FindByMolecularFeature">
      <Location m="293.2357" rt="12.872" y="309892" v="3011231" />
      <Spectrum type="MFE" cpdAlgo="FindByMolecularFeature">
        <MSDetails p="+" />
        <Device type="TimeOfFlight" />
        <MSPeaks>
          <p rt="12.873" x="294.2429" y="309892.06" v="2494791" z="1" s="M+H" />
          <p rt="12.868" x="295.2401" y="76195.98" v="516441" z="1" s="M+H+1" />
        </MSPeaks>
      </Spectrum>
    </Compound>
    <Compound algo="FindByMolecularFeature">
      <Location m="333.2280" rt="12.877" y="56976" v="568614" />
      <Spectrum type="MFE" cpdAlgo="FindByMolecularFeature">
        <MSDetails p="+" />
        <Device type="TimeOfFlight" />
        <MSPeaks>
          <p rt="12.877" x="334.2352" y="56975.59" v="480708" z="1" s="M+H" />
          <p rt="12.878" x="335.2283" y="18172.27" v="87907" z="1" s="M+H+1" />
        </MSPeaks>
      </Spectrum>
    </Compound>
    <Compound algo="FindByMolecularFeature">
      <Location m="327.2410" rt="12.887" y="132734" v="1235214" />
      <Spectrum type="MFE" cpdAlgo="FindByMolecularFeature">
        <MSDetails p="+" />
        <Device type="TimeOfFlight" />
        <MSPeaks>
          <p rt="12.887" x="328.2483" y="132734.31" v="1020675" z="1" s="M+H" />
          <p rt="12.888" x="329.2516" y="25301.85" v="195810" z="1" s="M+H+1" />
          <p rt="12.877" x="655.4872" y="1390.25" v="7582" z="1" s="2M+H" />
          <p rt="12.896" x="656.4884" y="896.06" v="1782" z="1" s="2M+H+1" />
        </MSPeaks>
      </Spectrum>
    </Compound>
    <Compound algo="FindByMolecularFeature">
      <Location m="297.2668" rt="12.956" y="94666" v="886737" />
      <Spectrum type="MFE" cpdAlgo="FindByMolecularFeature">
        <MSDetails p="+" />
        <Device type="TimeOfFlight" />
        <MSPeaks>
          <p rt="12.956" x="298.2741" y="94665.94" v="717152" z="1" s="M+H" />
          <p rt="12.953" x="299.2773" y="19570.42" v="148149" z="1" s="M+H+1" />
          <p rt="12.953" x="300.2806" y="2785.99" v="21436" z="1" s="M+H+2" />
        </MSPeaks>
      </Spectrum>
    </Compound>
    <Compound algo="FindByMolecularFeature">
      <Location m="251.2251" rt="13.003" y="214678" v="2406411" />
      <Spectrum type="MFE" cpdAlgo="FindByMolecularFeature">
        <MSDetails p="+" />
        <Device type="TimeOfFlight" />
        <MSPeaks>
          <p rt="13.003" x="252.2324" y="214677.88" v="2041097" z="1" s="M+H" />
          <p rt="13.002" x="253.2361" y="36276.94" v="346905" z="1" s="M+H+1" />
          <p rt="12.979" x="254.2405" y="2852.90" v="17347" z="1" s="M+H+2" />
          <p rt="12.942" x="255.2424" y="174.62" v="1062" z="1" s="M+H+3" />
        </MSPeaks>
      </Spectrum>
    </Compound>
    <Compound algo="FindByMolecularFeature">
      <Location m="294.2206" rt="13.017" y="53645" v="550893" />
      <Spectrum type="MFE" cpdAlgo="FindByMolecularFeature">
        <MSDetails p="+" />
        <Device type="TimeOfFlight" />
        <MSPeaks>
          <p rt="13.017" x="295.2279" y="53645.04" v="357270" z="1" s="M+H" />
          <p rt="13.016" x="296.2262" y="24775.75" v="193623" z="1" s="M+H+1" />
        </MSPeaks>
      </Spectrum>
    </Compound>
    <Compound algo="FindByMolecularFeature">
      <Location m="398.1365" rt="13.123" y="53030" v="467343" />
      <Spectrum type="MFE" cpdAlgo="FindByMolecularFeature">
        <MSDetails p="+" />
        <Device type="TimeOfFlight" />
        <MSPeaks>
          <p rt="13.123" x="399.1438" y="53030.27" v="368714" z="1" s="M+H" />
          <p rt="13.125" x="400.1472" y="14176.71" v="98629" z="1" s="M+H+1" />
        </MSPeaks>
      </Spectrum>
    </Compound>
    <Compound algo="FindByMolecularFeature">
      <Location m="327.2409" rt="13.198" y="114235" v="1441557" />
      <Spectrum type="MFE" cpdAlgo="FindByMolecularFeature">
        <MSDetails p="+" />
        <Device type="TimeOfFlight" />
        <MSPeaks>
          <p rt="13.197" x="328.2482" y="114235.08" v="1206813" z="1" s="M+H" />
          <p rt="13.199" x="329.2514" y="22232.87" v="234744" z="1" s="M+H+1" />
        </MSPeaks>
      </Spectrum>
    </Compound>
    <Compound algo="FindByMolecularFeature">
      <Location m="251.2251" rt="13.248" y="55148" v="441188" />
      <Spectrum type="MFE" cpdAlgo="FindByMolecularFeature">
        <MSDetails p="+" />
        <Device type="TimeOfFlight" />
        <MSPeaks>
          <p rt="13.251" x="252.2324" y="55148.31" v="400165" z="1" s="M+H" />
          <p rt="13.233" x="253.2363" y="9610.74" v="41024" z="1" s="M+H+1" />
        </MSPeaks>
      </Spectrum>
    </Compound>
    <Compound algo="FindByMolecularFeature">
      <Location m="335.2436" rt="13.271" y="56933" v="557917" />
      <Spectrum type="MFE" cpdAlgo="FindByMolecularFeature">
        <MSDetails p="+" />
        <Device type="TimeOfFlight" />
        <MSPeaks>
          <p rt="13.271" x="336.2509" y="56933.09" v="465602" z="1" s="M+H" />
          <p rt="13.272" x="337.2542" y="11370.05" v="92315" z="1" s="M+H+1" />
        </MSPeaks>
      </Spectrum>
    </Compound>
    <Compound algo="FindByMolecularFeature">
      <Location m="295.2512" rt="13.288" y="197059" v="2274638" />
      <Spectrum type="MFE" cpdAlgo="FindByMolecularFeature">
        <MSDetails p="+" />
        <Device type="TimeOfFlight" />
        <MSPeaks>
          <p rt="13.287" x="296.2585" y="197059.19" v="1859705" z="1" s="M+H" />
          <p rt="13.292" x="297.2615" y="43200.96" v="414933" z="1" s="M+H+1" />
        </MSPeaks>
      </Spectrum>
    </Compound>
    <Compound algo="FindByMolecularFeature">
      <Location m="313.2618" rt="13.291" y="105936" v="1209267" />
      <Spectrum type="MFE" cpdAlgo="FindByMolecularFeature">
        <MSDetails p="+" />
        <Device type="TimeOfFlight" />
        <MSPeaks>
          <p rt="13.291" x="314.2691" y="105936.42" v="969661" z="1" s="M+H" />
          <p rt="13.293" x="315.2724" y="21726.15" v="239606" z="1" s="M+H+1" />
        </MSPeaks>
      </Spectrum>
    </Compound>
    <Compound algo="FindByMolecularFeature">
      <Location m="315.2774" rt="13.314" y="68592" v="635272" />
      <Spectrum type="MFE" cpdAlgo="FindByMolecularFeature">
        <MSDetails p="+" />
        <Device type="TimeOfFlight" />
        <MSPeaks>
          <p rt="13.314" x="316.2846" y="68591.77" v="517535" z="1" s="M+H" />
          <p rt="13.313" x="317.2879" y="14072.06" v="105591" z="1" s="M+H+1" />
          <p rt="13.308" x="318.2907" y="1872.06" v="12146" z="1" s="M+H+2" />
        </MSPeaks>
      </Spectrum>
    </Compound>
    <Compound algo="FindByMolecularFeature">
      <Location m="291.2203" rt="13.315" y="445300" v="3706609" />
      <Spectrum type="MFE" cpdAlgo="FindByMolecularFeature">
        <MSDetails p="+" />
        <Device type="TimeOfFlight" />
        <MSPeaks>
          <p rt="13.314" x="292.2276" y="445300.25" v="3022278" z="1" s="M+H" />
          <p rt="13.317" x="293.2275" y="110574.88" v="684331" z="1" s="M+H+1" />
        </MSPeaks>
      </Spectrum>
    </Compound>
    <Compound algo="FindByMolecularFeature">
      <Location m="297.2668" rt="13.317" y="120086" v="1128020" />
      <Spectrum type="MFE" cpdAlgo="FindByMolecularFeature">
        <MSDetails p="+" />
        <Device type="TimeOfFlight" />
        <MSPeaks>
          <p rt="13.317" x="298.2741" y="120085.63" v="913424" z="1" s="M+H" />
          <p rt="13.317" x="299.2772" y="24812.00" v="187675" z="1" s="M+H+1" />
          <p rt="13.327" x="300.2814" y="3647.10" v="26921" z="1" s="M+H+2" />
        </MSPeaks>
      </Spectrum>
    </Compound>
    <Compound algo="FindByMolecularFeature">
      <Location m="267.2200" rt="13.343" y="249546" v="2273721" />
      <Spectrum type="MFE" cpdAlgo="FindByMolecularFeature">
        <MSDetails p="+" />
        <Device type="TimeOfFlight" />
        <MSPeaks>
          <p rt="13.343" x="268.2272" y="249546.11" v="1852863" z="1" s="M+H" />
          <p rt="13.342" x="269.2305" y="49504.85" v="379163" z="1" s="M+H+1" />
          <p rt="13.346" x="270.2336" y="4919.99" v="35460" z="1" s="M+H+2" />
          <p rt="13.369" x="271.2359" y="865.03" v="6235" z="1" s="M+H+3" />
        </MSPeaks>
      </Spectrum>
    </Compound>
    <Compound algo="FindByMolecularFeature">
      <Location m="250.1934" rt="13.344" y="50643" v="473736" />
      <Spectrum type="MFE" cpdAlgo="FindByMolecularFeature">
        <MSDetails p="+" />
        <Device type="TimeOfFlight" />
        <MSPeaks>
          <p rt="13.344" x="251.2007" y="50643.38" v="399160" z="1" s="M+H" />
          <p rt="13.346" x="252.2038" y="9705.97" v="74576" z="1" s="M+H+1" />
        </MSPeaks>
      </Spectrum>
    </Compound>
    <Compound algo="FindByMolecularFeature">
      <Location m="1135.4559" rt="13.376" y="70740" v="2005843" />
      <Spectrum type="MFE" cpdAlgo="FindByMolecularFeature">
        <MSDetails p="+" />
        <Device type="TimeOfFlight" />
        <MSPeaks>
          <p rt="13.377" x="568.7352" y="70740.48" v="928606" z="2" s="M+2H" />
          <p rt="13.374" x="569.2368" y="49612.32" v="650658" z="2" s="M+2H+1" />
          <p rt="13.377" x="569.7368" y="23680.04" v="309063" z="2" s="M+2H+2" />
          <p rt="13.375" x="570.2373" y="8889.17" v="117516" z="2" s="M+2H+3" />
        </MSPeaks>
      </Spectrum>
    </Compound>
    <Compound algo="FindByMolecularFeature">
      <Location m="575.7130" rt="13.377" y="88550" v="2342600" />
      <Spectrum type="MFE" cpdAlgo="FindByMolecularFeature">
        <MSDetails p="+" />
        <Device type="TimeOfFlight" />
        <MSPeaks>
          <p rt="13.378" x="576.7202" y="88550.07" v="1127138" z="1" s="M+H" />
          <p rt="13.377" x="577.7218" y="59389.30" v="749721" z="1" s="M+H+1" />
          <p rt="13.377" x="578.7215" y="28513.58" v="358368" z="1" s="M+H+2" />
          <p rt="13.375" x="579.7211" y="8574.65" v="107374" z="1" s="M+H+3" />
        </MSPeaks>
      </Spectrum>
    </Compound>
    <Compound algo="FindByMolecularFeature">
      <Location m="1097.5106" rt="13.378" y="341071" v="9098459" />
      <Spectrum type="MFE" cpdAlgo="FindByMolecularFeature">
        <MSDetails p="+" />
        <Device type="TimeOfFlight" />
        <MSPeaks>
          <p rt="13.377" x="549.7626" y="341070.66" v="4269411" z="2" s="M+2H" />
          <p rt="13.379" x="550.2638" y="223382.00" v="2785057" z="2" s="M+2H+1" />
          <p rt="13.377" x="550.7637" y="110442.17" v="1378615" z="2" s="M+2H+2" />
          <p rt="13.377" x="551.2639" y="39598.29" v="483114" z="2" s="M+2H+3" />
          <p rt="13.383" x="551.7641" y="11593.90" v="142080" z="2" s="M+2H+4" />
          <p rt="13.366" x="552.2657" y="3000.74" v="36298" z="2" s="M+2H+5" />
          <p rt="13.374" x="552.7652" y="321.17" v="3885" z="2" s="M+2H+6" />
        </MSPeaks>
      </Spectrum>
    </Compound>
    <Compound algo="FindByMolecularFeature">
      <Location m="575.2108" rt="13.380" y="75496" v="2018730" />
      <Spectrum type="MFE" cpdAlgo="FindByMolecularFeature">
        <MSDetails p="+" />
        <Device type="TimeOfFlight" />
        <MSPeaks>
          <p rt="13.380" x="576.2180" y="75496.07" v="974701" z="1" s="M+H" />
          <p rt="13.381" x="577.2212" y="47425.05" v="611842" z="1" s="M+H+1" />
          <p rt="13.378" x="578.2229" y="33496.00" v="432187" z="1" s="M+H+2" />
        </MSPeaks>
      </Spectrum>
    </Compound>
    <Compound algo="FindByMolecularFeature">
      <Location m="1130.6212" rt="13.418" y="67907" v="1756503" />
      <Spectrum type="MFE" cpdAlgo="FindByMolecularFeature">
        <MSDetails p="+" />
        <Device type="TimeOfFlight" />
        <MSPeaks>
          <p rt="13.419" x="566.3179" y="67906.91" v="804365" z="2" s="M+2H" />
          <p rt="13.417" x="566.8193" y="48001.31" v="602442" z="2" s="M+2H+1" />
          <p rt="13.419" x="567.3203" y="20688.91" v="249907" z="2" s="M+2H+2" />
          <p rt="13.419" x="567.8208" y="6781.82" v="81640" z="2" s="M+2H+3" />
          <p rt="13.416" x="568.3221" y="1553.57" v="18150" z="2" s="M+2H+4" />
        </MSPeaks>
      </Spectrum>
    </Compound>
    <Compound algo="FindByMolecularFeature">
      <Location m="308.1990" rt="13.449" y="78590" v="769666" />
      <Spectrum type="MFE" cpdAlgo="FindByMolecularFeature">
        <MSDetails p="+" />
        <Device type="TimeOfFlight" />
        <MSPeaks>
          <p rt="13.450" x="309.2063" y="78590.02" v="651077" z="1" s="M+H" />
          <p rt="13.443" x="310.2096" y="16937.71" v="118589" z="1" s="M+H+1" />
        </MSPeaks>
      </Spectrum>
    </Compound>
    <Compound algo="FindByMolecularFeature">
      <Location m="290.1886" rt="13.450" y="60171" v="578549" />
      <Spectrum type="MFE" cpdAlgo="FindByMolecularFeature">
        <MSDetails p="+" />
        <Device type="TimeOfFlight" />
        <MSPeaks>
          <p rt="13.450" x="291.1959" y="60171.27" v="477576" z="1" s="M+H" />
          <p rt="13.449" x="292.1991" y="14730.93" v="100973" z="1" s="M+H+1" />
        </MSPeaks>
      </Spectrum>
    </Compound>
    <Compound algo="FindByMolecularFeature">
      <Location m="291.2201" rt="13.494" y="290829" v="3494946" />
      <Spectrum type="MFE" cpdAlgo="FindByMolecularFeature">
        <MSDetails p="+" />
        <Device type="TimeOfFlight" />
        <MSPeaks>
          <p rt="13.497" x="292.2274" y="290828.66" v="2809056" z="1" s="M+H" />
          <p rt="13.482" x="293.2261" y="69976.81" v="685890" z="1" s="M+H+1" />
        </MSPeaks>
      </Spectrum>
    </Compound>
    <Compound algo="FindByMolecularFeature">
      <Location m="343.2358" rt="13.607" y="52424" v="504075" />
      <Spectrum type="MFE" cpdAlgo="FindByMolecularFeature">
        <MSDetails p="+" />
        <Device type="TimeOfFlight" />
        <MSPeaks>
          <p rt="13.607" x="344.2430" y="52423.89" v="393636" z="1" s="M+H" />
          <p rt="13.607" x="345.2463" y="11978.74" v="93030" z="1" s="M+H+1" />
          <p rt="13.591" x="346.2518" y="1805.86" v="17409" z="1" s="M+H+2" />
        </MSPeaks>
      </Spectrum>
    </Compound>
    <Compound algo="FindByMolecularFeature">
      <Location m="251.2251" rt="13.612" y="67656" v="616713" />
      <Spectrum type="MFE" cpdAlgo="FindByMolecularFeature">
        <MSDetails p="+" />
        <Device type="TimeOfFlight" />
        <MSPeaks>
          <p rt="13.610" x="252.2324" y="67656.15" v="515418" z="1" s="M+H" />
          <p rt="13.621" x="253.2352" y="12931.99" v="101295" z="1" s="M+H+1" />
        </MSPeaks>
      </Spectrum>
    </Compound>
    <Compound algo="FindByMolecularFeature">
      <Location m="598.4023" rt="13.631" y="208129" v="2432581" />
      <Spectrum type="MFE" cpdAlgo="FindByMolecularFeature">
        <MSDetails p="+" />
        <Device type="TimeOfFlight" />
        <MSPeaks>
          <p rt="13.633" x="599.4096" y="208129.36" v="1630197" z="1" s="M+H" />
          <p rt="13.630" x="600.4128" y="88089.42" v="632321" z="1" s="M+H+1" />
          <p rt="13.628" x="601.4158" y="20731.60" v="148387" z="1" s="M+H+2" />
          <p rt="13.631" x="602.4192" y="3052.94" v="21676" z="1" s="M+H+3" />
        </MSPeaks>
      </Spectrum>
    </Compound>
    <Compound algo="FindByMolecularFeature">
      <Location m="295.2512" rt="13.643" y="160538" v="1886575" />
      <Spectrum type="MFE" cpdAlgo="FindByMolecularFeature">
        <MSDetails p="+" />
        <Device type="TimeOfFlight" />
        <MSPeaks>
          <p rt="13.643" x="296.2585" y="160538.16" v="1491258" z="1" s="M+H" />
          <p rt="13.639" x="297.2610" y="38452.12" v="338733" z="1" s="M+H+1" />
          <p rt="13.664" x="298.2694" y="6007.35" v="56584" z="1" s="M+H+2" />
        </MSPeaks>
      </Spectrum>
    </Compound>
    <Compound algo="FindByMolecularFeature">
      <Location m="267.2200" rt="13.647" y="310845" v="3966712" />
      <Spectrum type="MFE" cpdAlgo="FindByMolecularFeature">
        <MSDetails p="+" />
        <Device type="TimeOfFlight" />
        <MSPeaks>
          <p rt="13.646" x="268.2273" y="310845.25" v="3312434" z="1" s="M+H" />
          <p rt="13.649" x="269.2305" y="61398.60" v="654278" z="1" s="M+H+1" />
        </MSPeaks>
      </Spectrum>
    </Compound>
    <Compound algo="FindByMolecularFeature">
      <Location m="289.2018" rt="13.657" y="90590" v="1112069" />
      <Spectrum type="MFE" cpdAlgo="FindByMolecularFeature">
        <MSDetails p="+" />
        <Device type="TimeOfFlight" />
        <MSPeaks>
          <p rt="13.656" x="290.2091" y="90590.48" v="969403" z="1" s="M+H" />
          <p rt="13.661" x="291.2080" y="17528.53" v="142667" z="1" s="M+H+1" />
        </MSPeaks>
      </Spectrum>
    </Compound>
    <Compound algo="FindByMolecularFeature">
      <Location m="250.1934" rt="13.658" y="63589" v="810306" />
      <Spectrum type="MFE" cpdAlgo="FindByMolecularFeature">
        <MSDetails p="+" />
        <Device type="TimeOfFlight" />
        <MSPeaks>
          <p rt="13.660" x="251.2007" y="63589.34" v="680321" z="1" s="M+H" />
          <p rt="13.652" x="252.2038" y="12268.83" v="129985" z="1" s="M+H+1" />
        </MSPeaks>
      </Spectrum>
    </Compound>
    <Compound algo="FindByMolecularFeature">
      <Location m="350.2458" rt="13.802" y="138358" v="1379508" />
      <Spectrum type="MFE" cpdAlgo="FindByMolecularFeature">
        <MSDetails p="+" />
        <Device type="TimeOfFlight" />
        <MSPeaks>
          <p rt="13.803" x="351.2531" y="138357.98" v="1106947" z="1" s="M+H" />
          <p rt="13.797" x="352.2559" y="31758.45" v="239106" z="1" s="M+H+1" />
          <p rt="13.807" x="353.2593" y="5171.80" v="33456" z="1" s="M+H+2" />
        </MSPeaks>
      </Spectrum>
    </Compound>
    <Compound algo="FindByMolecularFeature">
      <Location m="431.2308" rt="13.824" y="91988" v="922428" />
      <Spectrum type="MFE" cpdAlgo="FindByMolecularFeature">
        <MSDetails p="+" />
        <Device type="TimeOfFlight" />
        <MSPeaks>
          <p rt="13.825" x="432.2381" y="91988.07" v="698210" z="1" s="M+H" />
          <p rt="13.821" x="433.2413" y="25481.34" v="188369" z="1" s="M+H+1" />
          <p rt="13.820" x="434.2448" y="4379.66" v="31555" z="1" s="M+H+2" />
          <p rt="13.831" x="435.2457" y="609.21" v="4295" z="1" s="M+H+3" />
        </MSPeaks>
      </Spectrum>
    </Compound>
    <Compound algo="FindByMolecularFeature">
      <Location m="414.2048" rt="13.826" y="422294" v="4391078" />
      <Spectrum type="MFE" cpdAlgo="FindByMolecularFeature">
        <MSDetails p="+" />
        <Device type="TimeOfFlight" />
        <MSPeaks>
          <p rt="13.826" x="415.2121" y="422293.56" v="3381986" z="1" s="M+H" />
          <p rt="13.826" x="416.2151" y="108264.38" v="867763" z="1" s="M+H+1" />
          <p rt="13.826" x="417.2176" y="18325.34" v="141329" z="1" s="M+H+2" />
        </MSPeaks>
      </Spectrum>
    </Compound>
    <Compound algo="FindByMolecularFeature">
      <Location m="118.0782" rt="13.828" y="55965" v="545808" />
      <Spectrum type="MFE" cpdAlgo="FindByMolecularFeature">
        <MSDetails p="+" />
        <Device type="TimeOfFlight" />
        <MSPeaks>
          <p rt="13.827" x="119.0855" y="55964.61" v="498563" z="1" s="M+H" />
          <p rt="13.831" x="120.0884" y="5739.06" v="47245" z="1" s="M+H+1" />
        </MSPeaks>
      </Spectrum>
    </Compound>
    <Compound algo="FindByMolecularFeature">
      <Location m="417.2153" rt="13.867" y="88921" v="856272" />
      <Spectrum type="MFE" cpdAlgo="FindByMolecularFeature">
        <MSDetails p="+" />
        <Device type="TimeOfFlight" />
        <MSPeaks>
          <p rt="13.867" x="418.2226" y="88920.55" v="664156" z="1" s="M+H" />
          <p rt="13.867" x="419.2262" y="22020.60" v="163285" z="1" s="M+H+1" />
          <p rt="13.866" x="420.2288" y="4054.27" v="28832" z="1" s="M+H+2" />
        </MSPeaks>
      </Spectrum>
    </Compound>
    <Compound algo="FindByMolecularFeature">
      <Location m="1033.5692" rt="13.899" y="135676" v="2173439" />
      <Spectrum type="MFE" cpdAlgo="FindByMolecularFeature">
        <MSDetails p="+" />
        <Device type="TimeOfFlight" />
        <MSPeaks>
          <p rt="13.899" x="517.7919" y="135676.30" v="1119032" z="2" s="M+2H" />
          <p rt="13.899" x="518.2930" y="82215.12" v="678232" z="2" s="M+2H+1" />
          <p rt="13.898" x="518.7939" y="33169.03" v="269227" z="2" s="M+2H+2" />
          <p rt="13.897" x="519.2948" y="10349.30" v="84062" z="2" s="M+2H+3" />
          <p rt="13.902" x="519.7956" y="2729.95" v="21608" z="2" s="M+2H+4" />
          <p rt="13.894" x="520.2987" y="161.62" v="1279" z="2" s="M+2H+5" />
        </MSPeaks>
      </Spectrum>
    </Compound>
    <Compound algo="FindByMolecularFeature">
      <Location m="292.2046" rt="13.970" y="249541" v="2197781" />
      <Spectrum type="MFE" cpdAlgo="FindByMolecularFeature">
        <MSDetails p="+" />
        <Device type="TimeOfFlight" />
        <MSPeaks>
          <p rt="13.970" x="293.2119" y="249540.97" v="1841139" z="1" s="M+H" />
          <p rt="13.970" x="294.2150" y="48111.56" v="356642" z="1" s="M+H+1" />
        </MSPeaks>
      </Spectrum>
    </Compound>
    <Compound algo="FindByMolecularFeature">
      <Location m="309.2310" rt="13.972" y="798116" v="7617617" />
      <Spectrum type="MFE" cpdAlgo="FindByMolecularFeature">
        <MSDetails p="+" />
        <Device type="TimeOfFlight" />
        <MSPeaks>
          <p rt="13.973" x="310.2383" y="798115.56" v="6002507" z="1" s="M+H" />
          <p rt="13.972" x="311.2411" y="167413.77" v="1236839" z="1" s="M+H+1" />
          <p rt="13.953" x="312.2484" y="26693.79" v="202580" z="1" s="M+H+2" />
          <p rt="13.968" x="619.4677" y="10122.49" v="55618" z="1" s="2M+H" />
          <p rt="13.965" x="620.4714" y="4857.27" v="26020" z="1" s="2M+H+1" />
          <p rt="13.974" x="621.4768" y="1399.33" v="6207" z="1" s="2M+H+2" />
        </MSPeaks>
      </Spectrum>
    </Compound>
    <Compound algo="FindByMolecularFeature">
      <Location m="331.2124" rt="13.977" y="165372" v="1536841" />
      <Spectrum type="MFE" cpdAlgo="FindByMolecularFeature">
        <MSDetails p="+" />
        <Device type="TimeOfFlight" />
        <MSPeaks>
          <p rt="13.977" x="332.2197" y="165371.73" v="1276196" z="1" s="M+H" />
          <p rt="13.978" x="333.2248" y="33654.57" v="260646" z="1" s="M+H+1" />
        </MSPeaks>
      </Spectrum>
    </Compound>
    <Compound algo="FindByMolecularFeature">
      <Location m="350.2464" rt="14.019" y="928113" v="8117827" />
      <Spectrum type="MFE" cpdAlgo="FindByMolecularFeature">
        <MSDetails p="+" />
        <Device type="TimeOfFlight" />
        <MSPeaks>
          <p rt="14.019" x="351.2537" y="928112.88" v="6551739" z="1" s="M+H" />
          <p rt="14.019" x="352.2564" y="219145.58" v="1566088" z="1" s="M+H+1" />
        </MSPeaks>
      </Spectrum>
    </Compound>
    <Compound algo="FindByMolecularFeature">
      <Location m="258.1981" rt="14.021" y="58162" v="486299" />
      <Spectrum type="MFE" cpdAlgo="FindByMolecularFeature">
        <MSDetails p="+" />
        <Device type="TimeOfFlight" />
        <MSPeaks>
          <p rt="14.022" x="259.2054" y="58161.54" v="415830" z="1" s="M+H" />
          <p rt="14.015" x="260.2089" y="9918.52" v="70469" z="1" s="M+H+1" />
        </MSPeaks>
      </Spectrum>
    </Compound>
    <Compound algo="FindByMolecularFeature">
      <Location m="390.2384" rt="14.021" y="194859" v="1612144" />
      <Spectrum type="MFE" cpdAlgo="FindByMolecularFeature">
        <MSDetails p="+" />
        <Device type="TimeOfFlight" />
        <MSPeaks>
          <p rt="14.019" x="391.2457" y="194859.06" v="1238491" z="1" s="M+H" />
          <p rt="14.020" x="392.2489" y="45176.67" v="288857" z="1" s="M+H+1" />
          <p rt="14.051" x="393.2562" y="10144.63" v="69638" z="1" s="M+H+2" />
          <p rt="14.071" x="394.2619" y="2283.40" v="15158" z="1" s="M+H+3" />
        </MSPeaks>
      </Spectrum>
    </Compound>
    <Compound algo="FindByMolecularFeature">
      <Location m="267.2197" rt="14.142" y="104090" v="579995" />
      <Spectrum type="MFE" cpdAlgo="FindByMolecularFeature">
        <MSDetails p="+" />
        <Device type="TimeOfFlight" />
        <MSPeaks>
          <p rt="14.142" x="268.2270" y="104090.33" v="479666" z="1" s="M+H" />
          <p rt="14.143" x="269.2303" y="21589.54" v="100329" z="1" s="M+H+1" />
        </MSPeaks>
      </Spectrum>
    </Compound>
    <Compound algo="FindByMolecularFeature">
      <Location m="960.5146" rt="14.250" y="82201" v="1687372" />
      <Spectrum type="MFE" cpdAlgo="FindByMolecularFeature">
        <MSDetails p="+" />
        <Device type="TimeOfFlight" />
        <MSPeaks>
          <p rt="14.249" x="481.2651" y="22750.95" v="182140" z="2" s="M+2H" />
          <p rt="14.250" x="481.7665" y="13372.24" v="105350" z="2" s="M+2H+1" />
          <p rt="14.243" x="482.2673" y="5835.49" v="44586" z="2" s="M+2H+2" />
          <p rt="14.234" x="482.7675" y="1336.99" v="10215" z="2" s="M+2H+3" />
          <p rt="14.250" x="961.5216" y="82201.35" v="728397" z="1" s="M+H" />
          <p rt="14.250" x="962.5243" y="46454.80" v="410024" z="1" s="M+H+1" />
          <p rt="14.249" x="963.5253" y="17346.86" v="154394" z="1" s="M+H+2" />
          <p rt="14.251" x="964.5269" y="5056.91" v="43116" z="1" s="M+H+3" />
          <p rt="14.259" x="965.5272" y="1073.04" v="9149" z="1" s="M+H+4" />
        </MSPeaks>
      </Spectrum>
    </Compound>
    <Compound algo="FindByMolecularFeature">
      <Location m="1073.6014" rt="14.250" y="2920443" v="51420420" />
      <Spectrum type="MFE" cpdAlgo="FindByMolecularFeature">
        <MSDetails p="+" />
        <Device type="TimeOfFlight" />
        <MSPeaks>
          <p rt="14.251" x="537.8080" y="2920443.00" v="25607712" z="2" sat="true" s="M+2H" />
          <p rt="14.250" x="538.3096" y="1901162.50" v="16692370" z="2" s="M+2H+1" />
          <p rt="14.250" x="538.8106" y="729210.13" v="6394681" z="2" s="M+2H+2" />
          <p rt="14.250" x="539.3111" y="236394.22" v="2074304" z="2" s="M+2H+3" />
          <p rt="14.252" x="539.8114" y="59914.67" v="523547" z="2" s="M+2H+4" />
          <p rt="14.252" x="540.3116" y="12434.64" v="107750" z="2" s="M+2H+5" />
          <p rt="14.243" x="540.8110" y="2365.36" v="20055" z="2" s="M+2H+6" />
        </MSPeaks>
      </Spectrum>
    </Compound>
    <Compound algo="FindByMolecularFeature">
      <Location m="1045.6052" rt="14.251" y="64501" v="1102355" />
      <Spectrum type="MFE" cpdAlgo="FindByMolecularFeature">
        <MSDetails p="+" />
        <Device type="TimeOfFlight" />
        <MSPeaks>
          <p rt="14.252" x="523.8099" y="64500.97" v="528511" z="2" s="M+2H" />
          <p rt="14.251" x="524.3114" y="43277.43" v="356767" z="2" s="M+2H+1" />
          <p rt="14.251" x="524.8104" y="19246.79" v="158942" z="2" s="M+2H+2" />
          <p rt="14.248" x="525.3044" y="5899.01" v="46585" z="2" s="M+2H+3" />
          <p rt="14.247" x="525.8040" y="1312.78" v="10368" z="2" s="M+2H+4" />
          <p rt="14.246" x="526.3086" y="149.67" v="1182" z="2" s="M+2H+5" />
        </MSPeaks>
      </Spectrum>
    </Compound>
    <Compound algo="FindByMolecularFeature">
      <Location m="563.2566" rt="14.253" y="278812" v="5813997" />
      <Spectrum type="MFE" cpdAlgo="FindByMolecularFeature">
        <MSDetails p="+" />
        <Device type="TimeOfFlight" />
        <MSPeaks>
          <p rt="14.254" x="564.2639" y="278811.50" v="2968479" z="1" s="M+H" />
          <p rt="14.252" x="565.2672" y="154179.84" v="1665607" z="1" s="M+H+1" />
          <p rt="14.254" x="566.2689" y="108626.58" v="1179912" z="1" s="M+H+2" />
        </MSPeaks>
      </Spectrum>
    </Compound>
    <Compound algo="FindByMolecularFeature">
      <Location m="566.2600" rt="14.254" y="51260" v="737215" />
      <Spectrum type="MFE" cpdAlgo="FindByMolecularFeature">
        <MSDetails p="+" />
        <Device type="TimeOfFlight" />
        <MSPeaks>
          <p rt="14.253" x="567.2673" y="51259.67" v="554596" z="1" s="M+H" />
          <p rt="14.254" x="568.2669" y="12123.92" v="128712" z="1" s="M+H+1" />
          <p rt="14.262" x="569.2658" y="5096.00" v="53907" z="1" s="M+H+2" />
        </MSPeaks>
      </Spectrum>
    </Compound>
    <Compound algo="FindByMolecularFeature">
      <Location m="563.7590" rt="14.255" y="292972" v="6577375" />
      <Spectrum type="MFE" cpdAlgo="FindByMolecularFeature">
        <MSDetails p="+" />
        <Device type="TimeOfFlight" />
        <MSPeaks>
          <p rt="14.254" x="564.7663" y="292971.63" v="3113098" z="1" s="M+H" />
          <p rt="14.255" x="565.7677" y="200970.81" v="2141625" z="1" s="M+H+1" />
          <p rt="14.256" x="566.7673" y="97586.46" v="1042522" z="1" s="M+H+2" />
          <p rt="14.256" x="567.7667" y="26376.69" v="280131" z="1" s="M+H+3" />
        </MSPeaks>
      </Spectrum>
    </Compound>
    <Compound algo="FindByMolecularFeature">
      <Location m="1111.5477" rt="14.255" y="199521" v="4579429" />
      <Spectrum type="MFE" cpdAlgo="FindByMolecularFeature">
        <MSDetails p="+" />
        <Device type="TimeOfFlight" />
        <MSPeaks>
          <p rt="14.255" x="556.7811" y="199521.00" v="2247803" z="2" s="M+2H" />
          <p rt="14.255" x="557.2824" y="131954.05" v="1474242" z="2" s="M+2H+1" />
          <p rt="14.254" x="557.7831" y="56629.16" v="636933" z="2" s="M+2H+2" />
          <p rt="14.253" x="558.2830" y="19505.32" v="220451" z="2" s="M+2H+3" />
        </MSPeaks>
      </Spectrum>
    </Compound>
    <Compound algo="FindByMolecularFeature">
      <Location m="246.1983" rt="14.374" y="95156" v="906303" />
      <Spectrum type="MFE" cpdAlgo="FindByMolecularFeature">
        <MSDetails p="+" />
        <Device type="TimeOfFlight" />
        <MSPeaks>
          <p rt="14.373" x="247.2056" y="95156.23" v="768397" z="1" s="M+H" />
          <p rt="14.376" x="248.2091" y="16996.31" v="137907" z="1" s="M+H+1" />
        </MSPeaks>
      </Spectrum>
    </Compound>
    <Compound algo="FindByMolecularFeature">
      <Location m="309.2310" rt="14.374" y="622977" v="6248484" />
      <Spectrum type="MFE" cpdAlgo="FindByMolecularFeature">
        <MSDetails p="+" />
        <Device type="TimeOfFlight" />
        <MSPeaks>
          <p rt="14.373" x="310.2383" y="622976.94" v="4789490" z="1" s="M+H" />
          <p rt="14.374" x="311.2411" y="126644.78" v="975117" z="1" s="M+H+1" />
          <p rt="14.394" x="312.2490" y="21444.90" v="274393" z="1" s="M+H+2" />
          <p rt="14.380" x="619.4679" y="14581.04" v="71436" z="1" s="2M+H" />
          <p rt="14.382" x="620.4709" y="5375.42" v="26432" z="1" s="2M+H+1" />
          <p rt="14.379" x="621.4759" y="1784.93" v="6874" z="1" s="2M+H+2" />
        </MSPeaks>
      </Spectrum>
    </Compound>
    <Compound algo="FindByMolecularFeature">
      <Location m="274.1933" rt="14.379" y="130414" v="1201989" />
      <Spectrum type="MFE" cpdAlgo="FindByMolecularFeature">
        <MSDetails p="+" />
        <Device type="TimeOfFlight" />
        <MSPeaks>
          <p rt="14.379" x="275.2006" y="130414.41" v="1005383" z="1" s="M+H" />
          <p rt="14.382" x="276.2040" y="25591.08" v="196606" z="1" s="M+H+1" />
        </MSPeaks>
      </Spectrum>
    </Compound>
    <Compound algo="FindByMolecularFeature">
      <Location m="291.2203" rt="14.383" y="498756" v="5009781" />
      <Spectrum type="MFE" cpdAlgo="FindByMolecularFeature">
        <MSDetails p="+" />
        <Device type="TimeOfFlight" />
        <MSPeaks>
          <p rt="14.384" x="292.2276" y="498755.50" v="3684261" z="1" s="M+H" />
          <p rt="14.385" x="293.2279" y="165045.66" v="1056406" z="1" s="M+H+1" />
          <p rt="14.368" x="294.2152" y="33903.03" v="269115" z="1" s="M+H+2" />
        </MSPeaks>
      </Spectrum>
    </Compound>
    <Compound algo="FindByMolecularFeature">
      <Location m="313.2618" rt="14.459" y="62260" v="621103" />
      <Spectrum type="MFE" cpdAlgo="FindByMolecularFeature">
        <MSDetails p="+" />
        <Device type="TimeOfFlight" />
        <MSPeaks>
          <p rt="14.459" x="314.2691" y="62259.59" v="505694" z="1" s="M+H" />
          <p rt="14.462" x="315.2723" y="12569.17" v="101460" z="1" s="M+H+1" />
          <p rt="14.461" x="316.2755" y="1738.88" v="13948" z="1" s="M+H+2" />
        </MSPeaks>
      </Spectrum>
    </Compound>
    <Compound algo="FindByMolecularFeature">
      <Location m="352.2616" rt="14.474" y="174299" v="2358189" />
      <Spectrum type="MFE" cpdAlgo="FindByMolecularFeature">
        <MSDetails p="+" />
        <Device type="TimeOfFlight" />
        <MSPeaks>
          <p rt="14.472" x="353.2689" y="174299.05" v="1978344" z="1" s="M+H" />
          <p rt="14.483" x="354.2720" y="35563.68" v="307463" z="1" s="M+H+1" />
          <p rt="14.460" x="355.2768" y="5768.11" v="69064" z="1" s="M+H+2" />
          <p rt="14.418" x="356.2916" y="316.11" v="3318" z="1" s="M+H+3" />
        </MSPeaks>
      </Spectrum>
    </Compound>
    <Compound algo="FindByMolecularFeature">
      <Location m="279.2563" rt="14.564" y="84804" v="809443" />
      <Spectrum type="MFE" cpdAlgo="FindByMolecularFeature">
        <MSDetails p="+" />
        <Device type="TimeOfFlight" />
        <MSPeaks>
          <p rt="14.564" x="280.2635" y="84803.98" v="658429" z="1" s="M+H" />
          <p rt="14.565" x="281.2652" y="19209.01" v="151014" z="1" s="M+H+1" />
        </MSPeaks>
      </Spectrum>
    </Compound>
    <Compound algo="FindByMolecularFeature">
      <Location m="148.0525" rt="14.674" y="63863" v="656077" />
      <Spectrum type="MFE" cpdAlgo="FindByMolecularFeature">
        <MSDetails p="+" />
        <Device type="TimeOfFlight" />
        <MSPeaks>
          <p rt="14.674" x="149.0598" y="63862.93" v="592107" z="1" s="M+H" />
          <p rt="14.678" x="150.0629" y="6949.47" v="63970" z="1" s="M+H+1" />
        </MSPeaks>
      </Spectrum>
    </Compound>
    <Compound algo="FindByMolecularFeature">
      <Location m="269.2354" rt="14.679" y="100626" v="1028985" />
      <Spectrum type="MFE" cpdAlgo="FindByMolecularFeature">
        <MSDetails p="+" />
        <Device type="TimeOfFlight" />
        <MSPeaks>
          <p rt="14.679" x="270.2427" y="100626.20" v="851979" z="1" s="M+H" />
          <p rt="14.678" x="271.2459" y="17668.72" v="149482" z="1" s="M+H+1" />
          <p rt="14.685" x="272.2509" y="2893.61" v="27524" z="1" s="M+H+2" />
        </MSPeaks>
      </Spectrum>
    </Compound>
    <Compound algo="FindByMolecularFeature">
      <Location m="251.2250" rt="14.682" y="101630" v="949505" />
      <Spectrum type="MFE" cpdAlgo="FindByMolecularFeature">
        <MSDetails p="+" />
        <Device type="TimeOfFlight" />
        <MSPeaks>
          <p rt="14.682" x="252.2323" y="101630.00" v="794540" z="1" s="M+H" />
          <p rt="14.684" x="253.2340" y="20471.17" v="154965" z="1" s="M+H+1" />
        </MSPeaks>
      </Spectrum>
    </Compound>
    <Compound algo="FindByMolecularFeature">
      <Location m="352.2615" rt="14.719" y="114798" v="1270486" />
      <Spectrum type="MFE" cpdAlgo="FindByMolecularFeature">
        <MSDetails p="+" />
        <Device type="TimeOfFlight" />
        <MSPeaks>
          <p rt="14.719" x="353.2688" y="114798.02" v="1026013" z="1" s="M+H" />
          <p rt="14.719" x="354.2726" y="23354.28" v="207867" z="1" s="M+H+1" />
          <p rt="14.721" x="355.2771" y="4238.65" v="36606" z="1" s="M+H+2" />
        </MSPeaks>
      </Spectrum>
    </Compound>
    <Compound algo="FindByMolecularFeature">
      <Location m="1067.4983" rt="14.727" y="55341" v="879841" />
      <Spectrum type="MFE" cpdAlgo="FindByMolecularFeature">
        <MSDetails p="+" />
        <Device type="TimeOfFlight" />
        <MSPeaks>
          <p rt="14.728" x="534.7564" y="55340.89" v="424765" z="2" s="M+2H" />
          <p rt="14.724" x="535.2579" y="35355.29" v="259270" z="2" s="M+2H+1" />
          <p rt="14.728" x="535.7581" y="16995.15" v="131643" z="2" s="M+2H+2" />
          <p rt="14.726" x="536.2581" y="6032.40" v="45875" z="2" s="M+2H+3" />
          <p rt="14.724" x="536.7581" y="2291.23" v="16504" z="2" s="M+2H+4" />
          <p rt="14.759" x="537.2644" y="247.58" v="1783" z="2" s="M+2H+5" />
        </MSPeaks>
      </Spectrum>
    </Compound>
    <Compound algo="FindByMolecularFeature">
      <Location m="331.2124" rt="14.827" y="59450" v="523091" />
      <Spectrum type="MFE" cpdAlgo="FindByMolecularFeature">
        <MSDetails p="+" />
        <Device type="TimeOfFlight" />
        <MSPeaks>
          <p rt="14.827" x="332.2196" y="59449.51" v="433593" z="1" s="M+H" />
          <p rt="14.827" x="333.2226" y="13536.64" v="89498" z="1" s="M+H+1" />
        </MSPeaks>
      </Spectrum>
    </Compound>
    <Compound algo="FindByMolecularFeature">
      <Location m="309.2303" rt="14.827" y="122151" v="1111130" />
      <Spectrum type="MFE" cpdAlgo="FindByMolecularFeature">
        <MSDetails p="+" />
        <Device type="TimeOfFlight" />
        <MSPeaks>
          <p rt="14.826" x="310.2376" y="122150.66" v="907818" z="1" s="M+H" />
          <p rt="14.829" x="311.2405" y="27629.79" v="203311" z="1" s="M+H+1" />
        </MSPeaks>
      </Spectrum>
    </Compound>
    <Compound algo="FindByMolecularFeature">
      <Location m="291.2197" rt="14.828" y="168885" v="1733033" />
      <Spectrum type="MFE" cpdAlgo="FindByMolecularFeature">
        <MSDetails p="+" />
        <Device type="TimeOfFlight" />
        <MSPeaks>
          <p rt="14.829" x="292.2270" y="168885.31" v="1327058" z="1" s="M+H" />
          <p rt="14.825" x="293.2276" y="50993.73" v="337388" z="1" s="M+H+1" />
          <p rt="14.823" x="294.2152" y="9869.66" v="68588" z="1" s="M+H+2" />
        </MSPeaks>
      </Spectrum>
    </Compound>
    <Compound algo="FindByMolecularFeature">
      <Location m="503.2054" rt="14.882" y="106290" v="2357991" />
      <Spectrum type="MFE" cpdAlgo="FindByMolecularFeature">
        <MSDetails p="+" />
        <Device type="TimeOfFlight" />
        <MSPeaks>
          <p rt="14.882" x="504.2127" y="106289.91" v="1104470" z="1" s="M+H" />
          <p rt="14.879" x="505.2157" y="24982.46" v="253920" z="1" s="M+H+1" />
          <p rt="14.883" x="506.2102" y="67833.83" v="706168" z="1" s="M+H+2" />
          <p rt="14.882" x="507.2134" y="16219.06" v="166560" z="1" s="M+H+3" />
          <p rt="14.878" x="508.2089" y="12417.13" v="126873" z="1" s="M+H+4" />
        </MSPeaks>
      </Spectrum>
    </Compound>
    <Compound algo="FindByMolecularFeature">
      <Location m="269.2353" rt="14.904" y="57642" v="594629" />
      <Spectrum type="MFE" cpdAlgo="FindByMolecularFeature">
        <MSDetails p="+" />
        <Device type="TimeOfFlight" />
        <MSPeaks>
          <p rt="14.905" x="270.2426" y="57641.85" v="483848" z="1" s="M+H" />
          <p rt="14.900" x="271.2457" y="11629.69" v="98544" z="1" s="M+H+1" />
          <p rt="14.909" x="272.2510" y="1697.18" v="12236" z="1" s="M+H+2" />
        </MSPeaks>
      </Spectrum>
    </Compound>
    <Compound algo="FindByMolecularFeature">
      <Location m="251.2250" rt="14.915" y="83827" v="774887" />
      <Spectrum type="MFE" cpdAlgo="FindByMolecularFeature">
        <MSDetails p="+" />
        <Device type="TimeOfFlight" />
        <MSPeaks>
          <p rt="14.915" x="252.2323" y="83826.65" v="644860" z="1" s="M+H" />
          <p rt="14.911" x="253.2342" y="16718.43" v="130028" z="1" s="M+H+1" />
        </MSPeaks>
      </Spectrum>
    </Compound>
    <Compound algo="FindByMolecularFeature">
      <Location m="319.2489" rt="14.957" y="170706" v="1603486" />
      <Spectrum type="MFE" cpdAlgo="FindByMolecularFeature">
        <MSDetails p="+" />
        <Device type="TimeOfFlight" />
        <MSPeaks>
          <p rt="14.957" x="320.2561" y="170706.22" v="1288827" z="1" s="M+H" />
          <p rt="14.957" x="321.2593" y="34701.14" v="264341" z="1" s="M+H+1" />
          <p rt="14.955" x="322.2633" y="4890.88" v="37756" z="1" s="M+H+2" />
          <p rt="14.990" x="323.2609" y="1520.96" v="12562" z="1" s="M+H+3" />
        </MSPeaks>
      </Spectrum>
    </Compound>
    <Compound algo="FindByMolecularFeature">
      <Location m="279.2568" rt="14.959" y="1449460" v="14253786" />
      <Spectrum type="MFE" cpdAlgo="FindByMolecularFeature">
        <MSDetails p="+" />
        <Device type="TimeOfFlight" />
        <MSPeaks>
          <p rt="14.959" x="280.2641" y="1449459.63" v="11753790" z="1" s="M+H" />
          <p rt="14.958" x="281.2670" y="277944.25" v="2243786" z="1" s="M+H+1" />
          <p rt="14.958" x="282.2683" y="35901.68" v="256210" z="1" s="M+H+2" />
        </MSPeaks>
      </Spectrum>
    </Compound>
    <Compound algo="FindByMolecularFeature">
      <Location m="262.2296" rt="14.959" y="174718" v="1660334" />
      <Spectrum type="MFE" cpdAlgo="FindByMolecularFeature">
        <MSDetails p="+" />
        <Device type="TimeOfFlight" />
        <MSPeaks>
          <p rt="14.958" x="263.2369" y="174717.92" v="1349679" z="1" s="M+H" />
          <p rt="14.963" x="264.2400" y="35613.16" v="283105" z="1" s="M+H+1" />
          <p rt="14.958" x="265.2423" y="4780.62" v="27549" z="1" s="M+H+2" />
        </MSPeaks>
      </Spectrum>
    </Compound>
    <Compound algo="FindByMolecularFeature">
      <Location m="244.2189" rt="14.961" y="57530" v="556015" />
      <Spectrum type="MFE" cpdAlgo="FindByMolecularFeature">
        <MSDetails p="+" />
        <Device type="TimeOfFlight" />
        <MSPeaks>
          <p rt="14.990" x="123.1161" y="2858.46" v="33153" z="2" s="M+2H" />
          <p rt="14.958" x="245.2263" y="57529.98" v="444090" z="1" s="M+H" />
          <p rt="14.953" x="246.2295" y="10093.53" v="71218" z="1" s="M+H+1" />
          <p rt="15.009" x="247.2333" y="1688.83" v="7554" z="1" s="M+H+2" />
        </MSPeaks>
      </Spectrum>
    </Compound>
    <Compound algo="FindByMolecularFeature">
      <Location m="352.2616" rt="14.976" y="208753" v="2248192" />
      <Spectrum type="MFE" cpdAlgo="FindByMolecularFeature">
        <MSDetails p="+" />
        <Device type="TimeOfFlight" />
        <MSPeaks>
          <p rt="14.975" x="353.2689" y="208752.56" v="1785572" z="1" s="M+H" />
          <p rt="14.977" x="354.2720" y="44660.64" v="383944" z="1" s="M+H+1" />
          <p rt="14.982" x="355.2770" y="7293.30" v="63078" z="1" s="M+H+2" />
          <p rt="15.005" x="356.2820" y="1874.82" v="15598" z="1" s="M+H+3" />
        </MSPeaks>
      </Spectrum>
    </Compound>
    <Compound algo="FindByMolecularFeature">
      <Location m="350.2458" rt="14.996" y="91979" v="874938" />
      <Spectrum type="MFE" cpdAlgo="FindByMolecularFeature">
        <MSDetails p="+" />
        <Device type="TimeOfFlight" />
        <MSPeaks>
          <p rt="14.997" x="351.2531" y="91978.63" v="708878" z="1" s="M+H" />
          <p rt="14.993" x="352.2562" y="21536.53" v="166060" z="1" s="M+H+1" />
        </MSPeaks>
      </Spectrum>
    </Compound>
    <Compound algo="FindByMolecularFeature">
      <Location m="998.5282" rt="15.188" y="821490" v="20123028" />
      <Spectrum type="MFE" cpdAlgo="FindByMolecularFeature">
        <MSDetails p="+" />
        <Device type="TimeOfFlight" />
        <MSPeaks>
          <p rt="15.227" x="500.2655" y="32469.29" v="403278" z="2" s="M+2H" />
          <p rt="15.230" x="500.7668" y="24855.75" v="311418" z="2" s="M+2H+1" />
          <p rt="15.231" x="501.2623" y="45966.45" v="573464" z="2" s="M+2H+2" />
          <p rt="15.233" x="501.7628" y="25482.91" v="317573" z="2" s="M+2H+3" />
          <p rt="15.234" x="502.2632" y="9412.23" v="115891" z="2" s="M+2H+4" />
          <p rt="15.213" x="502.7636" y="1949.05" v="23712" z="2" s="M+2H+5" />
          <p rt="15.187" x="999.5360" y="821490.44" v="9788716" z="1" s="M+H" />
          <p rt="15.188" x="1000.5386" y="486329.78" v="5789835" z="1" s="M+H+1" />
          <p rt="15.182" x="1001.5393" y="181706.75" v="2053051" z="1" s="M+H+2" />
          <p rt="15.183" x="1002.5397" y="50110.84" v="566677" z="1" s="M+H+3" />
          <p rt="15.207" x="1003.5342" y="14430.49" v="179413" z="1" s="M+H+4" />
        </MSPeaks>
      </Spectrum>
    </Compound>
    <Compound algo="FindByMolecularFeature">
      <Location m="1081.5143" rt="15.220" y="83020" v="1790296" />
      <Spectrum type="MFE" cpdAlgo="FindByMolecularFeature">
        <MSDetails p="+" />
        <Device type="TimeOfFlight" />
        <MSPeaks>
          <p rt="15.221" x="541.7644" y="83019.55" v="836554" z="2" s="M+2H" />
          <p rt="15.220" x="542.2660" y="55235.82" v="553682" z="2" s="M+2H+1" />
          <p rt="15.217" x="542.7662" y="27688.05" v="270754" z="2" s="M+2H+2" />
          <p rt="15.216" x="543.2667" y="10086.01" v="100786" z="2" s="M+2H+3" />
          <p rt="15.222" x="543.7668" y="2947.67" v="28520" z="2" s="M+2H+4" />
        </MSPeaks>
      </Spectrum>
    </Compound>
    <Compound algo="FindByMolecularFeature">
      <Location m="1991.0398" rt="15.227" y="115054" v="3448775" />
      <Spectrum type="MFE" cpdAlgo="FindByMolecularFeature">
        <MSDetails p="+" />
        <Device type="TimeOfFlight" />
        <MSPeaks>
          <p rt="15.228" x="996.5272" y="96546.69" v="927307" z="2" s="M+2H" />
          <p rt="15.227" x="997.0285" y="115054.06" v="1098577" z="2" s="M+2H+1" />
          <p rt="15.226" x="997.5295" y="78632.24" v="754918" z="2" s="M+2H+2" />
          <p rt="15.226" x="998.0302" y="41537.61" v="397868" z="2" s="M+2H+3" />
          <p rt="15.226" x="998.5301" y="19457.98" v="185415" z="2" s="M+2H+4" />
          <p rt="15.229" x="999.0294" y="9023.91" v="84691" z="2" s="M+2H+5" />
        </MSPeaks>
      </Spectrum>
    </Compound>
    <Compound algo="FindByMolecularFeature">
      <Location m="2007.0097" rt="15.228" y="148046" v="6359919" />
      <Spectrum type="MFE" cpdAlgo="FindByMolecularFeature">
        <MSDetails p="+" />
        <Device type="TimeOfFlight" />
        <MSPeaks>
          <p rt="15.227" x="1004.5121" y="148045.88" v="1280048" z="2" s="M+2H" />
          <p rt="15.228" x="1005.0131" y="124194.05" v="1069903" z="2" s="M+2H+1" />
          <p rt="15.228" x="1005.5138" y="142174.89" v="1232678" z="2" s="M+2H+2" />
          <p rt="15.227" x="1006.0149" y="118271.65" v="1024994" z="2" s="M+2H+3" />
          <p rt="15.228" x="1006.5144" y="96102.62" v="832976" z="2" s="M+2H+4" />
          <p rt="15.228" x="1007.0145" y="65917.95" v="572687" z="2" s="M+2H+5" />
          <p rt="15.228" x="1007.5145" y="39726.25" v="346631" z="2" s="M+2H+6" />
        </MSPeaks>
      </Spectrum>
    </Compound>
    <Compound algo="FindByMolecularFeature">
      <Location m="517.7335" rt="15.228" y="59714" v="963603" />
      <Spectrum type="MFE" cpdAlgo="FindByMolecularFeature">
        <MSDetails p="+" />
        <Device type="TimeOfFlight" />
        <MSPeaks>
          <p rt="15.232" x="518.7408" y="59713.88" v="767199" z="1" s="M+H" />
          <p rt="15.230" x="519.7400" y="13538.41" v="170398" z="1" s="M+H+1" />
          <p rt="15.177" x="520.7396" y="4728.16" v="26006" z="1" s="M+H+2" />
        </MSPeaks>
      </Spectrum>
    </Compound>
    <Compound algo="FindByMolecularFeature">
      <Location m="829.4784" rt="15.230" y="102362" v="2065598" />
      <Spectrum type="MFE" cpdAlgo="FindByMolecularFeature">
        <MSDetails p="+" />
        <Device type="TimeOfFlight" />
        <MSPeaks>
          <p rt="15.229" x="415.7468" y="20207.62" v="196043" z="2" s="M+2H" />
          <p rt="15.226" x="416.2483" y="11002.11" v="111234" z="2" s="M+2H+1" />
          <p rt="15.239" x="416.7489" y="3745.38" v="35988" z="2" s="M+2H+2" />
          <p rt="15.230" x="830.4855" y="102361.59" v="1014961" z="1" s="M+H" />
          <p rt="15.228" x="831.4885" y="50345.10" v="499687" z="1" s="M+H+1" />
          <p rt="15.232" x="832.4888" y="16995.58" v="166993" z="1" s="M+H+2" />
          <p rt="15.228" x="833.4903" y="4230.09" v="40692" z="1" s="M+H+3" />
        </MSPeaks>
      </Spectrum>
    </Compound>
    <Compound algo="FindByMolecularFeature">
      <Location m="1014.4953" rt="15.231" y="309363" v="7469224" />
      <Spectrum type="MFE" cpdAlgo="FindByMolecularFeature">
        <MSDetails p="+" />
        <Device type="TimeOfFlight" />
        <MSPeaks>
          <p rt="15.231" x="508.2549" y="309363.25" v="3866499" z="2" s="M+2H" />
          <p rt="15.231" x="508.7562" y="190648.27" v="2377012" z="2" s="M+2H+1" />
          <p rt="15.231" x="509.2566" y="75645.77" v="943971" z="2" s="M+2H+2" />
          <p rt="15.228" x="509.7571" y="22781.29" v="281741" z="2" s="M+2H+3" />
        </MSPeaks>
      </Spectrum>
    </Compound>
    <Compound algo="FindByMolecularFeature">
      <Location m="1029.4605" rt="15.231" y="322460" v="10144852" />
      <Spectrum type="MFE" cpdAlgo="FindByMolecularFeature">
        <MSDetails p="+" />
        <Device type="TimeOfFlight" />
        <MSPeaks>
          <p rt="15.230" x="515.7375" y="312224.53" v="3946309" z="2" s="M+2H" />
          <p rt="15.231" x="516.2399" y="322460.00" v="4115124" z="2" s="M+2H+1" />
          <p rt="15.231" x="516.7409" y="163706.98" v="2083420" z="2" s="M+2H+2" />
        </MSPeaks>
      </Spectrum>
    </Compound>
    <Compound algo="FindByMolecularFeature">
      <Location m="516.2341" rt="15.231" y="240306" v="5073158" />
      <Spectrum type="MFE" cpdAlgo="FindByMolecularFeature">
        <MSDetails p="+" />
        <Device type="TimeOfFlight" />
        <MSPeaks>
          <p rt="15.231" x="517.2414" y="240305.81" v="3076579" z="1" s="M+H" />
          <p rt="15.231" x="518.2405" y="115623.24" v="1472028" z="1" s="M+H+1" />
          <p rt="15.233" x="519.2400" y="30861.37" v="393355" z="1" s="M+H+2" />
          <p rt="15.232" x="520.2385" y="10351.97" v="131196" z="1" s="M+H+3" />
        </MSPeaks>
      </Spectrum>
    </Compound>
    <Compound algo="FindByMolecularFeature">
      <Location m="976.5469" rt="15.236" y="14113692" v="514936064" />
      <Spectrum type="MFE" cpdAlgo="FindByMolecularFeature">
        <MSDetails p="+" />
        <Device type="TimeOfFlight" />
        <MSPeaks>
          <p rt="15.228" x="489.2815" y="3003092.75" v="32031884" z="2" sat="true" s="M+2H" />
          <p rt="15.228" x="489.7830" y="1777137.38" v="18995398" z="2" s="M+2H+1" />
          <p rt="15.228" x="490.2844" y="616471.19" v="6602889" z="2" s="M+2H+2" />
          <p rt="15.228" x="490.7843" y="193430.73" v="2068102" z="2" s="M+2H+3" />
          <p rt="15.226" x="491.2845" y="45763.62" v="484980" z="2" s="M+2H+4" />
          <p rt="15.227" x="491.7853" y="8906.76" v="94653" z="2" s="M+2H+5" />
          <p rt="15.213" x="492.2857" y="1365.10" v="14111" z="2" s="M+2H+6" />
          <p rt="15.239" x="977.5539" y="14113692.00" v="206567824" z="1" sat="true" s="M+H" />
          <p rt="15.236" x="978.5571" y="8312240.50" v="152150144" z="1" sat="true" s="M+H+1" />
          <p rt="15.233" x="979.5587" y="3122057.50" v="70036240" z="1" sat="true" s="M+H+2" />
          <p rt="15.233" x="980.5599" y="869694.56" v="19985170" z="1" s="M+H+3" />
          <p rt="15.232" x="981.5612" y="191309.84" v="4632904" z="1" s="M+H+4" />
          <p rt="15.232" x="982.5619" y="38956.16" v="875487" z="1" s="M+H+5" />
          <p rt="15.240" x="983.5619" y="47276.47" v="313894" z="1" s="M+H+6" />
          <p rt="15.227" x="984.5642" y="3559.03" v="82389" z="1" s="M+H+7" />
        </MSPeaks>
      </Spectrum>
    </Compound>
    <Compound algo="FindByMolecularFeature">
      <Location m="350.2460" rt="15.272" y="139236" v="1597189" />
      <Spectrum type="MFE" cpdAlgo="FindByMolecularFeature">
        <MSDetails p="+" />
        <Device type="TimeOfFlight" />
        <MSPeaks>
          <p rt="15.272" x="351.2533" y="139236.11" v="1307858" z="1" s="M+H" />
          <p rt="15.272" x="352.2565" y="30923.88" v="289331" z="1" s="M+H+1" />
        </MSPeaks>
      </Spectrum>
    </Compound>
    <Compound algo="FindByMolecularFeature">
      <Location m="1067.4989" rt="15.324" y="84602" v="1249333" />
      <Spectrum type="MFE" cpdAlgo="FindByMolecularFeature">
        <MSDetails p="+" />
        <Device type="TimeOfFlight" />
        <MSPeaks>
          <p rt="15.324" x="534.7567" y="84601.59" v="601117" z="2" s="M+2H" />
          <p rt="15.324" x="535.2582" y="54934.80" v="390346" z="2" s="M+2H+1" />
          <p rt="15.322" x="535.7581" y="25667.15" v="187005" z="2" s="M+2H+2" />
          <p rt="15.324" x="536.2585" y="9862.33" v="70866" z="2" s="M+2H+3" />
        </MSPeaks>
      </Spectrum>
    </Compound>
    <Compound algo="FindByMolecularFeature">
      <Location m="199.1937" rt="15.327" y="112250" v="1133856" />
      <Spectrum type="MFE" cpdAlgo="FindByMolecularFeature">
        <MSDetails p="+" />
        <Device type="TimeOfFlight" />
        <MSPeaks>
          <p rt="15.327" x="200.2010" y="112249.79" v="993850" z="1" s="M+H" />
          <p rt="15.326" x="201.2040" y="15427.81" v="136223" z="1" s="M+H+1" />
          <p rt="15.362" x="202.2069" y="1147.84" v="3784" z="1" s="M+H+2" />
        </MSPeaks>
      </Spectrum>
    </Compound>
    <Compound algo="FindByMolecularFeature">
      <Location m="279.2568" rt="15.373" y="768192" v="6565193" />
      <Spectrum type="MFE" cpdAlgo="FindByMolecularFeature">
        <MSDetails p="+" />
        <Device type="TimeOfFlight" />
        <MSPeaks>
          <p rt="15.373" x="280.2641" y="768192.00" v="5363497" z="1" s="M+H" />
          <p rt="15.373" x="281.2669" y="151324.17" v="1064132" z="1" s="M+H+1" />
          <p rt="15.379" x="282.2697" y="16282.52" v="111224" z="1" s="M+H+2" />
          <p rt="15.377" x="559.5200" y="2662.45" v="13170" z="1" s="2M+H" />
        </MSPeaks>
      </Spectrum>
    </Compound>
    <Compound algo="FindByMolecularFeature">
      <Location m="276.2094" rt="15.431" y="3636195" v="35735440" />
      <Spectrum type="MFE" cpdAlgo="FindByMolecularFeature">
        <MSDetails p="+" />
        <Device type="TimeOfFlight" />
        <MSPeaks>
          <p rt="15.431" x="277.2167" y="3636194.50" v="27571864" z="1" sat="true" s="M+H" />
          <p rt="15.431" x="278.2203" y="704260.31" v="5369007" z="1" s="M+H+1" />
          <p rt="15.425" x="279.2246" y="56009.42" v="399166" z="1" s="M+H+2" />
          <p rt="15.425" x="553.4254" y="151760.30" v="814702" z="1" s="2M+H" />
          <p rt="15.425" x="554.4286" y="58134.99" v="314321" z="1" s="2M+H+1" />
          <p rt="15.426" x="555.4318" y="13050.43" v="68679" z="1" s="2M+H+2" />
        </MSPeaks>
      </Spectrum>
    </Compound>
    <Compound algo="FindByMolecularFeature">
      <Location m="319.0870" rt="15.440" y="78890" v="830981" />
      <Spectrum type="MFE" cpdAlgo="FindByMolecularFeature">
        <MSDetails p="+" />
        <Device type="TimeOfFlight" />
        <MSPeaks>
          <p rt="15.441" x="320.0943" y="78889.94" v="687495" z="1" s="M+H" />
          <p rt="15.437" x="321.0975" y="14920.71" v="125145" z="1" s="M+H+1" />
          <p rt="15.438" x="322.0992" y="2370.54" v="18342" z="1" s="M+H+2" />
        </MSPeaks>
      </Spectrum>
    </Compound>
    <Compound algo="FindByMolecularFeature">
      <Location m="319.2489" rt="15.462" y="65331" v="647946" />
      <Spectrum type="MFE" cpdAlgo="FindByMolecularFeature">
        <MSDetails p="+" />
        <Device type="TimeOfFlight" />
        <MSPeaks>
          <p rt="15.462" x="320.2562" y="65331.48" v="520785" z="1" s="M+H" />
          <p rt="15.464" x="321.2591" y="13259.50" v="104518" z="1" s="M+H+1" />
          <p rt="15.465" x="322.2669" y="2953.52" v="22643" z="1" s="M+H+2" />
        </MSPeaks>
      </Spectrum>
    </Compound>
    <Compound algo="FindByMolecularFeature">
      <Location m="357.1942" rt="15.491" y="155206" v="1251224" />
      <Spectrum type="MFE" cpdAlgo="FindByMolecularFeature">
        <MSDetails p="+" />
        <Device type="TimeOfFlight" />
        <MSPeaks>
          <p rt="15.491" x="358.2015" y="155205.98" v="985634" z="1" s="M+H" />
          <p rt="15.488" x="359.2046" y="36222.25" v="228035" z="1" s="M+H+1" />
          <p rt="15.494" x="360.2081" y="5644.98" v="33784" z="1" s="M+H+2" />
          <p rt="15.477" x="361.2041" y="359.15" v="3771" z="1" s="M+H+3" />
        </MSPeaks>
      </Spectrum>
    </Compound>
    <Compound algo="FindByMolecularFeature">
      <Location m="350.2459" rt="15.494" y="120801" v="921643" />
      <Spectrum type="MFE" cpdAlgo="FindByMolecularFeature">
        <MSDetails p="+" />
        <Device type="TimeOfFlight" />
        <MSPeaks>
          <p rt="15.495" x="351.2531" y="120800.94" v="762900" z="1" s="M+H" />
          <p rt="15.489" x="352.2563" y="26670.06" v="158743" z="1" s="M+H+1" />
        </MSPeaks>
      </Spectrum>
    </Compound>
    <Compound algo="FindByMolecularFeature">
      <Location m="1123.4187" rt="15.556" y="89300" v="1776746" />
      <Spectrum type="MFE" cpdAlgo="FindByMolecularFeature">
        <MSDetails p="+" />
        <Device type="TimeOfFlight" />
        <MSPeaks>
          <p rt="15.556" x="562.7166" y="89300.16" v="756041" z="2" s="M+2H" />
          <p rt="15.557" x="563.2178" y="52319.65" v="444376" z="2" s="M+2H+1" />
          <p rt="15.555" x="563.7161" y="43844.95" v="371816" z="2" s="M+2H+2" />
          <p rt="15.553" x="564.2164" y="24238.26" v="204513" z="2" s="M+2H+3" />
        </MSPeaks>
      </Spectrum>
    </Compound>
    <Compound algo="FindByMolecularFeature">
      <Location m="1067.4990" rt="15.556" y="98463" v="1620879" />
      <Spectrum type="MFE" cpdAlgo="FindByMolecularFeature">
        <MSDetails p="+" />
        <Device type="TimeOfFlight" />
        <MSPeaks>
          <p rt="15.557" x="534.7568" y="98463.28" v="789467" z="2" s="M+2H" />
          <p rt="15.555" x="535.2583" y="62753.06" v="493472" z="2" s="M+2H+1" />
          <p rt="15.556" x="535.7582" y="28963.83" v="228812" z="2" s="M+2H+2" />
          <p rt="15.550" x="536.2584" y="10861.83" v="84370" z="2" s="M+2H+3" />
          <p rt="15.554" x="536.7590" y="3245.00" v="24760" z="2" s="M+2H+4" />
        </MSPeaks>
      </Spectrum>
    </Compound>
    <Compound algo="FindByMolecularFeature">
      <Location m="1120.4114" rt="15.556" y="101178" v="1977103" />
      <Spectrum type="MFE" cpdAlgo="FindByMolecularFeature">
        <MSDetails p="+" />
        <Device type="TimeOfFlight" />
        <MSPeaks>
          <p rt="15.559" x="561.2130" y="96632.98" v="763250" z="2" s="M+2H" />
          <p rt="15.553" x="561.7152" y="101177.68" v="777733" z="2" s="M+2H+1" />
          <p rt="15.556" x="562.2163" y="56648.30" v="436120" z="2" s="M+2H+2" />
        </MSPeaks>
      </Spectrum>
    </Compound>
    <Compound algo="FindByMolecularFeature">
      <Location m="283.3241" rt="15.557" y="138259" v="2284978" />
      <Spectrum type="MFE" cpdAlgo="FindByMolecularFeature">
        <MSDetails p="+" />
        <Device type="TimeOfFlight" />
        <MSPeaks>
          <p rt="15.556" x="284.3313" y="138258.77" v="1849212" z="1" s="M+H" />
          <p rt="15.558" x="285.3345" y="28862.17" v="395575" z="1" s="M+H+1" />
          <p rt="15.577" x="286.3368" y="3219.56" v="40191" z="1" s="M+H+2" />
        </MSPeaks>
      </Spectrum>
    </Compound>
    <Compound algo="FindByMolecularFeature">
      <Location m="1105.4455" rt="15.560" y="72564" v="1472546" />
      <Spectrum type="MFE" cpdAlgo="FindByMolecularFeature">
        <MSDetails p="+" />
        <Device type="TimeOfFlight" />
        <MSPeaks>
          <p rt="15.562" x="553.7300" y="72564.09" v="686121" z="2" s="M+2H" />
          <p rt="15.559" x="554.2315" y="46119.55" v="445811" z="2" s="M+2H+1" />
          <p rt="15.558" x="554.7319" y="23090.88" v="219663" z="2" s="M+2H+2" />
          <p rt="15.556" x="555.2322" y="8592.87" v="83578" z="2" s="M+2H+3" />
          <p rt="15.550" x="555.7297" y="3948.83" v="37373" z="2" s="M+2H+4" />
        </MSPeaks>
      </Spectrum>
    </Compound>
    <Compound algo="FindByMolecularFeature">
      <Location m="319.2488" rt="15.656" y="76549" v="827902" />
      <Spectrum type="MFE" cpdAlgo="FindByMolecularFeature">
        <MSDetails p="+" />
        <Device type="TimeOfFlight" />
        <MSPeaks>
          <p rt="15.656" x="320.2561" y="76549.27" v="658729" z="1" s="M+H" />
          <p rt="15.655" x="321.2591" y="15452.42" v="129981" z="1" s="M+H+1" />
          <p rt="15.674" x="322.2651" y="2608.13" v="39192" z="1" s="M+H+2" />
        </MSPeaks>
      </Spectrum>
    </Compound>
    <Compound algo="FindByMolecularFeature">
      <Location m="278.2251" rt="15.818" y="1073058" v="7128106" />
      <Spectrum type="MFE" cpdAlgo="FindByMolecularFeature">
        <MSDetails p="+" />
        <Device type="TimeOfFlight" />
        <MSPeaks>
          <p rt="15.819" x="279.2324" y="1073058.38" v="5869365" z="1" s="M+H" />
          <p rt="15.815" x="280.2354" y="230429.08" v="1139603" z="1" s="M+H+1" />
          <p rt="15.817" x="281.2397" y="25612.44" v="119138" z="1" s="M+H+2" />
        </MSPeaks>
      </Spectrum>
    </Compound>
    <Compound algo="FindByMolecularFeature">
      <Location m="218.1670" rt="15.843" y="186925" v="1593270" />
      <Spectrum type="MFE" cpdAlgo="FindByMolecularFeature">
        <MSDetails p="+" />
        <Device type="TimeOfFlight" />
        <MSPeaks>
          <p rt="15.843" x="219.1743" y="186925.30" v="1341682" z="1" s="M+H" />
          <p rt="15.843" x="220.1775" y="31569.14" v="229123" z="1" s="M+H+1" />
          <p rt="15.847" x="221.1831" y="3144.50" v="22466" z="1" s="M+H+2" />
        </MSPeaks>
      </Spectrum>
    </Compound>
    <Compound algo="FindByMolecularFeature">
      <Location m="292.2038" rt="15.846" y="160623" v="1425862" />
      <Spectrum type="MFE" cpdAlgo="FindByMolecularFeature">
        <MSDetails p="+" />
        <Device type="TimeOfFlight" />
        <MSPeaks>
          <p rt="15.846" x="293.2111" y="160623.31" v="1187715" z="1" s="M+H" />
          <p rt="15.847" x="294.2155" y="32247.94" v="238147" z="1" s="M+H+1" />
        </MSPeaks>
      </Spectrum>
    </Compound>
    <Compound algo="FindByMolecularFeature">
      <Location m="274.1932" rt="15.850" y="131298" v="1271200" />
      <Spectrum type="MFE" cpdAlgo="FindByMolecularFeature">
        <MSDetails p="+" />
        <Device type="TimeOfFlight" />
        <MSPeaks>
          <p rt="15.850" x="275.2005" y="131298.00" v="1055651" z="1" s="M+H" />
          <p rt="15.850" x="276.2038" y="26691.14" v="215549" z="1" s="M+H+1" />
        </MSPeaks>
      </Spectrum>
    </Compound>
    <Compound algo="FindByMolecularFeature">
      <Location m="1117.4747" rt="15.853" y="51993" v="1366218" />
      <Spectrum type="MFE" cpdAlgo="FindByMolecularFeature">
        <MSDetails p="+" />
        <Device type="TimeOfFlight" />
        <MSPeaks>
          <p rt="15.856" x="559.7446" y="51993.09" v="437819" z="2" s="M+2H" />
          <p rt="15.858" x="560.2460" y="27684.07" v="228464" z="2" s="M+2H+1" />
          <p rt="15.848" x="560.7460" y="47677.63" v="302905" z="2" s="M+2H+2" />
          <p rt="15.844" x="561.2472" y="24831.04" v="157019" z="2" s="M+2H+3" />
          <p rt="15.861" x="561.7455" y="18231.45" v="127861" z="2" s="M+2H+4" />
          <p rt="15.846" x="562.2461" y="9557.51" v="59471" z="2" s="M+2H+5" />
          <p rt="15.856" x="562.7447" y="7113.61" v="52678" z="2" s="M+2H+6" />
        </MSPeaks>
      </Spectrum>
    </Compound>
    <Compound algo="FindByMolecularFeature">
      <Location m="1063.5585" rt="15.858" y="163792" v="3190034" />
      <Spectrum type="MFE" cpdAlgo="FindByMolecularFeature">
        <MSDetails p="+" />
        <Device type="TimeOfFlight" />
        <MSPeaks>
          <p rt="15.858" x="532.7865" y="163791.72" v="1531402" z="2" s="M+2H" />
          <p rt="15.858" x="533.2880" y="114256.71" v="1066468" z="2" s="M+2H+1" />
          <p rt="15.856" x="533.7887" y="45817.66" v="424139" z="2" s="M+2H+2" />
          <p rt="15.858" x="534.2890" y="14333.74" v="132127" z="2" s="M+2H+3" />
          <p rt="15.865" x="534.7880" y="3271.36" v="35899" z="2" s="M+2H+4" />
        </MSPeaks>
      </Spectrum>
    </Compound>
    <Compound algo="FindByMolecularFeature">
      <Location m="185.1415" rt="15.866" y="79238" v="716178" />
      <Spectrum type="MFE" cpdAlgo="FindByMolecularFeature">
        <MSDetails p="+" />
        <Device type="TimeOfFlight" />
        <MSPeaks>
          <p rt="15.865" x="186.1488" y="79237.58" v="548955" z="1" s="M+H" />
          <p rt="15.874" x="187.1508" y="14799.96" v="147916" z="1" s="M+H+1" />
          <p rt="15.875" x="188.1510" y="2329.21" v="19307" z="1" s="M+H+2" />
        </MSPeaks>
      </Spectrum>
    </Compound>
    <Compound algo="FindByMolecularFeature">
      <Location m="279.2563" rt="15.871" y="463648" v="5184772" />
      <Spectrum type="MFE" cpdAlgo="FindByMolecularFeature">
        <MSDetails p="+" />
        <Device type="TimeOfFlight" />
        <MSPeaks>
          <p rt="15.872" x="280.2635" y="463648.09" v="4404152" z="1" s="M+H" />
          <p rt="15.869" x="281.2665" y="84081.12" v="673352" z="1" s="M+H+1" />
          <p rt="15.860" x="282.2716" y="9339.12" v="63908" z="1" s="M+H+2" />
          <p rt="15.898" x="283.2644" y="1456.46" v="13207" z="1" s="M+H+3" />
          <p rt="15.867" x="559.5198" y="2664.19" v="12127" z="1" s="2M+H" />
          <p rt="15.861" x="560.5221" y="1028.80" v="2950" z="1" s="2M+H+1" />
        </MSPeaks>
      </Spectrum>
    </Compound>
    <Compound algo="FindByMolecularFeature">
      <Location m="262.2294" rt="15.872" y="58578" v="601935" />
      <Spectrum type="MFE" cpdAlgo="FindByMolecularFeature">
        <MSDetails p="+" />
        <Device type="TimeOfFlight" />
        <MSPeaks>
          <p rt="15.873" x="263.2367" y="58578.34" v="494610" z="1" s="M+H" />
          <p rt="15.868" x="264.2400" y="12108.67" v="80935" z="1" s="M+H+1" />
          <p rt="15.880" x="265.2475" y="2429.59" v="26391" z="1" s="M+H+2" />
        </MSPeaks>
      </Spectrum>
    </Compound>
    <Compound algo="FindByMolecularFeature">
      <Location m="350.2459" rt="15.877" y="75710" v="685217" />
      <Spectrum type="MFE" cpdAlgo="FindByMolecularFeature">
        <MSDetails p="+" />
        <Device type="TimeOfFlight" />
        <MSPeaks>
          <p rt="15.876" x="351.2532" y="75709.51" v="531514" z="1" s="M+H" />
          <p rt="15.876" x="352.2565" y="18084.16" v="126639" z="1" s="M+H+1" />
          <p rt="15.894" x="353.2651" y="4508.24" v="27064" z="1" s="M+H+2" />
        </MSPeaks>
      </Spectrum>
    </Compound>
    <Compound algo="FindByMolecularFeature">
      <Location m="260.2141" rt="15.950" y="99435" v="1092333" />
      <Spectrum type="MFE" cpdAlgo="FindByMolecularFeature">
        <MSDetails p="+" />
        <Device type="TimeOfFlight" />
        <MSPeaks>
          <p rt="15.954" x="261.2214" y="99435.43" v="870577" z="1" s="M+H" />
          <p rt="15.925" x="262.2246" y="18699.92" v="221756" z="1" s="M+H+1" />
        </MSPeaks>
      </Spectrum>
    </Compound>
    <Compound algo="FindByMolecularFeature">
      <Location m="278.2251" rt="15.952" y="1603419" v="17372984" />
      <Spectrum type="MFE" cpdAlgo="FindByMolecularFeature">
        <MSDetails p="+" />
        <Device type="TimeOfFlight" />
        <MSPeaks>
          <p rt="15.952" x="279.2324" y="1603419.00" v="13947666" z="1" s="M+H" />
          <p rt="15.950" x="280.2354" y="338745.44" v="3094521" z="1" s="M+H+1" />
          <p rt="15.954" x="281.2392" y="34295.32" v="330796" z="1" s="M+H+2" />
        </MSPeaks>
      </Spectrum>
    </Compound>
    <Compound algo="FindByMolecularFeature">
      <Location m="1119.4630" rt="16.004" y="102632" v="1923799" />
      <Spectrum type="MFE" cpdAlgo="FindByMolecularFeature">
        <MSDetails p="+" />
        <Device type="TimeOfFlight" />
        <MSPeaks>
          <p rt="16.005" x="560.7388" y="102632.39" v="937729" z="2" s="M+2H" />
          <p rt="16.005" x="561.2402" y="68161.68" v="643896" z="2" s="M+2H+1" />
          <p rt="16.000" x="561.7405" y="30261.05" v="239328" z="2" s="M+2H+2" />
          <p rt="15.994" x="562.2412" y="11613.65" v="102847" z="2" s="M+2H+3" />
        </MSPeaks>
      </Spectrum>
    </Compound>
    <Compound algo="FindByMolecularFeature">
      <Location m="1081.5158" rt="16.005" y="279943" v="4678859" />
      <Spectrum type="MFE" cpdAlgo="FindByMolecularFeature">
        <MSDetails p="+" />
        <Device type="TimeOfFlight" />
        <MSPeaks>
          <p rt="16.005" x="541.7652" y="279943.09" v="2131903" z="2" s="M+2H" />
          <p rt="16.005" x="542.2665" y="187571.11" v="1427506" z="2" s="M+2H+1" />
          <p rt="16.005" x="542.7666" y="93997.59" v="741093" z="2" s="M+2H+2" />
          <p rt="16.004" x="543.2668" y="33917.87" v="267432" z="2" s="M+2H+3" />
          <p rt="15.995" x="543.7672" y="11136.21" v="89258" z="2" s="M+2H+4" />
          <p rt="15.994" x="544.2688" y="2807.83" v="21667" z="2" s="M+2H+5" />
        </MSPeaks>
      </Spectrum>
    </Compound>
    <Compound algo="FindByMolecularFeature">
      <Location m="1134.4269" rt="16.005" y="146471" v="3016739" />
      <Spectrum type="MFE" cpdAlgo="FindByMolecularFeature">
        <MSDetails p="+" />
        <Device type="TimeOfFlight" />
        <MSPeaks>
          <p rt="16.004" x="568.2207" y="119807.34" v="1042064" z="2" s="M+2H" />
          <p rt="16.005" x="568.7233" y="146471.05" v="1271941" z="2" s="M+2H+1" />
          <p rt="16.006" x="569.2243" y="81083.54" v="702733" z="2" s="M+2H+2" />
        </MSPeaks>
      </Spectrum>
    </Compound>
    <Compound algo="FindByMolecularFeature">
      <Location m="568.7174" rt="16.006" y="125500" v="1893596" />
      <Spectrum type="MFE" cpdAlgo="FindByMolecularFeature">
        <MSDetails p="+" />
        <Device type="TimeOfFlight" />
        <MSPeaks>
          <p rt="16.006" x="569.7247" y="125499.60" v="1106347" z="1" s="M+H" />
          <p rt="16.007" x="570.7242" y="64568.01" v="571765" z="1" s="M+H+1" />
          <p rt="16.004" x="571.7238" y="19696.88" v="164810" z="1" s="M+H+2" />
          <p rt="15.999" x="572.7227" y="6056.19" v="50673" z="1" s="M+H+3" />
        </MSPeaks>
      </Spectrum>
    </Compound>
    <Compound algo="FindByMolecularFeature">
      <Location m="295.2518" rt="16.032" y="1261252" v="15568858" />
      <Spectrum type="MFE" cpdAlgo="FindByMolecularFeature">
        <MSDetails p="+" />
        <Device type="TimeOfFlight" />
        <MSPeaks>
          <p rt="16.033" x="296.2590" y="1261252.13" v="11977029" z="1" s="M+H" />
          <p rt="16.029" x="297.2618" y="267858.34" v="3089409" z="1" s="M+H+1" />
          <p rt="16.025" x="298.2642" y="32981.52" v="371774" z="1" s="M+H+2" />
          <p rt="16.021" x="299.2659" y="2342.61" v="21615" z="1" s="M+H+3" />
          <p rt="16.028" x="591.5091" y="5787.08" v="37598" z="1" s="2M+H" />
          <p rt="16.034" x="592.5129" y="2744.78" v="16918" z="1" s="2M+H+1" />
        </MSPeaks>
      </Spectrum>
    </Compound>
    <Compound algo="FindByMolecularFeature">
      <Location m="292.2039" rt="16.113" y="214397" v="1908516" />
      <Spectrum type="MFE" cpdAlgo="FindByMolecularFeature">
        <MSDetails p="+" />
        <Device type="TimeOfFlight" />
        <MSPeaks>
          <p rt="16.113" x="293.2112" y="214397.16" v="1611358" z="1" s="M+H" />
          <p rt="16.111" x="294.2153" y="40872.22" v="297158" z="1" s="M+H+1" />
        </MSPeaks>
      </Spectrum>
    </Compound>
    <Compound algo="FindByMolecularFeature">
      <Location m="274.1934" rt="16.114" y="226747" v="1883160" />
      <Spectrum type="MFE" cpdAlgo="FindByMolecularFeature">
        <MSDetails p="+" />
        <Device type="TimeOfFlight" />
        <MSPeaks>
          <p rt="16.114" x="275.2006" y="226747.08" v="1576771" z="1" s="M+H" />
          <p rt="16.114" x="276.2038" y="44449.06" v="306389" z="1" s="M+H+1" />
        </MSPeaks>
      </Spectrum>
    </Compound>
    <Compound algo="FindByMolecularFeature">
      <Location m="278.2251" rt="16.165" y="551099" v="5702710" />
      <Spectrum type="MFE" cpdAlgo="FindByMolecularFeature">
        <MSDetails p="+" />
        <Device type="TimeOfFlight" />
        <MSPeaks>
          <p rt="16.165" x="279.2324" y="551098.88" v="4646705" z="1" s="M+H" />
          <p rt="16.163" x="280.2355" y="117310.00" v="985615" z="1" s="M+H+1" />
          <p rt="16.171" x="281.2407" y="10184.18" v="70391" z="1" s="M+H+2" />
        </MSPeaks>
      </Spectrum>
    </Compound>
    <Compound algo="FindByMolecularFeature">
      <Location m="1081.5157" rt="16.221" y="264475" v="5124754" />
      <Spectrum type="MFE" cpdAlgo="FindByMolecularFeature">
        <MSDetails p="+" />
        <Device type="TimeOfFlight" />
        <MSPeaks>
          <p rt="16.221" x="541.7651" y="264475.16" v="2398789" z="2" s="M+2H" />
          <p rt="16.219" x="542.2664" y="176983.31" v="1600973" z="2" s="M+2H+1" />
          <p rt="16.222" x="542.7664" y="86700.85" v="761625" z="2" s="M+2H+2" />
          <p rt="16.221" x="543.2666" y="30264.48" v="266140" z="2" s="M+2H+3" />
          <p rt="16.221" x="543.7672" y="9194.46" v="78785" z="2" s="M+2H+4" />
          <p rt="16.219" x="544.2679" y="2152.23" v="18442" z="2" s="M+2H+5" />
        </MSPeaks>
      </Spectrum>
    </Compound>
    <Compound algo="FindByMolecularFeature">
      <Location m="1134.4273" rt="16.225" y="188219" v="4692216" />
      <Spectrum type="MFE" cpdAlgo="FindByMolecularFeature">
        <MSDetails p="+" />
        <Device type="TimeOfFlight" />
        <MSPeaks>
          <p rt="16.225" x="568.2209" y="159906.22" v="1660120" z="2" s="M+2H" />
          <p rt="16.225" x="568.7234" y="188218.50" v="1948092" z="2" s="M+2H+1" />
          <p rt="16.225" x="569.2244" y="104375.80" v="1084005" z="2" s="M+2H+2" />
        </MSPeaks>
      </Spectrum>
    </Compound>
    <Compound algo="FindByMolecularFeature">
      <Location m="1119.4618" rt="16.225" y="119023" v="2698931" />
      <Spectrum type="MFE" cpdAlgo="FindByMolecularFeature">
        <MSDetails p="+" />
        <Device type="TimeOfFlight" />
        <MSPeaks>
          <p rt="16.227" x="560.7382" y="119022.79" v="1295399" z="2" s="M+2H" />
          <p rt="16.224" x="561.2397" y="79473.40" v="863281" z="2" s="M+2H+1" />
          <p rt="16.221" x="561.7397" y="34118.71" v="391196" z="2" s="M+2H+2" />
          <p rt="16.227" x="562.2400" y="13442.70" v="149055" z="2" s="M+2H+3" />
        </MSPeaks>
      </Spectrum>
    </Compound>
    <Compound algo="FindByMolecularFeature">
      <Location m="568.7175" rt="16.227" y="156466" v="2888070" />
      <Spectrum type="MFE" cpdAlgo="FindByMolecularFeature">
        <MSDetails p="+" />
        <Device type="TimeOfFlight" />
        <MSPeaks>
          <p rt="16.227" x="569.7248" y="156466.19" v="1680109" z="1" s="M+H" />
          <p rt="16.226" x="570.7242" y="79369.34" v="853151" z="1" s="M+H+1" />
          <p rt="16.227" x="571.7236" y="24851.63" v="274235" z="1" s="M+H+2" />
          <p rt="16.225" x="572.7228" y="7374.17" v="80576" z="1" s="M+H+3" />
        </MSPeaks>
      </Spectrum>
    </Compound>
    <Compound algo="FindByMolecularFeature">
      <Location m="225.2093" rt="16.262" y="99250" v="1017222" />
      <Spectrum type="MFE" cpdAlgo="FindByMolecularFeature">
        <MSDetails p="+" />
        <Device type="TimeOfFlight" />
        <MSPeaks>
          <p rt="16.262" x="226.2166" y="99249.50" v="878752" z="1" s="M+H" />
          <p rt="16.265" x="227.2198" y="15557.40" v="138471" z="1" s="M+H+1" />
        </MSPeaks>
      </Spectrum>
    </Compound>
    <Compound algo="FindByMolecularFeature">
      <Location m="992.5416" rt="16.311" y="441617" v="6316841" />
      <Spectrum type="MFE" cpdAlgo="FindByMolecularFeature">
        <MSDetails p="+" />
        <Device type="TimeOfFlight" />
        <MSPeaks>
          <p rt="16.312" x="497.2779" y="8265.17" v="66020" z="2" s="M+2H" />
          <p rt="16.318" x="497.7795" y="5294.99" v="42423" z="2" s="M+2H+1" />
          <p rt="16.313" x="498.2802" y="2218.21" v="16202" z="2" s="M+2H+2" />
          <p rt="16.326" x="498.7821" y="364.20" v="2660" z="2" s="M+2H+3" />
          <p rt="16.311" x="993.5489" y="441617.06" v="3290058" z="1" s="M+H" />
          <p rt="16.311" x="994.5516" y="257549.14" v="1926820" z="1" s="M+H+1" />
          <p rt="16.311" x="995.5521" y="94695.72" v="711154" z="1" s="M+H+2" />
          <p rt="16.309" x="996.5528" y="26609.11" v="203262" z="1" s="M+H+3" />
          <p rt="16.310" x="997.5547" y="6563.73" v="49915" z="1" s="M+H+4" />
          <p rt="16.318" x="998.5554" y="1167.29" v="8327" z="1" s="M+H+5" />
        </MSPeaks>
      </Spectrum>
    </Compound>
    <Compound algo="FindByMolecularFeature">
      <Location m="1017.5728" rt="16.327" y="308703" v="4586976" />
      <Spectrum type="MFE" cpdAlgo="FindByMolecularFeature">
        <MSDetails p="+" />
        <Device type="TimeOfFlight" />
        <MSPeaks>
          <p rt="16.334" x="509.7936" y="7522.62" v="61523" z="2" s="M+2H" />
          <p rt="16.337" x="510.2950" y="5347.99" v="42098" z="2" s="M+2H+1" />
          <p rt="16.344" x="510.7961" y="2158.47" v="15339" z="2" s="M+2H+2" />
          <p rt="16.327" x="1018.5801" y="308702.81" v="2347910" z="1" s="M+H" />
          <p rt="16.326" x="1019.5828" y="182966.77" v="1395395" z="1" s="M+H+1" />
          <p rt="16.328" x="1020.5836" y="70226.02" v="528063" z="1" s="M+H+2" />
          <p rt="16.327" x="1021.5847" y="20446.45" v="152899" z="1" s="M+H+3" />
          <p rt="16.323" x="1022.5859" y="5328.36" v="38899" z="1" s="M+H+4" />
          <p rt="16.327" x="1023.5889" y="673.23" v="4850" z="1" s="M+H+5" />
        </MSPeaks>
      </Spectrum>
    </Compound>
    <Compound algo="FindByMolecularFeature">
      <Location m="1014.5218" rt="16.352" y="68142" v="1091660" />
      <Spectrum type="MFE" cpdAlgo="FindByMolecularFeature">
        <MSDetails p="+" />
        <Device type="TimeOfFlight" />
        <MSPeaks>
          <p rt="16.347" x="508.2604" y="532.27" v="5409" z="2" s="M+2H" />
          <p rt="16.351" x="508.7607" y="756.11" v="2569" z="2" s="M+2H+1" />
          <p rt="16.330" x="509.2590" y="1138.24" v="7115" z="2" s="M+2H+2" />
          <p rt="16.353" x="1015.5293" y="68141.73" v="594553" z="1" s="M+H" />
          <p rt="16.353" x="1016.5326" y="40816.25" v="372201" z="1" s="M+H+1" />
          <p rt="16.340" x="1017.5338" y="15538.90" v="109813" z="1" s="M+H+2" />
        </MSPeaks>
      </Spectrum>
    </Compound>
    <Compound algo="FindByMolecularFeature">
      <Location m="325.3711" rt="16.363" y="193714" v="1439792" />
      <Spectrum type="MFE" cpdAlgo="FindByMolecularFeature">
        <MSDetails p="+" />
        <Device type="TimeOfFlight" />
        <MSPeaks>
          <p rt="16.363" x="326.3784" y="193714.33" v="1136061" z="1" s="M+H" />
          <p rt="16.364" x="327.3814" y="44707.17" v="271872" z="1" s="M+H+1" />
          <p rt="16.365" x="328.3847" y="5901.92" v="31860" z="1" s="M+H+2" />
        </MSPeaks>
      </Spectrum>
    </Compound>
    <Compound algo="FindByMolecularFeature">
      <Location m="250.2296" rt="16.401" y="103322" v="1042429" />
      <Spectrum type="MFE" cpdAlgo="FindByMolecularFeature">
        <MSDetails p="+" />
        <Device type="TimeOfFlight" />
        <MSPeaks>
          <p rt="16.401" x="251.2368" y="103322.47" v="863629" z="1" s="M+H" />
          <p rt="16.402" x="252.2401" y="18765.76" v="154268" z="1" s="M+H+1" />
          <p rt="16.403" x="253.2428" y="2394.23" v="24531" z="1" s="M+H+2" />
        </MSPeaks>
      </Spectrum>
    </Compound>
    <Compound algo="FindByMolecularFeature">
      <Location m="295.2516" rt="16.403" y="2134819" v="24126828" />
      <Spectrum type="MFE" cpdAlgo="FindByMolecularFeature">
        <MSDetails p="+" />
        <Device type="TimeOfFlight" />
        <MSPeaks>
          <p rt="16.403" x="296.2589" y="2134818.75" v="19339502" z="1" sat="true" s="M+H" />
          <p rt="16.403" x="297.2622" y="417298.41" v="3778140" z="1" s="M+H+1" />
          <p rt="16.392" x="298.2653" y="47329.79" v="541437" z="1" s="M+H+2" />
          <p rt="16.410" x="299.2686" y="4702.25" v="47342" z="1" s="M+H+3" />
          <p rt="16.386" x="591.5099" y="19555.11" v="140544" z="1" s="2M+H" />
          <p rt="16.386" x="592.5122" y="7972.54" v="57538" z="1" s="2M+H+1" />
          <p rt="16.380" x="593.5163" y="2088.10" v="12120" z="1" s="2M+H+2" />
        </MSPeaks>
      </Spectrum>
    </Compound>
    <Compound algo="FindByMolecularFeature">
      <Location m="317.2335" rt="16.425" y="399274" v="4181056" />
      <Spectrum type="MFE" cpdAlgo="FindByMolecularFeature">
        <MSDetails p="+" />
        <Device type="TimeOfFlight" />
        <MSPeaks>
          <p rt="16.425" x="318.2408" y="399273.63" v="3412127" z="1" s="M+H" />
          <p rt="16.426" x="319.2436" y="78579.41" v="685287" z="1" s="M+H+1" />
          <p rt="16.434" x="320.2485" y="9050.17" v="83641" z="1" s="M+H+2" />
        </MSPeaks>
      </Spectrum>
    </Compound>
    <Compound algo="FindByMolecularFeature">
      <Location m="278.2252" rt="16.451" y="678042" v="8603129" />
      <Spectrum type="MFE" cpdAlgo="FindByMolecularFeature">
        <MSDetails p="+" />
        <Device type="TimeOfFlight" />
        <MSPeaks>
          <p rt="16.451" x="279.2324" y="678042.06" v="6975924" z="1" s="M+H" />
          <p rt="16.452" x="280.2354" y="142328.63" v="1468759" z="1" s="M+H+1" />
          <p rt="16.459" x="281.2413" y="12552.02" v="139360" z="1" s="M+H+2" />
          <p rt="16.444" x="282.2465" y="1284.09" v="19086" z="1" s="M+H+3" />
        </MSPeaks>
      </Spectrum>
    </Compound>
    <Compound algo="FindByMolecularFeature">
      <Location m="349.1466" rt="16.483" y="50532" v="687487" />
      <Spectrum type="MFE" cpdAlgo="FindByMolecularFeature">
        <MSDetails p="+" />
        <Device type="TimeOfFlight" />
        <MSPeaks>
          <p rt="16.480" x="350.1539" y="50532.34" v="529616" z="1" s="M+H" />
          <p rt="16.486" x="351.1564" y="12770.45" v="133120" z="1" s="M+H+1" />
          <p rt="16.507" x="352.1583" y="2679.66" v="24751" z="1" s="M+H+2" />
        </MSPeaks>
      </Spectrum>
    </Compound>
    <Compound algo="FindByMolecularFeature">
      <Location m="632.4026" rt="16.541" y="66414" v="555899" />
      <Spectrum type="MFE" cpdAlgo="FindByMolecularFeature">
        <MSDetails p="+" />
        <Device type="TimeOfFlight" />
        <MSPeaks>
          <p rt="16.545" x="317.2086" y="66413.80" v="440057" z="2" s="M+2H" />
          <p rt="16.455" x="317.6989" y="2442.93" v="33541" z="2" s="M+2H+1" />
          <p rt="16.546" x="318.2113" y="13609.65" v="82301" z="2" s="M+2H+2" />
        </MSPeaks>
      </Spectrum>
    </Compound>
    <Compound algo="FindByMolecularFeature">
      <Location m="276.2091" rt="16.554" y="295967" v="2543428" />
      <Spectrum type="MFE" cpdAlgo="FindByMolecularFeature">
        <MSDetails p="+" />
        <Device type="TimeOfFlight" />
        <MSPeaks>
          <p rt="16.554" x="277.2164" y="295966.81" v="2102279" z="1" s="M+H" />
          <p rt="16.555" x="278.2199" y="62198.97" v="441148" z="1" s="M+H+1" />
        </MSPeaks>
      </Spectrum>
    </Compound>
    <Compound algo="FindByMolecularFeature">
      <Location m="294.2194" rt="16.555" y="80243" v="654700" />
      <Spectrum type="MFE" cpdAlgo="FindByMolecularFeature">
        <MSDetails p="+" />
        <Device type="TimeOfFlight" />
        <MSPeaks>
          <p rt="16.554" x="295.2267" y="80243.34" v="555369" z="1" s="M+H" />
          <p rt="16.560" x="296.2301" y="18201.83" v="99331" z="1" s="M+H+1" />
        </MSPeaks>
      </Spectrum>
    </Compound>
    <Compound algo="FindByMolecularFeature">
      <Location m="317.2331" rt="16.732" y="100588" v="673355" />
      <Spectrum type="MFE" cpdAlgo="FindByMolecularFeature">
        <MSDetails p="+" />
        <Device type="TimeOfFlight" />
        <MSPeaks>
          <p rt="16.732" x="318.2404" y="100588.43" v="561386" z="1" s="M+H" />
          <p rt="16.729" x="319.2436" y="19980.09" v="111969" z="1" s="M+H+1" />
        </MSPeaks>
      </Spectrum>
    </Compound>
    <Compound algo="FindByMolecularFeature">
      <Location m="294.2199" rt="16.855" y="482338" v="4235778" />
      <Spectrum type="MFE" cpdAlgo="FindByMolecularFeature">
        <MSDetails p="+" />
        <Device type="TimeOfFlight" />
        <MSPeaks>
          <p rt="16.855" x="295.2272" y="482337.69" v="3540914" z="1" s="M+H" />
          <p rt="16.855" x="296.2303" y="96593.84" v="682721" z="1" s="M+H+1" />
          <p rt="16.852" x="589.4447" y="1660.70" v="6071" z="1" s="2M+H" />
        </MSPeaks>
      </Spectrum>
    </Compound>
    <Compound algo="FindByMolecularFeature">
      <Location m="276.2095" rt="16.856" y="986357" v="8535881" />
      <Spectrum type="MFE" cpdAlgo="FindByMolecularFeature">
        <MSDetails p="+" />
        <Device type="TimeOfFlight" />
        <MSPeaks>
          <p rt="16.856" x="277.2168" y="986357.31" v="7078729" z="1" s="M+H" />
          <p rt="16.856" x="278.2198" y="202595.77" v="1457153" z="1" s="M+H+1" />
        </MSPeaks>
      </Spectrum>
    </Compound>
    <Compound algo="FindByMolecularFeature">
      <Location m="316.2010" rt="16.857" y="59742" v="531965" />
      <Spectrum type="MFE" cpdAlgo="FindByMolecularFeature">
        <MSDetails p="+" />
        <Device type="TimeOfFlight" />
        <MSPeaks>
          <p rt="16.857" x="317.2082" y="59742.11" v="439408" z="1" s="M+H" />
          <p rt="16.859" x="318.2111" y="12384.61" v="92556" z="1" s="M+H+1" />
        </MSPeaks>
      </Spectrum>
    </Compound>
    <Compound algo="FindByMolecularFeature">
      <Location m="258.1982" rt="16.858" y="71615" v="683665" />
      <Spectrum type="MFE" cpdAlgo="FindByMolecularFeature">
        <MSDetails p="+" />
        <Device type="TimeOfFlight" />
        <MSPeaks>
          <p rt="16.857" x="259.2054" y="71615.06" v="586910" z="1" s="M+H" />
          <p rt="16.859" x="260.2087" y="13045.56" v="96755" z="1" s="M+H+1" />
        </MSPeaks>
      </Spectrum>
    </Compound>
    <Compound algo="FindByMolecularFeature">
      <Location m="317.2332" rt="16.875" y="149826" v="1470495" />
      <Spectrum type="MFE" cpdAlgo="FindByMolecularFeature">
        <MSDetails p="+" />
        <Device type="TimeOfFlight" />
        <MSPeaks>
          <p rt="16.876" x="318.2405" y="149825.61" v="1195110" z="1" s="M+H" />
          <p rt="16.872" x="319.2437" y="29630.33" v="235687" z="1" s="M+H+1" />
          <p rt="16.871" x="320.2510" y="3577.25" v="39697" z="1" s="M+H+2" />
        </MSPeaks>
      </Spectrum>
    </Compound>
    <Compound algo="FindByMolecularFeature">
      <Location m="295.2516" rt="16.878" y="1006930" v="9986777" />
      <Spectrum type="MFE" cpdAlgo="FindByMolecularFeature">
        <MSDetails p="+" />
        <Device type="TimeOfFlight" />
        <MSPeaks>
          <p rt="16.878" x="296.2588" y="1006929.75" v="8171309" z="1" s="M+H" />
          <p rt="16.877" x="297.2619" y="198764.36" v="1680989" z="1" s="M+H+1" />
          <p rt="16.875" x="298.2679" y="14324.73" v="108953" z="1" s="M+H+2" />
          <p rt="16.876" x="591.5093" y="2227.86" v="10888" z="1" s="2M+H" />
          <p rt="16.870" x="592.5127" y="851.77" v="1875" z="1" s="2M+H+1" />
        </MSPeaks>
      </Spectrum>
    </Compound>
    <Compound algo="FindByMolecularFeature">
      <Location m="451.3147" rt="16.931" y="150683" v="1633067" />
      <Spectrum type="MFE" cpdAlgo="FindByMolecularFeature">
        <MSDetails p="+" />
        <Device type="TimeOfFlight" />
        <MSPeaks>
          <p rt="16.930" x="452.3220" y="150683.14" v="1268062" z="1" s="M+H" />
          <p rt="16.932" x="453.3252" y="36799.72" v="307270" z="1" s="M+H+1" />
          <p rt="16.932" x="454.3279" y="7122.53" v="57734" z="1" s="M+H+2" />
        </MSPeaks>
      </Spectrum>
    </Compound>
    <Compound algo="FindByMolecularFeature">
      <Location m="276.2089" rt="17.051" y="248806" v="2575916" />
      <Spectrum type="MFE" cpdAlgo="FindByMolecularFeature">
        <MSDetails p="+" />
        <Device type="TimeOfFlight" />
        <MSPeaks>
          <p rt="17.051" x="277.2162" y="248805.95" v="2135152" z="1" s="M+H" />
          <p rt="17.052" x="278.2196" y="51361.42" v="440764" z="1" s="M+H+1" />
        </MSPeaks>
      </Spectrum>
    </Compound>
    <Compound algo="FindByMolecularFeature">
      <Location m="321.2669" rt="17.294" y="158303" v="1310817" />
      <Spectrum type="MFE" cpdAlgo="FindByMolecularFeature">
        <MSDetails p="+" />
        <Device type="TimeOfFlight" />
        <MSPeaks>
          <p rt="17.294" x="322.2742" y="158302.84" v="1055388" z="1" s="M+H" />
          <p rt="17.293" x="323.2773" y="33208.06" v="223075" z="1" s="M+H+1" />
          <p rt="17.293" x="324.2807" y="5060.01" v="32354" z="1" s="M+H+2" />
        </MSPeaks>
      </Spectrum>
    </Compound>
    <Compound algo="FindByMolecularFeature">
      <Location m="317.2331" rt="17.295" y="50282" v="382865" />
      <Spectrum type="MFE" cpdAlgo="FindByMolecularFeature">
        <MSDetails p="+" />
        <Device type="TimeOfFlight" />
        <MSPeaks>
          <p rt="17.295" x="318.2404" y="50282.02" v="310964" z="1" s="M+H" />
          <p rt="17.291" x="319.2433" y="10477.58" v="71900" z="1" s="M+H+1" />
        </MSPeaks>
      </Spectrum>
    </Compound>
    <Compound algo="FindByMolecularFeature">
      <Location m="295.2512" rt="17.301" y="207465" v="1801550" />
      <Spectrum type="MFE" cpdAlgo="FindByMolecularFeature">
        <MSDetails p="+" />
        <Device type="TimeOfFlight" />
        <MSPeaks>
          <p rt="17.300" x="296.2584" y="207465.34" v="1473964" z="1" s="M+H" />
          <p rt="17.302" x="297.2616" y="43016.91" v="327586" z="1" s="M+H+1" />
        </MSPeaks>
      </Spectrum>
    </Compound>
    <Compound algo="FindByMolecularFeature">
      <Location m="294.2196" rt="17.348" y="170710" v="1029313" />
      <Spectrum type="MFE" cpdAlgo="FindByMolecularFeature">
        <MSDetails p="+" />
        <Device type="TimeOfFlight" />
        <MSPeaks>
          <p rt="17.348" x="295.2269" y="170709.66" v="858597" z="1" s="M+H" />
          <p rt="17.348" x="296.2302" y="34813.57" v="170716" z="1" s="M+H+1" />
        </MSPeaks>
      </Spectrum>
    </Compound>
    <Compound algo="FindByMolecularFeature">
      <Location m="276.2091" rt="17.352" y="197617" v="1374580" />
      <Spectrum type="MFE" cpdAlgo="FindByMolecularFeature">
        <MSDetails p="+" />
        <Device type="TimeOfFlight" />
        <MSPeaks>
          <p rt="17.352" x="277.2163" y="197617.17" v="1134162" z="1" s="M+H" />
          <p rt="17.350" x="278.2198" y="41890.85" v="240418" z="1" s="M+H+1" />
        </MSPeaks>
      </Spectrum>
    </Compound>
    <Compound algo="FindByMolecularFeature">
      <Location m="1057.6066" rt="17.476" y="1227701" v="23530142" />
      <Spectrum type="MFE" cpdAlgo="FindByMolecularFeature">
        <MSDetails p="+" />
        <Device type="TimeOfFlight" />
        <MSPeaks>
          <p rt="17.477" x="529.8106" y="1227700.88" v="11660072" z="2" s="M+2H" />
          <p rt="17.474" x="530.3123" y="783994.38" v="7471634" z="2" s="M+2H+1" />
          <p rt="17.478" x="530.8131" y="329692.19" v="3122836" z="2" s="M+2H+2" />
          <p rt="17.478" x="531.3132" y="103262.95" v="973778" z="2" s="M+2H+3" />
          <p rt="17.474" x="531.8139" y="25883.19" v="242282" z="2" s="M+2H+4" />
          <p rt="17.474" x="532.3144" y="5322.85" v="48503" z="2" s="M+2H+5" />
          <p rt="17.471" x="532.8088" y="1211.22" v="11037" z="2" s="M+2H+6" />
        </MSPeaks>
      </Spectrum>
    </Compound>
    <Compound algo="FindByMolecularFeature">
      <Location m="944.5198" rt="17.479" y="118412" v="2300344" />
      <Spectrum type="MFE" cpdAlgo="FindByMolecularFeature">
        <MSDetails p="+" />
        <Device type="TimeOfFlight" />
        <MSPeaks>
          <p rt="17.476" x="473.2683" y="16028.39" v="146797" z="2" s="M+2H" />
          <p rt="17.483" x="473.7695" y="9871.89" v="88612" z="2" s="M+2H+1" />
          <p rt="17.485" x="474.2698" y="3929.16" v="35164" z="2" s="M+2H+2" />
          <p rt="17.482" x="474.7696" y="1033.72" v="9087" z="2" s="M+2H+3" />
          <p rt="17.479" x="945.5268" y="118412.29" v="1088698" z="1" s="M+H" />
          <p rt="17.478" x="946.5295" y="67455.20" v="623390" z="1" s="M+H+1" />
          <p rt="17.481" x="947.5307" y="24636.12" v="227312" z="1" s="M+H+2" />
          <p rt="17.481" x="948.5319" y="7261.79" v="66268" z="1" s="M+H+3" />
          <p rt="17.471" x="949.5347" y="1695.57" v="15015" z="1" s="M+H+4" />
        </MSPeaks>
      </Spectrum>
    </Compound>
    <Compound algo="FindByMolecularFeature">
      <Location m="1095.5532" rt="17.485" y="232017" v="6103772" />
      <Spectrum type="MFE" cpdAlgo="FindByMolecularFeature">
        <MSDetails p="+" />
        <Device type="TimeOfFlight" />
        <MSPeaks>
          <p rt="17.486" x="548.7839" y="232016.69" v="2989939" z="2" s="M+2H" />
          <p rt="17.484" x="549.2853" y="156962.95" v="2011648" z="2" s="M+2H+1" />
          <p rt="17.483" x="549.7857" y="63723.53" v="819035" z="2" s="M+2H+2" />
          <p rt="17.484" x="550.2861" y="22077.05" v="283150" z="2" s="M+2H+3" />
        </MSPeaks>
      </Spectrum>
    </Compound>
    <Compound algo="FindByMolecularFeature">
      <Location m="1111.5241" rt="17.489" y="254336" v="12862964" />
      <Spectrum type="MFE" cpdAlgo="FindByMolecularFeature">
        <MSDetails p="+" />
        <Device type="TimeOfFlight" />
        <MSPeaks>
          <p rt="17.487" x="556.7693" y="245332.16" v="3376021" z="2" s="M+2H" />
          <p rt="17.488" x="557.2704" y="132393.95" v="1816020" z="2" s="M+2H+1" />
          <p rt="17.490" x="557.7707" y="254335.75" v="3506157" z="2" s="M+2H+2" />
          <p rt="17.489" x="558.2717" y="158294.88" v="2191112" z="2" s="M+2H+3" />
          <p rt="17.490" x="558.7701" y="143887.00" v="1973654" z="2" s="M+2H+4" />
        </MSPeaks>
      </Spectrum>
    </Compound>
    <Compound algo="FindByMolecularFeature">
      <Location m="558.2628" rt="17.489" y="81257" v="1412569" />
      <Spectrum type="MFE" cpdAlgo="FindByMolecularFeature">
        <MSDetails p="+" />
        <Device type="TimeOfFlight" />
        <MSPeaks>
          <p rt="17.489" x="559.2701" y="81257.47" v="1089511" z="1" s="M+H" />
          <p rt="17.488" x="560.2697" y="17763.17" v="237965" z="1" s="M+H+1" />
          <p rt="17.489" x="561.2681" y="6525.44" v="85092" z="1" s="M+H+2" />
        </MSPeaks>
      </Spectrum>
    </Compound>
    <Compound algo="FindByMolecularFeature">
      <Location m="319.2487" rt="17.708" y="69830" v="584484" />
      <Spectrum type="MFE" cpdAlgo="FindByMolecularFeature">
        <MSDetails p="+" />
        <Device type="TimeOfFlight" />
        <MSPeaks>
          <p rt="17.708" x="320.2559" y="69830.43" v="460947" z="1" s="M+H" />
          <p rt="17.709" x="321.2594" y="15302.96" v="103221" z="1" s="M+H+1" />
          <p rt="17.708" x="322.2676" y="2562.11" v="20317" z="1" s="M+H+2" />
        </MSPeaks>
      </Spectrum>
    </Compound>
    <Compound algo="FindByMolecularFeature">
      <Location m="297.2670" rt="17.716" y="181816" v="1946388" />
      <Spectrum type="MFE" cpdAlgo="FindByMolecularFeature">
        <MSDetails p="+" />
        <Device type="TimeOfFlight" />
        <MSPeaks>
          <p rt="17.716" x="298.2742" y="181816.08" v="1556102" z="1" s="M+H" />
          <p rt="17.715" x="299.2774" y="37327.31" v="330045" z="1" s="M+H+1" />
          <p rt="17.709" x="300.2817" y="4390.95" v="34012" z="1" s="M+H+2" />
          <p rt="17.720" x="301.2876" y="219.46" v="1668" z="1" s="M+H+3" />
          <p rt="17.722" x="595.5404" y="1922.41" v="9260" z="1" s="2M+H" />
          <p rt="17.712" x="596.5432" y="957.28" v="3020" z="1" s="2M+H+1" />
        </MSPeaks>
      </Spectrum>
    </Compound>
    <Compound algo="FindByMolecularFeature">
      <Location m="279.2565" rt="17.719" y="330176" v="3484876" />
      <Spectrum type="MFE" cpdAlgo="FindByMolecularFeature">
        <MSDetails p="+" />
        <Device type="TimeOfFlight" />
        <MSPeaks>
          <p rt="17.719" x="280.2638" y="330175.91" v="2804101" z="1" s="M+H" />
          <p rt="17.720" x="281.2661" y="71244.53" v="622314" z="1" s="M+H+1" />
          <p rt="17.715" x="282.2681" y="7096.00" v="58461" z="1" s="M+H+2" />
        </MSPeaks>
      </Spectrum>
    </Compound>
    <Compound algo="FindByMolecularFeature">
      <Location m="1105.4213" rt="17.805" y="64211" v="1834258" />
      <Spectrum type="MFE" cpdAlgo="FindByMolecularFeature">
        <MSDetails p="+" />
        <Device type="TimeOfFlight" />
        <MSPeaks>
          <p rt="17.803" x="553.7179" y="48300.19" v="410277" z="2" s="M+2H" />
          <p rt="17.807" x="554.2191" y="28033.84" v="238920" z="2" s="M+2H+1" />
          <p rt="17.806" x="554.7193" y="64210.87" v="555252" z="2" s="M+2H+2" />
          <p rt="17.804" x="555.2206" y="37703.12" v="323784" z="2" s="M+2H+3" />
          <p rt="17.806" x="555.7188" y="35841.69" v="306024" z="2" s="M+2H+4" />
        </MSPeaks>
      </Spectrum>
    </Compound>
    <Compound algo="FindByMolecularFeature">
      <Location m="278.1520" rt="17.949" y="88090" v="1108516" />
      <Spectrum type="MFE" cpdAlgo="FindByMolecularFeature">
        <MSDetails p="+" />
        <Device type="TimeOfFlight" />
        <MSPeaks>
          <p rt="17.948" x="279.1593" y="88090.48" v="921961" z="1" s="M+H" />
          <p rt="17.956" x="280.1625" y="15434.03" v="164208" z="1" s="M+H+1" />
          <p rt="17.950" x="281.1659" y="2661.58" v="22346" z="1" s="M+H+2" />
        </MSPeaks>
      </Spectrum>
    </Compound>
    <Compound algo="FindByMolecularFeature">
      <Location m="148.0160" rt="17.952" y="195731" v="2504590" />
      <Spectrum type="MFE" cpdAlgo="FindByMolecularFeature">
        <MSDetails p="+" />
        <Device type="TimeOfFlight" />
        <MSPeaks>
          <p rt="17.952" x="149.0232" y="195731.03" v="2306061" z="1" s="M+H" />
          <p rt="17.960" x="150.0266" y="16974.47" v="198529" z="1" s="M+H+1" />
        </MSPeaks>
      </Spectrum>
    </Compound>
    <Compound algo="FindByMolecularFeature">
      <Location m="300.1337" rt="17.965" y="90741" v="1040805" />
      <Spectrum type="MFE" cpdAlgo="FindByMolecularFeature">
        <MSDetails p="+" />
        <Device type="TimeOfFlight" />
        <MSPeaks>
          <p rt="17.964" x="301.1410" y="90741.33" v="860620" z="1" s="M+H" />
          <p rt="17.967" x="302.1447" y="16614.61" v="158199" z="1" s="M+H+1" />
          <p rt="17.965" x="303.1475" y="2477.85" v="21986" z="1" s="M+H+2" />
        </MSPeaks>
      </Spectrum>
    </Compound>
    <Compound algo="FindByMolecularFeature">
      <Location m="382.1970" rt="18.091" y="117948" v="805125" />
      <Spectrum type="MFE" cpdAlgo="FindByMolecularFeature">
        <MSDetails p="+" />
        <Device type="TimeOfFlight" />
        <MSPeaks>
          <p rt="18.092" x="383.2042" y="117947.59" v="653259" z="1" s="M+H" />
          <p rt="18.090" x="384.2075" y="23463.01" v="128289" z="1" s="M+H+1" />
          <p rt="18.084" x="385.2100" y="4377.92" v="23577" z="1" s="M+H+2" />
        </MSPeaks>
      </Spectrum>
    </Compound>
    <Compound algo="FindByMolecularFeature">
      <Location m="360.2148" rt="18.108" y="92846" v="771006" />
      <Spectrum type="MFE" cpdAlgo="FindByMolecularFeature">
        <MSDetails p="+" />
        <Device type="TimeOfFlight" />
        <MSPeaks>
          <p rt="18.108" x="361.2221" y="92845.52" v="622842" z="1" s="M+H" />
          <p rt="18.108" x="362.2255" y="18549.27" v="125118" z="1" s="M+H+1" />
          <p rt="18.107" x="363.2277" y="3455.26" v="21971" z="1" s="M+H+2" />
          <p rt="18.096" x="364.2408" y="169.11" v="1075" z="1" s="M+H+3" />
        </MSPeaks>
      </Spectrum>
    </Compound>
    <Compound algo="FindByMolecularFeature">
      <Location m="1093.5660" rt="18.150" y="67205" v="988989" />
      <Spectrum type="MFE" cpdAlgo="FindByMolecularFeature">
        <MSDetails p="+" />
        <Device type="TimeOfFlight" />
        <MSPeaks>
          <p rt="18.149" x="547.7903" y="57996.80" v="292055" z="2" s="M+2H" />
          <p rt="18.151" x="548.2920" y="31311.35" v="152702" z="2" s="M+2H+1" />
          <p rt="18.150" x="548.7919" y="67204.57" v="333298" z="2" s="M+2H+2" />
          <p rt="18.150" x="549.2933" y="42720.03" v="210934" z="2" s="M+2H+3" />
        </MSPeaks>
      </Spectrum>
    </Compound>
    <Compound algo="FindByMolecularFeature">
      <Location m="982.5336" rt="18.209" y="751129" v="11294999" />
      <Spectrum type="MFE" cpdAlgo="FindByMolecularFeature">
        <MSDetails p="+" />
        <Device type="TimeOfFlight" />
        <MSPeaks>
          <p rt="18.228" x="492.2681" y="22675.08" v="185933" z="2" s="M+2H" />
          <p rt="18.223" x="492.7694" y="16063.78" v="126865" z="2" s="M+2H+1" />
          <p rt="18.223" x="493.2672" y="15702.97" v="124209" z="2" s="M+2H+2" />
          <p rt="18.209" x="983.5412" y="751128.94" v="5726788" z="1" s="M+H" />
          <p rt="18.208" x="984.5438" y="449293.00" v="3425873" z="1" s="M+H+1" />
          <p rt="18.207" x="985.5446" y="166023.11" v="1274919" z="1" s="M+H+2" />
          <p rt="18.209" x="986.5450" y="44536.57" v="337909" z="1" s="M+H+3" />
          <p rt="18.214" x="987.5422" y="12278.68" v="92503" z="1" s="M+H+4" />
        </MSPeaks>
      </Spectrum>
    </Compound>
    <Compound algo="FindByMolecularFeature">
      <Location m="977.5765" rt="18.220" y="60380" v="928956" />
      <Spectrum type="MFE" cpdAlgo="FindByMolecularFeature">
        <MSDetails p="+" />
        <Device type="TimeOfFlight" />
        <MSPeaks>
          <p rt="18.223" x="978.5838" y="60379.85" v="511253" z="1" s="M+H" />
          <p rt="18.221" x="979.5867" y="36279.41" v="309813" z="1" s="M+H+1" />
          <p rt="18.217" x="980.5815" y="17552.23" v="100766" z="1" s="M+H+2" />
          <p rt="18.164" x="981.5820" y="1845.57" v="7124" z="1" s="M+H+3" />
        </MSPeaks>
      </Spectrum>
    </Compound>
    <Compound algo="FindByMolecularFeature">
      <Location m="1019.4725" rt="18.222" y="68451" v="998204" />
      <Spectrum type="MFE" cpdAlgo="FindByMolecularFeature">
        <MSDetails p="+" />
        <Device type="TimeOfFlight" />
        <MSPeaks>
          <p rt="18.224" x="510.7437" y="68451.39" v="527037" z="2" s="M+2H" />
          <p rt="18.225" x="511.2430" y="34025.70" v="261577" z="2" s="M+2H+1" />
          <p rt="18.222" x="511.7431" y="15002.38" v="114701" z="2" s="M+2H+2" />
          <p rt="18.199" x="1020.4768" y="9278.46" v="55602" z="1" s="M+H" />
          <p rt="18.200" x="1021.4758" y="5059.96" v="27765" z="1" s="M+H+1" />
          <p rt="18.194" x="1022.4745" y="2822.15" v="11522" z="1" s="M+H+2" />
        </MSPeaks>
      </Spectrum>
    </Compound>
    <Compound algo="FindByMolecularFeature">
      <Location m="989.0133" rt="18.224" y="84263" v="753430" />
      <Spectrum type="MFE" cpdAlgo="FindByMolecularFeature">
        <MSDetails p="+" />
        <Device type="TimeOfFlight" />
        <MSPeaks>
          <p rt="18.224" x="990.0206" y="84263.45" v="411793" z="1" s="M+H" />
          <p rt="18.223" x="991.0198" y="50500.16" v="248670" z="1" s="M+H+1" />
          <p rt="18.224" x="992.0196" y="15828.01" v="72609" z="1" s="M+H+2" />
          <p rt="18.222" x="993.0177" y="4504.85" v="20358" z="1" s="M+H+3" />
        </MSPeaks>
      </Spectrum>
    </Compound>
    <Compound algo="FindByMolecularFeature">
      <Location m="988.5121" rt="18.224" y="94495" v="1017500" />
      <Spectrum type="MFE" cpdAlgo="FindByMolecularFeature">
        <MSDetails p="+" />
        <Device type="TimeOfFlight" />
        <MSPeaks>
          <p rt="18.224" x="989.5193" y="94495.47" v="454794" z="1" s="M+H" />
          <p rt="18.223" x="990.5200" y="73559.73" v="358694" z="1" s="M+H+1" />
          <p rt="18.224" x="991.5205" y="32250.76" v="149506" z="1" s="M+H+2" />
          <p rt="18.223" x="992.5186" y="9233.50" v="43394" z="1" s="M+H+3" />
          <p rt="18.228" x="993.5170" y="2555.76" v="11113" z="1" s="M+H+4" />
        </MSPeaks>
      </Spectrum>
    </Compound>
    <Compound algo="FindByMolecularFeature">
      <Location m="998.5017" rt="18.225" y="299017" v="5283227" />
      <Spectrum type="MFE" cpdAlgo="FindByMolecularFeature">
        <MSDetails p="+" />
        <Device type="TimeOfFlight" />
        <MSPeaks>
          <p rt="18.228" x="500.2578" y="299017.13" v="2458604" z="2" s="M+2H" />
          <p rt="18.228" x="500.7591" y="192976.83" v="1582614" z="2" s="M+2H+1" />
          <p rt="18.227" x="501.2594" y="73051.85" v="599343" z="2" s="M+2H+2" />
          <p rt="18.241" x="501.7598" y="32405.67" v="274533" z="2" s="M+2H+3" />
          <p rt="18.199" x="999.5135" y="47477.26" v="368134" z="1" s="M+H" />
        </MSPeaks>
      </Spectrum>
    </Compound>
    <Compound algo="FindByMolecularFeature">
      <Location m="1959.0591" rt="18.225" y="65812" v="1038985" />
      <Spectrum type="MFE" cpdAlgo="FindByMolecularFeature">
        <MSDetails p="+" />
        <Device type="TimeOfFlight" />
        <MSPeaks>
          <p rt="18.225" x="980.5368" y="54830.02" v="279092" z="2" s="M+2H" />
          <p rt="18.224" x="981.0340" y="65812.07" v="334997" z="2" s="M+2H+1" />
          <p rt="18.224" x="981.5360" y="46553.91" v="216721" z="2" s="M+2H+2" />
          <p rt="18.224" x="982.0350" y="25382.67" v="123719" z="2" s="M+2H+3" />
          <p rt="18.225" x="982.5364" y="12170.81" v="58686" z="2" s="M+2H+4" />
          <p rt="18.229" x="983.0343" y="5462.61" v="25769" z="2" s="M+2H+5" />
        </MSPeaks>
      </Spectrum>
    </Compound>
    <Compound algo="FindByMolecularFeature">
      <Location m="1014.4709" rt="18.225" y="239500" v="6893872" />
      <Spectrum type="MFE" cpdAlgo="FindByMolecularFeature">
        <MSDetails p="+" />
        <Device type="TimeOfFlight" />
        <MSPeaks>
          <p rt="18.225" x="508.2428" y="186582.25" v="1503874" z="2" s="M+2H" />
          <p rt="18.225" x="508.7440" y="96452.72" v="775669" z="2" s="M+2H+1" />
          <p rt="18.228" x="509.2442" y="239500.03" v="1922116" z="2" s="M+2H+2" />
          <p rt="18.229" x="509.7453" y="137808.39" v="1110038" z="2" s="M+2H+3" />
          <p rt="18.228" x="510.2433" y="123292.28" v="1015718" z="2" s="M+2H+4" />
          <p rt="18.211" x="1015.4750" y="20560.24" v="108831" z="1" s="M+H" />
          <p rt="18.210" x="1016.4784" y="11368.60" v="59482" z="1" s="M+H+1" />
          <p rt="18.200" x="1017.4775" y="34314.73" v="198401" z="1" s="M+H+2" />
          <p rt="18.200" x="1018.4799" y="20126.05" v="115575" z="1" s="M+H+3" />
          <p rt="18.199" x="1019.4757" y="15902.55" v="84168" z="1" s="M+H+4" />
        </MSPeaks>
      </Spectrum>
    </Compound>
    <Compound algo="FindByMolecularFeature">
      <Location m="1974.0168" rt="18.226" y="72433" v="802759" />
      <Spectrum type="MFE" cpdAlgo="FindByMolecularFeature">
        <MSDetails p="+" />
        <Device type="TimeOfFlight" />
        <MSPeaks>
          <p rt="18.228" x="988.0157" y="37887.29" v="174829" z="2" s="M+2H" />
          <p rt="18.226" x="988.5180" y="72432.85" v="338854" z="2" s="M+2H+1" />
          <p rt="18.226" x="989.0187" y="61840.45" v="289077" z="2" s="M+2H+2" />
        </MSPeaks>
      </Spectrum>
    </Compound>
    <Compound algo="FindByMolecularFeature">
      <Location m="960.5520" rt="18.237" y="13147685" v="276796768" />
      <Spectrum type="MFE" cpdAlgo="FindByMolecularFeature">
        <MSDetails p="+" />
        <Device type="TimeOfFlight" />
        <MSPeaks>
          <p rt="18.232" x="481.2838" y="112832.69" v="819289" z="2" s="M+2H" />
          <p rt="18.231" x="481.7852" y="67356.91" v="483023" z="2" s="M+2H+1" />
          <p rt="18.230" x="482.2856" y="27441.65" v="194432" z="2" s="M+2H+2" />
          <p rt="18.231" x="482.7863" y="7681.01" v="54757" z="2" s="M+2H+3" />
          <p rt="18.222" x="483.2873" y="1516.01" v="10466" z="2" s="M+2H+4" />
          <p rt="18.242" x="961.5593" y="13147685.00" v="133217408" z="1" sat="true" s="M+H" />
          <p rt="18.236" x="962.5625" y="7722687.50" v="91260768" z="1" sat="true" s="M+H+1" />
          <p rt="18.230" x="963.5641" y="2883531.75" v="37584484" z="1" sat="true" s="M+H+2" />
          <p rt="18.230" x="964.5653" y="794678.88" v="10365111" z="1" s="M+H+3" />
          <p rt="18.229" x="965.5663" y="175268.91" v="2364653" z="1" s="M+H+4" />
          <p rt="18.226" x="966.5668" y="35405.20" v="442394" z="1" s="M+H+5" />
        </MSPeaks>
      </Spectrum>
    </Compound>
    <Compound algo="FindByMolecularFeature">
      <Location m="932.5557" rt="18.242" y="58823" v="763549" />
      <Spectrum type="MFE" cpdAlgo="FindByMolecularFeature">
        <MSDetails p="+" />
        <Device type="TimeOfFlight" />
        <MSPeaks>
          <p rt="18.241" x="933.5630" y="58822.60" v="410310" z="1" s="M+H" />
          <p rt="18.244" x="934.5659" y="34251.81" v="237762" z="1" s="M+H+1" />
          <p rt="18.239" x="935.5671" y="12833.60" v="89587" z="1" s="M+H+2" />
          <p rt="18.240" x="936.5673" y="3847.99" v="25891" z="1" s="M+H+3" />
        </MSPeaks>
      </Spectrum>
    </Compound>
    <Compound algo="FindByMolecularFeature">
      <Location m="847.4667" rt="18.244" y="50587" v="598421" />
      <Spectrum type="MFE" cpdAlgo="FindByMolecularFeature">
        <MSDetails p="+" />
        <Device type="TimeOfFlight" />
        <MSPeaks>
          <p rt="18.244" x="848.4739" y="50586.57" v="346113" z="1" s="M+H" />
          <p rt="18.245" x="849.4768" y="26449.11" v="179843" z="1" s="M+H+1" />
          <p rt="18.244" x="850.4778" y="9183.36" v="61639" z="1" s="M+H+2" />
          <p rt="18.241" x="851.4797" y="1668.44" v="10826" z="1" s="M+H+3" />
        </MSPeaks>
      </Spectrum>
    </Compound>
    <Compound algo="FindByMolecularFeature">
      <Location m="813.4817" rt="18.264" y="121731" v="1788555" />
      <Spectrum type="MFE" cpdAlgo="FindByMolecularFeature">
        <MSDetails p="+" />
        <Device type="TimeOfFlight" />
        <MSPeaks>
          <p rt="18.264" x="814.4889" y="121731.23" v="1077223" z="1" s="M+H" />
          <p rt="18.267" x="815.4917" y="57694.41" v="516024" z="1" s="M+H+1" />
          <p rt="18.258" x="816.4933" y="18207.99" v="155397" z="1" s="M+H+2" />
          <p rt="18.259" x="817.4936" y="4705.46" v="39911" z="1" s="M+H+3" />
        </MSPeaks>
      </Spectrum>
    </Compound>
    <Compound algo="FindByMolecularFeature">
      <Location m="2054.1171" rt="18.275" y="96043" v="2137059" />
      <Spectrum type="MFE" cpdAlgo="FindByMolecularFeature">
        <MSDetails p="+" />
        <Device type="TimeOfFlight" />
        <MSPeaks>
          <p rt="18.275" x="1028.0658" y="71104.23" v="655078" z="2" s="M+2H" />
          <p rt="18.274" x="1028.5674" y="63784.09" v="589755" z="2" s="M+2H+1" />
          <p rt="18.275" x="1029.0678" y="96042.62" v="892225" z="2" s="M+2H+2" />
        </MSPeaks>
      </Spectrum>
    </Compound>
    <Compound algo="FindByMolecularFeature">
      <Location m="2038.1469" rt="18.277" y="72492" v="2025032" />
      <Spectrum type="MFE" cpdAlgo="FindByMolecularFeature">
        <MSDetails p="+" />
        <Device type="TimeOfFlight" />
        <MSPeaks>
          <p rt="18.277" x="1020.0807" y="56981.67" v="517624" z="2" s="M+2H" />
          <p rt="18.276" x="1020.5831" y="72492.45" v="659078" z="2" s="M+2H+1" />
          <p rt="18.276" x="1021.0835" y="49034.05" v="447422" z="2" s="M+2H+2" />
          <p rt="18.278" x="1021.5854" y="25233.73" v="229881" z="2" s="M+2H+3" />
          <p rt="18.280" x="1022.0847" y="11317.24" v="102343" z="2" s="M+2H+4" />
          <p rt="18.269" x="1022.5909" y="5525.33" v="49667" z="2" s="M+2H+5" />
          <p rt="18.282" x="1023.0830" y="2144.43" v="19016" z="2" s="M+2H+6" />
        </MSPeaks>
      </Spectrum>
    </Compound>
    <Compound algo="FindByMolecularFeature">
      <Location m="714.4117" rt="18.289" y="53850" v="933924" />
      <Spectrum type="MFE" cpdAlgo="FindByMolecularFeature">
        <MSDetails p="+" />
        <Device type="TimeOfFlight" />
        <MSPeaks>
          <p rt="18.293" x="715.4190" y="53849.60" v="555012" z="1" s="M+H" />
          <p rt="18.296" x="716.4218" y="24426.14" v="249805" z="1" s="M+H+1" />
          <p rt="18.263" x="717.4302" y="12698.07" v="129107" z="1" s="M+H+2" />
        </MSPeaks>
      </Spectrum>
    </Compound>
    <Compound algo="FindByMolecularFeature">
      <Location m="227.2252" rt="18.309" y="184899" v="1992065" />
      <Spectrum type="MFE" cpdAlgo="FindByMolecularFeature">
        <MSDetails p="+" />
        <Device type="TimeOfFlight" />
        <MSPeaks>
          <p rt="18.308" x="228.2325" y="184898.69" v="1675393" z="1" s="M+H" />
          <p rt="18.319" x="229.2358" y="29041.62" v="316672" z="1" s="M+H+1" />
        </MSPeaks>
      </Spectrum>
    </Compound>
    <Compound algo="FindByMolecularFeature">
      <Location m="827.4945" rt="18.309" y="52918" v="916099" />
      <Spectrum type="MFE" cpdAlgo="FindByMolecularFeature">
        <MSDetails p="+" />
        <Device type="TimeOfFlight" />
        <MSPeaks>
          <p rt="18.297" x="414.7565" y="2582.52" v="14228" z="2" s="M+2H" />
          <p rt="18.307" x="415.2555" y="2036.56" v="5779" z="2" s="M+2H+1" />
          <p rt="18.317" x="828.5017" y="52918.05" v="479908" z="1" s="M+H" />
          <p rt="18.315" x="829.5047" y="27942.06" v="261587" z="1" s="M+H+1" />
          <p rt="18.273" x="830.5140" y="16815.02" v="154597" z="1" s="M+H+2" />
        </MSPeaks>
      </Spectrum>
    </Compound>
    <Compound algo="FindByMolecularFeature">
      <Location m="940.5789" rt="18.316" y="74525" v="1774211" />
      <Spectrum type="MFE" cpdAlgo="FindByMolecularFeature">
        <MSDetails p="+" />
        <Device type="TimeOfFlight" />
        <MSPeaks>
          <p rt="18.306" x="471.2973" y="14384.94" v="138249" z="2" s="M+2H" />
          <p rt="18.310" x="471.7991" y="7760.15" v="71311" z="2" s="M+2H+1" />
          <p rt="18.310" x="472.3023" y="3940.72" v="34269" z="2" s="M+2H+2" />
          <p rt="18.315" x="472.8056" y="897.97" v="7559" z="2" s="M+2H+3" />
          <p rt="18.318" x="941.5860" y="74525.31" v="786029" z="1" s="M+H" />
          <p rt="18.318" x="942.5888" y="44135.95" v="461814" z="1" s="M+H+1" />
          <p rt="18.317" x="943.5934" y="19175.35" v="200851" z="1" s="M+H+2" />
          <p rt="18.319" x="944.5967" y="6019.88" v="60810" z="1" s="M+H+3" />
          <p rt="18.321" x="945.6037" y="1333.67" v="13319" z="1" s="M+H+4" />
        </MSPeaks>
      </Spectrum>
    </Compound>
    <Compound algo="FindByMolecularFeature">
      <Location m="1039.6505" rt="18.317" y="1848755" v="37158660" />
      <Spectrum type="MFE" cpdAlgo="FindByMolecularFeature">
        <MSDetails p="+" />
        <Device type="TimeOfFlight" />
        <MSPeaks>
          <p rt="18.317" x="520.8326" y="1848754.63" v="19258018" z="2" s="M+2H" />
          <p rt="18.316" x="521.3342" y="1205568.25" v="12561686" z="2" s="M+2H+1" />
          <p rt="18.317" x="521.8359" y="391226.38" v="4083445" z="2" s="M+2H+2" />
          <p rt="18.318" x="522.3367" y="100028.52" v="1029964" z="2" s="M+2H+3" />
          <p rt="18.316" x="522.8375" y="19250.82" v="195410" z="2" s="M+2H+4" />
          <p rt="18.311" x="523.3399" y="3070.23" v="30139" z="2" s="M+2H+5" />
        </MSPeaks>
      </Spectrum>
    </Compound>
    <Compound algo="FindByMolecularFeature">
      <Location m="926.5634" rt="18.321" y="70765" v="1604978" />
      <Spectrum type="MFE" cpdAlgo="FindByMolecularFeature">
        <MSDetails p="+" />
        <Device type="TimeOfFlight" />
        <MSPeaks>
          <p rt="18.318" x="464.2899" y="17537.28" v="172617" z="2" s="M+2H" />
          <p rt="18.312" x="464.7912" y="10101.83" v="99813" z="2" s="M+2H+1" />
          <p rt="18.318" x="465.2925" y="3399.59" v="29136" z="2" s="M+2H+2" />
          <p rt="18.301" x="465.7947" y="410.47" v="3518" z="2" s="M+2H+3" />
          <p rt="18.322" x="927.5702" y="70765.32" v="724754" z="1" s="M+H" />
          <p rt="18.322" x="928.5732" y="40087.40" v="424662" z="1" s="M+H+1" />
          <p rt="18.323" x="929.5763" y="12221.27" v="127158" z="1" s="M+H+2" />
          <p rt="18.324" x="930.5795" y="2357.22" v="23318" z="1" s="M+H+3" />
        </MSPeaks>
      </Spectrum>
    </Compound>
    <Compound algo="FindByMolecularFeature">
      <Location m="1077.5968" rt="18.332" y="206120" v="5506390" />
      <Spectrum type="MFE" cpdAlgo="FindByMolecularFeature">
        <MSDetails p="+" />
        <Device type="TimeOfFlight" />
        <MSPeaks>
          <p rt="18.332" x="539.8057" y="206120.33" v="2821018" z="2" s="M+2H" />
          <p rt="18.332" x="540.3071" y="136221.63" v="1861826" z="2" s="M+2H+1" />
          <p rt="18.334" x="540.8082" y="49367.02" v="663825" z="2" s="M+2H+2" />
          <p rt="18.337" x="541.3094" y="11927.78" v="159720" z="2" s="M+2H+3" />
        </MSPeaks>
      </Spectrum>
    </Compound>
    <Compound algo="FindByMolecularFeature">
      <Location m="1098.5693" rt="18.336" y="60292" v="1474011" />
      <Spectrum type="MFE" cpdAlgo="FindByMolecularFeature">
        <MSDetails p="+" />
        <Device type="TimeOfFlight" />
        <MSPeaks>
          <p rt="18.336" x="550.2919" y="60291.99" v="871983" z="2" s="M+2H" />
          <p rt="18.335" x="550.7916" y="29408.54" v="426931" z="2" s="M+2H+1" />
          <p rt="18.340" x="551.2914" y="12227.14" v="175097" z="2" s="M+2H+2" />
        </MSPeaks>
      </Spectrum>
    </Compound>
    <Compound algo="FindByMolecularFeature">
      <Location m="1093.5674" rt="18.341" y="207400" v="9425641" />
      <Spectrum type="MFE" cpdAlgo="FindByMolecularFeature">
        <MSDetails p="+" />
        <Device type="TimeOfFlight" />
        <MSPeaks>
          <p rt="18.344" x="547.7910" y="172519.14" v="2248169" z="2" s="M+2H" />
          <p rt="18.340" x="548.2925" y="94977.10" v="1224708" z="2" s="M+2H+1" />
          <p rt="18.343" x="548.7926" y="207399.67" v="2680165" z="2" s="M+2H+2" />
          <p rt="18.340" x="549.2935" y="131826.47" v="1711282" z="2" s="M+2H+3" />
          <p rt="18.333" x="549.7918" y="108064.95" v="1561319" z="2" s="M+2H+4" />
        </MSPeaks>
      </Spectrum>
    </Compound>
    <Compound algo="FindByMolecularFeature">
      <Location m="1065.5200" rt="18.448" y="54015" v="1047852" />
      <Spectrum type="MFE" cpdAlgo="FindByMolecularFeature">
        <MSDetails p="+" />
        <Device type="TimeOfFlight" />
        <MSPeaks>
          <p rt="18.449" x="533.7673" y="54014.61" v="490000" z="2" s="M+2H" />
          <p rt="18.449" x="534.2687" y="35783.10" v="326380" z="2" s="M+2H+1" />
          <p rt="18.446" x="534.7688" y="17098.65" v="151581" z="2" s="M+2H+2" />
          <p rt="18.450" x="535.2689" y="6243.58" v="58444" z="2" s="M+2H+3" />
          <p rt="18.440" x="535.7667" y="2359.90" v="21447" z="2" s="M+2H+4" />
        </MSPeaks>
      </Spectrum>
    </Compound>
    <Compound algo="FindByMolecularFeature">
      <Location m="1103.4668" rt="18.472" y="58945" v="1184995" />
      <Spectrum type="MFE" cpdAlgo="FindByMolecularFeature">
        <MSDetails p="+" />
        <Device type="TimeOfFlight" />
        <MSPeaks>
          <p rt="18.473" x="552.7407" y="58944.84" v="578728" z="2" s="M+2H" />
          <p rt="18.472" x="553.2422" y="37547.00" v="365628" z="2" s="M+2H+1" />
          <p rt="18.474" x="553.7426" y="17943.32" v="173757" z="2" s="M+2H+2" />
          <p rt="18.467" x="554.2427" y="7048.48" v="66881" z="2" s="M+2H+3" />
        </MSPeaks>
      </Spectrum>
    </Compound>
    <Compound algo="FindByMolecularFeature">
      <Location m="1119.4375" rt="18.473" y="88068" v="2741161" />
      <Spectrum type="MFE" cpdAlgo="FindByMolecularFeature">
        <MSDetails p="+" />
        <Device type="TimeOfFlight" />
        <MSPeaks>
          <p rt="18.470" x="560.7260" y="61917.91" v="574923" z="2" s="M+2H" />
          <p rt="18.471" x="561.2272" y="37749.19" v="350511" z="2" s="M+2H+1" />
          <p rt="18.473" x="561.7272" y="88067.59" v="825588" z="2" s="M+2H+2" />
          <p rt="18.476" x="562.2286" y="54523.08" v="512214" z="2" s="M+2H+3" />
          <p rt="18.474" x="562.7268" y="51072.62" v="477924" z="2" s="M+2H+4" />
        </MSPeaks>
      </Spectrum>
    </Compound>
    <Compound algo="FindByMolecularFeature">
      <Location m="982.5322" rt="18.554" y="58147" v="1099235" />
      <Spectrum type="MFE" cpdAlgo="FindByMolecularFeature">
        <MSDetails p="+" />
        <Device type="TimeOfFlight" />
        <MSPeaks>
          <p rt="18.554" x="983.5395" y="58147.19" v="585693" z="1" s="M+H" />
          <p rt="18.554" x="984.5426" y="34474.46" v="347883" z="1" s="M+H+1" />
          <p rt="18.556" x="985.5435" y="12483.12" v="115087" z="1" s="M+H+2" />
          <p rt="18.536" x="986.5451" y="3758.94" v="41116" z="1" s="M+H+3" />
          <p rt="18.555" x="987.5479" y="1025.67" v="9456" z="1" s="M+H+4" />
        </MSPeaks>
      </Spectrum>
    </Compound>
    <Compound algo="FindByMolecularFeature">
      <Location m="260.2141" rt="18.660" y="54138" v="510129" />
      <Spectrum type="MFE" cpdAlgo="FindByMolecularFeature">
        <MSDetails p="+" />
        <Device type="TimeOfFlight" />
        <MSPeaks>
          <p rt="18.659" x="261.2214" y="54137.96" v="426799" z="1" s="M+H" />
          <p rt="18.662" x="262.2245" y="10887.25" v="83330" z="1" s="M+H+1" />
        </MSPeaks>
      </Spectrum>
    </Compound>
    <Compound algo="FindByMolecularFeature">
      <Location m="352.2617" rt="18.663" y="225196" v="2237289" />
      <Spectrum type="MFE" cpdAlgo="FindByMolecularFeature">
        <MSDetails p="+" />
        <Device type="TimeOfFlight" />
        <MSPeaks>
          <p rt="18.663" x="353.2690" y="225196.45" v="1788970" z="1" s="M+H" />
          <p rt="18.663" x="354.2721" y="48388.25" v="384870" z="1" s="M+H+1" />
          <p rt="18.663" x="355.2756" y="6774.10" v="53180" z="1" s="M+H+2" />
          <p rt="18.657" x="356.2801" y="1269.50" v="10269" z="1" s="M+H+3" />
        </MSPeaks>
      </Spectrum>
    </Compound>
    <Compound algo="FindByMolecularFeature">
      <Location m="327.2564" rt="18.672" y="75615" v="864866" />
      <Spectrum type="MFE" cpdAlgo="FindByMolecularFeature">
        <MSDetails p="+" />
        <Device type="TimeOfFlight" />
        <MSPeaks>
          <p rt="18.672" x="328.2637" y="75614.78" v="675480" z="1" s="M+H" />
          <p rt="18.669" x="329.2668" y="18802.05" v="158998" z="1" s="M+H+1" />
          <p rt="18.680" x="330.2688" y="3337.37" v="30389" z="1" s="M+H+2" />
        </MSPeaks>
      </Spectrum>
    </Compound>
    <Compound algo="FindByMolecularFeature">
      <Location m="293.2354" rt="18.742" y="55290" v="566081" />
      <Spectrum type="MFE" cpdAlgo="FindByMolecularFeature">
        <MSDetails p="+" />
        <Device type="TimeOfFlight" />
        <MSPeaks>
          <p rt="18.742" x="294.2426" y="55289.93" v="461306" z="1" s="M+H" />
          <p rt="18.744" x="295.2456" y="12740.66" v="104775" z="1" s="M+H+1" />
        </MSPeaks>
      </Spectrum>
    </Compound>
    <Compound algo="FindByMolecularFeature">
      <Location m="323.2824" rt="18.787" y="112654" v="1148687" />
      <Spectrum type="MFE" cpdAlgo="FindByMolecularFeature">
        <MSDetails p="+" />
        <Device type="TimeOfFlight" />
        <MSPeaks>
          <p rt="18.787" x="324.2897" y="112654.45" v="905854" z="1" s="M+H" />
          <p rt="18.785" x="325.2932" y="26577.86" v="214706" z="1" s="M+H+1" />
          <p rt="18.786" x="326.2969" y="3755.98" v="28128" z="1" s="M+H+2" />
        </MSPeaks>
      </Spectrum>
    </Compound>
    <Compound algo="FindByMolecularFeature">
      <Location m="599.4611" rt="18.846" y="67159" v="1312637" />
      <Spectrum type="MFE" cpdAlgo="FindByMolecularFeature">
        <MSDetails p="+" />
        <Device type="TimeOfFlight" />
        <MSPeaks>
          <p rt="18.845" x="600.4683" y="67158.64" v="902527" z="1" s="M+H" />
          <p rt="18.848" x="601.4719" y="23589.87" v="328270" z="1" s="M+H+1" />
          <p rt="18.847" x="602.4737" y="5228.52" v="70629" z="1" s="M+H+2" />
          <p rt="18.833" x="603.4741" y="839.69" v="11211" z="1" s="M+H+3" />
        </MSPeaks>
      </Spectrum>
    </Compound>
    <Compound algo="FindByMolecularFeature">
      <Location m="555.4348" rt="18.923" y="95237" v="1854255" />
      <Spectrum type="MFE" cpdAlgo="FindByMolecularFeature">
        <MSDetails p="+" />
        <Device type="TimeOfFlight" />
        <MSPeaks>
          <p rt="18.924" x="556.4420" y="95236.88" v="1308661" z="1" s="M+H" />
          <p rt="18.922" x="557.4453" y="32150.86" v="444991" z="1" s="M+H+1" />
          <p rt="18.925" x="558.4474" y="7222.22" v="87831" z="1" s="M+H+2" />
          <p rt="18.940" x="559.4493" y="1050.20" v="12772" z="1" s="M+H+3" />
        </MSPeaks>
      </Spectrum>
    </Compound>
    <Compound algo="FindByMolecularFeature">
      <Location m="757.4344" rt="18.967" y="83484" v="809323" />
      <Spectrum type="MFE" cpdAlgo="FindByMolecularFeature">
        <MSDetails p="+" />
        <Device type="TimeOfFlight" />
        <MSPeaks>
          <p rt="18.967" x="758.4416" y="83484.13" v="482010" z="1" s="M+H" />
          <p rt="18.967" x="759.4446" y="40121.42" v="233916" z="1" s="M+H+1" />
          <p rt="18.968" x="760.4476" y="11132.08" v="63480" z="1" s="M+H+2" />
          <p rt="18.968" x="761.4509" y="4137.28" v="22975" z="1" s="M+H+3" />
          <p rt="18.971" x="762.4541" y="1250.25" v="6943" z="1" s="M+H+4" />
        </MSPeaks>
      </Spectrum>
    </Compound>
    <Compound algo="FindByMolecularFeature">
      <Location m="332.1438" rt="18.969" y="75622" v="814984" />
      <Spectrum type="MFE" cpdAlgo="FindByMolecularFeature">
        <MSDetails p="+" />
        <Device type="TimeOfFlight" />
        <MSPeaks>
          <p rt="18.968" x="333.1511" y="75621.61" v="601723" z="1" s="M+H" />
          <p rt="18.973" x="334.1542" y="15777.40" v="123446" z="1" s="M+H+1" />
          <p rt="18.971" x="335.1531" y="9842.04" v="74425" z="1" s="M+H+2" />
          <p rt="18.968" x="336.1563" y="2074.54" v="15390" z="1" s="M+H+3" />
        </MSPeaks>
      </Spectrum>
    </Compound>
    <Compound algo="FindByMolecularFeature">
      <Location m="405.1731" rt="18.969" y="67374" v="924392" />
      <Spectrum type="MFE" cpdAlgo="FindByMolecularFeature">
        <MSDetails p="+" />
        <Device type="TimeOfFlight" />
        <MSPeaks>
          <p rt="18.969" x="406.1804" y="67374.23" v="592647" z="1" s="M+H" />
          <p rt="18.971" x="407.1859" y="31408.97" v="267390" z="1" s="M+H+1" />
          <p rt="18.968" x="408.1902" y="7751.42" v="64354" z="1" s="M+H+2" />
        </MSPeaks>
      </Spectrum>
    </Compound>
    <Compound algo="FindByMolecularFeature">
      <Location m="334.2509" rt="18.971" y="59924" v="527624" />
      <Spectrum type="MFE" cpdAlgo="FindByMolecularFeature">
        <MSDetails p="+" />
        <Device type="TimeOfFlight" />
        <MSPeaks>
          <p rt="18.971" x="335.2582" y="59923.88" v="428844" z="1" s="M+H" />
          <p rt="18.972" x="336.2618" y="13795.59" v="98780" z="1" s="M+H+1" />
        </MSPeaks>
      </Spectrum>
    </Compound>
    <Compound algo="FindByMolecularFeature">
      <Location m="260.2142" rt="18.972" y="140471" v="1330083" />
      <Spectrum type="MFE" cpdAlgo="FindByMolecularFeature">
        <MSDetails p="+" />
        <Device type="TimeOfFlight" />
        <MSPeaks>
          <p rt="18.972" x="261.2215" y="140470.72" v="1129399" z="1" s="M+H" />
          <p rt="18.972" x="262.2247" y="24739.67" v="200684" z="1" s="M+H+1" />
        </MSPeaks>
      </Spectrum>
    </Compound>
    <Compound algo="FindByMolecularFeature">
      <Location m="352.2621" rt="18.973" y="601396" v="5891881" />
      <Spectrum type="MFE" cpdAlgo="FindByMolecularFeature">
        <MSDetails p="+" />
        <Device type="TimeOfFlight" />
        <MSPeaks>
          <p rt="18.973" x="353.2694" y="601395.88" v="4687918" z="1" s="M+H" />
          <p rt="18.973" x="354.2722" y="135012.61" v="1046085" z="1" s="M+H+1" />
          <p rt="18.972" x="355.2752" y="18425.70" v="141467" z="1" s="M+H+2" />
          <p rt="18.966" x="356.2787" y="2183.33" v="16412" z="1" s="M+H+3" />
        </MSPeaks>
      </Spectrum>
    </Compound>
    <Compound algo="FindByMolecularFeature">
      <Location m="511.4086" rt="19.004" y="116689" v="2348174" />
      <Spectrum type="MFE" cpdAlgo="FindByMolecularFeature">
        <MSDetails p="+" />
        <Device type="TimeOfFlight" />
        <MSPeaks>
          <p rt="19.004" x="512.4159" y="116689.00" v="1760200" z="1" s="M+H" />
          <p rt="19.002" x="513.4191" y="31113.37" v="469970" z="1" s="M+H+1" />
          <p rt="19.007" x="514.4214" y="7043.81" v="104010" z="1" s="M+H+2" />
          <p rt="18.990" x="515.4207" y="947.67" v="13994" z="1" s="M+H+3" />
        </MSPeaks>
      </Spectrum>
    </Compound>
    <Compound algo="FindByMolecularFeature">
      <Location m="253.2408" rt="19.008" y="290018" v="3067506" />
      <Spectrum type="MFE" cpdAlgo="FindByMolecularFeature">
        <MSDetails p="+" />
        <Device type="TimeOfFlight" />
        <MSPeaks>
          <p rt="19.008" x="254.2481" y="290018.09" v="2564632" z="1" s="M+H" />
          <p rt="19.008" x="255.2512" y="51641.93" v="458395" z="1" s="M+H+1" />
          <p rt="19.010" x="256.2555" y="5447.63" v="44479" z="1" s="M+H+2" />
        </MSPeaks>
      </Spectrum>
    </Compound>
    <Compound algo="FindByMolecularFeature">
      <Location m="467.3824" rt="19.086" y="108974" v="2205180" />
      <Spectrum type="MFE" cpdAlgo="FindByMolecularFeature">
        <MSDetails p="+" />
        <Device type="TimeOfFlight" />
        <MSPeaks>
          <p rt="19.087" x="468.3897" y="108973.98" v="1643011" z="1" s="M+H" />
          <p rt="19.084" x="469.3929" y="29975.10" v="460151" z="1" s="M+H+1" />
          <p rt="19.084" x="470.3952" y="5951.48" v="90386" z="1" s="M+H+2" />
          <p rt="19.094" x="471.3974" y="778.85" v="11632" z="1" s="M+H+3" />
        </MSPeaks>
      </Spectrum>
    </Compound>
    <Compound algo="FindByMolecularFeature">
      <Location m="1047.5633" rt="19.099" y="76667" v="1259598" />
      <Spectrum type="MFE" cpdAlgo="FindByMolecularFeature">
        <MSDetails p="+" />
        <Device type="TimeOfFlight" />
        <MSPeaks>
          <p rt="19.100" x="524.7889" y="76666.75" v="615059" z="2" s="M+2H" />
          <p rt="19.098" x="525.2905" y="51331.84" v="412219" z="2" s="M+2H+1" />
          <p rt="19.097" x="525.7912" y="21191.27" v="166694" z="2" s="M+2H+2" />
          <p rt="19.101" x="526.2931" y="6788.75" v="52570" z="2" s="M+2H+3" />
          <p rt="19.099" x="526.7934" y="1686.06" v="13056" z="2" s="M+2H+4" />
        </MSPeaks>
      </Spectrum>
    </Compound>
    <Compound algo="FindByMolecularFeature">
      <Location m="1085.5105" rt="19.099" y="131659" v="2502913" />
      <Spectrum type="MFE" cpdAlgo="FindByMolecularFeature">
        <MSDetails p="+" />
        <Device type="TimeOfFlight" />
        <MSPeaks>
          <p rt="19.099" x="543.7625" y="131658.66" v="1232981" z="2" s="M+2H" />
          <p rt="19.099" x="544.2639" y="86893.13" v="814204" z="2" s="M+2H+1" />
          <p rt="19.099" x="544.7646" y="36797.36" v="344401" z="2" s="M+2H+2" />
          <p rt="19.100" x="545.2649" y="12044.13" v="111327" z="2" s="M+2H+3" />
        </MSPeaks>
      </Spectrum>
    </Compound>
    <Compound algo="FindByMolecularFeature">
      <Location m="1101.4818" rt="19.100" y="172071" v="6183267" />
      <Spectrum type="MFE" cpdAlgo="FindByMolecularFeature">
        <MSDetails p="+" />
        <Device type="TimeOfFlight" />
        <MSPeaks>
          <p rt="19.101" x="551.7482" y="104448.50" v="1034464" z="2" s="M+2H" />
          <p rt="19.098" x="552.2496" y="64371.18" v="633286" z="2" s="M+2H+1" />
          <p rt="19.101" x="552.7493" y="172070.56" v="1706129" z="2" s="M+2H+2" />
          <p rt="19.100" x="553.2503" y="107687.24" v="1065730" z="2" s="M+2H+3" />
          <p rt="19.100" x="553.7486" y="98046.54" v="976687" z="2" s="M+2H+4" />
          <p rt="19.099" x="554.2489" y="50708.77" v="506092" z="2" s="M+2H+5" />
          <p rt="19.099" x="554.7482" y="26342.85" v="260878" z="2" s="M+2H+6" />
        </MSPeaks>
      </Spectrum>
    </Compound>
    <Compound algo="FindByMolecularFeature">
      <Location m="423.3562" rt="19.162" y="82997" v="1711569" />
      <Spectrum type="MFE" cpdAlgo="FindByMolecularFeature">
        <MSDetails p="+" />
        <Device type="TimeOfFlight" />
        <MSPeaks>
          <p rt="19.161" x="424.3634" y="82996.83" v="1269647" z="1" s="M+H" />
          <p rt="19.165" x="425.3667" y="23115.44" v="357321" z="1" s="M+H+1" />
          <p rt="19.165" x="426.3686" y="4397.97" v="70309" z="1" s="M+H+2" />
          <p rt="19.182" x="427.3773" y="938.96" v="14292" z="1" s="M+H+3" />
        </MSPeaks>
      </Spectrum>
    </Compound>
    <Compound algo="FindByMolecularFeature">
      <Location m="279.2565" rt="19.869" y="199619" v="1979068" />
      <Spectrum type="MFE" cpdAlgo="FindByMolecularFeature">
        <MSDetails p="+" />
        <Device type="TimeOfFlight" />
        <MSPeaks>
          <p rt="19.870" x="280.2638" y="199618.80" v="1620833" z="1" s="M+H" />
          <p rt="19.867" x="281.2668" y="41034.81" v="328206" z="1" s="M+H+1" />
          <p rt="19.866" x="282.2718" y="3626.23" v="30029" z="1" s="M+H+2" />
        </MSPeaks>
      </Spectrum>
    </Compound>
    <Compound algo="FindByMolecularFeature">
      <Location m="258.1469" rt="19.949" y="141363" v="1320507" />
      <Spectrum type="MFE" cpdAlgo="FindByMolecularFeature">
        <MSDetails p="+" />
        <Device type="TimeOfFlight" />
        <MSPeaks>
          <p rt="19.949" x="259.1542" y="141363.36" v="1115717" z="1" s="M+H" />
          <p rt="19.946" x="260.1575" y="20778.69" v="174506" z="1" s="M+H+1" />
          <p rt="19.948" x="261.1593" y="3607.00" v="30284" z="1" s="M+H+2" />
        </MSPeaks>
      </Spectrum>
    </Compound>
    <Compound algo="FindByMolecularFeature">
      <Location m="156.0057" rt="19.949" y="69396" v="631331" />
      <Spectrum type="MFE" cpdAlgo="FindByMolecularFeature">
        <MSDetails p="+" />
        <Device type="TimeOfFlight" />
        <MSPeaks>
          <p rt="19.950" x="157.0130" y="69396.48" v="583713" z="1" s="M+H" />
          <p rt="19.946" x="158.0142" y="5886.69" v="39633" z="1" s="M+H+1" />
          <p rt="19.939" x="159.0159" y="2137.13" v="7985" z="1" s="M+H+2" />
        </MSPeaks>
      </Spectrum>
    </Compound>
    <Compound algo="FindByMolecularFeature">
      <Location m="128.0110" rt="19.950" y="84285" v="744086" />
      <Spectrum type="MFE" cpdAlgo="FindByMolecularFeature">
        <MSDetails p="+" />
        <Device type="TimeOfFlight" />
        <MSPeaks>
          <p rt="19.949" x="129.0182" y="84284.69" v="695100" z="1" s="M+H" />
          <p rt="19.957" x="130.0209" y="5396.28" v="42363" z="1" s="M+H+1" />
          <p rt="19.954" x="131.0225" y="1086.96" v="6623" z="1" s="M+H+2" />
        </MSPeaks>
      </Spectrum>
    </Compound>
    <Compound algo="FindByMolecularFeature">
      <Location m="268.1311" rt="19.950" y="65500" v="598559" />
      <Spectrum type="MFE" cpdAlgo="FindByMolecularFeature">
        <MSDetails p="+" />
        <Device type="TimeOfFlight" />
        <MSPeaks>
          <p rt="19.951" x="269.1383" y="65499.79" v="503724" z="1" s="M+H" />
          <p rt="19.947" x="270.1417" y="11087.14" v="79781" z="1" s="M+H+1" />
          <p rt="19.940" x="271.1446" y="1985.37" v="15054" z="1" s="M+H+2" />
        </MSPeaks>
      </Spectrum>
    </Compound>
    <Compound algo="FindByMolecularFeature">
      <Location m="360.2155" rt="19.950" y="485203" v="4977621" />
      <Spectrum type="MFE" cpdAlgo="FindByMolecularFeature">
        <MSDetails p="+" />
        <Device type="TimeOfFlight" />
        <MSPeaks>
          <p rt="19.950" x="361.2227" y="485203.28" v="4035252" z="1" s="M+H" />
          <p rt="19.949" x="362.2257" y="95872.74" v="809274" z="1" s="M+H+1" />
          <p rt="19.949" x="363.2285" y="14185.08" v="112212" z="1" s="M+H+2" />
          <p rt="19.946" x="364.2299" y="2294.87" v="20882" z="1" s="M+H+3" />
        </MSPeaks>
      </Spectrum>
    </Compound>
    <Compound algo="FindByMolecularFeature">
      <Location m="328.1530" rt="19.950" y="1449009" v="14625995" />
      <Spectrum type="MFE" cpdAlgo="FindByMolecularFeature">
        <MSDetails p="+" />
        <Device type="TimeOfFlight" />
        <MSPeaks>
          <p rt="19.950" x="329.1603" y="1449008.75" v="12239614" z="1" s="M+H" />
          <p rt="19.949" x="330.1633" y="252401.02" v="2012888" z="1" s="M+H+1" />
          <p rt="19.951" x="331.1653" y="39618.54" v="327459" z="1" s="M+H+2" />
          <p rt="19.952" x="332.1678" y="5299.20" v="46034" z="1" s="M+H+3" />
        </MSPeaks>
      </Spectrum>
    </Compound>
    <Compound algo="FindByMolecularFeature">
      <Location m="402.2262" rt="19.950" y="4937308" v="55187220" />
      <Spectrum type="MFE" cpdAlgo="FindByMolecularFeature">
        <MSDetails p="+" />
        <Device type="TimeOfFlight" />
        <MSPeaks>
          <p rt="19.951" x="403.2335" y="4937308.00" v="43825024" z="1" sat="true" s="M+H" />
          <p rt="19.950" x="404.2370" y="1088931.13" v="9657835" z="1" s="M+H+1" />
          <p rt="19.948" x="405.2390" y="180014.55" v="1470283" z="1" s="M+H+2" />
          <p rt="19.949" x="406.2414" y="25004.54" v="206124" z="1" s="M+H+3" />
          <p rt="19.949" x="407.2447" y="3626.51" v="27951" z="1" s="M+H+4" />
        </MSPeaks>
      </Spectrum>
    </Compound>
    <Compound algo="FindByMolecularFeature">
      <Location m="216.0269" rt="19.950" y="84147" v="753832" />
      <Spectrum type="MFE" cpdAlgo="FindByMolecularFeature">
        <MSDetails p="+" />
        <Device type="TimeOfFlight" />
        <MSPeaks>
          <p rt="19.951" x="217.0341" y="84146.81" v="684175" z="1" s="M+H" />
          <p rt="19.948" x="218.0377" y="7851.06" v="58713" z="1" s="M+H+1" />
          <p rt="19.947" x="219.0403" y="1646.72" v="10944" z="1" s="M+H+2" />
        </MSPeaks>
      </Spectrum>
    </Compound>
    <Compound algo="FindByMolecularFeature">
      <Location m="272.0898" rt="19.951" y="195056" v="1881658" />
      <Spectrum type="MFE" cpdAlgo="FindByMolecularFeature">
        <MSDetails p="+" />
        <Device type="TimeOfFlight" />
        <MSPeaks>
          <p rt="19.951" x="273.0971" y="195056.14" v="1622883" z="1" s="M+H" />
          <p rt="19.949" x="274.1003" y="27978.90" v="217611" z="1" s="M+H+1" />
          <p rt="19.950" x="275.1026" y="4852.60" v="37476" z="1" s="M+H+2" />
          <p rt="19.927" x="276.1057" y="483.97" v="3687" z="1" s="M+H+3" />
        </MSPeaks>
      </Spectrum>
    </Compound>
    <Compound algo="FindByMolecularFeature">
      <Location m="424.1368" rt="19.951" y="81774" v="676573" />
      <Spectrum type="MFE" cpdAlgo="FindByMolecularFeature">
        <MSDetails p="+" />
        <Device type="TimeOfFlight" />
        <MSPeaks>
          <p rt="19.951" x="213.0757" y="81773.74" v="616982" z="2" s="M+2H" />
          <p rt="19.949" x="213.5762" y="1048.08" v="4444" z="2" s="M+2H+1" />
          <p rt="19.947" x="214.0812" y="8021.32" v="55147" z="2" s="M+2H+2" />
        </MSPeaks>
      </Spectrum>
    </Compound>
    <Compound algo="FindByMolecularFeature">
      <Location m="184.0736" rt="19.951" y="106012" v="1118663" />
      <Spectrum type="MFE" cpdAlgo="FindByMolecularFeature">
        <MSDetails p="+" />
        <Device type="TimeOfFlight" />
        <MSPeaks>
          <p rt="19.951" x="185.0809" y="106011.74" v="898483" z="1" s="M+H" />
          <p rt="19.950" x="186.0849" y="10884.11" v="95369" z="1" s="M+H+1" />
          <p rt="19.961" x="187.0883" y="2091.19" v="19146" z="1" s="M+H+2" />
          <p rt="19.964" x="369.1535" y="4318.40" v="44950" z="1" s="2M+H" />
          <p rt="19.955" x="370.1568" y="1326.04" v="7883" z="1" s="2M+H+1" />
        </MSPeaks>
      </Spectrum>
    </Compound>
    <Compound algo="FindByMolecularFeature">
      <Location m="440.1819" rt="19.954" y="410603" v="5514680" />
      <Spectrum type="MFE" cpdAlgo="FindByMolecularFeature">
        <MSDetails p="+" />
        <Device type="TimeOfFlight" />
        <MSPeaks>
          <p rt="19.954" x="441.1892" y="410603.41" v="4147489" z="1" s="M+H" />
          <p rt="19.955" x="442.1921" y="86098.29" v="910107" z="1" s="M+H+1" />
          <p rt="19.952" x="443.1903" y="39208.82" v="370576" z="1" s="M+H+2" />
          <p rt="19.951" x="444.1919" y="8052.44" v="86508" z="1" s="M+H+3" />
        </MSPeaks>
      </Spectrum>
    </Compound>
    <Compound algo="FindByMolecularFeature">
      <Location m="826.4340" rt="19.955" y="1422141" v="20849118" />
      <Spectrum type="MFE" cpdAlgo="FindByMolecularFeature">
        <MSDetails p="+" />
        <Device type="TimeOfFlight" />
        <MSPeaks>
          <p rt="19.942" x="414.2187" y="2260.04" v="9295" z="2" s="M+2H" />
          <p rt="19.934" x="414.7206" y="1163.94" v="2817" z="2" s="M+2H+1" />
          <p rt="19.930" x="415.2183" y="858.03" v="2077" z="2" s="M+2H+2" />
          <p rt="19.955" x="827.4412" y="1422141.00" v="13009408" z="1" s="M+H" />
          <p rt="19.956" x="828.4449" y="627318.31" v="5792288" z="1" s="M+H+1" />
          <p rt="19.956" x="829.4468" y="176946.41" v="1648811" z="1" s="M+H+2" />
          <p rt="19.953" x="830.4489" y="35933.61" v="317131" z="1" s="M+H+3" />
          <p rt="19.956" x="831.4516" y="6470.49" v="58513" z="1" s="M+H+4" />
          <p rt="19.953" x="832.4543" y="1002.29" v="8778" z="1" s="M+H+5" />
        </MSPeaks>
      </Spectrum>
    </Compound>
    <Compound algo="FindByMolecularFeature">
      <Location m="424.2082" rt="19.962" y="3870278" v="65852008" />
      <Spectrum type="MFE" cpdAlgo="FindByMolecularFeature">
        <MSDetails p="+" />
        <Device type="TimeOfFlight" />
        <MSPeaks>
          <p rt="19.962" x="425.2154" y="3870278.25" v="52607364" z="1" sat="true" s="M+H" />
          <p rt="19.961" x="426.2191" y="812604.13" v="11202473" z="1" s="M+H+1" />
          <p rt="19.961" x="427.2208" y="133424.44" v="1770444" z="1" s="M+H+2" />
          <p rt="19.960" x="428.2233" y="18355.03" v="243876" z="1" s="M+H+3" />
          <p rt="19.967" x="429.2236" y="2163.81" v="27854" z="1" s="M+H+4" />
        </MSPeaks>
      </Spectrum>
    </Compound>
    <Compound algo="FindByMolecularFeature">
      <Location m="447.2834" rt="19.968" y="81767" v="1582309" />
      <Spectrum type="MFE" cpdAlgo="FindByMolecularFeature">
        <MSDetails p="+" />
        <Device type="TimeOfFlight" />
        <MSPeaks>
          <p rt="19.968" x="448.2907" y="81767.45" v="1209327" z="1" s="M+H" />
          <p rt="19.970" x="449.2941" y="20896.10" v="312838" z="1" s="M+H+1" />
          <p rt="19.971" x="450.2967" y="4145.24" v="54246" z="1" s="M+H+2" />
          <p rt="19.952" x="451.2987" y="450.63" v="5897" z="1" s="M+H+3" />
        </MSPeaks>
      </Spectrum>
    </Compound>
    <Compound algo="FindByMolecularFeature">
      <Location m="408.2338" rt="19.976" y="57072" v="1114565" />
      <Spectrum type="MFE" cpdAlgo="FindByMolecularFeature">
        <MSDetails p="+" />
        <Device type="TimeOfFlight" />
        <MSPeaks>
          <p rt="19.977" x="409.2411" y="57071.86" v="876922" z="1" s="M+H" />
          <p rt="19.970" x="410.2442" y="13825.65" v="211031" z="1" s="M+H+1" />
          <p rt="19.969" x="411.2461" y="2517.77" v="26612" z="1" s="M+H+2" />
        </MSPeaks>
      </Spectrum>
    </Compound>
    <Compound algo="FindByMolecularFeature">
      <Location m="657.5026" rt="20.128" y="84267" v="2027016" />
      <Spectrum type="MFE" cpdAlgo="FindByMolecularFeature">
        <MSDetails p="+" />
        <Device type="TimeOfFlight" />
        <MSPeaks>
          <p rt="20.129" x="658.5099" y="84267.48" v="1419778" z="1" s="M+H" />
          <p rt="20.125" x="659.5132" y="30809.66" v="508348" z="1" s="M+H+1" />
          <p rt="20.133" x="660.5153" y="7923.79" v="76743" z="1" s="M+H+2" />
          <p rt="20.121" x="661.5144" y="1563.00" v="22147" z="1" s="M+H+3" />
        </MSPeaks>
      </Spectrum>
    </Compound>
    <Compound algo="FindByMolecularFeature">
      <Location m="613.4766" rt="20.227" y="132704" v="3395525" />
      <Spectrum type="MFE" cpdAlgo="FindByMolecularFeature">
        <MSDetails p="+" />
        <Device type="TimeOfFlight" />
        <MSPeaks>
          <p rt="20.226" x="614.4839" y="132704.38" v="2377241" z="1" s="M+H" />
          <p rt="20.228" x="615.4870" y="44137.45" v="807861" z="1" s="M+H+1" />
          <p rt="20.225" x="616.4894" y="10835.87" v="181020" z="1" s="M+H+2" />
          <p rt="20.226" x="617.4922" y="1775.68" v="29403" z="1" s="M+H+3" />
        </MSPeaks>
      </Spectrum>
    </Compound>
    <Compound algo="FindByMolecularFeature">
      <Location m="569.4506" rt="20.324" y="193542" v="4560055" />
      <Spectrum type="MFE" cpdAlgo="FindByMolecularFeature">
        <MSDetails p="+" />
        <Device type="TimeOfFlight" />
        <MSPeaks>
          <p rt="20.323" x="570.4579" y="193541.56" v="3261281" z="1" s="M+H" />
          <p rt="20.326" x="571.4610" y="61713.21" v="1064782" z="1" s="M+H+1" />
          <p rt="20.325" x="572.4634" y="13091.78" v="218884" z="1" s="M+H+2" />
          <p rt="20.343" x="573.4718" y="905.78" v="15108" z="1" s="M+H+3" />
        </MSPeaks>
      </Spectrum>
    </Compound>
    <Compound algo="FindByMolecularFeature">
      <Location m="525.4245" rt="20.425" y="260262" v="6404701" />
      <Spectrum type="MFE" cpdAlgo="FindByMolecularFeature">
        <MSDetails p="+" />
        <Device type="TimeOfFlight" />
        <MSPeaks>
          <p rt="20.426" x="526.4318" y="260262.22" v="4775785" z="1" s="M+H" />
          <p rt="20.423" x="527.4348" y="78469.11" v="1284222" z="1" s="M+H+1" />
          <p rt="20.425" x="528.4372" y="16775.05" v="296195" z="1" s="M+H+2" />
          <p rt="20.426" x="529.4382" y="2830.82" v="46837" z="1" s="M+H+3" />
          <p rt="20.423" x="530.4398" y="101.74" v="1661" z="1" s="M+H+4" />
        </MSPeaks>
      </Spectrum>
    </Compound>
    <Compound algo="FindByMolecularFeature">
      <Location m="262.2296" rt="20.511" y="80669" v="777891" />
      <Spectrum type="MFE" cpdAlgo="FindByMolecularFeature">
        <MSDetails p="+" />
        <Device type="TimeOfFlight" />
        <MSPeaks>
          <p rt="20.511" x="263.2368" y="80668.66" v="648797" z="1" s="M+H" />
          <p rt="20.511" x="264.2399" y="15989.40" v="129094" z="1" s="M+H+1" />
        </MSPeaks>
      </Spectrum>
    </Compound>
    <Compound algo="FindByMolecularFeature">
      <Location m="376.2591" rt="20.513" y="90373" v="949923" />
      <Spectrum type="MFE" cpdAlgo="FindByMolecularFeature">
        <MSDetails p="+" />
        <Device type="TimeOfFlight" />
        <MSPeaks>
          <p rt="20.514" x="377.2664" y="90373.47" v="749898" z="1" s="M+H" />
          <p rt="20.511" x="378.2701" y="20238.65" v="168608" z="1" s="M+H+1" />
          <p rt="20.516" x="379.2723" y="3779.40" v="31417" z="1" s="M+H+2" />
        </MSPeaks>
      </Spectrum>
    </Compound>
    <Compound algo="FindByMolecularFeature">
      <Location m="481.3985" rt="20.520" y="307461" v="7417448" />
      <Spectrum type="MFE" cpdAlgo="FindByMolecularFeature">
        <MSDetails p="+" />
        <Device type="TimeOfFlight" />
        <MSPeaks>
          <p rt="20.520" x="482.4058" y="307460.66" v="5693275" z="1" s="M+H" />
          <p rt="20.519" x="483.4087" y="79400.12" v="1484909" z="1" s="M+H+1" />
          <p rt="20.515" x="484.4111" y="14314.65" v="239263" z="1" s="M+H+2" />
        </MSPeaks>
      </Spectrum>
    </Compound>
    <Compound algo="FindByMolecularFeature">
      <Location m="325.2982" rt="20.597" y="158645" v="1721280" />
      <Spectrum type="MFE" cpdAlgo="FindByMolecularFeature">
        <MSDetails p="+" />
        <Device type="TimeOfFlight" />
        <MSPeaks>
          <p rt="20.597" x="326.3054" y="158645.45" v="1357487" z="1" s="M+H" />
          <p rt="20.597" x="327.3088" y="36290.86" v="313173" z="1" s="M+H+1" />
          <p rt="20.595" x="328.3128" y="5111.43" v="50620" z="1" s="M+H+2" />
        </MSPeaks>
      </Spectrum>
    </Compound>
    <Compound algo="FindByMolecularFeature">
      <Location m="437.3720" rt="20.605" y="246667" v="5776592" />
      <Spectrum type="MFE" cpdAlgo="FindByMolecularFeature">
        <MSDetails p="+" />
        <Device type="TimeOfFlight" />
        <MSPeaks>
          <p rt="20.605" x="438.3793" y="246666.92" v="4418658" z="1" s="M+H" />
          <p rt="20.598" x="439.3818" y="62517.43" v="1168686" z="1" s="M+H+1" />
          <p rt="20.637" x="440.3836" y="12994.57" v="169904" z="1" s="M+H+2" />
          <p rt="20.673" x="441.3806" y="1479.44" v="19343" z="1" s="M+H+3" />
        </MSPeaks>
      </Spectrum>
    </Compound>
    <Compound algo="FindByMolecularFeature">
      <Location m="278.2245" rt="20.647" y="73412" v="695732" />
      <Spectrum type="MFE" cpdAlgo="FindByMolecularFeature">
        <MSDetails p="+" />
        <Device type="TimeOfFlight" />
        <MSPeaks>
          <p rt="20.648" x="279.2317" y="73411.92" v="575244" z="1" s="M+H" />
          <p rt="20.646" x="280.2350" y="15196.07" v="120488" z="1" s="M+H+1" />
        </MSPeaks>
      </Spectrum>
    </Compound>
    <Compound algo="FindByMolecularFeature">
      <Location m="334.1450" rt="20.654" y="98699" v="1283859" />
      <Spectrum type="MFE" cpdAlgo="FindByMolecularFeature">
        <MSDetails p="+" />
        <Device type="TimeOfFlight" />
        <MSPeaks>
          <p rt="20.655" x="335.1523" y="98699.08" v="1070571" z="1" s="M+H" />
          <p rt="20.652" x="336.1556" y="22140.64" v="213289" z="1" s="M+H+1" />
        </MSPeaks>
      </Spectrum>
    </Compound>
    <Compound algo="FindByMolecularFeature">
      <Location m="393.3455" rt="20.693" y="128808" v="2806833" />
      <Spectrum type="MFE" cpdAlgo="FindByMolecularFeature">
        <MSDetails p="+" />
        <Device type="TimeOfFlight" />
        <MSPeaks>
          <p rt="20.689" x="394.3528" y="128808.15" v="2308396" z="1" s="M+H" />
          <p rt="20.715" x="395.3562" y="29040.94" v="401454" z="1" s="M+H+1" />
          <p rt="20.696" x="396.3585" y="5400.74" v="89573" z="1" s="M+H+2" />
          <p rt="20.660" x="397.3641" y="312.65" v="7410" z="1" s="M+H+3" />
        </MSPeaks>
      </Spectrum>
    </Compound>
    <Compound algo="FindByMolecularFeature">
      <Location m="255.2564" rt="21.207" y="294148" v="3433527" />
      <Spectrum type="MFE" cpdAlgo="FindByMolecularFeature">
        <MSDetails p="+" />
        <Device type="TimeOfFlight" />
        <MSPeaks>
          <p rt="21.207" x="256.2637" y="294148.47" v="2882372" z="1" s="M+H" />
          <p rt="21.207" x="257.2669" y="54149.78" v="510914" z="1" s="M+H+1" />
          <p rt="21.209" x="258.2729" y="4362.63" v="40241" z="1" s="M+H+2" />
        </MSPeaks>
      </Spectrum>
    </Compound>
    <Compound algo="FindByMolecularFeature">
      <Location m="627.4923" rt="21.620" y="62565" v="1388582" />
      <Spectrum type="MFE" cpdAlgo="FindByMolecularFeature">
        <MSDetails p="+" />
        <Device type="TimeOfFlight" />
        <MSPeaks>
          <p rt="21.631" x="628.4995" y="62564.64" v="858376" z="1" s="M+H" />
          <p rt="21.583" x="629.5025" y="22120.37" v="465245" z="1" s="M+H+1" />
          <p rt="21.635" x="630.5048" y="4908.78" v="58005" z="1" s="M+H+2" />
          <p rt="21.653" x="631.4981" y="588.64" v="6956" z="1" s="M+H+3" />
        </MSPeaks>
      </Spectrum>
    </Compound>
    <Compound algo="FindByMolecularFeature">
      <Location m="583.4661" rt="21.702" y="93701" v="2756113" />
      <Spectrum type="MFE" cpdAlgo="FindByMolecularFeature">
        <MSDetails p="+" />
        <Device type="TimeOfFlight" />
        <MSPeaks>
          <p rt="21.704" x="584.4734" y="93701.45" v="1968367" z="1" s="M+H" />
          <p rt="21.698" x="585.4767" y="32275.09" v="614711" z="1" s="M+H+1" />
          <p rt="21.693" x="586.4778" y="8014.86" v="148225" z="1" s="M+H+2" />
          <p rt="21.685" x="587.4783" y="1347.87" v="24810" z="1" s="M+H+3" />
        </MSPeaks>
      </Spectrum>
    </Compound>
    <Compound algo="FindByMolecularFeature">
      <Location m="281.2725" rt="21.710" y="1574495" v="16413654" />
      <Spectrum type="MFE" cpdAlgo="FindByMolecularFeature">
        <MSDetails p="+" />
        <Device type="TimeOfFlight" />
        <MSPeaks>
          <p rt="21.710" x="282.2797" y="1574495.13" v="13348376" z="1" s="M+H" />
          <p rt="21.711" x="283.2827" y="299008.06" v="2543431" z="1" s="M+H+1" />
          <p rt="21.709" x="284.2858" y="30968.13" v="262094" z="1" s="M+H+2" />
          <p rt="21.706" x="285.2888" y="2595.42" v="20803" z="1" s="M+H+3" />
          <p rt="21.705" x="563.5508" y="12143.33" v="78114" z="1" s="2M+H" />
          <p rt="21.705" x="564.5543" y="5213.43" v="32890" z="1" s="2M+H+1" />
          <p rt="21.693" x="565.5603" y="1456.83" v="8471" z="1" s="2M+H+2" />
        </MSPeaks>
      </Spectrum>
    </Compound>
    <Compound algo="FindByMolecularFeature">
      <Location m="539.4399" rt="21.813" y="136043" v="4015066" />
      <Spectrum type="MFE" cpdAlgo="FindByMolecularFeature">
        <MSDetails p="+" />
        <Device type="TimeOfFlight" />
        <MSPeaks>
          <p rt="21.812" x="540.4472" y="136043.34" v="3005412" z="1" s="M+H" />
          <p rt="21.807" x="541.4505" y="41314.18" v="885215" z="1" s="M+H+1" />
          <p rt="21.857" x="542.4521" y="8865.97" v="103052" z="1" s="M+H+2" />
          <p rt="21.862" x="543.4537" y="1703.77" v="21386" z="1" s="M+H+3" />
        </MSPeaks>
      </Spectrum>
    </Compound>
    <Compound algo="FindByMolecularFeature">
      <Location m="451.3874" rt="21.870" y="113329" v="1092920" />
      <Spectrum type="MFE" cpdAlgo="FindByMolecularFeature">
        <MSDetails p="+" />
        <Device type="TimeOfFlight" />
        <MSPeaks>
          <p rt="21.870" x="452.3947" y="113328.84" v="821597" z="1" s="M+H" />
          <p rt="21.872" x="453.3980" y="31782.41" v="229547" z="1" s="M+H+1" />
          <p rt="21.866" x="454.3995" y="6260.58" v="41776" z="1" s="M+H+2" />
        </MSPeaks>
      </Spectrum>
    </Compound>
    <Compound algo="FindByMolecularFeature">
      <Location m="495.4139" rt="21.909" y="177236" v="4464782" />
      <Spectrum type="MFE" cpdAlgo="FindByMolecularFeature">
        <MSDetails p="+" />
        <Device type="TimeOfFlight" />
        <MSPeaks>
          <p rt="21.907" x="496.4212" y="177236.09" v="3191978" z="1" s="M+H" />
          <p rt="21.918" x="497.4242" y="48393.77" v="1024423" z="1" s="M+H+1" />
          <p rt="21.910" x="498.4263" y="10940.22" v="221042" z="1" s="M+H+2" />
          <p rt="21.869" x="499.4255" y="1498.13" v="27339" z="1" s="M+H+3" />
        </MSPeaks>
      </Spectrum>
    </Compound>
    <Compound algo="FindByMolecularFeature">
      <Location m="407.3611" rt="21.953" y="64928" v="604217" />
      <Spectrum type="MFE" cpdAlgo="FindByMolecularFeature">
        <MSDetails p="+" />
        <Device type="TimeOfFlight" />
        <MSPeaks>
          <p rt="21.949" x="408.3684" y="64928.31" v="422715" z="1" s="M+H" />
          <p rt="21.967" x="409.3718" y="17545.12" v="157184" z="1" s="M+H+1" />
          <p rt="21.955" x="410.3722" y="3313.66" v="24317" z="1" s="M+H+2" />
        </MSPeaks>
      </Spectrum>
    </Compound>
    <Compound algo="FindByMolecularFeature">
      <Location m="281.2719" rt="22.047" y="56986" v="907007" />
      <Spectrum type="MFE" cpdAlgo="FindByMolecularFeature">
        <MSDetails p="+" />
        <Device type="TimeOfFlight" />
        <MSPeaks>
          <p rt="22.048" x="282.2792" y="56985.71" v="721293" z="1" s="M+H" />
          <p rt="22.042" x="283.2807" y="12962.97" v="177396" z="1" s="M+H+1" />
          <p rt="22.026" x="284.2876" y="1125.70" v="8318" z="1" s="M+H+2" />
        </MSPeaks>
      </Spectrum>
    </Compound>
    <Compound algo="FindByMolecularFeature">
      <Location m="336.1600" rt="22.138" y="62853" v="962657" />
      <Spectrum type="MFE" cpdAlgo="FindByMolecularFeature">
        <MSDetails p="+" />
        <Device type="TimeOfFlight" />
        <MSPeaks>
          <p rt="22.139" x="337.1673" y="62852.56" v="555294" z="1" s="M+H" />
          <p rt="22.138" x="338.1707" y="13518.23" v="117613" z="1" s="M+H+1" />
          <p rt="22.135" x="339.1630" y="23718.56" v="207450" z="1" s="M+H+2" />
          <p rt="22.132" x="340.1664" y="5830.09" v="50058" z="1" s="M+H+3" />
          <p rt="22.134" x="341.1624" y="3756.95" v="32241" z="1" s="M+H+4" />
        </MSPeaks>
      </Spectrum>
    </Compound>
    <Compound algo="FindByMolecularFeature">
      <Location m="331.2875" rt="22.178" y="67252" v="901072" />
      <Spectrum type="MFE" cpdAlgo="FindByMolecularFeature">
        <MSDetails p="+" />
        <Device type="TimeOfFlight" />
        <MSPeaks>
          <p rt="22.177" x="332.2948" y="67251.61" v="706650" z="1" s="M+H" />
          <p rt="22.180" x="333.2984" y="16447.57" v="166526" z="1" s="M+H+1" />
          <p rt="22.175" x="334.3032" y="2533.52" v="27895" z="1" s="M+H+2" />
        </MSPeaks>
      </Spectrum>
    </Compound>
    <Compound algo="FindByMolecularFeature">
      <Location m="378.2747" rt="22.311" y="56098" v="566793" />
      <Spectrum type="MFE" cpdAlgo="FindByMolecularFeature">
        <MSDetails p="+" />
        <Device type="TimeOfFlight" />
        <MSPeaks>
          <p rt="22.310" x="379.2820" y="56098.49" v="445050" z="1" s="M+H" />
          <p rt="22.313" x="380.2852" y="13093.98" v="101827" z="1" s="M+H+1" />
          <p rt="22.305" x="381.2863" y="2660.78" v="19916" z="1" s="M+H+2" />
        </MSPeaks>
      </Spectrum>
    </Compound>
    <Compound algo="FindByMolecularFeature">
      <Location m="383.3402" rt="23.343" y="126542" v="846997" />
      <Spectrum type="MFE" cpdAlgo="FindByMolecularFeature">
        <MSDetails p="+" />
        <Device type="TimeOfFlight" />
        <MSPeaks>
          <p rt="23.345" x="384.3475" y="126542.02" v="675061" z="1" s="M+H" />
          <p rt="23.336" x="385.3510" y="33351.13" v="152654" z="1" s="M+H+1" />
          <p rt="23.334" x="386.3534" y="5322.59" v="19281" z="1" s="M+H+2" />
        </MSPeaks>
      </Spectrum>
    </Compound>
    <Compound algo="FindByMolecularFeature">
      <Location m="337.3352" rt="23.473" y="706500" v="9862423" />
      <Spectrum type="MFE" cpdAlgo="FindByMolecularFeature">
        <MSDetails p="+" />
        <Device type="TimeOfFlight" />
        <MSPeaks>
          <p rt="23.475" x="338.3424" y="706499.69" v="6853771" z="1" s="M+H" />
          <p rt="23.464" x="339.3454" y="173819.28" v="2696506" z="1" s="M+H+1" />
          <p rt="23.461" x="340.3487" y="19662.44" v="296234" z="1" s="M+H+2" />
          <p rt="23.479" x="341.3519" y="1159.25" v="15912" z="1" s="M+H+3" />
        </MSPeaks>
      </Spectrum>
    </Compound>
    <Compound algo="FindByMolecularFeature">
      <Location m="441.3931" rt="23.482" y="79387" v="1685466" />
      <Spectrum type="MFE" cpdAlgo="FindByMolecularFeature">
        <MSDetails p="+" />
        <Device type="TimeOfFlight" />
        <MSPeaks>
          <p rt="23.481" x="442.4003" y="79387.40" v="1271016" z="1" s="M+H" />
          <p rt="23.483" x="443.4036" y="21612.27" v="372991" z="1" s="M+H+1" />
          <p rt="23.487" x="444.3975" y="3158.59" v="41459" z="1" s="M+H+2" />
        </MSPeaks>
      </Spectrum>
    </Compound>
    <Compound algo="FindByMolecularFeature">
      <Location m="405.3224" rt="23.492" y="443263" v="8388788" />
      <Spectrum type="MFE" cpdAlgo="FindByMolecularFeature">
        <MSDetails p="+" />
        <Device type="TimeOfFlight" />
        <MSPeaks>
          <p rt="23.499" x="406.3297" y="443263.44" v="6299474" z="1" s="M+H" />
          <p rt="23.467" x="407.3328" y="108406.61" v="1815624" z="1" s="M+H+1" />
          <p rt="23.467" x="408.3342" y="17699.81" v="248223" z="1" s="M+H+2" />
          <p rt="23.512" x="409.3363" y="2262.44" v="25468" z="1" s="M+H+3" />
        </MSPeaks>
      </Spectrum>
    </Compound>
    <Compound algo="FindByMolecularFeature">
      <Location m="627.1872" rt="24.999" y="56898" v="712264" />
      <Spectrum type="MFE" cpdAlgo="FindByMolecularFeature">
        <MSDetails p="+" />
        <Device type="TimeOfFlight" />
        <MSPeaks>
          <p rt="24.999" x="628.1945" y="56897.59" v="341974" z="1" s="M+H" />
          <p rt="25.000" x="629.1952" y="35211.45" v="214663" z="1" s="M+H+1" />
          <p rt="24.998" x="630.1934" y="25844.09" v="155627" z="1" s="M+H+2" />
        </MSPeaks>
      </Spectrum>
    </Compound>
    <Compound algo="FindByMolecularFeature">
      <Location m="567.4206" rt="25.070" y="175039" v="1797527" />
      <Spectrum type="MFE" cpdAlgo="FindByMolecularFeature">
        <MSDetails p="+" />
        <Device type="TimeOfFlight" />
        <MSPeaks>
          <p rt="25.069" x="568.4278" y="175039.39" v="1263134" z="1" s="M+H" />
          <p rt="25.072" x="569.4311" y="73496.11" v="534393" z="1" s="M+H+1" />
        </MSPeaks>
      </Spectrum>
    </Compound>
    <Compound algo="FindByMolecularFeature">
      <Location m="430.3448" rt="25.298" y="73611" v="1630768" />
      <Spectrum type="MFE" cpdAlgo="FindByMolecularFeature">
        <MSDetails p="+" />
        <Device type="TimeOfFlight" />
        <MSPeaks>
          <p rt="25.298" x="431.3521" y="73610.77" v="1194836" z="1" s="M+H" />
          <p rt="25.298" x="432.3555" y="21718.96" v="367614" z="1" s="M+H+1" />
          <p rt="25.303" x="433.3585" y="4431.76" v="68318" z="1" s="M+H+2" />
        </MSPeaks>
      </Spectrum>
    </Compound>
    <Compound algo="FindByMolecularFeature">
      <Location m="506.3586" rt="25.574" y="51565" v="631977" />
      <Spectrum type="MFE" cpdAlgo="FindByMolecularFeature">
        <MSDetails p="+" />
        <Device type="TimeOfFlight" />
        <MSPeaks>
          <p rt="25.574" x="507.3659" y="51565.34" v="458008" z="1" s="M+H" />
          <p rt="25.573" x="508.3692" y="16404.01" v="134229" z="1" s="M+H+1" />
          <p rt="25.568" x="509.3757" y="4823.43" v="39740" z="1" s="M+H+2" />
        </MSPeaks>
      </Spectrum>
    </Compound>
    <Compound algo="FindByMolecularFeature">
      <Location m="1272.9454" rt="25.631" y="73655" v="2139382" />
      <Spectrum type="MFE" cpdAlgo="FindByMolecularFeature">
        <MSDetails p="+" />
        <Device type="TimeOfFlight" />
        <MSPeaks>
          <p rt="25.624" x="637.4800" y="73655.39" v="1252493" z="2" s="M+2H" />
          <p rt="25.615" x="637.9712" y="4895.33" v="81961" z="2" s="M+2H+1" />
          <p rt="25.647" x="638.4838" y="29689.84" v="660765" z="2" s="M+2H+2" />
          <p rt="25.603" x="638.9748" y="342.62" v="4977" z="2" s="M+2H+3" />
          <p rt="25.646" x="639.4868" y="6903.31" v="139186" z="2" s="M+2H+4" />
        </MSPeaks>
      </Spectrum>
    </Compound>
    <Compound algo="FindByMolecularFeature">
      <Location m="631.5176" rt="25.646" y="60879" v="1894415" />
      <Spectrum type="MFE" cpdAlgo="FindByMolecularFeature">
        <MSDetails p="+" />
        <Device type="TimeOfFlight" />
        <MSPeaks>
          <p rt="25.646" x="632.5248" y="60879.04" v="1417311" z="1" s="M+H" />
          <p rt="25.645" x="633.5277" y="21214.73" v="477105" z="1" s="M+H+1" />
        </MSPeaks>
      </Spectrum>
    </Compound>
    <Compound algo="FindByMolecularFeature">
      <Location m="390.2775" rt="25.778" y="244675" v="1793566" />
      <Spectrum type="MFE" cpdAlgo="FindByMolecularFeature">
        <MSDetails p="+" />
        <Device type="TimeOfFlight" />
        <MSPeaks>
          <p rt="25.778" x="391.2847" y="244674.69" v="1430103" z="1" s="M+H" />
          <p rt="25.778" x="392.2878" y="62718.44" v="363464" z="1" s="M+H+1" />
        </MSPeaks>
      </Spectrum>
    </Compound>
    <Compound algo="FindByMolecularFeature">
      <Location m="412.2596" rt="25.778" y="314885" v="2413690" />
      <Spectrum type="MFE" cpdAlgo="FindByMolecularFeature">
        <MSDetails p="+" />
        <Device type="TimeOfFlight" />
        <MSPeaks>
          <p rt="25.778" x="413.2669" y="314885.09" v="1845875" z="1" s="M+H" />
          <p rt="25.778" x="414.2700" y="83181.61" v="488245" z="1" s="M+H+1" />
          <p rt="25.776" x="415.2735" y="12976.23" v="76785" z="1" s="M+H+2" />
          <p rt="25.751" x="416.2685" y="505.28" v="2786" z="1" s="M+H+3" />
        </MSPeaks>
      </Spectrum>
    </Compound>
    <Compound algo="FindByMolecularFeature">
      <Location m="148.0158" rt="25.778" y="105081" v="699373" />
      <Spectrum type="MFE" cpdAlgo="FindByMolecularFeature">
        <MSDetails p="+" />
        <Device type="TimeOfFlight" />
        <MSPeaks>
          <p rt="25.778" x="149.0231" y="105080.65" v="643987" z="1" s="M+H" />
          <p rt="25.780" x="150.0263" y="9110.80" v="51711" z="1" s="M+H+1" />
          <p rt="25.780" x="151.0309" y="895.06" v="3675" z="1" s="M+H+2" />
        </MSPeaks>
      </Spectrum>
    </Compound>
    <Compound algo="FindByMolecularFeature">
      <Location m="392.2902" rt="25.872" y="63952" v="682222" />
      <Spectrum type="MFE" cpdAlgo="FindByMolecularFeature">
        <MSDetails p="+" />
        <Device type="TimeOfFlight" />
        <MSPeaks>
          <p rt="25.872" x="393.2975" y="63952.10" v="540421" z="1" s="M+H" />
          <p rt="25.874" x="394.3016" y="15913.71" v="121957" z="1" s="M+H+1" />
          <p rt="25.872" x="395.3045" y="2931.21" v="19843" z="1" s="M+H+2" />
        </MSPeaks>
      </Spectrum>
    </Compound>
    <Compound algo="FindByMolecularFeature">
      <Location m="337.3350" rt="26.065" y="394085" v="5703459" />
      <Spectrum type="MFE" cpdAlgo="FindByMolecularFeature">
        <MSDetails p="+" />
        <Device type="TimeOfFlight" />
        <MSPeaks>
          <p rt="26.065" x="338.3423" y="394084.75" v="4320043" z="1" s="M+H" />
          <p rt="26.063" x="339.3453" y="95872.23" v="1041872" z="1" s="M+H+1" />
          <p rt="26.063" x="340.3489" y="11792.75" v="120337" z="1" s="M+H+2" />
          <p rt="26.076" x="341.3529" y="704.24" v="7134" z="1" s="M+H+3" />
          <p rt="26.061" x="675.6757" y="9154.75" v="66542" z="1" s="2M+H" />
          <p rt="26.059" x="676.6789" y="4527.91" v="33344" z="1" s="2M+H+1" />
          <p rt="26.053" x="677.6798" y="1393.06" v="7151" z="1" s="2M+H+2" />
        </MSPeaks>
      </Spectrum>
    </Compound>
    <Compound algo="FindByMolecularFeature">
      <Location m="610.4597" rt="26.240" y="86967" v="1469145" />
      <Spectrum type="MFE" cpdAlgo="FindByMolecularFeature">
        <MSDetails p="+" />
        <Device type="TimeOfFlight" />
        <MSPeaks>
          <p rt="26.240" x="611.4670" y="86967.24" v="974963" z="1" s="M+H" />
          <p rt="26.239" x="612.4706" y="36631.52" v="407702" z="1" s="M+H+1" />
          <p rt="26.244" x="613.4734" y="8068.85" v="86480" z="1" s="M+H+2" />
        </MSPeaks>
      </Spectrum>
    </Compound>
    <Compound algo="FindByMolecularFeature">
      <Location m="650.4525" rt="26.243" y="118841" v="2188179" />
      <Spectrum type="MFE" cpdAlgo="FindByMolecularFeature">
        <MSDetails p="+" />
        <Device type="TimeOfFlight" />
        <MSPeaks>
          <p rt="26.242" x="651.4598" y="118840.68" v="1440159" z="1" s="M+H" />
          <p rt="26.243" x="652.4629" y="49298.35" v="603279" z="1" s="M+H+1" />
          <p rt="26.244" x="653.4656" y="10786.68" v="118521" z="1" s="M+H+2" />
          <p rt="26.243" x="654.4751" y="2404.60" v="26219" z="1" s="M+H+3" />
        </MSPeaks>
      </Spectrum>
    </Compound>
    <Compound algo="FindByMolecularFeature">
      <Location m="612.1759" rt="26.494" y="84026" v="3342729" />
      <Spectrum type="MFE" cpdAlgo="FindByMolecularFeature">
        <MSDetails p="+" />
        <Device type="TimeOfFlight" />
        <MSPeaks>
          <p rt="26.492" x="613.1832" y="84025.89" v="2088672" z="1" s="M+H" />
          <p rt="26.496" x="614.1816" y="35612.25" v="895388" z="1" s="M+H+1" />
          <p rt="26.498" x="615.1812" y="11181.94" v="273485" z="1" s="M+H+2" />
          <p rt="26.492" x="616.1799" y="3482.82" v="85184" z="1" s="M+H+3" />
        </MSPeaks>
      </Spectrum>
    </Compound>
    <Compound algo="FindByMolecularFeature">
      <Location m="609.1778" rt="26.494" y="500469" v="25766328" />
      <Spectrum type="MFE" cpdAlgo="FindByMolecularFeature">
        <MSDetails p="+" />
        <Device type="TimeOfFlight" />
        <MSPeaks>
          <p rt="26.496" x="610.1851" y="500468.72" v="13248827" z="1" s="M+H" />
          <p rt="26.492" x="611.1856" y="275904.09" v="7269344" z="1" s="M+H+1" />
          <p rt="26.491" x="612.1836" y="203925.88" v="5248158" z="1" s="M+H+2" />
        </MSPeaks>
      </Spectrum>
    </Compound>
    <Compound algo="FindByMolecularFeature">
      <Location m="652.4690" rt="26.895" y="494855" v="7129486" />
      <Spectrum type="MFE" cpdAlgo="FindByMolecularFeature">
        <MSDetails p="+" />
        <Device type="TimeOfFlight" />
        <MSPeaks>
          <p rt="26.895" x="653.4763" y="494855.34" v="4708518" z="1" s="M+H" />
          <p rt="26.884" x="654.4792" y="204343.27" v="1590823" z="1" s="M+H+1" />
          <p rt="26.928" x="655.4824" y="47606.77" v="701090" z="1" s="M+H+2" />
          <p rt="26.933" x="656.4881" y="8537.16" v="121462" z="1" s="M+H+3" />
          <p rt="26.903" x="657.4943" y="986.12" v="7594" z="1" s="M+H+4" />
        </MSPeaks>
      </Spectrum>
    </Compound>
    <Compound algo="FindByMolecularFeature">
      <Location m="612.4761" rt="26.920" y="274537" v="5330590" />
      <Spectrum type="MFE" cpdAlgo="FindByMolecularFeature">
        <MSDetails p="+" />
        <Device type="TimeOfFlight" />
        <MSPeaks>
          <p rt="26.921" x="613.4834" y="274536.53" v="3589104" z="1" s="M+H" />
          <p rt="26.925" x="614.4860" y="109563.72" v="1458795" z="1" s="M+H+1" />
          <p rt="26.890" x="615.4894" y="26315.55" v="215152" z="1" s="M+H+2" />
          <p rt="26.930" x="616.4890" y="5191.25" v="67539" z="1" s="M+H+3" />
        </MSPeaks>
      </Spectrum>
    </Compound>
    <Compound algo="FindByMolecularFeature">
      <Location m="688.5391" rt="26.922" y="76203" v="1730988" />
      <Spectrum type="MFE" cpdAlgo="FindByMolecularFeature">
        <MSDetails p="+" />
        <Device type="TimeOfFlight" />
        <MSPeaks>
          <p rt="26.923" x="689.5464" y="76202.80" v="1023846" z="1" s="M+H" />
          <p rt="26.922" x="690.5492" y="39003.68" v="520552" z="1" s="M+H+1" />
          <p rt="26.927" x="691.5476" y="11428.51" v="151288" z="1" s="M+H+2" />
          <p rt="26.905" x="692.5436" y="2666.77" v="35302" z="1" s="M+H+3" />
        </MSPeaks>
      </Spectrum>
    </Compound>
    <Compound algo="FindByMolecularFeature">
      <Location m="647.5128" rt="27.028" y="92961" v="1128454" />
      <Spectrum type="MFE" cpdAlgo="FindByMolecularFeature">
        <MSDetails p="+" />
        <Device type="TimeOfFlight" />
        <MSPeaks>
          <p rt="27.029" x="648.5200" y="92960.55" v="789262" z="1" s="M+H" />
          <p rt="27.026" x="649.5230" y="39980.80" v="339193" z="1" s="M+H+1" />
        </MSPeaks>
      </Spectrum>
    </Compound>
    <Compound algo="FindByMolecularFeature">
      <Location m="652.4686" rt="27.043" y="350600" v="3403255" />
      <Spectrum type="MFE" cpdAlgo="FindByMolecularFeature">
        <MSDetails p="+" />
        <Device type="TimeOfFlight" />
        <MSPeaks>
          <p rt="27.050" x="653.4759" y="350600.19" v="2221259" z="1" s="M+H" />
          <p rt="27.023" x="654.4791" y="141518.00" v="1181996" z="1" s="M+H+1" />
        </MSPeaks>
      </Spectrum>
    </Compound>
    <Compound algo="FindByMolecularFeature">
      <Location m="650.4523" rt="27.204" y="54731" v="769065" />
      <Spectrum type="MFE" cpdAlgo="FindByMolecularFeature">
        <MSDetails p="+" />
        <Device type="TimeOfFlight" />
        <MSPeaks>
          <p rt="27.205" x="651.4596" y="54730.59" v="534501" z="1" s="M+H" />
          <p rt="27.202" x="652.4629" y="24319.42" v="234564" z="1" s="M+H+1" />
        </MSPeaks>
      </Spectrum>
    </Compound>
    <Compound algo="FindByMolecularFeature">
      <Location m="796.5105" rt="27.457" y="65132" v="835393" />
      <Spectrum type="MFE" cpdAlgo="FindByMolecularFeature">
        <MSDetails p="+" />
        <Device type="TimeOfFlight" />
        <MSPeaks>
          <p rt="27.458" x="797.5178" y="65132.27" v="503810" z="1" s="M+H" />
          <p rt="27.457" x="798.5210" y="32154.08" v="249882" z="1" s="M+H+1" />
          <p rt="27.456" x="799.5279" y="9610.58" v="75918" z="1" s="M+H+2" />
          <p rt="27.444" x="800.5317" y="782.18" v="5783" z="1" s="M+H+3" />
        </MSPeaks>
      </Spectrum>
    </Compound>
    <Compound algo="FindByMolecularFeature">
      <Location m="645.4967" rt="27.551" y="69464" v="1053162" />
      <Spectrum type="MFE" cpdAlgo="FindByMolecularFeature">
        <MSDetails p="+" />
        <Device type="TimeOfFlight" />
        <MSPeaks>
          <p rt="27.554" x="646.5040" y="69463.80" v="613747" z="1" s="M+H" />
          <p rt="27.550" x="647.5067" y="33006.54" v="318273" z="1" s="M+H+1" />
          <p rt="27.526" x="648.5154" y="11601.03" v="111907" z="1" s="M+H+2" />
          <p rt="27.577" x="649.5149" y="1082.81" v="9235" z="1" s="M+H+3" />
        </MSPeaks>
      </Spectrum>
    </Compound>
    <Compound algo="FindByMolecularFeature">
      <Location m="650.4523" rt="27.555" y="118523" v="1624006" />
      <Spectrum type="MFE" cpdAlgo="FindByMolecularFeature">
        <MSDetails p="+" />
        <Device type="TimeOfFlight" />
        <MSPeaks>
          <p rt="27.552" x="651.4595" y="118523.12" v="1038150" z="1" s="M+H" />
          <p rt="27.550" x="652.4627" y="47683.86" v="421578" z="1" s="M+H+1" />
          <p rt="27.576" x="653.4723" y="27465.92" v="164278" z="1" s="M+H+2" />
        </MSPeaks>
      </Spectrum>
    </Compound>
    <Compound algo="FindByMolecularFeature">
      <Location m="849.2438" rt="27.799" y="97139" v="3031813" />
      <Spectrum type="MFE" cpdAlgo="FindByMolecularFeature">
        <MSDetails p="+" />
        <Device type="TimeOfFlight" />
        <MSPeaks>
          <p rt="27.800" x="850.2510" y="97139.40" v="1242188" z="1" s="M+H" />
          <p rt="27.798" x="851.2517" y="77962.11" v="942836" z="1" s="M+H+1" />
          <p rt="27.799" x="852.2502" y="66481.33" v="846789" z="1" s="M+H+2" />
        </MSPeaks>
      </Spectrum>
    </Compound>
    <Compound algo="FindByMolecularFeature">
      <Location m="655.4892" rt="28.384" y="56723" v="714195" />
      <Spectrum type="MFE" cpdAlgo="FindByMolecularFeature">
        <MSDetails p="+" />
        <Device type="TimeOfFlight" />
        <MSPeaks>
          <p rt="28.382" x="656.4965" y="56723.04" v="575498" z="1" s="M+H" />
          <p rt="28.388" x="657.5011" y="13596.55" v="138697" z="1" s="M+H+1" />
        </MSPeaks>
      </Spectrum>
    </Compound>
    <Compound algo="FindByMolecularFeature">
      <Location m="662.4468" rt="29.117" y="70713" v="2754221" />
      <Spectrum type="MFE" cpdAlgo="FindByMolecularFeature">
        <MSDetails p="+" />
        <Device type="TimeOfFlight" />
        <MSPeaks>
          <p rt="29.115" x="663.4541" y="70713.20" v="1902125" z="1" s="M+H" />
          <p rt="29.123" x="664.4574" y="32458.50" v="852096" z="1" s="M+H+1" />
        </MSPeaks>
      </Spectrum>
    </Compound>
    <Compound algo="FindByMolecularFeature">
      <Location m="720.4991" rt="29.128" y="76945" v="3395585" />
      <Spectrum type="MFE" cpdAlgo="FindByMolecularFeature">
        <MSDetails p="+" />
        <Device type="TimeOfFlight" />
        <MSPeaks>
          <p rt="29.128" x="721.5064" y="76945.18" v="2193230" z="1" s="M+H" />
          <p rt="29.126" x="722.5099" y="30739.75" v="891783" z="1" s="M+H+1" />
          <p rt="29.134" x="723.5118" y="7945.31" v="222256" z="1" s="M+H+2" />
          <p rt="29.120" x="724.5122" y="2894.64" v="78446" z="1" s="M+H+3" />
          <p rt="29.165" x="725.5113" y="364.20" v="9870" z="1" s="M+H+4" />
        </MSPeaks>
      </Spectrum>
    </Compound>
    <Compound algo="FindByMolecularFeature">
      <Location m="502.1005" rt="29.175" y="88534" v="2366557" />
      <Spectrum type="MFE" cpdAlgo="FindByMolecularFeature">
        <MSDetails p="+" />
        <Device type="TimeOfFlight" />
        <MSPeaks>
          <p rt="29.176" x="503.1077" y="88533.93" v="1301074" z="1" s="M+H" />
          <p rt="29.175" x="504.1084" y="42981.59" v="618605" z="1" s="M+H+1" />
          <p rt="29.174" x="505.1064" y="30144.01" v="446878" z="1" s="M+H+2" />
        </MSPeaks>
      </Spectrum>
    </Compound>
    <Compound algo="FindByMolecularFeature">
      <Location m="538.1573" rt="29.175" y="132699" v="2821698" />
      <Spectrum type="MFE" cpdAlgo="FindByMolecularFeature">
        <MSDetails p="+" />
        <Device type="TimeOfFlight" />
        <MSPeaks>
          <p rt="29.176" x="539.1646" y="132698.64" v="1841106" z="1" s="M+H" />
          <p rt="29.175" x="540.1629" y="52140.09" v="718034" z="1" s="M+H+1" />
          <p rt="29.175" x="541.1620" y="14906.49" v="203970" z="1" s="M+H+2" />
          <p rt="29.174" x="542.1601" y="4340.43" v="58588" z="1" s="M+H+3" />
        </MSPeaks>
      </Spectrum>
    </Compound>
    <Compound algo="FindByMolecularFeature">
      <Location m="280.0437" rt="29.176" y="75277" v="1591699" />
      <Spectrum type="MFE" cpdAlgo="FindByMolecularFeature">
        <MSDetails p="+" />
        <Device type="TimeOfFlight" />
        <MSPeaks>
          <p rt="29.177" x="281.0509" y="75277.33" v="1113587" z="1" s="M+H" />
          <p rt="29.175" x="282.0521" y="21095.90" v="297096" z="1" s="M+H+1" />
          <p rt="29.172" x="283.0493" y="12904.77" v="181017" z="1" s="M+H+2" />
        </MSPeaks>
      </Spectrum>
    </Compound>
    <Compound algo="FindByMolecularFeature">
      <Location m="535.1592" rt="29.177" y="1081013" v="29599596" />
      <Spectrum type="MFE" cpdAlgo="FindByMolecularFeature">
        <MSDetails p="+" />
        <Device type="TimeOfFlight" />
        <MSPeaks>
          <p rt="29.177" x="536.1664" y="1081012.50" v="16328571" z="1" s="M+H" />
          <p rt="29.177" x="537.1672" y="518649.78" v="7818663" z="1" s="M+H+1" />
          <p rt="29.176" x="538.1650" y="365334.78" v="5452362" z="1" s="M+H+2" />
        </MSPeaks>
      </Spectrum>
    </Compound>
  </CompoundList>
</CEF>
