# Supplementary material for: Identification of sunflower, rapeseed, flaxseed and sesame seed oil metabolomic markers as a potential tool for oil authentication and detecting adulterations
Source: PLoS One. 2023 Apr 20;18(4):e0284599. doi: 10.1371/journal.pone.0284599 (PMC10118080; doi:10.1371/journal.pone.0284599)
Supplement: S1 File — (ZIP) [file pone.0284599.s001.zip › CEF/L_d1.cef]

<CEF version="1.0.0.0">
  <CompoundList>
    <Compound algo="FindByMolecularFeature">
      <Location m="140.9514" rt="0.550" y="256257" v="2090944" />
      <Spectrum type="MFE" cpdAlgo="FindByMolecularFeature">
        <MSDetails p="+" />
        <Device type="TimeOfFlight" />
        <MSPeaks>
          <p rt="0.551" x="141.9587" y="256257.39" v="1985673" z="1" s="M+H" />
          <p rt="0.541" x="142.9633" y="15640.05" v="54556" z="1" s="M+H+1" />
          <p rt="0.544" x="143.9596" y="14166.50" v="50715" z="1" s="M+H+2" />
        </MSPeaks>
      </Spectrum>
    </Compound>
    <Compound algo="FindByMolecularFeature">
      <Location m="160.0222" rt="0.613" y="55494" v="352815" />
      <Spectrum type="MFE" cpdAlgo="FindByMolecularFeature">
        <MSDetails p="+" />
        <Device type="TimeOfFlight" />
        <MSPeaks>
          <p rt="0.611" x="161.0294" y="55494.03" v="301693" z="1" s="M+H" />
          <p rt="0.619" x="162.0312" y="9836.58" v="51122" z="1" s="M+H+1" />
        </MSPeaks>
      </Spectrum>
    </Compound>
    <Compound algo="FindByMolecularFeature">
      <Location m="252.0183" rt="0.613" y="61941" v="195832" />
      <Spectrum type="MFE" cpdAlgo="FindByMolecularFeature">
        <MSDetails p="+" />
        <Device type="TimeOfFlight" />
        <MSPeaks>
          <p rt="0.613" x="253.0256" y="61940.66" v="163790" z="1" s="M+H" />
          <p rt="0.617" x="254.0292" y="6432.84" v="17994" z="1" s="M+H+1" />
          <p rt="0.614" x="255.0246" y="5600.38" v="14048" z="1" s="M+H+2" />
        </MSPeaks>
      </Spectrum>
    </Compound>
    <Compound algo="FindByMolecularFeature">
      <Location m="236.0446" rt="0.618" y="270857" v="935586" />
      <Spectrum type="MFE" cpdAlgo="FindByMolecularFeature">
        <MSDetails p="+" />
        <Device type="TimeOfFlight" />
        <MSPeaks>
          <p rt="0.618" x="237.0519" y="270857.13" v="863047" z="1" s="M+H" />
          <p rt="0.619" x="238.0535" y="30789.48" v="72539" z="1" s="M+H+1" />
        </MSPeaks>
      </Spectrum>
    </Compound>
    <Compound algo="FindByMolecularFeature">
      <Location m="222.0424" rt="0.634" y="64741" v="545991" />
      <Spectrum type="MFE" cpdAlgo="FindByMolecularFeature">
        <MSDetails p="+" />
        <Device type="TimeOfFlight" />
        <MSPeaks>
          <p rt="0.633" x="112.0286" y="64740.85" v="419128" z="2" s="M+2H" />
          <p rt="0.633" x="112.5300" y="4727.62" v="34777" z="2" s="M+2H+1" />
          <p rt="0.642" x="113.0300" y="2953.13" v="20107" z="2" s="M+2H+2" />
          <p rt="0.641" x="223.0490" y="8786.76" v="68874" z="1" s="M+H" />
          <p rt="0.638" x="224.0514" y="795.72" v="3105" z="1" s="M+H+1" />
        </MSPeaks>
      </Spectrum>
    </Compound>
    <Compound algo="FindByMolecularFeature">
      <Location m="129.9941" rt="0.635" y="51546" v="472262" />
      <Spectrum type="MFE" cpdAlgo="FindByMolecularFeature">
        <MSDetails p="+" />
        <Device type="TimeOfFlight" />
        <MSPeaks>
          <p rt="0.636" x="131.0014" y="51545.78" v="462919" z="1" s="M+H" />
          <p rt="0.623" x="132.0047" y="1496.90" v="9343" z="1" s="M+H+1" />
        </MSPeaks>
      </Spectrum>
    </Compound>
    <Compound algo="FindByMolecularFeature">
      <Location m="117.1155" rt="0.647" y="429076" v="1843463" />
      <Spectrum type="MFE" cpdAlgo="FindByMolecularFeature">
        <MSDetails p="+" />
        <Device type="TimeOfFlight" />
        <MSPeaks>
          <p rt="0.647" x="118.1228" y="429076.25" v="1717234" z="1" s="M+H" />
          <p rt="0.646" x="119.1261" y="31973.30" v="118021" z="1" s="M+H+1" />
          <p rt="0.644" x="120.1283" y="2555.74" v="8208" z="1" s="M+H+2" />
        </MSPeaks>
      </Spectrum>
    </Compound>
    <Compound algo="FindByMolecularFeature">
      <Location m="262.1028" rt="0.660" y="91415" v="333082" />
      <Spectrum type="MFE" cpdAlgo="FindByMolecularFeature">
        <MSDetails p="+" />
        <Device type="TimeOfFlight" />
        <MSPeaks>
          <p rt="0.660" x="263.1101" y="91415.22" v="293962" z="1" s="M+H" />
          <p rt="0.660" x="264.1136" y="9673.60" v="32070" z="1" s="M+H+1" />
          <p rt="0.662" x="265.1147" y="2475.72" v="7050" z="1" s="M+H+2" />
        </MSPeaks>
      </Spectrum>
    </Compound>
    <Compound algo="FindByMolecularFeature">
      <Location m="188.0660" rt="0.660" y="154927" v="616312" />
      <Spectrum type="MFE" cpdAlgo="FindByMolecularFeature">
        <MSDetails p="+" />
        <Device type="TimeOfFlight" />
        <MSPeaks>
          <p rt="0.661" x="189.0732" y="154927.31" v="566109" z="1" s="M+H" />
          <p rt="0.658" x="190.0767" y="11172.23" v="40726" z="1" s="M+H+1" />
          <p rt="0.668" x="191.0770" y="2922.96" v="9477" z="1" s="M+H+2" />
        </MSPeaks>
      </Spectrum>
    </Compound>
    <Compound algo="FindByMolecularFeature">
      <Location m="133.1107" rt="0.663" y="1437126" v="5002329" />
      <Spectrum type="MFE" cpdAlgo="FindByMolecularFeature">
        <MSDetails p="+" />
        <Device type="TimeOfFlight" />
        <MSPeaks>
          <p rt="0.663" x="134.1180" y="1437126.25" v="4655218" z="1" s="M+H" />
          <p rt="0.663" x="135.1209" y="96733.35" v="313388" z="1" s="M+H+1" />
          <p rt="0.666" x="136.1229" y="8090.36" v="25182" z="1" s="M+H+2" />
          <p rt="0.660" x="267.2280" y="2537.28" v="4271" z="1" s="2M+H" />
        </MSPeaks>
      </Spectrum>
    </Compound>
    <Compound algo="FindByMolecularFeature">
      <Location m="186.9928" rt="0.671" y="74104" v="1189539" />
      <Spectrum type="MFE" cpdAlgo="FindByMolecularFeature">
        <MSDetails p="+" />
        <Device type="TimeOfFlight" />
        <MSPeaks>
          <p rt="0.665" x="188.0000" y="74103.72" v="806343" z="1" s="M+H" />
          <p rt="0.677" x="189.0025" y="5491.28" v="55427" z="1" s="M+H+1" />
          <p rt="0.682" x="189.9936" y="29966.42" v="318619" z="1" s="M+H+2" />
          <p rt="0.675" x="190.9902" y="906.46" v="9150" z="1" s="M+H+3" />
        </MSPeaks>
      </Spectrum>
    </Compound>
    <Compound algo="FindByMolecularFeature">
      <Location m="237.0062" rt="0.679" y="226809" v="2750768" />
      <Spectrum type="MFE" cpdAlgo="FindByMolecularFeature">
        <MSDetails p="+" />
        <Device type="TimeOfFlight" />
        <MSPeaks>
          <p rt="0.681" x="238.0134" y="226808.58" v="2331097" z="1" s="M+H" />
          <p rt="0.667" x="239.0191" y="35408.23" v="367128" z="1" s="M+H+1" />
          <p rt="0.663" x="240.0199" y="5273.56" v="52543" z="1" s="M+H+2" />
        </MSPeaks>
      </Spectrum>
    </Compound>
    <Compound algo="FindByMolecularFeature">
      <Location m="208.0526" rt="0.688" y="90435" v="984663" />
      <Spectrum type="MFE" cpdAlgo="FindByMolecularFeature">
        <MSDetails p="+" />
        <Device type="TimeOfFlight" />
        <MSPeaks>
          <p rt="0.689" x="209.0599" y="90435.10" v="905909" z="1" s="M+H" />
          <p rt="0.689" x="210.0640" y="6762.79" v="64024" z="1" s="M+H+1" />
          <p rt="0.679" x="211.0661" y="1684.77" v="14729" z="1" s="M+H+2" />
        </MSPeaks>
      </Spectrum>
    </Compound>
    <Compound algo="FindByMolecularFeature">
      <Location m="214.0625" rt="0.693" y="182562" v="1408190" />
      <Spectrum type="MFE" cpdAlgo="FindByMolecularFeature">
        <MSDetails p="+" />
        <Device type="TimeOfFlight" />
        <MSPeaks>
          <p rt="0.692" x="215.0698" y="182562.05" v="1315958" z="1" s="M+H" />
          <p rt="0.711" x="216.0734" y="13245.78" v="68713" z="1" s="M+H+1" />
          <p rt="0.682" x="217.0754" y="3765.64" v="23519" z="1" s="M+H+2" />
        </MSPeaks>
      </Spectrum>
    </Compound>
    <Compound algo="FindByMolecularFeature">
      <Location m="171.9695" rt="0.807" y="63497" v="580773" />
      <Spectrum type="MFE" cpdAlgo="FindByMolecularFeature">
        <MSDetails p="+" />
        <Device type="TimeOfFlight" />
        <MSPeaks>
          <p rt="0.807" x="172.9768" y="63497.21" v="541581" z="1" s="M+H" />
          <p rt="0.802" x="173.9807" y="5387.69" v="39192" z="1" s="M+H+1" />
        </MSPeaks>
      </Spectrum>
    </Compound>
    <Compound algo="FindByMolecularFeature">
      <Location m="133.1105" rt="0.848" y="420252" v="1732987" />
      <Spectrum type="MFE" cpdAlgo="FindByMolecularFeature">
        <MSDetails p="+" />
        <Device type="TimeOfFlight" />
        <MSPeaks>
          <p rt="0.848" x="134.1177" y="420252.28" v="1610181" z="1" s="M+H" />
          <p rt="0.847" x="135.1210" y="29503.06" v="111618" z="1" s="M+H+1" />
          <p rt="0.845" x="136.1220" y="2409.70" v="11189" z="1" s="M+H+2" />
        </MSPeaks>
      </Spectrum>
    </Compound>
    <Compound algo="FindByMolecularFeature">
      <Location m="143.0405" rt="1.433" y="89131" v="538908" />
      <Spectrum type="MFE" cpdAlgo="FindByMolecularFeature">
        <MSDetails p="+" />
        <Device type="TimeOfFlight" />
        <MSPeaks>
          <p rt="1.433" x="144.0477" y="89131.19" v="475060" z="1" s="M+H" />
          <p rt="1.428" x="145.0506" y="7538.81" v="43886" z="1" s="M+H+1" />
          <p rt="1.432" x="146.0447" y="4092.85" v="19962" z="1" s="M+H+2" />
        </MSPeaks>
      </Spectrum>
    </Compound>
    <Compound algo="FindByMolecularFeature">
      <Location m="141.0790" rt="2.055" y="75679" v="410410" />
      <Spectrum type="MFE" cpdAlgo="FindByMolecularFeature">
        <MSDetails p="+" />
        <Device type="TimeOfFlight" />
        <MSPeaks>
          <p rt="2.055" x="142.0863" y="75679.05" v="383864" z="1" s="M+H" />
          <p rt="2.059" x="143.0894" y="5468.75" v="26547" z="1" s="M+H+1" />
        </MSPeaks>
      </Spectrum>
    </Compound>
    <Compound algo="FindByMolecularFeature">
      <Location m="124.0525" rt="2.056" y="90498" v="534868" />
      <Spectrum type="MFE" cpdAlgo="FindByMolecularFeature">
        <MSDetails p="+" />
        <Device type="TimeOfFlight" />
        <MSPeaks>
          <p rt="2.056" x="125.0598" y="90498.36" v="489454" z="1" s="M+H" />
          <p rt="2.054" x="126.0627" y="7964.20" v="45414" z="1" s="M+H+1" />
        </MSPeaks>
      </Spectrum>
    </Compound>
    <Compound algo="FindByMolecularFeature">
      <Location m="274.1892" rt="2.405" y="145266" v="806020" />
      <Spectrum type="MFE" cpdAlgo="FindByMolecularFeature">
        <MSDetails p="+" />
        <Device type="TimeOfFlight" />
        <MSPeaks>
          <p rt="2.405" x="275.1965" y="145266.03" v="690342" z="1" s="M+H" />
          <p rt="2.404" x="276.1996" y="21422.06" v="102301" z="1" s="M+H+1" />
          <p rt="2.407" x="277.2026" y="2976.37" v="13378" z="1" s="M+H+2" />
        </MSPeaks>
      </Spectrum>
    </Compound>
    <Compound algo="FindByMolecularFeature">
      <Location m="122.0730" rt="2.656" y="57415" v="334496" />
      <Spectrum type="MFE" cpdAlgo="FindByMolecularFeature">
        <MSDetails p="+" />
        <Device type="TimeOfFlight" />
        <MSPeaks>
          <p rt="2.656" x="123.0803" y="57415.33" v="297923" z="1" s="M+H" />
          <p rt="2.656" x="124.0846" y="6579.10" v="36573" z="1" s="M+H+1" />
        </MSPeaks>
      </Spectrum>
    </Compound>
    <Compound algo="FindByMolecularFeature">
      <Location m="272.2098" rt="2.731" y="94815" v="541331" />
      <Spectrum type="MFE" cpdAlgo="FindByMolecularFeature">
        <MSDetails p="+" />
        <Device type="TimeOfFlight" />
        <MSPeaks>
          <p rt="2.731" x="273.2171" y="94815.23" v="456681" z="1" s="M+H" />
          <p rt="2.734" x="274.2202" y="15837.16" v="76092" z="1" s="M+H+1" />
          <p rt="2.723" x="275.2226" y="2079.25" v="8559" z="1" s="M+H+2" />
        </MSPeaks>
      </Spectrum>
    </Compound>
    <Compound algo="FindByMolecularFeature">
      <Location m="113.0840" rt="2.742" y="241672" v="1542441" />
      <Spectrum type="MFE" cpdAlgo="FindByMolecularFeature">
        <MSDetails p="+" />
        <Device type="TimeOfFlight" />
        <MSPeaks>
          <p rt="2.742" x="114.0913" y="241671.77" v="1429607" z="1" s="M+H" />
          <p rt="2.740" x="115.0945" y="18156.48" v="105017" z="1" s="M+H+1" />
          <p rt="2.747" x="116.1002" y="1533.83" v="7818" z="1" s="M+H+2" />
        </MSPeaks>
      </Spectrum>
    </Compound>
    <Compound algo="FindByMolecularFeature">
      <Location m="129.1515" rt="2.948" y="53269" v="310719" />
      <Spectrum type="MFE" cpdAlgo="FindByMolecularFeature">
        <MSDetails p="+" />
        <Device type="TimeOfFlight" />
        <MSPeaks>
          <p rt="2.947" x="130.1587" y="53269.06" v="284370" z="1" s="M+H" />
          <p rt="2.948" x="131.1624" y="5127.01" v="26349" z="1" s="M+H+1" />
        </MSPeaks>
      </Spectrum>
    </Compound>
    <Compound algo="FindByMolecularFeature">
      <Location m="282.1674" rt="3.102" y="52487" v="306001" />
      <Spectrum type="MFE" cpdAlgo="FindByMolecularFeature">
        <MSDetails p="+" />
        <Device type="TimeOfFlight" />
        <MSPeaks>
          <p rt="3.102" x="283.1747" y="52486.84" v="264445" z="1" s="M+H" />
          <p rt="3.101" x="284.1783" y="7030.31" v="35780" z="1" s="M+H+1" />
          <p rt="3.103" x="285.1804" y="1470.53" v="5777" z="1" s="M+H+2" />
        </MSPeaks>
      </Spectrum>
    </Compound>
    <Compound algo="FindByMolecularFeature">
      <Location m="173.1046" rt="3.162" y="54421" v="321664" />
      <Spectrum type="MFE" cpdAlgo="FindByMolecularFeature">
        <MSDetails p="+" />
        <Device type="TimeOfFlight" />
        <MSPeaks>
          <p rt="3.162" x="174.1119" y="54420.52" v="274596" z="1" s="M+H" />
          <p rt="3.168" x="175.1150" y="4618.83" v="21922" z="1" s="M+H+1" />
          <p rt="3.162" x="176.1158" y="1007.18" v="4110" z="1" s="M+H+2" />
          <p rt="3.160" x="347.2179" y="2918.99" v="10518" z="1" s="2M+H" />
        </MSPeaks>
      </Spectrum>
    </Compound>
    <Compound algo="FindByMolecularFeature">
      <Location m="195.0867" rt="3.162" y="134146" v="775677" />
      <Spectrum type="MFE" cpdAlgo="FindByMolecularFeature">
        <MSDetails p="+" />
        <Device type="TimeOfFlight" />
        <MSPeaks>
          <p rt="3.162" x="196.0939" y="134146.30" v="710733" z="1" s="M+H" />
          <p rt="3.163" x="197.0975" y="12573.60" v="64944" z="1" s="M+H+1" />
        </MSPeaks>
      </Spectrum>
    </Compound>
    <Compound algo="FindByMolecularFeature">
      <Location m="138.0678" rt="3.162" y="287885" v="1747594" />
      <Spectrum type="MFE" cpdAlgo="FindByMolecularFeature">
        <MSDetails p="+" />
        <Device type="TimeOfFlight" />
        <MSPeaks>
          <p rt="3.162" x="139.0751" y="287885.47" v="1600927" z="1" s="M+H" />
          <p rt="3.162" x="140.0781" y="26080.99" v="146666" z="1" s="M+H+1" />
        </MSPeaks>
      </Spectrum>
    </Compound>
    <Compound algo="FindByMolecularFeature">
      <Location m="155.0942" rt="3.163" y="347151" v="2107485" />
      <Spectrum type="MFE" cpdAlgo="FindByMolecularFeature">
        <MSDetails p="+" />
        <Device type="TimeOfFlight" />
        <MSPeaks>
          <p rt="3.163" x="156.1015" y="347151.19" v="1917886" z="1" s="M+H" />
          <p rt="3.163" x="157.1046" y="34489.10" v="189599" z="1" s="M+H+1" />
        </MSPeaks>
      </Spectrum>
    </Compound>
    <Compound algo="FindByMolecularFeature">
      <Location m="110.0729" rt="3.163" y="60318" v="386662" />
      <Spectrum type="MFE" cpdAlgo="FindByMolecularFeature">
        <MSDetails p="+" />
        <Device type="TimeOfFlight" />
        <MSPeaks>
          <p rt="3.163" x="111.0802" y="60317.92" v="348170" z="1" s="M+H" />
          <p rt="3.162" x="112.0833" y="6628.54" v="38492" z="1" s="M+H+1" />
        </MSPeaks>
      </Spectrum>
    </Compound>
    <Compound algo="FindByMolecularFeature">
      <Location m="127.0993" rt="3.163" y="467496" v="2928265" />
      <Spectrum type="MFE" cpdAlgo="FindByMolecularFeature">
        <MSDetails p="+" />
        <Device type="TimeOfFlight" />
        <MSPeaks>
          <p rt="3.163" x="128.1066" y="467495.72" v="2688824" z="1" s="M+H" />
          <p rt="3.163" x="129.1097" y="41141.18" v="227531" z="1" s="M+H+1" />
          <p rt="3.156" x="130.1124" y="2265.94" v="11910" z="1" s="M+H+2" />
        </MSPeaks>
      </Spectrum>
    </Compound>
    <Compound algo="FindByMolecularFeature">
      <Location m="196.1206" rt="3.186" y="78494" v="504747" />
      <Spectrum type="MFE" cpdAlgo="FindByMolecularFeature">
        <MSDetails p="+" />
        <Device type="TimeOfFlight" />
        <MSPeaks>
          <p rt="3.186" x="197.1279" y="78493.88" v="453823" z="1" s="M+H" />
          <p rt="3.183" x="198.1311" y="8385.18" v="46770" z="1" s="M+H+1" />
          <p rt="3.189" x="199.1337" y="999.40" v="4154" z="1" s="M+H+2" />
        </MSPeaks>
      </Spectrum>
    </Compound>
    <Compound algo="FindByMolecularFeature">
      <Location m="288.2053" rt="3.240" y="620883" v="3176879" />
      <Spectrum type="MFE" cpdAlgo="FindByMolecularFeature">
        <MSDetails p="+" />
        <Device type="TimeOfFlight" />
        <MSPeaks>
          <p rt="3.240" x="289.2126" y="620883.00" v="2682320" z="1" s="M+H" />
          <p rt="3.239" x="290.2153" y="103265.80" v="440323" z="1" s="M+H+1" />
          <p rt="3.241" x="291.2174" y="12180.62" v="51208" z="1" s="M+H+2" />
          <p rt="3.238" x="577.4155" y="1183.93" v="1514" z="1" s="2M+H" />
        </MSPeaks>
      </Spectrum>
    </Compound>
    <Compound algo="FindByMolecularFeature">
      <Location m="141.1153" rt="3.264" y="108647" v="658576" />
      <Spectrum type="MFE" cpdAlgo="FindByMolecularFeature">
        <MSDetails p="+" />
        <Device type="TimeOfFlight" />
        <MSPeaks>
          <p rt="3.264" x="142.1226" y="108647.34" v="600792" z="1" s="M+H" />
          <p rt="3.266" x="143.1253" y="10734.56" v="57783" z="1" s="M+H+1" />
        </MSPeaks>
      </Spectrum>
    </Compound>
    <Compound algo="FindByMolecularFeature">
      <Location m="326.1940" rt="3.586" y="74350" v="411529" />
      <Spectrum type="MFE" cpdAlgo="FindByMolecularFeature">
        <MSDetails p="+" />
        <Device type="TimeOfFlight" />
        <MSPeaks>
          <p rt="3.586" x="327.2013" y="74349.57" v="347302" z="1" s="M+H" />
          <p rt="3.585" x="328.2043" y="11982.13" v="55508" z="1" s="M+H+1" />
          <p rt="3.589" x="329.2058" y="2076.63" v="8720" z="1" s="M+H+2" />
        </MSPeaks>
      </Spectrum>
    </Compound>
    <Compound algo="FindByMolecularFeature">
      <Location m="343.2205" rt="3.588" y="136713" v="814998" />
      <Spectrum type="MFE" cpdAlgo="FindByMolecularFeature">
        <MSDetails p="+" />
        <Device type="TimeOfFlight" />
        <MSPeaks>
          <p rt="3.587" x="344.2278" y="136712.77" v="670225" z="1" s="M+H" />
          <p rt="3.591" x="345.2315" y="23625.07" v="120815" z="1" s="M+H+1" />
          <p rt="3.594" x="346.2332" y="4697.17" v="23958" z="1" s="M+H+2" />
        </MSPeaks>
      </Spectrum>
    </Compound>
    <Compound algo="FindByMolecularFeature">
      <Location m="286.2258" rt="3.689" y="184640" v="1007884" />
      <Spectrum type="MFE" cpdAlgo="FindByMolecularFeature">
        <MSDetails p="+" />
        <Device type="TimeOfFlight" />
        <MSPeaks>
          <p rt="3.689" x="287.2330" y="184639.56" v="850934" z="1" s="M+H" />
          <p rt="3.688" x="288.2360" y="30836.66" v="141495" z="1" s="M+H+1" />
          <p rt="3.693" x="289.2383" y="3528.84" v="15455" z="1" s="M+H+2" />
        </MSPeaks>
      </Spectrum>
    </Compound>
    <Compound algo="FindByMolecularFeature">
      <Location m="217.1315" rt="3.753" y="68731" v="444913" />
      <Spectrum type="MFE" cpdAlgo="FindByMolecularFeature">
        <MSDetails p="+" />
        <Device type="TimeOfFlight" />
        <MSPeaks>
          <p rt="3.754" x="218.1387" y="68731.33" v="396956" z="1" s="M+H" />
          <p rt="3.750" x="219.1420" y="7504.13" v="40998" z="1" s="M+H+1" />
          <p rt="3.760" x="220.1426" y="1504.41" v="6959" z="1" s="M+H+2" />
        </MSPeaks>
      </Spectrum>
    </Compound>
    <Compound algo="FindByMolecularFeature">
      <Location m="387.2469" rt="4.019" y="239437" v="1465098" />
      <Spectrum type="MFE" cpdAlgo="FindByMolecularFeature">
        <MSDetails p="+" />
        <Device type="TimeOfFlight" />
        <MSPeaks>
          <p rt="4.019" x="388.2542" y="239436.95" v="1201500" z="1" s="M+H" />
          <p rt="4.019" x="389.2573" y="43884.14" v="221913" z="1" s="M+H+1" />
          <p rt="4.021" x="390.2593" y="7591.67" v="37138" z="1" s="M+H+2" />
          <p rt="4.007" x="391.2633" y="947.44" v="4547" z="1" s="M+H+3" />
        </MSPeaks>
      </Spectrum>
    </Compound>
    <Compound algo="FindByMolecularFeature">
      <Location m="370.2201" rt="4.020" y="76875" v="467526" />
      <Spectrum type="MFE" cpdAlgo="FindByMolecularFeature">
        <MSDetails p="+" />
        <Device type="TimeOfFlight" />
        <MSPeaks>
          <p rt="4.020" x="371.2273" y="76875.46" v="386568" z="1" s="M+H" />
          <p rt="4.019" x="372.2306" y="14042.79" v="69093" z="1" s="M+H+1" />
          <p rt="4.021" x="373.2332" y="2611.16" v="11864" z="1" s="M+H+2" />
        </MSPeaks>
      </Spectrum>
    </Compound>
    <Compound algo="FindByMolecularFeature">
      <Location m="302.2210" rt="4.175" y="1330428" v="7087054" />
      <Spectrum type="MFE" cpdAlgo="FindByMolecularFeature">
        <MSDetails p="+" />
        <Device type="TimeOfFlight" />
        <MSPeaks>
          <p rt="4.174" x="152.1174" y="4778.50" v="17484" z="2" s="M+2H" />
          <p rt="4.160" x="152.6212" y="1328.58" v="1574" z="2" s="M+2H+1" />
          <p rt="4.175" x="303.2283" y="1330427.63" v="5951877" z="1" s="M+H" />
          <p rt="4.175" x="304.2312" y="218184.63" v="974233" z="1" s="M+H+1" />
          <p rt="4.176" x="305.2333" y="27376.16" v="119931" z="1" s="M+H+2" />
          <p rt="4.176" x="306.2359" y="2685.07" v="11351" z="1" s="M+H+3" />
          <p rt="4.173" x="605.4480" y="2098.06" v="5302" z="1" s="2M+H" />
        </MSPeaks>
      </Spectrum>
    </Compound>
    <Compound algo="FindByMolecularFeature">
      <Location m="213.1364" rt="4.177" y="53111" v="284319" />
      <Spectrum type="MFE" cpdAlgo="FindByMolecularFeature">
        <MSDetails p="+" />
        <Device type="TimeOfFlight" />
        <MSPeaks>
          <p rt="4.199" x="107.5767" y="786.84" v="1203" z="2" s="M+2H" />
          <p rt="4.176" x="214.1436" y="53110.74" v="247857" z="1" s="M+H" />
          <p rt="4.173" x="215.1465" y="6893.04" v="32040" z="1" s="M+H+1" />
          <p rt="4.224" x="216.1556" y="785.08" v="3219" z="1" s="M+H+2" />
        </MSPeaks>
      </Spectrum>
    </Compound>
    <Compound algo="FindByMolecularFeature">
      <Location m="210.1367" rt="4.394" y="212477" v="1453803" />
      <Spectrum type="MFE" cpdAlgo="FindByMolecularFeature">
        <MSDetails p="+" />
        <Device type="TimeOfFlight" />
        <MSPeaks>
          <p rt="4.395" x="211.1440" y="212476.84" v="1275283" z="1" s="M+H" />
          <p rt="4.395" x="212.1472" y="26891.79" v="163461" z="1" s="M+H+1" />
          <p rt="4.388" x="213.1500" y="2672.94" v="15059" z="1" s="M+H+2" />
        </MSPeaks>
      </Spectrum>
    </Compound>
    <Compound algo="FindByMolecularFeature">
      <Location m="431.2734" rt="4.401" y="308345" v="1929158" />
      <Spectrum type="MFE" cpdAlgo="FindByMolecularFeature">
        <MSDetails p="+" />
        <Device type="TimeOfFlight" />
        <MSPeaks>
          <p rt="4.401" x="432.2807" y="308344.88" v="1551640" z="1" s="M+H" />
          <p rt="4.401" x="433.2836" y="62917.05" v="314700" z="1" s="M+H+1" />
          <p rt="4.403" x="434.2858" y="11282.44" v="55357" z="1" s="M+H+2" />
          <p rt="4.400" x="435.2885" y="1544.10" v="7462" z="1" s="M+H+3" />
        </MSPeaks>
      </Spectrum>
    </Compound>
    <Compound algo="FindByMolecularFeature">
      <Location m="414.2464" rt="4.401" y="77544" v="468263" />
      <Spectrum type="MFE" cpdAlgo="FindByMolecularFeature">
        <MSDetails p="+" />
        <Device type="TimeOfFlight" />
        <MSPeaks>
          <p rt="4.401" x="415.2536" y="77544.23" v="379253" z="1" s="M+H" />
          <p rt="4.402" x="416.2570" y="15460.20" v="74557" z="1" s="M+H+1" />
          <p rt="4.399" x="417.2592" y="3194.84" v="14454" z="1" s="M+H+2" />
        </MSPeaks>
      </Spectrum>
    </Compound>
    <Compound algo="FindByMolecularFeature">
      <Location m="428.1593" rt="4.434" y="60705" v="506159" />
      <Spectrum type="MFE" cpdAlgo="FindByMolecularFeature">
        <MSDetails p="+" />
        <Device type="TimeOfFlight" />
        <MSPeaks>
          <p rt="4.435" x="429.1666" y="60705.36" v="290850" z="1" s="M+H" />
          <p rt="4.431" x="430.1698" y="12023.50" v="57243" z="1" s="M+H+1" />
          <p rt="4.434" x="431.1688" y="18846.63" v="89008" z="1" s="M+H+2" />
          <p rt="4.432" x="432.1714" y="4754.72" v="22034" z="1" s="M+H+3" />
          <p rt="4.434" x="433.1648" y="6688.25" v="30994" z="1" s="M+H+4" />
          <p rt="4.434" x="434.1671" y="1601.79" v="7423" z="1" s="M+H+5" />
          <p rt="4.434" x="435.1756" y="1857.24" v="8607" z="1" s="M+H+6" />
        </MSPeaks>
      </Spectrum>
    </Compound>
    <Compound algo="FindByMolecularFeature">
      <Location m="187.1208" rt="4.435" y="177540" v="1482061" />
      <Spectrum type="MFE" cpdAlgo="FindByMolecularFeature">
        <MSDetails p="+" />
        <Device type="TimeOfFlight" />
        <MSPeaks>
          <p rt="4.436" x="188.1281" y="177540.41" v="1000872" z="1" s="M+H" />
          <p rt="4.437" x="189.1312" y="17238.46" v="96899" z="1" s="M+H+1" />
          <p rt="4.437" x="190.1333" y="2274.05" v="11868" z="1" s="M+H+2" />
          <p rt="4.430" x="375.2488" y="23681.36" v="153658" z="1" s="2M+H" />
          <p rt="4.429" x="376.2518" y="5267.99" v="32553" z="1" s="2M+H+1" />
        </MSPeaks>
      </Spectrum>
    </Compound>
    <Compound algo="FindByMolecularFeature">
      <Location m="412.1888" rt="4.435" y="110251" v="659601" />
      <Spectrum type="MFE" cpdAlgo="FindByMolecularFeature">
        <MSDetails p="+" />
        <Device type="TimeOfFlight" />
        <MSPeaks>
          <p rt="4.435" x="207.1036" y="2147.37" v="14058" z="2" s="M+2H" />
          <p rt="4.435" x="413.1960" y="110250.72" v="519489" z="1" s="M+H" />
          <p rt="4.436" x="414.1991" y="22168.62" v="105090" z="1" s="M+H+1" />
          <p rt="4.432" x="415.2009" y="4271.22" v="19213" z="1" s="M+H+2" />
          <p rt="4.417" x="416.2027" y="389.18" v="1751" z="1" s="M+H+3" />
        </MSPeaks>
      </Spectrum>
    </Compound>
    <Compound algo="FindByMolecularFeature">
      <Location m="152.0841" rt="4.436" y="196405" v="1402820" />
      <Spectrum type="MFE" cpdAlgo="FindByMolecularFeature">
        <MSDetails p="+" />
        <Device type="TimeOfFlight" />
        <MSPeaks>
          <p rt="4.437" x="153.0914" y="196404.59" v="1251954" z="1" s="M+H" />
          <p rt="4.436" x="154.0946" y="19883.03" v="128160" z="1" s="M+H+1" />
          <p rt="4.400" x="155.1056" y="2894.91" v="22706" z="1" s="M+H+2" />
        </MSPeaks>
      </Spectrum>
    </Compound>
    <Compound algo="FindByMolecularFeature">
      <Location m="124.0894" rt="4.436" y="252878" v="1707842" />
      <Spectrum type="MFE" cpdAlgo="FindByMolecularFeature">
        <MSDetails p="+" />
        <Device type="TimeOfFlight" />
        <MSPeaks>
          <p rt="4.436" x="125.0967" y="252877.55" v="1558158" z="1" s="M+H" />
          <p rt="4.433" x="126.0996" y="22858.11" v="140762" z="1" s="M+H+1" />
          <p rt="4.435" x="127.1026" y="1480.00" v="8922" z="1" s="M+H+2" />
        </MSPeaks>
      </Spectrum>
    </Compound>
    <Compound algo="FindByMolecularFeature">
      <Location m="141.1158" rt="4.436" y="1142362" v="7515932" />
      <Spectrum type="MFE" cpdAlgo="FindByMolecularFeature">
        <MSDetails p="+" />
        <Device type="TimeOfFlight" />
        <MSPeaks>
          <p rt="4.436" x="142.1231" y="1142362.38" v="6888581" z="1" s="M+H" />
          <p rt="4.436" x="143.1259" y="96998.41" v="586459" z="1" s="M+H+1" />
          <p rt="4.435" x="144.1285" y="6915.95" v="40893" z="1" s="M+H+2" />
        </MSPeaks>
      </Spectrum>
    </Compound>
    <Compound algo="FindByMolecularFeature">
      <Location m="169.1106" rt="4.437" y="1333588" v="9088517" />
      <Spectrum type="MFE" cpdAlgo="FindByMolecularFeature">
        <MSDetails p="+" />
        <Device type="TimeOfFlight" />
        <MSPeaks>
          <p rt="4.437" x="170.1179" y="1333587.50" v="8174912" z="1" s="M+H" />
          <p rt="4.437" x="171.1208" y="136606.97" v="834588" z="1" s="M+H+1" />
          <p rt="4.434" x="172.1245" y="12292.55" v="75487" z="1" s="M+H+2" />
          <p rt="4.421" x="173.1274" y="626.00" v="3531" z="1" s="M+H+3" />
        </MSPeaks>
      </Spectrum>
    </Compound>
    <Compound algo="FindByMolecularFeature">
      <Location m="209.1030" rt="4.437" y="434438" v="2826034" />
      <Spectrum type="MFE" cpdAlgo="FindByMolecularFeature">
        <MSDetails p="+" />
        <Device type="TimeOfFlight" />
        <MSPeaks>
          <p rt="4.437" x="210.1102" y="434438.44" v="2532463" z="1" s="M+H" />
          <p rt="4.437" x="211.1132" y="45801.80" v="269512" z="1" s="M+H+1" />
          <p rt="4.427" x="212.1157" y="3226.80" v="15160" z="1" s="M+H+2" />
          <p rt="4.439" x="419.2102" y="1115.33" v="4450" z="1" s="2M+H" />
        </MSPeaks>
      </Spectrum>
    </Compound>
    <Compound algo="FindByMolecularFeature">
      <Location m="134.0731" rt="4.437" y="122856" v="829245" />
      <Spectrum type="MFE" cpdAlgo="FindByMolecularFeature">
        <MSDetails p="+" />
        <Device type="TimeOfFlight" />
        <MSPeaks>
          <p rt="4.437" x="135.0804" y="122856.48" v="754126" z="1" s="M+H" />
          <p rt="4.440" x="136.0835" y="12263.41" v="75118" z="1" s="M+H+1" />
        </MSPeaks>
      </Spectrum>
    </Compound>
    <Compound algo="FindByMolecularFeature">
      <Location m="289.1888" rt="4.517" y="53495" v="295263" />
      <Spectrum type="MFE" cpdAlgo="FindByMolecularFeature">
        <MSDetails p="+" />
        <Device type="TimeOfFlight" />
        <MSPeaks>
          <p rt="4.517" x="290.1961" y="53495.11" v="249623" z="1" s="M+H" />
          <p rt="4.515" x="291.1992" y="8741.71" v="40381" z="1" s="M+H+1" />
          <p rt="4.526" x="292.2006" y="1407.27" v="5259" z="1" s="M+H+2" />
        </MSPeaks>
      </Spectrum>
    </Compound>
    <Compound algo="FindByMolecularFeature">
      <Location m="217.1677" rt="4.731" y="64124" v="351778" />
      <Spectrum type="MFE" cpdAlgo="FindByMolecularFeature">
        <MSDetails p="+" />
        <Device type="TimeOfFlight" />
        <MSPeaks>
          <p rt="4.731" x="218.1750" y="64124.10" v="319639" z="1" s="M+H" />
          <p rt="4.728" x="219.1779" y="7019.19" v="31445" z="1" s="M+H+1" />
          <p rt="4.735" x="220.1802" y="259.58" v="694" z="1" s="M+H+2" />
        </MSPeaks>
      </Spectrum>
    </Compound>
    <Compound algo="FindByMolecularFeature">
      <Location m="211.1202" rt="4.735" y="58379" v="412902" />
      <Spectrum type="MFE" cpdAlgo="FindByMolecularFeature">
        <MSDetails p="+" />
        <Device type="TimeOfFlight" />
        <MSPeaks>
          <p rt="4.734" x="212.1275" y="58378.55" v="365180" z="1" s="M+H" />
          <p rt="4.740" x="213.1311" y="7964.56" v="47721" z="1" s="M+H+1" />
        </MSPeaks>
      </Spectrum>
    </Compound>
    <Compound algo="FindByMolecularFeature">
      <Location m="210.1367" rt="4.738" y="183255" v="1295191" />
      <Spectrum type="MFE" cpdAlgo="FindByMolecularFeature">
        <MSDetails p="+" />
        <Device type="TimeOfFlight" />
        <MSPeaks>
          <p rt="4.738" x="211.1440" y="183255.00" v="1077225" z="1" s="M+H" />
          <p rt="4.738" x="212.1437" y="38389.74" v="208559" z="1" s="M+H+1" />
          <p rt="4.738" x="213.1460" y="3649.79" v="9407" z="1" s="M+H+2" />
        </MSPeaks>
      </Spectrum>
    </Compound>
    <Compound algo="FindByMolecularFeature">
      <Location m="458.2727" rt="4.745" y="66369" v="396350" />
      <Spectrum type="MFE" cpdAlgo="FindByMolecularFeature">
        <MSDetails p="+" />
        <Device type="TimeOfFlight" />
        <MSPeaks>
          <p rt="4.745" x="459.2800" y="66369.11" v="316673" z="1" s="M+H" />
          <p rt="4.745" x="460.2832" y="14194.00" v="67289" z="1" s="M+H+1" />
          <p rt="4.747" x="461.2855" y="2869.58" v="12388" z="1" s="M+H+2" />
        </MSPeaks>
      </Spectrum>
    </Compound>
    <Compound algo="FindByMolecularFeature">
      <Location m="475.2997" rt="4.746" y="302717" v="1914425" />
      <Spectrum type="MFE" cpdAlgo="FindByMolecularFeature">
        <MSDetails p="+" />
        <Device type="TimeOfFlight" />
        <MSPeaks>
          <p rt="4.746" x="476.3069" y="302717.19" v="1519657" z="1" s="M+H" />
          <p rt="4.747" x="477.3099" y="64439.95" v="322599" z="1" s="M+H+1" />
          <p rt="4.747" x="478.3119" y="12867.37" v="64144" z="1" s="M+H+2" />
          <p rt="4.745" x="479.3143" y="1670.28" v="8026" z="1" s="M+H+3" />
        </MSPeaks>
      </Spectrum>
    </Compound>
    <Compound algo="FindByMolecularFeature">
      <Location m="193.1083" rt="4.760" y="67476" v="1074004" />
      <Spectrum type="MFE" cpdAlgo="FindByMolecularFeature">
        <MSDetails p="+" />
        <Device type="TimeOfFlight" />
        <MSPeaks>
          <p rt="4.762" x="194.1156" y="67475.63" v="890620" z="1" s="M+H" />
          <p rt="4.753" x="195.1164" y="13249.87" v="169291" z="1" s="M+H+1" />
          <p rt="4.745" x="196.1051" y="2365.70" v="14094" z="1" s="M+H+2" />
        </MSPeaks>
      </Spectrum>
    </Compound>
    <Compound algo="FindByMolecularFeature">
      <Location m="171.1258" rt="4.762" y="108632" v="1560164" />
      <Spectrum type="MFE" cpdAlgo="FindByMolecularFeature">
        <MSDetails p="+" />
        <Device type="TimeOfFlight" />
        <MSPeaks>
          <p rt="4.763" x="172.1331" y="108631.85" v="1421739" z="1" s="M+H" />
          <p rt="4.759" x="173.1361" y="11046.41" v="138425" z="1" s="M+H+1" />
        </MSPeaks>
      </Spectrum>
    </Compound>
    <Compound algo="FindByMolecularFeature">
      <Location m="243.1471" rt="4.791" y="70545" v="512175" />
      <Spectrum type="MFE" cpdAlgo="FindByMolecularFeature">
        <MSDetails p="+" />
        <Device type="TimeOfFlight" />
        <MSPeaks>
          <p rt="4.791" x="244.1544" y="70545.02" v="439873" z="1" s="M+H" />
          <p rt="4.794" x="245.1567" y="10123.62" v="60517" z="1" s="M+H+1" />
          <p rt="4.785" x="246.1578" y="1554.53" v="11785" z="1" s="M+H+2" />
        </MSPeaks>
      </Spectrum>
    </Compound>
    <Compound algo="FindByMolecularFeature">
      <Location m="519.3256" rt="5.058" y="238667" v="1552074" />
      <Spectrum type="MFE" cpdAlgo="FindByMolecularFeature">
        <MSDetails p="+" />
        <Device type="TimeOfFlight" />
        <MSPeaks>
          <p rt="5.059" x="520.3329" y="238666.89" v="1202615" z="1" s="M+H" />
          <p rt="5.057" x="521.3361" y="56240.79" v="282075" z="1" s="M+H+1" />
          <p rt="5.059" x="522.3382" y="12249.68" v="59630" z="1" s="M+H+2" />
          <p rt="5.054" x="523.3408" y="1613.11" v="7754" z="1" s="M+H+3" />
        </MSPeaks>
      </Spectrum>
    </Compound>
    <Compound algo="FindByMolecularFeature">
      <Location m="356.2307" rt="5.147" y="61919" v="375264" />
      <Spectrum type="MFE" cpdAlgo="FindByMolecularFeature">
        <MSDetails p="+" />
        <Device type="TimeOfFlight" />
        <MSPeaks>
          <p rt="5.141" x="179.1200" y="3448.27" v="10141" z="2" s="M+2H" />
          <p rt="5.147" x="357.2381" y="61919.08" v="291728" z="1" s="M+H" />
          <p rt="5.148" x="358.2415" y="12674.40" v="58606" z="1" s="M+H+1" />
          <p rt="5.129" x="359.2494" y="2926.34" v="14789" z="1" s="M+H+2" />
        </MSPeaks>
      </Spectrum>
    </Compound>
    <Compound algo="FindByMolecularFeature">
      <Location m="316.2362" rt="5.155" y="170594" v="930221" />
      <Spectrum type="MFE" cpdAlgo="FindByMolecularFeature">
        <MSDetails p="+" />
        <Device type="TimeOfFlight" />
        <MSPeaks>
          <p rt="5.155" x="317.2435" y="170593.95" v="773442" z="1" s="M+H" />
          <p rt="5.156" x="318.2466" y="31028.16" v="139811" z="1" s="M+H+1" />
          <p rt="5.152" x="319.2487" y="3994.84" v="16969" z="1" s="M+H+2" />
        </MSPeaks>
      </Spectrum>
    </Compound>
    <Compound algo="FindByMolecularFeature">
      <Location m="153.1153" rt="5.312" y="104049" v="680057" />
      <Spectrum type="MFE" cpdAlgo="FindByMolecularFeature">
        <MSDetails p="+" />
        <Device type="TimeOfFlight" />
        <MSPeaks>
          <p rt="5.312" x="154.1226" y="104049.26" v="611269" z="1" s="M+H" />
          <p rt="5.316" x="155.1259" y="12083.51" v="68788" z="1" s="M+H+1" />
        </MSPeaks>
      </Spectrum>
    </Compound>
    <Compound algo="FindByMolecularFeature">
      <Location m="563.3515" rt="5.339" y="153280" v="1041005" />
      <Spectrum type="MFE" cpdAlgo="FindByMolecularFeature">
        <MSDetails p="+" />
        <Device type="TimeOfFlight" />
        <MSPeaks>
          <p rt="5.339" x="564.3588" y="153279.94" v="783323" z="1" s="M+H" />
          <p rt="5.340" x="565.3620" y="40092.63" v="205321" z="1" s="M+H+1" />
          <p rt="5.336" x="566.3640" y="8927.47" v="44310" z="1" s="M+H+2" />
          <p rt="5.342" x="567.3662" y="1649.80" v="8051" z="1" s="M+H+3" />
        </MSPeaks>
      </Spectrum>
    </Compound>
    <Compound algo="FindByMolecularFeature">
      <Location m="244.1211" rt="5.389" y="78543" v="597845" />
      <Spectrum type="MFE" cpdAlgo="FindByMolecularFeature">
        <MSDetails p="+" />
        <Device type="TimeOfFlight" />
        <MSPeaks>
          <p rt="5.388" x="245.1284" y="78542.78" v="488715" z="1" s="M+H" />
          <p rt="5.392" x="246.1319" y="15231.93" v="97320" z="1" s="M+H+1" />
          <p rt="5.398" x="247.1352" y="1971.83" v="11810" z="1" s="M+H+2" />
        </MSPeaks>
      </Spectrum>
    </Compound>
    <Compound algo="FindByMolecularFeature">
      <Location m="303.2044" rt="5.543" y="95535" v="518718" />
      <Spectrum type="MFE" cpdAlgo="FindByMolecularFeature">
        <MSDetails p="+" />
        <Device type="TimeOfFlight" />
        <MSPeaks>
          <p rt="5.544" x="304.2117" y="95534.51" v="421884" z="1" s="M+H" />
          <p rt="5.545" x="305.2150" y="17486.29" v="76948" z="1" s="M+H+1" />
          <p rt="5.541" x="306.2129" y="3544.87" v="18730" z="1" s="M+H+2" />
          <p rt="5.513" x="307.2049" y="275.61" v="1156" z="1" s="M+H+3" />
        </MSPeaks>
      </Spectrum>
    </Compound>
    <Compound algo="FindByMolecularFeature">
      <Location m="607.3775" rt="5.595" y="81747" v="571341" />
      <Spectrum type="MFE" cpdAlgo="FindByMolecularFeature">
        <MSDetails p="+" />
        <Device type="TimeOfFlight" />
        <MSPeaks>
          <p rt="5.595" x="608.3847" y="81747.18" v="419708" z="1" s="M+H" />
          <p rt="5.595" x="609.3882" y="24209.20" v="121592" z="1" s="M+H+1" />
          <p rt="5.593" x="610.3908" y="5457.08" v="26583" z="1" s="M+H+2" />
          <p rt="5.593" x="611.3922" y="709.67" v="3457" z="1" s="M+H+3" />
        </MSPeaks>
      </Spectrum>
    </Compound>
    <Compound algo="FindByMolecularFeature">
      <Location m="196.1100" rt="5.683" y="202714" v="1435742" />
      <Spectrum type="MFE" cpdAlgo="FindByMolecularFeature">
        <MSDetails p="+" />
        <Device type="TimeOfFlight" />
        <MSPeaks>
          <p rt="5.682" x="197.1173" y="202713.77" v="1260273" z="1" s="M+H" />
          <p rt="5.686" x="198.1206" y="24304.62" v="156465" z="1" s="M+H+1" />
          <p rt="5.685" x="199.1238" y="3008.57" v="19005" z="1" s="M+H+2" />
        </MSPeaks>
      </Spectrum>
    </Compound>
    <Compound algo="FindByMolecularFeature">
      <Location m="241.1314" rt="5.751" y="100370" v="724650" />
      <Spectrum type="MFE" cpdAlgo="FindByMolecularFeature">
        <MSDetails p="+" />
        <Device type="TimeOfFlight" />
        <MSPeaks>
          <p rt="5.751" x="242.1386" y="100370.09" v="627108" z="1" s="M+H" />
          <p rt="5.751" x="243.1419" y="15597.40" v="97542" z="1" s="M+H+1" />
        </MSPeaks>
      </Spectrum>
    </Compound>
    <Compound algo="FindByMolecularFeature">
      <Location m="183.1260" rt="5.772" y="291186" v="1997971" />
      <Spectrum type="MFE" cpdAlgo="FindByMolecularFeature">
        <MSDetails p="+" />
        <Device type="TimeOfFlight" />
        <MSPeaks>
          <p rt="5.773" x="184.1332" y="291186.25" v="1759077" z="1" s="M+H" />
          <p rt="5.770" x="185.1364" y="34761.64" v="206302" z="1" s="M+H+1" />
          <p rt="5.746" x="186.1467" y="5017.62" v="32593" z="1" s="M+H+2" />
        </MSPeaks>
      </Spectrum>
    </Compound>
    <Compound algo="FindByMolecularFeature">
      <Location m="155.1309" rt="5.772" y="139904" v="927315" />
      <Spectrum type="MFE" cpdAlgo="FindByMolecularFeature">
        <MSDetails p="+" />
        <Device type="TimeOfFlight" />
        <MSPeaks>
          <p rt="5.772" x="156.1382" y="139903.56" v="830417" z="1" s="M+H" />
          <p rt="5.774" x="157.1414" y="15995.23" v="94031" z="1" s="M+H+1" />
          <p rt="5.740" x="158.1451" y="572.30" v="2867" z="1" s="M+H+2" />
        </MSPeaks>
      </Spectrum>
    </Compound>
    <Compound algo="FindByMolecularFeature">
      <Location m="225.1363" rt="6.126" y="72032" v="556451" />
      <Spectrum type="MFE" cpdAlgo="FindByMolecularFeature">
        <MSDetails p="+" />
        <Device type="TimeOfFlight" />
        <MSPeaks>
          <p rt="6.126" x="226.1435" y="72031.69" v="475408" z="1" s="M+H" />
          <p rt="6.126" x="227.1462" y="11686.74" v="76716" z="1" s="M+H+1" />
          <p rt="6.130" x="228.1426" y="1410.45" v="4327" z="1" s="M+H+2" />
        </MSPeaks>
      </Spectrum>
    </Compound>
    <Compound algo="FindByMolecularFeature">
      <Location m="330.2517" rt="6.127" y="100445" v="563028" />
      <Spectrum type="MFE" cpdAlgo="FindByMolecularFeature">
        <MSDetails p="+" />
        <Device type="TimeOfFlight" />
        <MSPeaks>
          <p rt="6.127" x="166.1328" y="2512.83" v="9230" z="2" s="M+2H" />
          <p rt="6.127" x="331.2590" y="100445.39" v="455497" z="1" s="M+H" />
          <p rt="6.128" x="332.2621" y="19291.86" v="86459" z="1" s="M+H+1" />
          <p rt="6.119" x="333.2644" y="2836.99" v="11841" z="1" s="M+H+2" />
        </MSPeaks>
      </Spectrum>
    </Compound>
    <Compound algo="FindByMolecularFeature">
      <Location m="231.1838" rt="6.244" y="520084" v="2850666" />
      <Spectrum type="MFE" cpdAlgo="FindByMolecularFeature">
        <MSDetails p="+" />
        <Device type="TimeOfFlight" />
        <MSPeaks>
          <p rt="6.244" x="232.1911" y="520083.59" v="2480829" z="1" s="M+H" />
          <p rt="6.244" x="233.1938" y="69251.00" v="326982" z="1" s="M+H+1" />
          <p rt="6.247" x="234.1962" y="7500.03" v="34804" z="1" s="M+H+2" />
          <p rt="6.253" x="235.2008" y="880.32" v="4002" z="1" s="M+H+3" />
          <p rt="6.238" x="463.3738" y="896.01" v="2024" z="1" s="2M+H" />
        </MSPeaks>
      </Spectrum>
    </Compound>
    <Compound algo="FindByMolecularFeature">
      <Location m="142.0993" rt="6.244" y="68421" v="368638" />
      <Spectrum type="MFE" cpdAlgo="FindByMolecularFeature">
        <MSDetails p="+" />
        <Device type="TimeOfFlight" />
        <MSPeaks>
          <p rt="6.245" x="143.1066" y="68420.51" v="337695" z="1" s="M+H" />
          <p rt="6.242" x="144.1095" y="6511.51" v="30944" z="1" s="M+H+1" />
        </MSPeaks>
      </Spectrum>
    </Compound>
    <Compound algo="FindByMolecularFeature">
      <Location m="167.1310" rt="6.609" y="111746" v="779023" />
      <Spectrum type="MFE" cpdAlgo="FindByMolecularFeature">
        <MSDetails p="+" />
        <Device type="TimeOfFlight" />
        <MSPeaks>
          <p rt="6.609" x="168.1383" y="111746.23" v="699401" z="1" s="M+H" />
          <p rt="6.609" x="169.1412" y="12582.47" v="79622" z="1" s="M+H+1" />
        </MSPeaks>
      </Spectrum>
    </Compound>
    <Compound algo="FindByMolecularFeature">
      <Location m="170.1416" rt="6.681" y="82789" v="1069084" />
      <Spectrum type="MFE" cpdAlgo="FindByMolecularFeature">
        <MSDetails p="+" />
        <Device type="TimeOfFlight" />
        <MSPeaks>
          <p rt="6.681" x="171.1489" y="82788.65" v="958129" z="1" s="M+H" />
          <p rt="6.682" x="172.1523" y="8636.07" v="107848" z="1" s="M+H+1" />
          <p rt="6.651" x="173.1547" y="712.39" v="3107" z="1" s="M+H+2" />
        </MSPeaks>
      </Spectrum>
    </Compound>
    <Compound algo="FindByMolecularFeature">
      <Location m="169.1466" rt="7.064" y="89555" v="709607" />
      <Spectrum type="MFE" cpdAlgo="FindByMolecularFeature">
        <MSDetails p="+" />
        <Device type="TimeOfFlight" />
        <MSPeaks>
          <p rt="7.063" x="170.1539" y="89555.49" v="585219" z="1" s="M+H" />
          <p rt="7.069" x="171.1530" y="15383.34" v="124387" z="1" s="M+H+1" />
        </MSPeaks>
      </Spectrum>
    </Compound>
    <Compound algo="FindByMolecularFeature">
      <Location m="197.1417" rt="7.070" y="287215" v="2331255" />
      <Spectrum type="MFE" cpdAlgo="FindByMolecularFeature">
        <MSDetails p="+" />
        <Device type="TimeOfFlight" />
        <MSPeaks>
          <p rt="7.070" x="198.1490" y="287214.91" v="2068916" z="1" s="M+H" />
          <p rt="7.071" x="199.1520" y="37226.88" v="262338" z="1" s="M+H+1" />
        </MSPeaks>
      </Spectrum>
    </Compound>
    <Compound algo="FindByMolecularFeature">
      <Location m="245.1992" rt="7.646" y="351777" v="1979509" />
      <Spectrum type="MFE" cpdAlgo="FindByMolecularFeature">
        <MSDetails p="+" />
        <Device type="TimeOfFlight" />
        <MSPeaks>
          <p rt="7.645" x="246.2065" y="351776.56" v="1711035" z="1" s="M+H" />
          <p rt="7.647" x="247.2096" y="51175.96" v="242978" z="1" s="M+H+1" />
          <p rt="7.650" x="248.2116" y="5397.52" v="25496" z="1" s="M+H+2" />
        </MSPeaks>
      </Spectrum>
    </Compound>
    <Compound algo="FindByMolecularFeature">
      <Location m="307.2145" rt="7.713" y="74223" v="440561" />
      <Spectrum type="MFE" cpdAlgo="FindByMolecularFeature">
        <MSDetails p="+" />
        <Device type="TimeOfFlight" />
        <MSPeaks>
          <p rt="7.714" x="308.2218" y="74223.19" v="359683" z="1" s="M+H" />
          <p rt="7.710" x="309.2194" y="19681.03" v="80878" z="1" s="M+H+1" />
        </MSPeaks>
      </Spectrum>
    </Compound>
    <Compound algo="FindByMolecularFeature">
      <Location m="208.1099" rt="8.218" y="66983" v="511809" />
      <Spectrum type="MFE" cpdAlgo="FindByMolecularFeature">
        <MSDetails p="+" />
        <Device type="TimeOfFlight" />
        <MSPeaks>
          <p rt="8.218" x="209.1171" y="66983.12" v="454588" z="1" s="M+H" />
          <p rt="8.218" x="210.1204" y="8625.31" v="57221" z="1" s="M+H+1" />
        </MSPeaks>
      </Spectrum>
    </Compound>
    <Compound algo="FindByMolecularFeature">
      <Location m="211.1569" rt="8.301" y="63246" v="499040" />
      <Spectrum type="MFE" cpdAlgo="FindByMolecularFeature">
        <MSDetails p="+" />
        <Device type="TimeOfFlight" />
        <MSPeaks>
          <p rt="8.301" x="212.1642" y="63245.94" v="427148" z="1" s="M+H" />
          <p rt="8.302" x="213.1668" y="8765.56" v="66558" z="1" s="M+H+1" />
          <p rt="8.300" x="214.1690" y="1072.64" v="5334" z="1" s="M+H+2" />
        </MSPeaks>
      </Spectrum>
    </Compound>
    <Compound algo="FindByMolecularFeature">
      <Location m="263.2248" rt="8.734" y="117203" v="769582" />
      <Spectrum type="MFE" cpdAlgo="FindByMolecularFeature">
        <MSDetails p="+" />
        <Device type="TimeOfFlight" />
        <MSPeaks>
          <p rt="8.734" x="264.2321" y="117202.50" v="635294" z="1" s="M+H" />
          <p rt="8.736" x="265.2355" y="23500.56" v="125336" z="1" s="M+H+1" />
          <p rt="8.734" x="266.2370" y="2625.17" v="8952" z="1" s="M+H+2" />
        </MSPeaks>
      </Spectrum>
    </Compound>
    <Compound algo="FindByMolecularFeature">
      <Location m="218.1671" rt="8.735" y="328757" v="2348066" />
      <Spectrum type="MFE" cpdAlgo="FindByMolecularFeature">
        <MSDetails p="+" />
        <Device type="TimeOfFlight" />
        <MSPeaks>
          <p rt="8.735" x="219.1743" y="328757.09" v="1976806" z="1" s="M+H" />
          <p rt="8.735" x="220.1775" y="56364.16" v="327690" z="1" s="M+H+1" />
          <p rt="8.734" x="221.1814" y="6266.85" v="43571" z="1" s="M+H+2" />
        </MSPeaks>
      </Spectrum>
    </Compound>
    <Compound algo="FindByMolecularFeature">
      <Location m="143.1310" rt="8.791" y="132576" v="1077145" />
      <Spectrum type="MFE" cpdAlgo="FindByMolecularFeature">
        <MSDetails p="+" />
        <Device type="TimeOfFlight" />
        <MSPeaks>
          <p rt="8.791" x="144.1382" y="132575.52" v="986140" z="1" s="M+H" />
          <p rt="8.792" x="145.1416" y="11806.37" v="87865" z="1" s="M+H+1" />
          <p rt="8.781" x="146.1437" y="803.64" v="3140" z="1" s="M+H+2" />
        </MSPeaks>
      </Spectrum>
    </Compound>
    <Compound algo="FindByMolecularFeature">
      <Location m="259.2153" rt="8.905" y="717750" v="3886198" />
      <Spectrum type="MFE" cpdAlgo="FindByMolecularFeature">
        <MSDetails p="+" />
        <Device type="TimeOfFlight" />
        <MSPeaks>
          <p rt="8.905" x="260.2226" y="717750.06" v="3307195" z="1" s="M+H" />
          <p rt="8.905" x="261.2255" y="109737.27" v="511794" z="1" s="M+H+1" />
          <p rt="8.905" x="262.2280" y="12188.97" v="54726" z="1" s="M+H+2" />
          <p rt="8.920" x="263.2304" y="1453.29" v="6433" z="1" s="M+H+3" />
          <p rt="8.903" x="519.4364" y="1393.45" v="3025" z="1" s="2M+H" />
        </MSPeaks>
      </Spectrum>
    </Compound>
    <Compound algo="FindByMolecularFeature">
      <Location m="170.1311" rt="8.907" y="86040" v="473030" />
      <Spectrum type="MFE" cpdAlgo="FindByMolecularFeature">
        <MSDetails p="+" />
        <Device type="TimeOfFlight" />
        <MSPeaks>
          <p rt="8.907" x="171.1383" y="86040.16" v="426659" z="1" s="M+H" />
          <p rt="8.907" x="172.1405" y="9608.41" v="46371" z="1" s="M+H+1" />
        </MSPeaks>
      </Spectrum>
    </Compound>
    <Compound algo="FindByMolecularFeature">
      <Location m="211.0745" rt="9.080" y="97201" v="885243" />
      <Spectrum type="MFE" cpdAlgo="FindByMolecularFeature">
        <MSDetails p="+" />
        <Device type="TimeOfFlight" />
        <MSPeaks>
          <p rt="9.081" x="212.0818" y="97200.58" v="771952" z="1" s="M+H" />
          <p rt="9.077" x="213.0850" y="13516.06" v="105639" z="1" s="M+H+1" />
          <p rt="9.083" x="214.0888" y="936.69" v="7652" z="1" s="M+H+2" />
        </MSPeaks>
      </Spectrum>
    </Compound>
    <Compound algo="FindByMolecularFeature">
      <Location m="186.1190" rt="9.200" y="126049" v="1752733" />
      <Spectrum type="MFE" cpdAlgo="FindByMolecularFeature">
        <MSDetails p="+" />
        <Device type="TimeOfFlight" />
        <MSPeaks>
          <p rt="9.200" x="187.1263" y="126049.24" v="1519176" z="1" s="M+H" />
          <p rt="9.202" x="188.1291" y="14698.88" v="168114" z="1" s="M+H+1" />
          <p rt="9.197" x="189.1237" y="5890.08" v="65442" z="1" s="M+H+2" />
        </MSPeaks>
      </Spectrum>
    </Compound>
    <Compound algo="FindByMolecularFeature">
      <Location m="319.1995" rt="9.293" y="115938" v="1042805" />
      <Spectrum type="MFE" cpdAlgo="FindByMolecularFeature">
        <MSDetails p="+" />
        <Device type="TimeOfFlight" />
        <MSPeaks>
          <p rt="9.294" x="320.2068" y="115938.03" v="847351" z="1" s="M+H" />
          <p rt="9.291" x="321.2100" y="21576.36" v="157505" z="1" s="M+H+1" />
          <p rt="9.293" x="322.2070" y="5522.26" v="37949" z="1" s="M+H+2" />
        </MSPeaks>
      </Spectrum>
    </Compound>
    <Compound algo="FindByMolecularFeature">
      <Location m="265.2040" rt="9.427" y="56591" v="526796" />
      <Spectrum type="MFE" cpdAlgo="FindByMolecularFeature">
        <MSDetails p="+" />
        <Device type="TimeOfFlight" />
        <MSPeaks>
          <p rt="9.426" x="266.2113" y="56590.80" v="401520" z="1" s="M+H" />
          <p rt="9.430" x="267.2117" y="17946.17" v="100779" z="1" s="M+H+1" />
          <p rt="9.416" x="268.1986" y="4469.60" v="24496" z="1" s="M+H+2" />
        </MSPeaks>
      </Spectrum>
    </Compound>
    <Compound algo="FindByMolecularFeature">
      <Location m="225.1727" rt="9.479" y="51588" v="407489" />
      <Spectrum type="MFE" cpdAlgo="FindByMolecularFeature">
        <MSDetails p="+" />
        <Device type="TimeOfFlight" />
        <MSPeaks>
          <p rt="9.479" x="226.1800" y="51588.33" v="347307" z="1" s="M+H" />
          <p rt="9.478" x="227.1828" y="8805.10" v="60181" z="1" s="M+H+1" />
        </MSPeaks>
      </Spectrum>
    </Compound>
    <Compound algo="FindByMolecularFeature">
      <Location m="368.2828" rt="9.551" y="93634" v="569072" />
      <Spectrum type="MFE" cpdAlgo="FindByMolecularFeature">
        <MSDetails p="+" />
        <Device type="TimeOfFlight" />
        <MSPeaks>
          <p rt="9.551" x="369.2900" y="93634.19" v="425264" z="1" s="M+H" />
          <p rt="9.549" x="370.2933" y="24641.97" v="111502" z="1" s="M+H+1" />
          <p rt="9.551" x="371.3021" y="6128.12" v="28212" z="1" s="M+H+2" />
          <p rt="9.556" x="372.3070" y="943.11" v="4094" z="1" s="M+H+3" />
        </MSPeaks>
      </Spectrum>
    </Compound>
    <Compound algo="FindByMolecularFeature">
      <Location m="265.2040" rt="9.774" y="66635" v="584884" />
      <Spectrum type="MFE" cpdAlgo="FindByMolecularFeature">
        <MSDetails p="+" />
        <Device type="TimeOfFlight" />
        <MSPeaks>
          <p rt="9.774" x="266.2113" y="66634.94" v="458504" z="1" s="M+H" />
          <p rt="9.775" x="267.2120" y="18409.09" v="126379" z="1" s="M+H+1" />
        </MSPeaks>
      </Spectrum>
    </Compound>
    <Compound algo="FindByMolecularFeature">
      <Location m="368.2834" rt="9.799" y="686753" v="4185244" />
      <Spectrum type="MFE" cpdAlgo="FindByMolecularFeature">
        <MSDetails p="+" />
        <Device type="TimeOfFlight" />
        <MSPeaks>
          <p rt="9.799" x="369.2907" y="686752.56" v="3184709" z="1" s="M+H" />
          <p rt="9.799" x="370.2936" y="188022.72" v="871183" z="1" s="M+H+1" />
          <p rt="9.799" x="371.2967" y="25411.70" v="117084" z="1" s="M+H+2" />
          <p rt="9.794" x="372.2990" y="2672.64" v="12268" z="1" s="M+H+3" />
        </MSPeaks>
      </Spectrum>
    </Compound>
    <Compound algo="FindByMolecularFeature">
      <Location m="308.1989" rt="9.907" y="99656" v="852353" />
      <Spectrum type="MFE" cpdAlgo="FindByMolecularFeature">
        <MSDetails p="+" />
        <Device type="TimeOfFlight" />
        <MSPeaks>
          <p rt="9.907" x="309.2062" y="99655.98" v="707407" z="1" s="M+H" />
          <p rt="9.907" x="310.2090" y="20281.20" v="144947" z="1" s="M+H+1" />
        </MSPeaks>
      </Spectrum>
    </Compound>
    <Compound algo="FindByMolecularFeature">
      <Location m="290.1883" rt="9.911" y="110463" v="985265" />
      <Spectrum type="MFE" cpdAlgo="FindByMolecularFeature">
        <MSDetails p="+" />
        <Device type="TimeOfFlight" />
        <MSPeaks>
          <p rt="9.912" x="291.1956" y="110463.07" v="826690" z="1" s="M+H" />
          <p rt="9.909" x="292.1988" y="20842.24" v="158575" z="1" s="M+H+1" />
        </MSPeaks>
      </Spectrum>
    </Compound>
    <Compound algo="FindByMolecularFeature">
      <Location m="223.1933" rt="9.979" y="52161" v="428333" />
      <Spectrum type="MFE" cpdAlgo="FindByMolecularFeature">
        <MSDetails p="+" />
        <Device type="TimeOfFlight" />
        <MSPeaks>
          <p rt="9.980" x="224.2006" y="52160.99" v="364634" z="1" s="M+H" />
          <p rt="9.975" x="225.2039" y="9135.82" v="63699" z="1" s="M+H+1" />
        </MSPeaks>
      </Spectrum>
    </Compound>
    <Compound algo="FindByMolecularFeature">
      <Location m="162.1042" rt="10.002" y="72165" v="633168" />
      <Spectrum type="MFE" cpdAlgo="FindByMolecularFeature">
        <MSDetails p="+" />
        <Device type="TimeOfFlight" />
        <MSPeaks>
          <p rt="10.001" x="163.1115" y="72164.78" v="553259" z="1" s="M+H" />
          <p rt="10.006" x="164.1149" y="10494.37" v="79909" z="1" s="M+H+1" />
        </MSPeaks>
      </Spectrum>
    </Compound>
    <Compound algo="FindByMolecularFeature">
      <Location m="184.1460" rt="10.039" y="54797" v="301004" />
      <Spectrum type="MFE" cpdAlgo="FindByMolecularFeature">
        <MSDetails p="+" />
        <Device type="TimeOfFlight" />
        <MSPeaks>
          <p rt="10.038" x="185.1533" y="54797.27" v="264807" z="1" s="M+H" />
          <p rt="10.043" x="186.1562" y="5997.53" v="36196" z="1" s="M+H+1" />
        </MSPeaks>
      </Spectrum>
    </Compound>
    <Compound algo="FindByMolecularFeature">
      <Location m="273.2306" rt="10.040" y="432073" v="2478322" />
      <Spectrum type="MFE" cpdAlgo="FindByMolecularFeature">
        <MSDetails p="+" />
        <Device type="TimeOfFlight" />
        <MSPeaks>
          <p rt="10.040" x="274.2379" y="432072.53" v="2104306" z="1" s="M+H" />
          <p rt="10.040" x="275.2408" y="70724.60" v="341308" z="1" s="M+H+1" />
          <p rt="10.031" x="276.2396" y="5895.29" v="32708" z="1" s="M+H+2" />
        </MSPeaks>
      </Spectrum>
    </Compound>
    <Compound algo="FindByMolecularFeature">
      <Location m="194.0942" rt="10.144" y="173809" v="1493816" />
      <Spectrum type="MFE" cpdAlgo="FindByMolecularFeature">
        <MSDetails p="+" />
        <Device type="TimeOfFlight" />
        <MSPeaks>
          <p rt="10.144" x="195.1015" y="173809.23" v="1312560" z="1" s="M+H" />
          <p rt="10.144" x="196.1051" y="22331.59" v="168415" z="1" s="M+H+1" />
          <p rt="10.147" x="197.1101" y="1765.21" v="12842" z="1" s="M+H+2" />
        </MSPeaks>
      </Spectrum>
    </Compound>
    <Compound algo="FindByMolecularFeature">
      <Location m="180.1151" rt="10.176" y="132745" v="1178757" />
      <Spectrum type="MFE" cpdAlgo="FindByMolecularFeature">
        <MSDetails p="+" />
        <Device type="TimeOfFlight" />
        <MSPeaks>
          <p rt="10.176" x="181.1224" y="132745.42" v="1037269" z="1" s="M+H" />
          <p rt="10.174" x="182.1255" y="16463.58" v="130918" z="1" s="M+H+1" />
          <p rt="10.191" x="183.1257" y="1561.46" v="10570" z="1" s="M+H+2" />
        </MSPeaks>
      </Spectrum>
    </Compound>
    <Compound algo="FindByMolecularFeature">
      <Location m="290.1885" rt="10.243" y="215479" v="2139421" />
      <Spectrum type="MFE" cpdAlgo="FindByMolecularFeature">
        <MSDetails p="+" />
        <Device type="TimeOfFlight" />
        <MSPeaks>
          <p rt="10.243" x="291.1958" y="215479.45" v="1799432" z="1" s="M+H" />
          <p rt="10.240" x="292.1989" y="42252.76" v="339989" z="1" s="M+H+1" />
        </MSPeaks>
      </Spectrum>
    </Compound>
    <Compound algo="FindByMolecularFeature">
      <Location m="272.1781" rt="10.244" y="443783" v="4896947" />
      <Spectrum type="MFE" cpdAlgo="FindByMolecularFeature">
        <MSDetails p="+" />
        <Device type="TimeOfFlight" />
        <MSPeaks>
          <p rt="10.244" x="273.1854" y="443782.59" v="4146368" z="1" s="M+H" />
          <p rt="10.243" x="274.1883" y="79772.55" v="750579" z="1" s="M+H+1" />
        </MSPeaks>
      </Spectrum>
    </Compound>
    <Compound algo="FindByMolecularFeature">
      <Location m="223.1934" rt="10.373" y="59538" v="567464" />
      <Spectrum type="MFE" cpdAlgo="FindByMolecularFeature">
        <MSDetails p="+" />
        <Device type="TimeOfFlight" />
        <MSPeaks>
          <p rt="10.374" x="224.2007" y="59537.93" v="488804" z="1" s="M+H" />
          <p rt="10.370" x="225.2044" y="9577.39" v="78660" z="1" s="M+H+1" />
        </MSPeaks>
      </Spectrum>
    </Compound>
    <Compound algo="FindByMolecularFeature">
      <Location m="286.1934" rt="10.526" y="265642" v="2433892" />
      <Spectrum type="MFE" cpdAlgo="FindByMolecularFeature">
        <MSDetails p="+" />
        <Device type="TimeOfFlight" />
        <MSPeaks>
          <p rt="10.526" x="287.2007" y="265641.66" v="1957291" z="1" s="M+H" />
          <p rt="10.526" x="288.2040" y="57280.96" v="414460" z="1" s="M+H+1" />
          <p rt="10.519" x="289.2069" y="8730.67" v="62141" z="1" s="M+H+2" />
        </MSPeaks>
      </Spectrum>
    </Compound>
    <Compound algo="FindByMolecularFeature">
      <Location m="329.2566" rt="10.629" y="80574" v="904238" />
      <Spectrum type="MFE" cpdAlgo="FindByMolecularFeature">
        <MSDetails p="+" />
        <Device type="TimeOfFlight" />
        <MSPeaks>
          <p rt="10.629" x="330.2639" y="80573.93" v="771781" z="1" s="M+H" />
          <p rt="10.631" x="331.2671" y="15457.49" v="132457" z="1" s="M+H+1" />
        </MSPeaks>
      </Spectrum>
    </Compound>
    <Compound algo="FindByMolecularFeature">
      <Location m="272.1777" rt="10.644" y="122781" v="779105" />
      <Spectrum type="MFE" cpdAlgo="FindByMolecularFeature">
        <MSDetails p="+" />
        <Device type="TimeOfFlight" />
        <MSPeaks>
          <p rt="10.644" x="273.1850" y="122780.99" v="653908" z="1" s="M+H" />
          <p rt="10.642" x="274.1887" y="23577.20" v="125198" z="1" s="M+H+1" />
        </MSPeaks>
      </Spectrum>
    </Compound>
    <Compound algo="FindByMolecularFeature">
      <Location m="157.1464" rt="10.747" y="50091" v="520172" />
      <Spectrum type="MFE" cpdAlgo="FindByMolecularFeature">
        <MSDetails p="+" />
        <Device type="TimeOfFlight" />
        <MSPeaks>
          <p rt="10.748" x="158.1537" y="50090.61" v="480262" z="1" s="M+H" />
          <p rt="10.742" x="159.1574" y="5751.89" v="39911" z="1" s="M+H+1" />
        </MSPeaks>
      </Spectrum>
    </Compound>
    <Compound algo="FindByMolecularFeature">
      <Location m="263.1888" rt="10.771" y="58195" v="576720" />
      <Spectrum type="MFE" cpdAlgo="FindByMolecularFeature">
        <MSDetails p="+" />
        <Device type="TimeOfFlight" />
        <MSPeaks>
          <p rt="10.771" x="264.1961" y="58195.22" v="490776" z="1" s="M+H" />
          <p rt="10.771" x="265.1980" y="10902.63" v="85944" z="1" s="M+H+1" />
        </MSPeaks>
      </Spectrum>
    </Compound>
    <Compound algo="FindByMolecularFeature">
      <Location m="295.2513" rt="10.802" y="258541" v="2709048" />
      <Spectrum type="MFE" cpdAlgo="FindByMolecularFeature">
        <MSDetails p="+" />
        <Device type="TimeOfFlight" />
        <MSPeaks>
          <p rt="10.801" x="296.2586" y="258540.81" v="2221383" z="1" s="M+H" />
          <p rt="10.803" x="297.2618" y="53205.34" v="427381" z="1" s="M+H+1" />
          <p rt="10.802" x="298.2637" y="7008.29" v="53834" z="1" s="M+H+2" />
          <p rt="10.794" x="299.2626" y="839.59" v="6450" z="1" s="M+H+3" />
        </MSPeaks>
      </Spectrum>
    </Compound>
    <Compound algo="FindByMolecularFeature">
      <Location m="239.1884" rt="10.803" y="66125" v="760298" />
      <Spectrum type="MFE" cpdAlgo="FindByMolecularFeature">
        <MSDetails p="+" />
        <Device type="TimeOfFlight" />
        <MSPeaks>
          <p rt="10.802" x="240.1956" y="66125.34" v="644391" z="1" s="M+H" />
          <p rt="10.804" x="241.1989" y="10243.69" v="103202" z="1" s="M+H+1" />
          <p rt="10.799" x="242.2021" y="1359.20" v="12705" z="1" s="M+H+2" />
        </MSPeaks>
      </Spectrum>
    </Compound>
    <Compound algo="FindByMolecularFeature">
      <Location m="272.1778" rt="10.807" y="190192" v="2213759" />
      <Spectrum type="MFE" cpdAlgo="FindByMolecularFeature">
        <MSDetails p="+" />
        <Device type="TimeOfFlight" />
        <MSPeaks>
          <p rt="10.806" x="273.1851" y="190191.89" v="1832257" z="1" s="M+H" />
          <p rt="10.812" x="274.1884" y="34358.20" v="381502" z="1" s="M+H+1" />
        </MSPeaks>
      </Spectrum>
    </Compound>
    <Compound algo="FindByMolecularFeature">
      <Location m="290.1885" rt="10.810" y="223361" v="2756417" />
      <Spectrum type="MFE" cpdAlgo="FindByMolecularFeature">
        <MSDetails p="+" />
        <Device type="TimeOfFlight" />
        <MSPeaks>
          <p rt="10.811" x="291.1958" y="223360.98" v="2205283" z="1" s="M+H" />
          <p rt="10.808" x="292.1990" y="45696.57" v="551134" z="1" s="M+H+1" />
        </MSPeaks>
      </Spectrum>
    </Compound>
    <Compound algo="FindByMolecularFeature">
      <Location m="308.1992" rt="10.824" y="72441" v="1147837" />
      <Spectrum type="MFE" cpdAlgo="FindByMolecularFeature">
        <MSDetails p="+" />
        <Device type="TimeOfFlight" />
        <MSPeaks>
          <p rt="10.824" x="309.2065" y="72441.27" v="934141" z="1" s="M+H" />
          <p rt="10.822" x="310.2095" y="16824.10" v="213696" z="1" s="M+H+1" />
        </MSPeaks>
      </Spectrum>
    </Compound>
    <Compound algo="FindByMolecularFeature">
      <Location m="227.1887" rt="10.839" y="188323" v="4146453" />
      <Spectrum type="MFE" cpdAlgo="FindByMolecularFeature">
        <MSDetails p="+" />
        <Device type="TimeOfFlight" />
        <MSPeaks>
          <p rt="10.839" x="228.1959" y="188322.80" v="3581168" z="1" s="M+H" />
          <p rt="10.839" x="229.1991" y="28286.65" v="514737" z="1" s="M+H+1" />
          <p rt="10.839" x="230.2013" y="3080.17" v="50548" z="1" s="M+H+2" />
        </MSPeaks>
      </Spectrum>
    </Compound>
    <Compound algo="FindByMolecularFeature">
      <Location m="329.2567" rt="10.888" y="130617" v="1148999" />
      <Spectrum type="MFE" cpdAlgo="FindByMolecularFeature">
        <MSDetails p="+" />
        <Device type="TimeOfFlight" />
        <MSPeaks>
          <p rt="10.888" x="330.2640" y="130617.24" v="959710" z="1" s="M+H" />
          <p rt="10.888" x="331.2672" y="26028.72" v="189289" z="1" s="M+H+1" />
        </MSPeaks>
      </Spectrum>
    </Compound>
    <Compound algo="FindByMolecularFeature">
      <Location m="278.0860" rt="11.039" y="200287" v="2248578" />
      <Spectrum type="MFE" cpdAlgo="FindByMolecularFeature">
        <MSDetails p="+" />
        <Device type="TimeOfFlight" />
        <MSPeaks>
          <p rt="11.039" x="279.0933" y="200286.66" v="1820295" z="1" s="M+H" />
          <p rt="11.040" x="280.0964" y="41413.44" v="385885" z="1" s="M+H+1" />
          <p rt="11.043" x="281.0998" y="4421.26" v="37165" z="1" s="M+H+2" />
          <p rt="10.994" x="282.1040" y="194.28" v="1582" z="1" s="M+H+3" />
          <p rt="11.043" x="557.1799" y="755.57" v="1826" z="1" s="2M+H" />
        </MSPeaks>
      </Spectrum>
    </Compound>
    <Compound algo="FindByMolecularFeature">
      <Location m="335.2435" rt="11.104" y="52381" v="703205" />
      <Spectrum type="MFE" cpdAlgo="FindByMolecularFeature">
        <MSDetails p="+" />
        <Device type="TimeOfFlight" />
        <MSPeaks>
          <p rt="11.104" x="336.2508" y="52381.13" v="586734" z="1" s="M+H" />
          <p rt="11.107" x="337.2540" y="10200.16" v="104994" z="1" s="M+H+1" />
          <p rt="11.100" x="338.2576" y="1253.10" v="11477" z="1" s="M+H+2" />
        </MSPeaks>
      </Spectrum>
    </Compound>
    <Compound algo="FindByMolecularFeature">
      <Location m="277.2405" rt="11.104" y="75588" v="1444813" />
      <Spectrum type="MFE" cpdAlgo="FindByMolecularFeature">
        <MSDetails p="+" />
        <Device type="TimeOfFlight" />
        <MSPeaks>
          <p rt="11.105" x="278.2478" y="75588.14" v="1015604" z="1" s="M+H" />
          <p rt="11.103" x="279.2471" y="31403.59" v="429209" z="1" s="M+H+1" />
        </MSPeaks>
      </Spectrum>
    </Compound>
    <Compound algo="FindByMolecularFeature">
      <Location m="295.2512" rt="11.111" y="271115" v="4535508" />
      <Spectrum type="MFE" cpdAlgo="FindByMolecularFeature">
        <MSDetails p="+" />
        <Device type="TimeOfFlight" />
        <MSPeaks>
          <p rt="11.108" x="296.2585" y="271115.38" v="3797812" z="1" s="M+H" />
          <p rt="11.128" x="297.2617" y="55554.93" v="628622" z="1" s="M+H+1" />
          <p rt="11.105" x="298.2640" y="7563.70" v="106042" z="1" s="M+H+2" />
          <p rt="11.071" x="299.2645" y="273.28" v="3033" z="1" s="M+H+3" />
        </MSPeaks>
      </Spectrum>
    </Compound>
    <Compound algo="FindByMolecularFeature">
      <Location m="281.1989" rt="11.253" y="99350" v="842432" />
      <Spectrum type="MFE" cpdAlgo="FindByMolecularFeature">
        <MSDetails p="+" />
        <Device type="TimeOfFlight" />
        <MSPeaks>
          <p rt="11.254" x="282.2062" y="99350.29" v="690415" z="1" s="M+H" />
          <p rt="11.250" x="283.2095" y="18785.99" v="128968" z="1" s="M+H+1" />
          <p rt="11.231" x="284.2195" y="2885.55" v="23049" z="1" s="M+H+2" />
        </MSPeaks>
      </Spectrum>
    </Compound>
    <Compound algo="FindByMolecularFeature">
      <Location m="224.1888" rt="11.262" y="137838" v="1712706" />
      <Spectrum type="MFE" cpdAlgo="FindByMolecularFeature">
        <MSDetails p="+" />
        <Device type="TimeOfFlight" />
        <MSPeaks>
          <p rt="11.262" x="225.1961" y="137838.47" v="1532867" z="1" s="M+H" />
          <p rt="11.262" x="226.2001" y="19709.90" v="167646" z="1" s="M+H+1" />
          <p rt="11.250" x="227.2016" y="1763.69" v="12193" z="1" s="M+H+2" />
        </MSPeaks>
      </Spectrum>
    </Compound>
    <Compound algo="FindByMolecularFeature">
      <Location m="284.1776" rt="11.266" y="71418" v="654570" />
      <Spectrum type="MFE" cpdAlgo="FindByMolecularFeature">
        <MSDetails p="+" />
        <Device type="TimeOfFlight" />
        <MSPeaks>
          <p rt="11.267" x="285.1849" y="71418.16" v="529206" z="1" s="M+H" />
          <p rt="11.265" x="286.1882" y="16044.95" v="125364" z="1" s="M+H+1" />
        </MSPeaks>
      </Spectrum>
    </Compound>
    <Compound algo="FindByMolecularFeature">
      <Location m="290.1884" rt="11.360" y="182308" v="1536844" />
      <Spectrum type="MFE" cpdAlgo="FindByMolecularFeature">
        <MSDetails p="+" />
        <Device type="TimeOfFlight" />
        <MSPeaks>
          <p rt="11.359" x="291.1956" y="182308.30" v="1276732" z="1" s="M+H" />
          <p rt="11.361" x="292.1989" y="36589.33" v="260111" z="1" s="M+H+1" />
        </MSPeaks>
      </Spectrum>
    </Compound>
    <Compound algo="FindByMolecularFeature">
      <Location m="375.2045" rt="11.531" y="90539" v="778939" />
      <Spectrum type="MFE" cpdAlgo="FindByMolecularFeature">
        <MSDetails p="+" />
        <Device type="TimeOfFlight" />
        <MSPeaks>
          <p rt="11.530" x="376.2118" y="90539.19" v="608512" z="1" s="M+H" />
          <p rt="11.532" x="377.2153" y="21911.81" v="146683" z="1" s="M+H+1" />
          <p rt="11.529" x="378.2197" y="3753.52" v="23744" z="1" s="M+H+2" />
        </MSPeaks>
      </Spectrum>
    </Compound>
    <Compound algo="FindByMolecularFeature">
      <Location m="281.1990" rt="11.620" y="126497" v="1145105" />
      <Spectrum type="MFE" cpdAlgo="FindByMolecularFeature">
        <MSDetails p="+" />
        <Device type="TimeOfFlight" />
        <MSPeaks>
          <p rt="11.621" x="282.2063" y="126497.23" v="914996" z="1" s="M+H" />
          <p rt="11.617" x="283.2094" y="26168.44" v="195297" z="1" s="M+H+1" />
          <p rt="11.611" x="284.2173" y="3472.01" v="24973" z="1" s="M+H+2" />
          <p rt="11.612" x="563.4010" y="1127.85" v="4920" z="1" s="2M+H" />
        </MSPeaks>
      </Spectrum>
    </Compound>
    <Compound algo="FindByMolecularFeature">
      <Location m="263.1884" rt="11.658" y="79484" v="839658" />
      <Spectrum type="MFE" cpdAlgo="FindByMolecularFeature">
        <MSDetails p="+" />
        <Device type="TimeOfFlight" />
        <MSPeaks>
          <p rt="11.657" x="264.1957" y="79484.16" v="732199" z="1" s="M+H" />
          <p rt="11.659" x="265.1947" y="20955.50" v="107458" z="1" s="M+H+1" />
        </MSPeaks>
      </Spectrum>
    </Compound>
    <Compound algo="FindByMolecularFeature">
      <Location m="277.2406" rt="11.676" y="180465" v="2492910" />
      <Spectrum type="MFE" cpdAlgo="FindByMolecularFeature">
        <MSDetails p="+" />
        <Device type="TimeOfFlight" />
        <MSPeaks>
          <p rt="11.677" x="278.2479" y="180464.92" v="2000119" z="1" s="M+H" />
          <p rt="11.674" x="279.2476" y="41019.80" v="461074" z="1" s="M+H+1" />
          <p rt="11.646" x="280.2529" y="3653.28" v="31717" z="1" s="M+H+2" />
        </MSPeaks>
      </Spectrum>
    </Compound>
    <Compound algo="FindByMolecularFeature">
      <Location m="311.2460" rt="11.710" y="124009" v="1281597" />
      <Spectrum type="MFE" cpdAlgo="FindByMolecularFeature">
        <MSDetails p="+" />
        <Device type="TimeOfFlight" />
        <MSPeaks>
          <p rt="11.710" x="312.2533" y="124009.34" v="1079152" z="1" s="M+H" />
          <p rt="11.706" x="313.2563" y="23530.35" v="163788" z="1" s="M+H+1" />
          <p rt="11.762" x="314.2660" y="2892.75" v="38657" z="1" s="M+H+2" />
        </MSPeaks>
      </Spectrum>
    </Compound>
    <Compound algo="FindByMolecularFeature">
      <Location m="386.1729" rt="11.756" y="97067" v="877009" />
      <Spectrum type="MFE" cpdAlgo="FindByMolecularFeature">
        <MSDetails p="+" />
        <Device type="TimeOfFlight" />
        <MSPeaks>
          <p rt="11.757" x="387.1802" y="97067.30" v="685523" z="1" s="M+H" />
          <p rt="11.754" x="388.1832" y="22453.61" v="160218" z="1" s="M+H+1" />
          <p rt="11.768" x="389.1865" y="4018.47" v="28245" z="1" s="M+H+2" />
          <p rt="11.750" x="390.1888" y="448.94" v="3023" z="1" s="M+H+3" />
        </MSPeaks>
      </Spectrum>
    </Compound>
    <Compound algo="FindByMolecularFeature">
      <Location m="403.1995" rt="11.757" y="110490" v="1021739" />
      <Spectrum type="MFE" cpdAlgo="FindByMolecularFeature">
        <MSDetails p="+" />
        <Device type="TimeOfFlight" />
        <MSPeaks>
          <p rt="11.756" x="404.2067" y="110490.42" v="803853" z="1" s="M+H" />
          <p rt="11.761" x="405.2102" y="25234.69" v="184327" z="1" s="M+H+1" />
          <p rt="11.762" x="406.2132" y="4826.92" v="33559" z="1" s="M+H+2" />
        </MSPeaks>
      </Spectrum>
    </Compound>
    <Compound algo="FindByMolecularFeature">
      <Location m="368.1622" rt="11.758" y="57522" v="540448" />
      <Spectrum type="MFE" cpdAlgo="FindByMolecularFeature">
        <MSDetails p="+" />
        <Device type="TimeOfFlight" />
        <MSPeaks>
          <p rt="11.759" x="369.1694" y="57521.98" v="414205" z="1" s="M+H" />
          <p rt="11.755" x="370.1732" y="14395.20" v="103762" z="1" s="M+H+1" />
          <p rt="11.756" x="371.1759" y="2895.23" v="20213" z="1" s="M+H+2" />
          <p rt="11.748" x="372.1700" y="324.88" v="2269" z="1" s="M+H+3" />
        </MSPeaks>
      </Spectrum>
    </Compound>
    <Compound algo="FindByMolecularFeature">
      <Location m="229.2403" rt="11.789" y="52935" v="491512" />
      <Spectrum type="MFE" cpdAlgo="FindByMolecularFeature">
        <MSDetails p="+" />
        <Device type="TimeOfFlight" />
        <MSPeaks>
          <p rt="11.790" x="230.2476" y="52934.92" v="430470" z="1" s="M+H" />
          <p rt="11.787" x="231.2509" y="8503.73" v="61042" z="1" s="M+H+1" />
        </MSPeaks>
      </Spectrum>
    </Compound>
    <Compound algo="FindByMolecularFeature">
      <Location m="220.1460" rt="11.805" y="90767" v="830473" />
      <Spectrum type="MFE" cpdAlgo="FindByMolecularFeature">
        <MSDetails p="+" />
        <Device type="TimeOfFlight" />
        <MSPeaks>
          <p rt="11.805" x="221.1533" y="90767.42" v="719679" z="1" s="M+H" />
          <p rt="11.803" x="222.1562" y="13980.16" v="110794" z="1" s="M+H+1" />
        </MSPeaks>
      </Spectrum>
    </Compound>
    <Compound algo="FindByMolecularFeature">
      <Location m="288.1725" rt="11.842" y="103276" v="999903" />
      <Spectrum type="MFE" cpdAlgo="FindByMolecularFeature">
        <MSDetails p="+" />
        <Device type="TimeOfFlight" />
        <MSPeaks>
          <p rt="11.842" x="289.1798" y="103276.03" v="835243" z="1" s="M+H" />
          <p rt="11.841" x="290.1832" y="20392.99" v="164659" z="1" s="M+H+1" />
        </MSPeaks>
      </Spectrum>
    </Compound>
    <Compound algo="FindByMolecularFeature">
      <Location m="306.1831" rt="11.850" y="58220" v="612695" />
      <Spectrum type="MFE" cpdAlgo="FindByMolecularFeature">
        <MSDetails p="+" />
        <Device type="TimeOfFlight" />
        <MSPeaks>
          <p rt="11.851" x="307.1904" y="58220.31" v="505770" z="1" s="M+H" />
          <p rt="11.848" x="308.1935" y="12275.08" v="106925" z="1" s="M+H+1" />
        </MSPeaks>
      </Spectrum>
    </Compound>
    <Compound algo="FindByMolecularFeature">
      <Location m="274.1932" rt="11.923" y="99917" v="923207" />
      <Spectrum type="MFE" cpdAlgo="FindByMolecularFeature">
        <MSDetails p="+" />
        <Device type="TimeOfFlight" />
        <MSPeaks>
          <p rt="11.923" x="275.2005" y="99917.11" v="760053" z="1" s="M+H" />
          <p rt="11.924" x="276.2037" y="21098.55" v="163155" z="1" s="M+H+1" />
        </MSPeaks>
      </Spectrum>
    </Compound>
    <Compound algo="FindByMolecularFeature">
      <Location m="276.2093" rt="11.977" y="207225" v="1785167" />
      <Spectrum type="MFE" cpdAlgo="FindByMolecularFeature">
        <MSDetails p="+" />
        <Device type="TimeOfFlight" />
        <MSPeaks>
          <p rt="11.964" x="139.1131" y="2606.47" v="22863" z="2" s="M+2H" />
          <p rt="11.979" x="277.2165" y="207225.30" v="1545385" z="1" s="M+H" />
          <p rt="11.967" x="278.2193" y="43106.82" v="216919" z="1" s="M+H+1" />
        </MSPeaks>
      </Spectrum>
    </Compound>
    <Compound algo="FindByMolecularFeature">
      <Location m="311.2466" rt="11.977" y="571045" v="5183192" />
      <Spectrum type="MFE" cpdAlgo="FindByMolecularFeature">
        <MSDetails p="+" />
        <Device type="TimeOfFlight" />
        <MSPeaks>
          <p rt="11.977" x="312.2539" y="571044.88" v="4203753" z="1" s="M+H" />
          <p rt="11.976" x="313.2567" y="107599.55" v="794860" z="1" s="M+H+1" />
          <p rt="11.974" x="314.2619" y="10531.82" v="75322" z="1" s="M+H+2" />
          <p rt="11.972" x="623.4995" y="7599.44" v="37548" z="1" s="2M+H" />
          <p rt="11.979" x="624.5020" y="3630.04" v="17080" z="1" s="2M+H+1" />
        </MSPeaks>
      </Spectrum>
    </Compound>
    <Compound algo="FindByMolecularFeature">
      <Location m="333.2283" rt="11.977" y="267184" v="2543399" />
      <Spectrum type="MFE" cpdAlgo="FindByMolecularFeature">
        <MSDetails p="+" />
        <Device type="TimeOfFlight" />
        <MSPeaks>
          <p rt="11.978" x="334.2356" y="267184.16" v="2032135" z="1" s="M+H" />
          <p rt="11.975" x="335.2364" y="68051.59" v="511264" z="1" s="M+H+1" />
        </MSPeaks>
      </Spectrum>
    </Compound>
    <Compound algo="FindByMolecularFeature">
      <Location m="288.1727" rt="12.038" y="153449" v="1457935" />
      <Spectrum type="MFE" cpdAlgo="FindByMolecularFeature">
        <MSDetails p="+" />
        <Device type="TimeOfFlight" />
        <MSPeaks>
          <p rt="12.038" x="289.1800" y="153449.42" v="1212875" z="1" s="M+H" />
          <p rt="12.038" x="290.1839" y="31376.08" v="245060" z="1" s="M+H+1" />
        </MSPeaks>
      </Spectrum>
    </Compound>
    <Compound algo="FindByMolecularFeature">
      <Location m="277.2405" rt="12.041" y="140708" v="2180837" />
      <Spectrum type="MFE" cpdAlgo="FindByMolecularFeature">
        <MSDetails p="+" />
        <Device type="TimeOfFlight" />
        <MSPeaks>
          <p rt="12.038" x="278.2478" y="140708.34" v="1657422" z="1" s="M+H" />
          <p rt="12.051" x="279.2476" y="44034.81" v="510551" z="1" s="M+H+1" />
          <p rt="12.044" x="280.2573" y="6235.06" v="12864" z="1" s="M+H+2" />
        </MSPeaks>
      </Spectrum>
    </Compound>
    <Compound algo="FindByMolecularFeature">
      <Location m="306.1832" rt="12.042" y="54944" v="547615" />
      <Spectrum type="MFE" cpdAlgo="FindByMolecularFeature">
        <MSDetails p="+" />
        <Device type="TimeOfFlight" />
        <MSPeaks>
          <p rt="12.043" x="307.1905" y="54943.71" v="455156" z="1" s="M+H" />
          <p rt="12.038" x="308.1937" y="11053.01" v="92459" z="1" s="M+H+1" />
        </MSPeaks>
      </Spectrum>
    </Compound>
    <Compound algo="FindByMolecularFeature">
      <Location m="295.2503" rt="12.074" y="132887" v="1537612" />
      <Spectrum type="MFE" cpdAlgo="FindByMolecularFeature">
        <MSDetails p="+" />
        <Device type="TimeOfFlight" />
        <MSPeaks>
          <p rt="12.070" x="296.2576" y="132887.25" v="1212198" z="1" s="M+H" />
          <p rt="12.085" x="297.2597" y="37203.27" v="279724" z="1" s="M+H+1" />
          <p rt="12.086" x="298.2677" y="6376.05" v="45689" z="1" s="M+H+2" />
        </MSPeaks>
      </Spectrum>
    </Compound>
    <Compound algo="FindByMolecularFeature">
      <Location m="308.1991" rt="12.102" y="54148" v="832826" />
      <Spectrum type="MFE" cpdAlgo="FindByMolecularFeature">
        <MSDetails p="+" />
        <Device type="TimeOfFlight" />
        <MSPeaks>
          <p rt="12.101" x="309.2063" y="54148.25" v="701887" z="1" s="M+H" />
          <p rt="12.108" x="310.2096" y="11585.78" v="130939" z="1" s="M+H+1" />
        </MSPeaks>
      </Spectrum>
    </Compound>
    <Compound algo="FindByMolecularFeature">
      <Location m="290.1882" rt="12.106" y="94694" v="1150075" />
      <Spectrum type="MFE" cpdAlgo="FindByMolecularFeature">
        <MSDetails p="+" />
        <Device type="TimeOfFlight" />
        <MSPeaks>
          <p rt="12.106" x="291.1955" y="94693.90" v="945384" z="1" s="M+H" />
          <p rt="12.105" x="292.1985" y="20172.96" v="204691" z="1" s="M+H+1" />
        </MSPeaks>
      </Spectrum>
    </Compound>
    <Compound algo="FindByMolecularFeature">
      <Location m="171.1622" rt="12.219" y="160768" v="1422393" />
      <Spectrum type="MFE" cpdAlgo="FindByMolecularFeature">
        <MSDetails p="+" />
        <Device type="TimeOfFlight" />
        <MSPeaks>
          <p rt="12.219" x="172.1695" y="160768.30" v="1263482" z="1" s="M+H" />
          <p rt="12.218" x="173.1727" y="18753.65" v="149634" z="1" s="M+H+1" />
          <p rt="12.217" x="174.1756" y="1426.36" v="9276" z="1" s="M+H+2" />
        </MSPeaks>
      </Spectrum>
    </Compound>
    <Compound algo="FindByMolecularFeature">
      <Location m="288.1725" rt="12.328" y="58222" v="465671" />
      <Spectrum type="MFE" cpdAlgo="FindByMolecularFeature">
        <MSDetails p="+" />
        <Device type="TimeOfFlight" />
        <MSPeaks>
          <p rt="12.328" x="289.1798" y="58222.42" v="385794" z="1" s="M+H" />
          <p rt="12.326" x="290.1831" y="12097.43" v="79877" z="1" s="M+H+1" />
        </MSPeaks>
      </Spectrum>
    </Compound>
    <Compound algo="FindByMolecularFeature">
      <Location m="311.2465" rt="12.373" y="493677" v="4164811" />
      <Spectrum type="MFE" cpdAlgo="FindByMolecularFeature">
        <MSDetails p="+" />
        <Device type="TimeOfFlight" />
        <MSPeaks>
          <p rt="12.373" x="312.2538" y="493676.69" v="3316983" z="1" s="M+H" />
          <p rt="12.372" x="313.2562" y="101612.55" v="710107" z="1" s="M+H+1" />
          <p rt="12.368" x="623.4987" y="10128.75" v="46276" z="1" s="2M+H" />
          <p rt="12.371" x="624.5023" y="4034.38" v="17956" z="1" s="2M+H+1" />
          <p rt="12.363" x="625.5104" y="1565.09" v="4628" z="1" s="2M+H+2" />
        </MSPeaks>
      </Spectrum>
    </Compound>
    <Compound algo="FindByMolecularFeature">
      <Location m="293.2360" rt="12.374" y="910123" v="8230026" />
      <Spectrum type="MFE" cpdAlgo="FindByMolecularFeature">
        <MSDetails p="+" />
        <Device type="TimeOfFlight" />
        <MSPeaks>
          <p rt="12.375" x="294.2433" y="910122.75" v="6329521" z="1" s="M+H" />
          <p rt="12.372" x="295.2380" y="262247.72" v="1758297" z="1" s="M+H+1" />
          <p rt="12.359" x="296.2296" y="45523.66" v="142208" z="1" s="M+H+2" />
        </MSPeaks>
      </Spectrum>
    </Compound>
    <Compound algo="FindByMolecularFeature">
      <Location m="276.2092" rt="12.383" y="303085" v="2709141" />
      <Spectrum type="MFE" cpdAlgo="FindByMolecularFeature">
        <MSDetails p="+" />
        <Device type="TimeOfFlight" />
        <MSPeaks>
          <p rt="12.385" x="277.2165" y="303084.75" v="2207809" z="1" s="M+H" />
          <p rt="12.376" x="278.2197" y="61240.71" v="501332" z="1" s="M+H+1" />
        </MSPeaks>
      </Spectrum>
    </Compound>
    <Compound algo="FindByMolecularFeature">
      <Location m="260.2139" rt="12.391" y="51580" v="738828" />
      <Spectrum type="MFE" cpdAlgo="FindByMolecularFeature">
        <MSDetails p="+" />
        <Device type="TimeOfFlight" />
        <MSPeaks>
          <p rt="12.390" x="261.2212" y="51580.28" v="584747" z="1" s="M+H" />
          <p rt="12.395" x="262.2245" y="12165.89" v="154081" z="1" s="M+H+1" />
        </MSPeaks>
      </Spectrum>
    </Compound>
    <Compound algo="FindByMolecularFeature">
      <Location m="251.2252" rt="12.434" y="292811" v="2611999" />
      <Spectrum type="MFE" cpdAlgo="FindByMolecularFeature">
        <MSDetails p="+" />
        <Device type="TimeOfFlight" />
        <MSPeaks>
          <p rt="12.434" x="252.2324" y="292811.00" v="2170921" z="1" s="M+H" />
          <p rt="12.434" x="253.2355" y="49895.30" v="393850" z="1" s="M+H+1" />
          <p rt="12.439" x="254.2391" y="5646.60" v="45045" z="1" s="M+H+2" />
          <p rt="12.425" x="255.2408" y="298.50" v="2183" z="1" s="M+H+3" />
        </MSPeaks>
      </Spectrum>
    </Compound>
    <Compound algo="FindByMolecularFeature">
      <Location m="411.2028" rt="12.480" y="350118" v="5152964" />
      <Spectrum type="MFE" cpdAlgo="FindByMolecularFeature">
        <MSDetails p="+" />
        <Device type="TimeOfFlight" />
        <MSPeaks>
          <p rt="12.480" x="412.2100" y="350117.72" v="3215047" z="1" s="M+H" />
          <p rt="12.480" x="413.2131" y="66726.13" v="616130" z="1" s="M+H+1" />
          <p rt="12.480" x="414.2078" y="114965.20" v="1059721" z="1" s="M+H+2" />
          <p rt="12.478" x="415.2107" y="23870.78" v="218386" z="1" s="M+H+3" />
          <p rt="12.481" x="416.2130" y="4549.15" v="43680" z="1" s="M+H+4" />
        </MSPeaks>
      </Spectrum>
    </Compound>
    <Compound algo="FindByMolecularFeature">
      <Location m="1083.4938" rt="12.725" y="131679" v="1375914" />
      <Spectrum type="MFE" cpdAlgo="FindByMolecularFeature">
        <MSDetails p="+" />
        <Device type="TimeOfFlight" />
        <MSPeaks>
          <p rt="12.724" x="542.7542" y="131679.38" v="673213" z="2" s="M+2H" />
          <p rt="12.726" x="543.2557" y="84408.66" v="430488" z="2" s="M+2H+1" />
          <p rt="12.724" x="543.7559" y="39392.17" v="200866" z="2" s="M+2H+2" />
          <p rt="12.725" x="544.2562" y="14142.83" v="71348" z="2" s="M+2H+3" />
        </MSPeaks>
      </Spectrum>
    </Compound>
    <Compound algo="FindByMolecularFeature">
      <Location m="294.2202" rt="12.738" y="254367" v="2062740" />
      <Spectrum type="MFE" cpdAlgo="FindByMolecularFeature">
        <MSDetails p="+" />
        <Device type="TimeOfFlight" />
        <MSPeaks>
          <p rt="12.738" x="295.2275" y="254366.81" v="1750527" z="1" s="M+H" />
          <p rt="12.737" x="296.2296" y="51956.56" v="312214" z="1" s="M+H+1" />
        </MSPeaks>
      </Spectrum>
    </Compound>
    <Compound algo="FindByMolecularFeature">
      <Location m="312.2304" rt="12.738" y="162186" v="1369479" />
      <Spectrum type="MFE" cpdAlgo="FindByMolecularFeature">
        <MSDetails p="+" />
        <Device type="TimeOfFlight" />
        <MSPeaks>
          <p rt="12.738" x="313.2376" y="162185.77" v="1104490" z="1" s="M+H" />
          <p rt="12.738" x="314.2406" y="32040.76" v="233592" z="1" s="M+H+1" />
          <p rt="12.732" x="315.2427" y="4925.39" v="25426" z="1" s="M+H+2" />
          <p rt="12.743" x="316.2356" y="1040.56" v="5971" z="1" s="M+H+3" />
        </MSPeaks>
      </Spectrum>
    </Compound>
    <Compound algo="FindByMolecularFeature">
      <Location m="334.2122" rt="12.738" y="161777" v="1489579" />
      <Spectrum type="MFE" cpdAlgo="FindByMolecularFeature">
        <MSDetails p="+" />
        <Device type="TimeOfFlight" />
        <MSPeaks>
          <p rt="12.738" x="335.2195" y="161776.89" v="1246643" z="1" s="M+H" />
          <p rt="12.739" x="336.2222" y="29033.85" v="231020" z="1" s="M+H+1" />
          <p rt="12.738" x="337.2255" y="4909.99" v="11915" z="1" s="M+H+2" />
        </MSPeaks>
      </Spectrum>
    </Compound>
    <Compound algo="FindByMolecularFeature">
      <Location m="276.2095" rt="12.755" y="714520" v="8428177" />
      <Spectrum type="MFE" cpdAlgo="FindByMolecularFeature">
        <MSDetails p="+" />
        <Device type="TimeOfFlight" />
        <MSPeaks>
          <p rt="12.755" x="277.2168" y="714520.25" v="7026396" z="1" s="M+H" />
          <p rt="12.753" x="278.2198" y="145356.11" v="1401781" z="1" s="M+H+1" />
        </MSPeaks>
      </Spectrum>
    </Compound>
    <Compound algo="FindByMolecularFeature">
      <Location m="310.2176" rt="12.763" y="51107" v="514227" />
      <Spectrum type="MFE" cpdAlgo="FindByMolecularFeature">
        <MSDetails p="+" />
        <Device type="TimeOfFlight" />
        <MSPeaks>
          <p rt="12.764" x="311.2248" y="51106.79" v="451691" z="1" s="M+H" />
          <p rt="12.760" x="312.2248" y="8858.89" v="62536" z="1" s="M+H+1" />
        </MSPeaks>
      </Spectrum>
    </Compound>
    <Compound algo="FindByMolecularFeature">
      <Location m="258.1982" rt="12.765" y="76122" v="954133" />
      <Spectrum type="MFE" cpdAlgo="FindByMolecularFeature">
        <MSDetails p="+" />
        <Device type="TimeOfFlight" />
        <MSPeaks>
          <p rt="12.764" x="259.2055" y="76122.30" v="803519" z="1" s="M+H" />
          <p rt="12.767" x="260.2090" y="14355.57" v="150614" z="1" s="M+H+1" />
        </MSPeaks>
      </Spectrum>
    </Compound>
    <Compound algo="FindByMolecularFeature">
      <Location m="327.2409" rt="12.766" y="92460" v="549830" />
      <Spectrum type="MFE" cpdAlgo="FindByMolecularFeature">
        <MSDetails p="+" />
        <Device type="TimeOfFlight" />
        <MSPeaks>
          <p rt="12.767" x="328.2482" y="92459.80" v="469018" z="1" s="M+H" />
          <p rt="12.761" x="329.2513" y="18594.32" v="80812" z="1" s="M+H+1" />
        </MSPeaks>
      </Spectrum>
    </Compound>
    <Compound algo="FindByMolecularFeature">
      <Location m="251.2252" rt="12.778" y="291422" v="2228796" />
      <Spectrum type="MFE" cpdAlgo="FindByMolecularFeature">
        <MSDetails p="+" />
        <Device type="TimeOfFlight" />
        <MSPeaks>
          <p rt="12.779" x="252.2324" y="291422.25" v="1860214" z="1" s="M+H" />
          <p rt="12.778" x="253.2356" y="52362.75" v="333939" z="1" s="M+H+1" />
          <p rt="12.778" x="254.2403" y="4985.95" v="30880" z="1" s="M+H+2" />
          <p rt="12.741" x="255.2452" y="1231.60" v="3763" z="1" s="M+H+3" />
        </MSPeaks>
      </Spectrum>
    </Compound>
    <Compound algo="FindByMolecularFeature">
      <Location m="400.1523" rt="12.839" y="102030" v="949686" />
      <Spectrum type="MFE" cpdAlgo="FindByMolecularFeature">
        <MSDetails p="+" />
        <Device type="TimeOfFlight" />
        <MSPeaks>
          <p rt="12.839" x="401.1596" y="102030.37" v="740302" z="1" s="M+H" />
          <p rt="12.838" x="402.1629" y="24502.63" v="176671" z="1" s="M+H+1" />
          <p rt="12.840" x="403.1651" y="4443.04" v="32712" z="1" s="M+H+2" />
        </MSPeaks>
      </Spectrum>
    </Compound>
    <Compound algo="FindByMolecularFeature">
      <Location m="568.2029" rt="12.850" y="56745" v="1297464" />
      <Spectrum type="MFE" cpdAlgo="FindByMolecularFeature">
        <MSDetails p="+" />
        <Device type="TimeOfFlight" />
        <MSPeaks>
          <p rt="12.859" x="569.2102" y="56745.38" v="563141" z="1" s="M+H" />
          <p rt="12.842" x="570.2135" y="37220.15" v="446893" z="1" s="M+H+1" />
          <p rt="12.841" x="571.2149" y="23966.30" v="287430" z="1" s="M+H+2" />
        </MSPeaks>
      </Spectrum>
    </Compound>
    <Compound algo="FindByMolecularFeature">
      <Location m="1121.4406" rt="12.853" y="63511" v="1392795" />
      <Spectrum type="MFE" cpdAlgo="FindByMolecularFeature">
        <MSDetails p="+" />
        <Device type="TimeOfFlight" />
        <MSPeaks>
          <p rt="12.862" x="561.7276" y="63510.72" v="618153" z="2" s="M+2H" />
          <p rt="12.837" x="562.2289" y="41596.63" v="517695" z="2" s="M+2H+1" />
          <p rt="12.861" x="562.7290" y="19568.16" v="191199" z="2" s="M+2H+2" />
          <p rt="12.853" x="563.2296" y="6886.22" v="65748" z="2" s="M+2H+3" />
        </MSPeaks>
      </Spectrum>
    </Compound>
    <Compound algo="FindByMolecularFeature">
      <Location m="568.7052" rt="12.857" y="64941" v="1306550" />
      <Spectrum type="MFE" cpdAlgo="FindByMolecularFeature">
        <MSDetails p="+" />
        <Device type="TimeOfFlight" />
        <MSPeaks>
          <p rt="12.862" x="569.7125" y="64941.46" v="573566" z="1" s="M+H" />
          <p rt="12.858" x="570.7140" y="45421.54" v="423235" z="1" s="M+H+1" />
          <p rt="12.839" x="571.7135" y="21283.80" v="252788" z="1" s="M+H+2" />
          <p rt="12.861" x="572.7132" y="6551.04" v="56961" z="1" s="M+H+3" />
        </MSPeaks>
      </Spectrum>
    </Compound>
    <Compound algo="FindByMolecularFeature">
      <Location m="1083.4945" rt="12.862" y="235037" v="4241042" />
      <Spectrum type="MFE" cpdAlgo="FindByMolecularFeature">
        <MSDetails p="+" />
        <Device type="TimeOfFlight" />
        <MSPeaks>
          <p rt="12.861" x="542.7545" y="235037.27" v="1995556" z="2" s="M+2H" />
          <p rt="12.862" x="543.2558" y="153314.16" v="1309636" z="2" s="M+2H+1" />
          <p rt="12.863" x="543.7558" y="72148.89" v="611765" z="2" s="M+2H+2" />
          <p rt="12.861" x="544.2563" y="26401.76" v="224505" z="2" s="M+2H+3" />
          <p rt="12.847" x="544.7567" y="7756.69" v="83595" z="2" s="M+2H+4" />
          <p rt="12.859" x="545.2573" y="1917.64" v="15984" z="2" s="M+2H+5" />
        </MSPeaks>
      </Spectrum>
    </Compound>
    <Compound algo="FindByMolecularFeature">
      <Location m="293.2357" rt="12.870" y="381361" v="3994135" />
      <Spectrum type="MFE" cpdAlgo="FindByMolecularFeature">
        <MSDetails p="+" />
        <Device type="TimeOfFlight" />
        <MSPeaks>
          <p rt="12.870" x="294.2430" y="381361.41" v="3224721" z="1" s="M+H" />
          <p rt="12.869" x="295.2401" y="106147.95" v="769414" z="1" s="M+H+1" />
        </MSPeaks>
      </Spectrum>
    </Compound>
    <Compound algo="FindByMolecularFeature">
      <Location m="311.2459" rt="12.870" y="89975" v="909494" />
      <Spectrum type="MFE" cpdAlgo="FindByMolecularFeature">
        <MSDetails p="+" />
        <Device type="TimeOfFlight" />
        <MSPeaks>
          <p rt="12.867" x="312.2532" y="89974.59" v="708128" z="1" s="M+H" />
          <p rt="12.878" x="313.2496" y="33705.63" v="147387" z="1" s="M+H+1" />
          <p rt="12.864" x="623.4988" y="2590.14" v="13495" z="1" s="2M+H" />
          <p rt="12.863" x="624.5008" y="1105.80" v="3761" z="1" s="2M+H+1" />
          <p rt="12.900" x="625.5130" y="1215.94" v="9733" z="1" s="2M+H+2" />
        </MSPeaks>
      </Spectrum>
    </Compound>
    <Compound algo="FindByMolecularFeature">
      <Location m="327.2411" rt="12.885" y="153174" v="1418235" />
      <Spectrum type="MFE" cpdAlgo="FindByMolecularFeature">
        <MSDetails p="+" />
        <Device type="TimeOfFlight" />
        <MSPeaks>
          <p rt="12.885" x="328.2483" y="153173.97" v="1104433" z="1" s="M+H" />
          <p rt="12.883" x="329.2515" y="29867.60" v="229425" z="1" s="M+H+1" />
          <p rt="12.883" x="655.4876" y="3020.97" v="21291" z="1" s="2M+H" />
          <p rt="12.863" x="656.4883" y="1568.97" v="12361" z="1" s="2M+H+1" />
          <p rt="12.842" x="657.4998" y="1575.00" v="8536" z="1" s="2M+H+2" />
        </MSPeaks>
      </Spectrum>
    </Compound>
    <Compound algo="FindByMolecularFeature">
      <Location m="279.2561" rt="12.948" y="72669" v="711945" />
      <Spectrum type="MFE" cpdAlgo="FindByMolecularFeature">
        <MSDetails p="+" />
        <Device type="TimeOfFlight" />
        <MSPeaks>
          <p rt="12.948" x="280.2634" y="72668.58" v="550415" z="1" s="M+H" />
          <p rt="12.946" x="281.2643" y="19831.59" v="147379" z="1" s="M+H+1" />
          <p rt="12.945" x="282.2517" y="2205.23" v="14150" z="1" s="M+H+2" />
        </MSPeaks>
      </Spectrum>
    </Compound>
    <Compound algo="FindByMolecularFeature">
      <Location m="297.2668" rt="12.949" y="150971" v="1411778" />
      <Spectrum type="MFE" cpdAlgo="FindByMolecularFeature">
        <MSDetails p="+" />
        <Device type="TimeOfFlight" />
        <MSPeaks>
          <p rt="12.949" x="298.2741" y="150970.97" v="1144259" z="1" s="M+H" />
          <p rt="12.949" x="299.2772" y="31107.58" v="240320" z="1" s="M+H+1" />
          <p rt="12.952" x="300.2797" y="3879.09" v="27199" z="1" s="M+H+2" />
        </MSPeaks>
      </Spectrum>
    </Compound>
    <Compound algo="FindByMolecularFeature">
      <Location m="315.2772" rt="12.972" y="52416" v="649570" />
      <Spectrum type="MFE" cpdAlgo="FindByMolecularFeature">
        <MSDetails p="+" />
        <Device type="TimeOfFlight" />
        <MSPeaks>
          <p rt="12.971" x="316.2845" y="52416.25" v="530629" z="1" s="M+H" />
          <p rt="12.975" x="317.2878" y="10358.70" v="102319" z="1" s="M+H+1" />
          <p rt="12.969" x="318.2925" y="1959.10" v="16622" z="1" s="M+H+2" />
        </MSPeaks>
      </Spectrum>
    </Compound>
    <Compound algo="FindByMolecularFeature">
      <Location m="251.2252" rt="12.998" y="325031" v="3758631" />
      <Spectrum type="MFE" cpdAlgo="FindByMolecularFeature">
        <MSDetails p="+" />
        <Device type="TimeOfFlight" />
        <MSPeaks>
          <p rt="12.998" x="252.2325" y="325031.03" v="3183296" z="1" s="M+H" />
          <p rt="12.998" x="253.2361" y="56777.34" v="575335" z="1" s="M+H+1" />
        </MSPeaks>
      </Spectrum>
    </Compound>
    <Compound algo="FindByMolecularFeature">
      <Location m="335.2436" rt="13.003" y="76314" v="636420" />
      <Spectrum type="MFE" cpdAlgo="FindByMolecularFeature">
        <MSDetails p="+" />
        <Device type="TimeOfFlight" />
        <MSPeaks>
          <p rt="13.003" x="336.2508" y="76313.62" v="526680" z="1" s="M+H" />
          <p rt="13.006" x="337.2530" y="16135.92" v="109740" z="1" s="M+H+1" />
        </MSPeaks>
      </Spectrum>
    </Compound>
    <Compound algo="FindByMolecularFeature">
      <Location m="458.2306" rt="13.029" y="168866" v="1659274" />
      <Spectrum type="MFE" cpdAlgo="FindByMolecularFeature">
        <MSDetails p="+" />
        <Device type="TimeOfFlight" />
        <MSPeaks>
          <p rt="13.029" x="459.2379" y="168866.17" v="1243559" z="1" s="M+H" />
          <p rt="13.030" x="460.2412" y="46550.85" v="343195" z="1" s="M+H+1" />
          <p rt="13.024" x="461.2442" y="8700.20" v="64731" z="1" s="M+H+2" />
          <p rt="13.021" x="462.2480" y="1109.37" v="7789" z="1" s="M+H+3" />
        </MSPeaks>
      </Spectrum>
    </Compound>
    <Compound algo="FindByMolecularFeature">
      <Location m="278.1678" rt="13.029" y="103402" v="966860" />
      <Spectrum type="MFE" cpdAlgo="FindByMolecularFeature">
        <MSDetails p="+" />
        <Device type="TimeOfFlight" />
        <MSPeaks>
          <p rt="13.029" x="279.1751" y="103402.16" v="762770" z="1" s="M+H" />
          <p rt="13.030" x="280.1782" y="24572.70" v="178433" z="1" s="M+H+1" />
          <p rt="13.039" x="281.1801" y="3319.30" v="25657" z="1" s="M+H+2" />
        </MSPeaks>
      </Spectrum>
    </Compound>
    <Compound algo="FindByMolecularFeature">
      <Location m="327.2409" rt="13.182" y="143299" v="1732391" />
      <Spectrum type="MFE" cpdAlgo="FindByMolecularFeature">
        <MSDetails p="+" />
        <Device type="TimeOfFlight" />
        <MSPeaks>
          <p rt="13.181" x="328.2482" y="143299.16" v="1382520" z="1" s="M+H" />
          <p rt="13.187" x="329.2514" y="28596.70" v="282948" z="1" s="M+H+1" />
          <p rt="13.179" x="330.2597" y="7281.07" v="66923" z="1" s="M+H+2" />
        </MSPeaks>
      </Spectrum>
    </Compound>
    <Compound algo="FindByMolecularFeature">
      <Location m="343.2359" rt="13.246" y="56352" v="505789" />
      <Spectrum type="MFE" cpdAlgo="FindByMolecularFeature">
        <MSDetails p="+" />
        <Device type="TimeOfFlight" />
        <MSPeaks>
          <p rt="13.246" x="344.2432" y="56352.26" v="406749" z="1" s="M+H" />
          <p rt="13.247" x="345.2465" y="11158.40" v="77269" z="1" s="M+H+1" />
          <p rt="13.236" x="346.2517" y="2609.21" v="21772" z="1" s="M+H+2" />
        </MSPeaks>
      </Spectrum>
    </Compound>
    <Compound algo="FindByMolecularFeature">
      <Location m="295.2512" rt="13.275" y="210936" v="2513434" />
      <Spectrum type="MFE" cpdAlgo="FindByMolecularFeature">
        <MSDetails p="+" />
        <Device type="TimeOfFlight" />
        <MSPeaks>
          <p rt="13.274" x="296.2585" y="210936.09" v="1964230" z="1" s="M+H" />
          <p rt="13.277" x="297.2614" y="56850.38" v="549204" z="1" s="M+H+1" />
        </MSPeaks>
      </Spectrum>
    </Compound>
    <Compound algo="FindByMolecularFeature">
      <Location m="313.2618" rt="13.277" y="118935" v="1577338" />
      <Spectrum type="MFE" cpdAlgo="FindByMolecularFeature">
        <MSDetails p="+" />
        <Device type="TimeOfFlight" />
        <MSPeaks>
          <p rt="13.276" x="314.2691" y="118934.61" v="1122854" z="1" s="M+H" />
          <p rt="13.278" x="315.2723" y="22248.02" v="211045" z="1" s="M+H+1" />
          <p rt="13.287" x="627.5303" y="6064.11" v="46570" z="1" s="2M+H" />
          <p rt="13.283" x="628.5335" y="2208.76" v="16818" z="1" s="2M+H+1" />
          <p rt="13.304" x="629.5454" y="4587.34" v="32687" z="1" s="2M+H+2" />
          <p rt="13.298" x="630.5488" y="1960.42" v="13731" z="1" s="2M+H+3" />
          <p rt="13.303" x="631.5603" y="1700.86" v="11914" z="1" s="2M+H+4" />
        </MSPeaks>
      </Spectrum>
    </Compound>
    <Compound algo="FindByMolecularFeature">
      <Location m="291.2202" rt="13.308" y="415692" v="3300709" />
      <Spectrum type="MFE" cpdAlgo="FindByMolecularFeature">
        <MSDetails p="+" />
        <Device type="TimeOfFlight" />
        <MSPeaks>
          <p rt="13.308" x="292.2275" y="415691.59" v="2732833" z="1" s="M+H" />
          <p rt="13.307" x="293.2275" y="91717.80" v="567876" z="1" s="M+H+1" />
        </MSPeaks>
      </Spectrum>
    </Compound>
    <Compound algo="FindByMolecularFeature">
      <Location m="315.2774" rt="13.310" y="94928" v="855173" />
      <Spectrum type="MFE" cpdAlgo="FindByMolecularFeature">
        <MSDetails p="+" />
        <Device type="TimeOfFlight" />
        <MSPeaks>
          <p rt="13.311" x="316.2847" y="94928.47" v="699182" z="1" s="M+H" />
          <p rt="13.308" x="317.2880" y="19330.50" v="136988" z="1" s="M+H+1" />
          <p rt="13.316" x="318.2901" y="2776.64" v="19003" z="1" s="M+H+2" />
        </MSPeaks>
      </Spectrum>
    </Compound>
    <Compound algo="FindByMolecularFeature">
      <Location m="297.2669" rt="13.313" y="175883" v="1640276" />
      <Spectrum type="MFE" cpdAlgo="FindByMolecularFeature">
        <MSDetails p="+" />
        <Device type="TimeOfFlight" />
        <MSPeaks>
          <p rt="13.313" x="298.2742" y="175882.77" v="1326203" z="1" s="M+H" />
          <p rt="13.316" x="299.2771" y="37104.16" v="276159" z="1" s="M+H+1" />
          <p rt="13.314" x="300.2798" y="4782.57" v="35691" z="1" s="M+H+2" />
          <p rt="13.328" x="301.2798" y="303.02" v="2223" z="1" s="M+H+3" />
        </MSPeaks>
      </Spectrum>
    </Compound>
    <Compound algo="FindByMolecularFeature">
      <Location m="276.1515" rt="13.316" y="193998" v="1615440" />
      <Spectrum type="MFE" cpdAlgo="FindByMolecularFeature">
        <MSDetails p="+" />
        <Device type="TimeOfFlight" />
        <MSPeaks>
          <p rt="13.316" x="277.1588" y="193997.86" v="1320376" z="1" s="M+H" />
          <p rt="13.316" x="278.1622" y="43788.78" v="295064" z="1" s="M+H+1" />
        </MSPeaks>
      </Spectrum>
    </Compound>
    <Compound algo="FindByMolecularFeature">
      <Location m="516.2367" rt="13.318" y="515983" v="5106824" />
      <Spectrum type="MFE" cpdAlgo="FindByMolecularFeature">
        <MSDetails p="+" />
        <Device type="TimeOfFlight" />
        <MSPeaks>
          <p rt="13.318" x="517.2440" y="515983.19" v="3732229" z="1" s="M+H" />
          <p rt="13.317" x="518.2471" y="154486.64" v="1111335" z="1" s="M+H+1" />
          <p rt="13.316" x="519.2495" y="31815.43" v="226884" z="1" s="M+H+2" />
          <p rt="13.317" x="520.2516" y="5161.03" v="36375" z="1" s="M+H+3" />
        </MSPeaks>
      </Spectrum>
    </Compound>
    <Compound algo="FindByMolecularFeature">
      <Location m="294.1621" rt="13.318" y="56000" v="472992" />
      <Spectrum type="MFE" cpdAlgo="FindByMolecularFeature">
        <MSDetails p="+" />
        <Device type="TimeOfFlight" />
        <MSPeaks>
          <p rt="13.318" x="295.1694" y="55999.60" v="388143" z="1" s="M+H" />
          <p rt="13.319" x="296.1730" y="12389.46" v="84849" z="1" s="M+H+1" />
        </MSPeaks>
      </Spectrum>
    </Compound>
    <Compound algo="FindByMolecularFeature">
      <Location m="267.2199" rt="13.336" y="271557" v="2409800" />
      <Spectrum type="MFE" cpdAlgo="FindByMolecularFeature">
        <MSDetails p="+" />
        <Device type="TimeOfFlight" />
        <MSPeaks>
          <p rt="13.336" x="268.2272" y="271556.91" v="2006199" z="1" s="M+H" />
          <p rt="13.336" x="269.2304" y="48868.35" v="355795" z="1" s="M+H+1" />
          <p rt="13.340" x="270.2333" y="5521.81" v="40553" z="1" s="M+H+2" />
          <p rt="13.339" x="271.2359" y="996.28" v="7253" z="1" s="M+H+3" />
        </MSPeaks>
      </Spectrum>
    </Compound>
    <Compound algo="FindByMolecularFeature">
      <Location m="250.1933" rt="13.338" y="56779" v="494734" />
      <Spectrum type="MFE" cpdAlgo="FindByMolecularFeature">
        <MSDetails p="+" />
        <Device type="TimeOfFlight" />
        <MSPeaks>
          <p rt="13.337" x="251.2005" y="56778.77" v="402446" z="1" s="M+H" />
          <p rt="13.344" x="252.2036" y="11018.38" v="81985" z="1" s="M+H+1" />
          <p rt="13.351" x="253.2054" y="1884.80" v="10302" z="1" s="M+H+2" />
        </MSPeaks>
      </Spectrum>
    </Compound>
    <Compound algo="FindByMolecularFeature">
      <Location m="575.2110" rt="13.377" y="138830" v="3902124" />
      <Spectrum type="MFE" cpdAlgo="FindByMolecularFeature">
        <MSDetails p="+" />
        <Device type="TimeOfFlight" />
        <MSPeaks>
          <p rt="13.379" x="576.2183" y="138830.22" v="1882171" z="1" s="M+H" />
          <p rt="13.376" x="577.2216" y="88943.95" v="1209323" z="1" s="M+H+1" />
          <p rt="13.376" x="578.2232" y="59384.94" v="810631" z="1" s="M+H+2" />
        </MSPeaks>
      </Spectrum>
    </Compound>
    <Compound algo="FindByMolecularFeature">
      <Location m="1135.4564" rt="13.379" y="104885" v="3469646" />
      <Spectrum type="MFE" cpdAlgo="FindByMolecularFeature">
        <MSDetails p="+" />
        <Device type="TimeOfFlight" />
        <MSPeaks>
          <p rt="13.380" x="568.7355" y="104884.82" v="1578525" z="2" s="M+2H" />
          <p rt="13.379" x="569.2370" y="72332.41" v="1098658" z="2" s="M+2H+1" />
          <p rt="13.380" x="569.7371" y="34793.48" v="522205" z="2" s="M+2H+2" />
          <p rt="13.381" x="570.2374" y="12717.41" v="188737" z="2" s="M+2H+3" />
          <p rt="13.364" x="570.7355" y="5428.74" v="81521" z="2" s="M+2H+4" />
        </MSPeaks>
      </Spectrum>
    </Compound>
    <Compound algo="FindByMolecularFeature">
      <Location m="575.7133" rt="13.379" y="155698" v="4497887" />
      <Spectrum type="MFE" cpdAlgo="FindByMolecularFeature">
        <MSDetails p="+" />
        <Device type="TimeOfFlight" />
        <MSPeaks>
          <p rt="13.380" x="576.7206" y="155697.83" v="2178555" z="1" s="M+H" />
          <p rt="13.379" x="577.7220" y="102236.07" v="1430043" z="1" s="M+H+1" />
          <p rt="13.377" x="578.7216" y="48662.04" v="682499" z="1" s="M+H+2" />
          <p rt="13.381" x="579.7210" y="14740.88" v="206790" z="1" s="M+H+3" />
        </MSPeaks>
      </Spectrum>
    </Compound>
    <Compound algo="FindByMolecularFeature">
      <Location m="1097.5115" rt="13.381" y="892574" v="20811474" />
      <Spectrum type="MFE" cpdAlgo="FindByMolecularFeature">
        <MSDetails p="+" />
        <Device type="TimeOfFlight" />
        <MSPeaks>
          <p rt="13.383" x="549.7630" y="892574.38" v="9913118" z="2" s="M+2H" />
          <p rt="13.379" x="550.2648" y="550242.69" v="6120993" z="2" s="M+2H+1" />
          <p rt="13.380" x="550.7644" y="288961.63" v="3202033" z="2" s="M+2H+2" />
          <p rt="13.380" x="551.2643" y="104463.66" v="1157852" z="2" s="M+2H+3" />
          <p rt="13.381" x="551.7645" y="29043.10" v="324570" z="2" s="M+2H+4" />
          <p rt="13.368" x="552.2653" y="6822.56" v="73625" z="2" s="M+2H+5" />
          <p rt="13.366" x="552.7644" y="1786.77" v="19282" z="2" s="M+2H+6" />
        </MSPeaks>
      </Spectrum>
    </Compound>
    <Compound algo="FindByMolecularFeature">
      <Location m="1130.6214" rt="13.422" y="61765" v="1629168" />
      <Spectrum type="MFE" cpdAlgo="FindByMolecularFeature">
        <MSDetails p="+" />
        <Device type="TimeOfFlight" />
        <MSPeaks>
          <p rt="13.422" x="566.3180" y="61764.60" v="788820" z="2" s="M+2H" />
          <p rt="13.420" x="566.8195" y="43081.17" v="508260" z="2" s="M+2H+1" />
          <p rt="13.424" x="567.3205" y="19283.42" v="253033" z="2" s="M+2H+2" />
          <p rt="13.429" x="567.8204" y="5461.42" v="63754" z="2" s="M+2H+3" />
          <p rt="13.432" x="568.3264" y="1310.84" v="15303" z="2" s="M+2H+4" />
        </MSPeaks>
      </Spectrum>
    </Compound>
    <Compound algo="FindByMolecularFeature">
      <Location m="276.1515" rt="13.564" y="54018" v="470666" />
      <Spectrum type="MFE" cpdAlgo="FindByMolecularFeature">
        <MSDetails p="+" />
        <Device type="TimeOfFlight" />
        <MSPeaks>
          <p rt="13.563" x="277.1587" y="54018.41" v="376931" z="1" s="M+H" />
          <p rt="13.565" x="278.1625" y="12496.33" v="87779" z="1" s="M+H+1" />
          <p rt="13.578" x="279.1651" y="2040.88" v="5956" z="1" s="M+H+2" />
        </MSPeaks>
      </Spectrum>
    </Compound>
    <Compound algo="FindByMolecularFeature">
      <Location m="516.2360" rt="13.565" y="105191" v="1076427" />
      <Spectrum type="MFE" cpdAlgo="FindByMolecularFeature">
        <MSDetails p="+" />
        <Device type="TimeOfFlight" />
        <MSPeaks>
          <p rt="13.565" x="517.2433" y="105191.34" v="777277" z="1" s="M+H" />
          <p rt="13.563" x="518.2464" y="31642.21" v="232170" z="1" s="M+H+1" />
          <p rt="13.570" x="519.2496" y="7553.25" v="59230" z="1" s="M+H+2" />
          <p rt="13.560" x="520.2517" y="1080.91" v="7749" z="1" s="M+H+3" />
        </MSPeaks>
      </Spectrum>
    </Compound>
    <Compound algo="FindByMolecularFeature">
      <Location m="343.2359" rt="13.605" y="71580" v="710854" />
      <Spectrum type="MFE" cpdAlgo="FindByMolecularFeature">
        <MSDetails p="+" />
        <Device type="TimeOfFlight" />
        <MSPeaks>
          <p rt="13.605" x="344.2432" y="71579.55" v="548885" z="1" s="M+H" />
          <p rt="13.604" x="345.2461" y="16173.25" v="125593" z="1" s="M+H+1" />
          <p rt="13.601" x="346.2532" y="3657.65" v="36376" z="1" s="M+H+2" />
        </MSPeaks>
      </Spectrum>
    </Compound>
    <Compound algo="FindByMolecularFeature">
      <Location m="251.2250" rt="13.606" y="89113" v="819109" />
      <Spectrum type="MFE" cpdAlgo="FindByMolecularFeature">
        <MSDetails p="+" />
        <Device type="TimeOfFlight" />
        <MSPeaks>
          <p rt="13.606" x="252.2323" y="89112.79" v="663205" z="1" s="M+H" />
          <p rt="13.607" x="253.2353" y="18401.28" v="155904" z="1" s="M+H+1" />
        </MSPeaks>
      </Spectrum>
    </Compound>
    <Compound algo="FindByMolecularFeature">
      <Location m="313.2617" rt="13.627" y="110331" v="1787248" />
      <Spectrum type="MFE" cpdAlgo="FindByMolecularFeature">
        <MSDetails p="+" />
        <Device type="TimeOfFlight" />
        <MSPeaks>
          <p rt="13.627" x="314.2690" y="110330.77" v="1415887" z="1" s="M+H" />
          <p rt="13.630" x="315.2718" y="22353.29" v="339439" z="1" s="M+H+1" />
          <p rt="13.632" x="627.5309" y="1668.82" v="13596" z="1" s="2M+H" />
          <p rt="13.625" x="628.5328" y="830.71" v="2365" z="1" s="2M+H+1" />
        </MSPeaks>
      </Spectrum>
    </Compound>
    <Compound algo="FindByMolecularFeature">
      <Location m="335.2436" rt="13.630" y="88910" v="1165262" />
      <Spectrum type="MFE" cpdAlgo="FindByMolecularFeature">
        <MSDetails p="+" />
        <Device type="TimeOfFlight" />
        <MSPeaks>
          <p rt="13.630" x="336.2508" y="88909.81" v="963071" z="1" s="M+H" />
          <p rt="13.634" x="337.2532" y="18487.68" v="202190" z="1" s="M+H+1" />
        </MSPeaks>
      </Spectrum>
    </Compound>
    <Compound algo="FindByMolecularFeature">
      <Location m="295.2512" rt="13.638" y="220801" v="2708866" />
      <Spectrum type="MFE" cpdAlgo="FindByMolecularFeature">
        <MSDetails p="+" />
        <Device type="TimeOfFlight" />
        <MSPeaks>
          <p rt="13.638" x="296.2585" y="220800.75" v="2094651" z="1" s="M+H" />
          <p rt="13.632" x="297.2608" y="54535.35" v="541638" z="1" s="M+H+1" />
          <p rt="13.672" x="298.2699" y="9472.17" v="72577" z="1" s="M+H+2" />
        </MSPeaks>
      </Spectrum>
    </Compound>
    <Compound algo="FindByMolecularFeature">
      <Location m="309.2303" rt="13.644" y="129249" v="1079070" />
      <Spectrum type="MFE" cpdAlgo="FindByMolecularFeature">
        <MSDetails p="+" />
        <Device type="TimeOfFlight" />
        <MSPeaks>
          <p rt="13.645" x="310.2376" y="129249.10" v="885471" z="1" s="M+H" />
          <p rt="13.641" x="311.2409" y="25489.08" v="174193" z="1" s="M+H+1" />
          <p rt="13.621" x="619.4649" y="1454.44" v="9703" z="1" s="2M+H" />
        </MSPeaks>
      </Spectrum>
    </Compound>
    <Compound algo="FindByMolecularFeature">
      <Location m="267.2201" rt="13.664" y="412490" v="4125577" />
      <Spectrum type="MFE" cpdAlgo="FindByMolecularFeature">
        <MSDetails p="+" />
        <Device type="TimeOfFlight" />
        <MSPeaks>
          <p rt="13.668" x="268.2273" y="412489.97" v="3242432" z="1" s="M+H" />
          <p rt="13.646" x="269.2303" y="78958.30" v="876925" z="1" s="M+H+1" />
          <p rt="13.617" x="535.4465" y="861.47" v="3110" z="1" s="2M+H" />
        </MSPeaks>
      </Spectrum>
    </Compound>
    <Compound algo="FindByMolecularFeature">
      <Location m="289.2018" rt="13.665" y="115451" v="1381299" />
      <Spectrum type="MFE" cpdAlgo="FindByMolecularFeature">
        <MSDetails p="+" />
        <Device type="TimeOfFlight" />
        <MSPeaks>
          <p rt="13.659" x="290.2091" y="115450.51" v="1202391" z="1" s="M+H" />
          <p rt="13.683" x="291.2047" y="19443.30" v="149610" z="1" s="M+H+1" />
          <p rt="13.698" x="292.1991" y="6870.48" v="29297" z="1" s="M+H+2" />
        </MSPeaks>
      </Spectrum>
    </Compound>
    <Compound algo="FindByMolecularFeature">
      <Location m="250.1934" rt="13.671" y="83434" v="840599" />
      <Spectrum type="MFE" cpdAlgo="FindByMolecularFeature">
        <MSDetails p="+" />
        <Device type="TimeOfFlight" />
        <MSPeaks>
          <p rt="13.674" x="251.2007" y="83434.47" v="667256" z="1" s="M+H" />
          <p rt="13.654" x="252.2037" y="15788.80" v="173343" z="1" s="M+H+1" />
        </MSPeaks>
      </Spectrum>
    </Compound>
    <Compound algo="FindByMolecularFeature">
      <Location m="303.2923" rt="13.718" y="50714" v="392305" />
      <Spectrum type="MFE" cpdAlgo="FindByMolecularFeature">
        <MSDetails p="+" />
        <Device type="TimeOfFlight" />
        <MSPeaks>
          <p rt="13.718" x="304.2996" y="50714.38" v="315286" z="1" s="M+H" />
          <p rt="13.719" x="305.3029" y="11185.77" v="71774" z="1" s="M+H+1" />
          <p rt="13.709" x="306.3047" y="1256.37" v="5244" z="1" s="M+H+2" />
        </MSPeaks>
      </Spectrum>
    </Compound>
    <Compound algo="FindByMolecularFeature">
      <Location m="350.2459" rt="13.765" y="182757" v="1727225" />
      <Spectrum type="MFE" cpdAlgo="FindByMolecularFeature">
        <MSDetails p="+" />
        <Device type="TimeOfFlight" />
        <MSPeaks>
          <p rt="13.765" x="351.2532" y="182757.03" v="1345503" z="1" s="M+H" />
          <p rt="13.764" x="352.2556" y="43643.57" v="332746" z="1" s="M+H+1" />
          <p rt="13.762" x="353.2578" y="7890.90" v="48976" z="1" s="M+H+2" />
        </MSPeaks>
      </Spectrum>
    </Compound>
    <Compound algo="FindByMolecularFeature">
      <Location m="234.1256" rt="13.816" y="89704" v="809033" />
      <Spectrum type="MFE" cpdAlgo="FindByMolecularFeature">
        <MSDetails p="+" />
        <Device type="TimeOfFlight" />
        <MSPeaks>
          <p rt="13.815" x="235.1328" y="89703.75" v="691117" z="1" s="M+H" />
          <p rt="13.820" x="236.1360" y="14964.91" v="117915" z="1" s="M+H+1" />
        </MSPeaks>
      </Spectrum>
    </Compound>
    <Compound algo="FindByMolecularFeature">
      <Location m="431.2308" rt="13.819" y="120252" v="1166007" />
      <Spectrum type="MFE" cpdAlgo="FindByMolecularFeature">
        <MSDetails p="+" />
        <Device type="TimeOfFlight" />
        <MSPeaks>
          <p rt="13.819" x="432.2381" y="120251.51" v="867883" z="1" s="M+H" />
          <p rt="13.819" x="433.2414" y="33235.52" v="247242" z="1" s="M+H+1" />
          <p rt="13.820" x="434.2445" y="6161.76" v="43244" z="1" s="M+H+2" />
          <p rt="13.823" x="435.2476" y="1108.75" v="7638" z="1" s="M+H+3" />
        </MSPeaks>
      </Spectrum>
    </Compound>
    <Compound algo="FindByMolecularFeature">
      <Location m="436.1862" rt="13.820" y="60994" v="753521" />
      <Spectrum type="MFE" cpdAlgo="FindByMolecularFeature">
        <MSDetails p="+" />
        <Device type="TimeOfFlight" />
        <MSPeaks>
          <p rt="13.821" x="437.1935" y="60994.23" v="577514" z="1" s="M+H" />
          <p rt="13.817" x="438.1969" y="16775.30" v="142561" z="1" s="M+H+1" />
          <p rt="13.824" x="439.1996" y="3657.94" v="32159" z="1" s="M+H+2" />
          <p rt="13.816" x="440.2044" y="157.32" v="1287" z="1" s="M+H+3" />
        </MSPeaks>
      </Spectrum>
    </Compound>
    <Compound algo="FindByMolecularFeature">
      <Location m="414.2050" rt="13.824" y="533902" v="6049255" />
      <Spectrum type="MFE" cpdAlgo="FindByMolecularFeature">
        <MSDetails p="+" />
        <Device type="TimeOfFlight" />
        <MSPeaks>
          <p rt="13.824" x="415.2123" y="533902.38" v="4665116" z="1" s="M+H" />
          <p rt="13.822" x="416.2151" y="137819.97" v="1183168" z="1" s="M+H+1" />
          <p rt="13.824" x="417.2177" y="23837.36" v="200971" z="1" s="M+H+2" />
        </MSPeaks>
      </Spectrum>
    </Compound>
    <Compound algo="FindByMolecularFeature">
      <Location m="118.0782" rt="13.825" y="75263" v="742428" />
      <Spectrum type="MFE" cpdAlgo="FindByMolecularFeature">
        <MSDetails p="+" />
        <Device type="TimeOfFlight" />
        <MSPeaks>
          <p rt="13.824" x="119.0855" y="75262.74" v="673039" z="1" s="M+H" />
          <p rt="13.831" x="120.0883" y="7978.10" v="69389" z="1" s="M+H+1" />
        </MSPeaks>
      </Spectrum>
    </Compound>
    <Compound algo="FindByMolecularFeature">
      <Location m="417.2152" rt="13.860" y="69703" v="687582" />
      <Spectrum type="MFE" cpdAlgo="FindByMolecularFeature">
        <MSDetails p="+" />
        <Device type="TimeOfFlight" />
        <MSPeaks>
          <p rt="13.859" x="418.2225" y="69702.99" v="525780" z="1" s="M+H" />
          <p rt="13.861" x="419.2260" y="17937.22" v="136095" z="1" s="M+H+1" />
          <p rt="13.864" x="420.2295" y="3510.12" v="25707" z="1" s="M+H+2" />
        </MSPeaks>
      </Spectrum>
    </Compound>
    <Compound algo="FindByMolecularFeature">
      <Location m="1033.5693" rt="13.901" y="204068" v="3370224" />
      <Spectrum type="MFE" cpdAlgo="FindByMolecularFeature">
        <MSDetails p="+" />
        <Device type="TimeOfFlight" />
        <MSPeaks>
          <p rt="13.902" x="517.7919" y="204067.92" v="1727029" z="2" s="M+2H" />
          <p rt="13.901" x="518.2935" y="123610.61" v="1049616" z="2" s="M+2H+1" />
          <p rt="13.901" x="518.7940" y="50161.21" v="420813" z="2" s="M+2H+2" />
          <p rt="13.898" x="519.2952" y="16020.25" v="138500" z="2" s="M+2H+3" />
          <p rt="13.898" x="519.7955" y="3725.09" v="30258" z="2" s="M+2H+4" />
          <p rt="13.896" x="520.2971" y="493.22" v="4007" z="2" s="M+2H+5" />
        </MSPeaks>
      </Spectrum>
    </Compound>
    <Compound algo="FindByMolecularFeature">
      <Location m="306.2557" rt="13.933" y="59813" v="485100" />
      <Spectrum type="MFE" cpdAlgo="FindByMolecularFeature">
        <MSDetails p="+" />
        <Device type="TimeOfFlight" />
        <MSPeaks>
          <p rt="13.930" x="307.2630" y="59812.68" v="377849" z="1" s="M+H" />
          <p rt="13.944" x="308.2656" y="15052.54" v="107251" z="1" s="M+H+1" />
        </MSPeaks>
      </Spectrum>
    </Compound>
    <Compound algo="FindByMolecularFeature">
      <Location m="288.2452" rt="13.938" y="50924" v="501519" />
      <Spectrum type="MFE" cpdAlgo="FindByMolecularFeature">
        <MSDetails p="+" />
        <Device type="TimeOfFlight" />
        <MSPeaks>
          <p rt="13.936" x="289.2525" y="50924.38" v="399398" z="1" s="M+H" />
          <p rt="13.946" x="290.2549" y="13495.09" v="102120" z="1" s="M+H+1" />
        </MSPeaks>
      </Spectrum>
    </Compound>
    <Compound algo="FindByMolecularFeature">
      <Location m="276.2089" rt="13.938" y="94266" v="1325841" />
      <Spectrum type="MFE" cpdAlgo="FindByMolecularFeature">
        <MSDetails p="+" />
        <Device type="TimeOfFlight" />
        <MSPeaks>
          <p rt="13.939" x="277.2162" y="94265.98" v="1084906" z="1" s="M+H" />
          <p rt="13.936" x="278.2193" y="20665.79" v="240935" z="1" s="M+H+1" />
        </MSPeaks>
      </Spectrum>
    </Compound>
    <Compound algo="FindByMolecularFeature">
      <Location m="292.2046" rt="13.971" y="353650" v="3352762" />
      <Spectrum type="MFE" cpdAlgo="FindByMolecularFeature">
        <MSDetails p="+" />
        <Device type="TimeOfFlight" />
        <MSPeaks>
          <p rt="13.971" x="293.2118" y="353650.25" v="2787427" z="1" s="M+H" />
          <p rt="13.970" x="294.2148" y="71688.35" v="565335" z="1" s="M+H+1" />
        </MSPeaks>
      </Spectrum>
    </Compound>
    <Compound algo="FindByMolecularFeature">
      <Location m="309.2309" rt="13.972" y="1072228" v="10772463" />
      <Spectrum type="MFE" cpdAlgo="FindByMolecularFeature">
        <MSDetails p="+" />
        <Device type="TimeOfFlight" />
        <MSPeaks>
          <p rt="13.972" x="310.2382" y="1072228.13" v="8705592" z="1" s="M+H" />
          <p rt="13.972" x="311.2412" y="210661.81" v="1690642" z="1" s="M+H+1" />
          <p rt="13.965" x="619.4679" y="20157.60" v="121593" z="1" s="2M+H" />
          <p rt="13.966" x="620.4710" y="8676.75" v="51403" z="1" s="2M+H+1" />
          <p rt="13.961" x="621.4763" y="2579.16" v="15119" z="1" s="2M+H+2" />
        </MSPeaks>
      </Spectrum>
    </Compound>
    <Compound algo="FindByMolecularFeature">
      <Location m="331.2124" rt="13.985" y="199791" v="2112155" />
      <Spectrum type="MFE" cpdAlgo="FindByMolecularFeature">
        <MSDetails p="+" />
        <Device type="TimeOfFlight" />
        <MSPeaks>
          <p rt="13.984" x="332.2197" y="199790.56" v="1751186" z="1" s="M+H" />
          <p rt="13.985" x="333.2231" y="41140.84" v="360969" z="1" s="M+H+1" />
        </MSPeaks>
      </Spectrum>
    </Compound>
    <Compound algo="FindByMolecularFeature">
      <Location m="267.2198" rt="13.990" y="153683" v="1410879" />
      <Spectrum type="MFE" cpdAlgo="FindByMolecularFeature">
        <MSDetails p="+" />
        <Device type="TimeOfFlight" />
        <MSPeaks>
          <p rt="13.990" x="268.2271" y="153683.06" v="1212969" z="1" s="M+H" />
          <p rt="13.991" x="269.2302" y="27677.14" v="197910" z="1" s="M+H+1" />
        </MSPeaks>
      </Spectrum>
    </Compound>
    <Compound algo="FindByMolecularFeature">
      <Location m="302.2246" rt="14.062" y="96265" v="925191" />
      <Spectrum type="MFE" cpdAlgo="FindByMolecularFeature">
        <MSDetails p="+" />
        <Device type="TimeOfFlight" />
        <MSPeaks>
          <p rt="14.062" x="303.2319" y="96264.95" v="742849" z="1" s="M+H" />
          <p rt="14.058" x="304.2350" y="19660.14" v="150425" z="1" s="M+H+1" />
          <p rt="14.076" x="305.2420" y="4260.81" v="31916" z="1" s="M+H+2" />
        </MSPeaks>
      </Spectrum>
    </Compound>
    <Compound algo="FindByMolecularFeature">
      <Location m="460.1787" rt="14.062" y="65785" v="704664" />
      <Spectrum type="MFE" cpdAlgo="FindByMolecularFeature">
        <MSDetails p="+" />
        <Device type="TimeOfFlight" />
        <MSPeaks>
          <p rt="14.062" x="461.1860" y="65784.89" v="520094" z="1" s="M+H" />
          <p rt="14.061" x="462.1897" y="19271.90" v="152771" z="1" s="M+H+1" />
          <p rt="14.063" x="463.1949" y="4227.76" v="31799" z="1" s="M+H+2" />
        </MSPeaks>
      </Spectrum>
    </Compound>
    <Compound algo="FindByMolecularFeature">
      <Location m="847.4303" rt="14.254" y="59623" v="1344048" />
      <Spectrum type="MFE" cpdAlgo="FindByMolecularFeature">
        <MSDetails p="+" />
        <Device type="TimeOfFlight" />
        <MSPeaks>
          <p rt="14.251" x="424.7231" y="25623.64" v="221357" z="2" s="M+2H" />
          <p rt="14.250" x="425.2248" y="14335.74" v="123157" z="2" s="M+2H+1" />
          <p rt="14.263" x="425.7246" y="4920.99" v="41477" z="2" s="M+2H+2" />
          <p rt="14.257" x="426.2275" y="1225.58" v="10094" z="2" s="M+2H+3" />
          <p rt="14.256" x="848.4370" y="59623.13" v="544887" z="1" s="M+H" />
          <p rt="14.253" x="849.4401" y="30567.16" v="278833" z="1" s="M+H+1" />
          <p rt="14.256" x="850.4411" y="10501.60" v="96078" z="1" s="M+H+2" />
          <p rt="14.251" x="851.4418" y="2863.20" v="25235" z="1" s="M+H+3" />
          <p rt="14.244" x="852.4438" y="332.47" v="2930" z="1" s="M+H+4" />
        </MSPeaks>
      </Spectrum>
    </Compound>
    <Compound algo="FindByMolecularFeature">
      <Location m="700.3948" rt="14.255" y="52108" v="746200" />
      <Spectrum type="MFE" cpdAlgo="FindByMolecularFeature">
        <MSDetails p="+" />
        <Device type="TimeOfFlight" />
        <MSPeaks>
          <p rt="14.254" x="701.4021" y="52108.12" v="480284" z="1" s="M+H" />
          <p rt="14.256" x="702.4048" y="22584.05" v="205108" z="1" s="M+H+1" />
          <p rt="14.256" x="703.4074" y="5447.16" v="49430" z="1" s="M+H+2" />
          <p rt="14.270" x="704.4101" y="1224.58" v="11377" z="1" s="M+H+3" />
        </MSPeaks>
      </Spectrum>
    </Compound>
    <Compound algo="FindByMolecularFeature">
      <Location m="960.5146" rt="14.255" y="127121" v="2763401" />
      <Spectrum type="MFE" cpdAlgo="FindByMolecularFeature">
        <MSDetails p="+" />
        <Device type="TimeOfFlight" />
        <MSPeaks>
          <p rt="14.253" x="481.2652" y="33329.68" v="299826" z="2" s="M+2H" />
          <p rt="14.254" x="481.7667" y="19770.87" v="177739" z="2" s="M+2H+1" />
          <p rt="14.256" x="482.2672" y="7732.66" v="68991" z="2" s="M+2H+2" />
          <p rt="14.258" x="482.7682" y="2101.10" v="18359" z="2" s="M+2H+3" />
          <p rt="14.246" x="483.2655" y="502.70" v="4392" z="2" s="M+2H+4" />
          <p rt="14.255" x="961.5216" y="127121.24" v="1190499" z="1" s="M+H" />
          <p rt="14.255" x="962.5244" y="71077.77" v="665030" z="1" s="M+H+1" />
          <p rt="14.257" x="963.5252" y="26427.67" v="249418" z="1" s="M+H+2" />
          <p rt="14.257" x="964.5266" y="8109.50" v="74577" z="1" s="M+H+3" />
          <p rt="14.252" x="965.5276" y="1612.18" v="14570" z="1" s="M+H+4" />
        </MSPeaks>
      </Spectrum>
    </Compound>
    <Compound algo="FindByMolecularFeature">
      <Location m="1073.6017" rt="14.255" y="4264153" v="84008272" />
      <Spectrum type="MFE" cpdAlgo="FindByMolecularFeature">
        <MSDetails p="+" />
        <Device type="TimeOfFlight" />
        <MSPeaks>
          <p rt="14.256" x="537.8081" y="4264153.00" v="41203120" z="2" sat="true" s="M+2H" />
          <p rt="14.255" x="538.3095" y="2837297.50" v="27512636" z="2" sat="true" s="M+2H+1" />
          <p rt="14.253" x="538.8105" y="1123851.00" v="10916215" z="2" s="M+2H+2" />
          <p rt="14.256" x="539.3113" y="343827.00" v="3329574" z="2" s="M+2H+3" />
          <p rt="14.255" x="539.8113" y="86726.70" v="840197" z="2" s="M+2H+4" />
          <p rt="14.258" x="540.3121" y="17839.18" v="169466" z="2" s="M+2H+5" />
          <p rt="14.252" x="540.8113" y="3438.64" v="32325" z="2" s="M+2H+6" />
          <p rt="14.234" x="541.3063" y="422.76" v="4725" z="2" s="M+2H+7" />
        </MSPeaks>
      </Spectrum>
    </Compound>
    <Compound algo="FindByMolecularFeature">
      <Location m="1045.6055" rt="14.256" y="96812" v="1872873" />
      <Spectrum type="MFE" cpdAlgo="FindByMolecularFeature">
        <MSDetails p="+" />
        <Device type="TimeOfFlight" />
        <MSPeaks>
          <p rt="14.256" x="523.8100" y="96812.49" v="904928" z="2" s="M+2H" />
          <p rt="14.257" x="524.3116" y="62141.50" v="585506" z="2" s="M+2H+1" />
          <p rt="14.254" x="524.8106" y="27710.08" v="261233" z="2" s="M+2H+2" />
          <p rt="14.259" x="525.3069" y="9425.13" v="88049" z="2" s="M+2H+3" />
          <p rt="14.253" x="525.7950" y="2910.11" v="33157" z="2" s="M+2H+4" />
        </MSPeaks>
      </Spectrum>
    </Compound>
    <Compound algo="FindByMolecularFeature">
      <Location m="563.2567" rt="14.262" y="325068" v="7802284" />
      <Spectrum type="MFE" cpdAlgo="FindByMolecularFeature">
        <MSDetails p="+" />
        <Device type="TimeOfFlight" />
        <MSPeaks>
          <p rt="14.263" x="564.2640" y="325067.63" v="3992211" z="1" s="M+H" />
          <p rt="14.260" x="565.2674" y="181189.41" v="2225024" z="1" s="M+H+1" />
          <p rt="14.262" x="566.2688" y="129420.12" v="1585049" z="1" s="M+H+2" />
        </MSPeaks>
      </Spectrum>
    </Compound>
    <Compound algo="FindByMolecularFeature">
      <Location m="566.2601" rt="14.262" y="61472" v="989024" />
      <Spectrum type="MFE" cpdAlgo="FindByMolecularFeature">
        <MSDetails p="+" />
        <Device type="TimeOfFlight" />
        <MSPeaks>
          <p rt="14.261" x="567.2674" y="61472.48" v="741527" z="1" s="M+H" />
          <p rt="14.265" x="568.2665" y="14118.90" v="171051" z="1" s="M+H+1" />
          <p rt="14.260" x="569.2659" y="6307.51" v="76445" z="1" s="M+H+2" />
        </MSPeaks>
      </Spectrum>
    </Compound>
    <Compound algo="FindByMolecularFeature">
      <Location m="1111.5479" rt="14.263" y="245930" v="6298483" />
      <Spectrum type="MFE" cpdAlgo="FindByMolecularFeature">
        <MSDetails p="+" />
        <Device type="TimeOfFlight" />
        <MSPeaks>
          <p rt="14.263" x="556.7812" y="245930.27" v="3078219" z="2" s="M+2H" />
          <p rt="14.262" x="557.2825" y="163943.38" v="2037352" z="2" s="M+2H+1" />
          <p rt="14.263" x="557.7831" y="70638.88" v="891385" z="2" s="M+2H+2" />
          <p rt="14.258" x="558.2833" y="23361.03" v="291527" z="2" s="M+2H+3" />
        </MSPeaks>
      </Spectrum>
    </Compound>
    <Compound algo="FindByMolecularFeature">
      <Location m="563.7590" rt="14.263" y="332284" v="8822977" />
      <Spectrum type="MFE" cpdAlgo="FindByMolecularFeature">
        <MSDetails p="+" />
        <Device type="TimeOfFlight" />
        <MSPeaks>
          <p rt="14.262" x="564.7663" y="332284.28" v="4126760" z="1" s="M+H" />
          <p rt="14.264" x="565.7678" y="231033.64" v="2900092" z="1" s="M+H+1" />
          <p rt="14.263" x="566.7674" y="113358.70" v="1414730" z="1" s="M+H+2" />
          <p rt="14.262" x="567.7666" y="30867.56" v="381395" z="1" s="M+H+3" />
        </MSPeaks>
      </Spectrum>
    </Compound>
    <Compound algo="FindByMolecularFeature">
      <Location m="290.1885" rt="14.305" y="157842" v="1826683" />
      <Spectrum type="MFE" cpdAlgo="FindByMolecularFeature">
        <MSDetails p="+" />
        <Device type="TimeOfFlight" />
        <MSPeaks>
          <p rt="14.304" x="291.1958" y="157842.44" v="1455550" z="1" s="M+H" />
          <p rt="14.308" x="292.1989" y="36029.15" v="371133" z="1" s="M+H+1" />
        </MSPeaks>
      </Spectrum>
    </Compound>
    <Compound algo="FindByMolecularFeature">
      <Location m="352.2616" rt="14.332" y="97749" v="689465" />
      <Spectrum type="MFE" cpdAlgo="FindByMolecularFeature">
        <MSDetails p="+" />
        <Device type="TimeOfFlight" />
        <MSPeaks>
          <p rt="14.333" x="353.2689" y="97749.48" v="583318" z="1" s="M+H" />
          <p rt="14.328" x="354.2721" y="21341.60" v="106147" z="1" s="M+H+1" />
        </MSPeaks>
      </Spectrum>
    </Compound>
    <Compound algo="FindByMolecularFeature">
      <Location m="246.1983" rt="14.371" y="86478" v="942319" />
      <Spectrum type="MFE" cpdAlgo="FindByMolecularFeature">
        <MSDetails p="+" />
        <Device type="TimeOfFlight" />
        <MSPeaks>
          <p rt="14.371" x="247.2056" y="86478.20" v="802437" z="1" s="M+H" />
          <p rt="14.371" x="248.2090" y="14980.95" v="139882" z="1" s="M+H+1" />
        </MSPeaks>
      </Spectrum>
    </Compound>
    <Compound algo="FindByMolecularFeature">
      <Location m="274.1933" rt="14.381" y="112247" v="1270776" />
      <Spectrum type="MFE" cpdAlgo="FindByMolecularFeature">
        <MSDetails p="+" />
        <Device type="TimeOfFlight" />
        <MSPeaks>
          <p rt="14.380" x="275.2006" y="112247.22" v="1058035" z="1" s="M+H" />
          <p rt="14.382" x="276.2040" y="22644.92" v="212741" z="1" s="M+H+1" />
        </MSPeaks>
      </Spectrum>
    </Compound>
    <Compound algo="FindByMolecularFeature">
      <Location m="309.2310" rt="14.383" y="550166" v="5663131" />
      <Spectrum type="MFE" cpdAlgo="FindByMolecularFeature">
        <MSDetails p="+" />
        <Device type="TimeOfFlight" />
        <MSPeaks>
          <p rt="14.383" x="310.2382" y="550165.94" v="4483989" z="1" s="M+H" />
          <p rt="14.382" x="311.2410" y="110273.76" v="900124" z="1" s="M+H+1" />
          <p rt="14.390" x="312.2481" y="17825.98" v="147733" z="1" s="M+H+2" />
          <p rt="14.402" x="619.4675" y="10277.15" v="45629" z="1" s="2M+H" />
          <p rt="14.405" x="620.4706" y="4399.90" v="20013" z="1" s="2M+H+1" />
        </MSPeaks>
      </Spectrum>
    </Compound>
    <Compound algo="FindByMolecularFeature">
      <Location m="291.2203" rt="14.393" y="415697" v="4691481" />
      <Spectrum type="MFE" cpdAlgo="FindByMolecularFeature">
        <MSDetails p="+" />
        <Device type="TimeOfFlight" />
        <MSPeaks>
          <p rt="14.392" x="292.2275" y="415697.25" v="3566650" z="1" s="M+H" />
          <p rt="14.403" x="293.2276" y="128749.76" v="833952" z="1" s="M+H+1" />
          <p rt="14.366" x="294.2164" y="30701.20" v="290879" z="1" s="M+H+2" />
        </MSPeaks>
      </Spectrum>
    </Compound>
    <Compound algo="FindByMolecularFeature">
      <Location m="313.2618" rt="14.463" y="78643" v="780173" />
      <Spectrum type="MFE" cpdAlgo="FindByMolecularFeature">
        <MSDetails p="+" />
        <Device type="TimeOfFlight" />
        <MSPeaks>
          <p rt="14.464" x="314.2690" y="78642.61" v="628706" z="1" s="M+H" />
          <p rt="14.461" x="315.2719" y="16228.56" v="131457" z="1" s="M+H+1" />
          <p rt="14.460" x="316.2740" y="2654.71" v="20009" z="1" s="M+H+2" />
        </MSPeaks>
      </Spectrum>
    </Compound>
    <Compound algo="FindByMolecularFeature">
      <Location m="277.2405" rt="14.471" y="75928" v="1269801" />
      <Spectrum type="MFE" cpdAlgo="FindByMolecularFeature">
        <MSDetails p="+" />
        <Device type="TimeOfFlight" />
        <MSPeaks>
          <p rt="14.475" x="278.2477" y="75927.76" v="979258" z="1" s="M+H" />
          <p rt="14.468" x="279.2480" y="24521.21" v="241833" z="1" s="M+H+1" />
          <p rt="14.445" x="280.2350" y="6411.60" v="48710" z="1" s="M+H+2" />
        </MSPeaks>
      </Spectrum>
    </Compound>
    <Compound algo="FindByMolecularFeature">
      <Location m="260.2140" rt="14.477" y="56116" v="921883" />
      <Spectrum type="MFE" cpdAlgo="FindByMolecularFeature">
        <MSDetails p="+" />
        <Device type="TimeOfFlight" />
        <MSPeaks>
          <p rt="14.478" x="261.2212" y="56116.15" v="789062" z="1" s="M+H" />
          <p rt="14.472" x="262.2245" y="11068.69" v="132821" z="1" s="M+H+1" />
        </MSPeaks>
      </Spectrum>
    </Compound>
    <Compound algo="FindByMolecularFeature">
      <Location m="352.2616" rt="14.481" y="274677" v="3025432" />
      <Spectrum type="MFE" cpdAlgo="FindByMolecularFeature">
        <MSDetails p="+" />
        <Device type="TimeOfFlight" />
        <MSPeaks>
          <p rt="14.481" x="353.2689" y="274676.53" v="2407126" z="1" s="M+H" />
          <p rt="14.481" x="354.2719" y="57320.52" v="508645" z="1" s="M+H+1" />
          <p rt="14.468" x="355.2758" y="9378.81" v="102571" z="1" s="M+H+2" />
          <p rt="14.486" x="356.2796" y="824.69" v="7090" z="1" s="M+H+3" />
        </MSPeaks>
      </Spectrum>
    </Compound>
    <Compound algo="FindByMolecularFeature">
      <Location m="392.2539" rt="14.496" y="50086" v="573461" />
      <Spectrum type="MFE" cpdAlgo="FindByMolecularFeature">
        <MSDetails p="+" />
        <Device type="TimeOfFlight" />
        <MSPeaks>
          <p rt="14.495" x="393.2612" y="50086.18" v="447235" z="1" s="M+H" />
          <p rt="14.496" x="394.2646" y="11637.14" v="103198" z="1" s="M+H+1" />
          <p rt="14.510" x="395.2688" y="2507.61" v="23027" z="1" s="M+H+2" />
        </MSPeaks>
      </Spectrum>
    </Compound>
    <Compound algo="FindByMolecularFeature">
      <Location m="279.2563" rt="14.561" y="135527" v="1412595" />
      <Spectrum type="MFE" cpdAlgo="FindByMolecularFeature">
        <MSDetails p="+" />
        <Device type="TimeOfFlight" />
        <MSPeaks>
          <p rt="14.561" x="280.2635" y="135527.41" v="1149505" z="1" s="M+H" />
          <p rt="14.560" x="281.2658" y="28877.28" v="233477" z="1" s="M+H+1" />
          <p rt="14.547" x="282.2693" y="4043.15" v="29613" z="1" s="M+H+2" />
        </MSPeaks>
      </Spectrum>
    </Compound>
    <Compound algo="FindByMolecularFeature">
      <Location m="336.0972" rt="14.644" y="51596" v="461809" />
      <Spectrum type="MFE" cpdAlgo="FindByMolecularFeature">
        <MSDetails p="+" />
        <Device type="TimeOfFlight" />
        <MSPeaks>
          <p rt="14.645" x="337.1045" y="51596.43" v="383045" z="1" s="M+H" />
          <p rt="14.641" x="338.1081" y="9525.08" v="68326" z="1" s="M+H+1" />
          <p rt="14.650" x="339.1106" y="1831.06" v="10439" z="1" s="M+H+2" />
        </MSPeaks>
      </Spectrum>
    </Compound>
    <Compound algo="FindByMolecularFeature">
      <Location m="414.2043" rt="14.647" y="56092" v="975157" />
      <Spectrum type="MFE" cpdAlgo="FindByMolecularFeature">
        <MSDetails p="+" />
        <Device type="TimeOfFlight" />
        <MSPeaks>
          <p rt="14.652" x="208.1084" y="1273.86" v="12909" z="2" s="M+2H" />
          <p rt="14.647" x="415.2116" y="56092.39" v="731626" z="1" s="M+H" />
          <p rt="14.650" x="416.2149" y="14903.99" v="199452" z="1" s="M+H+1" />
          <p rt="14.639" x="417.2196" y="2873.37" v="25791" z="1" s="M+H+2" />
          <p rt="14.652" x="418.2211" y="571.18" v="5379" z="1" s="M+H+3" />
        </MSPeaks>
      </Spectrum>
    </Compound>
    <Compound algo="FindByMolecularFeature">
      <Location m="148.0524" rt="14.672" y="93759" v="1060719" />
      <Spectrum type="MFE" cpdAlgo="FindByMolecularFeature">
        <MSDetails p="+" />
        <Device type="TimeOfFlight" />
        <MSPeaks>
          <p rt="14.671" x="149.0597" y="93758.64" v="955550" z="1" s="M+H" />
          <p rt="14.675" x="150.0630" y="10355.02" v="100819" z="1" s="M+H+1" />
          <p rt="14.703" x="151.0715" y="1124.24" v="4350" z="1" s="M+H+2" />
        </MSPeaks>
      </Spectrum>
    </Compound>
    <Compound algo="FindByMolecularFeature">
      <Location m="269.2354" rt="14.673" y="119576" v="1259482" />
      <Spectrum type="MFE" cpdAlgo="FindByMolecularFeature">
        <MSDetails p="+" />
        <Device type="TimeOfFlight" />
        <MSPeaks>
          <p rt="14.673" x="270.2426" y="119575.64" v="1049129" z="1" s="M+H" />
          <p rt="14.672" x="271.2457" y="21685.60" v="182548" z="1" s="M+H+1" />
          <p rt="14.670" x="272.2511" y="3148.14" v="25542" z="1" s="M+H+2" />
          <p rt="14.682" x="539.4776" y="686.69" v="1131" z="1" s="2M+H" />
        </MSPeaks>
      </Spectrum>
    </Compound>
    <Compound algo="FindByMolecularFeature">
      <Location m="251.2250" rt="14.678" y="123532" v="1135089" />
      <Spectrum type="MFE" cpdAlgo="FindByMolecularFeature">
        <MSDetails p="+" />
        <Device type="TimeOfFlight" />
        <MSPeaks>
          <p rt="14.679" x="252.2322" y="123531.71" v="952893" z="1" s="M+H" />
          <p rt="14.676" x="253.2334" y="23955.67" v="182196" z="1" s="M+H+1" />
        </MSPeaks>
      </Spectrum>
    </Compound>
    <Compound algo="FindByMolecularFeature">
      <Location m="352.2614" rt="14.700" y="83002" v="822861" />
      <Spectrum type="MFE" cpdAlgo="FindByMolecularFeature">
        <MSDetails p="+" />
        <Device type="TimeOfFlight" />
        <MSPeaks>
          <p rt="14.702" x="353.2687" y="83001.77" v="665725" z="1" s="M+H" />
          <p rt="14.694" x="354.2730" y="17676.77" v="133423" z="1" s="M+H+1" />
          <p rt="14.692" x="355.2763" y="3313.72" v="23713" z="1" s="M+H+2" />
        </MSPeaks>
      </Spectrum>
    </Compound>
    <Compound algo="FindByMolecularFeature">
      <Location m="246.1982" rt="14.820" y="58870" v="503701" />
      <Spectrum type="MFE" cpdAlgo="FindByMolecularFeature">
        <MSDetails p="+" />
        <Device type="TimeOfFlight" />
        <MSPeaks>
          <p rt="14.820" x="247.2055" y="58869.77" v="427011" z="1" s="M+H" />
          <p rt="14.820" x="248.2089" y="10871.90" v="76690" z="1" s="M+H+1" />
        </MSPeaks>
      </Spectrum>
    </Compound>
    <Compound algo="FindByMolecularFeature">
      <Location m="331.2124" rt="14.821" y="82359" v="721488" />
      <Spectrum type="MFE" cpdAlgo="FindByMolecularFeature">
        <MSDetails p="+" />
        <Device type="TimeOfFlight" />
        <MSPeaks>
          <p rt="14.822" x="332.2196" y="82358.76" v="591053" z="1" s="M+H" />
          <p rt="14.819" x="333.2227" y="18749.96" v="130435" z="1" s="M+H+1" />
        </MSPeaks>
      </Spectrum>
    </Compound>
    <Compound algo="FindByMolecularFeature">
      <Location m="309.2304" rt="14.822" y="161248" v="1470446" />
      <Spectrum type="MFE" cpdAlgo="FindByMolecularFeature">
        <MSDetails p="+" />
        <Device type="TimeOfFlight" />
        <MSPeaks>
          <p rt="14.822" x="310.2376" y="161248.16" v="1210020" z="1" s="M+H" />
          <p rt="14.821" x="311.2408" y="35281.45" v="260426" z="1" s="M+H+1" />
        </MSPeaks>
      </Spectrum>
    </Compound>
    <Compound algo="FindByMolecularFeature">
      <Location m="291.2198" rt="14.823" y="227355" v="2620897" />
      <Spectrum type="MFE" cpdAlgo="FindByMolecularFeature">
        <MSDetails p="+" />
        <Device type="TimeOfFlight" />
        <MSPeaks>
          <p rt="14.826" x="292.2271" y="227355.47" v="1900408" z="1" s="M+H" />
          <p rt="14.809" x="293.2200" y="65804.25" v="627625" z="1" s="M+H+1" />
          <p rt="14.822" x="294.2145" y="11461.02" v="92865" z="1" s="M+H+2" />
        </MSPeaks>
      </Spectrum>
    </Compound>
    <Compound algo="FindByMolecularFeature">
      <Location m="503.2055" rt="14.876" y="114447" v="2495563" />
      <Spectrum type="MFE" cpdAlgo="FindByMolecularFeature">
        <MSDetails p="+" />
        <Device type="TimeOfFlight" />
        <MSPeaks>
          <p rt="14.877" x="504.2127" y="114446.61" v="1157151" z="1" s="M+H" />
          <p rt="14.875" x="505.2158" y="26625.10" v="269837" z="1" s="M+H+1" />
          <p rt="14.875" x="506.2102" y="74920.30" v="754959" z="1" s="M+H+2" />
          <p rt="14.875" x="507.2133" y="17611.07" v="177862" z="1" s="M+H+3" />
          <p rt="14.875" x="508.2086" y="13687.42" v="135754" z="1" s="M+H+4" />
        </MSPeaks>
      </Spectrum>
    </Compound>
    <Compound algo="FindByMolecularFeature">
      <Location m="269.2354" rt="14.897" y="66602" v="717950" />
      <Spectrum type="MFE" cpdAlgo="FindByMolecularFeature">
        <MSDetails p="+" />
        <Device type="TimeOfFlight" />
        <MSPeaks>
          <p rt="14.899" x="270.2426" y="66601.77" v="575047" z="1" s="M+H" />
          <p rt="14.894" x="271.2451" y="13334.68" v="121274" z="1" s="M+H+1" />
          <p rt="14.871" x="272.2508" y="2165.32" v="21629" z="1" s="M+H+2" />
        </MSPeaks>
      </Spectrum>
    </Compound>
    <Compound algo="FindByMolecularFeature">
      <Location m="251.2250" rt="14.912" y="100900" v="960600" />
      <Spectrum type="MFE" cpdAlgo="FindByMolecularFeature">
        <MSDetails p="+" />
        <Device type="TimeOfFlight" />
        <MSPeaks>
          <p rt="14.912" x="252.2322" y="100899.55" v="793890" z="1" s="M+H" />
          <p rt="14.909" x="253.2341" y="18029.84" v="153995" z="1" s="M+H+1" />
          <p rt="14.918" x="254.2379" y="2251.23" v="12714" z="1" s="M+H+2" />
        </MSPeaks>
      </Spectrum>
    </Compound>
    <Compound algo="FindByMolecularFeature">
      <Location m="319.2489" rt="14.955" y="250372" v="2386948" />
      <Spectrum type="MFE" cpdAlgo="FindByMolecularFeature">
        <MSDetails p="+" />
        <Device type="TimeOfFlight" />
        <MSPeaks>
          <p rt="14.955" x="320.2562" y="250371.94" v="1912452" z="1" s="M+H" />
          <p rt="14.957" x="321.2593" y="53700.80" v="418470" z="1" s="M+H+1" />
          <p rt="14.952" x="322.2624" y="7221.89" v="56026" z="1" s="M+H+2" />
        </MSPeaks>
      </Spectrum>
    </Compound>
    <Compound algo="FindByMolecularFeature">
      <Location m="262.2297" rt="14.956" y="251314" v="2502229" />
      <Spectrum type="MFE" cpdAlgo="FindByMolecularFeature">
        <MSDetails p="+" />
        <Device type="TimeOfFlight" />
        <MSPeaks>
          <p rt="14.956" x="263.2369" y="251314.00" v="2017204" z="1" s="M+H" />
          <p rt="14.958" x="264.2401" y="51513.65" v="443972" z="1" s="M+H+1" />
          <p rt="14.955" x="265.2423" y="6746.52" v="41054" z="1" s="M+H+2" />
        </MSPeaks>
      </Spectrum>
    </Compound>
    <Compound algo="FindByMolecularFeature">
      <Location m="279.2567" rt="14.957" y="2147678" v="21338412" />
      <Spectrum type="MFE" cpdAlgo="FindByMolecularFeature">
        <MSDetails p="+" />
        <Device type="TimeOfFlight" />
        <MSPeaks>
          <p rt="14.957" x="280.2640" y="2147677.75" v="17537192" z="1" sat="true" s="M+H" />
          <p rt="14.957" x="281.2671" y="407605.91" v="3342145" z="1" s="M+H+1" />
          <p rt="14.964" x="282.2686" y="51674.50" v="417004" z="1" s="M+H+2" />
          <p rt="14.950" x="283.2665" y="1482.39" v="11727" z="1" s="M+H+3" />
          <p rt="14.959" x="559.5191" y="1856.82" v="11348" z="1" s="2M+H" />
          <p rt="14.943" x="560.5222" y="904.59" v="3825" z="1" s="2M+H+1" />
        </MSPeaks>
      </Spectrum>
    </Compound>
    <Compound algo="FindByMolecularFeature">
      <Location m="244.2189" rt="14.959" y="80406" v="832107" />
      <Spectrum type="MFE" cpdAlgo="FindByMolecularFeature">
        <MSDetails p="+" />
        <Device type="TimeOfFlight" />
        <MSPeaks>
          <p rt="14.978" x="123.1164" y="4542.40" v="69061" z="2" s="M+2H" />
          <p rt="14.956" x="245.2263" y="80406.46" v="642334" z="1" s="M+H" />
          <p rt="14.955" x="246.2294" y="14770.81" v="111832" z="1" s="M+H+1" />
          <p rt="15.001" x="247.2305" y="2562.12" v="8881" z="1" s="M+H+2" />
        </MSPeaks>
      </Spectrum>
    </Compound>
    <Compound algo="FindByMolecularFeature">
      <Location m="350.2458" rt="14.989" y="112808" v="1000345" />
      <Spectrum type="MFE" cpdAlgo="FindByMolecularFeature">
        <MSDetails p="+" />
        <Device type="TimeOfFlight" />
        <MSPeaks>
          <p rt="14.990" x="351.2530" y="112807.85" v="819903" z="1" s="M+H" />
          <p rt="14.985" x="352.2560" y="24964.77" v="180442" z="1" s="M+H+1" />
        </MSPeaks>
      </Spectrum>
    </Compound>
    <Compound algo="FindByMolecularFeature">
      <Location m="333.2280" rt="15.021" y="53688" v="481999" />
      <Spectrum type="MFE" cpdAlgo="FindByMolecularFeature">
        <MSDetails p="+" />
        <Device type="TimeOfFlight" />
        <MSPeaks>
          <p rt="15.024" x="334.2352" y="53688.23" v="368625" z="1" s="M+H" />
          <p rt="15.012" x="335.2368" y="15150.57" v="113374" z="1" s="M+H+1" />
        </MSPeaks>
      </Spectrum>
    </Compound>
    <Compound algo="FindByMolecularFeature">
      <Location m="281.2359" rt="15.032" y="53876" v="484583" />
      <Spectrum type="MFE" cpdAlgo="FindByMolecularFeature">
        <MSDetails p="+" />
        <Device type="TimeOfFlight" />
        <MSPeaks>
          <p rt="15.037" x="282.2432" y="53876.12" v="391958" z="1" s="M+H" />
          <p rt="15.008" x="283.2487" y="9249.07" v="92625" z="1" s="M+H+1" />
        </MSPeaks>
      </Spectrum>
    </Compound>
    <Compound algo="FindByMolecularFeature">
      <Location m="311.2459" rt="15.036" y="50250" v="475842" />
      <Spectrum type="MFE" cpdAlgo="FindByMolecularFeature">
        <MSDetails p="+" />
        <Device type="TimeOfFlight" />
        <MSPeaks>
          <p rt="15.035" x="312.2532" y="50250.45" v="389797" z="1" s="M+H" />
          <p rt="15.038" x="313.2552" y="11540.45" v="86045" z="1" s="M+H+1" />
        </MSPeaks>
      </Spectrum>
    </Compound>
    <Compound algo="FindByMolecularFeature">
      <Location m="1014.5012" rt="15.127" y="73589" v="907509" />
      <Spectrum type="MFE" cpdAlgo="FindByMolecularFeature">
        <MSDetails p="+" />
        <Device type="TimeOfFlight" />
        <MSPeaks>
          <p rt="15.127" x="1015.5085" y="73588.55" v="452950" z="1" s="M+H" />
          <p rt="15.125" x="1016.5112" y="42961.02" v="265082" z="1" s="M+H+1" />
          <p rt="15.127" x="1017.5110" y="20543.88" v="126394" z="1" s="M+H+2" />
          <p rt="15.124" x="1018.5120" y="6707.31" v="40966" z="1" s="M+H+3" />
          <p rt="15.153" x="1019.5152" y="3283.78" v="22117" z="1" s="M+H+4" />
        </MSPeaks>
      </Spectrum>
    </Compound>
    <Compound algo="FindByMolecularFeature">
      <Location m="276.2097" rt="15.157" y="1014842" v="10977599" />
      <Spectrum type="MFE" cpdAlgo="FindByMolecularFeature">
        <MSDetails p="+" />
        <Device type="TimeOfFlight" />
        <MSPeaks>
          <p rt="15.158" x="277.2170" y="1014841.88" v="8802920" z="1" s="M+H" />
          <p rt="15.153" x="278.2201" y="210238.20" v="1784159" z="1" s="M+H+1" />
          <p rt="15.136" x="279.2263" y="13239.29" v="119023" z="1" s="M+H+2" />
          <p rt="15.163" x="280.2308" y="2113.48" v="16303" z="1" s="M+H+3" />
          <p rt="15.150" x="553.4250" y="14096.01" v="92396" z="1" s="2M+H" />
          <p rt="15.146" x="554.4283" y="5284.35" v="33711" z="1" s="2M+H+1" />
          <p rt="15.126" x="555.4271" y="1156.28" v="1490" z="1" s="2M+H+2" />
        </MSPeaks>
      </Spectrum>
    </Compound>
    <Compound algo="FindByMolecularFeature">
      <Location m="730.4084" rt="15.232" y="64155" v="1150280" />
      <Spectrum type="MFE" cpdAlgo="FindByMolecularFeature">
        <MSDetails p="+" />
        <Device type="TimeOfFlight" />
        <MSPeaks>
          <p rt="15.232" x="731.4157" y="64155.03" v="705364" z="1" s="M+H" />
          <p rt="15.231" x="732.4186" y="27592.41" v="302369" z="1" s="M+H+1" />
          <p rt="15.232" x="733.4221" y="10535.43" v="113567" z="1" s="M+H+2" />
          <p rt="15.239" x="734.4258" y="2721.08" v="28979" z="1" s="M+H+3" />
        </MSPeaks>
      </Spectrum>
    </Compound>
    <Compound algo="FindByMolecularFeature">
      <Location m="1991.0403" rt="15.232" y="150835" v="5689568" />
      <Spectrum type="MFE" cpdAlgo="FindByMolecularFeature">
        <MSDetails p="+" />
        <Device type="TimeOfFlight" />
        <MSPeaks>
          <p rt="15.232" x="996.5274" y="129297.73" v="1531246" z="2" s="M+2H" />
          <p rt="15.232" x="997.0288" y="150835.48" v="1788452" z="2" s="M+2H+1" />
          <p rt="15.233" x="997.5298" y="107159.66" v="1271267" z="2" s="M+2H+2" />
          <p rt="15.230" x="998.0304" y="55311.13" v="655251" z="2" s="M+2H+3" />
          <p rt="15.230" x="998.5301" y="25740.36" v="302123" z="2" s="M+2H+4" />
          <p rt="15.227" x="999.0302" y="12042.12" v="141228" z="2" s="M+2H+5" />
        </MSPeaks>
      </Spectrum>
    </Compound>
    <Compound algo="FindByMolecularFeature">
      <Location m="2007.0101" rt="15.232" y="226856" v="11378745" />
      <Spectrum type="MFE" cpdAlgo="FindByMolecularFeature">
        <MSDetails p="+" />
        <Device type="TimeOfFlight" />
        <MSPeaks>
          <p rt="15.232" x="1004.5123" y="226855.88" v="2272499" z="2" s="M+2H" />
          <p rt="15.232" x="1005.0134" y="192950.52" v="1928450" z="2" s="M+2H+1" />
          <p rt="15.232" x="1005.5142" y="207098.00" v="2078446" z="2" s="M+2H+2" />
          <p rt="15.233" x="1006.0151" y="171949.47" v="1728135" z="2" s="M+2H+3" />
          <p rt="15.232" x="1006.5148" y="138065.02" v="1392497" z="2" s="M+2H+4" />
          <p rt="15.232" x="1007.0146" y="94132.97" v="946599" z="2" s="M+2H+5" />
          <p rt="15.232" x="1007.5145" y="56961.87" v="573301" z="2" s="M+2H+6" />
          <p rt="15.232" x="1008.0146" y="29334.14" v="295201" z="2" s="M+2H+7" />
          <p rt="15.238" x="1008.5144" y="16328.53" v="163617" z="2" s="M+2H+8" />
        </MSPeaks>
      </Spectrum>
    </Compound>
    <Compound algo="FindByMolecularFeature">
      <Location m="2004.0089" rt="15.233" y="140554" v="1820825" />
      <Spectrum type="MFE" cpdAlgo="FindByMolecularFeature">
        <MSDetails p="+" />
        <Device type="TimeOfFlight" />
        <MSPeaks>
          <p rt="15.237" x="1003.0117" y="9169.73" v="91480" z="2" s="M+2H" />
          <p rt="15.235" x="1003.5303" y="21860.79" v="290335" z="2" s="M+2H+1" />
          <p rt="15.233" x="1004.0101" y="140554.28" v="1439010" z="2" s="M+2H+2" />
        </MSPeaks>
      </Spectrum>
    </Compound>
    <Compound algo="FindByMolecularFeature">
      <Location m="829.4784" rt="15.233" y="153624" v="3458946" />
      <Spectrum type="MFE" cpdAlgo="FindByMolecularFeature">
        <MSDetails p="+" />
        <Device type="TimeOfFlight" />
        <MSPeaks>
          <p rt="15.236" x="415.7466" y="30472.68" v="348240" z="2" s="M+2H" />
          <p rt="15.230" x="416.2483" y="15570.37" v="176739" z="2" s="M+2H+1" />
          <p rt="15.227" x="416.7485" y="5770.73" v="63516" z="2" s="M+2H+2" />
          <p rt="15.218" x="417.2476" y="678.09" v="7464" z="2" s="M+2H+3" />
          <p rt="15.233" x="830.4857" y="153623.91" v="1696404" z="1" s="M+H" />
          <p rt="15.233" x="831.4885" y="74675.31" v="823047" z="1" s="M+H+1" />
          <p rt="15.232" x="832.4889" y="24951.39" v="274430" z="1" s="M+H+2" />
          <p rt="15.233" x="833.4891" y="6400.33" v="69106" z="1" s="M+H+3" />
        </MSPeaks>
      </Spectrum>
    </Compound>
    <Compound algo="FindByMolecularFeature">
      <Location m="517.7335" rt="15.234" y="73703" v="1305838" />
      <Spectrum type="MFE" cpdAlgo="FindByMolecularFeature">
        <MSDetails p="+" />
        <Device type="TimeOfFlight" />
        <MSPeaks>
          <p rt="15.235" x="518.7408" y="73702.82" v="1012521" z="1" s="M+H" />
          <p rt="15.239" x="519.7396" y="16511.51" v="228442" z="1" s="M+H+1" />
          <p rt="15.212" x="520.7395" y="6351.25" v="64875" z="1" s="M+H+2" />
        </MSPeaks>
      </Spectrum>
    </Compound>
    <Compound algo="FindByMolecularFeature">
      <Location m="912.5481" rt="15.234" y="68678" v="2102940" />
      <Spectrum type="MFE" cpdAlgo="FindByMolecularFeature">
        <MSDetails p="+" />
        <Device type="TimeOfFlight" />
        <MSPeaks>
          <p rt="15.233" x="457.2818" y="68678.14" v="765283" z="2" s="M+2H" />
          <p rt="15.233" x="457.7832" y="37125.76" v="404516" z="2" s="M+2H+1" />
          <p rt="15.237" x="458.2850" y="12322.26" v="135085" z="2" s="M+2H+2" />
          <p rt="15.230" x="458.7852" y="2243.17" v="23957" z="2" s="M+2H+3" />
          <p rt="15.235" x="913.5538" y="41311.00" v="444171" z="1" s="M+H" />
          <p rt="15.237" x="914.5571" y="23046.88" v="246506" z="1" s="M+H+1" />
          <p rt="15.238" x="915.5597" y="7297.15" v="77359" z="1" s="M+H+2" />
          <p rt="15.227" x="916.5622" y="580.79" v="6063" z="1" s="M+H+3" />
        </MSPeaks>
      </Spectrum>
    </Compound>
    <Compound algo="FindByMolecularFeature">
      <Location m="863.4614" rt="15.236" y="54526" v="1371449" />
      <Spectrum type="MFE" cpdAlgo="FindByMolecularFeature">
        <MSDetails p="+" />
        <Device type="TimeOfFlight" />
        <MSPeaks>
          <p rt="15.234" x="432.7386" y="12937.44" v="133661" z="2" s="M+2H" />
          <p rt="15.239" x="433.2403" y="7030.59" v="75129" z="2" s="M+2H+1" />
          <p rt="15.250" x="433.7403" y="3017.08" v="25276" z="2" s="M+2H+2" />
          <p rt="15.236" x="864.4684" y="54525.58" v="640932" z="1" s="M+H" />
          <p rt="15.235" x="865.4713" y="29474.38" v="345384" z="1" s="M+H+1" />
          <p rt="15.238" x="866.4723" y="10418.26" v="121120" z="1" s="M+H+2" />
          <p rt="15.235" x="867.4729" y="2643.58" v="29946" z="1" s="M+H+3" />
        </MSPeaks>
      </Spectrum>
    </Compound>
    <Compound algo="FindByMolecularFeature">
      <Location m="998.5164" rt="15.236" y="52271" v="2346853" />
      <Spectrum type="MFE" cpdAlgo="FindByMolecularFeature">
        <MSDetails p="+" />
        <Device type="TimeOfFlight" />
        <MSPeaks>
          <p rt="15.236" x="500.2655" y="38141.50" v="549957" z="2" s="M+2H" />
          <p rt="15.236" x="500.7667" y="29079.45" v="419398" z="2" s="M+2H+1" />
          <p rt="15.237" x="501.2622" y="52271.49" v="750164" z="2" s="M+2H+2" />
          <p rt="15.239" x="501.7625" y="29758.88" v="426640" z="2" s="M+2H+3" />
          <p rt="15.229" x="502.2634" y="10706.46" v="151356" z="2" s="M+2H+4" />
          <p rt="15.238" x="502.7636" y="3441.84" v="49338" z="2" s="M+2H+5" />
        </MSPeaks>
      </Spectrum>
    </Compound>
    <Compound algo="FindByMolecularFeature">
      <Location m="516.2340" rt="15.237" y="266399" v="6567430" />
      <Spectrum type="MFE" cpdAlgo="FindByMolecularFeature">
        <MSDetails p="+" />
        <Device type="TimeOfFlight" />
        <MSPeaks>
          <p rt="15.238" x="517.2413" y="266398.72" v="4094232" z="1" s="M+H" />
          <p rt="15.237" x="518.2404" y="126404.43" v="1947329" z="1" s="M+H+1" />
          <p rt="15.237" x="519.2398" y="34196.60" v="525868" z="1" s="M+H+2" />
        </MSPeaks>
      </Spectrum>
    </Compound>
    <Compound algo="FindByMolecularFeature">
      <Location m="1029.4606" rt="15.238" y="351789" v="13378386" />
      <Spectrum type="MFE" cpdAlgo="FindByMolecularFeature">
        <MSDetails p="+" />
        <Device type="TimeOfFlight" />
        <MSPeaks>
          <p rt="15.240" x="515.7376" y="336808.28" v="5207941" z="2" s="M+2H" />
          <p rt="15.238" x="516.2400" y="351789.25" v="5451924" z="2" s="M+2H+1" />
          <p rt="15.236" x="516.7409" y="176237.89" v="2718522" z="2" s="M+2H+2" />
        </MSPeaks>
      </Spectrum>
    </Compound>
    <Compound algo="FindByMolecularFeature">
      <Location m="1014.4954" rt="15.238" y="340603" v="10037032" />
      <Spectrum type="MFE" cpdAlgo="FindByMolecularFeature">
        <MSDetails p="+" />
        <Device type="TimeOfFlight" />
        <MSPeaks>
          <p rt="15.239" x="508.2550" y="340603.09" v="5207018" z="2" s="M+2H" />
          <p rt="15.237" x="508.7561" y="207397.72" v="3165006" z="2" s="M+2H+1" />
          <p rt="15.238" x="509.2564" y="83424.34" v="1271133" z="2" s="M+2H+2" />
          <p rt="15.239" x="509.7567" y="25977.07" v="393876" z="2" s="M+2H+3" />
        </MSPeaks>
      </Spectrum>
    </Compound>
    <Compound algo="FindByMolecularFeature">
      <Location m="976.5470" rt="15.240" y="15574611" v="685432768" />
      <Spectrum type="MFE" cpdAlgo="FindByMolecularFeature">
        <MSDetails p="+" />
        <Device type="TimeOfFlight" />
        <MSPeaks>
          <p rt="15.233" x="489.2814" y="4183622.00" v="50606820" z="2" sat="true" s="M+2H" />
          <p rt="15.232" x="489.7830" y="2565914.25" v="31107756" z="2" sat="true" s="M+2H+1" />
          <p rt="15.232" x="490.2838" y="974334.63" v="11843704" z="2" s="M+2H+2" />
          <p rt="15.233" x="490.7844" y="283299.06" v="3425238" z="2" s="M+2H+3" />
          <p rt="15.232" x="491.2845" y="66272.89" v="801719" z="2" s="M+2H+4" />
          <p rt="15.233" x="491.7850" y="13961.32" v="165142" z="2" s="M+2H+5" />
          <p rt="15.235" x="492.2856" y="1941.63" v="23595" z="2" s="M+2H+6" />
          <p rt="15.244" x="977.5540" y="15574611.00" v="256485232" z="1" sat="true" s="M+H" />
          <p rt="15.241" x="978.5572" y="9036514.00" v="195934944" z="1" sat="true" s="M+H+1" />
          <p rt="15.238" x="979.5588" y="3397719.75" v="98087456" z="1" sat="true" s="M+H+2" />
          <p rt="15.236" x="980.5602" y="939782.75" v="28687896" z="1" sat="true" s="M+H+3" />
          <p rt="15.235" x="981.5617" y="206939.19" v="6630878" z="1" s="M+H+4" />
          <p rt="15.235" x="982.5623" y="42178.38" v="1280656" z="1" s="M+H+5" />
          <p rt="15.242" x="983.5628" y="37016.96" v="351789" z="1" s="M+H+6" />
        </MSPeaks>
      </Spectrum>
    </Compound>
    <Compound algo="FindByMolecularFeature">
      <Location m="350.2461" rt="15.268" y="227314" v="2645157" />
      <Spectrum type="MFE" cpdAlgo="FindByMolecularFeature">
        <MSDetails p="+" />
        <Device type="TimeOfFlight" />
        <MSPeaks>
          <p rt="15.268" x="351.2534" y="227313.52" v="2176111" z="1" s="M+H" />
          <p rt="15.268" x="352.2565" y="49211.08" v="469046" z="1" s="M+H+1" />
        </MSPeaks>
      </Spectrum>
    </Compound>
    <Compound algo="FindByMolecularFeature">
      <Location m="1067.4985" rt="15.331" y="67053" v="1086389" />
      <Spectrum type="MFE" cpdAlgo="FindByMolecularFeature">
        <MSDetails p="+" />
        <Device type="TimeOfFlight" />
        <MSPeaks>
          <p rt="15.330" x="534.7565" y="67053.26" v="533288" z="2" s="M+2H" />
          <p rt="15.330" x="535.2580" y="43073.64" v="340283" z="2" s="M+2H+1" />
          <p rt="15.332" x="535.7580" y="20412.41" v="154695" z="2" s="M+2H+2" />
          <p rt="15.336" x="536.2585" y="7149.53" v="58124" z="2" s="M+2H+3" />
        </MSPeaks>
      </Spectrum>
    </Compound>
    <Compound algo="FindByMolecularFeature">
      <Location m="199.1938" rt="15.335" y="92556" v="1068769" />
      <Spectrum type="MFE" cpdAlgo="FindByMolecularFeature">
        <MSDetails p="+" />
        <Device type="TimeOfFlight" />
        <MSPeaks>
          <p rt="15.335" x="200.2010" y="92555.98" v="939251" z="1" s="M+H" />
          <p rt="15.337" x="201.2042" y="11678.80" v="128210" z="1" s="M+H+1" />
          <p rt="15.408" x="202.2059" y="1215.73" v="1308" z="1" s="M+H+2" />
        </MSPeaks>
      </Spectrum>
    </Compound>
    <Compound algo="FindByMolecularFeature">
      <Location m="1014.5010" rt="15.368" y="63613" v="1462813" />
      <Spectrum type="MFE" cpdAlgo="FindByMolecularFeature">
        <MSDetails p="+" />
        <Device type="TimeOfFlight" />
        <MSPeaks>
          <p rt="15.369" x="1015.5083" y="63612.56" v="739183" z="1" s="M+H" />
          <p rt="15.368" x="1016.5111" y="36678.61" v="424708" z="1" s="M+H+1" />
          <p rt="15.368" x="1017.5112" y="17939.10" v="211756" z="1" s="M+H+2" />
          <p rt="15.354" x="1018.5118" y="6996.88" v="87166" z="1" s="M+H+3" />
        </MSPeaks>
      </Spectrum>
    </Compound>
    <Compound algo="FindByMolecularFeature">
      <Location m="292.2039" rt="15.388" y="67693" v="585127" />
      <Spectrum type="MFE" cpdAlgo="FindByMolecularFeature">
        <MSDetails p="+" />
        <Device type="TimeOfFlight" />
        <MSPeaks>
          <p rt="15.391" x="293.2112" y="67693.41" v="471842" z="1" s="M+H" />
          <p rt="15.373" x="294.2145" y="11816.69" v="113285" z="1" s="M+H+1" />
        </MSPeaks>
      </Spectrum>
    </Compound>
    <Compound algo="FindByMolecularFeature">
      <Location m="276.2094" rt="15.419" y="433884" v="4342598" />
      <Spectrum type="MFE" cpdAlgo="FindByMolecularFeature">
        <MSDetails p="+" />
        <Device type="TimeOfFlight" />
        <MSPeaks>
          <p rt="15.418" x="277.2167" y="433883.88" v="3438373" z="1" s="M+H" />
          <p rt="15.428" x="278.2202" y="88302.69" v="855595" z="1" s="M+H+1" />
          <p rt="15.417" x="553.4249" y="3043.88" v="16360" z="1" s="2M+H" />
          <p rt="15.418" x="554.4280" y="1776.80" v="7955" z="1" s="2M+H+1" />
        </MSPeaks>
      </Spectrum>
    </Compound>
    <Compound algo="FindByMolecularFeature">
      <Location m="276.1515" rt="15.433" y="76598" v="685136" />
      <Spectrum type="MFE" cpdAlgo="FindByMolecularFeature">
        <MSDetails p="+" />
        <Device type="TimeOfFlight" />
        <MSPeaks>
          <p rt="15.433" x="277.1587" y="76597.75" v="544012" z="1" s="M+H" />
          <p rt="15.436" x="278.1622" y="18254.52" v="129686" z="1" s="M+H+1" />
          <p rt="15.420" x="279.1679" y="2006.79" v="11438" z="1" s="M+H+2" />
        </MSPeaks>
      </Spectrum>
    </Compound>
    <Compound algo="FindByMolecularFeature">
      <Location m="544.2675" rt="15.435" y="269643" v="2709091" />
      <Spectrum type="MFE" cpdAlgo="FindByMolecularFeature">
        <MSDetails p="+" />
        <Device type="TimeOfFlight" />
        <MSPeaks>
          <p rt="15.435" x="545.2748" y="269643.22" v="1928159" z="1" s="M+H" />
          <p rt="15.436" x="546.2783" y="86779.09" v="623837" z="1" s="M+H+1" />
          <p rt="15.434" x="547.2805" y="19659.48" v="134188" z="1" s="M+H+2" />
          <p rt="15.443" x="548.2821" y="3154.37" v="22908" z="1" s="M+H+3" />
        </MSPeaks>
      </Spectrum>
    </Compound>
    <Compound algo="FindByMolecularFeature">
      <Location m="319.2488" rt="15.478" y="60714" v="554184" />
      <Spectrum type="MFE" cpdAlgo="FindByMolecularFeature">
        <MSDetails p="+" />
        <Device type="TimeOfFlight" />
        <MSPeaks>
          <p rt="15.479" x="320.2561" y="60713.79" v="440592" z="1" s="M+H" />
          <p rt="15.476" x="321.2595" y="14185.57" v="97192" z="1" s="M+H+1" />
          <p rt="15.469" x="322.2685" y="2759.94" v="16400" z="1" s="M+H+2" />
        </MSPeaks>
      </Spectrum>
    </Compound>
    <Compound algo="FindByMolecularFeature">
      <Location m="357.1942" rt="15.486" y="122610" v="934628" />
      <Spectrum type="MFE" cpdAlgo="FindByMolecularFeature">
        <MSDetails p="+" />
        <Device type="TimeOfFlight" />
        <MSPeaks>
          <p rt="15.486" x="358.2014" y="122609.97" v="732843" z="1" s="M+H" />
          <p rt="15.487" x="359.2047" y="30494.34" v="178287" z="1" s="M+H+1" />
          <p rt="15.487" x="360.2067" y="4348.39" v="23498" z="1" s="M+H+2" />
        </MSPeaks>
      </Spectrum>
    </Compound>
    <Compound algo="FindByMolecularFeature">
      <Location m="262.2298" rt="15.508" y="195873" v="1402843" />
      <Spectrum type="MFE" cpdAlgo="FindByMolecularFeature">
        <MSDetails p="+" />
        <Device type="TimeOfFlight" />
        <MSPeaks>
          <p rt="15.507" x="263.2371" y="195873.08" v="1167822" z="1" s="M+H" />
          <p rt="15.510" x="264.2403" y="39419.04" v="235022" z="1" s="M+H+1" />
        </MSPeaks>
      </Spectrum>
    </Compound>
    <Compound algo="FindByMolecularFeature">
      <Location m="244.2192" rt="15.510" y="64448" v="445435" />
      <Spectrum type="MFE" cpdAlgo="FindByMolecularFeature">
        <MSDetails p="+" />
        <Device type="TimeOfFlight" />
        <MSPeaks>
          <p rt="15.510" x="245.2265" y="64448.16" v="368424" z="1" s="M+H" />
          <p rt="15.512" x="246.2296" y="11779.04" v="67424" z="1" s="M+H+1" />
          <p rt="15.478" x="247.2330" y="1891.76" v="9587" z="1" s="M+H+2" />
        </MSPeaks>
      </Spectrum>
    </Compound>
    <Compound algo="FindByMolecularFeature">
      <Location m="300.2091" rt="15.532" y="115368" v="1138829" />
      <Spectrum type="MFE" cpdAlgo="FindByMolecularFeature">
        <MSDetails p="+" />
        <Device type="TimeOfFlight" />
        <MSPeaks>
          <p rt="15.532" x="301.2164" y="115368.48" v="909316" z="1" s="M+H" />
          <p rt="15.532" x="302.2197" y="25133.09" v="197799" z="1" s="M+H+1" />
          <p rt="15.532" x="303.2258" y="3774.88" v="31714" z="1" s="M+H+2" />
        </MSPeaks>
      </Spectrum>
    </Compound>
    <Compound algo="FindByMolecularFeature">
      <Location m="283.3242" rt="15.552" y="138496" v="2446301" />
      <Spectrum type="MFE" cpdAlgo="FindByMolecularFeature">
        <MSDetails p="+" />
        <Device type="TimeOfFlight" />
        <MSPeaks>
          <p rt="15.553" x="284.3314" y="138496.17" v="1989617" z="1" s="M+H" />
          <p rt="15.548" x="285.3347" y="29717.83" v="408655" z="1" s="M+H+1" />
          <p rt="15.550" x="286.3372" y="3740.59" v="48029" z="1" s="M+H+2" />
        </MSPeaks>
      </Spectrum>
    </Compound>
    <Compound algo="FindByMolecularFeature">
      <Location m="1067.4986" rt="15.553" y="111278" v="1904838" />
      <Spectrum type="MFE" cpdAlgo="FindByMolecularFeature">
        <MSDetails p="+" />
        <Device type="TimeOfFlight" />
        <MSPeaks>
          <p rt="15.552" x="534.7566" y="111278.30" v="899830" z="2" s="M+2H" />
          <p rt="15.554" x="535.2580" y="73181.77" v="593029" z="2" s="M+2H+1" />
          <p rt="15.552" x="535.7580" y="34300.79" v="282211" z="2" s="M+2H+2" />
          <p rt="15.555" x="536.2583" y="12323.29" v="99949" z="2" s="M+2H+3" />
          <p rt="15.551" x="536.7586" y="3774.70" v="29819" z="2" s="M+2H+4" />
        </MSPeaks>
      </Spectrum>
    </Compound>
    <Compound algo="FindByMolecularFeature">
      <Location m="1120.4114" rt="15.555" y="110498" v="2325094" />
      <Spectrum type="MFE" cpdAlgo="FindByMolecularFeature">
        <MSDetails p="+" />
        <Device type="TimeOfFlight" />
        <MSPeaks>
          <p rt="15.556" x="561.2130" y="96396.92" v="828546" z="2" s="M+2H" />
          <p rt="15.556" x="561.7150" y="110497.92" v="934839" z="2" s="M+2H+1" />
          <p rt="15.554" x="562.2161" y="64935.09" v="561709" z="2" s="M+2H+2" />
        </MSPeaks>
      </Spectrum>
    </Compound>
    <Compound algo="FindByMolecularFeature">
      <Location m="1123.4184" rt="15.556" y="92516" v="1950585" />
      <Spectrum type="MFE" cpdAlgo="FindByMolecularFeature">
        <MSDetails p="+" />
        <Device type="TimeOfFlight" />
        <MSPeaks>
          <p rt="15.557" x="562.7165" y="92516.38" v="822492" z="2" s="M+2H" />
          <p rt="15.556" x="563.2176" y="52121.00" v="470613" z="2" s="M+2H+1" />
          <p rt="15.555" x="563.7161" y="47893.35" v="426007" z="2" s="M+2H+2" />
          <p rt="15.553" x="564.2164" y="25843.63" v="231473" z="2" s="M+2H+3" />
        </MSPeaks>
      </Spectrum>
    </Compound>
    <Compound algo="FindByMolecularFeature">
      <Location m="1105.4454" rt="15.557" y="82466" v="1684580" />
      <Spectrum type="MFE" cpdAlgo="FindByMolecularFeature">
        <MSDetails p="+" />
        <Device type="TimeOfFlight" />
        <MSPeaks>
          <p rt="15.558" x="553.7300" y="82466.49" v="772700" z="2" s="M+2H" />
          <p rt="15.555" x="554.2314" y="51107.46" v="557569" z="2" s="M+2H+1" />
          <p rt="15.558" x="554.7314" y="25164.54" v="267650" z="2" s="M+2H+2" />
          <p rt="15.559" x="555.2316" y="9349.64" v="86662" z="2" s="M+2H+3" />
        </MSPeaks>
      </Spectrum>
    </Compound>
    <Compound algo="FindByMolecularFeature">
      <Location m="244.2192" rt="15.630" y="64738" v="664930" />
      <Spectrum type="MFE" cpdAlgo="FindByMolecularFeature">
        <MSDetails p="+" />
        <Device type="TimeOfFlight" />
        <MSPeaks>
          <p rt="15.630" x="245.2264" y="64738.08" v="543112" z="1" s="M+H" />
          <p rt="15.630" x="246.2298" y="11777.92" v="98811" z="1" s="M+H+1" />
          <p rt="15.641" x="247.2318" y="2552.78" v="23007" z="1" s="M+H+2" />
        </MSPeaks>
      </Spectrum>
    </Compound>
    <Compound algo="FindByMolecularFeature">
      <Location m="319.2488" rt="15.664" y="95689" v="1055348" />
      <Spectrum type="MFE" cpdAlgo="FindByMolecularFeature">
        <MSDetails p="+" />
        <Device type="TimeOfFlight" />
        <MSPeaks>
          <p rt="15.663" x="320.2561" y="95688.56" v="849009" z="1" s="M+H" />
          <p rt="15.665" x="321.2593" y="20781.26" v="206339" z="1" s="M+H+1" />
        </MSPeaks>
      </Spectrum>
    </Compound>
    <Compound algo="FindByMolecularFeature">
      <Location m="278.2252" rt="15.812" y="1391055" v="9457760" />
      <Spectrum type="MFE" cpdAlgo="FindByMolecularFeature">
        <MSDetails p="+" />
        <Device type="TimeOfFlight" />
        <MSPeaks>
          <p rt="15.813" x="279.2325" y="1391055.38" v="7889688" z="1" s="M+H" />
          <p rt="15.809" x="280.2358" y="282038.34" v="1395959" z="1" s="M+H+1" />
          <p rt="15.810" x="281.2397" y="29991.72" v="132423" z="1" s="M+H+2" />
          <p rt="15.795" x="282.2433" y="6590.69" v="39691" z="1" s="M+H+3" />
        </MSPeaks>
      </Spectrum>
    </Compound>
    <Compound algo="FindByMolecularFeature">
      <Location m="218.1673" rt="15.838" y="323977" v="2878774" />
      <Spectrum type="MFE" cpdAlgo="FindByMolecularFeature">
        <MSDetails p="+" />
        <Device type="TimeOfFlight" />
        <MSPeaks>
          <p rt="15.838" x="219.1745" y="323976.75" v="2405587" z="1" s="M+H" />
          <p rt="15.838" x="220.1777" y="56332.48" v="423246" z="1" s="M+H+1" />
          <p rt="15.837" x="221.1814" y="5672.91" v="41974" z="1" s="M+H+2" />
          <p rt="15.835" x="222.1851" y="863.11" v="7967" z="1" s="M+H+3" />
        </MSPeaks>
      </Spectrum>
    </Compound>
    <Compound algo="FindByMolecularFeature">
      <Location m="292.2041" rt="15.842" y="274068" v="2562055" />
      <Spectrum type="MFE" cpdAlgo="FindByMolecularFeature">
        <MSDetails p="+" />
        <Device type="TimeOfFlight" />
        <MSPeaks>
          <p rt="15.842" x="293.2114" y="274068.09" v="2152993" z="1" s="M+H" />
          <p rt="15.842" x="294.2153" y="52252.85" v="409062" z="1" s="M+H+1" />
        </MSPeaks>
      </Spectrum>
    </Compound>
    <Compound algo="FindByMolecularFeature">
      <Location m="274.1934" rt="15.845" y="230064" v="2303184" />
      <Spectrum type="MFE" cpdAlgo="FindByMolecularFeature">
        <MSDetails p="+" />
        <Device type="TimeOfFlight" />
        <MSPeaks>
          <p rt="15.846" x="275.2007" y="230063.92" v="1925001" z="1" s="M+H" />
          <p rt="15.844" x="276.2039" y="45899.00" v="378182" z="1" s="M+H+1" />
        </MSPeaks>
      </Spectrum>
    </Compound>
    <Compound algo="FindByMolecularFeature">
      <Location m="928.5421" rt="15.846" y="59929" v="778406" />
      <Spectrum type="MFE" cpdAlgo="FindByMolecularFeature">
        <MSDetails p="+" />
        <Device type="TimeOfFlight" />
        <MSPeaks>
          <p rt="15.845" x="929.5493" y="59928.87" v="426712" z="1" s="M+H" />
          <p rt="15.847" x="930.5519" y="33281.98" v="251592" z="1" s="M+H+1" />
          <p rt="15.847" x="931.5547" y="11209.68" v="81846" z="1" s="M+H+2" />
          <p rt="15.841" x="932.5579" y="2611.98" v="18256" z="1" s="M+H+3" />
        </MSPeaks>
      </Spectrum>
    </Compound>
    <Compound algo="FindByMolecularFeature">
      <Location m="1117.4752" rt="15.855" y="87352" v="2456856" />
      <Spectrum type="MFE" cpdAlgo="FindByMolecularFeature">
        <MSDetails p="+" />
        <Device type="TimeOfFlight" />
        <MSPeaks>
          <p rt="15.859" x="559.7449" y="87352.30" v="822406" z="2" s="M+2H" />
          <p rt="15.860" x="560.2463" y="47282.16" v="451161" z="2" s="M+2H+1" />
          <p rt="15.851" x="560.7462" y="77327.84" v="557888" z="2" s="M+2H+2" />
          <p rt="15.851" x="561.2472" y="46330.56" v="332900" z="2" s="M+2H+3" />
          <p rt="15.857" x="561.7457" y="37505.99" v="292500" z="2" s="M+2H+4" />
        </MSPeaks>
      </Spectrum>
    </Compound>
    <Compound algo="FindByMolecularFeature">
      <Location m="279.2565" rt="15.856" y="599689" v="4151722" />
      <Spectrum type="MFE" cpdAlgo="FindByMolecularFeature">
        <MSDetails p="+" />
        <Device type="TimeOfFlight" />
        <MSPeaks>
          <p rt="15.854" x="280.2638" y="599689.13" v="3105256" z="1" s="M+H" />
          <p rt="15.870" x="281.2666" y="113174.07" v="923291" z="1" s="M+H+1" />
          <p rt="15.865" x="282.2716" y="10845.25" v="82137" z="1" s="M+H+2" />
          <p rt="15.868" x="559.5198" y="2592.99" v="15657" z="1" s="2M+H" />
          <p rt="15.867" x="560.5224" y="1248.17" v="4862" z="1" s="2M+H+1" />
        </MSPeaks>
      </Spectrum>
    </Compound>
    <Compound algo="FindByMolecularFeature">
      <Location m="1101.5047" rt="15.858" y="75992" v="1471337" />
      <Spectrum type="MFE" cpdAlgo="FindByMolecularFeature">
        <MSDetails p="+" />
        <Device type="TimeOfFlight" />
        <MSPeaks>
          <p rt="15.859" x="551.7596" y="75992.18" v="739495" z="2" s="M+2H" />
          <p rt="15.858" x="552.2612" y="51603.61" v="485863" z="2" s="M+2H+1" />
          <p rt="15.856" x="552.7615" y="22288.04" v="197551" z="2" s="M+2H+2" />
          <p rt="15.847" x="553.2621" y="5456.43" v="48427" z="2" s="M+2H+3" />
        </MSPeaks>
      </Spectrum>
    </Compound>
    <Compound algo="FindByMolecularFeature">
      <Location m="1063.5593" rt="15.860" y="328571" v="6579434" />
      <Spectrum type="MFE" cpdAlgo="FindByMolecularFeature">
        <MSDetails p="+" />
        <Device type="TimeOfFlight" />
        <MSPeaks>
          <p rt="15.860" x="532.7869" y="328570.78" v="3158733" z="2" s="M+2H" />
          <p rt="15.861" x="533.2883" y="226024.88" v="2175256" z="2" s="M+2H+1" />
          <p rt="15.858" x="533.7886" y="93472.61" v="896135" z="2" s="M+2H+2" />
          <p rt="15.861" x="534.2896" y="28820.83" v="276505" z="2" s="M+2H+3" />
          <p rt="15.866" x="534.7894" y="7749.11" v="72805" z="2" s="M+2H+4" />
        </MSPeaks>
      </Spectrum>
    </Compound>
    <Compound algo="FindByMolecularFeature">
      <Location m="185.1416" rt="15.865" y="92494" v="831267" />
      <Spectrum type="MFE" cpdAlgo="FindByMolecularFeature">
        <MSDetails p="+" />
        <Device type="TimeOfFlight" />
        <MSPeaks>
          <p rt="15.863" x="186.1489" y="92493.67" v="682876" z="1" s="M+H" />
          <p rt="15.875" x="187.1508" y="17712.01" v="148391" z="1" s="M+H+1" />
        </MSPeaks>
      </Spectrum>
    </Compound>
    <Compound algo="FindByMolecularFeature">
      <Location m="262.2295" rt="15.872" y="66123" v="687922" />
      <Spectrum type="MFE" cpdAlgo="FindByMolecularFeature">
        <MSDetails p="+" />
        <Device type="TimeOfFlight" />
        <MSPeaks>
          <p rt="15.873" x="263.2368" y="66122.54" v="543302" z="1" s="M+H" />
          <p rt="15.873" x="264.2401" y="15084.81" v="130830" z="1" s="M+H+1" />
          <p rt="15.870" x="265.2463" y="2300.30" v="13790" z="1" s="M+H+2" />
        </MSPeaks>
      </Spectrum>
    </Compound>
    <Compound algo="FindByMolecularFeature">
      <Location m="645.3823" rt="15.930" y="67343" v="549063" />
      <Spectrum type="MFE" cpdAlgo="FindByMolecularFeature">
        <MSDetails p="+" />
        <Device type="TimeOfFlight" />
        <MSPeaks>
          <p rt="15.927" x="646.3896" y="67343.20" v="271742" z="1" s="M+H" />
          <p rt="15.933" x="647.3946" y="35390.95" v="208955" z="1" s="M+H+1" />
          <p rt="15.936" x="648.4015" y="9708.71" v="68365" z="1" s="M+H+2" />
        </MSPeaks>
      </Spectrum>
    </Compound>
    <Compound algo="FindByMolecularFeature">
      <Location m="350.1541" rt="15.942" y="52173" v="1192878" />
      <Spectrum type="MFE" cpdAlgo="FindByMolecularFeature">
        <MSDetails p="+" />
        <Device type="TimeOfFlight" />
        <MSPeaks>
          <p rt="15.943" x="351.1614" y="35873.62" v="333178" z="1" s="M+H" />
          <p rt="15.931" x="352.1648" y="8039.30" v="63717" z="1" s="M+H+1" />
          <p rt="15.943" x="353.1623" y="52172.97" v="497851" z="1" s="M+H+2" />
          <p rt="15.940" x="354.1652" y="12293.56" v="114738" z="1" s="M+H+3" />
          <p rt="15.942" x="355.1584" y="21202.79" v="183394" z="1" s="M+H+4" />
        </MSPeaks>
      </Spectrum>
    </Compound>
    <Compound algo="FindByMolecularFeature">
      <Location m="260.2141" rt="15.950" y="153676" v="1688153" />
      <Spectrum type="MFE" cpdAlgo="FindByMolecularFeature">
        <MSDetails p="+" />
        <Device type="TimeOfFlight" />
        <MSPeaks>
          <p rt="15.951" x="261.2214" y="153676.47" v="1382458" z="1" s="M+H" />
          <p rt="15.939" x="262.2247" y="28502.67" v="305695" z="1" s="M+H+1" />
        </MSPeaks>
      </Spectrum>
    </Compound>
    <Compound algo="FindByMolecularFeature">
      <Location m="278.2251" rt="15.956" y="2769257" v="33953592" />
      <Spectrum type="MFE" cpdAlgo="FindByMolecularFeature">
        <MSDetails p="+" />
        <Device type="TimeOfFlight" />
        <MSPeaks>
          <p rt="15.956" x="279.2324" y="2769256.75" v="27762048" z="1" sat="true" s="M+H" />
          <p rt="15.955" x="280.2356" y="556595.19" v="5573727" z="1" s="M+H+1" />
          <p rt="15.953" x="281.2388" y="55398.44" v="556578" z="1" s="M+H+2" />
          <p rt="15.930" x="282.2429" y="5943.98" v="61242" z="1" s="M+H+3" />
        </MSPeaks>
      </Spectrum>
    </Compound>
    <Compound algo="FindByMolecularFeature">
      <Location m="1119.4644" rt="16.002" y="106429" v="2169756" />
      <Spectrum type="MFE" cpdAlgo="FindByMolecularFeature">
        <MSDetails p="+" />
        <Device type="TimeOfFlight" />
        <MSPeaks>
          <p rt="16.003" x="560.7395" y="106428.68" v="1039631" z="2" s="M+2H" />
          <p rt="16.005" x="561.2407" y="69291.67" v="645398" z="2" s="M+2H+1" />
          <p rt="15.994" x="561.7411" y="34610.86" v="320709" z="2" s="M+2H+2" />
          <p rt="15.993" x="562.2421" y="13447.57" v="123743" z="2" s="M+2H+3" />
          <p rt="16.021" x="562.7392" y="4238.45" v="40275" z="2" s="M+2H+4" />
        </MSPeaks>
      </Spectrum>
    </Compound>
    <Compound algo="FindByMolecularFeature">
      <Location m="1134.4274" rt="16.009" y="141232" v="2927719" />
      <Spectrum type="MFE" cpdAlgo="FindByMolecularFeature">
        <MSDetails p="+" />
        <Device type="TimeOfFlight" />
        <MSPeaks>
          <p rt="16.007" x="568.2210" y="117007.63" v="993717" z="2" s="M+2H" />
          <p rt="16.010" x="568.7234" y="141231.66" v="1268239" z="2" s="M+2H+1" />
          <p rt="16.009" x="569.2243" y="78083.88" v="665762" z="2" s="M+2H+2" />
        </MSPeaks>
      </Spectrum>
    </Compound>
    <Compound algo="FindByMolecularFeature">
      <Location m="1081.5159" rt="16.009" y="295101" v="4821354" />
      <Spectrum type="MFE" cpdAlgo="FindByMolecularFeature">
        <MSDetails p="+" />
        <Device type="TimeOfFlight" />
        <MSPeaks>
          <p rt="16.009" x="541.7652" y="295100.94" v="2216061" z="2" s="M+2H" />
          <p rt="16.010" x="542.2664" y="200081.95" v="1500652" z="2" s="M+2H+1" />
          <p rt="16.008" x="542.7665" y="98951.41" v="741550" z="2" s="M+2H+2" />
          <p rt="16.009" x="543.2669" y="36417.31" v="274703" z="2" s="M+2H+3" />
          <p rt="16.002" x="543.7673" y="11937.81" v="88388" z="2" s="M+2H+4" />
        </MSPeaks>
      </Spectrum>
    </Compound>
    <Compound algo="FindByMolecularFeature">
      <Location m="568.7174" rt="16.010" y="120393" v="1892930" />
      <Spectrum type="MFE" cpdAlgo="FindByMolecularFeature">
        <MSDetails p="+" />
        <Device type="TimeOfFlight" />
        <MSPeaks>
          <p rt="16.010" x="569.7247" y="120392.68" v="1121052" z="1" s="M+H" />
          <p rt="16.010" x="570.7242" y="63012.83" v="555110" z="1" s="M+H+1" />
          <p rt="16.010" x="571.7238" y="18771.79" v="164959" z="1" s="M+H+2" />
          <p rt="16.021" x="572.7226" y="5610.22" v="51808" z="1" s="M+H+3" />
        </MSPeaks>
      </Spectrum>
    </Compound>
    <Compound algo="FindByMolecularFeature">
      <Location m="295.2517" rt="16.032" y="1437423" v="17644220" />
      <Spectrum type="MFE" cpdAlgo="FindByMolecularFeature">
        <MSDetails p="+" />
        <Device type="TimeOfFlight" />
        <MSPeaks>
          <p rt="16.032" x="296.2590" y="1437422.88" v="13927067" z="1" s="M+H" />
          <p rt="16.031" x="297.2616" y="309051.72" v="3206806" z="1" s="M+H+1" />
          <p rt="16.030" x="298.2640" y="37471.35" v="353131" z="1" s="M+H+2" />
          <p rt="16.039" x="299.2650" y="3300.56" v="31105" z="1" s="M+H+3" />
          <p rt="16.037" x="591.5089" y="5863.69" v="41407" z="1" s="2M+H" />
          <p rt="16.037" x="592.5132" y="2465.01" v="18292" z="1" s="2M+H+1" />
          <p rt="16.021" x="593.5190" y="965.33" v="3355" z="1" s="2M+H+2" />
        </MSPeaks>
      </Spectrum>
    </Compound>
    <Compound algo="FindByMolecularFeature">
      <Location m="317.2332" rt="16.067" y="79298" v="867292" />
      <Spectrum type="MFE" cpdAlgo="FindByMolecularFeature">
        <MSDetails p="+" />
        <Device type="TimeOfFlight" />
        <MSPeaks>
          <p rt="16.066" x="318.2405" y="79297.92" v="733125" z="1" s="M+H" />
          <p rt="16.070" x="319.2427" y="15692.65" v="134167" z="1" s="M+H+1" />
        </MSPeaks>
      </Spectrum>
    </Compound>
    <Compound algo="FindByMolecularFeature">
      <Location m="292.2039" rt="16.113" y="169855" v="1482454" />
      <Spectrum type="MFE" cpdAlgo="FindByMolecularFeature">
        <MSDetails p="+" />
        <Device type="TimeOfFlight" />
        <MSPeaks>
          <p rt="16.113" x="293.2112" y="169855.03" v="1254352" z="1" s="M+H" />
          <p rt="16.115" x="294.2154" y="32985.03" v="228102" z="1" s="M+H+1" />
        </MSPeaks>
      </Spectrum>
    </Compound>
    <Compound algo="FindByMolecularFeature">
      <Location m="274.1934" rt="16.113" y="185281" v="1707467" />
      <Spectrum type="MFE" cpdAlgo="FindByMolecularFeature">
        <MSDetails p="+" />
        <Device type="TimeOfFlight" />
        <MSPeaks>
          <p rt="16.113" x="275.2006" y="185281.06" v="1428779" z="1" s="M+H" />
          <p rt="16.113" x="276.2038" y="36817.45" v="278688" z="1" s="M+H+1" />
        </MSPeaks>
      </Spectrum>
    </Compound>
    <Compound algo="FindByMolecularFeature">
      <Location m="286.2298" rt="16.114" y="139893" v="1344035" />
      <Spectrum type="MFE" cpdAlgo="FindByMolecularFeature">
        <MSDetails p="+" />
        <Device type="TimeOfFlight" />
        <MSPeaks>
          <p rt="16.115" x="287.2371" y="139893.03" v="1063265" z="1" s="M+H" />
          <p rt="16.114" x="288.2404" y="32204.42" v="246049" z="1" s="M+H+1" />
          <p rt="16.108" x="289.2476" y="4376.91" v="30551" z="1" s="M+H+2" />
          <p rt="16.091" x="290.2531" y="607.40" v="4171" z="1" s="M+H+3" />
        </MSPeaks>
      </Spectrum>
    </Compound>
    <Compound algo="FindByMolecularFeature">
      <Location m="1081.5161" rt="16.230" y="287015" v="5926862" />
      <Spectrum type="MFE" cpdAlgo="FindByMolecularFeature">
        <MSDetails p="+" />
        <Device type="TimeOfFlight" />
        <MSPeaks>
          <p rt="16.229" x="541.7653" y="287014.63" v="2746590" z="2" s="M+2H" />
          <p rt="16.230" x="542.2666" y="191435.23" v="1840039" z="2" s="M+2H+1" />
          <p rt="16.229" x="542.7666" y="93880.73" v="901491" z="2" s="M+2H+2" />
          <p rt="16.229" x="543.2669" y="34220.88" v="329490" z="2" s="M+2H+3" />
          <p rt="16.232" x="543.7669" y="9273.97" v="87105" z="2" s="M+2H+4" />
          <p rt="16.228" x="544.2688" y="2358.04" v="22148" z="2" s="M+2H+5" />
        </MSPeaks>
      </Spectrum>
    </Compound>
    <Compound algo="FindByMolecularFeature">
      <Location m="1135.4324" rt="16.233" y="203069" v="7207302" />
      <Spectrum type="MFE" cpdAlgo="FindByMolecularFeature">
        <MSDetails p="+" />
        <Device type="TimeOfFlight" />
        <MSPeaks>
          <p rt="16.231" x="568.7235" y="203068.95" v="2118908" z="2" s="M+2H" />
          <p rt="16.231" x="569.2244" y="111324.23" v="1208152" z="2" s="M+2H+1" />
          <p rt="16.234" x="569.7248" y="173619.84" v="1837148" z="2" s="M+2H+2" />
          <p rt="16.233" x="570.2260" y="99861.84" v="1075853" z="2" s="M+2H+3" />
          <p rt="16.234" x="570.7243" y="88249.12" v="967240" z="2" s="M+2H+4" />
        </MSPeaks>
      </Spectrum>
    </Compound>
    <Compound algo="FindByMolecularFeature">
      <Location m="1119.4620" rt="16.233" y="122471" v="2946752" />
      <Spectrum type="MFE" cpdAlgo="FindByMolecularFeature">
        <MSDetails p="+" />
        <Device type="TimeOfFlight" />
        <MSPeaks>
          <p rt="16.234" x="560.7383" y="122471.43" v="1407170" z="2" s="M+2H" />
          <p rt="16.232" x="561.2398" y="80380.04" v="956867" z="2" s="M+2H+1" />
          <p rt="16.232" x="561.7398" y="36522.73" v="417841" z="2" s="M+2H+2" />
          <p rt="16.230" x="562.2402" y="14626.10" v="164873" z="2" s="M+2H+3" />
        </MSPeaks>
      </Spectrum>
    </Compound>
    <Compound algo="FindByMolecularFeature">
      <Location m="225.2094" rt="16.261" y="107608" v="1140282" />
      <Spectrum type="MFE" cpdAlgo="FindByMolecularFeature">
        <MSDetails p="+" />
        <Device type="TimeOfFlight" />
        <MSPeaks>
          <p rt="16.261" x="226.2167" y="107608.47" v="977004" z="1" s="M+H" />
          <p rt="16.262" x="227.2200" y="16341.91" v="147741" z="1" s="M+H+1" />
          <p rt="16.272" x="228.2219" y="2042.31" v="15537" z="1" s="M+H+2" />
        </MSPeaks>
      </Spectrum>
    </Compound>
    <Compound algo="FindByMolecularFeature">
      <Location m="992.5420" rt="16.317" y="1057013" v="14430411" />
      <Spectrum type="MFE" cpdAlgo="FindByMolecularFeature">
        <MSDetails p="+" />
        <Device type="TimeOfFlight" />
        <MSPeaks>
          <p rt="16.325" x="497.2783" y="18955.13" v="150319" z="2" s="M+2H" />
          <p rt="16.321" x="497.7797" y="11437.12" v="89557" z="2" s="M+2H+1" />
          <p rt="16.317" x="498.2810" y="4918.92" v="37371" z="2" s="M+2H+2" />
          <p rt="16.331" x="498.7821" y="1425.57" v="10830" z="2" s="M+2H+3" />
          <p rt="16.317" x="993.5493" y="1057012.88" v="7702523" z="1" s="M+H" />
          <p rt="16.318" x="994.5524" y="612128.56" v="4450231" z="1" s="M+H+1" />
          <p rt="16.311" x="995.5530" y="237580.17" v="1399959" z="1" s="M+H+2" />
          <p rt="16.317" x="996.5535" y="63078.36" v="460758" z="1" s="M+H+3" />
          <p rt="16.318" x="997.5545" y="14793.13" v="108932" z="1" s="M+H+4" />
          <p rt="16.324" x="998.5554" y="2768.15" v="19932" z="1" s="M+H+5" />
        </MSPeaks>
      </Spectrum>
    </Compound>
    <Compound algo="FindByMolecularFeature">
      <Location m="1017.5718" rt="16.335" y="146097" v="2082583" />
      <Spectrum type="MFE" cpdAlgo="FindByMolecularFeature">
        <MSDetails p="+" />
        <Device type="TimeOfFlight" />
        <MSPeaks>
          <p rt="16.344" x="509.7919" y="3901.67" v="33506" z="2" s="M+2H" />
          <p rt="16.348" x="510.2947" y="2560.22" v="22826" z="2" s="M+2H+1" />
          <p rt="16.335" x="510.7963" y="1210.91" v="7630" z="2" s="M+2H+2" />
          <p rt="16.336" x="1018.5792" y="146097.19" v="1067299" z="1" s="M+H" />
          <p rt="16.333" x="1019.5823" y="84522.55" v="618543" z="1" s="M+H+1" />
          <p rt="16.335" x="1020.5833" y="32990.46" v="240140" z="1" s="M+H+2" />
          <p rt="16.331" x="1021.5839" y="10280.71" v="73908" z="1" s="M+H+3" />
          <p rt="16.339" x="1022.5853" y="2504.84" v="17408" z="1" s="M+H+4" />
          <p rt="16.350" x="1023.5969" y="190.20" v="1322" z="1" s="M+H+5" />
        </MSPeaks>
      </Spectrum>
    </Compound>
    <Compound algo="FindByMolecularFeature">
      <Location m="1014.5225" rt="16.353" y="145086" v="2048410" />
      <Spectrum type="MFE" cpdAlgo="FindByMolecularFeature">
        <MSDetails p="+" />
        <Device type="TimeOfFlight" />
        <MSPeaks>
          <p rt="16.340" x="508.2620" y="2638.10" v="20053" z="2" s="M+2H" />
          <p rt="16.348" x="508.7628" y="2140.14" v="16989" z="2" s="M+2H+1" />
          <p rt="16.343" x="509.2595" y="2577.14" v="20024" z="2" s="M+2H+2" />
          <p rt="16.354" x="1015.5300" y="145085.63" v="1134754" z="1" s="M+H" />
          <p rt="16.351" x="1016.5329" y="84370.77" v="604240" z="1" s="M+H+1" />
          <p rt="16.355" x="1017.5342" y="31563.13" v="252351" z="1" s="M+H+2" />
        </MSPeaks>
      </Spectrum>
    </Compound>
    <Compound algo="FindByMolecularFeature">
      <Location m="325.3711" rt="16.366" y="201988" v="1640820" />
      <Spectrum type="MFE" cpdAlgo="FindByMolecularFeature">
        <MSDetails p="+" />
        <Device type="TimeOfFlight" />
        <MSPeaks>
          <p rt="16.366" x="326.3784" y="201988.47" v="1327975" z="1" s="M+H" />
          <p rt="16.366" x="327.3816" y="47389.41" v="280610" z="1" s="M+H+1" />
          <p rt="16.367" x="328.3848" y="5746.40" v="32235" z="1" s="M+H+2" />
        </MSPeaks>
      </Spectrum>
    </Compound>
    <Compound algo="FindByMolecularFeature">
      <Location m="250.2295" rt="16.389" y="109490" v="1329591" />
      <Spectrum type="MFE" cpdAlgo="FindByMolecularFeature">
        <MSDetails p="+" />
        <Device type="TimeOfFlight" />
        <MSPeaks>
          <p rt="16.389" x="251.2368" y="109489.96" v="1125422" z="1" s="M+H" />
          <p rt="16.386" x="252.2401" y="18947.22" v="190187" z="1" s="M+H+1" />
          <p rt="16.387" x="253.2443" y="1537.90" v="13982" z="1" s="M+H+2" />
        </MSPeaks>
      </Spectrum>
    </Compound>
    <Compound algo="FindByMolecularFeature">
      <Location m="295.2517" rt="16.398" y="2292370" v="24414090" />
      <Spectrum type="MFE" cpdAlgo="FindByMolecularFeature">
        <MSDetails p="+" />
        <Device type="TimeOfFlight" />
        <MSPeaks>
          <p rt="16.398" x="296.2589" y="2292370.00" v="19612224" z="1" sat="true" s="M+H" />
          <p rt="16.399" x="297.2622" y="448244.34" v="3846744" z="1" s="M+H+1" />
          <p rt="16.393" x="298.2653" y="48195.83" v="402633" z="1" s="M+H+2" />
          <p rt="16.379" x="299.2689" y="4887.13" v="54886" z="1" s="M+H+3" />
          <p rt="16.381" x="591.5099" y="25641.96" v="168915" z="1" s="2M+H" />
          <p rt="16.382" x="592.5129" y="10248.22" v="67362" z="1" s="2M+H+1" />
          <p rt="16.382" x="593.5157" y="2322.17" v="12524" z="1" s="2M+H+2" />
        </MSPeaks>
      </Spectrum>
    </Compound>
    <Compound algo="FindByMolecularFeature">
      <Location m="317.2335" rt="16.426" y="358913" v="3778895" />
      <Spectrum type="MFE" cpdAlgo="FindByMolecularFeature">
        <MSDetails p="+" />
        <Device type="TimeOfFlight" />
        <MSPeaks>
          <p rt="16.426" x="318.2408" y="358913.00" v="3117785" z="1" s="M+H" />
          <p rt="16.428" x="319.2436" y="67588.87" v="590887" z="1" s="M+H+1" />
          <p rt="16.431" x="320.2489" y="8095.68" v="70224" z="1" s="M+H+2" />
        </MSPeaks>
      </Spectrum>
    </Compound>
    <Compound algo="FindByMolecularFeature">
      <Location m="234.1619" rt="16.483" y="52115" v="515076" />
      <Spectrum type="MFE" cpdAlgo="FindByMolecularFeature">
        <MSDetails p="+" />
        <Device type="TimeOfFlight" />
        <MSPeaks>
          <p rt="16.484" x="235.1692" y="52114.96" v="431675" z="1" s="M+H" />
          <p rt="16.480" x="236.1724" y="8881.96" v="71565" z="1" s="M+H+1" />
          <p rt="16.477" x="237.1817" y="1554.29" v="11836" z="1" s="M+H+2" />
        </MSPeaks>
      </Spectrum>
    </Compound>
    <Compound algo="FindByMolecularFeature">
      <Location m="276.2089" rt="16.554" y="152550" v="1342985" />
      <Spectrum type="MFE" cpdAlgo="FindByMolecularFeature">
        <MSDetails p="+" />
        <Device type="TimeOfFlight" />
        <MSPeaks>
          <p rt="16.554" x="277.2162" y="152549.77" v="1102216" z="1" s="M+H" />
          <p rt="16.553" x="278.2200" y="33199.09" v="240769" z="1" s="M+H+1" />
        </MSPeaks>
      </Spectrum>
    </Compound>
    <Compound algo="FindByMolecularFeature">
      <Location m="295.2516" rt="16.734" y="766359" v="5370855" />
      <Spectrum type="MFE" cpdAlgo="FindByMolecularFeature">
        <MSDetails p="+" />
        <Device type="TimeOfFlight" />
        <MSPeaks>
          <p rt="16.734" x="296.2589" y="766358.50" v="4380933" z="1" s="M+H" />
          <p rt="16.734" x="297.2619" y="155016.95" v="889594" z="1" s="M+H+1" />
          <p rt="16.736" x="298.2685" y="12193.00" v="69113" z="1" s="M+H+2" />
          <p rt="16.767" x="299.2713" y="1812.42" v="19040" z="1" s="M+H+3" />
          <p rt="16.731" x="591.5099" y="1567.77" v="6087" z="1" s="2M+H" />
        </MSPeaks>
      </Spectrum>
    </Compound>
    <Compound algo="FindByMolecularFeature">
      <Location m="641.3506" rt="16.854" y="57191" v="564585" />
      <Spectrum type="MFE" cpdAlgo="FindByMolecularFeature">
        <MSDetails p="+" />
        <Device type="TimeOfFlight" />
        <MSPeaks>
          <p rt="16.854" x="642.3579" y="57190.58" v="339331" z="1" s="M+H" />
          <p rt="16.851" x="643.3626" y="29320.87" v="173758" z="1" s="M+H+1" />
          <p rt="16.855" x="644.3687" y="8628.20" v="51496" z="1" s="M+H+2" />
        </MSPeaks>
      </Spectrum>
    </Compound>
    <Compound algo="FindByMolecularFeature">
      <Location m="294.2201" rt="16.855" y="645772" v="5712551" />
      <Spectrum type="MFE" cpdAlgo="FindByMolecularFeature">
        <MSDetails p="+" />
        <Device type="TimeOfFlight" />
        <MSPeaks>
          <p rt="16.854" x="295.2274" y="645772.25" v="4704638" z="1" s="M+H" />
          <p rt="16.856" x="296.2303" y="130204.66" v="934606" z="1" s="M+H+1" />
          <p rt="16.854" x="589.4459" y="4678.32" v="25887" z="1" s="2M+H" />
          <p rt="16.856" x="590.4502" y="2125.74" v="10766" z="1" s="2M+H+1" />
        </MSPeaks>
      </Spectrum>
    </Compound>
    <Compound algo="FindByMolecularFeature">
      <Location m="335.2461" rt="16.856" y="64270" v="641843" />
      <Spectrum type="MFE" cpdAlgo="FindByMolecularFeature">
        <MSDetails p="+" />
        <Device type="TimeOfFlight" />
        <MSPeaks>
          <p rt="16.858" x="336.2534" y="64269.96" v="483186" z="1" s="M+H" />
          <p rt="16.846" x="337.2662" y="18008.88" v="158656" z="1" s="M+H+1" />
        </MSPeaks>
      </Spectrum>
    </Compound>
    <Compound algo="FindByMolecularFeature">
      <Location m="316.2010" rt="16.856" y="74551" v="668414" />
      <Spectrum type="MFE" cpdAlgo="FindByMolecularFeature">
        <MSDetails p="+" />
        <Device type="TimeOfFlight" />
        <MSPeaks>
          <p rt="16.856" x="317.2083" y="74551.15" v="556453" z="1" s="M+H" />
          <p rt="16.857" x="318.2113" y="15663.47" v="111961" z="1" s="M+H+1" />
        </MSPeaks>
      </Spectrum>
    </Compound>
    <Compound algo="FindByMolecularFeature">
      <Location m="276.2094" rt="16.856" y="1880012" v="18415388" />
      <Spectrum type="MFE" cpdAlgo="FindByMolecularFeature">
        <MSDetails p="+" />
        <Device type="TimeOfFlight" />
        <MSPeaks>
          <p rt="16.864" x="139.1132" y="4544.24" v="17731" z="2" s="M+2H" />
          <p rt="16.856" x="277.2167" y="1880011.50" v="15276598" z="1" s="M+H" />
          <p rt="16.857" x="278.2200" y="376947.88" v="3088078" z="1" s="M+H+1" />
          <p rt="16.857" x="553.4254" y="2101.28" v="11486" z="1" s="2M+H" />
          <p rt="16.848" x="554.4260" y="1163.40" v="5005" z="1" s="2M+H+1" />
        </MSPeaks>
      </Spectrum>
    </Compound>
    <Compound algo="FindByMolecularFeature">
      <Location m="258.1983" rt="16.857" y="137451" v="1255452" />
      <Spectrum type="MFE" cpdAlgo="FindByMolecularFeature">
        <MSDetails p="+" />
        <Device type="TimeOfFlight" />
        <MSPeaks>
          <p rt="16.857" x="259.2056" y="137451.31" v="1067755" z="1" s="M+H" />
          <p rt="16.855" x="260.2087" y="25041.24" v="187696" z="1" s="M+H+1" />
        </MSPeaks>
      </Spectrum>
    </Compound>
    <Compound algo="FindByMolecularFeature">
      <Location m="236.1774" rt="16.859" y="61078" v="577317" />
      <Spectrum type="MFE" cpdAlgo="FindByMolecularFeature">
        <MSDetails p="+" />
        <Device type="TimeOfFlight" />
        <MSPeaks>
          <p rt="16.858" x="237.1847" y="61077.62" v="475444" z="1" s="M+H" />
          <p rt="16.859" x="238.1883" y="10437.56" v="82653" z="1" s="M+H+1" />
          <p rt="16.875" x="239.1947" y="1981.33" v="19220" z="1" s="M+H+2" />
        </MSPeaks>
      </Spectrum>
    </Compound>
    <Compound algo="FindByMolecularFeature">
      <Location m="393.1365" rt="16.861" y="55964" v="692912" />
      <Spectrum type="MFE" cpdAlgo="FindByMolecularFeature">
        <MSDetails p="+" />
        <Device type="TimeOfFlight" />
        <MSPeaks>
          <p rt="16.861" x="394.1438" y="55963.63" v="557782" z="1" s="M+H" />
          <p rt="16.861" x="395.1470" y="12932.12" v="113371" z="1" s="M+H+1" />
          <p rt="16.863" x="396.1501" y="2358.48" v="21759" z="1" s="M+H+2" />
        </MSPeaks>
      </Spectrum>
    </Compound>
    <Compound algo="FindByMolecularFeature">
      <Location m="348.1382" rt="16.862" y="53838" v="1090828" />
      <Spectrum type="MFE" cpdAlgo="FindByMolecularFeature">
        <MSDetails p="+" />
        <Device type="TimeOfFlight" />
        <MSPeaks>
          <p rt="16.864" x="349.1455" y="33288.44" v="290207" z="1" s="M+H" />
          <p rt="16.868" x="350.1503" y="9249.08" v="80382" z="1" s="M+H+1" />
          <p rt="16.862" x="351.1465" y="53837.82" v="464515" z="1" s="M+H+2" />
          <p rt="16.858" x="352.1503" y="11232.57" v="93337" z="1" s="M+H+3" />
          <p rt="16.861" x="353.1427" y="19459.99" v="162386" z="1" s="M+H+4" />
        </MSPeaks>
      </Spectrum>
    </Compound>
    <Compound algo="FindByMolecularFeature">
      <Location m="317.2333" rt="16.867" y="141556" v="1431351" />
      <Spectrum type="MFE" cpdAlgo="FindByMolecularFeature">
        <MSDetails p="+" />
        <Device type="TimeOfFlight" />
        <MSPeaks>
          <p rt="16.867" x="318.2405" y="141556.08" v="1195122" z="1" s="M+H" />
          <p rt="16.870" x="319.2437" y="26937.88" v="213980" z="1" s="M+H+1" />
          <p rt="16.872" x="320.2516" y="2766.03" v="22248" z="1" s="M+H+2" />
        </MSPeaks>
      </Spectrum>
    </Compound>
    <Compound algo="FindByMolecularFeature">
      <Location m="278.2242" rt="16.885" y="185788" v="1944126" />
      <Spectrum type="MFE" cpdAlgo="FindByMolecularFeature">
        <MSDetails p="+" />
        <Device type="TimeOfFlight" />
        <MSPeaks>
          <p rt="16.884" x="279.2315" y="185788.16" v="1641407" z="1" s="M+H" />
          <p rt="16.889" x="280.2352" y="34868.96" v="302719" z="1" s="M+H+1" />
        </MSPeaks>
      </Spectrum>
    </Compound>
    <Compound algo="FindByMolecularFeature">
      <Location m="451.3148" rt="16.931" y="151478" v="1649951" />
      <Spectrum type="MFE" cpdAlgo="FindByMolecularFeature">
        <MSDetails p="+" />
        <Device type="TimeOfFlight" />
        <MSPeaks>
          <p rt="16.932" x="452.3220" y="151478.38" v="1282786" z="1" s="M+H" />
          <p rt="16.931" x="453.3253" y="36931.26" v="295411" z="1" s="M+H+1" />
          <p rt="16.934" x="454.3283" y="7604.13" v="64887" z="1" s="M+H+2" />
          <p rt="16.926" x="455.3320" y="867.03" v="6866" z="1" s="M+H+3" />
        </MSPeaks>
      </Spectrum>
    </Compound>
    <Compound algo="FindByMolecularFeature">
      <Location m="294.2195" rt="17.050" y="134915" v="1425813" />
      <Spectrum type="MFE" cpdAlgo="FindByMolecularFeature">
        <MSDetails p="+" />
        <Device type="TimeOfFlight" />
        <MSPeaks>
          <p rt="17.051" x="295.2268" y="134915.41" v="1256074" z="1" s="M+H" />
          <p rt="17.042" x="296.2301" y="27579.82" v="169739" z="1" s="M+H+1" />
        </MSPeaks>
      </Spectrum>
    </Compound>
    <Compound algo="FindByMolecularFeature">
      <Location m="321.2670" rt="17.294" y="216807" v="1925366" />
      <Spectrum type="MFE" cpdAlgo="FindByMolecularFeature">
        <MSDetails p="+" />
        <Device type="TimeOfFlight" />
        <MSPeaks>
          <p rt="17.294" x="322.2743" y="216806.78" v="1540352" z="1" s="M+H" />
          <p rt="17.294" x="323.2773" y="46182.41" v="330570" z="1" s="M+H+1" />
          <p rt="17.295" x="324.2810" y="6306.06" v="44913" z="1" s="M+H+2" />
          <p rt="17.319" x="325.2752" y="1148.69" v="9532" z="1" s="M+H+3" />
        </MSPeaks>
      </Spectrum>
    </Compound>
    <Compound algo="FindByMolecularFeature">
      <Location m="295.2511" rt="17.297" y="177934" v="1619016" />
      <Spectrum type="MFE" cpdAlgo="FindByMolecularFeature">
        <MSDetails p="+" />
        <Device type="TimeOfFlight" />
        <MSPeaks>
          <p rt="17.297" x="296.2584" y="177934.20" v="1313073" z="1" s="M+H" />
          <p rt="17.297" x="297.2614" y="40193.98" v="305943" z="1" s="M+H+1" />
        </MSPeaks>
      </Spectrum>
    </Compound>
    <Compound algo="FindByMolecularFeature">
      <Location m="294.2195" rt="17.347" y="113484" v="783183" />
      <Spectrum type="MFE" cpdAlgo="FindByMolecularFeature">
        <MSDetails p="+" />
        <Device type="TimeOfFlight" />
        <MSPeaks>
          <p rt="17.347" x="295.2267" y="113484.00" v="653216" z="1" s="M+H" />
          <p rt="17.346" x="296.2302" y="23505.43" v="129967" z="1" s="M+H+1" />
        </MSPeaks>
      </Spectrum>
    </Compound>
    <Compound algo="FindByMolecularFeature">
      <Location m="276.2090" rt="17.355" y="127462" v="908601" />
      <Spectrum type="MFE" cpdAlgo="FindByMolecularFeature">
        <MSDetails p="+" />
        <Device type="TimeOfFlight" />
        <MSPeaks>
          <p rt="17.355" x="277.2163" y="127462.04" v="713175" z="1" s="M+H" />
          <p rt="17.357" x="278.2198" y="27403.35" v="195426" z="1" s="M+H+1" />
        </MSPeaks>
      </Spectrum>
    </Compound>
    <Compound algo="FindByMolecularFeature">
      <Location m="279.2566" rt="17.467" y="80809" v="1207770" />
      <Spectrum type="MFE" cpdAlgo="FindByMolecularFeature">
        <MSDetails p="+" />
        <Device type="TimeOfFlight" />
        <MSPeaks>
          <p rt="17.470" x="280.2639" y="80809.47" v="903595" z="1" s="M+H" />
          <p rt="17.455" x="281.2637" y="20507.48" v="288520" z="1" s="M+H+1" />
          <p rt="17.448" x="282.2680" y="1379.23" v="15655" z="1" s="M+H+2" />
        </MSPeaks>
      </Spectrum>
    </Compound>
    <Compound algo="FindByMolecularFeature">
      <Location m="1057.6064" rt="17.481" y="1195807" v="22019624" />
      <Spectrum type="MFE" cpdAlgo="FindByMolecularFeature">
        <MSDetails p="+" />
        <Device type="TimeOfFlight" />
        <MSPeaks>
          <p rt="17.481" x="529.8105" y="1195807.00" v="10796102" z="2" s="M+2H" />
          <p rt="17.480" x="530.3121" y="782913.19" v="7092611" z="2" s="M+2H+1" />
          <p rt="17.482" x="530.8130" y="323499.66" v="2912429" z="2" s="M+2H+2" />
          <p rt="17.480" x="531.3132" y="103046.70" v="927881" z="2" s="M+2H+3" />
          <p rt="17.480" x="531.8136" y="26048.26" v="234003" z="2" s="M+2H+4" />
          <p rt="17.482" x="532.3147" y="5171.25" v="45111" z="2" s="M+2H+5" />
          <p rt="17.482" x="532.8102" y="1333.74" v="11486" z="2" s="M+2H+6" />
        </MSPeaks>
      </Spectrum>
    </Compound>
    <Compound algo="FindByMolecularFeature">
      <Location m="944.5198" rt="17.482" y="109057" v="2089748" />
      <Spectrum type="MFE" cpdAlgo="FindByMolecularFeature">
        <MSDetails p="+" />
        <Device type="TimeOfFlight" />
        <MSPeaks>
          <p rt="17.484" x="473.2681" y="14709.45" v="140392" z="2" s="M+2H" />
          <p rt="17.484" x="473.7690" y="8729.76" v="81225" z="2" s="M+2H+1" />
          <p rt="17.478" x="474.2699" y="3833.95" v="34592" z="2" s="M+2H+2" />
          <p rt="17.492" x="474.7702" y="826.16" v="7454" z="2" s="M+2H+3" />
          <p rt="17.482" x="945.5268" y="109057.34" v="988853" z="1" s="M+H" />
          <p rt="17.482" x="946.5296" y="62587.02" v="563999" z="1" s="M+H+1" />
          <p rt="17.483" x="947.5307" y="22324.46" v="200990" z="1" s="M+H+2" />
          <p rt="17.483" x="948.5321" y="6657.65" v="59139" z="1" s="M+H+3" />
          <p rt="17.470" x="949.5329" y="1488.57" v="13105" z="1" s="M+H+4" />
        </MSPeaks>
      </Spectrum>
    </Compound>
    <Compound algo="FindByMolecularFeature">
      <Location m="1095.5531" rt="17.490" y="232046" v="5903313" />
      <Spectrum type="MFE" cpdAlgo="FindByMolecularFeature">
        <MSDetails p="+" />
        <Device type="TimeOfFlight" />
        <MSPeaks>
          <p rt="17.491" x="548.7838" y="232046.45" v="2856513" z="2" s="M+2H" />
          <p rt="17.489" x="549.2852" y="161705.06" v="1989048" z="2" s="M+2H+1" />
          <p rt="17.490" x="549.7857" y="65345.80" v="793834" z="2" s="M+2H+2" />
          <p rt="17.489" x="550.2860" y="21746.78" v="263917" z="2" s="M+2H+3" />
        </MSPeaks>
      </Spectrum>
    </Compound>
    <Compound algo="FindByMolecularFeature">
      <Location m="1111.5237" rt="17.494" y="261081" v="12512723" />
      <Spectrum type="MFE" cpdAlgo="FindByMolecularFeature">
        <MSDetails p="+" />
        <Device type="TimeOfFlight" />
        <MSPeaks>
          <p rt="17.492" x="556.7691" y="240605.78" v="3226389" z="2" s="M+2H" />
          <p rt="17.490" x="557.2703" y="131100.28" v="1749008" z="2" s="M+2H+1" />
          <p rt="17.495" x="557.7706" y="261081.20" v="3490289" z="2" s="M+2H+2" />
          <p rt="17.494" x="558.2715" y="155837.50" v="2088377" z="2" s="M+2H+3" />
          <p rt="17.495" x="558.7700" y="145139.86" v="1958660" z="2" s="M+2H+4" />
        </MSPeaks>
      </Spectrum>
    </Compound>
    <Compound algo="FindByMolecularFeature">
      <Location m="1116.5254" rt="17.495" y="80322" v="1793854" />
      <Spectrum type="MFE" cpdAlgo="FindByMolecularFeature">
        <MSDetails p="+" />
        <Device type="TimeOfFlight" />
        <MSPeaks>
          <p rt="17.495" x="559.2700" y="80321.75" v="1024686" z="2" s="M+2H" />
          <p rt="17.495" x="559.7693" y="42193.16" v="541043" z="2" s="M+2H+1" />
          <p rt="17.495" x="560.2693" y="17785.66" v="228125" z="2" s="M+2H+2" />
        </MSPeaks>
      </Spectrum>
    </Compound>
    <Compound algo="FindByMolecularFeature">
      <Location m="297.2670" rt="17.714" y="215440" v="2263359" />
      <Spectrum type="MFE" cpdAlgo="FindByMolecularFeature">
        <MSDetails p="+" />
        <Device type="TimeOfFlight" />
        <MSPeaks>
          <p rt="17.714" x="298.2743" y="215440.34" v="1811050" z="1" s="M+H" />
          <p rt="17.714" x="299.2775" y="43997.48" v="372280" z="1" s="M+H+1" />
          <p rt="17.712" x="300.2817" y="5084.37" v="45741" z="1" s="M+H+2" />
          <p rt="17.726" x="301.2847" y="378.63" v="3115" z="1" s="M+H+3" />
          <p rt="17.718" x="595.5404" y="2030.02" v="12108" z="1" s="2M+H" />
          <p rt="17.697" x="596.5441" y="1130.85" v="3479" z="1" s="2M+H+1" />
        </MSPeaks>
      </Spectrum>
    </Compound>
    <Compound algo="FindByMolecularFeature">
      <Location m="262.2296" rt="17.715" y="58119" v="591653" />
      <Spectrum type="MFE" cpdAlgo="FindByMolecularFeature">
        <MSDetails p="+" />
        <Device type="TimeOfFlight" />
        <MSPeaks>
          <p rt="17.715" x="263.2369" y="58118.87" v="456256" z="1" s="M+H" />
          <p rt="17.713" x="264.2400" y="13960.52" v="120269" z="1" s="M+H+1" />
          <p rt="17.712" x="265.2475" y="2204.11" v="15127" z="1" s="M+H+2" />
        </MSPeaks>
      </Spectrum>
    </Compound>
    <Compound algo="FindByMolecularFeature">
      <Location m="279.2567" rt="17.715" y="381516" v="3946164" />
      <Spectrum type="MFE" cpdAlgo="FindByMolecularFeature">
        <MSDetails p="+" />
        <Device type="TimeOfFlight" />
        <MSPeaks>
          <p rt="17.715" x="280.2640" y="381515.53" v="3179245" z="1" s="M+H" />
          <p rt="17.714" x="281.2662" y="82965.59" v="702105" z="1" s="M+H+1" />
          <p rt="17.710" x="282.2689" y="8104.69" v="64814" z="1" s="M+H+2" />
        </MSPeaks>
      </Spectrum>
    </Compound>
    <Compound algo="FindByMolecularFeature">
      <Location m="319.2488" rt="17.716" y="97764" v="905727" />
      <Spectrum type="MFE" cpdAlgo="FindByMolecularFeature">
        <MSDetails p="+" />
        <Device type="TimeOfFlight" />
        <MSPeaks>
          <p rt="17.717" x="320.2561" y="97764.23" v="729526" z="1" s="M+H" />
          <p rt="17.715" x="321.2593" y="20928.27" v="152126" z="1" s="M+H+1" />
          <p rt="17.705" x="322.2674" y="2671.12" v="24076" z="1" s="M+H+2" />
        </MSPeaks>
      </Spectrum>
    </Compound>
    <Compound algo="FindByMolecularFeature">
      <Location m="278.1520" rt="17.943" y="83541" v="1084295" />
      <Spectrum type="MFE" cpdAlgo="FindByMolecularFeature">
        <MSDetails p="+" />
        <Device type="TimeOfFlight" />
        <MSPeaks>
          <p rt="17.943" x="279.1593" y="83540.99" v="895763" z="1" s="M+H" />
          <p rt="17.945" x="280.1625" y="14762.50" v="161010" z="1" s="M+H+1" />
          <p rt="17.947" x="281.1664" y="2856.68" v="27522" z="1" s="M+H+2" />
        </MSPeaks>
      </Spectrum>
    </Compound>
    <Compound algo="FindByMolecularFeature">
      <Location m="300.1338" rt="17.948" y="93569" v="1130092" />
      <Spectrum type="MFE" cpdAlgo="FindByMolecularFeature">
        <MSDetails p="+" />
        <Device type="TimeOfFlight" />
        <MSPeaks>
          <p rt="17.949" x="301.1411" y="93568.62" v="937581" z="1" s="M+H" />
          <p rt="17.946" x="302.1447" y="16892.40" v="168983" z="1" s="M+H+1" />
          <p rt="17.948" x="303.1479" y="2451.07" v="23528" z="1" s="M+H+2" />
        </MSPeaks>
      </Spectrum>
    </Compound>
    <Compound algo="FindByMolecularFeature">
      <Location m="148.0160" rt="17.950" y="187857" v="2408878" />
      <Spectrum type="MFE" cpdAlgo="FindByMolecularFeature">
        <MSDetails p="+" />
        <Device type="TimeOfFlight" />
        <MSPeaks>
          <p rt="17.951" x="149.0232" y="187856.52" v="2224050" z="1" s="M+H" />
          <p rt="17.947" x="150.0266" y="15876.40" v="184828" z="1" s="M+H+1" />
        </MSPeaks>
      </Spectrum>
    </Compound>
    <Compound algo="FindByMolecularFeature">
      <Location m="382.1969" rt="18.085" y="114425" v="805176" />
      <Spectrum type="MFE" cpdAlgo="FindByMolecularFeature">
        <MSDetails p="+" />
        <Device type="TimeOfFlight" />
        <MSPeaks>
          <p rt="18.086" x="383.2042" y="114425.34" v="648511" z="1" s="M+H" />
          <p rt="18.084" x="384.2077" y="23779.86" v="134086" z="1" s="M+H+1" />
          <p rt="18.085" x="385.2102" y="4028.61" v="22579" z="1" s="M+H+2" />
        </MSPeaks>
      </Spectrum>
    </Compound>
    <Compound algo="FindByMolecularFeature">
      <Location m="360.2149" rt="18.104" y="93783" v="792663" />
      <Spectrum type="MFE" cpdAlgo="FindByMolecularFeature">
        <MSDetails p="+" />
        <Device type="TimeOfFlight" />
        <MSPeaks>
          <p rt="18.104" x="361.2222" y="93783.05" v="643388" z="1" s="M+H" />
          <p rt="18.104" x="362.2256" y="18711.35" v="128769" z="1" s="M+H+1" />
          <p rt="18.097" x="363.2281" y="3133.48" v="20506" z="1" s="M+H+2" />
        </MSPeaks>
      </Spectrum>
    </Compound>
    <Compound algo="FindByMolecularFeature">
      <Location m="982.5337" rt="18.211" y="659586" v="8201707" />
      <Spectrum type="MFE" cpdAlgo="FindByMolecularFeature">
        <MSDetails p="+" />
        <Device type="TimeOfFlight" />
        <MSPeaks>
          <p rt="18.220" x="492.2681" y="19659.10" v="138836" z="2" s="M+2H" />
          <p rt="18.224" x="492.7696" y="14867.29" v="92194" z="2" s="M+2H+1" />
          <p rt="18.222" x="493.2674" y="13491.58" v="98080" z="2" s="M+2H+2" />
          <p rt="18.211" x="983.5413" y="659585.94" v="4368504" z="1" s="M+H" />
          <p rt="18.210" x="984.5439" y="389578.88" v="2260665" z="1" s="M+H+1" />
          <p rt="18.211" x="985.5447" y="140679.66" v="932375" z="1" s="M+H+2" />
          <p rt="18.211" x="986.5452" y="39146.14" v="255354" z="1" s="M+H+3" />
          <p rt="18.214" x="987.5427" y="9636.23" v="55700" z="1" s="M+H+4" />
        </MSPeaks>
      </Spectrum>
    </Compound>
    <Compound algo="FindByMolecularFeature">
      <Location m="977.5760" rt="18.216" y="50396" v="686658" />
      <Spectrum type="MFE" cpdAlgo="FindByMolecularFeature">
        <MSDetails p="+" />
        <Device type="TimeOfFlight" />
        <MSPeaks>
          <p rt="18.217" x="978.5833" y="50396.35" v="384277" z="1" s="M+H" />
          <p rt="18.219" x="979.5869" y="29792.91" v="230895" z="1" s="M+H+1" />
          <p rt="18.206" x="980.5820" y="14423.83" v="71486" z="1" s="M+H+2" />
        </MSPeaks>
      </Spectrum>
    </Compound>
    <Compound algo="FindByMolecularFeature">
      <Location m="998.5017" rt="18.221" y="263883" v="3931170" />
      <Spectrum type="MFE" cpdAlgo="FindByMolecularFeature">
        <MSDetails p="+" />
        <Device type="TimeOfFlight" />
        <MSPeaks>
          <p rt="18.224" x="500.2578" y="263882.63" v="1865602" z="2" s="M+2H" />
          <p rt="18.223" x="500.7590" y="170009.61" v="1192842" z="2" s="M+2H+1" />
          <p rt="18.221" x="501.2591" y="66189.96" v="462813" z="2" s="M+2H+2" />
          <p rt="18.225" x="501.7599" y="22033.26" v="158114" z="2" s="M+2H+3" />
          <p rt="18.203" x="999.5139" y="42145.05" v="251799" z="1" s="M+H" />
        </MSPeaks>
      </Spectrum>
    </Compound>
    <Compound algo="FindByMolecularFeature">
      <Location m="506.7330" rt="18.222" y="120844" v="867415" />
      <Spectrum type="MFE" cpdAlgo="FindByMolecularFeature">
        <MSDetails p="+" />
        <Device type="TimeOfFlight" />
        <MSPeaks>
          <p rt="18.222" x="507.7403" y="120844.43" v="791147" z="1" s="M+H" />
          <p rt="18.223" x="1014.4703" y="6615.58" v="38134" z="1" s="2M+H" />
        </MSPeaks>
      </Spectrum>
    </Compound>
    <Compound algo="FindByMolecularFeature">
      <Location m="1977.0242" rt="18.222" y="56703" v="896820" />
      <Spectrum type="MFE" cpdAlgo="FindByMolecularFeature">
        <MSDetails p="+" />
        <Device type="TimeOfFlight" />
        <MSPeaks>
          <p rt="18.223" x="989.5194" y="56702.71" v="236376" z="2" s="M+2H" />
          <p rt="18.221" x="990.0199" y="52416.15" v="231865" z="2" s="M+2H+1" />
          <p rt="18.222" x="990.5197" y="46363.97" v="210742" z="2" s="M+2H+2" />
          <p rt="18.221" x="991.0204" y="31883.36" v="132445" z="2" s="M+2H+3" />
          <p rt="18.222" x="991.5198" y="19345.87" v="85392" z="2" s="M+2H+4" />
        </MSPeaks>
      </Spectrum>
    </Compound>
    <Compound algo="FindByMolecularFeature">
      <Location m="1014.4708" rt="18.222" y="204149" v="5186540" />
      <Spectrum type="MFE" cpdAlgo="FindByMolecularFeature">
        <MSDetails p="+" />
        <Device type="TimeOfFlight" />
        <MSPeaks>
          <p rt="18.223" x="508.2428" y="156968.28" v="1142394" z="2" s="M+2H" />
          <p rt="18.224" x="508.7440" y="82178.89" v="595015" z="2" s="M+2H+1" />
          <p rt="18.224" x="509.2442" y="204148.83" v="1493077" z="2" s="M+2H+2" />
          <p rt="18.223" x="509.7452" y="116734.42" v="860535" z="2" s="M+2H+3" />
          <p rt="18.222" x="510.2433" y="106442.56" v="735089" z="2" s="M+2H+4" />
          <p rt="18.213" x="1015.4756" y="15714.41" v="69478" z="1" s="M+H" />
          <p rt="18.210" x="1016.4793" y="8459.33" v="37099" z="1" s="M+H+1" />
          <p rt="18.204" x="1017.4777" y="28298.03" v="116808" z="1" s="M+H+2" />
          <p rt="18.203" x="1018.4803" y="17103.89" v="72013" z="1" s="M+H+3" />
          <p rt="18.203" x="1019.4771" y="15751.10" v="65032" z="1" s="M+H+4" />
        </MSPeaks>
      </Spectrum>
    </Compound>
    <Compound algo="FindByMolecularFeature">
      <Location m="1019.4726" rt="18.223" y="55053" v="736145" />
      <Spectrum type="MFE" cpdAlgo="FindByMolecularFeature">
        <MSDetails p="+" />
        <Device type="TimeOfFlight" />
        <MSPeaks>
          <p rt="18.223" x="510.7437" y="55052.81" v="383600" z="2" s="M+2H" />
          <p rt="18.227" x="511.2424" y="28807.13" v="209640" z="2" s="M+2H+1" />
          <p rt="18.225" x="511.7433" y="11849.17" v="82017" z="2" s="M+2H+2" />
          <p rt="18.201" x="1020.4783" y="8293.79" v="33449" z="1" s="M+H" />
          <p rt="18.207" x="1021.4778" y="4388.33" v="18855" z="1" s="M+H+1" />
          <p rt="18.202" x="1022.4749" y="2325.64" v="8583" z="1" s="M+H+2" />
        </MSPeaks>
      </Spectrum>
    </Compound>
    <Compound algo="FindByMolecularFeature">
      <Location m="960.5520" rt="18.233" y="12120526" v="217830656" />
      <Spectrum type="MFE" cpdAlgo="FindByMolecularFeature">
        <MSDetails p="+" />
        <Device type="TimeOfFlight" />
        <MSPeaks>
          <p rt="18.232" x="481.2836" y="85923.30" v="600970" z="2" s="M+2H" />
          <p rt="18.231" x="481.7853" y="51695.58" v="358376" z="2" s="M+2H+1" />
          <p rt="18.232" x="482.2856" y="19171.11" v="134976" z="2" s="M+2H+2" />
          <p rt="18.230" x="482.7868" y="6022.17" v="41224" z="2" s="M+2H+3" />
          <p rt="18.217" x="483.2867" y="917.89" v="6055" z="2" s="M+2H+4" />
          <p rt="18.236" x="961.5592" y="12120526.00" v="107111040" z="1" sat="true" s="M+H" />
          <p rt="18.232" x="962.5625" y="7069150.50" v="71297720" z="1" sat="true" s="M+H+1" />
          <p rt="18.229" x="963.5641" y="2580965.00" v="28388460" z="1" sat="true" s="M+H+2" />
          <p rt="18.228" x="964.5655" y="707278.63" v="7809815" z="1" s="M+H+3" />
          <p rt="18.227" x="965.5662" y="152744.72" v="1752128" z="1" s="M+H+4" />
          <p rt="18.226" x="966.5667" y="30295.20" v="329886" z="1" s="M+H+5" />
        </MSPeaks>
      </Spectrum>
    </Compound>
    <Compound algo="FindByMolecularFeature">
      <Location m="2054.1174" rt="18.260" y="92524" v="1857086" />
      <Spectrum type="MFE" cpdAlgo="FindByMolecularFeature">
        <MSDetails p="+" />
        <Device type="TimeOfFlight" />
        <MSPeaks>
          <p rt="18.261" x="1028.0660" y="65706.92" v="550075" z="2" s="M+2H" />
          <p rt="18.259" x="1028.5675" y="62528.61" v="523362" z="2" s="M+2H+1" />
          <p rt="18.259" x="1029.0680" y="92523.76" v="783649" z="2" s="M+2H+2" />
        </MSPeaks>
      </Spectrum>
    </Compound>
    <Compound algo="FindByMolecularFeature">
      <Location m="2038.1465" rt="18.262" y="70088" v="1830594" />
      <Spectrum type="MFE" cpdAlgo="FindByMolecularFeature">
        <MSDetails p="+" />
        <Device type="TimeOfFlight" />
        <MSPeaks>
          <p rt="18.262" x="1020.0805" y="55118.47" v="474598" z="2" s="M+2H" />
          <p rt="18.262" x="1020.5833" y="70088.27" v="601988" z="2" s="M+2H+1" />
          <p rt="18.262" x="1021.0834" y="48083.97" v="413160" z="2" s="M+2H+2" />
          <p rt="18.260" x="1021.5857" y="24195.05" v="208801" z="2" s="M+2H+3" />
          <p rt="18.261" x="1022.0844" y="10621.69" v="90495" z="2" s="M+2H+4" />
          <p rt="18.259" x="1022.5911" y="4895.13" v="41553" z="2" s="M+2H+5" />
        </MSPeaks>
      </Spectrum>
    </Compound>
    <Compound algo="FindByMolecularFeature">
      <Location m="813.4808" rt="18.276" y="87684" v="1544607" />
      <Spectrum type="MFE" cpdAlgo="FindByMolecularFeature">
        <MSDetails p="+" />
        <Device type="TimeOfFlight" />
        <MSPeaks>
          <p rt="18.277" x="814.4880" y="87684.30" v="921209" z="1" s="M+H" />
          <p rt="18.277" x="815.4911" y="43236.57" v="455745" z="1" s="M+H+1" />
          <p rt="18.273" x="816.4928" y="13242.37" v="134666" z="1" s="M+H+2" />
          <p rt="18.267" x="817.4938" y="3285.61" v="32987" z="1" s="M+H+3" />
        </MSPeaks>
      </Spectrum>
    </Compound>
    <Compound algo="FindByMolecularFeature">
      <Location m="714.4112" rt="18.306" y="52440" v="835483" />
      <Spectrum type="MFE" cpdAlgo="FindByMolecularFeature">
        <MSDetails p="+" />
        <Device type="TimeOfFlight" />
        <MSPeaks>
          <p rt="18.307" x="715.4185" y="52439.64" v="564677" z="1" s="M+H" />
          <p rt="18.304" x="716.4213" y="24914.78" v="270806" z="1" s="M+H+1" />
        </MSPeaks>
      </Spectrum>
    </Compound>
    <Compound algo="FindByMolecularFeature">
      <Location m="227.2252" rt="18.310" y="195524" v="2494042" />
      <Spectrum type="MFE" cpdAlgo="FindByMolecularFeature">
        <MSDetails p="+" />
        <Device type="TimeOfFlight" />
        <MSPeaks>
          <p rt="18.311" x="228.2325" y="195523.77" v="2164373" z="1" s="M+H" />
          <p rt="18.307" x="229.2357" y="30067.10" v="329669" z="1" s="M+H+1" />
        </MSPeaks>
      </Spectrum>
    </Compound>
    <Compound algo="FindByMolecularFeature">
      <Location m="827.4945" rt="18.318" y="55771" v="894892" />
      <Spectrum type="MFE" cpdAlgo="FindByMolecularFeature">
        <MSDetails p="+" />
        <Device type="TimeOfFlight" />
        <MSPeaks>
          <p rt="18.317" x="828.5017" y="55770.98" v="583818" z="1" s="M+H" />
          <p rt="18.318" x="829.5048" y="29705.77" v="311074" z="1" s="M+H+1" />
        </MSPeaks>
      </Spectrum>
    </Compound>
    <Compound algo="FindByMolecularFeature">
      <Location m="940.5790" rt="18.319" y="82648" v="2129358" />
      <Spectrum type="MFE" cpdAlgo="FindByMolecularFeature">
        <MSDetails p="+" />
        <Device type="TimeOfFlight" />
        <MSPeaks>
          <p rt="18.315" x="471.2976" y="16259.78" v="169365" z="2" s="M+2H" />
          <p rt="18.317" x="471.7992" y="9666.45" v="100540" z="2" s="M+2H+1" />
          <p rt="18.320" x="472.3016" y="4428.81" v="43128" z="2" s="M+2H+2" />
          <p rt="18.308" x="472.8039" y="1078.39" v="10309" z="2" s="M+2H+3" />
          <p rt="18.320" x="941.5860" y="82648.05" v="930232" z="1" s="M+H" />
          <p rt="18.320" x="942.5889" y="49238.09" v="552550" z="1" s="M+H+1" />
          <p rt="18.318" x="943.5942" y="21060.16" v="233180" z="1" s="M+H+2" />
          <p rt="18.320" x="944.5985" y="6835.36" v="74537" z="1" s="M+H+3" />
          <p rt="18.321" x="945.6022" y="1444.93" v="15516" z="1" s="M+H+4" />
        </MSPeaks>
      </Spectrum>
    </Compound>
    <Compound algo="FindByMolecularFeature">
      <Location m="1039.6507" rt="18.322" y="2034475" v="46689556" />
      <Spectrum type="MFE" cpdAlgo="FindByMolecularFeature">
        <MSDetails p="+" />
        <Device type="TimeOfFlight" />
        <MSPeaks>
          <p rt="18.322" x="520.8326" y="2034474.63" v="24186620" z="2" s="M+2H" />
          <p rt="18.321" x="521.3343" y="1333483.25" v="15832603" z="2" s="M+2H+1" />
          <p rt="18.323" x="521.8361" y="426777.41" v="5087173" z="2" s="M+2H+2" />
          <p rt="18.321" x="522.3367" y="109997.20" v="1287542" z="2" s="M+2H+3" />
          <p rt="18.318" x="522.8379" y="22273.42" v="254990" z="2" s="M+2H+4" />
          <p rt="18.338" x="523.3404" y="3611.75" v="40626" z="2" s="M+2H+5" />
        </MSPeaks>
      </Spectrum>
    </Compound>
    <Compound algo="FindByMolecularFeature">
      <Location m="926.5634" rt="18.324" y="76563" v="2031788" />
      <Spectrum type="MFE" cpdAlgo="FindByMolecularFeature">
        <MSDetails p="+" />
        <Device type="TimeOfFlight" />
        <MSPeaks>
          <p rt="18.321" x="464.2897" y="19111.26" v="218308" z="2" s="M+2H" />
          <p rt="18.322" x="464.7914" y="11940.62" v="130656" z="2" s="M+2H+1" />
          <p rt="18.322" x="465.2928" y="3438.22" v="34465" z="2" s="M+2H+2" />
          <p rt="18.317" x="465.7944" y="535.45" v="5367" z="2" s="M+2H+3" />
          <p rt="18.325" x="927.5704" y="76562.73" v="912869" z="1" s="M+H" />
          <p rt="18.325" x="928.5732" y="43609.33" v="530449" z="1" s="M+H+1" />
          <p rt="18.324" x="929.5758" y="13372.53" v="162035" z="1" s="M+H+2" />
          <p rt="18.321" x="930.5787" y="3082.53" v="35330" z="1" s="M+H+3" />
          <p rt="18.333" x="931.5806" y="201.47" v="2309" z="1" s="M+H+4" />
        </MSPeaks>
      </Spectrum>
    </Compound>
    <Compound algo="FindByMolecularFeature">
      <Location m="1077.5970" rt="18.338" y="238429" v="6991831" />
      <Spectrum type="MFE" cpdAlgo="FindByMolecularFeature">
        <MSDetails p="+" />
        <Device type="TimeOfFlight" />
        <MSPeaks>
          <p rt="18.338" x="539.8058" y="238428.91" v="3540805" z="2" s="M+2H" />
          <p rt="18.338" x="540.3072" y="159254.91" v="2396987" z="2" s="M+2H+1" />
          <p rt="18.338" x="540.8083" y="58820.27" v="850366" z="2" s="M+2H+2" />
          <p rt="18.343" x="541.3092" y="13844.01" v="203673" z="2" s="M+2H+3" />
        </MSPeaks>
      </Spectrum>
    </Compound>
    <Compound algo="FindByMolecularFeature">
      <Location m="1093.5677" rt="18.344" y="235865" v="12452770" />
      <Spectrum type="MFE" cpdAlgo="FindByMolecularFeature">
        <MSDetails p="+" />
        <Device type="TimeOfFlight" />
        <MSPeaks>
          <p rt="18.341" x="547.7911" y="193986.00" v="3078123" z="2" s="M+2H" />
          <p rt="18.342" x="548.2926" y="109185.23" v="1724216" z="2" s="M+2H+1" />
          <p rt="18.349" x="548.7926" y="235864.83" v="3311995" z="2" s="M+2H+2" />
          <p rt="18.342" x="549.2936" y="149882.05" v="2355176" z="2" s="M+2H+3" />
          <p rt="18.343" x="549.7919" y="124140.60" v="1983260" z="2" s="M+2H+4" />
        </MSPeaks>
      </Spectrum>
    </Compound>
    <Compound algo="FindByMolecularFeature">
      <Location m="1098.5694" rt="18.345" y="70526" v="1799821" />
      <Spectrum type="MFE" cpdAlgo="FindByMolecularFeature">
        <MSDetails p="+" />
        <Device type="TimeOfFlight" />
        <MSPeaks>
          <p rt="18.343" x="550.2920" y="70525.52" v="1104423" z="2" s="M+2H" />
          <p rt="18.349" x="550.7915" y="33994.23" v="471008" z="2" s="M+2H+1" />
          <p rt="18.345" x="551.2914" y="14438.26" v="224390" z="2" s="M+2H+2" />
        </MSPeaks>
      </Spectrum>
    </Compound>
    <Compound algo="FindByMolecularFeature">
      <Location m="260.2140" rt="18.658" y="50093" v="462352" />
      <Spectrum type="MFE" cpdAlgo="FindByMolecularFeature">
        <MSDetails p="+" />
        <Device type="TimeOfFlight" />
        <MSPeaks>
          <p rt="18.658" x="261.2213" y="50092.67" v="387381" z="1" s="M+H" />
          <p rt="18.657" x="262.2244" y="9616.61" v="74972" z="1" s="M+H+1" />
        </MSPeaks>
      </Spectrum>
    </Compound>
    <Compound algo="FindByMolecularFeature">
      <Location m="352.2616" rt="18.660" y="214404" v="2080965" />
      <Spectrum type="MFE" cpdAlgo="FindByMolecularFeature">
        <MSDetails p="+" />
        <Device type="TimeOfFlight" />
        <MSPeaks>
          <p rt="18.659" x="353.2689" y="214404.36" v="1659324" z="1" s="M+H" />
          <p rt="18.660" x="354.2721" y="45497.52" v="354309" z="1" s="M+H+1" />
          <p rt="18.668" x="355.2762" y="7019.81" v="55272" z="1" s="M+H+2" />
          <p rt="18.690" x="356.2799" y="1352.13" v="12060" z="1" s="M+H+3" />
        </MSPeaks>
      </Spectrum>
    </Compound>
    <Compound algo="FindByMolecularFeature">
      <Location m="327.2565" rt="18.669" y="74188" v="872509" />
      <Spectrum type="MFE" cpdAlgo="FindByMolecularFeature">
        <MSDetails p="+" />
        <Device type="TimeOfFlight" />
        <MSPeaks>
          <p rt="18.669" x="328.2638" y="74187.77" v="680645" z="1" s="M+H" />
          <p rt="18.666" x="329.2668" y="19371.36" v="165123" z="1" s="M+H+1" />
          <p rt="18.664" x="330.2698" y="3187.89" v="26741" z="1" s="M+H+2" />
        </MSPeaks>
      </Spectrum>
    </Compound>
    <Compound algo="FindByMolecularFeature">
      <Location m="323.2825" rt="18.787" y="106985" v="1116065" />
      <Spectrum type="MFE" cpdAlgo="FindByMolecularFeature">
        <MSDetails p="+" />
        <Device type="TimeOfFlight" />
        <MSPeaks>
          <p rt="18.787" x="324.2898" y="106984.94" v="885395" z="1" s="M+H" />
          <p rt="18.786" x="325.2931" y="24485.51" v="203550" z="1" s="M+H+1" />
          <p rt="18.792" x="326.2963" y="3438.18" v="27120" z="1" s="M+H+2" />
        </MSPeaks>
      </Spectrum>
    </Compound>
    <Compound algo="FindByMolecularFeature">
      <Location m="599.4610" rt="18.849" y="68299" v="1345338" />
      <Spectrum type="MFE" cpdAlgo="FindByMolecularFeature">
        <MSDetails p="+" />
        <Device type="TimeOfFlight" />
        <MSPeaks>
          <p rt="18.849" x="600.4682" y="68298.95" v="936284" z="1" s="M+H" />
          <p rt="18.850" x="601.4714" y="23105.06" v="324095" z="1" s="M+H+1" />
          <p rt="18.854" x="602.4716" y="5501.07" v="72422" z="1" s="M+H+2" />
          <p rt="18.857" x="603.4724" y="952.26" v="12537" z="1" s="M+H+3" />
        </MSPeaks>
      </Spectrum>
    </Compound>
    <Compound algo="FindByMolecularFeature">
      <Location m="555.4347" rt="18.927" y="92407" v="1841700" />
      <Spectrum type="MFE" cpdAlgo="FindByMolecularFeature">
        <MSDetails p="+" />
        <Device type="TimeOfFlight" />
        <MSPeaks>
          <p rt="18.927" x="556.4420" y="92407.30" v="1310676" z="1" s="M+H" />
          <p rt="18.928" x="557.4455" y="31040.62" v="429503" z="1" s="M+H+1" />
          <p rt="18.931" x="558.4472" y="7183.57" v="88047" z="1" s="M+H+2" />
          <p rt="18.940" x="559.4485" y="1099.37" v="13474" z="1" s="M+H+3" />
        </MSPeaks>
      </Spectrum>
    </Compound>
    <Compound algo="FindByMolecularFeature">
      <Location m="406.1797" rt="18.967" y="62372" v="1332198" />
      <Spectrum type="MFE" cpdAlgo="FindByMolecularFeature">
        <MSDetails p="+" />
        <Device type="TimeOfFlight" />
        <MSPeaks>
          <p rt="18.968" x="204.0993" y="5334.10" v="49226" z="2" s="M+2H" />
          <p rt="18.984" x="204.6000" y="1350.08" v="7856" z="2" s="M+2H+1" />
          <p rt="18.963" x="205.0972" y="2595.60" v="25470" z="2" s="M+2H+2" />
          <p rt="18.967" x="407.1864" y="53735.15" v="400935" z="1" s="M+H" />
          <p rt="18.967" x="408.1903" y="13499.46" v="100598" z="1" s="M+H+1" />
          <p rt="18.967" x="409.1885" y="62372.13" v="461753" z="1" s="M+H+2" />
          <p rt="18.966" x="410.1921" y="16588.89" v="119576" z="1" s="M+H+3" />
          <p rt="18.968" x="411.1848" y="23234.78" v="166784" z="1" s="M+H+4" />
        </MSPeaks>
      </Spectrum>
    </Compound>
    <Compound algo="FindByMolecularFeature">
      <Location m="757.4348" rt="18.967" y="164627" v="1755297" />
      <Spectrum type="MFE" cpdAlgo="FindByMolecularFeature">
        <MSDetails p="+" />
        <Device type="TimeOfFlight" />
        <MSPeaks>
          <p rt="18.970" x="379.7270" y="9571.03" v="59920" z="2" s="M+2H" />
          <p rt="18.967" x="758.4418" y="164627.22" v="1014786" z="1" s="M+H" />
          <p rt="18.968" x="759.4447" y="77509.67" v="479515" z="1" s="M+H+1" />
          <p rt="18.966" x="760.4477" y="22737.48" v="139648" z="1" s="M+H+2" />
          <p rt="18.963" x="761.4493" y="7909.21" v="47549" z="1" s="M+H+3" />
          <p rt="18.968" x="762.4538" y="2308.56" v="13879" z="1" s="M+H+4" />
        </MSPeaks>
      </Spectrum>
    </Compound>
    <Compound algo="FindByMolecularFeature">
      <Location m="758.4431" rt="18.967" y="54831" v="860839" />
      <Spectrum type="MFE" cpdAlgo="FindByMolecularFeature">
        <MSDetails p="+" />
        <Device type="TimeOfFlight" />
        <MSPeaks>
          <p rt="18.965" x="380.2288" y="22088.41" v="123691" z="2" s="M+2H" />
          <p rt="18.967" x="380.7304" y="9811.32" v="62283" z="2" s="M+2H+1" />
          <p rt="18.968" x="381.2294" y="54831.43" v="353987" z="2" s="M+2H+2" />
          <p rt="18.968" x="381.7304" y="22967.22" v="150765" z="2" s="M+2H+3" />
          <p rt="18.967" x="382.2283" y="26515.90" v="170112" z="2" s="M+2H+4" />
        </MSPeaks>
      </Spectrum>
    </Compound>
    <Compound algo="FindByMolecularFeature">
      <Location m="332.1437" rt="18.969" y="84352" v="1073862" />
      <Spectrum type="MFE" cpdAlgo="FindByMolecularFeature">
        <MSDetails p="+" />
        <Device type="TimeOfFlight" />
        <MSPeaks>
          <p rt="18.969" x="333.1510" y="84352.09" v="798103" z="1" s="M+H" />
          <p rt="18.964" x="334.1542" y="18140.57" v="163705" z="1" s="M+H+1" />
          <p rt="18.972" x="335.1530" y="11773.38" v="112054" z="1" s="M+H+2" />
        </MSPeaks>
      </Spectrum>
    </Compound>
    <Compound algo="FindByMolecularFeature">
      <Location m="334.2508" rt="18.971" y="117518" v="1049407" />
      <Spectrum type="MFE" cpdAlgo="FindByMolecularFeature">
        <MSDetails p="+" />
        <Device type="TimeOfFlight" />
        <MSPeaks>
          <p rt="18.971" x="335.2581" y="117517.81" v="853546" z="1" s="M+H" />
          <p rt="18.972" x="336.2616" y="27115.19" v="195861" z="1" s="M+H+1" />
        </MSPeaks>
      </Spectrum>
    </Compound>
    <Compound algo="FindByMolecularFeature">
      <Location m="352.2621" rt="18.972" y="1163943" v="11242813" />
      <Spectrum type="MFE" cpdAlgo="FindByMolecularFeature">
        <MSDetails p="+" />
        <Device type="TimeOfFlight" />
        <MSPeaks>
          <p rt="18.972" x="353.2694" y="1163943.38" v="8973344" z="1" s="M+H" />
          <p rt="18.973" x="354.2722" y="254306.89" v="1966584" z="1" s="M+H+1" />
          <p rt="18.971" x="355.2750" y="35423.71" v="269425" z="1" s="M+H+2" />
          <p rt="18.979" x="356.2778" y="4441.35" v="33460" z="1" s="M+H+3" />
        </MSPeaks>
      </Spectrum>
    </Compound>
    <Compound algo="FindByMolecularFeature">
      <Location m="260.2142" rt="18.973" y="258589" v="2385700" />
      <Spectrum type="MFE" cpdAlgo="FindByMolecularFeature">
        <MSDetails p="+" />
        <Device type="TimeOfFlight" />
        <MSPeaks>
          <p rt="18.973" x="261.2215" y="258588.88" v="2021367" z="1" s="M+H" />
          <p rt="18.973" x="262.2245" y="46567.51" v="364333" z="1" s="M+H+1" />
        </MSPeaks>
      </Spectrum>
    </Compound>
    <Compound algo="FindByMolecularFeature">
      <Location m="242.2034" rt="18.974" y="50543" v="484685" />
      <Spectrum type="MFE" cpdAlgo="FindByMolecularFeature">
        <MSDetails p="+" />
        <Device type="TimeOfFlight" />
        <MSPeaks>
          <p rt="18.974" x="243.2107" y="50543.27" v="401771" z="1" s="M+H" />
          <p rt="18.978" x="244.2142" y="10386.12" v="82914" z="1" s="M+H+1" />
        </MSPeaks>
      </Spectrum>
    </Compound>
    <Compound algo="FindByMolecularFeature">
      <Location m="511.4087" rt="19.005" y="116738" v="2326007" />
      <Spectrum type="MFE" cpdAlgo="FindByMolecularFeature">
        <MSDetails p="+" />
        <Device type="TimeOfFlight" />
        <MSPeaks>
          <p rt="19.004" x="512.4159" y="116737.67" v="1746848" z="1" s="M+H" />
          <p rt="19.005" x="513.4190" y="31665.79" v="460500" z="1" s="M+H+1" />
          <p rt="19.009" x="514.4213" y="7260.91" v="104892" z="1" s="M+H+2" />
          <p rt="18.991" x="515.4224" y="952.91" v="13766" z="1" s="M+H+3" />
        </MSPeaks>
      </Spectrum>
    </Compound>
    <Compound algo="FindByMolecularFeature">
      <Location m="253.2406" rt="19.005" y="335759" v="3588160" />
      <Spectrum type="MFE" cpdAlgo="FindByMolecularFeature">
        <MSDetails p="+" />
        <Device type="TimeOfFlight" />
        <MSPeaks>
          <p rt="19.005" x="254.2479" y="335759.19" v="2979596" z="1" s="M+H" />
          <p rt="19.005" x="255.2510" y="60759.34" v="553876" z="1" s="M+H+1" />
          <p rt="19.006" x="256.2553" y="6623.79" v="52090" z="1" s="M+H+2" />
          <p rt="19.000" x="257.2578" y="337.50" v="2598" z="1" s="M+H+3" />
        </MSPeaks>
      </Spectrum>
    </Compound>
    <Compound algo="FindByMolecularFeature">
      <Location m="467.3824" rt="19.087" y="106339" v="2198654" />
      <Spectrum type="MFE" cpdAlgo="FindByMolecularFeature">
        <MSDetails p="+" />
        <Device type="TimeOfFlight" />
        <MSPeaks>
          <p rt="19.087" x="468.3897" y="106339.25" v="1641228" z="1" s="M+H" />
          <p rt="19.087" x="469.3929" y="29919.56" v="453146" z="1" s="M+H+1" />
          <p rt="19.086" x="470.3950" y="6107.12" v="93793" z="1" s="M+H+2" />
          <p rt="19.084" x="471.3971" y="695.36" v="10487" z="1" s="M+H+3" />
        </MSPeaks>
      </Spectrum>
    </Compound>
    <Compound algo="FindByMolecularFeature">
      <Location m="1101.4822" rt="19.100" y="169790" v="5239465" />
      <Spectrum type="MFE" cpdAlgo="FindByMolecularFeature">
        <MSDetails p="+" />
        <Device type="TimeOfFlight" />
        <MSPeaks>
          <p rt="19.100" x="551.7484" y="98410.96" v="974931" z="2" s="M+2H" />
          <p rt="19.099" x="552.2497" y="63483.04" v="631039" z="2" s="M+2H+1" />
          <p rt="19.101" x="552.7494" y="169790.06" v="1696163" z="2" s="M+2H+2" />
          <p rt="19.100" x="553.2505" y="101363.36" v="1010117" z="2" s="M+2H+3" />
          <p rt="19.100" x="553.7489" y="92863.36" v="927215" z="2" s="M+2H+4" />
        </MSPeaks>
      </Spectrum>
    </Compound>
    <Compound algo="FindByMolecularFeature">
      <Location m="1085.5108" rt="19.101" y="126092" v="2476100" />
      <Spectrum type="MFE" cpdAlgo="FindByMolecularFeature">
        <MSDetails p="+" />
        <Device type="TimeOfFlight" />
        <MSPeaks>
          <p rt="19.101" x="543.7627" y="126091.87" v="1226926" z="2" s="M+2H" />
          <p rt="19.101" x="544.2641" y="82636.65" v="802373" z="2" s="M+2H+1" />
          <p rt="19.103" x="544.7646" y="34532.51" v="338161" z="2" s="M+2H+2" />
          <p rt="19.104" x="545.2652" y="11373.64" v="108640" z="2" s="M+2H+3" />
        </MSPeaks>
      </Spectrum>
    </Compound>
    <Compound algo="FindByMolecularFeature">
      <Location m="1047.5633" rt="19.104" y="66302" v="1181796" />
      <Spectrum type="MFE" cpdAlgo="FindByMolecularFeature">
        <MSDetails p="+" />
        <Device type="TimeOfFlight" />
        <MSPeaks>
          <p rt="19.102" x="524.7889" y="66301.52" v="575033" z="2" s="M+2H" />
          <p rt="19.107" x="525.2906" y="44600.19" v="391619" z="2" s="M+2H+1" />
          <p rt="19.102" x="525.7912" y="18053.03" v="155702" z="2" s="M+2H+2" />
          <p rt="19.106" x="526.2928" y="5658.24" v="50095" z="2" s="M+2H+3" />
          <p rt="19.110" x="526.7919" y="1125.54" v="9348" z="2" s="M+2H+4" />
        </MSPeaks>
      </Spectrum>
    </Compound>
    <Compound algo="FindByMolecularFeature">
      <Location m="423.3563" rt="19.162" y="86048" v="1664997" />
      <Spectrum type="MFE" cpdAlgo="FindByMolecularFeature">
        <MSDetails p="+" />
        <Device type="TimeOfFlight" />
        <MSPeaks>
          <p rt="19.160" x="424.3636" y="86047.64" v="1308067" z="1" s="M+H" />
          <p rt="19.175" x="425.3669" y="21641.35" v="314369" z="1" s="M+H+1" />
          <p rt="19.140" x="426.3683" y="3988.35" v="42561" z="1" s="M+H+2" />
        </MSPeaks>
      </Spectrum>
    </Compound>
    <Compound algo="FindByMolecularFeature">
      <Location m="279.2564" rt="19.866" y="225621" v="2145114" />
      <Spectrum type="MFE" cpdAlgo="FindByMolecularFeature">
        <MSDetails p="+" />
        <Device type="TimeOfFlight" />
        <MSPeaks>
          <p rt="19.866" x="280.2637" y="225620.66" v="1734630" z="1" s="M+H" />
          <p rt="19.865" x="281.2666" y="45893.37" v="363539" z="1" s="M+H+1" />
          <p rt="19.868" x="282.2720" y="4426.06" v="46945" z="1" s="M+H+2" />
        </MSPeaks>
      </Spectrum>
    </Compound>
    <Compound algo="FindByMolecularFeature">
      <Location m="258.1468" rt="19.946" y="150664" v="1357757" />
      <Spectrum type="MFE" cpdAlgo="FindByMolecularFeature">
        <MSDetails p="+" />
        <Device type="TimeOfFlight" />
        <MSPeaks>
          <p rt="19.946" x="259.1541" y="150663.70" v="1155055" z="1" s="M+H" />
          <p rt="19.945" x="260.1574" y="21740.30" v="171103" z="1" s="M+H+1" />
          <p rt="19.952" x="261.1589" y="4063.69" v="31599" z="1" s="M+H+2" />
        </MSPeaks>
      </Spectrum>
    </Compound>
    <Compound algo="FindByMolecularFeature">
      <Location m="156.0057" rt="19.946" y="71570" v="664382" />
      <Spectrum type="MFE" cpdAlgo="FindByMolecularFeature">
        <MSDetails p="+" />
        <Device type="TimeOfFlight" />
        <MSPeaks>
          <p rt="19.947" x="157.0130" y="71570.05" v="614853" z="1" s="M+H" />
          <p rt="19.939" x="158.0148" y="6958.93" v="43802" z="1" s="M+H+1" />
          <p rt="19.935" x="159.0152" y="1845.36" v="5727" z="1" s="M+H+2" />
        </MSPeaks>
      </Spectrum>
    </Compound>
    <Compound algo="FindByMolecularFeature">
      <Location m="328.1529" rt="19.947" y="1560999" v="15058859" />
      <Spectrum type="MFE" cpdAlgo="FindByMolecularFeature">
        <MSDetails p="+" />
        <Device type="TimeOfFlight" />
        <MSPeaks>
          <p rt="19.947" x="329.1602" y="1560999.38" v="12533049" z="1" s="M+H" />
          <p rt="19.947" x="330.1633" y="270772.47" v="2139767" z="1" s="M+H+1" />
          <p rt="19.948" x="331.1653" y="41972.20" v="344191" z="1" s="M+H+2" />
          <p rt="19.946" x="332.1676" y="5451.58" v="41852" z="1" s="M+H+3" />
        </MSPeaks>
      </Spectrum>
    </Compound>
    <Compound algo="FindByMolecularFeature">
      <Location m="272.0898" rt="19.947" y="200451" v="1846799" />
      <Spectrum type="MFE" cpdAlgo="FindByMolecularFeature">
        <MSDetails p="+" />
        <Device type="TimeOfFlight" />
        <MSPeaks>
          <p rt="19.945" x="137.0538" y="1070.28" v="1482" z="2" s="M+2H" />
          <p rt="19.947" x="273.0970" y="200451.25" v="1564469" z="1" s="M+H" />
          <p rt="19.946" x="274.1003" y="28784.51" v="241312" z="1" s="M+H+1" />
          <p rt="19.949" x="275.1030" y="4930.79" v="39536" z="1" s="M+H+2" />
        </MSPeaks>
      </Spectrum>
    </Compound>
    <Compound algo="FindByMolecularFeature">
      <Location m="212.0684" rt="19.947" y="84707" v="723469" />
      <Spectrum type="MFE" cpdAlgo="FindByMolecularFeature">
        <MSDetails p="+" />
        <Device type="TimeOfFlight" />
        <MSPeaks>
          <p rt="19.947" x="213.0757" y="84706.95" v="644362" z="1" s="M+H" />
          <p rt="19.949" x="214.0807" y="8536.89" v="63837" z="1" s="M+H+1" />
          <p rt="19.942" x="215.0839" y="1993.15" v="15270" z="1" s="M+H+2" />
        </MSPeaks>
      </Spectrum>
    </Compound>
    <Compound algo="FindByMolecularFeature">
      <Location m="402.2262" rt="19.947" y="5199291" v="56182896" />
      <Spectrum type="MFE" cpdAlgo="FindByMolecularFeature">
        <MSDetails p="+" />
        <Device type="TimeOfFlight" />
        <MSPeaks>
          <p rt="19.947" x="403.2334" y="5199290.50" v="44420292" z="1" sat="true" s="M+H" />
          <p rt="19.946" x="404.2370" y="1158848.38" v="9902415" z="1" s="M+H+1" />
          <p rt="19.947" x="405.2390" y="196754.72" v="1625071" z="1" s="M+H+2" />
          <p rt="19.947" x="406.2413" y="26774.41" v="209419" z="1" s="M+H+3" />
          <p rt="19.955" x="407.2448" y="3679.42" v="25694" z="1" s="M+H+4" />
        </MSPeaks>
      </Spectrum>
    </Compound>
    <Compound algo="FindByMolecularFeature">
      <Location m="268.1310" rt="19.947" y="65822" v="611720" />
      <Spectrum type="MFE" cpdAlgo="FindByMolecularFeature">
        <MSDetails p="+" />
        <Device type="TimeOfFlight" />
        <MSPeaks>
          <p rt="19.947" x="269.1383" y="65822.01" v="515493" z="1" s="M+H" />
          <p rt="19.943" x="270.1418" y="10821.64" v="82156" z="1" s="M+H+1" />
          <p rt="19.966" x="271.1456" y="2559.03" v="14071" z="1" s="M+H+2" />
        </MSPeaks>
      </Spectrum>
    </Compound>
    <Compound algo="FindByMolecularFeature">
      <Location m="184.0736" rt="19.947" y="113869" v="1140827" />
      <Spectrum type="MFE" cpdAlgo="FindByMolecularFeature">
        <MSDetails p="+" />
        <Device type="TimeOfFlight" />
        <MSPeaks>
          <p rt="19.947" x="185.0809" y="113868.55" v="926496" z="1" s="M+H" />
          <p rt="19.943" x="186.0847" y="11357.20" v="94604" z="1" s="M+H+1" />
          <p rt="19.961" x="187.0883" y="2095.00" v="21067" z="1" s="M+H+2" />
          <p rt="19.963" x="369.1530" y="4069.02" v="40370" z="1" s="2M+H" />
          <p rt="19.942" x="370.1571" y="1046.81" v="8959" z="1" s="2M+H+1" />
        </MSPeaks>
      </Spectrum>
    </Compound>
    <Compound algo="FindByMolecularFeature">
      <Location m="360.2154" rt="19.947" y="513119" v="5219427" />
      <Spectrum type="MFE" cpdAlgo="FindByMolecularFeature">
        <MSDetails p="+" />
        <Device type="TimeOfFlight" />
        <MSPeaks>
          <p rt="19.947" x="361.2227" y="513118.72" v="4248755" z="1" s="M+H" />
          <p rt="19.947" x="362.2257" y="100366.19" v="821420" z="1" s="M+H+1" />
          <p rt="19.947" x="363.2284" y="16058.64" v="128006" z="1" s="M+H+2" />
          <p rt="19.950" x="364.2296" y="2558.71" v="21247" z="1" s="M+H+3" />
        </MSPeaks>
      </Spectrum>
    </Compound>
    <Compound algo="FindByMolecularFeature">
      <Location m="216.0268" rt="19.947" y="82492" v="756039" />
      <Spectrum type="MFE" cpdAlgo="FindByMolecularFeature">
        <MSDetails p="+" />
        <Device type="TimeOfFlight" />
        <MSPeaks>
          <p rt="19.947" x="217.0340" y="82491.78" v="681504" z="1" s="M+H" />
          <p rt="19.948" x="218.0376" y="8079.81" v="62671" z="1" s="M+H+1" />
          <p rt="19.953" x="219.0398" y="1707.67" v="11864" z="1" s="M+H+2" />
        </MSPeaks>
      </Spectrum>
    </Compound>
    <Compound algo="FindByMolecularFeature">
      <Location m="128.0110" rt="19.948" y="84889" v="728884" />
      <Spectrum type="MFE" cpdAlgo="FindByMolecularFeature">
        <MSDetails p="+" />
        <Device type="TimeOfFlight" />
        <MSPeaks>
          <p rt="19.948" x="129.0183" y="84889.23" v="678461" z="1" s="M+H" />
          <p rt="19.953" x="130.0208" y="5149.19" v="44669" z="1" s="M+H+1" />
          <p rt="19.934" x="131.0215" y="1055.30" v="5753" z="1" s="M+H+2" />
        </MSPeaks>
      </Spectrum>
    </Compound>
    <Compound algo="FindByMolecularFeature">
      <Location m="440.1819" rt="19.951" y="433365" v="5636655" />
      <Spectrum type="MFE" cpdAlgo="FindByMolecularFeature">
        <MSDetails p="+" />
        <Device type="TimeOfFlight" />
        <MSPeaks>
          <p rt="19.952" x="441.1892" y="433364.84" v="4241106" z="1" s="M+H" />
          <p rt="19.949" x="442.1921" y="93191.15" v="905763" z="1" s="M+H+1" />
          <p rt="19.951" x="443.1901" y="42784.90" v="405423" z="1" s="M+H+2" />
          <p rt="19.952" x="444.1921" y="8960.26" v="84363" z="1" s="M+H+3" />
        </MSPeaks>
      </Spectrum>
    </Compound>
    <Compound algo="FindByMolecularFeature">
      <Location m="826.4340" rt="19.953" y="1419185" v="20659826" />
      <Spectrum type="MFE" cpdAlgo="FindByMolecularFeature">
        <MSDetails p="+" />
        <Device type="TimeOfFlight" />
        <MSPeaks>
          <p rt="19.953" x="827.4413" y="1419184.50" v="12910097" z="1" s="M+H" />
          <p rt="19.953" x="828.4448" y="629486.69" v="5730201" z="1" s="M+H+1" />
          <p rt="19.953" x="829.4466" y="176465.23" v="1623812" z="1" s="M+H+2" />
          <p rt="19.951" x="830.4487" y="36073.90" v="328956" z="1" s="M+H+3" />
          <p rt="19.954" x="831.4512" y="6547.28" v="57416" z="1" s="M+H+4" />
          <p rt="19.959" x="832.4545" y="1065.43" v="9344" z="1" s="M+H+5" />
        </MSPeaks>
      </Spectrum>
    </Compound>
    <Compound algo="FindByMolecularFeature">
      <Location m="424.2083" rt="19.959" y="3946303" v="64744760" />
      <Spectrum type="MFE" cpdAlgo="FindByMolecularFeature">
        <MSDetails p="+" />
        <Device type="TimeOfFlight" />
        <MSPeaks>
          <p rt="19.960" x="425.2155" y="3946302.50" v="53486280" z="1" sat="true" s="M+H" />
          <p rt="19.956" x="426.2191" y="827828.44" v="9215315" z="1" s="M+H+1" />
          <p rt="19.957" x="427.2208" y="136441.89" v="1773586" z="1" s="M+H+2" />
          <p rt="19.960" x="428.2232" y="18642.55" v="239733" z="1" s="M+H+3" />
          <p rt="19.969" x="429.2235" y="2623.00" v="29845" z="1" s="M+H+4" />
        </MSPeaks>
      </Spectrum>
    </Compound>
    <Compound algo="FindByMolecularFeature">
      <Location m="447.2835" rt="19.962" y="86254" v="1562049" />
      <Spectrum type="MFE" cpdAlgo="FindByMolecularFeature">
        <MSDetails p="+" />
        <Device type="TimeOfFlight" />
        <MSPeaks>
          <p rt="19.962" x="448.2907" y="86253.86" v="1234674" z="1" s="M+H" />
          <p rt="19.961" x="449.2940" y="21876.58" v="262389" z="1" s="M+H+1" />
          <p rt="19.965" x="450.2969" y="4113.68" v="55761" z="1" s="M+H+2" />
          <p rt="19.947" x="451.3003" y="774.84" v="9226" z="1" s="M+H+3" />
        </MSPeaks>
      </Spectrum>
    </Compound>
    <Compound algo="FindByMolecularFeature">
      <Location m="408.2337" rt="19.964" y="53431" v="1105866" />
      <Spectrum type="MFE" cpdAlgo="FindByMolecularFeature">
        <MSDetails p="+" />
        <Device type="TimeOfFlight" />
        <MSPeaks>
          <p rt="19.964" x="409.2410" y="53431.49" v="868363" z="1" s="M+H" />
          <p rt="19.960" x="410.2442" y="12124.38" v="196301" z="1" s="M+H+1" />
          <p rt="19.985" x="411.2461" y="2741.66" v="38904" z="1" s="M+H+2" />
          <p rt="19.977" x="412.2473" y="161.90" v="2298" z="1" s="M+H+3" />
        </MSPeaks>
      </Spectrum>
    </Compound>
    <Compound algo="FindByMolecularFeature">
      <Location m="701.5289" rt="20.030" y="51934" v="1193799" />
      <Spectrum type="MFE" cpdAlgo="FindByMolecularFeature">
        <MSDetails p="+" />
        <Device type="TimeOfFlight" />
        <MSPeaks>
          <p rt="20.030" x="702.5362" y="51933.70" v="790543" z="1" s="M+H" />
          <p rt="20.031" x="703.5394" y="20107.28" v="306563" z="1" s="M+H+1" />
          <p rt="20.032" x="704.5418" y="5404.54" v="77248" z="1" s="M+H+2" />
          <p rt="20.044" x="705.5400" y="1334.10" v="19446" z="1" s="M+H+3" />
        </MSPeaks>
      </Spectrum>
    </Compound>
    <Compound algo="FindByMolecularFeature">
      <Location m="657.5029" rt="20.133" y="82241" v="2048381" />
      <Spectrum type="MFE" cpdAlgo="FindByMolecularFeature">
        <MSDetails p="+" />
        <Device type="TimeOfFlight" />
        <MSPeaks>
          <p rt="20.133" x="658.5101" y="82241.14" v="1356147" z="1" s="M+H" />
          <p rt="20.132" x="659.5134" y="30819.25" v="559760" z="1" s="M+H+1" />
          <p rt="20.134" x="660.5155" y="7575.79" v="107719" z="1" s="M+H+2" />
          <p rt="20.135" x="661.5148" y="1740.91" v="24754" z="1" s="M+H+3" />
        </MSPeaks>
      </Spectrum>
    </Compound>
    <Compound algo="FindByMolecularFeature">
      <Location m="613.4768" rt="20.230" y="132596" v="3117987" />
      <Spectrum type="MFE" cpdAlgo="FindByMolecularFeature">
        <MSDetails p="+" />
        <Device type="TimeOfFlight" />
        <MSPeaks>
          <p rt="20.229" x="614.4841" y="132596.44" v="2197358" z="1" s="M+H" />
          <p rt="20.232" x="615.4871" y="44700.53" v="727478" z="1" s="M+H+1" />
          <p rt="20.232" x="616.4896" y="11047.35" v="161516" z="1" s="M+H+2" />
          <p rt="20.238" x="617.4915" y="2131.39" v="31635" z="1" s="M+H+3" />
        </MSPeaks>
      </Spectrum>
    </Compound>
    <Compound algo="FindByMolecularFeature">
      <Location m="569.4506" rt="20.327" y="202635" v="4549469" />
      <Spectrum type="MFE" cpdAlgo="FindByMolecularFeature">
        <MSDetails p="+" />
        <Device type="TimeOfFlight" />
        <MSPeaks>
          <p rt="20.327" x="570.4579" y="202635.38" v="3178280" z="1" s="M+H" />
          <p rt="20.327" x="571.4611" y="67506.52" v="1137584" z="1" s="M+H+1" />
          <p rt="20.325" x="572.4632" y="14379.95" v="214713" z="1" s="M+H+2" />
          <p rt="20.323" x="573.4672" y="1267.88" v="18893" z="1" s="M+H+3" />
        </MSPeaks>
      </Spectrum>
    </Compound>
    <Compound algo="FindByMolecularFeature">
      <Location m="525.4245" rt="20.426" y="261906" v="6540919" />
      <Spectrum type="MFE" cpdAlgo="FindByMolecularFeature">
        <MSDetails p="+" />
        <Device type="TimeOfFlight" />
        <MSPeaks>
          <p rt="20.426" x="526.4318" y="261905.72" v="4846542" z="1" s="M+H" />
          <p rt="20.424" x="527.4348" y="80708.56" v="1377381" z="1" s="M+H+1" />
          <p rt="20.425" x="528.4371" y="16915.45" v="286703" z="1" s="M+H+2" />
          <p rt="20.457" x="529.4383" y="1801.47" v="30294" z="1" s="M+H+3" />
        </MSPeaks>
      </Spectrum>
    </Compound>
    <Compound algo="FindByMolecularFeature">
      <Location m="262.2295" rt="20.509" y="107334" v="1101342" />
      <Spectrum type="MFE" cpdAlgo="FindByMolecularFeature">
        <MSDetails p="+" />
        <Device type="TimeOfFlight" />
        <MSPeaks>
          <p rt="20.508" x="263.2368" y="107333.77" v="881233" z="1" s="M+H" />
          <p rt="20.512" x="264.2401" y="24271.64" v="220109" z="1" s="M+H+1" />
        </MSPeaks>
      </Spectrum>
    </Compound>
    <Compound algo="FindByMolecularFeature">
      <Location m="354.2771" rt="20.511" y="70578" v="746095" />
      <Spectrum type="MFE" cpdAlgo="FindByMolecularFeature">
        <MSDetails p="+" />
        <Device type="TimeOfFlight" />
        <MSPeaks>
          <p rt="20.511" x="355.2843" y="70577.67" v="594204" z="1" s="M+H" />
          <p rt="20.509" x="356.2876" y="15818.51" v="126559" z="1" s="M+H+1" />
          <p rt="20.512" x="357.2905" y="3071.31" v="25332" z="1" s="M+H+2" />
        </MSPeaks>
      </Spectrum>
    </Compound>
    <Compound algo="FindByMolecularFeature">
      <Location m="481.3984" rt="20.518" y="308189" v="7253736" />
      <Spectrum type="MFE" cpdAlgo="FindByMolecularFeature">
        <MSDetails p="+" />
        <Device type="TimeOfFlight" />
        <MSPeaks>
          <p rt="20.517" x="482.4057" y="308189.25" v="5547659" z="1" s="M+H" />
          <p rt="20.519" x="483.4086" y="79465.59" v="1365244" z="1" s="M+H+1" />
          <p rt="20.519" x="484.4111" y="15685.66" v="303069" z="1" s="M+H+2" />
          <p rt="20.530" x="485.4114" y="2218.02" v="37764" z="1" s="M+H+3" />
        </MSPeaks>
      </Spectrum>
    </Compound>
    <Compound algo="FindByMolecularFeature">
      <Location m="376.2591" rt="20.520" y="107681" v="1294908" />
      <Spectrum type="MFE" cpdAlgo="FindByMolecularFeature">
        <MSDetails p="+" />
        <Device type="TimeOfFlight" />
        <MSPeaks>
          <p rt="20.520" x="377.2664" y="107681.30" v="1035017" z="1" s="M+H" />
          <p rt="20.523" x="378.2696" y="24010.35" v="232688" z="1" s="M+H+1" />
          <p rt="20.496" x="379.2731" y="4064.82" v="27203" z="1" s="M+H+2" />
        </MSPeaks>
      </Spectrum>
    </Compound>
    <Compound algo="FindByMolecularFeature">
      <Location m="325.2981" rt="20.589" y="114521" v="1136689" />
      <Spectrum type="MFE" cpdAlgo="FindByMolecularFeature">
        <MSDetails p="+" />
        <Device type="TimeOfFlight" />
        <MSPeaks>
          <p rt="20.588" x="326.3054" y="114521.48" v="899330" z="1" s="M+H" />
          <p rt="20.590" x="327.3085" y="26361.49" v="207375" z="1" s="M+H+1" />
          <p rt="20.613" x="328.3132" y="3622.60" v="29984" z="1" s="M+H+2" />
        </MSPeaks>
      </Spectrum>
    </Compound>
    <Compound algo="FindByMolecularFeature">
      <Location m="437.3721" rt="20.606" y="249293" v="5816788" />
      <Spectrum type="MFE" cpdAlgo="FindByMolecularFeature">
        <MSDetails p="+" />
        <Device type="TimeOfFlight" />
        <MSPeaks>
          <p rt="20.607" x="438.3794" y="249293.22" v="4355942" z="1" s="M+H" />
          <p rt="20.605" x="439.3824" y="64276.20" v="1235285" z="1" s="M+H+1" />
          <p rt="20.603" x="440.3847" y="12270.96" v="225562" z="1" s="M+H+2" />
        </MSPeaks>
      </Spectrum>
    </Compound>
    <Compound algo="FindByMolecularFeature">
      <Location m="599.4106" rt="20.643" y="184617" v="2093612" />
      <Spectrum type="MFE" cpdAlgo="FindByMolecularFeature">
        <MSDetails p="+" />
        <Device type="TimeOfFlight" />
        <MSPeaks>
          <p rt="20.643" x="600.4179" y="184617.13" v="1346431" z="1" s="M+H" />
          <p rt="20.644" x="601.4210" y="81993.17" v="600648" z="1" s="M+H+1" />
          <p rt="20.635" x="602.4247" y="18317.40" v="104489" z="1" s="M+H+2" />
          <p rt="20.640" x="603.4245" y="5834.59" v="36645" z="1" s="M+H+3" />
          <p rt="20.675" x="604.4238" y="666.76" v="5400" z="1" s="M+H+4" />
        </MSPeaks>
      </Spectrum>
    </Compound>
    <Compound algo="FindByMolecularFeature">
      <Location m="278.2245" rt="20.645" y="150022" v="1646693" />
      <Spectrum type="MFE" cpdAlgo="FindByMolecularFeature">
        <MSDetails p="+" />
        <Device type="TimeOfFlight" />
        <MSPeaks>
          <p rt="20.645" x="279.2318" y="150022.25" v="1332363" z="1" s="M+H" />
          <p rt="20.646" x="280.2356" y="30411.13" v="266946" z="1" s="M+H+1" />
          <p rt="20.646" x="281.2464" y="4504.53" v="47384" z="1" s="M+H+2" />
        </MSPeaks>
      </Spectrum>
    </Compound>
    <Compound algo="FindByMolecularFeature">
      <Location m="607.3671" rt="20.649" y="87879" v="749691" />
      <Spectrum type="MFE" cpdAlgo="FindByMolecularFeature">
        <MSDetails p="+" />
        <Device type="TimeOfFlight" />
        <MSPeaks>
          <p rt="20.652" x="608.3744" y="5116.72" v="40059" z="1" s="M+H" />
          <p rt="20.658" x="609.3783" y="3048.63" v="23323" z="1" s="M+H+1" />
          <p rt="20.649" x="610.3681" y="87879.20" v="686309" z="1" s="M+H+2" />
        </MSPeaks>
      </Spectrum>
    </Compound>
    <Compound algo="FindByMolecularFeature">
      <Location m="332.1431" rt="20.652" y="62378" v="822045" />
      <Spectrum type="MFE" cpdAlgo="FindByMolecularFeature">
        <MSDetails p="+" />
        <Device type="TimeOfFlight" />
        <MSPeaks>
          <p rt="20.653" x="333.1504" y="62377.89" v="647654" z="1" s="M+H" />
          <p rt="20.648" x="334.1545" y="14808.63" v="174390" z="1" s="M+H+1" />
        </MSPeaks>
      </Spectrum>
    </Compound>
    <Compound algo="FindByMolecularFeature">
      <Location m="336.1405" rt="20.654" y="63195" v="912862" />
      <Spectrum type="MFE" cpdAlgo="FindByMolecularFeature">
        <MSDetails p="+" />
        <Device type="TimeOfFlight" />
        <MSPeaks>
          <p rt="20.653" x="337.1478" y="63195.50" v="653067" z="1" s="M+H" />
          <p rt="20.653" x="338.1506" y="14989.18" v="154218" z="1" s="M+H+1" />
          <p rt="20.657" x="339.1474" y="10405.74" v="105577" z="1" s="M+H+2" />
        </MSPeaks>
      </Spectrum>
    </Compound>
    <Compound algo="FindByMolecularFeature">
      <Location m="334.1449" rt="20.654" y="155925" v="2144006" />
      <Spectrum type="MFE" cpdAlgo="FindByMolecularFeature">
        <MSDetails p="+" />
        <Device type="TimeOfFlight" />
        <MSPeaks>
          <p rt="20.654" x="335.1521" y="155925.33" v="1754686" z="1" s="M+H" />
          <p rt="20.656" x="336.1552" y="34822.26" v="389320" z="1" s="M+H+1" />
        </MSPeaks>
      </Spectrum>
    </Compound>
    <Compound algo="FindByMolecularFeature">
      <Location m="376.3190" rt="20.678" y="50111" v="1118163" />
      <Spectrum type="MFE" cpdAlgo="FindByMolecularFeature">
        <MSDetails p="+" />
        <Device type="TimeOfFlight" />
        <MSPeaks>
          <p rt="20.681" x="377.3262" y="50111.09" v="932889" z="1" s="M+H" />
          <p rt="20.662" x="378.3303" y="11693.68" v="185273" z="1" s="M+H+1" />
        </MSPeaks>
      </Spectrum>
    </Compound>
    <Compound algo="FindByMolecularFeature">
      <Location m="599.4106" rt="20.938" y="148527" v="2077056" />
      <Spectrum type="MFE" cpdAlgo="FindByMolecularFeature">
        <MSDetails p="+" />
        <Device type="TimeOfFlight" />
        <MSPeaks>
          <p rt="20.938" x="600.4179" y="148527.02" v="1328587" z="1" s="M+H" />
          <p rt="20.938" x="601.4210" y="65405.02" v="587241" z="1" s="M+H+1" />
          <p rt="20.935" x="602.4271" y="18391.80" v="161229" z="1" s="M+H+2" />
        </MSPeaks>
      </Spectrum>
    </Compound>
    <Compound algo="FindByMolecularFeature">
      <Location m="255.2565" rt="21.199" y="345168" v="3904388" />
      <Spectrum type="MFE" cpdAlgo="FindByMolecularFeature">
        <MSDetails p="+" />
        <Device type="TimeOfFlight" />
        <MSPeaks>
          <p rt="21.199" x="256.2637" y="345167.72" v="3253698" z="1" s="M+H" />
          <p rt="21.201" x="257.2669" y="64332.56" v="596968" z="1" s="M+H+1" />
          <p rt="21.204" x="258.2717" y="5777.39" v="53722" z="1" s="M+H+2" />
        </MSPeaks>
      </Spectrum>
    </Compound>
    <Compound algo="FindByMolecularFeature">
      <Location m="420.3145" rt="21.583" y="56726" v="531965" />
      <Spectrum type="MFE" cpdAlgo="FindByMolecularFeature">
        <MSDetails p="+" />
        <Device type="TimeOfFlight" />
        <MSPeaks>
          <p rt="21.583" x="421.3218" y="56726.38" v="400344" z="1" s="M+H" />
          <p rt="21.582" x="422.3254" y="15653.26" v="106626" z="1" s="M+H+1" />
          <p rt="21.590" x="423.3313" y="3607.12" v="24995" z="1" s="M+H+2" />
        </MSPeaks>
      </Spectrum>
    </Compound>
    <Compound algo="FindByMolecularFeature">
      <Location m="627.4921" rt="21.588" y="62481" v="1812018" />
      <Spectrum type="MFE" cpdAlgo="FindByMolecularFeature">
        <MSDetails p="+" />
        <Device type="TimeOfFlight" />
        <MSPeaks>
          <p rt="21.588" x="628.4994" y="62480.52" v="1244231" z="1" s="M+H" />
          <p rt="21.587" x="629.5023" y="22799.01" v="451388" z="1" s="M+H+1" />
          <p rt="21.588" x="630.5022" y="6632.51" v="116400" z="1" s="M+H+2" />
        </MSPeaks>
      </Spectrum>
    </Compound>
    <Compound algo="FindByMolecularFeature">
      <Location m="583.4660" rt="21.703" y="97168" v="2856473" />
      <Spectrum type="MFE" cpdAlgo="FindByMolecularFeature">
        <MSDetails p="+" />
        <Device type="TimeOfFlight" />
        <MSPeaks>
          <p rt="21.703" x="584.4733" y="97168.18" v="2003974" z="1" s="M+H" />
          <p rt="21.702" x="585.4766" y="33359.93" v="689792" z="1" s="M+H+1" />
          <p rt="21.700" x="586.4777" y="8827.33" v="155298" z="1" s="M+H+2" />
          <p rt="21.729" x="587.4771" y="421.16" v="7410" z="1" s="M+H+3" />
        </MSPeaks>
      </Spectrum>
    </Compound>
    <Compound algo="FindByMolecularFeature">
      <Location m="281.2724" rt="21.706" y="1927420" v="20810502" />
      <Spectrum type="MFE" cpdAlgo="FindByMolecularFeature">
        <MSDetails p="+" />
        <Device type="TimeOfFlight" />
        <MSPeaks>
          <p rt="21.706" x="282.2797" y="1927419.50" v="16883052" z="1" s="M+H" />
          <p rt="21.705" x="283.2828" y="364644.72" v="3215691" z="1" s="M+H+1" />
          <p rt="21.704" x="284.2858" y="37735.41" v="337102" z="1" s="M+H+2" />
          <p rt="21.703" x="285.2887" y="3345.11" v="30428" z="1" s="M+H+3" />
          <p rt="21.702" x="563.5511" y="17853.41" v="112745" z="1" s="2M+H" />
          <p rt="21.701" x="564.5547" y="7814.18" v="48075" z="1" s="2M+H+1" />
          <p rt="21.692" x="565.5589" y="2040.56" v="11296" z="1" s="2M+H+2" />
        </MSPeaks>
      </Spectrum>
    </Compound>
    <Compound algo="FindByMolecularFeature">
      <Location m="539.4399" rt="21.808" y="139080" v="3843310" />
      <Spectrum type="MFE" cpdAlgo="FindByMolecularFeature">
        <MSDetails p="+" />
        <Device type="TimeOfFlight" />
        <MSPeaks>
          <p rt="21.807" x="540.4472" y="139079.84" v="2791071" z="1" s="M+H" />
          <p rt="21.809" x="541.4505" y="44230.81" v="844391" z="1" s="M+H+1" />
          <p rt="21.811" x="542.4518" y="10269.76" v="189295" z="1" s="M+H+2" />
          <p rt="21.854" x="543.4503" y="1006.54" v="18553" z="1" s="M+H+3" />
        </MSPeaks>
      </Spectrum>
    </Compound>
    <Compound algo="FindByMolecularFeature">
      <Location m="495.4139" rt="21.908" y="174032" v="4853677" />
      <Spectrum type="MFE" cpdAlgo="FindByMolecularFeature">
        <MSDetails p="+" />
        <Device type="TimeOfFlight" />
        <MSPeaks>
          <p rt="21.909" x="496.4212" y="174031.97" v="3705343" z="1" s="M+H" />
          <p rt="21.902" x="497.4242" y="48233.52" v="939013" z="1" s="M+H+1" />
          <p rt="21.912" x="498.4264" y="10284.85" v="180141" z="1" s="M+H+2" />
          <p rt="21.887" x="499.4252" y="1708.93" v="29179" z="1" s="M+H+3" />
        </MSPeaks>
      </Spectrum>
    </Compound>
    <Compound algo="FindByMolecularFeature">
      <Location m="451.3876" rt="22.008" y="148619" v="4023072" />
      <Spectrum type="MFE" cpdAlgo="FindByMolecularFeature">
        <MSDetails p="+" />
        <Device type="TimeOfFlight" />
        <MSPeaks>
          <p rt="22.009" x="452.3948" y="148619.09" v="3096465" z="1" s="M+H" />
          <p rt="22.003" x="453.3980" y="44954.78" v="926607" z="1" s="M+H+1" />
        </MSPeaks>
      </Spectrum>
    </Compound>
    <Compound algo="FindByMolecularFeature">
      <Location m="407.3612" rt="22.089" y="92831" v="2642446" />
      <Spectrum type="MFE" cpdAlgo="FindByMolecularFeature">
        <MSDetails p="+" />
        <Device type="TimeOfFlight" />
        <MSPeaks>
          <p rt="22.089" x="408.3684" y="92831.05" v="2032568" z="1" s="M+H" />
          <p rt="22.084" x="409.3718" y="23871.28" v="524809" z="1" s="M+H+1" />
          <p rt="22.097" x="410.3730" y="4372.57" v="85068" z="1" s="M+H+2" />
        </MSPeaks>
      </Spectrum>
    </Compound>
    <Compound algo="FindByMolecularFeature">
      <Location m="336.1600" rt="22.131" y="83020" v="1272588" />
      <Spectrum type="MFE" cpdAlgo="FindByMolecularFeature">
        <MSDetails p="+" />
        <Device type="TimeOfFlight" />
        <MSPeaks>
          <p rt="22.132" x="337.1673" y="83019.69" v="725204" z="1" s="M+H" />
          <p rt="22.137" x="338.1704" y="18831.60" v="167205" z="1" s="M+H+1" />
          <p rt="22.129" x="339.1631" y="30923.61" v="261261" z="1" s="M+H+2" />
          <p rt="22.127" x="340.1666" y="7589.02" v="64329" z="1" s="M+H+3" />
          <p rt="22.136" x="341.1630" y="6425.22" v="54589" z="1" s="M+H+4" />
        </MSPeaks>
      </Spectrum>
    </Compound>
    <Compound algo="FindByMolecularFeature">
      <Location m="331.2874" rt="22.171" y="67859" v="918234" />
      <Spectrum type="MFE" cpdAlgo="FindByMolecularFeature">
        <MSDetails p="+" />
        <Device type="TimeOfFlight" />
        <MSPeaks>
          <p rt="22.171" x="332.2947" y="67858.73" v="709528" z="1" s="M+H" />
          <p rt="22.174" x="333.2984" y="17128.02" v="180649" z="1" s="M+H+1" />
          <p rt="22.168" x="334.3025" y="2891.53" v="28057" z="1" s="M+H+2" />
        </MSPeaks>
      </Spectrum>
    </Compound>
    <Compound algo="FindByMolecularFeature">
      <Location m="264.2451" rt="22.305" y="52262" v="512654" />
      <Spectrum type="MFE" cpdAlgo="FindByMolecularFeature">
        <MSDetails p="+" />
        <Device type="TimeOfFlight" />
        <MSPeaks>
          <p rt="22.305" x="265.2524" y="52262.11" v="432709" z="1" s="M+H" />
          <p rt="22.304" x="266.2557" y="9396.68" v="79945" z="1" s="M+H+1" />
        </MSPeaks>
      </Spectrum>
    </Compound>
    <Compound algo="FindByMolecularFeature">
      <Location m="378.2748" rt="22.306" y="72585" v="723813" />
      <Spectrum type="MFE" cpdAlgo="FindByMolecularFeature">
        <MSDetails p="+" />
        <Device type="TimeOfFlight" />
        <MSPeaks>
          <p rt="22.305" x="379.2821" y="72585.09" v="570799" z="1" s="M+H" />
          <p rt="22.308" x="380.2852" y="16463.30" v="124764" z="1" s="M+H+1" />
          <p rt="22.309" x="381.2873" y="3566.61" v="28250" z="1" s="M+H+2" />
        </MSPeaks>
      </Spectrum>
    </Compound>
    <Compound algo="FindByMolecularFeature">
      <Location m="405.3225" rt="23.469" y="435766" v="5803250" />
      <Spectrum type="MFE" cpdAlgo="FindByMolecularFeature">
        <MSDetails p="+" />
        <Device type="TimeOfFlight" />
        <MSPeaks>
          <p rt="23.470" x="406.3298" y="435765.78" v="3722873" z="1" s="M+H" />
          <p rt="23.464" x="407.3329" y="112014.91" v="1856490" z="1" s="M+H+1" />
          <p rt="23.477" x="408.3345" y="18132.05" v="214599" z="1" s="M+H+2" />
          <p rt="23.478" x="409.3367" y="1001.04" v="9288" z="1" s="M+H+3" />
        </MSPeaks>
      </Spectrum>
    </Compound>
    <Compound algo="FindByMolecularFeature">
      <Location m="383.3401" rt="23.475" y="205309" v="3548536" />
      <Spectrum type="MFE" cpdAlgo="FindByMolecularFeature">
        <MSDetails p="+" />
        <Device type="TimeOfFlight" />
        <MSPeaks>
          <p rt="23.481" x="384.3474" y="205308.75" v="2520970" z="1" s="M+H" />
          <p rt="23.454" x="385.3508" y="52798.21" v="866630" z="1" s="M+H+1" />
          <p rt="23.449" x="386.3540" y="8058.67" v="117166" z="1" s="M+H+2" />
          <p rt="23.449" x="387.3573" y="696.98" v="10369" z="1" s="M+H+3" />
          <p rt="23.480" x="767.6865" y="2144.95" v="10602" z="1" s="2M+H" />
          <p rt="23.477" x="768.7008" y="941.79" v="6098" z="1" s="2M+H+1" />
        </MSPeaks>
      </Spectrum>
    </Compound>
    <Compound algo="FindByMolecularFeature">
      <Location m="337.3352" rt="23.475" y="742931" v="9998646" />
      <Spectrum type="MFE" cpdAlgo="FindByMolecularFeature">
        <MSDetails p="+" />
        <Device type="TimeOfFlight" />
        <MSPeaks>
          <p rt="23.477" x="338.3424" y="742930.63" v="8140142" z="1" s="M+H" />
          <p rt="23.470" x="339.3453" y="180395.00" v="1627300" z="1" s="M+H+1" />
          <p rt="23.474" x="340.3485" y="20220.68" v="221229" z="1" s="M+H+2" />
          <p rt="23.469" x="341.3520" y="1105.74" v="9975" z="1" s="M+H+3" />
        </MSPeaks>
      </Spectrum>
    </Compound>
    <Compound algo="FindByMolecularFeature">
      <Location m="441.3930" rt="23.479" y="75753" v="1537435" />
      <Spectrum type="MFE" cpdAlgo="FindByMolecularFeature">
        <MSDetails p="+" />
        <Device type="TimeOfFlight" />
        <MSPeaks>
          <p rt="23.474" x="442.4003" y="75753.37" v="1264808" z="1" s="M+H" />
          <p rt="23.494" x="443.4032" y="23285.87" v="272628" z="1" s="M+H+1" />
        </MSPeaks>
      </Spectrum>
    </Compound>
    <Compound algo="FindByMolecularFeature">
      <Location m="682.4423" rt="23.794" y="55509" v="1430781" />
      <Spectrum type="MFE" cpdAlgo="FindByMolecularFeature">
        <MSDetails p="+" />
        <Device type="TimeOfFlight" />
        <MSPeaks>
          <p rt="23.788" x="683.4496" y="55509.16" v="916748" z="1" s="M+H" />
          <p rt="23.792" x="684.4532" y="23017.49" v="395942" z="1" s="M+H+1" />
          <p rt="23.818" x="685.4626" y="6981.23" v="84759" z="1" s="M+H+2" />
          <p rt="23.814" x="686.4704" y="2558.65" v="33333" z="1" s="M+H+3" />
        </MSPeaks>
      </Spectrum>
    </Compound>
    <Compound algo="FindByMolecularFeature">
      <Location m="522.3534" rt="23.953" y="67983" v="920492" />
      <Spectrum type="MFE" cpdAlgo="FindByMolecularFeature">
        <MSDetails p="+" />
        <Device type="TimeOfFlight" />
        <MSPeaks>
          <p rt="23.951" x="523.3607" y="67983.38" v="683455" z="1" s="M+H" />
          <p rt="23.962" x="524.3644" y="22789.32" v="178774" z="1" s="M+H+1" />
          <p rt="23.938" x="525.3684" y="4802.33" v="58263" z="1" s="M+H+2" />
        </MSPeaks>
      </Spectrum>
    </Compound>
    <Compound algo="FindByMolecularFeature">
      <Location m="668.4627" rt="24.182" y="78856" v="1665606" />
      <Spectrum type="MFE" cpdAlgo="FindByMolecularFeature">
        <MSDetails p="+" />
        <Device type="TimeOfFlight" />
        <MSPeaks>
          <p rt="24.182" x="669.4700" y="78855.92" v="1262734" z="1" s="M+H" />
          <p rt="24.184" x="670.4740" y="26107.51" v="402872" z="1" s="M+H+1" />
        </MSPeaks>
      </Spectrum>
    </Compound>
    <Compound algo="FindByMolecularFeature">
      <Location m="546.3553" rt="24.196" y="58375" v="498129" />
      <Spectrum type="MFE" cpdAlgo="FindByMolecularFeature">
        <MSDetails p="+" />
        <Device type="TimeOfFlight" />
        <MSPeaks>
          <p rt="24.186" x="547.3626" y="4552.00" v="36135" z="1" s="M+H" />
          <p rt="24.201" x="548.3670" y="1879.63" v="15088" z="1" s="M+H+1" />
          <p rt="24.196" x="549.3763" y="58375.28" v="446906" z="1" s="M+H+2" />
        </MSPeaks>
      </Spectrum>
    </Compound>
    <Compound algo="FindByMolecularFeature">
      <Location m="628.3957" rt="24.738" y="68765" v="674110" />
      <Spectrum type="MFE" cpdAlgo="FindByMolecularFeature">
        <MSDetails p="+" />
        <Device type="TimeOfFlight" />
        <MSPeaks>
          <p rt="24.738" x="629.4030" y="68765.32" v="462535" z="1" s="M+H" />
          <p rt="24.737" x="630.4064" y="27108.46" v="178655" z="1" s="M+H+1" />
          <p rt="24.733" x="631.4094" y="6743.19" v="32920" z="1" s="M+H+2" />
        </MSPeaks>
      </Spectrum>
    </Compound>
    <Compound algo="FindByMolecularFeature">
      <Location m="667.6116" rt="24.849" y="51287" v="982549" />
      <Spectrum type="MFE" cpdAlgo="FindByMolecularFeature">
        <MSDetails p="+" />
        <Device type="TimeOfFlight" />
        <MSPeaks>
          <p rt="24.849" x="668.6189" y="51286.68" v="633890" z="1" s="M+H" />
          <p rt="24.850" x="669.6220" y="23010.99" v="265727" z="1" s="M+H+1" />
          <p rt="24.852" x="670.6246" y="6005.25" v="74880" z="1" s="M+H+2" />
          <p rt="24.819" x="671.6273" y="711.14" v="8051" z="1" s="M+H+3" />
        </MSPeaks>
      </Spectrum>
    </Compound>
    <Compound algo="FindByMolecularFeature">
      <Location m="666.4474" rt="24.900" y="75023" v="2273110" />
      <Spectrum type="MFE" cpdAlgo="FindByMolecularFeature">
        <MSDetails p="+" />
        <Device type="TimeOfFlight" />
        <MSPeaks>
          <p rt="24.895" x="667.4547" y="54436.96" v="870352" z="1" s="M+H" />
          <p rt="24.904" x="668.4583" y="20618.55" v="299035" z="1" s="M+H+1" />
          <p rt="24.898" x="669.4698" y="75022.89" v="892274" z="1" s="M+H+2" />
          <p rt="24.914" x="670.4742" y="17778.28" v="211449" z="1" s="M+H+3" />
        </MSPeaks>
      </Spectrum>
    </Compound>
    <Compound algo="FindByMolecularFeature">
      <Location m="627.1873" rt="24.997" y="56146" v="712586" />
      <Spectrum type="MFE" cpdAlgo="FindByMolecularFeature">
        <MSDetails p="+" />
        <Device type="TimeOfFlight" />
        <MSPeaks>
          <p rt="24.997" x="628.1946" y="56146.43" v="351482" z="1" s="M+H" />
          <p rt="24.996" x="629.1955" y="33065.86" v="207851" z="1" s="M+H+1" />
          <p rt="24.995" x="630.1935" y="25433.06" v="153253" z="1" s="M+H+2" />
        </MSPeaks>
      </Spectrum>
    </Compound>
    <Compound algo="FindByMolecularFeature">
      <Location m="567.4207" rt="25.064" y="190143" v="2051793" />
      <Spectrum type="MFE" cpdAlgo="FindByMolecularFeature">
        <MSDetails p="+" />
        <Device type="TimeOfFlight" />
        <MSPeaks>
          <p rt="25.064" x="568.4279" y="190143.30" v="1427998" z="1" s="M+H" />
          <p rt="25.064" x="569.4312" y="82539.21" v="623794" z="1" s="M+H+1" />
        </MSPeaks>
      </Spectrum>
    </Compound>
    <Compound algo="FindByMolecularFeature">
      <Location m="668.4629" rt="25.120" y="84974" v="989012" />
      <Spectrum type="MFE" cpdAlgo="FindByMolecularFeature">
        <MSDetails p="+" />
        <Device type="TimeOfFlight" />
        <MSPeaks>
          <p rt="25.121" x="669.4702" y="84973.63" v="711099" z="1" s="M+H" />
          <p rt="25.118" x="670.4739" y="31724.43" v="277913" z="1" s="M+H+1" />
        </MSPeaks>
      </Spectrum>
    </Compound>
    <Compound algo="FindByMolecularFeature">
      <Location m="430.3449" rt="25.251" y="73316" v="1684902" />
      <Spectrum type="MFE" cpdAlgo="FindByMolecularFeature">
        <MSDetails p="+" />
        <Device type="TimeOfFlight" />
        <MSPeaks>
          <p rt="25.252" x="431.3522" y="73316.34" v="1284708" z="1" s="M+H" />
          <p rt="25.249" x="432.3556" y="20634.08" v="339666" z="1" s="M+H+1" />
          <p rt="25.252" x="433.3593" y="3947.66" v="60529" z="1" s="M+H+2" />
        </MSPeaks>
      </Spectrum>
    </Compound>
    <Compound algo="FindByMolecularFeature">
      <Location m="636.4725" rt="25.547" y="57354" v="1667843" />
      <Spectrum type="MFE" cpdAlgo="FindByMolecularFeature">
        <MSDetails p="+" />
        <Device type="TimeOfFlight" />
        <MSPeaks>
          <p rt="25.543" x="637.4798" y="57354.45" v="1033360" z="1" s="M+H" />
          <p rt="25.557" x="638.4856" y="23312.26" v="502183" z="1" s="M+H+1" />
          <p rt="25.571" x="639.4873" y="7576.93" v="121049" z="1" s="M+H+2" />
          <p rt="25.500" x="640.4888" y="840.92" v="11252" z="1" s="M+H+3" />
        </MSPeaks>
      </Spectrum>
    </Compound>
    <Compound algo="FindByMolecularFeature">
      <Location m="594.4266" rt="25.679" y="214712" v="2955084" />
      <Spectrum type="MFE" cpdAlgo="FindByMolecularFeature">
        <MSDetails p="+" />
        <Device type="TimeOfFlight" />
        <MSPeaks>
          <p rt="25.679" x="595.4339" y="214712.16" v="1999202" z="1" s="M+H" />
          <p rt="25.679" x="596.4370" y="85578.17" v="799379" z="1" s="M+H+1" />
          <p rt="25.676" x="597.4418" y="20462.83" v="156502" z="1" s="M+H+2" />
        </MSPeaks>
      </Spectrum>
    </Compound>
    <Compound algo="FindByMolecularFeature">
      <Location m="554.4339" rt="25.688" y="205716" v="2805017" />
      <Spectrum type="MFE" cpdAlgo="FindByMolecularFeature">
        <MSDetails p="+" />
        <Device type="TimeOfFlight" />
        <MSPeaks>
          <p rt="25.689" x="555.4412" y="205716.25" v="1751618" z="1" s="M+H" />
          <p rt="25.689" x="556.4447" y="91130.29" v="809608" z="1" s="M+H+1" />
          <p rt="25.687" x="557.4487" y="20273.46" v="180863" z="1" s="M+H+2" />
          <p rt="25.684" x="558.4484" y="6493.65" v="62928" z="1" s="M+H+3" />
        </MSPeaks>
      </Spectrum>
    </Compound>
    <Compound algo="FindByMolecularFeature">
      <Location m="148.0157" rt="25.774" y="85942" v="614959" />
      <Spectrum type="MFE" cpdAlgo="FindByMolecularFeature">
        <MSDetails p="+" />
        <Device type="TimeOfFlight" />
        <MSPeaks>
          <p rt="25.774" x="149.0230" y="85941.88" v="560660" z="1" s="M+H" />
          <p rt="25.777" x="150.0265" y="7687.07" v="50450" z="1" s="M+H+1" />
          <p rt="25.765" x="151.0304" y="1066.55" v="3850" z="1" s="M+H+2" />
        </MSPeaks>
      </Spectrum>
    </Compound>
    <Compound algo="FindByMolecularFeature">
      <Location m="390.2775" rt="25.775" y="205403" v="1658883" />
      <Spectrum type="MFE" cpdAlgo="FindByMolecularFeature">
        <MSDetails p="+" />
        <Device type="TimeOfFlight" />
        <MSPeaks>
          <p rt="25.775" x="391.2847" y="205402.78" v="1321934" z="1" s="M+H" />
          <p rt="25.774" x="392.2880" y="52483.05" v="336949" z="1" s="M+H+1" />
        </MSPeaks>
      </Spectrum>
    </Compound>
    <Compound algo="FindByMolecularFeature">
      <Location m="412.2596" rt="25.775" y="243752" v="1997021" />
      <Spectrum type="MFE" cpdAlgo="FindByMolecularFeature">
        <MSDetails p="+" />
        <Device type="TimeOfFlight" />
        <MSPeaks>
          <p rt="25.775" x="413.2669" y="243752.17" v="1530165" z="1" s="M+H" />
          <p rt="25.775" x="414.2700" y="63114.77" v="389731" z="1" s="M+H+1" />
          <p rt="25.778" x="415.2736" y="9522.79" v="62679" z="1" s="M+H+2" />
          <p rt="25.773" x="416.2755" y="1614.69" v="14446" z="1" s="M+H+3" />
        </MSPeaks>
      </Spectrum>
    </Compound>
    <Compound algo="FindByMolecularFeature">
      <Location m="392.2904" rt="25.867" y="61847" v="628950" />
      <Spectrum type="MFE" cpdAlgo="FindByMolecularFeature">
        <MSDetails p="+" />
        <Device type="TimeOfFlight" />
        <MSPeaks>
          <p rt="25.866" x="393.2977" y="61847.46" v="487629" z="1" s="M+H" />
          <p rt="25.869" x="394.3016" y="15716.49" v="115313" z="1" s="M+H+1" />
          <p rt="25.868" x="395.3059" y="3466.46" v="26008" z="1" s="M+H+2" />
        </MSPeaks>
      </Spectrum>
    </Compound>
    <Compound algo="FindByMolecularFeature">
      <Location m="337.3350" rt="26.053" y="488697" v="6488339" />
      <Spectrum type="MFE" cpdAlgo="FindByMolecularFeature">
        <MSDetails p="+" />
        <Device type="TimeOfFlight" />
        <MSPeaks>
          <p rt="26.053" x="338.3423" y="488697.34" v="4939503" z="1" s="M+H" />
          <p rt="26.052" x="339.3453" y="116274.73" v="1119322" z="1" s="M+H+1" />
          <p rt="26.053" x="340.3489" y="13500.31" v="128512" z="1" s="M+H+2" />
          <p rt="26.052" x="341.3519" y="1023.36" v="9635" z="1" s="M+H+3" />
          <p rt="26.046" x="675.6762" y="13816.21" v="90312" z="1" s="2M+H" />
          <p rt="26.042" x="676.6791" y="6606.07" v="43284" z="1" s="2M+H+1" />
          <p rt="26.050" x="677.6824" y="2118.18" v="12087" z="1" s="2M+H+2" />
        </MSPeaks>
      </Spectrum>
    </Compound>
    <Compound algo="FindByMolecularFeature">
      <Location m="645.4971" rt="26.211" y="80559" v="1372893" />
      <Spectrum type="MFE" cpdAlgo="FindByMolecularFeature">
        <MSDetails p="+" />
        <Device type="TimeOfFlight" />
        <MSPeaks>
          <p rt="26.209" x="646.5043" y="80559.34" v="789558" z="1" s="M+H" />
          <p rt="26.209" x="647.5061" y="41738.40" v="428604" z="1" s="M+H+1" />
          <p rt="26.229" x="648.5054" y="12307.45" v="141794" z="1" s="M+H+2" />
          <p rt="26.233" x="649.5011" y="1485.19" v="12939" z="1" s="M+H+3" />
        </MSPeaks>
      </Spectrum>
    </Compound>
    <Compound algo="FindByMolecularFeature">
      <Location m="610.4603" rt="26.214" y="313897" v="3950035" />
      <Spectrum type="MFE" cpdAlgo="FindByMolecularFeature">
        <MSDetails p="+" />
        <Device type="TimeOfFlight" />
        <MSPeaks>
          <p rt="26.215" x="611.4676" y="313896.63" v="2613207" z="1" s="M+H" />
          <p rt="26.213" x="612.4709" y="133272.03" v="1104820" z="1" s="M+H+1" />
          <p rt="26.214" x="613.4740" y="28409.38" v="232009" z="1" s="M+H+2" />
        </MSPeaks>
      </Spectrum>
    </Compound>
    <Compound algo="FindByMolecularFeature">
      <Location m="650.4530" rt="26.216" y="340513" v="4772727" />
      <Spectrum type="MFE" cpdAlgo="FindByMolecularFeature">
        <MSDetails p="+" />
        <Device type="TimeOfFlight" />
        <MSPeaks>
          <p rt="26.216" x="651.4603" y="340512.97" v="3117812" z="1" s="M+H" />
          <p rt="26.215" x="652.4634" y="142975.14" v="1312456" z="1" s="M+H+1" />
          <p rt="26.215" x="653.4663" y="31358.10" v="286086" z="1" s="M+H+2" />
          <p rt="26.216" x="654.4764" y="6529.58" v="56373" z="1" s="M+H+3" />
        </MSPeaks>
      </Spectrum>
    </Compound>
    <Compound algo="FindByMolecularFeature">
      <Location m="686.5237" rt="26.220" y="64504" v="827297" />
      <Spectrum type="MFE" cpdAlgo="FindByMolecularFeature">
        <MSDetails p="+" />
        <Device type="TimeOfFlight" />
        <MSPeaks>
          <p rt="26.223" x="687.5309" y="64503.76" v="574194" z="1" s="M+H" />
          <p rt="26.216" x="688.5330" y="30052.99" v="253103" z="1" s="M+H+1" />
        </MSPeaks>
      </Spectrum>
    </Compound>
    <Compound algo="FindByMolecularFeature">
      <Location m="609.1779" rt="26.413" y="529047" v="26302426" />
      <Spectrum type="MFE" cpdAlgo="FindByMolecularFeature">
        <MSDetails p="+" />
        <Device type="TimeOfFlight" />
        <MSPeaks>
          <p rt="26.414" x="610.1852" y="529047.13" v="13551111" z="1" s="M+H" />
          <p rt="26.411" x="611.1857" y="292866.25" v="7408718" z="1" s="M+H+1" />
          <p rt="26.410" x="612.1838" y="217162.06" v="5342598" z="1" s="M+H+2" />
        </MSPeaks>
      </Spectrum>
    </Compound>
    <Compound algo="FindByMolecularFeature">
      <Location m="612.1761" rt="26.413" y="87154" v="3473628" />
      <Spectrum type="MFE" cpdAlgo="FindByMolecularFeature">
        <MSDetails p="+" />
        <Device type="TimeOfFlight" />
        <MSPeaks>
          <p rt="26.414" x="613.1834" y="87154.11" v="2194938" z="1" s="M+H" />
          <p rt="26.411" x="614.1818" y="36581.75" v="916440" z="1" s="M+H+1" />
          <p rt="26.417" x="615.1814" y="11728.01" v="292012" z="1" s="M+H+2" />
          <p rt="26.408" x="616.1795" y="2861.21" v="70238" z="1" s="M+H+3" />
        </MSPeaks>
      </Spectrum>
    </Compound>
    <Compound algo="FindByMolecularFeature">
      <Location m="630.4863" rt="26.854" y="62541" v="681330" />
      <Spectrum type="MFE" cpdAlgo="FindByMolecularFeature">
        <MSDetails p="+" />
        <Device type="TimeOfFlight" />
        <MSPeaks>
          <p rt="26.854" x="631.4936" y="62540.99" v="430731" z="1" s="M+H" />
          <p rt="26.856" x="632.4968" y="25876.99" v="192938" z="1" s="M+H+1" />
          <p rt="26.852" x="633.5025" y="6161.64" v="44596" z="1" s="M+H+2" />
          <p rt="26.851" x="634.5057" y="1741.94" v="13065" z="1" s="M+H+3" />
        </MSPeaks>
      </Spectrum>
    </Compound>
    <Compound algo="FindByMolecularFeature">
      <Location m="647.5130" rt="26.902" y="274323" v="5622373" />
      <Spectrum type="MFE" cpdAlgo="FindByMolecularFeature">
        <MSDetails p="+" />
        <Device type="TimeOfFlight" />
        <MSPeaks>
          <p rt="26.902" x="648.5203" y="274322.81" v="3566568" z="1" s="M+H" />
          <p rt="26.902" x="649.5233" y="121550.74" v="1584436" z="1" s="M+H+1" />
          <p rt="26.905" x="650.5262" y="30044.76" v="393580" z="1" s="M+H+2" />
          <p rt="26.910" x="651.5277" y="6155.04" v="77788" z="1" s="M+H+3" />
        </MSPeaks>
      </Spectrum>
    </Compound>
    <Compound algo="FindByMolecularFeature">
      <Location m="594.4650" rt="26.905" y="72294" v="1247447" />
      <Spectrum type="MFE" cpdAlgo="FindByMolecularFeature">
        <MSDetails p="+" />
        <Device type="TimeOfFlight" />
        <MSPeaks>
          <p rt="26.906" x="595.4722" y="72293.70" v="887292" z="1" s="M+H" />
          <p rt="26.904" x="596.4771" y="30470.94" v="360155" z="1" s="M+H+1" />
        </MSPeaks>
      </Spectrum>
    </Compound>
    <Compound algo="FindByMolecularFeature">
      <Location m="612.4764" rt="26.908" y="577546" v="11063020" />
      <Spectrum type="MFE" cpdAlgo="FindByMolecularFeature">
        <MSDetails p="+" />
        <Device type="TimeOfFlight" />
        <MSPeaks>
          <p rt="26.908" x="613.4837" y="577546.44" v="7222872" z="1" s="M+H" />
          <p rt="26.908" x="614.4864" y="245459.45" v="3060422" z="1" s="M+H+1" />
          <p rt="26.907" x="615.4894" y="53287.76" v="660213" z="1" s="M+H+2" />
          <p rt="26.898" x="616.4915" y="8580.77" v="104386" z="1" s="M+H+3" />
          <p rt="26.887" x="617.4910" y="1252.71" v="15127" z="1" s="M+H+4" />
        </MSPeaks>
      </Spectrum>
    </Compound>
    <Compound algo="FindByMolecularFeature">
      <Location m="675.5422" rt="26.909" y="104102" v="2056618" />
      <Spectrum type="MFE" cpdAlgo="FindByMolecularFeature">
        <MSDetails p="+" />
        <Device type="TimeOfFlight" />
        <MSPeaks>
          <p rt="26.909" x="676.5495" y="104101.97" v="1350500" z="1" s="M+H" />
          <p rt="26.908" x="677.5536" y="43061.71" v="556286" z="1" s="M+H+1" />
          <p rt="26.909" x="678.5570" y="10938.81" v="139511" z="1" s="M+H+2" />
          <p rt="26.883" x="679.5681" y="830.06" v="10320" z="1" s="M+H+3" />
        </MSPeaks>
      </Spectrum>
    </Compound>
    <Compound algo="FindByMolecularFeature">
      <Location m="688.5393" rt="26.911" y="154353" v="3290145" />
      <Spectrum type="MFE" cpdAlgo="FindByMolecularFeature">
        <MSDetails p="+" />
        <Device type="TimeOfFlight" />
        <MSPeaks>
          <p rt="26.909" x="689.5466" y="154353.42" v="1991938" z="1" s="M+H" />
          <p rt="26.911" x="690.5499" y="74745.77" v="961060" z="1" s="M+H+1" />
          <p rt="26.918" x="691.5499" y="20344.07" v="253870" z="1" s="M+H+2" />
          <p rt="26.914" x="692.5446" y="6502.03" v="83277" z="1" s="M+H+3" />
        </MSPeaks>
      </Spectrum>
    </Compound>
    <Compound algo="FindByMolecularFeature">
      <Location m="652.4692" rt="26.911" y="859852" v="18113112" />
      <Spectrum type="MFE" cpdAlgo="FindByMolecularFeature">
        <MSDetails p="+" />
        <Device type="TimeOfFlight" />
        <MSPeaks>
          <p rt="26.911" x="653.4765" y="859851.75" v="11808029" z="1" s="M+H" />
          <p rt="26.911" x="654.4793" y="361448.97" v="4951918" z="1" s="M+H+1" />
          <p rt="26.909" x="655.4820" y="83783.38" v="1123136" z="1" s="M+H+2" />
          <p rt="26.918" x="656.4873" y="15226.82" v="209101" z="1" s="M+H+3" />
          <p rt="26.887" x="657.4952" y="1533.01" v="20931" z="1" s="M+H+4" />
        </MSPeaks>
      </Spectrum>
    </Compound>
    <Compound algo="FindByMolecularFeature">
      <Location m="668.4427" rt="26.912" y="63812" v="1274091" />
      <Spectrum type="MFE" cpdAlgo="FindByMolecularFeature">
        <MSDetails p="+" />
        <Device type="TimeOfFlight" />
        <MSPeaks>
          <p rt="26.912" x="669.4500" y="63812.17" v="908043" z="1" s="M+H" />
          <p rt="26.913" x="670.4533" y="26378.83" v="366048" z="1" s="M+H+1" />
        </MSPeaks>
      </Spectrum>
    </Compound>
    <Compound algo="FindByMolecularFeature">
      <Location m="650.4524" rt="27.192" y="55255" v="726743" />
      <Spectrum type="MFE" cpdAlgo="FindByMolecularFeature">
        <MSDetails p="+" />
        <Device type="TimeOfFlight" />
        <MSPeaks>
          <p rt="27.192" x="651.4597" y="55255.32" v="510656" z="1" s="M+H" />
          <p rt="27.194" x="652.4629" y="23587.59" v="216086" z="1" s="M+H+1" />
        </MSPeaks>
      </Spectrum>
    </Compound>
    <Compound algo="FindByMolecularFeature">
      <Location m="796.5103" rt="27.445" y="51787" v="693883" />
      <Spectrum type="MFE" cpdAlgo="FindByMolecularFeature">
        <MSDetails p="+" />
        <Device type="TimeOfFlight" />
        <MSPeaks>
          <p rt="27.446" x="797.5176" y="51787.26" v="424368" z="1" s="M+H" />
          <p rt="27.444" x="798.5208" y="24939.24" v="197601" z="1" s="M+H+1" />
          <p rt="27.441" x="799.5277" y="8090.25" v="60896" z="1" s="M+H+2" />
          <p rt="27.441" x="800.5333" y="1358.44" v="11018" z="1" s="M+H+3" />
        </MSPeaks>
      </Spectrum>
    </Compound>
    <Compound algo="FindByMolecularFeature">
      <Location m="673.5253" rt="27.521" y="50611" v="770994" />
      <Spectrum type="MFE" cpdAlgo="FindByMolecularFeature">
        <MSDetails p="+" />
        <Device type="TimeOfFlight" />
        <MSPeaks>
          <p rt="27.528" x="674.5326" y="50610.67" v="456362" z="1" s="M+H" />
          <p rt="27.525" x="675.5358" y="19041.26" v="181994" z="1" s="M+H+1" />
          <p rt="27.462" x="676.5440" y="11188.25" v="132638" z="1" s="M+H+2" />
        </MSPeaks>
      </Spectrum>
    </Compound>
    <Compound algo="FindByMolecularFeature">
      <Location m="686.5238" rt="27.522" y="99333" v="1451130" />
      <Spectrum type="MFE" cpdAlgo="FindByMolecularFeature">
        <MSDetails p="+" />
        <Device type="TimeOfFlight" />
        <MSPeaks>
          <p rt="27.528" x="687.5311" y="99333.37" v="918327" z="1" s="M+H" />
          <p rt="27.519" x="688.5336" y="53152.39" v="410073" z="1" s="M+H+1" />
          <p rt="27.492" x="689.5341" y="17735.38" v="122729" z="1" s="M+H+2" />
        </MSPeaks>
      </Spectrum>
    </Compound>
    <Compound algo="FindByMolecularFeature">
      <Location m="645.4974" rt="27.525" y="180231" v="2838561" />
      <Spectrum type="MFE" cpdAlgo="FindByMolecularFeature">
        <MSDetails p="+" />
        <Device type="TimeOfFlight" />
        <MSPeaks>
          <p rt="27.529" x="646.5047" y="180230.91" v="1591941" z="1" s="M+H" />
          <p rt="27.532" x="647.5075" y="84155.62" v="789935" z="1" s="M+H+1" />
          <p rt="27.499" x="648.5141" y="24416.70" v="344485" z="1" s="M+H+2" />
          <p rt="27.423" x="649.5175" y="5576.58" v="105852" z="1" s="M+H+3" />
          <p rt="27.455" x="650.5185" y="529.50" v="6348" z="1" s="M+H+4" />
        </MSPeaks>
      </Spectrum>
    </Compound>
    <Compound algo="FindByMolecularFeature">
      <Location m="610.4600" rt="27.525" y="67962" v="857358" />
      <Spectrum type="MFE" cpdAlgo="FindByMolecularFeature">
        <MSDetails p="+" />
        <Device type="TimeOfFlight" />
        <MSPeaks>
          <p rt="27.526" x="611.4673" y="67962.21" v="600020" z="1" s="M+H" />
          <p rt="27.523" x="612.4707" y="28856.36" v="257338" z="1" s="M+H+1" />
        </MSPeaks>
      </Spectrum>
    </Compound>
    <Compound algo="FindByMolecularFeature">
      <Location m="650.4529" rt="27.531" y="280538" v="3608494" />
      <Spectrum type="MFE" cpdAlgo="FindByMolecularFeature">
        <MSDetails p="+" />
        <Device type="TimeOfFlight" />
        <MSPeaks>
          <p rt="27.531" x="651.4602" y="280537.84" v="2571221" z="1" s="M+H" />
          <p rt="27.532" x="652.4633" y="113641.24" v="1037273" z="1" s="M+H+1" />
        </MSPeaks>
      </Spectrum>
    </Compound>
    <Compound algo="FindByMolecularFeature">
      <Location m="849.2441" rt="27.755" y="95278" v="3009348" />
      <Spectrum type="MFE" cpdAlgo="FindByMolecularFeature">
        <MSDetails p="+" />
        <Device type="TimeOfFlight" />
        <MSPeaks>
          <p rt="27.756" x="850.2514" y="95277.70" v="1227459" z="1" s="M+H" />
          <p rt="27.753" x="851.2521" y="75230.56" v="960031" z="1" s="M+H+1" />
          <p rt="27.754" x="852.2506" y="65529.88" v="821858" z="1" s="M+H+2" />
        </MSPeaks>
      </Spectrum>
    </Compound>
    <Compound algo="FindByMolecularFeature">
      <Location m="614.4907" rt="28.380" y="79788" v="1350634" />
      <Spectrum type="MFE" cpdAlgo="FindByMolecularFeature">
        <MSDetails p="+" />
        <Device type="TimeOfFlight" />
        <MSPeaks>
          <p rt="28.380" x="615.4980" y="79788.44" v="835369" z="1" s="M+H" />
          <p rt="28.379" x="616.5015" y="34215.20" v="376704" z="1" s="M+H+1" />
          <p rt="28.392" x="617.5069" y="8965.32" v="120548" z="1" s="M+H+2" />
          <p rt="28.368" x="618.5087" y="1668.58" v="18014" z="1" s="M+H+3" />
        </MSPeaks>
      </Spectrum>
    </Compound>
    <Compound algo="FindByMolecularFeature">
      <Location m="654.4839" rt="28.441" y="150995" v="4930469" />
      <Spectrum type="MFE" cpdAlgo="FindByMolecularFeature">
        <MSDetails p="+" />
        <Device type="TimeOfFlight" />
        <MSPeaks>
          <p rt="28.443" x="655.4912" y="150994.52" v="3197411" z="1" s="M+H" />
          <p rt="28.438" x="656.4959" y="65788.08" v="1392238" z="1" s="M+H+1" />
          <p rt="28.435" x="657.5000" y="15771.52" v="340820" z="1" s="M+H+2" />
        </MSPeaks>
      </Spectrum>
    </Compound>
    <Compound algo="FindByMolecularFeature">
      <Location m="614.4904" rt="28.564" y="66360" v="1156026" />
      <Spectrum type="MFE" cpdAlgo="FindByMolecularFeature">
        <MSDetails p="+" />
        <Device type="TimeOfFlight" />
        <MSPeaks>
          <p rt="28.562" x="615.4977" y="66359.91" v="775299" z="1" s="M+H" />
          <p rt="28.564" x="616.5012" y="27272.49" v="281426" z="1" s="M+H+1" />
          <p rt="28.581" x="617.5070" y="8085.59" v="82525" z="1" s="M+H+2" />
          <p rt="28.567" x="618.5107" y="1559.28" v="16775" z="1" s="M+H+3" />
        </MSPeaks>
      </Spectrum>
    </Compound>
    <Compound algo="FindByMolecularFeature">
      <Location m="662.4469" rt="29.019" y="71975" v="3043580" />
      <Spectrum type="MFE" cpdAlgo="FindByMolecularFeature">
        <MSDetails p="+" />
        <Device type="TimeOfFlight" />
        <MSPeaks>
          <p rt="29.020" x="663.4542" y="71974.95" v="1918644" z="1" s="M+H" />
          <p rt="29.019" x="664.4575" y="32606.47" v="843376" z="1" s="M+H+1" />
          <p rt="29.017" x="665.4613" y="8935.08" v="233070" z="1" s="M+H+2" />
          <p rt="29.013" x="666.4655" y="1931.32" v="48490" z="1" s="M+H+3" />
        </MSPeaks>
      </Spectrum>
    </Compound>
    <Compound algo="FindByMolecularFeature">
      <Location m="720.4994" rt="29.027" y="76362" v="3253373" />
      <Spectrum type="MFE" cpdAlgo="FindByMolecularFeature">
        <MSDetails p="+" />
        <Device type="TimeOfFlight" />
        <MSPeaks>
          <p rt="29.028" x="721.5067" y="76362.28" v="2201369" z="1" s="M+H" />
          <p rt="29.031" x="722.5101" y="31660.13" v="862345" z="1" s="M+H+1" />
          <p rt="29.010" x="723.5125" y="8531.12" v="189658" z="1" s="M+H+2" />
        </MSPeaks>
      </Spectrum>
    </Compound>
    <Compound algo="FindByMolecularFeature">
      <Location m="280.0437" rt="29.130" y="75877" v="1540733" />
      <Spectrum type="MFE" cpdAlgo="FindByMolecularFeature">
        <MSDetails p="+" />
        <Device type="TimeOfFlight" />
        <MSPeaks>
          <p rt="29.129" x="281.0509" y="75876.58" v="1082346" z="1" s="M+H" />
          <p rt="29.135" x="282.0520" y="20856.98" v="313224" z="1" s="M+H+1" />
          <p rt="29.125" x="283.0491" y="11751.35" v="145162" z="1" s="M+H+2" />
        </MSPeaks>
      </Spectrum>
    </Compound>
    <Compound algo="FindByMolecularFeature">
      <Location m="538.1574" rt="29.132" y="128822" v="2967564" />
      <Spectrum type="MFE" cpdAlgo="FindByMolecularFeature">
        <MSDetails p="+" />
        <Device type="TimeOfFlight" />
        <MSPeaks>
          <p rt="29.132" x="539.1646" y="128822.02" v="1931287" z="1" s="M+H" />
          <p rt="29.133" x="540.1629" y="51262.61" v="767473" z="1" s="M+H+1" />
          <p rt="29.130" x="541.1624" y="14556.44" v="209418" z="1" s="M+H+2" />
          <p rt="29.122" x="542.1596" y="3502.09" v="49892" z="1" s="M+H+3" />
          <p rt="29.133" x="543.1565" y="666.30" v="9493" z="1" s="M+H+4" />
        </MSPeaks>
      </Spectrum>
    </Compound>
    <Compound algo="FindByMolecularFeature">
      <Location m="502.1005" rt="29.132" y="96513" v="2432191" />
      <Spectrum type="MFE" cpdAlgo="FindByMolecularFeature">
        <MSDetails p="+" />
        <Device type="TimeOfFlight" />
        <MSPeaks>
          <p rt="29.132" x="503.1078" y="96512.82" v="1359400" z="1" s="M+H" />
          <p rt="29.130" x="504.1082" y="45237.84" v="629397" z="1" s="M+H+1" />
          <p rt="29.133" x="505.1062" y="32912.22" v="443394" z="1" s="M+H+2" />
        </MSPeaks>
      </Spectrum>
    </Compound>
    <Compound algo="FindByMolecularFeature">
      <Location m="535.1591" rt="29.133" y="1108780" v="30234630" />
      <Spectrum type="MFE" cpdAlgo="FindByMolecularFeature">
        <MSDetails p="+" />
        <Device type="TimeOfFlight" />
        <MSPeaks>
          <p rt="29.133" x="536.1664" y="1108780.38" v="16629673" z="1" s="M+H" />
          <p rt="29.133" x="537.1671" y="534797.38" v="8035693" z="1" s="M+H+1" />
          <p rt="29.133" x="538.1650" y="370858.13" v="5569264" z="1" s="M+H+2" />
        </MSPeaks>
      </Spectrum>
    </Compound>
  </CompoundList>
</CEF>
