# Supplementary material for: Identification of sunflower, rapeseed, flaxseed and sesame seed oil metabolomic markers as a potential tool for oil authentication and detecting adulterations
Source: PLoS One. 2023 Apr 20;18(4):e0284599. doi: 10.1371/journal.pone.0284599 (PMC10118080; doi:10.1371/journal.pone.0284599)
Supplement: S1 File — (ZIP) [file pone.0284599.s001.zip › CEF/L_d2.cef]

<CEF version="1.0.0.0">
  <CompoundList>
    <Compound algo="FindByMolecularFeature">
      <Location m="143.9748" rt="0.590" y="57547" v="732572" />
      <Spectrum type="MFE" cpdAlgo="FindByMolecularFeature">
        <MSDetails p="+" />
        <Device type="TimeOfFlight" />
        <MSPeaks>
          <p rt="0.600" x="144.9821" y="57546.58" v="593887" z="1" s="M+H" />
          <p rt="0.574" x="145.9834" y="3498.21" v="12898" z="1" s="M+H+1" />
          <p rt="0.573" x="146.9797" y="28286.13" v="125787" z="1" s="M+H+2" />
        </MSPeaks>
      </Spectrum>
    </Compound>
    <Compound algo="FindByMolecularFeature">
      <Location m="139.0611" rt="0.619" y="56438" v="284308" />
      <Spectrum type="MFE" cpdAlgo="FindByMolecularFeature">
        <MSDetails p="+" />
        <Device type="TimeOfFlight" />
        <MSPeaks>
          <p rt="0.619" x="140.0684" y="56437.52" v="271177" z="1" s="M+H" />
          <p rt="0.615" x="141.0710" y="3086.24" v="13132" z="1" s="M+H+1" />
        </MSPeaks>
      </Spectrum>
    </Compound>
    <Compound algo="FindByMolecularFeature">
      <Location m="131.0694" rt="0.625" y="130898" v="704084" />
      <Spectrum type="MFE" cpdAlgo="FindByMolecularFeature">
        <MSDetails p="+" />
        <Device type="TimeOfFlight" />
        <MSPeaks>
          <p rt="0.625" x="132.0767" y="130898.13" v="675790" z="1" s="M+H" />
          <p rt="0.624" x="133.0799" y="6048.42" v="28294" z="1" s="M+H+1" />
        </MSPeaks>
      </Spectrum>
    </Compound>
    <Compound algo="FindByMolecularFeature">
      <Location m="222.0425" rt="0.643" y="54763" v="541365" />
      <Spectrum type="MFE" cpdAlgo="FindByMolecularFeature">
        <MSDetails p="+" />
        <Device type="TimeOfFlight" />
        <MSPeaks>
          <p rt="0.639" x="112.0286" y="54763.27" v="423158" z="2" s="M+2H" />
          <p rt="0.643" x="112.5302" y="4214.66" v="29929" z="2" s="M+2H+1" />
          <p rt="0.637" x="113.0290" y="2747.49" v="23030" z="2" s="M+2H+2" />
          <p rt="0.667" x="223.0493" y="6909.48" v="62737" z="1" s="M+H" />
          <p rt="0.665" x="224.0565" y="1102.34" v="2511" z="1" s="M+H+1" />
        </MSPeaks>
      </Spectrum>
    </Compound>
    <Compound algo="FindByMolecularFeature">
      <Location m="117.1153" rt="0.647" y="81978" v="346065" />
      <Spectrum type="MFE" cpdAlgo="FindByMolecularFeature">
        <MSDetails p="+" />
        <Device type="TimeOfFlight" />
        <MSPeaks>
          <p rt="0.647" x="118.1226" y="81978.19" v="320995" z="1" s="M+H" />
          <p rt="0.645" x="119.1261" y="6559.41" v="25070" z="1" s="M+H+1" />
        </MSPeaks>
      </Spectrum>
    </Compound>
    <Compound algo="FindByMolecularFeature">
      <Location m="188.0664" rt="0.660" y="816276" v="3296111" />
      <Spectrum type="MFE" cpdAlgo="FindByMolecularFeature">
        <MSDetails p="+" />
        <Device type="TimeOfFlight" />
        <MSPeaks>
          <p rt="0.660" x="189.0737" y="816275.63" v="3040669" z="1" s="M+H" />
          <p rt="0.661" x="190.0767" y="56431.44" v="211857" z="1" s="M+H+1" />
          <p rt="0.660" x="191.0781" y="10938.63" v="40428" z="1" s="M+H+2" />
          <p rt="0.653" x="192.0793" y="896.53" v="3157" z="1" s="M+H+3" />
        </MSPeaks>
      </Spectrum>
    </Compound>
    <Compound algo="FindByMolecularFeature">
      <Location m="133.1103" rt="0.663" y="94524" v="338490" />
      <Spectrum type="MFE" cpdAlgo="FindByMolecularFeature">
        <MSDetails p="+" />
        <Device type="TimeOfFlight" />
        <MSPeaks>
          <p rt="0.663" x="134.1176" y="94524.45" v="312033" z="1" s="M+H" />
          <p rt="0.664" x="135.1208" y="6166.53" v="26457" z="1" s="M+H+1" />
        </MSPeaks>
      </Spectrum>
    </Compound>
    <Compound algo="FindByMolecularFeature">
      <Location m="186.9928" rt="0.677" y="69513" v="1120093" />
      <Spectrum type="MFE" cpdAlgo="FindByMolecularFeature">
        <MSDetails p="+" />
        <Device type="TimeOfFlight" />
        <MSPeaks>
          <p rt="0.674" x="188.0001" y="69512.90" v="735643" z="1" s="M+H" />
          <p rt="0.677" x="189.0026" y="5683.32" v="59003" z="1" s="M+H+1" />
          <p rt="0.683" x="189.9934" y="31511.12" v="325447" z="1" s="M+H+2" />
        </MSPeaks>
      </Spectrum>
    </Compound>
    <Compound algo="FindByMolecularFeature">
      <Location m="191.9722" rt="0.678" y="90806" v="1550996" />
      <Spectrum type="MFE" cpdAlgo="FindByMolecularFeature">
        <MSDetails p="+" />
        <Device type="TimeOfFlight" />
        <MSPeaks>
          <p rt="0.673" x="192.9795" y="90806.32" v="1139994" z="1" s="M+H" />
          <p rt="0.610" x="193.9820" y="7506.36" v="28196" z="1" s="M+H+1" />
          <p rt="0.703" x="194.9796" y="15259.90" v="258025" z="1" s="M+H+2" />
          <p rt="0.696" x="195.9877" y="1459.99" v="21003" z="1" s="M+H+3" />
          <p rt="0.714" x="196.9755" y="6418.38" v="103779" z="1" s="M+H+4" />
        </MSPeaks>
      </Spectrum>
    </Compound>
    <Compound algo="FindByMolecularFeature">
      <Location m="237.0061" rt="0.679" y="242271" v="2861723" />
      <Spectrum type="MFE" cpdAlgo="FindByMolecularFeature">
        <MSDetails p="+" />
        <Device type="TimeOfFlight" />
        <MSPeaks>
          <p rt="0.679" x="238.0134" y="242270.53" v="2448553" z="1" s="M+H" />
          <p rt="0.678" x="239.0188" y="34307.07" v="361612" z="1" s="M+H+1" />
          <p rt="0.672" x="240.0191" y="5051.06" v="51558" z="1" s="M+H+2" />
        </MSPeaks>
      </Spectrum>
    </Compound>
    <Compound algo="FindByMolecularFeature">
      <Location m="208.0527" rt="0.689" y="100061" v="1072368" />
      <Spectrum type="MFE" cpdAlgo="FindByMolecularFeature">
        <MSDetails p="+" />
        <Device type="TimeOfFlight" />
        <MSPeaks>
          <p rt="0.690" x="209.0600" y="100060.71" v="985165" z="1" s="M+H" />
          <p rt="0.688" x="210.0637" y="7405.06" v="70290" z="1" s="M+H+1" />
          <p rt="0.683" x="211.0651" y="1938.42" v="16913" z="1" s="M+H+2" />
        </MSPeaks>
      </Spectrum>
    </Compound>
    <Compound algo="FindByMolecularFeature">
      <Location m="214.0626" rt="0.694" y="134923" v="1040964" />
      <Spectrum type="MFE" cpdAlgo="FindByMolecularFeature">
        <MSDetails p="+" />
        <Device type="TimeOfFlight" />
        <MSPeaks>
          <p rt="0.695" x="215.0699" y="134922.67" v="952016" z="1" s="M+H" />
          <p rt="0.699" x="216.0733" y="9628.29" v="66291" z="1" s="M+H+1" />
          <p rt="0.673" x="217.0734" y="3543.14" v="22657" z="1" s="M+H+2" />
        </MSPeaks>
      </Spectrum>
    </Compound>
    <Compound algo="FindByMolecularFeature">
      <Location m="170.0552" rt="0.702" y="93661" v="457786" />
      <Spectrum type="MFE" cpdAlgo="FindByMolecularFeature">
        <MSDetails p="+" />
        <Device type="TimeOfFlight" />
        <MSPeaks>
          <p rt="0.702" x="171.0625" y="93661.18" v="422821" z="1" s="M+H" />
          <p rt="0.703" x="172.0660" y="7248.76" v="34964" z="1" s="M+H+1" />
        </MSPeaks>
      </Spectrum>
    </Compound>
    <Compound algo="FindByMolecularFeature">
      <Location m="170.0552" rt="0.898" y="51024" v="416825" />
      <Spectrum type="MFE" cpdAlgo="FindByMolecularFeature">
        <MSDetails p="+" />
        <Device type="TimeOfFlight" />
        <MSPeaks>
          <p rt="0.898" x="171.0625" y="51024.36" v="395342" z="1" s="M+H" />
          <p rt="0.897" x="172.0658" y="3628.70" v="21483" z="1" s="M+H+1" />
        </MSPeaks>
      </Spectrum>
    </Compound>
    <Compound algo="FindByMolecularFeature">
      <Location m="143.0404" rt="1.443" y="93790" v="536330" />
      <Spectrum type="MFE" cpdAlgo="FindByMolecularFeature">
        <MSDetails p="+" />
        <Device type="TimeOfFlight" />
        <MSPeaks>
          <p rt="1.443" x="144.0477" y="93790.08" v="474289" z="1" s="M+H" />
          <p rt="1.444" x="145.0506" y="8188.84" v="41677" z="1" s="M+H+1" />
          <p rt="1.438" x="146.0440" y="4215.47" v="20364" z="1" s="M+H+2" />
        </MSPeaks>
      </Spectrum>
    </Compound>
    <Compound algo="FindByMolecularFeature">
      <Location m="113.0840" rt="2.743" y="197369" v="1274836" />
      <Spectrum type="MFE" cpdAlgo="FindByMolecularFeature">
        <MSDetails p="+" />
        <Device type="TimeOfFlight" />
        <MSPeaks>
          <p rt="2.743" x="114.0912" y="197369.38" v="1172421" z="1" s="M+H" />
          <p rt="2.744" x="115.0945" y="15397.59" v="97058" z="1" s="M+H+1" />
          <p rt="2.752" x="116.1012" y="1105.09" v="5357" z="1" s="M+H+2" />
        </MSPeaks>
      </Spectrum>
    </Compound>
    <Compound algo="FindByMolecularFeature">
      <Location m="129.1515" rt="2.949" y="67259" v="344817" />
      <Spectrum type="MFE" cpdAlgo="FindByMolecularFeature">
        <MSDetails p="+" />
        <Device type="TimeOfFlight" />
        <MSPeaks>
          <p rt="2.949" x="130.1588" y="67258.55" v="316360" z="1" s="M+H" />
          <p rt="2.955" x="131.1622" y="5984.32" v="28457" z="1" s="M+H+1" />
        </MSPeaks>
      </Spectrum>
    </Compound>
    <Compound algo="FindByMolecularFeature">
      <Location m="127.0994" rt="3.162" y="64743" v="352608" />
      <Spectrum type="MFE" cpdAlgo="FindByMolecularFeature">
        <MSDetails p="+" />
        <Device type="TimeOfFlight" />
        <MSPeaks>
          <p rt="3.162" x="128.1066" y="64743.13" v="336890" z="1" s="M+H" />
          <p rt="3.157" x="129.1101" y="6659.33" v="15718" z="1" s="M+H+1" />
        </MSPeaks>
      </Spectrum>
    </Compound>
    <Compound algo="FindByMolecularFeature">
      <Location m="196.1210" rt="3.184" y="97480" v="611656" />
      <Spectrum type="MFE" cpdAlgo="FindByMolecularFeature">
        <MSDetails p="+" />
        <Device type="TimeOfFlight" />
        <MSPeaks>
          <p rt="3.184" x="197.1283" y="97480.24" v="551357" z="1" s="M+H" />
          <p rt="3.183" x="198.1312" y="9630.41" v="55610" z="1" s="M+H+1" />
          <p rt="3.178" x="199.1339" y="1162.17" v="4689" z="1" s="M+H+2" />
        </MSPeaks>
      </Spectrum>
    </Compound>
    <Compound algo="FindByMolecularFeature">
      <Location m="387.2467" rt="4.025" y="63164" v="372965" />
      <Spectrum type="MFE" cpdAlgo="FindByMolecularFeature">
        <MSDetails p="+" />
        <Device type="TimeOfFlight" />
        <MSPeaks>
          <p rt="4.024" x="388.2539" y="63164.24" v="308025" z="1" s="M+H" />
          <p rt="4.028" x="389.2573" y="11497.64" v="56731" z="1" s="M+H+1" />
          <p rt="4.023" x="390.2587" y="2005.59" v="8209" z="1" s="M+H+2" />
        </MSPeaks>
      </Spectrum>
    </Compound>
    <Compound algo="FindByMolecularFeature">
      <Location m="302.2203" rt="4.180" y="104990" v="557692" />
      <Spectrum type="MFE" cpdAlgo="FindByMolecularFeature">
        <MSDetails p="+" />
        <Device type="TimeOfFlight" />
        <MSPeaks>
          <p rt="4.180" x="303.2276" y="104989.87" v="468237" z="1" s="M+H" />
          <p rt="4.179" x="304.2310" y="18041.51" v="79608" z="1" s="M+H+1" />
          <p rt="4.182" x="305.2329" y="2654.53" v="9847" z="1" s="M+H+2" />
        </MSPeaks>
      </Spectrum>
    </Compound>
    <Compound algo="FindByMolecularFeature">
      <Location m="210.1367" rt="4.401" y="258881" v="1676734" />
      <Spectrum type="MFE" cpdAlgo="FindByMolecularFeature">
        <MSDetails p="+" />
        <Device type="TimeOfFlight" />
        <MSPeaks>
          <p rt="4.401" x="211.1440" y="258880.97" v="1464255" z="1" s="M+H" />
          <p rt="4.400" x="212.1473" y="33732.63" v="194034" z="1" s="M+H+1" />
          <p rt="4.399" x="213.1498" y="3395.10" v="18445" z="1" s="M+H+2" />
        </MSPeaks>
      </Spectrum>
    </Compound>
    <Compound algo="FindByMolecularFeature">
      <Location m="431.2730" rt="4.409" y="74786" v="477109" />
      <Spectrum type="MFE" cpdAlgo="FindByMolecularFeature">
        <MSDetails p="+" />
        <Device type="TimeOfFlight" />
        <MSPeaks>
          <p rt="4.409" x="432.2802" y="74785.87" v="383315" z="1" s="M+H" />
          <p rt="4.409" x="433.2838" y="15469.89" v="78804" z="1" s="M+H+1" />
          <p rt="4.408" x="434.2857" y="3130.28" v="14990" z="1" s="M+H+2" />
        </MSPeaks>
      </Spectrum>
    </Compound>
    <Compound algo="FindByMolecularFeature">
      <Location m="209.1026" rt="4.437" y="52264" v="305649" />
      <Spectrum type="MFE" cpdAlgo="FindByMolecularFeature">
        <MSDetails p="+" />
        <Device type="TimeOfFlight" />
        <MSPeaks>
          <p rt="4.438" x="210.1099" y="52263.56" v="273094" z="1" s="M+H" />
          <p rt="4.432" x="211.1135" y="5769.78" v="32555" z="1" s="M+H+1" />
        </MSPeaks>
      </Spectrum>
    </Compound>
    <Compound algo="FindByMolecularFeature">
      <Location m="169.1103" rt="4.439" y="227629" v="1461975" />
      <Spectrum type="MFE" cpdAlgo="FindByMolecularFeature">
        <MSDetails p="+" />
        <Device type="TimeOfFlight" />
        <MSPeaks>
          <p rt="4.439" x="170.1176" y="227629.48" v="1316773" z="1" s="M+H" />
          <p rt="4.438" x="171.1205" y="23393.41" v="130956" z="1" s="M+H+1" />
          <p rt="4.443" x="172.1244" y="2673.00" v="14246" z="1" s="M+H+2" />
        </MSPeaks>
      </Spectrum>
    </Compound>
    <Compound algo="FindByMolecularFeature">
      <Location m="141.1153" rt="4.439" y="191389" v="1209961" />
      <Spectrum type="MFE" cpdAlgo="FindByMolecularFeature">
        <MSDetails p="+" />
        <Device type="TimeOfFlight" />
        <MSPeaks>
          <p rt="4.439" x="142.1226" y="191388.59" v="1101382" z="1" s="M+H" />
          <p rt="4.441" x="143.1256" y="17918.84" v="102488" z="1" s="M+H+1" />
          <p rt="4.448" x="144.1300" y="1514.16" v="6090" z="1" s="M+H+2" />
        </MSPeaks>
      </Spectrum>
    </Compound>
    <Compound algo="FindByMolecularFeature">
      <Location m="123.1045" rt="4.441" y="77916" v="468084" />
      <Spectrum type="MFE" cpdAlgo="FindByMolecularFeature">
        <MSDetails p="+" />
        <Device type="TimeOfFlight" />
        <MSPeaks>
          <p rt="4.439" x="124.1118" y="77916.43" v="464393" z="1" s="M+H" />
          <p rt="4.546" x="125.1134" y="18210.74" v="3691" z="1" s="M+H+1" />
        </MSPeaks>
      </Spectrum>
    </Compound>
    <Compound algo="FindByMolecularFeature">
      <Location m="210.1367" rt="4.745" y="196589" v="1357937" />
      <Spectrum type="MFE" cpdAlgo="FindByMolecularFeature">
        <MSDetails p="+" />
        <Device type="TimeOfFlight" />
        <MSPeaks>
          <p rt="4.745" x="211.1439" y="196589.33" v="1176521" z="1" s="M+H" />
          <p rt="4.745" x="212.1467" y="27045.29" v="163181" z="1" s="M+H+1" />
          <p rt="4.751" x="213.1465" y="3164.22" v="18234" z="1" s="M+H+2" />
        </MSPeaks>
      </Spectrum>
    </Compound>
    <Compound algo="FindByMolecularFeature">
      <Location m="475.2992" rt="4.755" y="69472" v="455117" />
      <Spectrum type="MFE" cpdAlgo="FindByMolecularFeature">
        <MSDetails p="+" />
        <Device type="TimeOfFlight" />
        <MSPeaks>
          <p rt="4.755" x="476.3065" y="69471.88" v="363598" z="1" s="M+H" />
          <p rt="4.756" x="477.3097" y="15063.88" v="76216" z="1" s="M+H+1" />
          <p rt="4.756" x="478.3117" y="3152.50" v="15303" z="1" s="M+H+2" />
        </MSPeaks>
      </Spectrum>
    </Compound>
    <Compound algo="FindByMolecularFeature">
      <Location m="519.3253" rt="5.065" y="55337" v="369752" />
      <Spectrum type="MFE" cpdAlgo="FindByMolecularFeature">
        <MSDetails p="+" />
        <Device type="TimeOfFlight" />
        <MSPeaks>
          <p rt="5.066" x="520.3326" y="55337.34" v="286440" z="1" s="M+H" />
          <p rt="5.063" x="521.3359" y="13440.43" v="68505" z="1" s="M+H+1" />
          <p rt="5.064" x="522.3374" y="3085.42" v="14807" z="1" s="M+H+2" />
        </MSPeaks>
      </Spectrum>
    </Compound>
    <Compound algo="FindByMolecularFeature">
      <Location m="244.1210" rt="5.390" y="81885" v="604651" />
      <Spectrum type="MFE" cpdAlgo="FindByMolecularFeature">
        <MSDetails p="+" />
        <Device type="TimeOfFlight" />
        <MSPeaks>
          <p rt="5.389" x="245.1282" y="81885.39" v="511317" z="1" s="M+H" />
          <p rt="5.390" x="246.1315" y="13230.64" v="82619" z="1" s="M+H+1" />
          <p rt="5.404" x="247.1356" y="1797.15" v="10714" z="1" s="M+H+2" />
        </MSPeaks>
      </Spectrum>
    </Compound>
    <Compound algo="FindByMolecularFeature">
      <Location m="196.1099" rt="5.686" y="188679" v="1390026" />
      <Spectrum type="MFE" cpdAlgo="FindByMolecularFeature">
        <MSDetails p="+" />
        <Device type="TimeOfFlight" />
        <MSPeaks>
          <p rt="5.686" x="197.1171" y="188678.88" v="1229986" z="1" s="M+H" />
          <p rt="5.685" x="198.1204" y="22323.62" v="144104" z="1" s="M+H+1" />
          <p rt="5.693" x="199.1231" y="2695.17" v="15937" z="1" s="M+H+2" />
        </MSPeaks>
      </Spectrum>
    </Compound>
    <Compound algo="FindByMolecularFeature">
      <Location m="212.1523" rt="5.779" y="54219" v="461245" />
      <Spectrum type="MFE" cpdAlgo="FindByMolecularFeature">
        <MSDetails p="+" />
        <Device type="TimeOfFlight" />
        <MSPeaks>
          <p rt="5.779" x="213.1596" y="54219.02" v="414677" z="1" s="M+H" />
          <p rt="5.785" x="214.1626" y="6254.34" v="46568" z="1" s="M+H+1" />
        </MSPeaks>
      </Spectrum>
    </Compound>
    <Compound algo="FindByMolecularFeature">
      <Location m="231.1833" rt="6.248" y="54381" v="283508" />
      <Spectrum type="MFE" cpdAlgo="FindByMolecularFeature">
        <MSDetails p="+" />
        <Device type="TimeOfFlight" />
        <MSPeaks>
          <p rt="6.248" x="232.1905" y="54380.96" v="249668" z="1" s="M+H" />
          <p rt="6.248" x="233.1936" y="7725.64" v="33840" z="1" s="M+H+1" />
        </MSPeaks>
      </Spectrum>
    </Compound>
    <Compound algo="FindByMolecularFeature">
      <Location m="342.1653" rt="6.248" y="83807" v="531506" />
      <Spectrum type="MFE" cpdAlgo="FindByMolecularFeature">
        <MSDetails p="+" />
        <Device type="TimeOfFlight" />
        <MSPeaks>
          <p rt="6.248" x="343.1725" y="83806.77" v="446624" z="1" s="M+H" />
          <p rt="6.251" x="344.1760" y="13774.54" v="73074" z="1" s="M+H+1" />
          <p rt="6.251" x="345.1775" y="2372.65" v="11809" z="1" s="M+H+2" />
        </MSPeaks>
      </Spectrum>
    </Compound>
    <Compound algo="FindByMolecularFeature">
      <Location m="170.1416" rt="6.683" y="86437" v="1182033" />
      <Spectrum type="MFE" cpdAlgo="FindByMolecularFeature">
        <MSDetails p="+" />
        <Device type="TimeOfFlight" />
        <MSPeaks>
          <p rt="6.684" x="171.1488" y="86437.18" v="1076221" z="1" s="M+H" />
          <p rt="6.683" x="172.1523" y="9141.39" v="100784" z="1" s="M+H+1" />
          <p rt="6.661" x="173.1550" y="872.58" v="5028" z="1" s="M+H+2" />
        </MSPeaks>
      </Spectrum>
    </Compound>
    <Compound algo="FindByMolecularFeature">
      <Location m="197.1414" rt="7.087" y="50534" v="455076" />
      <Spectrum type="MFE" cpdAlgo="FindByMolecularFeature">
        <MSDetails p="+" />
        <Device type="TimeOfFlight" />
        <MSPeaks>
          <p rt="7.087" x="198.1487" y="50534.13" v="399582" z="1" s="M+H" />
          <p rt="7.087" x="199.1518" y="6888.42" v="55494" z="1" s="M+H+1" />
        </MSPeaks>
      </Spectrum>
    </Compound>
    <Compound algo="FindByMolecularFeature">
      <Location m="307.2143" rt="7.710" y="69073" v="442314" />
      <Spectrum type="MFE" cpdAlgo="FindByMolecularFeature">
        <MSDetails p="+" />
        <Device type="TimeOfFlight" />
        <MSPeaks>
          <p rt="7.710" x="308.2216" y="69073.41" v="355772" z="1" s="M+H" />
          <p rt="7.710" x="309.2193" y="18024.47" v="79530" z="1" s="M+H+1" />
          <p rt="7.708" x="310.2241" y="1962.44" v="7012" z="1" s="M+H+2" />
        </MSPeaks>
      </Spectrum>
    </Compound>
    <Compound algo="FindByMolecularFeature">
      <Location m="208.1099" rt="8.216" y="65107" v="498331" />
      <Spectrum type="MFE" cpdAlgo="FindByMolecularFeature">
        <MSDetails p="+" />
        <Device type="TimeOfFlight" />
        <MSPeaks>
          <p rt="8.216" x="209.1171" y="65106.98" v="444024" z="1" s="M+H" />
          <p rt="8.212" x="210.1202" y="8038.21" v="54308" z="1" s="M+H+1" />
        </MSPeaks>
      </Spectrum>
    </Compound>
    <Compound algo="FindByMolecularFeature">
      <Location m="263.2248" rt="8.733" y="112969" v="795301" />
      <Spectrum type="MFE" cpdAlgo="FindByMolecularFeature">
        <MSDetails p="+" />
        <Device type="TimeOfFlight" />
        <MSPeaks>
          <p rt="8.733" x="264.2321" y="112969.34" v="651694" z="1" s="M+H" />
          <p rt="8.733" x="265.2353" y="22550.16" v="131312" z="1" s="M+H+1" />
          <p rt="8.737" x="266.2383" y="2517.60" v="12295" z="1" s="M+H+2" />
        </MSPeaks>
      </Spectrum>
    </Compound>
    <Compound algo="FindByMolecularFeature">
      <Location m="218.1671" rt="8.734" y="333640" v="2429488" />
      <Spectrum type="MFE" cpdAlgo="FindByMolecularFeature">
        <MSDetails p="+" />
        <Device type="TimeOfFlight" />
        <MSPeaks>
          <p rt="8.734" x="219.1743" y="333639.59" v="2022203" z="1" s="M+H" />
          <p rt="8.733" x="220.1774" y="58934.76" v="369318" z="1" s="M+H+1" />
          <p rt="8.733" x="221.1810" y="6181.45" v="37968" z="1" s="M+H+2" />
        </MSPeaks>
      </Spectrum>
    </Compound>
    <Compound algo="FindByMolecularFeature">
      <Location m="434.1681" rt="8.915" y="63349" v="1124181" />
      <Spectrum type="MFE" cpdAlgo="FindByMolecularFeature">
        <MSDetails p="+" />
        <Device type="TimeOfFlight" />
        <MSPeaks>
          <p rt="8.915" x="435.1754" y="63349.08" v="703323" z="1" s="M+H" />
          <p rt="8.915" x="436.1789" y="12850.88" v="133855" z="1" s="M+H+1" />
          <p rt="8.913" x="437.1733" y="20894.25" v="235369" z="1" s="M+H+2" />
          <p rt="8.916" x="438.1763" y="4448.01" v="45944" z="1" s="M+H+3" />
          <p rt="8.945" x="439.1779" y="551.05" v="5692" z="1" s="M+H+4" />
        </MSPeaks>
      </Spectrum>
    </Compound>
    <Compound algo="FindByMolecularFeature">
      <Location m="211.0745" rt="9.080" y="97867" v="926781" />
      <Spectrum type="MFE" cpdAlgo="FindByMolecularFeature">
        <MSDetails p="+" />
        <Device type="TimeOfFlight" />
        <MSPeaks>
          <p rt="9.080" x="212.0817" y="97867.10" v="801916" z="1" s="M+H" />
          <p rt="9.078" x="213.0847" y="13884.03" v="114232" z="1" s="M+H+1" />
          <p rt="9.079" x="214.0894" y="1014.63" v="10633" z="1" s="M+H+2" />
        </MSPeaks>
      </Spectrum>
    </Compound>
    <Compound algo="FindByMolecularFeature">
      <Location m="186.1189" rt="9.197" y="135301" v="1715796" />
      <Spectrum type="MFE" cpdAlgo="FindByMolecularFeature">
        <MSDetails p="+" />
        <Device type="TimeOfFlight" />
        <MSPeaks>
          <p rt="9.196" x="187.1262" y="135301.41" v="1463656" z="1" s="M+H" />
          <p rt="9.203" x="188.1291" y="15589.79" v="172845" z="1" s="M+H+1" />
          <p rt="9.204" x="189.1235" y="6138.76" v="67601" z="1" s="M+H+2" />
          <p rt="9.244" x="190.1242" y="977.13" v="11694" z="1" s="M+H+3" />
        </MSPeaks>
      </Spectrum>
    </Compound>
    <Compound algo="FindByMolecularFeature">
      <Location m="319.1997" rt="9.293" y="275486" v="2341124" />
      <Spectrum type="MFE" cpdAlgo="FindByMolecularFeature">
        <MSDetails p="+" />
        <Device type="TimeOfFlight" />
        <MSPeaks>
          <p rt="9.294" x="320.2070" y="275485.75" v="1922775" z="1" s="M+H" />
          <p rt="9.293" x="321.2100" y="48128.64" v="341407" z="1" s="M+H+1" />
          <p rt="9.293" x="322.2108" y="8366.28" v="76942" z="1" s="M+H+2" />
        </MSPeaks>
      </Spectrum>
    </Compound>
    <Compound algo="FindByMolecularFeature">
      <Location m="368.2826" rt="9.553" y="89650" v="533479" />
      <Spectrum type="MFE" cpdAlgo="FindByMolecularFeature">
        <MSDetails p="+" />
        <Device type="TimeOfFlight" />
        <MSPeaks>
          <p rt="9.553" x="369.2898" y="89649.58" v="394922" z="1" s="M+H" />
          <p rt="9.553" x="370.2933" y="24943.60" v="107360" z="1" s="M+H+1" />
          <p rt="9.549" x="371.3021" y="5716.56" v="26022" z="1" s="M+H+2" />
          <p rt="9.551" x="372.3064" y="1237.66" v="5175" z="1" s="M+H+3" />
        </MSPeaks>
      </Spectrum>
    </Compound>
    <Compound algo="FindByMolecularFeature">
      <Location m="368.2835" rt="9.802" y="637693" v="3862927" />
      <Spectrum type="MFE" cpdAlgo="FindByMolecularFeature">
        <MSDetails p="+" />
        <Device type="TimeOfFlight" />
        <MSPeaks>
          <p rt="9.802" x="369.2908" y="637693.44" v="2950289" z="1" s="M+H" />
          <p rt="9.802" x="370.2935" y="173957.25" v="799372" z="1" s="M+H+1" />
          <p rt="9.802" x="371.2965" y="22727.18" v="104476" z="1" s="M+H+2" />
          <p rt="9.800" x="372.2996" y="1997.95" v="8790" z="1" s="M+H+3" />
        </MSPeaks>
      </Spectrum>
    </Compound>
    <Compound algo="FindByMolecularFeature">
      <Location m="308.1987" rt="9.912" y="103849" v="915199" />
      <Spectrum type="MFE" cpdAlgo="FindByMolecularFeature">
        <MSDetails p="+" />
        <Device type="TimeOfFlight" />
        <MSPeaks>
          <p rt="9.912" x="309.2059" y="103848.80" v="763906" z="1" s="M+H" />
          <p rt="9.908" x="310.2097" y="20948.31" v="151293" z="1" s="M+H+1" />
        </MSPeaks>
      </Spectrum>
    </Compound>
    <Compound algo="FindByMolecularFeature">
      <Location m="290.1883" rt="9.916" y="109570" v="1058548" />
      <Spectrum type="MFE" cpdAlgo="FindByMolecularFeature">
        <MSDetails p="+" />
        <Device type="TimeOfFlight" />
        <MSPeaks>
          <p rt="9.916" x="291.1955" y="109570.10" v="873970" z="1" s="M+H" />
          <p rt="9.917" x="292.1993" y="22684.80" v="184578" z="1" s="M+H+1" />
        </MSPeaks>
      </Spectrum>
    </Compound>
    <Compound algo="FindByMolecularFeature">
      <Location m="162.1042" rt="10.004" y="123429" v="1094309" />
      <Spectrum type="MFE" cpdAlgo="FindByMolecularFeature">
        <MSDetails p="+" />
        <Device type="TimeOfFlight" />
        <MSPeaks>
          <p rt="10.004" x="163.1115" y="123429.48" v="961459" z="1" s="M+H" />
          <p rt="10.008" x="164.1148" y="17336.30" v="132850" z="1" s="M+H+1" />
        </MSPeaks>
      </Spectrum>
    </Compound>
    <Compound algo="FindByMolecularFeature">
      <Location m="194.0942" rt="10.147" y="174771" v="1506929" />
      <Spectrum type="MFE" cpdAlgo="FindByMolecularFeature">
        <MSDetails p="+" />
        <Device type="TimeOfFlight" />
        <MSPeaks>
          <p rt="10.147" x="195.1015" y="174771.09" v="1320211" z="1" s="M+H" />
          <p rt="10.146" x="196.1050" y="21258.24" v="162872" z="1" s="M+H+1" />
          <p rt="10.143" x="197.1109" y="2833.73" v="23846" z="1" s="M+H+2" />
        </MSPeaks>
      </Spectrum>
    </Compound>
    <Compound algo="FindByMolecularFeature">
      <Location m="180.1151" rt="10.177" y="137137" v="1191392" />
      <Spectrum type="MFE" cpdAlgo="FindByMolecularFeature">
        <MSDetails p="+" />
        <Device type="TimeOfFlight" />
        <MSPeaks>
          <p rt="10.177" x="181.1223" y="137137.33" v="1046547" z="1" s="M+H" />
          <p rt="10.177" x="182.1253" y="17217.79" v="130950" z="1" s="M+H+1" />
          <p rt="10.191" x="183.1268" y="1542.11" v="13895" z="1" s="M+H+2" />
        </MSPeaks>
      </Spectrum>
    </Compound>
    <Compound algo="FindByMolecularFeature">
      <Location m="272.1780" rt="10.249" y="431591" v="4879830" />
      <Spectrum type="MFE" cpdAlgo="FindByMolecularFeature">
        <MSDetails p="+" />
        <Device type="TimeOfFlight" />
        <MSPeaks>
          <p rt="10.249" x="273.1852" y="431591.00" v="4120943" z="1" s="M+H" />
          <p rt="10.249" x="274.1882" y="79476.24" v="758887" z="1" s="M+H+1" />
        </MSPeaks>
      </Spectrum>
    </Compound>
    <Compound algo="FindByMolecularFeature">
      <Location m="435.2256" rt="10.388" y="66079" v="558567" />
      <Spectrum type="MFE" cpdAlgo="FindByMolecularFeature">
        <MSDetails p="+" />
        <Device type="TimeOfFlight" />
        <MSPeaks>
          <p rt="10.389" x="436.2329" y="66078.59" v="436776" z="1" s="M+H" />
          <p rt="10.387" x="437.2362" y="15392.85" v="104410" z="1" s="M+H+1" />
          <p rt="10.380" x="438.2402" y="2960.58" v="17381" z="1" s="M+H+2" />
        </MSPeaks>
      </Spectrum>
    </Compound>
    <Compound algo="FindByMolecularFeature">
      <Location m="286.1933" rt="10.533" y="279912" v="2478757" />
      <Spectrum type="MFE" cpdAlgo="FindByMolecularFeature">
        <MSDetails p="+" />
        <Device type="TimeOfFlight" />
        <MSPeaks>
          <p rt="10.533" x="287.2006" y="279911.69" v="1993700" z="1" s="M+H" />
          <p rt="10.533" x="288.2039" y="59551.78" v="426445" z="1" s="M+H+1" />
          <p rt="10.527" x="289.2071" y="9132.99" v="58613" z="1" s="M+H+2" />
        </MSPeaks>
      </Spectrum>
    </Compound>
    <Compound algo="FindByMolecularFeature">
      <Location m="157.1463" rt="10.753" y="53152" v="606573" />
      <Spectrum type="MFE" cpdAlgo="FindByMolecularFeature">
        <MSDetails p="+" />
        <Device type="TimeOfFlight" />
        <MSPeaks>
          <p rt="10.753" x="158.1535" y="53152.48" v="568318" z="1" s="M+H" />
          <p rt="10.746" x="159.1572" y="5876.17" v="38255" z="1" s="M+H+1" />
        </MSPeaks>
      </Spectrum>
    </Compound>
    <Compound algo="FindByMolecularFeature">
      <Location m="272.1777" rt="10.816" y="201106" v="2526433" />
      <Spectrum type="MFE" cpdAlgo="FindByMolecularFeature">
        <MSDetails p="+" />
        <Device type="TimeOfFlight" />
        <MSPeaks>
          <p rt="10.815" x="273.1850" y="201105.78" v="2149507" z="1" s="M+H" />
          <p rt="10.816" x="274.1881" y="36088.29" v="376925" z="1" s="M+H+1" />
        </MSPeaks>
      </Spectrum>
    </Compound>
    <Compound algo="FindByMolecularFeature">
      <Location m="290.1884" rt="10.818" y="244082" v="2908776" />
      <Spectrum type="MFE" cpdAlgo="FindByMolecularFeature">
        <MSDetails p="+" />
        <Device type="TimeOfFlight" />
        <MSPeaks>
          <p rt="10.818" x="291.1957" y="244082.45" v="2415444" z="1" s="M+H" />
          <p rt="10.817" x="292.1991" y="48125.96" v="493332" z="1" s="M+H+1" />
        </MSPeaks>
      </Spectrum>
    </Compound>
    <Compound algo="FindByMolecularFeature">
      <Location m="308.1987" rt="10.828" y="77858" v="1119937" />
      <Spectrum type="MFE" cpdAlgo="FindByMolecularFeature">
        <MSDetails p="+" />
        <Device type="TimeOfFlight" />
        <MSPeaks>
          <p rt="10.827" x="309.2059" y="77858.05" v="925836" z="1" s="M+H" />
          <p rt="10.828" x="310.2096" y="16020.11" v="194102" z="1" s="M+H+1" />
        </MSPeaks>
      </Spectrum>
    </Compound>
    <Compound algo="FindByMolecularFeature">
      <Location m="343.2358" rt="10.840" y="50754" v="738424" />
      <Spectrum type="MFE" cpdAlgo="FindByMolecularFeature">
        <MSDetails p="+" />
        <Device type="TimeOfFlight" />
        <MSPeaks>
          <p rt="10.839" x="344.2431" y="50754.49" v="606248" z="1" s="M+H" />
          <p rt="10.843" x="345.2463" y="11039.88" v="132176" z="1" s="M+H+1" />
        </MSPeaks>
      </Spectrum>
    </Compound>
    <Compound algo="FindByMolecularFeature">
      <Location m="227.1885" rt="10.846" y="200099" v="4355837" />
      <Spectrum type="MFE" cpdAlgo="FindByMolecularFeature">
        <MSDetails p="+" />
        <Device type="TimeOfFlight" />
        <MSPeaks>
          <p rt="10.846" x="228.1958" y="200099.47" v="3767861" z="1" s="M+H" />
          <p rt="10.847" x="229.1989" y="30529.29" v="534770" z="1" s="M+H+1" />
          <p rt="10.842" x="230.2014" y="3005.80" v="53206" z="1" s="M+H+2" />
        </MSPeaks>
      </Spectrum>
    </Compound>
    <Compound algo="FindByMolecularFeature">
      <Location m="278.0860" rt="11.045" y="191782" v="1981945" />
      <Spectrum type="MFE" cpdAlgo="FindByMolecularFeature">
        <MSDetails p="+" />
        <Device type="TimeOfFlight" />
        <MSPeaks>
          <p rt="11.045" x="279.0932" y="191781.52" v="1621473" z="1" s="M+H" />
          <p rt="11.045" x="280.0964" y="39866.48" v="323649" z="1" s="M+H+1" />
          <p rt="11.045" x="281.0994" y="4621.57" v="36823" z="1" s="M+H+2" />
        </MSPeaks>
      </Spectrum>
    </Compound>
    <Compound algo="FindByMolecularFeature">
      <Location m="224.1887" rt="11.271" y="138848" v="1689844" />
      <Spectrum type="MFE" cpdAlgo="FindByMolecularFeature">
        <MSDetails p="+" />
        <Device type="TimeOfFlight" />
        <MSPeaks>
          <p rt="11.271" x="225.1960" y="138848.44" v="1459848" z="1" s="M+H" />
          <p rt="11.272" x="226.1995" y="21196.21" v="209944" z="1" s="M+H+1" />
          <p rt="11.267" x="227.2016" y="2107.31" v="20052" z="1" s="M+H+2" />
        </MSPeaks>
      </Spectrum>
    </Compound>
    <Compound algo="FindByMolecularFeature">
      <Location m="284.1775" rt="11.275" y="74433" v="655580" />
      <Spectrum type="MFE" cpdAlgo="FindByMolecularFeature">
        <MSDetails p="+" />
        <Device type="TimeOfFlight" />
        <MSPeaks>
          <p rt="11.274" x="285.1848" y="74432.91" v="535458" z="1" s="M+H" />
          <p rt="11.278" x="286.1882" y="16136.55" v="120121" z="1" s="M+H+1" />
        </MSPeaks>
      </Spectrum>
    </Compound>
    <Compound algo="FindByMolecularFeature">
      <Location m="290.1883" rt="11.373" y="185121" v="1657725" />
      <Spectrum type="MFE" cpdAlgo="FindByMolecularFeature">
        <MSDetails p="+" />
        <Device type="TimeOfFlight" />
        <MSPeaks>
          <p rt="11.373" x="291.1955" y="185121.06" v="1381989" z="1" s="M+H" />
          <p rt="11.371" x="292.1992" y="36642.54" v="275736" z="1" s="M+H+1" />
        </MSPeaks>
      </Spectrum>
    </Compound>
    <Compound algo="FindByMolecularFeature">
      <Location m="375.2046" rt="11.541" y="153675" v="1298089" />
      <Spectrum type="MFE" cpdAlgo="FindByMolecularFeature">
        <MSDetails p="+" />
        <Device type="TimeOfFlight" />
        <MSPeaks>
          <p rt="11.541" x="376.2119" y="153675.11" v="1018784" z="1" s="M+H" />
          <p rt="11.542" x="377.2152" y="35361.14" v="237038" z="1" s="M+H+1" />
          <p rt="11.540" x="378.2189" y="5975.54" v="40420" z="1" s="M+H+2" />
          <p rt="11.581" x="379.2116" y="290.98" v="1846" z="1" s="M+H+3" />
        </MSPeaks>
      </Spectrum>
    </Compound>
    <Compound algo="FindByMolecularFeature">
      <Location m="408.1546" rt="11.762" y="54110" v="489807" />
      <Spectrum type="MFE" cpdAlgo="FindByMolecularFeature">
        <MSDetails p="+" />
        <Device type="TimeOfFlight" />
        <MSPeaks>
          <p rt="11.769" x="205.0857" y="967.95" v="2027" z="2" s="M+2H" />
          <p rt="11.762" x="409.1619" y="54110.41" v="368556" z="1" s="M+H" />
          <p rt="11.761" x="410.1653" y="13951.65" v="97373" z="1" s="M+H+1" />
          <p rt="11.756" x="411.1686" y="2800.34" v="21852" z="1" s="M+H+2" />
        </MSPeaks>
      </Spectrum>
    </Compound>
    <Compound algo="FindByMolecularFeature">
      <Location m="386.1730" rt="11.764" y="103493" v="934497" />
      <Spectrum type="MFE" cpdAlgo="FindByMolecularFeature">
        <MSDetails p="+" />
        <Device type="TimeOfFlight" />
        <MSPeaks>
          <p rt="11.764" x="387.1803" y="103492.68" v="734968" z="1" s="M+H" />
          <p rt="11.765" x="388.1834" y="22864.48" v="164226" z="1" s="M+H+1" />
          <p rt="11.761" x="389.1868" y="4571.63" v="31371" z="1" s="M+H+2" />
          <p rt="11.760" x="390.1890" y="572.90" v="3932" z="1" s="M+H+3" />
        </MSPeaks>
      </Spectrum>
    </Compound>
    <Compound algo="FindByMolecularFeature">
      <Location m="368.1623" rt="11.765" y="63399" v="574694" />
      <Spectrum type="MFE" cpdAlgo="FindByMolecularFeature">
        <MSDetails p="+" />
        <Device type="TimeOfFlight" />
        <MSPeaks>
          <p rt="11.765" x="369.1696" y="63398.59" v="442726" z="1" s="M+H" />
          <p rt="11.765" x="370.1731" y="16226.03" v="113062" z="1" s="M+H+1" />
          <p rt="11.768" x="371.1759" y="2900.84" v="18906" z="1" s="M+H+2" />
        </MSPeaks>
      </Spectrum>
    </Compound>
    <Compound algo="FindByMolecularFeature">
      <Location m="403.1996" rt="11.766" y="118251" v="1092125" />
      <Spectrum type="MFE" cpdAlgo="FindByMolecularFeature">
        <MSDetails p="+" />
        <Device type="TimeOfFlight" />
        <MSPeaks>
          <p rt="11.765" x="404.2068" y="118250.95" v="862374" z="1" s="M+H" />
          <p rt="11.765" x="405.2102" y="26778.61" v="193892" z="1" s="M+H+1" />
          <p rt="11.769" x="406.2126" y="5078.53" v="35859" z="1" s="M+H+2" />
        </MSPeaks>
      </Spectrum>
    </Compound>
    <Compound algo="FindByMolecularFeature">
      <Location m="220.1461" rt="11.814" y="84786" v="826944" />
      <Spectrum type="MFE" cpdAlgo="FindByMolecularFeature">
        <MSDetails p="+" />
        <Device type="TimeOfFlight" />
        <MSPeaks>
          <p rt="11.814" x="221.1533" y="84785.59" v="713275" z="1" s="M+H" />
          <p rt="11.814" x="222.1565" y="13981.11" v="113669" z="1" s="M+H+1" />
        </MSPeaks>
      </Spectrum>
    </Compound>
    <Compound algo="FindByMolecularFeature">
      <Location m="288.1724" rt="11.851" y="114809" v="1106005" />
      <Spectrum type="MFE" cpdAlgo="FindByMolecularFeature">
        <MSDetails p="+" />
        <Device type="TimeOfFlight" />
        <MSPeaks>
          <p rt="11.851" x="289.1797" y="114808.66" v="930489" z="1" s="M+H" />
          <p rt="11.852" x="290.1833" y="21802.52" v="175516" z="1" s="M+H+1" />
        </MSPeaks>
      </Spectrum>
    </Compound>
    <Compound algo="FindByMolecularFeature">
      <Location m="306.1831" rt="11.856" y="62778" v="656735" />
      <Spectrum type="MFE" cpdAlgo="FindByMolecularFeature">
        <MSDetails p="+" />
        <Device type="TimeOfFlight" />
        <MSPeaks>
          <p rt="11.857" x="307.1903" y="62777.83" v="554123" z="1" s="M+H" />
          <p rt="11.852" x="308.1943" y="11625.32" v="102612" z="1" s="M+H+1" />
        </MSPeaks>
      </Spectrum>
    </Compound>
    <Compound algo="FindByMolecularFeature">
      <Location m="274.1931" rt="11.938" y="106109" v="1211072" />
      <Spectrum type="MFE" cpdAlgo="FindByMolecularFeature">
        <MSDetails p="+" />
        <Device type="TimeOfFlight" />
        <MSPeaks>
          <p rt="11.938" x="275.2004" y="106108.73" v="1014091" z="1" s="M+H" />
          <p rt="11.938" x="276.2038" y="21992.09" v="196981" z="1" s="M+H+1" />
        </MSPeaks>
      </Spectrum>
    </Compound>
    <Compound algo="FindByMolecularFeature">
      <Location m="148.0158" rt="11.982" y="101938" v="905715" />
      <Spectrum type="MFE" cpdAlgo="FindByMolecularFeature">
        <MSDetails p="+" />
        <Device type="TimeOfFlight" />
        <MSPeaks>
          <p rt="11.981" x="149.0230" y="101937.59" v="804315" z="1" s="M+H" />
          <p rt="11.987" x="150.0264" y="8584.76" v="66424" z="1" s="M+H+1" />
          <p rt="11.988" x="151.0347" y="3433.84" v="34976" z="1" s="M+H+2" />
        </MSPeaks>
      </Spectrum>
    </Compound>
    <Compound algo="FindByMolecularFeature">
      <Location m="311.2459" rt="11.988" y="87800" v="769716" />
      <Spectrum type="MFE" cpdAlgo="FindByMolecularFeature">
        <MSDetails p="+" />
        <Device type="TimeOfFlight" />
        <MSPeaks>
          <p rt="11.988" x="312.2532" y="87799.78" v="632290" z="1" s="M+H" />
          <p rt="11.988" x="313.2564" y="16727.16" v="118207" z="1" s="M+H+1" />
          <p rt="11.972" x="314.2629" y="2161.09" v="19219" z="1" s="M+H+2" />
        </MSPeaks>
      </Spectrum>
    </Compound>
    <Compound algo="FindByMolecularFeature">
      <Location m="293.2354" rt="11.990" y="110359" v="1163878" />
      <Spectrum type="MFE" cpdAlgo="FindByMolecularFeature">
        <MSDetails p="+" />
        <Device type="TimeOfFlight" />
        <MSPeaks>
          <p rt="11.990" x="294.2426" y="110359.12" v="809518" z="1" s="M+H" />
          <p rt="11.989" x="295.2421" y="41833.13" v="291866" z="1" s="M+H+1" />
          <p rt="11.990" x="296.2300" y="8496.29" v="62493" z="1" s="M+H+2" />
        </MSPeaks>
      </Spectrum>
    </Compound>
    <Compound algo="FindByMolecularFeature">
      <Location m="306.1832" rt="12.046" y="63263" v="646257" />
      <Spectrum type="MFE" cpdAlgo="FindByMolecularFeature">
        <MSDetails p="+" />
        <Device type="TimeOfFlight" />
        <MSPeaks>
          <p rt="12.047" x="307.1904" y="63263.09" v="549843" z="1" s="M+H" />
          <p rt="12.039" x="308.1948" y="11359.39" v="96414" z="1" s="M+H+1" />
        </MSPeaks>
      </Spectrum>
    </Compound>
    <Compound algo="FindByMolecularFeature">
      <Location m="288.1726" rt="12.046" y="174433" v="1595287" />
      <Spectrum type="MFE" cpdAlgo="FindByMolecularFeature">
        <MSDetails p="+" />
        <Device type="TimeOfFlight" />
        <MSPeaks>
          <p rt="12.046" x="289.1799" y="174432.98" v="1346890" z="1" s="M+H" />
          <p rt="12.046" x="290.1834" y="32499.93" v="248397" z="1" s="M+H+1" />
        </MSPeaks>
      </Spectrum>
    </Compound>
    <Compound algo="FindByMolecularFeature">
      <Location m="290.1882" rt="12.118" y="94638" v="1270178" />
      <Spectrum type="MFE" cpdAlgo="FindByMolecularFeature">
        <MSDetails p="+" />
        <Device type="TimeOfFlight" />
        <MSPeaks>
          <p rt="12.117" x="291.1955" y="94637.53" v="1047628" z="1" s="M+H" />
          <p rt="12.123" x="292.1989" y="19626.77" v="222550" z="1" s="M+H+1" />
        </MSPeaks>
      </Spectrum>
    </Compound>
    <Compound algo="FindByMolecularFeature">
      <Location m="292.2038" rt="12.209" y="71098" v="1001538" />
      <Spectrum type="MFE" cpdAlgo="FindByMolecularFeature">
        <MSDetails p="+" />
        <Device type="TimeOfFlight" />
        <MSPeaks>
          <p rt="12.209" x="293.2111" y="71098.13" v="825002" z="1" s="M+H" />
          <p rt="12.212" x="294.2143" y="14467.54" v="176536" z="1" s="M+H+1" />
        </MSPeaks>
      </Spectrum>
    </Compound>
    <Compound algo="FindByMolecularFeature">
      <Location m="171.1621" rt="12.230" y="78282" v="681297" />
      <Spectrum type="MFE" cpdAlgo="FindByMolecularFeature">
        <MSDetails p="+" />
        <Device type="TimeOfFlight" />
        <MSPeaks>
          <p rt="12.230" x="172.1694" y="78282.26" v="606778" z="1" s="M+H" />
          <p rt="12.229" x="173.1726" y="8923.84" v="71862" z="1" s="M+H+1" />
          <p rt="12.222" x="174.1748" y="841.94" v="2657" z="1" s="M+H+2" />
        </MSPeaks>
      </Spectrum>
    </Compound>
    <Compound algo="FindByMolecularFeature">
      <Location m="288.1724" rt="12.338" y="58669" v="457450" />
      <Spectrum type="MFE" cpdAlgo="FindByMolecularFeature">
        <MSDetails p="+" />
        <Device type="TimeOfFlight" />
        <MSPeaks>
          <p rt="12.337" x="289.1797" y="58669.30" v="382903" z="1" s="M+H" />
          <p rt="12.340" x="290.1835" y="11415.82" v="74547" z="1" s="M+H+1" />
        </MSPeaks>
      </Spectrum>
    </Compound>
    <Compound algo="FindByMolecularFeature">
      <Location m="293.2353" rt="12.386" y="138059" v="1333888" />
      <Spectrum type="MFE" cpdAlgo="FindByMolecularFeature">
        <MSDetails p="+" />
        <Device type="TimeOfFlight" />
        <MSPeaks>
          <p rt="12.387" x="294.2426" y="138059.33" v="981823" z="1" s="M+H" />
          <p rt="12.384" x="295.2419" y="53510.79" v="258517" z="1" s="M+H+1" />
          <p rt="12.385" x="296.2304" y="11830.35" v="93548" z="1" s="M+H+2" />
        </MSPeaks>
      </Spectrum>
    </Compound>
    <Compound algo="FindByMolecularFeature">
      <Location m="276.2089" rt="12.387" y="142726" v="1634017" />
      <Spectrum type="MFE" cpdAlgo="FindByMolecularFeature">
        <MSDetails p="+" />
        <Device type="TimeOfFlight" />
        <MSPeaks>
          <p rt="12.388" x="277.2162" y="142726.17" v="1351298" z="1" s="M+H" />
          <p rt="12.385" x="278.2197" y="30859.95" v="282719" z="1" s="M+H+1" />
        </MSPeaks>
      </Spectrum>
    </Compound>
    <Compound algo="FindByMolecularFeature">
      <Location m="311.2459" rt="12.388" y="72890" v="664587" />
      <Spectrum type="MFE" cpdAlgo="FindByMolecularFeature">
        <MSDetails p="+" />
        <Device type="TimeOfFlight" />
        <MSPeaks>
          <p rt="12.382" x="312.2531" y="72890.05" v="468044" z="1" s="M+H" />
          <p rt="12.412" x="313.2477" y="20235.21" v="166425" z="1" s="M+H+1" />
          <p rt="12.377" x="314.2401" y="4300.32" v="30118" z="1" s="M+H+2" />
        </MSPeaks>
      </Spectrum>
    </Compound>
    <Compound algo="FindByMolecularFeature">
      <Location m="416.1578" rt="12.489" y="69687" v="1017461" />
      <Spectrum type="MFE" cpdAlgo="FindByMolecularFeature">
        <MSDetails p="+" />
        <Device type="TimeOfFlight" />
        <MSPeaks>
          <p rt="12.489" x="417.1651" y="69687.07" v="627306" z="1" s="M+H" />
          <p rt="12.487" x="418.1684" y="14174.93" v="127025" z="1" s="M+H+1" />
          <p rt="12.488" x="419.1628" y="23758.54" v="214983" z="1" s="M+H+2" />
          <p rt="12.487" x="420.1663" y="4621.57" v="40456" z="1" s="M+H+3" />
          <p rt="12.497" x="421.1680" y="892.44" v="7691" z="1" s="M+H+4" />
        </MSPeaks>
      </Spectrum>
    </Compound>
    <Compound algo="FindByMolecularFeature">
      <Location m="411.2030" rt="12.489" y="546430" v="8134343" />
      <Spectrum type="MFE" cpdAlgo="FindByMolecularFeature">
        <MSDetails p="+" />
        <Device type="TimeOfFlight" />
        <MSPeaks>
          <p rt="12.490" x="412.2103" y="546430.25" v="5069319" z="1" s="M+H" />
          <p rt="12.489" x="413.2130" y="105185.67" v="975289" z="1" s="M+H+1" />
          <p rt="12.489" x="414.2078" y="183115.94" v="1700620" z="1" s="M+H+2" />
          <p rt="12.488" x="415.2107" y="36194.16" v="334218" z="1" s="M+H+3" />
          <p rt="12.488" x="416.2131" y="5888.50" v="54898" z="1" s="M+H+4" />
        </MSPeaks>
      </Spectrum>
    </Compound>
    <Compound algo="FindByMolecularFeature">
      <Location m="274.1932" rt="12.745" y="96024" v="960775" />
      <Spectrum type="MFE" cpdAlgo="FindByMolecularFeature">
        <MSDetails p="+" />
        <Device type="TimeOfFlight" />
        <MSPeaks>
          <p rt="12.744" x="275.2004" y="96024.42" v="825531" z="1" s="M+H" />
          <p rt="12.753" x="276.2038" y="18775.74" v="135244" z="1" s="M+H+1" />
        </MSPeaks>
      </Spectrum>
    </Compound>
    <Compound algo="FindByMolecularFeature">
      <Location m="334.2122" rt="12.750" y="209159" v="1932479" />
      <Spectrum type="MFE" cpdAlgo="FindByMolecularFeature">
        <MSDetails p="+" />
        <Device type="TimeOfFlight" />
        <MSPeaks>
          <p rt="12.750" x="335.2195" y="209159.20" v="1586135" z="1" s="M+H" />
          <p rt="12.750" x="336.2237" y="38997.30" v="287884" z="1" s="M+H+1" />
          <p rt="12.747" x="337.2285" y="6669.53" v="52261" z="1" s="M+H+2" />
          <p rt="12.753" x="338.2325" y="741.40" v="6199" z="1" s="M+H+3" />
        </MSPeaks>
      </Spectrum>
    </Compound>
    <Compound algo="FindByMolecularFeature">
      <Location m="294.2198" rt="12.751" y="251682" v="2481256" />
      <Spectrum type="MFE" cpdAlgo="FindByMolecularFeature">
        <MSDetails p="+" />
        <Device type="TimeOfFlight" />
        <MSPeaks>
          <p rt="12.751" x="295.2271" y="251682.31" v="1997741" z="1" s="M+H" />
          <p rt="12.751" x="296.2307" y="48923.28" v="414897" z="1" s="M+H+1" />
          <p rt="12.743" x="297.2406" y="6683.12" v="57915" z="1" s="M+H+2" />
          <p rt="12.753" x="298.2425" y="1221.21" v="10704" z="1" s="M+H+3" />
        </MSPeaks>
      </Spectrum>
    </Compound>
    <Compound algo="FindByMolecularFeature">
      <Location m="312.2301" rt="12.752" y="164410" v="1599534" />
      <Spectrum type="MFE" cpdAlgo="FindByMolecularFeature">
        <MSDetails p="+" />
        <Device type="TimeOfFlight" />
        <MSPeaks>
          <p rt="12.752" x="313.2373" y="164410.14" v="1313939" z="1" s="M+H" />
          <p rt="12.752" x="314.2412" y="30213.07" v="244180" z="1" s="M+H+1" />
          <p rt="12.747" x="315.2437" y="5224.79" v="37579" z="1" s="M+H+2" />
          <p rt="12.748" x="316.2441" y="533.33" v="3835" z="1" s="M+H+3" />
        </MSPeaks>
      </Spectrum>
    </Compound>
    <Compound algo="FindByMolecularFeature">
      <Location m="276.2095" rt="12.760" y="741627" v="8388166" />
      <Spectrum type="MFE" cpdAlgo="FindByMolecularFeature">
        <MSDetails p="+" />
        <Device type="TimeOfFlight" />
        <MSPeaks>
          <p rt="12.760" x="277.2168" y="741626.75" v="6797602" z="1" s="M+H" />
          <p rt="12.760" x="278.2199" y="154006.16" v="1441864" z="1" s="M+H+1" />
          <p rt="12.743" x="279.2294" y="19896.02" v="148699" z="1" s="M+H+2" />
        </MSPeaks>
      </Spectrum>
    </Compound>
    <Compound algo="FindByMolecularFeature">
      <Location m="258.1982" rt="12.772" y="78388" v="953733" />
      <Spectrum type="MFE" cpdAlgo="FindByMolecularFeature">
        <MSDetails p="+" />
        <Device type="TimeOfFlight" />
        <MSPeaks>
          <p rt="12.772" x="259.2055" y="78387.50" v="812784" z="1" s="M+H" />
          <p rt="12.774" x="260.2089" y="14230.70" v="140950" z="1" s="M+H+1" />
        </MSPeaks>
      </Spectrum>
    </Compound>
    <Compound algo="FindByMolecularFeature">
      <Location m="310.2152" rt="12.772" y="52312" v="608926" />
      <Spectrum type="MFE" cpdAlgo="FindByMolecularFeature">
        <MSDetails p="+" />
        <Device type="TimeOfFlight" />
        <MSPeaks>
          <p rt="12.773" x="311.2225" y="52311.90" v="511501" z="1" s="M+H" />
          <p rt="12.771" x="312.2250" y="10442.56" v="97425" z="1" s="M+H+1" />
        </MSPeaks>
      </Spectrum>
    </Compound>
    <Compound algo="FindByMolecularFeature">
      <Location m="292.2042" rt="12.774" y="93253" v="914995" />
      <Spectrum type="MFE" cpdAlgo="FindByMolecularFeature">
        <MSDetails p="+" />
        <Device type="TimeOfFlight" />
        <MSPeaks>
          <p rt="12.773" x="293.2114" y="93252.91" v="746637" z="1" s="M+H" />
          <p rt="12.774" x="294.2143" y="18960.28" v="168358" z="1" s="M+H+1" />
        </MSPeaks>
      </Spectrum>
    </Compound>
    <Compound algo="FindByMolecularFeature">
      <Location m="251.2250" rt="12.789" y="50279" v="396146" />
      <Spectrum type="MFE" cpdAlgo="FindByMolecularFeature">
        <MSDetails p="+" />
        <Device type="TimeOfFlight" />
        <MSPeaks>
          <p rt="12.789" x="252.2323" y="50279.04" v="335736" z="1" s="M+H" />
          <p rt="12.791" x="253.2354" y="8075.59" v="56119" z="1" s="M+H+1" />
          <p rt="12.775" x="254.2420" y="1023.15" v="4292" z="1" s="M+H+2" />
        </MSPeaks>
      </Spectrum>
    </Compound>
    <Compound algo="FindByMolecularFeature">
      <Location m="400.1524" rt="12.848" y="120214" v="1139143" />
      <Spectrum type="MFE" cpdAlgo="FindByMolecularFeature">
        <MSDetails p="+" />
        <Device type="TimeOfFlight" />
        <MSPeaks>
          <p rt="12.848" x="401.1597" y="120214.16" v="883245" z="1" s="M+H" />
          <p rt="12.849" x="402.1629" y="29781.80" v="217916" z="1" s="M+H+1" />
          <p rt="12.846" x="403.1653" y="5212.30" v="37981" z="1" s="M+H+2" />
        </MSPeaks>
      </Spectrum>
    </Compound>
    <Compound algo="FindByMolecularFeature">
      <Location m="1121.4406" rt="12.860" y="62855" v="1597693" />
      <Spectrum type="MFE" cpdAlgo="FindByMolecularFeature">
        <MSDetails p="+" />
        <Device type="TimeOfFlight" />
        <MSPeaks>
          <p rt="12.852" x="561.7276" y="62855.34" v="828499" z="2" s="M+2H" />
          <p rt="12.873" x="562.2291" y="40679.58" v="421409" z="2" s="M+2H+1" />
          <p rt="12.856" x="562.7291" y="19277.34" v="256180" z="2" s="M+2H+2" />
          <p rt="12.854" x="563.2297" y="6988.67" v="91605" z="2" s="M+2H+3" />
        </MSPeaks>
      </Spectrum>
    </Compound>
    <Compound algo="FindByMolecularFeature">
      <Location m="1083.4943" rt="12.863" y="223624" v="4884998" />
      <Spectrum type="MFE" cpdAlgo="FindByMolecularFeature">
        <MSDetails p="+" />
        <Device type="TimeOfFlight" />
        <MSPeaks>
          <p rt="12.874" x="542.7544" y="223624.47" v="2029703" z="2" s="M+2H" />
          <p rt="12.851" x="543.2558" y="145666.64" v="1696989" z="2" s="M+2H+1" />
          <p rt="12.855" x="543.7560" y="68565.41" v="786923" z="2" s="M+2H+2" />
          <p rt="12.852" x="544.2563" y="24881.13" v="288800" z="2" s="M+2H+3" />
          <p rt="12.877" x="544.7564" y="6929.83" v="62871" z="2" s="M+2H+4" />
          <p rt="12.860" x="545.2577" y="2007.10" v="17777" z="2" s="M+2H+5" />
          <p rt="12.859" x="545.7549" y="218.58" v="1935" z="2" s="M+2H+6" />
        </MSPeaks>
      </Spectrum>
    </Compound>
    <Compound algo="FindByMolecularFeature">
      <Location m="1136.4060" rt="12.870" y="67250" v="1524092" />
      <Spectrum type="MFE" cpdAlgo="FindByMolecularFeature">
        <MSDetails p="+" />
        <Device type="TimeOfFlight" />
        <MSPeaks>
          <p rt="12.875" x="569.2103" y="60924.88" v="516890" z="2" s="M+2H" />
          <p rt="12.875" x="569.7125" y="67250.05" v="571600" z="2" s="M+2H+1" />
          <p rt="12.853" x="570.2137" y="38834.09" v="435602" z="2" s="M+2H+2" />
        </MSPeaks>
      </Spectrum>
    </Compound>
    <Compound algo="FindByMolecularFeature">
      <Location m="251.2249" rt="13.003" y="53194" v="596348" />
      <Spectrum type="MFE" cpdAlgo="FindByMolecularFeature">
        <MSDetails p="+" />
        <Device type="TimeOfFlight" />
        <MSPeaks>
          <p rt="13.005" x="252.2322" y="53194.41" v="506761" z="1" s="M+H" />
          <p rt="12.999" x="253.2357" y="9133.37" v="85390" z="1" s="M+H+1" />
          <p rt="12.965" x="254.2407" y="1274.60" v="4198" z="1" s="M+H+2" />
        </MSPeaks>
      </Spectrum>
    </Compound>
    <Compound algo="FindByMolecularFeature">
      <Location m="278.1674" rt="13.036" y="108737" v="976757" />
      <Spectrum type="MFE" cpdAlgo="FindByMolecularFeature">
        <MSDetails p="+" />
        <Device type="TimeOfFlight" />
        <MSPeaks>
          <p rt="13.036" x="279.1746" y="108737.19" v="772429" z="1" s="M+H" />
          <p rt="13.036" x="280.1778" y="25047.26" v="174986" z="1" s="M+H+1" />
          <p rt="13.046" x="281.1800" y="3656.35" v="27716" z="1" s="M+H+2" />
          <p rt="13.052" x="282.1737" y="239.06" v="1626" z="1" s="M+H+3" />
        </MSPeaks>
      </Spectrum>
    </Compound>
    <Compound algo="FindByMolecularFeature">
      <Location m="458.2306" rt="13.038" y="178575" v="1686492" />
      <Spectrum type="MFE" cpdAlgo="FindByMolecularFeature">
        <MSDetails p="+" />
        <Device type="TimeOfFlight" />
        <MSPeaks>
          <p rt="13.038" x="459.2379" y="178574.86" v="1254537" z="1" s="M+H" />
          <p rt="13.038" x="460.2411" y="50671.73" v="358568" z="1" s="M+H+1" />
          <p rt="13.034" x="461.2439" y="9324.37" v="64111" z="1" s="M+H+2" />
          <p rt="13.029" x="462.2461" y="1288.54" v="9276" z="1" s="M+H+3" />
        </MSPeaks>
      </Spectrum>
    </Compound>
    <Compound algo="FindByMolecularFeature">
      <Location m="278.2245" rt="13.056" y="50331" v="488498" />
      <Spectrum type="MFE" cpdAlgo="FindByMolecularFeature">
        <MSDetails p="+" />
        <Device type="TimeOfFlight" />
        <MSPeaks>
          <p rt="13.055" x="279.2318" y="50330.91" v="405492" z="1" s="M+H" />
          <p rt="13.057" x="280.2346" y="10380.43" v="83005" z="1" s="M+H+1" />
        </MSPeaks>
      </Spectrum>
    </Compound>
    <Compound algo="FindByMolecularFeature">
      <Location m="327.2408" rt="13.201" y="52404" v="659063" />
      <Spectrum type="MFE" cpdAlgo="FindByMolecularFeature">
        <MSDetails p="+" />
        <Device type="TimeOfFlight" />
        <MSPeaks>
          <p rt="13.199" x="328.2481" y="52404.33" v="540695" z="1" s="M+H" />
          <p rt="13.207" x="329.2512" y="11409.17" v="118367" z="1" s="M+H+1" />
        </MSPeaks>
      </Spectrum>
    </Compound>
    <Compound algo="FindByMolecularFeature">
      <Location m="295.2509" rt="13.286" y="51155" v="628611" />
      <Spectrum type="MFE" cpdAlgo="FindByMolecularFeature">
        <MSDetails p="+" />
        <Device type="TimeOfFlight" />
        <MSPeaks>
          <p rt="13.285" x="296.2582" y="51154.58" v="531292" z="1" s="M+H" />
          <p rt="13.293" x="297.2588" y="10408.51" v="97320" z="1" s="M+H+1" />
        </MSPeaks>
      </Spectrum>
    </Compound>
    <Compound algo="FindByMolecularFeature">
      <Location m="291.2199" rt="13.320" y="96458" v="810324" />
      <Spectrum type="MFE" cpdAlgo="FindByMolecularFeature">
        <MSDetails p="+" />
        <Device type="TimeOfFlight" />
        <MSPeaks>
          <p rt="13.318" x="292.2271" y="96457.97" v="660758" z="1" s="M+H" />
          <p rt="13.327" x="293.2280" y="29278.96" v="149566" z="1" s="M+H+1" />
        </MSPeaks>
      </Spectrum>
    </Compound>
    <Compound algo="FindByMolecularFeature">
      <Location m="276.1515" rt="13.325" y="188380" v="1578262" />
      <Spectrum type="MFE" cpdAlgo="FindByMolecularFeature">
        <MSDetails p="+" />
        <Device type="TimeOfFlight" />
        <MSPeaks>
          <p rt="13.325" x="277.1588" y="188380.00" v="1289486" z="1" s="M+H" />
          <p rt="13.325" x="278.1621" y="41774.26" v="288776" z="1" s="M+H+1" />
        </MSPeaks>
      </Spectrum>
    </Compound>
    <Compound algo="FindByMolecularFeature">
      <Location m="516.2368" rt="13.326" y="591506" v="5578270" />
      <Spectrum type="MFE" cpdAlgo="FindByMolecularFeature">
        <MSDetails p="+" />
        <Device type="TimeOfFlight" />
        <MSPeaks>
          <p rt="13.326" x="517.2441" y="591505.75" v="4059372" z="1" s="M+H" />
          <p rt="13.326" x="518.2469" y="177659.33" v="1219066" z="1" s="M+H+1" />
          <p rt="13.325" x="519.2492" y="37188.17" v="258401" z="1" s="M+H+2" />
          <p rt="13.322" x="520.2523" y="6129.35" v="41432" z="1" s="M+H+3" />
        </MSPeaks>
      </Spectrum>
    </Compound>
    <Compound algo="FindByMolecularFeature">
      <Location m="294.1621" rt="13.326" y="58648" v="478800" />
      <Spectrum type="MFE" cpdAlgo="FindByMolecularFeature">
        <MSDetails p="+" />
        <Device type="TimeOfFlight" />
        <MSPeaks>
          <p rt="13.327" x="295.1693" y="58648.42" v="395432" z="1" s="M+H" />
          <p rt="13.325" x="296.1727" y="12718.42" v="83368" z="1" s="M+H+1" />
        </MSPeaks>
      </Spectrum>
    </Compound>
    <Compound algo="FindByMolecularFeature">
      <Location m="456.2148" rt="13.327" y="52213" v="480001" />
      <Spectrum type="MFE" cpdAlgo="FindByMolecularFeature">
        <MSDetails p="+" />
        <Device type="TimeOfFlight" />
        <MSPeaks>
          <p rt="13.328" x="457.2221" y="52213.14" v="375436" z="1" s="M+H" />
          <p rt="13.326" x="458.2254" y="14356.98" v="104564" z="1" s="M+H+1" />
        </MSPeaks>
      </Spectrum>
    </Compound>
    <Compound algo="FindByMolecularFeature">
      <Location m="267.2196" rt="13.346" y="53763" v="500693" />
      <Spectrum type="MFE" cpdAlgo="FindByMolecularFeature">
        <MSDetails p="+" />
        <Device type="TimeOfFlight" />
        <MSPeaks>
          <p rt="13.345" x="268.2269" y="53763.21" v="411474" z="1" s="M+H" />
          <p rt="13.350" x="269.2302" y="10969.68" v="79212" z="1" s="M+H+1" />
          <p rt="13.361" x="270.2322" y="1150.43" v="10007" z="1" s="M+H+2" />
        </MSPeaks>
      </Spectrum>
    </Compound>
    <Compound algo="FindByMolecularFeature">
      <Location m="1135.4565" rt="13.388" y="102612" v="3448388" />
      <Spectrum type="MFE" cpdAlgo="FindByMolecularFeature">
        <MSDetails p="+" />
        <Device type="TimeOfFlight" />
        <MSPeaks>
          <p rt="13.387" x="568.7355" y="102611.82" v="1604984" z="2" s="M+2H" />
          <p rt="13.389" x="569.2369" y="71493.95" v="1120825" z="2" s="M+2H+1" />
          <p rt="13.387" x="569.7369" y="33229.26" v="526786" z="2" s="M+2H+2" />
          <p rt="13.388" x="570.2373" y="12561.96" v="195793" z="2" s="M+2H+3" />
        </MSPeaks>
      </Spectrum>
    </Compound>
    <Compound algo="FindByMolecularFeature">
      <Location m="575.2109" rt="13.388" y="135777" v="3805024" />
      <Spectrum type="MFE" cpdAlgo="FindByMolecularFeature">
        <MSDetails p="+" />
        <Device type="TimeOfFlight" />
        <MSPeaks>
          <p rt="13.389" x="576.2182" y="135776.70" v="1848071" z="1" s="M+H" />
          <p rt="13.387" x="577.2215" y="85769.33" v="1175563" z="1" s="M+H+1" />
          <p rt="13.386" x="578.2232" y="57062.34" v="781390" z="1" s="M+H+2" />
        </MSPeaks>
      </Spectrum>
    </Compound>
    <Compound algo="FindByMolecularFeature">
      <Location m="575.7132" rt="13.389" y="147102" v="4357109" />
      <Spectrum type="MFE" cpdAlgo="FindByMolecularFeature">
        <MSDetails p="+" />
        <Device type="TimeOfFlight" />
        <MSPeaks>
          <p rt="13.390" x="576.7205" y="147102.08" v="2097674" z="1" s="M+H" />
          <p rt="13.389" x="577.7219" y="97838.80" v="1390532" z="1" s="M+H+1" />
          <p rt="13.389" x="578.7215" y="47108.96" v="672646" z="1" s="M+H+2" />
          <p rt="13.385" x="579.7209" y="13748.26" v="196257" z="1" s="M+H+3" />
        </MSPeaks>
      </Spectrum>
    </Compound>
    <Compound algo="FindByMolecularFeature">
      <Location m="1097.5111" rt="13.391" y="812966" v="19770072" />
      <Spectrum type="MFE" cpdAlgo="FindByMolecularFeature">
        <MSDetails p="+" />
        <Device type="TimeOfFlight" />
        <MSPeaks>
          <p rt="13.392" x="549.7628" y="812965.50" v="9320234" z="2" s="M+2H" />
          <p rt="13.390" x="550.2646" y="513284.53" v="5884642" z="2" s="M+2H+1" />
          <p rt="13.391" x="550.7643" y="267001.69" v="3061128" z="2" s="M+2H+2" />
          <p rt="13.393" x="551.2644" y="95510.41" v="1094575" z="2" s="M+2H+3" />
          <p rt="13.391" x="551.7644" y="26860.18" v="308895" z="2" s="M+2H+4" />
          <p rt="13.394" x="552.2653" y="7362.85" v="82555" z="2" s="M+2H+5" />
          <p rt="13.396" x="552.7661" y="1619.93" v="18045" z="2" s="M+2H+6" />
        </MSPeaks>
      </Spectrum>
    </Compound>
    <Compound algo="FindByMolecularFeature">
      <Location m="1130.6211" rt="13.437" y="58588" v="1558007" />
      <Spectrum type="MFE" cpdAlgo="FindByMolecularFeature">
        <MSDetails p="+" />
        <Device type="TimeOfFlight" />
        <MSPeaks>
          <p rt="13.439" x="566.3178" y="58588.09" v="724407" z="2" s="M+2H" />
          <p rt="13.435" x="566.8193" y="41337.21" v="518956" z="2" s="M+2H+1" />
          <p rt="13.434" x="567.3203" y="18031.10" v="229129" z="2" s="M+2H+2" />
          <p rt="13.440" x="567.8213" y="5827.25" v="70527" z="2" s="M+2H+3" />
          <p rt="13.458" x="568.3257" y="1238.38" v="14988" z="2" s="M+2H+4" />
        </MSPeaks>
      </Spectrum>
    </Compound>
    <Compound algo="FindByMolecularFeature">
      <Location m="516.2360" rt="13.573" y="115044" v="1131994" />
      <Spectrum type="MFE" cpdAlgo="FindByMolecularFeature">
        <MSDetails p="+" />
        <Device type="TimeOfFlight" />
        <MSPeaks>
          <p rt="13.573" x="517.2433" y="115043.73" v="825141" z="1" s="M+H" />
          <p rt="13.573" x="518.2466" y="35210.07" v="250062" z="1" s="M+H+1" />
          <p rt="13.574" x="519.2495" y="7461.53" v="50862" z="1" s="M+H+2" />
          <p rt="13.562" x="520.2536" y="881.47" v="5930" z="1" s="M+H+3" />
        </MSPeaks>
      </Spectrum>
    </Compound>
    <Compound algo="FindByMolecularFeature">
      <Location m="276.1514" rt="13.573" y="55653" v="487220" />
      <Spectrum type="MFE" cpdAlgo="FindByMolecularFeature">
        <MSDetails p="+" />
        <Device type="TimeOfFlight" />
        <MSPeaks>
          <p rt="13.572" x="277.1587" y="55653.43" v="387573" z="1" s="M+H" />
          <p rt="13.573" x="278.1623" y="13506.22" v="90272" z="1" s="M+H+1" />
          <p rt="13.610" x="279.1748" y="1737.90" v="9375" z="1" s="M+H+2" />
        </MSPeaks>
      </Spectrum>
    </Compound>
    <Compound algo="FindByMolecularFeature">
      <Location m="267.2197" rt="13.656" y="78160" v="1111354" />
      <Spectrum type="MFE" cpdAlgo="FindByMolecularFeature">
        <MSDetails p="+" />
        <Device type="TimeOfFlight" />
        <MSPeaks>
          <p rt="13.655" x="268.2270" y="78160.19" v="915830" z="1" s="M+H" />
          <p rt="13.662" x="269.2296" y="16506.43" v="195524" z="1" s="M+H+1" />
        </MSPeaks>
      </Spectrum>
    </Compound>
    <Compound algo="FindByMolecularFeature">
      <Location m="303.2924" rt="13.724" y="53149" v="386049" />
      <Spectrum type="MFE" cpdAlgo="FindByMolecularFeature">
        <MSDetails p="+" />
        <Device type="TimeOfFlight" />
        <MSPeaks>
          <p rt="13.725" x="304.2997" y="53148.77" v="303406" z="1" s="M+H" />
          <p rt="13.724" x="305.3030" y="12268.70" v="75971" z="1" s="M+H+1" />
          <p rt="13.718" x="306.3061" y="1631.04" v="6672" z="1" s="M+H+2" />
        </MSPeaks>
      </Spectrum>
    </Compound>
    <Compound algo="FindByMolecularFeature">
      <Location m="350.2459" rt="13.773" y="180153" v="1630427" />
      <Spectrum type="MFE" cpdAlgo="FindByMolecularFeature">
        <MSDetails p="+" />
        <Device type="TimeOfFlight" />
        <MSPeaks>
          <p rt="13.773" x="351.2531" y="180153.30" v="1286636" z="1" s="M+H" />
          <p rt="13.774" x="352.2563" y="42002.33" v="299582" z="1" s="M+H+1" />
          <p rt="13.777" x="353.2595" y="6477.47" v="44208" z="1" s="M+H+2" />
        </MSPeaks>
      </Spectrum>
    </Compound>
    <Compound algo="FindByMolecularFeature">
      <Location m="234.1256" rt="13.824" y="87511" v="838170" />
      <Spectrum type="MFE" cpdAlgo="FindByMolecularFeature">
        <MSDetails p="+" />
        <Device type="TimeOfFlight" />
        <MSPeaks>
          <p rt="13.824" x="235.1329" y="87511.32" v="711323" z="1" s="M+H" />
          <p rt="13.821" x="236.1360" y="14102.88" v="107770" z="1" s="M+H+1" />
          <p rt="13.815" x="237.1392" y="2371.90" v="19077" z="1" s="M+H+2" />
        </MSPeaks>
      </Spectrum>
    </Compound>
    <Compound algo="FindByMolecularFeature">
      <Location m="436.1862" rt="13.824" y="55069" v="571767" />
      <Spectrum type="MFE" cpdAlgo="FindByMolecularFeature">
        <MSDetails p="+" />
        <Device type="TimeOfFlight" />
        <MSPeaks>
          <p rt="13.824" x="437.1935" y="55069.49" v="425698" z="1" s="M+H" />
          <p rt="13.824" x="438.1967" y="14442.77" v="120274" z="1" s="M+H+1" />
          <p rt="13.834" x="439.1994" y="3250.44" v="25794" z="1" s="M+H+2" />
        </MSPeaks>
      </Spectrum>
    </Compound>
    <Compound algo="FindByMolecularFeature">
      <Location m="431.2308" rt="13.827" y="98700" v="969138" />
      <Spectrum type="MFE" cpdAlgo="FindByMolecularFeature">
        <MSDetails p="+" />
        <Device type="TimeOfFlight" />
        <MSPeaks>
          <p rt="13.827" x="432.2381" y="98699.95" v="734335" z="1" s="M+H" />
          <p rt="13.828" x="433.2414" y="26879.94" v="201409" z="1" s="M+H+1" />
          <p rt="13.829" x="434.2455" y="4643.09" v="33394" z="1" s="M+H+2" />
        </MSPeaks>
      </Spectrum>
    </Compound>
    <Compound algo="FindByMolecularFeature">
      <Location m="118.0782" rt="13.828" y="66173" v="591695" />
      <Spectrum type="MFE" cpdAlgo="FindByMolecularFeature">
        <MSDetails p="+" />
        <Device type="TimeOfFlight" />
        <MSPeaks>
          <p rt="13.828" x="119.0855" y="66172.91" v="544551" z="1" s="M+H" />
          <p rt="13.829" x="120.0885" y="6897.13" v="47144" z="1" s="M+H+1" />
        </MSPeaks>
      </Spectrum>
    </Compound>
    <Compound algo="FindByMolecularFeature">
      <Location m="414.2049" rt="13.830" y="461882" v="4856893" />
      <Spectrum type="MFE" cpdAlgo="FindByMolecularFeature">
        <MSDetails p="+" />
        <Device type="TimeOfFlight" />
        <MSPeaks>
          <p rt="13.830" x="415.2122" y="461882.00" v="3750334" z="1" s="M+H" />
          <p rt="13.831" x="416.2151" y="116896.48" v="946409" z="1" s="M+H+1" />
          <p rt="13.832" x="417.2178" y="20432.40" v="160150" z="1" s="M+H+2" />
        </MSPeaks>
      </Spectrum>
    </Compound>
    <Compound algo="FindByMolecularFeature">
      <Location m="417.2152" rt="13.872" y="69220" v="706721" />
      <Spectrum type="MFE" cpdAlgo="FindByMolecularFeature">
        <MSDetails p="+" />
        <Device type="TimeOfFlight" />
        <MSPeaks>
          <p rt="13.872" x="418.2225" y="69220.05" v="543897" z="1" s="M+H" />
          <p rt="13.873" x="419.2264" y="18307.32" v="139626" z="1" s="M+H+1" />
          <p rt="13.874" x="420.2289" y="3106.69" v="23198" z="1" s="M+H+2" />
        </MSPeaks>
      </Spectrum>
    </Compound>
    <Compound algo="FindByMolecularFeature">
      <Location m="1033.5691" rt="13.913" y="195052" v="3172069" />
      <Spectrum type="MFE" cpdAlgo="FindByMolecularFeature">
        <MSDetails p="+" />
        <Device type="TimeOfFlight" />
        <MSPeaks>
          <p rt="13.912" x="517.7918" y="195051.52" v="1599331" z="2" s="M+2H" />
          <p rt="13.912" x="518.2934" y="123426.02" v="1015694" z="2" s="M+2H+1" />
          <p rt="13.914" x="518.7938" y="49013.85" v="400794" z="2" s="M+2H+2" />
          <p rt="13.915" x="519.2951" y="15653.71" v="128014" z="2" s="M+2H+3" />
          <p rt="13.919" x="519.7952" y="3588.59" v="28235" z="2" s="M+2H+4" />
        </MSPeaks>
      </Spectrum>
    </Compound>
    <Compound algo="FindByMolecularFeature">
      <Location m="294.2195" rt="13.925" y="85183" v="820736" />
      <Spectrum type="MFE" cpdAlgo="FindByMolecularFeature">
        <MSDetails p="+" />
        <Device type="TimeOfFlight" />
        <MSPeaks>
          <p rt="13.921" x="295.2268" y="85182.70" v="513545" z="1" s="M+H" />
          <p rt="13.946" x="296.2298" y="16895.99" v="307190" z="1" s="M+H+1" />
        </MSPeaks>
      </Spectrum>
    </Compound>
    <Compound algo="FindByMolecularFeature">
      <Location m="312.2300" rt="13.932" y="54764" v="654303" />
      <Spectrum type="MFE" cpdAlgo="FindByMolecularFeature">
        <MSDetails p="+" />
        <Device type="TimeOfFlight" />
        <MSPeaks>
          <p rt="13.931" x="313.2372" y="54764.27" v="548775" z="1" s="M+H" />
          <p rt="13.937" x="314.2403" y="11187.97" v="105528" z="1" s="M+H+1" />
        </MSPeaks>
      </Spectrum>
    </Compound>
    <Compound algo="FindByMolecularFeature">
      <Location m="306.2559" rt="13.948" y="55992" v="565988" />
      <Spectrum type="MFE" cpdAlgo="FindByMolecularFeature">
        <MSDetails p="+" />
        <Device type="TimeOfFlight" />
        <MSPeaks>
          <p rt="13.948" x="307.2632" y="55992.36" v="453614" z="1" s="M+H" />
          <p rt="13.949" x="308.2661" y="11695.69" v="97412" z="1" s="M+H+1" />
          <p rt="13.952" x="309.2656" y="2474.04" v="14962" z="1" s="M+H+2" />
        </MSPeaks>
      </Spectrum>
    </Compound>
    <Compound algo="FindByMolecularFeature">
      <Location m="276.2089" rt="13.951" y="91546" v="1326858" />
      <Spectrum type="MFE" cpdAlgo="FindByMolecularFeature">
        <MSDetails p="+" />
        <Device type="TimeOfFlight" />
        <MSPeaks>
          <p rt="13.953" x="277.2161" y="91545.84" v="1036039" z="1" s="M+H" />
          <p rt="13.939" x="278.2195" y="20047.13" v="290819" z="1" s="M+H+1" />
        </MSPeaks>
      </Spectrum>
    </Compound>
    <Compound algo="FindByMolecularFeature">
      <Location m="292.2041" rt="13.981" y="71902" v="717976" />
      <Spectrum type="MFE" cpdAlgo="FindByMolecularFeature">
        <MSDetails p="+" />
        <Device type="TimeOfFlight" />
        <MSPeaks>
          <p rt="13.981" x="293.2114" y="71902.36" v="593547" z="1" s="M+H" />
          <p rt="13.982" x="294.2143" y="14087.18" v="124429" z="1" s="M+H+1" />
        </MSPeaks>
      </Spectrum>
    </Compound>
    <Compound algo="FindByMolecularFeature">
      <Location m="309.2304" rt="13.981" y="149211" v="1543525" />
      <Spectrum type="MFE" cpdAlgo="FindByMolecularFeature">
        <MSDetails p="+" />
        <Device type="TimeOfFlight" />
        <MSPeaks>
          <p rt="13.982" x="310.2377" y="149210.97" v="1238201" z="1" s="M+H" />
          <p rt="13.982" x="311.2407" y="30250.61" v="245568" z="1" s="M+H+1" />
          <p rt="13.964" x="312.2501" y="7374.94" v="59756" z="1" s="M+H+2" />
        </MSPeaks>
      </Spectrum>
    </Compound>
    <Compound algo="FindByMolecularFeature">
      <Location m="350.2458" rt="14.003" y="129539" v="1643609" />
      <Spectrum type="MFE" cpdAlgo="FindByMolecularFeature">
        <MSDetails p="+" />
        <Device type="TimeOfFlight" />
        <MSPeaks>
          <p rt="14.003" x="351.2531" y="129538.53" v="1318766" z="1" s="M+H" />
          <p rt="14.005" x="352.2558" y="31855.37" v="324844" z="1" s="M+H+1" />
        </MSPeaks>
      </Spectrum>
    </Compound>
    <Compound algo="FindByMolecularFeature">
      <Location m="460.1788" rt="14.069" y="65282" v="716000" />
      <Spectrum type="MFE" cpdAlgo="FindByMolecularFeature">
        <MSDetails p="+" />
        <Device type="TimeOfFlight" />
        <MSPeaks>
          <p rt="14.069" x="461.1861" y="65282.48" v="519865" z="1" s="M+H" />
          <p rt="14.067" x="462.1897" y="20811.28" v="165022" z="1" s="M+H+1" />
          <p rt="14.073" x="463.1956" y="4033.00" v="31113" z="1" s="M+H+2" />
        </MSPeaks>
      </Spectrum>
    </Compound>
    <Compound algo="FindByMolecularFeature">
      <Location m="302.2246" rt="14.070" y="95557" v="939986" />
      <Spectrum type="MFE" cpdAlgo="FindByMolecularFeature">
        <MSDetails p="+" />
        <Device type="TimeOfFlight" />
        <MSPeaks>
          <p rt="14.070" x="303.2319" y="95557.34" v="754642" z="1" s="M+H" />
          <p rt="14.068" x="304.2350" y="20143.09" v="158566" z="1" s="M+H+1" />
          <p rt="14.071" x="305.2408" y="3137.04" v="26778" z="1" s="M+H+2" />
        </MSPeaks>
      </Spectrum>
    </Compound>
    <Compound algo="FindByMolecularFeature">
      <Location m="700.3949" rt="14.264" y="52839" v="706314" />
      <Spectrum type="MFE" cpdAlgo="FindByMolecularFeature">
        <MSDetails p="+" />
        <Device type="TimeOfFlight" />
        <MSPeaks>
          <p rt="14.264" x="701.4022" y="52838.78" v="438464" z="1" s="M+H" />
          <p rt="14.265" x="702.4052" y="22784.74" v="205611" z="1" s="M+H+1" />
          <p rt="14.269" x="703.4076" y="5949.36" v="52105" z="1" s="M+H+2" />
          <p rt="14.270" x="704.4109" y="1235.33" v="10135" z="1" s="M+H+3" />
        </MSPeaks>
      </Spectrum>
    </Compound>
    <Compound algo="FindByMolecularFeature">
      <Location m="847.4304" rt="14.268" y="56882" v="1339741" />
      <Spectrum type="MFE" cpdAlgo="FindByMolecularFeature">
        <MSDetails p="+" />
        <Device type="TimeOfFlight" />
        <MSPeaks>
          <p rt="14.271" x="424.7232" y="24167.80" v="222371" z="2" s="M+2H" />
          <p rt="14.264" x="425.2249" y="12486.37" v="115818" z="2" s="M+2H+1" />
          <p rt="14.264" x="425.7252" y="4674.73" v="40949" z="2" s="M+2H+2" />
          <p rt="14.287" x="426.2254" y="1135.42" v="9946" z="2" s="M+2H+3" />
          <p rt="14.269" x="848.4372" y="56882.17" v="549819" z="1" s="M+H" />
          <p rt="14.266" x="849.4402" y="28901.86" v="278118" z="1" s="M+H+1" />
          <p rt="14.268" x="850.4412" y="10096.14" v="95071" z="1" s="M+H+2" />
          <p rt="14.269" x="851.4414" y="2727.54" v="25330" z="1" s="M+H+3" />
          <p rt="14.285" x="852.4421" y="249.72" v="2319" z="1" s="M+H+4" />
        </MSPeaks>
      </Spectrum>
    </Compound>
    <Compound algo="FindByMolecularFeature">
      <Location m="1073.6013" rt="14.268" y="4213315" v="84238848" />
      <Spectrum type="MFE" cpdAlgo="FindByMolecularFeature">
        <MSDetails p="+" />
        <Device type="TimeOfFlight" />
        <MSPeaks>
          <p rt="14.269" x="537.8079" y="4213314.50" v="41410508" z="2" sat="true" s="M+2H" />
          <p rt="14.268" x="538.3095" y="2785537.75" v="27596268" z="2" sat="true" s="M+2H+1" />
          <p rt="14.267" x="538.8106" y="1086900.88" v="10821843" z="2" s="M+2H+2" />
          <p rt="14.268" x="539.3113" y="338831.44" v="3370934" z="2" s="M+2H+3" />
          <p rt="14.268" x="539.8115" y="84636.28" v="831830" z="2" s="M+2H+4" />
          <p rt="14.268" x="540.3117" y="18113.00" v="173457" z="2" s="M+2H+5" />
          <p rt="14.269" x="540.8117" y="3642.07" v="34010" z="2" s="M+2H+6" />
        </MSPeaks>
      </Spectrum>
    </Compound>
    <Compound algo="FindByMolecularFeature">
      <Location m="960.5147" rt="14.269" y="124360" v="2765463" />
      <Spectrum type="MFE" cpdAlgo="FindByMolecularFeature">
        <MSDetails p="+" />
        <Device type="TimeOfFlight" />
        <MSPeaks>
          <p rt="14.265" x="481.2655" y="33011.26" v="291759" z="2" s="M+2H" />
          <p rt="14.269" x="481.7666" y="20399.65" v="179507" z="2" s="M+2H+1" />
          <p rt="14.268" x="482.2672" y="7963.22" v="69896" z="2" s="M+2H+2" />
          <p rt="14.254" x="482.7677" y="2231.55" v="19145" z="2" s="M+2H+3" />
          <p rt="14.269" x="961.5216" y="124360.12" v="1192964" z="1" s="M+H" />
          <p rt="14.270" x="962.5245" y="70428.41" v="675963" z="1" s="M+H+1" />
          <p rt="14.269" x="963.5252" y="26044.64" v="251039" z="1" s="M+H+2" />
          <p rt="14.272" x="964.5261" y="7410.30" v="69879" z="1" s="M+H+3" />
          <p rt="14.276" x="965.5276" y="1649.11" v="15311" z="1" s="M+H+4" />
        </MSPeaks>
      </Spectrum>
    </Compound>
    <Compound algo="FindByMolecularFeature">
      <Location m="1045.6057" rt="14.269" y="96945" v="1866542" />
      <Spectrum type="MFE" cpdAlgo="FindByMolecularFeature">
        <MSDetails p="+" />
        <Device type="TimeOfFlight" />
        <MSPeaks>
          <p rt="14.270" x="523.8101" y="96945.48" v="907590" z="2" s="M+2H" />
          <p rt="14.268" x="524.3116" y="63414.51" v="593465" z="2" s="M+2H+1" />
          <p rt="14.268" x="524.8105" y="27569.09" v="258663" z="2" s="M+2H+2" />
          <p rt="14.270" x="525.3077" y="9719.43" v="91606" z="2" s="M+2H+3" />
          <p rt="14.257" x="525.8037" y="1687.65" v="15218" z="2" s="M+2H+4" />
        </MSPeaks>
      </Spectrum>
    </Compound>
    <Compound algo="FindByMolecularFeature">
      <Location m="556.2753" rt="14.272" y="172002" v="2454393" />
      <Spectrum type="MFE" cpdAlgo="FindByMolecularFeature">
        <MSDetails p="+" />
        <Device type="TimeOfFlight" />
        <MSPeaks>
          <p rt="14.272" x="557.2826" y="172001.83" v="2077601" z="1" s="M+H" />
          <p rt="14.273" x="558.2832" y="24230.26" v="297188" z="1" s="M+H+1" />
          <p rt="14.276" x="559.2831" y="6277.26" v="74600" z="1" s="M+H+2" />
          <p rt="14.210" x="560.2863" y="427.72" v="5003" z="1" s="M+H+3" />
        </MSPeaks>
      </Spectrum>
    </Compound>
    <Compound algo="FindByMolecularFeature">
      <Location m="1095.5700" rt="14.273" y="51889" v="1980657" />
      <Spectrum type="MFE" cpdAlgo="FindByMolecularFeature">
        <MSDetails p="+" />
        <Device type="TimeOfFlight" />
        <MSPeaks>
          <p rt="14.273" x="548.7923" y="39885.70" v="478443" z="2" s="M+2H" />
          <p rt="14.275" x="549.2936" y="30883.27" v="357968" z="2" s="M+2H+1" />
          <p rt="14.272" x="549.7893" y="51888.93" v="612641" z="2" s="M+2H+2" />
          <p rt="14.274" x="550.2894" y="28526.70" v="342351" z="2" s="M+2H+3" />
          <p rt="14.267" x="550.7896" y="11683.08" v="136982" z="2" s="M+2H+4" />
          <p rt="14.268" x="551.2911" y="3570.51" v="42974" z="2" s="M+2H+5" />
          <p rt="14.258" x="551.7896" y="810.54" v="9298" z="2" s="M+2H+6" />
        </MSPeaks>
      </Spectrum>
    </Compound>
    <Compound algo="FindByMolecularFeature">
      <Location m="555.7740" rt="14.274" y="259722" v="4263819" />
      <Spectrum type="MFE" cpdAlgo="FindByMolecularFeature">
        <MSDetails p="+" />
        <Device type="TimeOfFlight" />
        <MSPeaks>
          <p rt="14.275" x="556.7812" y="259721.50" v="3169403" z="1" s="M+H" />
          <p rt="14.271" x="557.7830" y="73042.54" v="890173" z="1" s="M+H+1" />
          <p rt="14.269" x="558.7830" y="13327.17" v="158332" z="1" s="M+H+2" />
          <p rt="14.279" x="559.7856" y="3158.30" v="37593" z="1" s="M+H+3" />
          <p rt="14.272" x="560.7812" y="710.76" v="8317" z="1" s="M+H+4" />
        </MSPeaks>
      </Spectrum>
    </Compound>
    <Compound algo="FindByMolecularFeature">
      <Location m="564.7607" rt="14.274" y="241515" v="4698436" />
      <Spectrum type="MFE" cpdAlgo="FindByMolecularFeature">
        <MSDetails p="+" />
        <Device type="TimeOfFlight" />
        <MSPeaks>
          <p rt="14.275" x="565.7679" y="241514.67" v="2908378" z="1" s="M+H" />
          <p rt="14.274" x="566.7672" y="117610.79" v="1409114" z="1" s="M+H+1" />
          <p rt="14.273" x="567.7667" y="31946.71" v="380944" z="1" s="M+H+2" />
        </MSPeaks>
      </Spectrum>
    </Compound>
    <Compound algo="FindByMolecularFeature">
      <Location m="1126.5136" rt="14.275" y="338689" v="10456680" />
      <Spectrum type="MFE" cpdAlgo="FindByMolecularFeature">
        <MSDetails p="+" />
        <Device type="TimeOfFlight" />
        <MSPeaks>
          <p rt="14.275" x="564.2641" y="326629.53" v="4017146" z="2" s="M+2H" />
          <p rt="14.275" x="564.7663" y="338688.78" v="4159850" z="2" s="M+2H+1" />
          <p rt="14.275" x="565.2673" y="184964.92" v="2279685" z="2" s="M+2H+2" />
        </MSPeaks>
      </Spectrum>
    </Compound>
    <Compound algo="FindByMolecularFeature">
      <Location m="566.2602" rt="14.276" y="63398" v="985162" />
      <Spectrum type="MFE" cpdAlgo="FindByMolecularFeature">
        <MSDetails p="+" />
        <Device type="TimeOfFlight" />
        <MSPeaks>
          <p rt="14.275" x="567.2674" y="63397.91" v="740549" z="1" s="M+H" />
          <p rt="14.275" x="568.2666" y="14539.92" v="171124" z="1" s="M+H+1" />
          <p rt="14.279" x="569.2657" y="6380.48" v="73489" z="1" s="M+H+2" />
        </MSPeaks>
      </Spectrum>
    </Compound>
    <Compound algo="FindByMolecularFeature">
      <Location m="290.1885" rt="14.312" y="155672" v="1633527" />
      <Spectrum type="MFE" cpdAlgo="FindByMolecularFeature">
        <MSDetails p="+" />
        <Device type="TimeOfFlight" />
        <MSPeaks>
          <p rt="14.313" x="291.1958" y="155671.55" v="1362184" z="1" s="M+H" />
          <p rt="14.311" x="292.1993" y="31157.45" v="271343" z="1" s="M+H+1" />
        </MSPeaks>
      </Spectrum>
    </Compound>
    <Compound algo="FindByMolecularFeature">
      <Location m="352.2616" rt="14.337" y="97230" v="666090" />
      <Spectrum type="MFE" cpdAlgo="FindByMolecularFeature">
        <MSDetails p="+" />
        <Device type="TimeOfFlight" />
        <MSPeaks>
          <p rt="14.336" x="353.2689" y="97229.56" v="544074" z="1" s="M+H" />
          <p rt="14.340" x="354.2720" y="22504.92" v="122016" z="1" s="M+H+1" />
        </MSPeaks>
      </Spectrum>
    </Compound>
    <Compound algo="FindByMolecularFeature">
      <Location m="309.2303" rt="14.400" y="68956" v="695783" />
      <Spectrum type="MFE" cpdAlgo="FindByMolecularFeature">
        <MSDetails p="+" />
        <Device type="TimeOfFlight" />
        <MSPeaks>
          <p rt="14.398" x="310.2376" y="68955.70" v="551652" z="1" s="M+H" />
          <p rt="14.406" x="311.2398" y="14657.42" v="114658" z="1" s="M+H+1" />
          <p rt="14.423" x="312.2480" y="3516.43" v="29473" z="1" s="M+H+2" />
        </MSPeaks>
      </Spectrum>
    </Compound>
    <Compound algo="FindByMolecularFeature">
      <Location m="291.2198" rt="14.406" y="77424" v="786641" />
      <Spectrum type="MFE" cpdAlgo="FindByMolecularFeature">
        <MSDetails p="+" />
        <Device type="TimeOfFlight" />
        <MSPeaks>
          <p rt="14.406" x="292.2270" y="77423.83" v="645572" z="1" s="M+H" />
          <p rt="14.408" x="293.2273" y="20366.72" v="91726" z="1" s="M+H+1" />
          <p rt="14.403" x="294.2149" y="6127.72" v="49343" z="1" s="M+H+2" />
        </MSPeaks>
      </Spectrum>
    </Compound>
    <Compound algo="FindByMolecularFeature">
      <Location m="260.2140" rt="14.481" y="50643" v="636240" />
      <Spectrum type="MFE" cpdAlgo="FindByMolecularFeature">
        <MSDetails p="+" />
        <Device type="TimeOfFlight" />
        <MSPeaks>
          <p rt="14.479" x="261.2212" y="50642.72" v="547844" z="1" s="M+H" />
          <p rt="14.492" x="262.2246" y="9773.23" v="88396" z="1" s="M+H+1" />
        </MSPeaks>
      </Spectrum>
    </Compound>
    <Compound algo="FindByMolecularFeature">
      <Location m="352.2616" rt="14.486" y="275734" v="3049434" />
      <Spectrum type="MFE" cpdAlgo="FindByMolecularFeature">
        <MSDetails p="+" />
        <Device type="TimeOfFlight" />
        <MSPeaks>
          <p rt="14.487" x="353.2689" y="275733.59" v="2419569" z="1" s="M+H" />
          <p rt="14.484" x="354.2720" y="60204.23" v="528292" z="1" s="M+H+1" />
          <p rt="14.477" x="355.2752" y="8285.47" v="90351" z="1" s="M+H+2" />
          <p rt="14.488" x="356.2785" y="1278.84" v="11222" z="1" s="M+H+3" />
        </MSPeaks>
      </Spectrum>
    </Compound>
    <Compound algo="FindByMolecularFeature">
      <Location m="392.2539" rt="14.498" y="51504" v="554573" />
      <Spectrum type="MFE" cpdAlgo="FindByMolecularFeature">
        <MSDetails p="+" />
        <Device type="TimeOfFlight" />
        <MSPeaks>
          <p rt="14.497" x="393.2612" y="51503.77" v="437368" z="1" s="M+H" />
          <p rt="14.499" x="394.2647" y="11358.55" v="92616" z="1" s="M+H+1" />
          <p rt="14.504" x="395.2689" y="2625.21" v="22391" z="1" s="M+H+2" />
          <p rt="14.488" x="396.2772" y="276.97" v="2198" z="1" s="M+H+3" />
        </MSPeaks>
      </Spectrum>
    </Compound>
    <Compound algo="FindByMolecularFeature">
      <Location m="503.2055" rt="14.882" y="180516" v="3969847" />
      <Spectrum type="MFE" cpdAlgo="FindByMolecularFeature">
        <MSDetails p="+" />
        <Device type="TimeOfFlight" />
        <MSPeaks>
          <p rt="14.883" x="504.2128" y="180515.81" v="1839500" z="1" s="M+H" />
          <p rt="14.883" x="505.2158" y="43460.59" v="443104" z="1" s="M+H+1" />
          <p rt="14.881" x="506.2103" y="115885.40" v="1182895" z="1" s="M+H+2" />
          <p rt="14.882" x="507.2131" y="28115.45" v="282179" z="1" s="M+H+3" />
          <p rt="14.880" x="508.2087" y="21963.09" v="222169" z="1" s="M+H+4" />
        </MSPeaks>
      </Spectrum>
    </Compound>
    <Compound algo="FindByMolecularFeature">
      <Location m="279.2565" rt="14.964" y="368764" v="3751425" />
      <Spectrum type="MFE" cpdAlgo="FindByMolecularFeature">
        <MSDetails p="+" />
        <Device type="TimeOfFlight" />
        <MSPeaks>
          <p rt="14.965" x="280.2638" y="368764.19" v="3063479" z="1" s="M+H" />
          <p rt="14.964" x="281.2665" y="75269.35" v="620659" z="1" s="M+H+1" />
          <p rt="14.961" x="282.2687" y="9677.37" v="67287" z="1" s="M+H+2" />
        </MSPeaks>
      </Spectrum>
    </Compound>
    <Compound algo="FindByMolecularFeature">
      <Location m="350.2458" rt="14.996" y="118334" v="1079955" />
      <Spectrum type="MFE" cpdAlgo="FindByMolecularFeature">
        <MSDetails p="+" />
        <Device type="TimeOfFlight" />
        <MSPeaks>
          <p rt="14.997" x="351.2530" y="118334.27" v="881551" z="1" s="M+H" />
          <p rt="14.994" x="352.2562" y="26752.48" v="198404" z="1" s="M+H+1" />
        </MSPeaks>
      </Spectrum>
    </Compound>
    <Compound algo="FindByMolecularFeature">
      <Location m="1014.5009" rt="15.133" y="79119" v="944532" />
      <Spectrum type="MFE" cpdAlgo="FindByMolecularFeature">
        <MSDetails p="+" />
        <Device type="TimeOfFlight" />
        <MSPeaks>
          <p rt="15.134" x="1015.5082" y="79118.61" v="474452" z="1" s="M+H" />
          <p rt="15.133" x="1016.5111" y="46313.09" v="277712" z="1" s="M+H+1" />
          <p rt="15.132" x="1017.5110" y="22479.41" v="134219" z="1" s="M+H+2" />
          <p rt="15.136" x="1018.5119" y="8430.65" v="58149" z="1" s="M+H+3" />
        </MSPeaks>
      </Spectrum>
    </Compound>
    <Compound algo="FindByMolecularFeature">
      <Location m="276.2096" rt="15.160" y="1045943" v="11041790" />
      <Spectrum type="MFE" cpdAlgo="FindByMolecularFeature">
        <MSDetails p="+" />
        <Device type="TimeOfFlight" />
        <MSPeaks>
          <p rt="15.160" x="277.2169" y="1045942.69" v="8855507" z="1" s="M+H" />
          <p rt="15.162" x="278.2200" y="218063.17" v="1844474" z="1" s="M+H+1" />
          <p rt="15.147" x="279.2252" y="11535.39" v="85889" z="1" s="M+H+2" />
          <p rt="15.127" x="280.2306" y="868.81" v="7650" z="1" s="M+H+3" />
          <p rt="15.155" x="553.4249" y="13073.69" v="90888" z="1" s="2M+H" />
          <p rt="15.154" x="554.4282" y="5245.55" v="33247" z="1" s="2M+H+1" />
        </MSPeaks>
      </Spectrum>
    </Compound>
    <Compound algo="FindByMolecularFeature">
      <Location m="2004.0098" rt="15.235" y="146543" v="1764540" />
      <Spectrum type="MFE" cpdAlgo="FindByMolecularFeature">
        <MSDetails p="+" />
        <Device type="TimeOfFlight" />
        <MSPeaks>
          <p rt="15.242" x="1003.0122" y="9089.57" v="89430" z="2" s="M+2H" />
          <p rt="15.218" x="1003.5289" y="21980.47" v="223439" z="2" s="M+2H+1" />
          <p rt="15.237" x="1004.0099" y="146543.09" v="1451670" z="2" s="M+2H+2" />
        </MSPeaks>
      </Spectrum>
    </Compound>
    <Compound algo="FindByMolecularFeature">
      <Location m="1991.0401" rt="15.237" y="155590" v="5755061" />
      <Spectrum type="MFE" cpdAlgo="FindByMolecularFeature">
        <MSDetails p="+" />
        <Device type="TimeOfFlight" />
        <MSPeaks>
          <p rt="15.237" x="996.5273" y="133781.17" v="1547015" z="2" s="M+2H" />
          <p rt="15.238" x="997.0287" y="155589.86" v="1802490" z="2" s="M+2H+1" />
          <p rt="15.237" x="997.5296" y="110925.30" v="1285135" z="2" s="M+2H+2" />
          <p rt="15.237" x="998.0300" y="57736.84" v="667485" z="2" s="M+2H+3" />
          <p rt="15.239" x="998.5303" y="26998.72" v="313520" z="2" s="M+2H+4" />
          <p rt="15.236" x="999.0294" y="12199.60" v="139416" z="2" s="M+2H+5" />
        </MSPeaks>
      </Spectrum>
    </Compound>
    <Compound algo="FindByMolecularFeature">
      <Location m="730.4087" rt="15.238" y="64241" v="1165383" />
      <Spectrum type="MFE" cpdAlgo="FindByMolecularFeature">
        <MSDetails p="+" />
        <Device type="TimeOfFlight" />
        <MSPeaks>
          <p rt="15.238" x="731.4159" y="64240.69" v="709582" z="1" s="M+H" />
          <p rt="15.238" x="732.4189" y="28294.27" v="311457" z="1" s="M+H+1" />
          <p rt="15.240" x="733.4226" y="10844.19" v="118714" z="1" s="M+H+2" />
          <p rt="15.229" x="734.4257" y="2410.15" v="25629" z="1" s="M+H+3" />
        </MSPeaks>
      </Spectrum>
    </Compound>
    <Compound algo="FindByMolecularFeature">
      <Location m="2012.0147" rt="15.238" y="82230" v="2052686" />
      <Spectrum type="MFE" cpdAlgo="FindByMolecularFeature">
        <MSDetails p="+" />
        <Device type="TimeOfFlight" />
        <MSPeaks>
          <p rt="15.239" x="1007.0146" y="82230.24" v="948758" z="2" s="M+2H" />
          <p rt="15.237" x="1007.5144" y="48255.43" v="557385" z="2" s="M+2H+1" />
          <p rt="15.238" x="1008.0139" y="24984.32" v="287117" z="2" s="M+2H+2" />
          <p rt="15.236" x="1008.5139" y="14620.12" v="168015" z="2" s="M+2H+3" />
          <p rt="15.241" x="1009.0136" y="8001.22" v="91411" z="2" s="M+2H+4" />
        </MSPeaks>
      </Spectrum>
    </Compound>
    <Compound algo="FindByMolecularFeature">
      <Location m="2007.0096" rt="15.238" y="224372" v="9422909" />
      <Spectrum type="MFE" cpdAlgo="FindByMolecularFeature">
        <MSDetails p="+" />
        <Device type="TimeOfFlight" />
        <MSPeaks>
          <p rt="15.239" x="1004.5121" y="224371.63" v="2296296" z="2" s="M+2H" />
          <p rt="15.238" x="1005.0132" y="190405.33" v="1947835" z="2" s="M+2H+1" />
          <p rt="15.238" x="1005.5141" y="203576.05" v="2091617" z="2" s="M+2H+2" />
          <p rt="15.238" x="1006.0151" y="166876.80" v="1720161" z="2" s="M+2H+3" />
          <p rt="15.240" x="1006.5147" y="132228.50" v="1367001" z="2" s="M+2H+4" />
        </MSPeaks>
      </Spectrum>
    </Compound>
    <Compound algo="FindByMolecularFeature">
      <Location m="912.5482" rt="15.239" y="71222" v="2235372" />
      <Spectrum type="MFE" cpdAlgo="FindByMolecularFeature">
        <MSDetails p="+" />
        <Device type="TimeOfFlight" />
        <MSPeaks>
          <p rt="15.240" x="457.2817" y="71222.44" v="800653" z="2" s="M+2H" />
          <p rt="15.238" x="457.7834" y="38330.47" v="426147" z="2" s="M+2H+1" />
          <p rt="15.240" x="458.2848" y="12877.76" v="140954" z="2" s="M+2H+2" />
          <p rt="15.232" x="458.7857" y="2603.06" v="28162" z="2" s="M+2H+3" />
          <p rt="15.238" x="913.5542" y="47333.22" v="472505" z="1" s="M+H" />
          <p rt="15.239" x="914.5577" y="27391.45" v="274909" z="1" s="M+H+1" />
          <p rt="15.238" x="915.5601" y="8279.14" v="80219" z="1" s="M+H+2" />
          <p rt="15.231" x="916.5629" y="1231.78" v="11823" z="1" s="M+H+3" />
        </MSPeaks>
      </Spectrum>
    </Compound>
    <Compound algo="FindByMolecularFeature">
      <Location m="829.4786" rt="15.239" y="155150" v="3504975" />
      <Spectrum type="MFE" cpdAlgo="FindByMolecularFeature">
        <MSDetails p="+" />
        <Device type="TimeOfFlight" />
        <MSPeaks>
          <p rt="15.239" x="415.7468" y="32936.86" v="353754" z="2" s="M+2H" />
          <p rt="15.241" x="416.2483" y="16421.12" v="176418" z="2" s="M+2H+1" />
          <p rt="15.239" x="416.7489" y="6039.83" v="61083" z="2" s="M+2H+2" />
          <p rt="15.295" x="417.2468" y="393.30" v="5840" z="2" s="M+2H+3" />
          <p rt="15.239" x="830.4858" y="155149.59" v="1728298" z="1" s="M+H" />
          <p rt="15.239" x="831.4885" y="74517.87" v="828109" z="1" s="M+H+1" />
          <p rt="15.237" x="832.4892" y="25020.33" v="277611" z="1" s="M+H+2" />
          <p rt="15.239" x="833.4890" y="6756.99" v="73862" z="1" s="M+H+3" />
        </MSPeaks>
      </Spectrum>
    </Compound>
    <Compound algo="FindByMolecularFeature">
      <Location m="863.4616" rt="15.239" y="59098" v="1392849" />
      <Spectrum type="MFE" cpdAlgo="FindByMolecularFeature">
        <MSDetails p="+" />
        <Device type="TimeOfFlight" />
        <MSPeaks>
          <p rt="15.242" x="432.7388" y="12734.72" v="138864" z="2" s="M+2H" />
          <p rt="15.235" x="433.2406" y="7341.65" v="75014" z="2" s="M+2H+1" />
          <p rt="15.233" x="433.7407" y="2995.41" v="23854" z="2" s="M+2H+2" />
          <p rt="15.240" x="864.4686" y="59097.93" v="653043" z="1" s="M+H" />
          <p rt="15.239" x="865.4712" y="31361.48" v="348220" z="1" s="M+H+1" />
          <p rt="15.241" x="866.4724" y="11605.49" v="126658" z="1" s="M+H+2" />
          <p rt="15.235" x="867.4732" y="2523.15" v="27196" z="1" s="M+H+3" />
        </MSPeaks>
      </Spectrum>
    </Compound>
    <Compound algo="FindByMolecularFeature">
      <Location m="948.5516" rt="15.240" y="50869" v="2068494" />
      <Spectrum type="MFE" cpdAlgo="FindByMolecularFeature">
        <MSDetails p="+" />
        <Device type="TimeOfFlight" />
        <MSPeaks>
          <p rt="15.240" x="475.2836" y="49009.30" v="545768" z="2" s="M+2H" />
          <p rt="15.241" x="475.7850" y="28794.00" v="318787" z="2" s="M+2H+1" />
          <p rt="15.235" x="476.2808" y="14773.70" v="150919" z="2" s="M+2H+2" />
          <p rt="15.245" x="476.7817" y="2617.69" v="26737" z="2" s="M+2H+3" />
          <p rt="15.242" x="949.5578" y="50868.61" v="564938" z="1" s="M+H" />
          <p rt="15.240" x="950.5608" y="28178.05" v="313588" z="1" s="M+H+1" />
          <p rt="15.235" x="951.5619" y="10646.04" v="116181" z="1" s="M+H+2" />
          <p rt="15.240" x="952.5629" y="2936.62" v="31576" z="1" s="M+H+3" />
        </MSPeaks>
      </Spectrum>
    </Compound>
    <Compound algo="FindByMolecularFeature">
      <Location m="119.0737" rt="15.242" y="64136" v="807099" />
      <Spectrum type="MFE" cpdAlgo="FindByMolecularFeature">
        <MSDetails p="+" />
        <Device type="TimeOfFlight" />
        <MSPeaks>
          <p rt="15.241" x="120.0809" y="64136.00" v="751567" z="1" s="M+H" />
          <p rt="15.244" x="121.0837" y="11740.75" v="55532" z="1" s="M+H+1" />
        </MSPeaks>
      </Spectrum>
    </Compound>
    <Compound algo="FindByMolecularFeature">
      <Location m="1014.4957" rt="15.243" y="356744" v="10269467" />
      <Spectrum type="MFE" cpdAlgo="FindByMolecularFeature">
        <MSDetails p="+" />
        <Device type="TimeOfFlight" />
        <MSPeaks>
          <p rt="15.243" x="508.2551" y="356743.75" v="5294944" z="2" s="M+2H" />
          <p rt="15.244" x="508.7563" y="220377.77" v="3270269" z="2" s="M+2H+1" />
          <p rt="15.242" x="509.2566" y="87835.38" v="1297564" z="2" s="M+2H+2" />
          <p rt="15.239" x="509.7568" y="27481.28" v="406691" z="2" s="M+2H+3" />
        </MSPeaks>
      </Spectrum>
    </Compound>
    <Compound algo="FindByMolecularFeature">
      <Location m="998.5166" rt="15.243" y="53463" v="2383791" />
      <Spectrum type="MFE" cpdAlgo="FindByMolecularFeature">
        <MSDetails p="+" />
        <Device type="TimeOfFlight" />
        <MSPeaks>
          <p rt="15.245" x="500.2656" y="40277.96" v="575037" z="2" s="M+2H" />
          <p rt="15.242" x="500.7670" y="29613.38" v="416161" z="2" s="M+2H+1" />
          <p rt="15.245" x="501.2623" y="53463.13" v="761993" z="2" s="M+2H+2" />
          <p rt="15.239" x="501.7629" y="30496.08" v="427233" z="2" s="M+2H+3" />
          <p rt="15.244" x="502.2633" y="11028.36" v="155838" z="2" s="M+2H+4" />
          <p rt="15.250" x="502.7633" y="3444.49" v="47530" z="2" s="M+2H+5" />
        </MSPeaks>
      </Spectrum>
    </Compound>
    <Compound algo="FindByMolecularFeature">
      <Location m="1029.4608" rt="15.244" y="361753" v="13357440" />
      <Spectrum type="MFE" cpdAlgo="FindByMolecularFeature">
        <MSDetails p="+" />
        <Device type="TimeOfFlight" />
        <MSPeaks>
          <p rt="15.246" x="515.7377" y="348859.19" v="5212262" z="2" s="M+2H" />
          <p rt="15.244" x="516.2401" y="361753.38" v="5415289" z="2" s="M+2H+1" />
          <p rt="15.243" x="516.7410" y="181362.52" v="2729889" z="2" s="M+2H+2" />
        </MSPeaks>
      </Spectrum>
    </Compound>
    <Compound algo="FindByMolecularFeature">
      <Location m="516.2342" rt="15.245" y="272557" v="6535190" />
      <Spectrum type="MFE" cpdAlgo="FindByMolecularFeature">
        <MSDetails p="+" />
        <Device type="TimeOfFlight" />
        <MSPeaks>
          <p rt="15.244" x="517.2415" y="272556.81" v="4032733" z="1" s="M+H" />
          <p rt="15.244" x="518.2407" y="131968.97" v="1976499" z="1" s="M+H+1" />
          <p rt="15.249" x="519.2401" y="35577.38" v="525958" z="1" s="M+H+2" />
        </MSPeaks>
      </Spectrum>
    </Compound>
    <Compound algo="FindByMolecularFeature">
      <Location m="976.5470" rt="15.246" y="15222959" v="666490624" />
      <Spectrum type="MFE" cpdAlgo="FindByMolecularFeature">
        <MSDetails p="+" />
        <Device type="TimeOfFlight" />
        <MSPeaks>
          <p rt="15.239" x="489.2816" y="4230497.50" v="50642596" z="2" sat="true" s="M+2H" />
          <p rt="15.238" x="489.7831" y="2550304.00" v="31032572" z="2" sat="true" s="M+2H+1" />
          <p rt="15.236" x="490.2839" y="934515.69" v="11663231" z="2" s="M+2H+2" />
          <p rt="15.237" x="490.7846" y="281558.13" v="3401742" z="2" s="M+2H+3" />
          <p rt="15.239" x="491.2848" y="68744.70" v="816527" z="2" s="M+2H+4" />
          <p rt="15.241" x="491.7852" y="12755.84" v="155531" z="2" s="M+2H+5" />
          <p rt="15.240" x="492.2852" y="1847.93" v="25031" z="2" s="M+2H+6" />
          <p rt="15.250" x="977.5539" y="15222959.00" v="249647616" z="1" sat="true" s="M+H" />
          <p rt="15.248" x="978.5572" y="9083544.00" v="190306784" z="1" sat="true" s="M+H+1" />
          <p rt="15.244" x="979.5588" y="3377797.25" v="93803840" z="1" sat="true" s="M+H+2" />
          <p rt="15.242" x="980.5600" y="969030.06" v="27300652" z="1" s="M+H+3" />
          <p rt="15.238" x="981.5615" y="88292.45" v="6136759" z="1" s="M+H+4" />
          <p rt="15.243" x="982.5621" y="42763.23" v="1212799" z="1" s="M+H+5" />
          <p rt="15.250" x="983.5624" y="33195.54" v="344947" z="1" s="M+H+6" />
        </MSPeaks>
      </Spectrum>
    </Compound>
    <Compound algo="FindByMolecularFeature">
      <Location m="517.7335" rt="15.247" y="72106" v="1297316" />
      <Spectrum type="MFE" cpdAlgo="FindByMolecularFeature">
        <MSDetails p="+" />
        <Device type="TimeOfFlight" />
        <MSPeaks>
          <p rt="15.243" x="518.7408" y="72106.14" v="1024041" z="1" s="M+H" />
          <p rt="15.242" x="519.7399" y="15540.05" v="220548" z="1" s="M+H+1" />
          <p rt="15.292" x="520.7413" y="6027.71" v="52727" z="1" s="M+H+2" />
        </MSPeaks>
      </Spectrum>
    </Compound>
    <Compound algo="FindByMolecularFeature">
      <Location m="350.2461" rt="15.272" y="236626" v="2917832" />
      <Spectrum type="MFE" cpdAlgo="FindByMolecularFeature">
        <MSDetails p="+" />
        <Device type="TimeOfFlight" />
        <MSPeaks>
          <p rt="15.273" x="351.2534" y="236625.52" v="2274000" z="1" s="M+H" />
          <p rt="15.272" x="352.2565" y="51263.83" v="567634" z="1" s="M+H+1" />
          <p rt="15.259" x="353.2622" y="9281.23" v="76198" z="1" s="M+H+2" />
        </MSPeaks>
      </Spectrum>
    </Compound>
    <Compound algo="FindByMolecularFeature">
      <Location m="1067.4990" rt="15.338" y="65617" v="1126872" />
      <Spectrum type="MFE" cpdAlgo="FindByMolecularFeature">
        <MSDetails p="+" />
        <Device type="TimeOfFlight" />
        <MSPeaks>
          <p rt="15.339" x="534.7568" y="65617.07" v="555428" z="2" s="M+2H" />
          <p rt="15.337" x="535.2582" y="43093.40" v="353209" z="2" s="M+2H+1" />
          <p rt="15.337" x="535.7582" y="19728.31" v="160721" z="2" s="M+2H+2" />
          <p rt="15.334" x="536.2585" y="7137.70" v="57514" z="2" s="M+2H+3" />
        </MSPeaks>
      </Spectrum>
    </Compound>
    <Compound algo="FindByMolecularFeature">
      <Location m="199.1937" rt="15.341" y="54090" v="629296" />
      <Spectrum type="MFE" cpdAlgo="FindByMolecularFeature">
        <MSDetails p="+" />
        <Device type="TimeOfFlight" />
        <MSPeaks>
          <p rt="15.341" x="200.2009" y="54090.24" v="548962" z="1" s="M+H" />
          <p rt="15.337" x="201.2041" y="7866.54" v="80334" z="1" s="M+H+1" />
        </MSPeaks>
      </Spectrum>
    </Compound>
    <Compound algo="FindByMolecularFeature">
      <Location m="1014.5007" rt="15.379" y="67255" v="1445401" />
      <Spectrum type="MFE" cpdAlgo="FindByMolecularFeature">
        <MSDetails p="+" />
        <Device type="TimeOfFlight" />
        <MSPeaks>
          <p rt="15.379" x="1015.5080" y="67254.62" v="744977" z="1" s="M+H" />
          <p rt="15.379" x="1016.5110" y="38311.39" v="421857" z="1" s="M+H+1" />
          <p rt="15.376" x="1017.5107" y="19201.44" v="206617" z="1" s="M+H+2" />
          <p rt="15.379" x="1018.5116" y="6599.58" v="71950" z="1" s="M+H+3" />
        </MSPeaks>
      </Spectrum>
    </Compound>
    <Compound algo="FindByMolecularFeature">
      <Location m="276.2093" rt="15.430" y="426310" v="4803608" />
      <Spectrum type="MFE" cpdAlgo="FindByMolecularFeature">
        <MSDetails p="+" />
        <Device type="TimeOfFlight" />
        <MSPeaks>
          <p rt="15.430" x="277.2166" y="426309.84" v="3954433" z="1" s="M+H" />
          <p rt="15.429" x="278.2199" y="88251.75" v="804224" z="1" s="M+H+1" />
          <p rt="15.424" x="553.4251" y="3132.92" v="16726" z="1" s="2M+H" />
          <p rt="15.420" x="554.4286" y="1363.34" v="5749" z="1" s="2M+H+1" />
        </MSPeaks>
      </Spectrum>
    </Compound>
    <Compound algo="FindByMolecularFeature">
      <Location m="276.1514" rt="15.439" y="74096" v="653717" />
      <Spectrum type="MFE" cpdAlgo="FindByMolecularFeature">
        <MSDetails p="+" />
        <Device type="TimeOfFlight" />
        <MSPeaks>
          <p rt="15.439" x="277.1587" y="74095.98" v="526472" z="1" s="M+H" />
          <p rt="15.440" x="278.1623" y="16935.09" v="115550" z="1" s="M+H+1" />
          <p rt="15.458" x="279.1661" y="2115.69" v="11695" z="1" s="M+H+2" />
        </MSPeaks>
      </Spectrum>
    </Compound>
    <Compound algo="FindByMolecularFeature">
      <Location m="544.2677" rt="15.440" y="281066" v="2711582" />
      <Spectrum type="MFE" cpdAlgo="FindByMolecularFeature">
        <MSDetails p="+" />
        <Device type="TimeOfFlight" />
        <MSPeaks>
          <p rt="15.440" x="545.2750" y="281065.84" v="1945272" z="1" s="M+H" />
          <p rt="15.440" x="546.2786" y="86914.66" v="611376" z="1" s="M+H+1" />
          <p rt="15.437" x="547.2806" y="20162.01" v="133349" z="1" s="M+H+2" />
          <p rt="15.438" x="548.2828" y="3046.00" v="21586" z="1" s="M+H+3" />
        </MSPeaks>
      </Spectrum>
    </Compound>
    <Compound algo="FindByMolecularFeature">
      <Location m="357.1943" rt="15.489" y="206980" v="1616061" />
      <Spectrum type="MFE" cpdAlgo="FindByMolecularFeature">
        <MSDetails p="+" />
        <Device type="TimeOfFlight" />
        <MSPeaks>
          <p rt="15.490" x="358.2016" y="206980.34" v="1273897" z="1" s="M+H" />
          <p rt="15.487" x="359.2046" y="49418.93" v="296128" z="1" s="M+H+1" />
          <p rt="15.490" x="360.2077" y="7109.39" v="42857" z="1" s="M+H+2" />
          <p rt="15.473" x="361.2147" y="546.97" v="3179" z="1" s="M+H+3" />
        </MSPeaks>
      </Spectrum>
    </Compound>
    <Compound algo="FindByMolecularFeature">
      <Location m="300.2091" rt="15.535" y="113134" v="1131424" />
      <Spectrum type="MFE" cpdAlgo="FindByMolecularFeature">
        <MSDetails p="+" />
        <Device type="TimeOfFlight" />
        <MSPeaks>
          <p rt="15.535" x="301.2163" y="113134.45" v="900421" z="1" s="M+H" />
          <p rt="15.534" x="302.2195" y="24354.36" v="192000" z="1" s="M+H+1" />
          <p rt="15.536" x="303.2252" y="3870.96" v="35000" z="1" s="M+H+2" />
          <p rt="15.505" x="304.2291" y="524.81" v="4002" z="1" s="M+H+3" />
        </MSPeaks>
      </Spectrum>
    </Compound>
    <Compound algo="FindByMolecularFeature">
      <Location m="283.3241" rt="15.552" y="145078" v="2481676" />
      <Spectrum type="MFE" cpdAlgo="FindByMolecularFeature">
        <MSDetails p="+" />
        <Device type="TimeOfFlight" />
        <MSPeaks>
          <p rt="15.552" x="284.3314" y="145078.16" v="2016533" z="1" s="M+H" />
          <p rt="15.550" x="285.3346" y="30974.21" v="424336" z="1" s="M+H+1" />
          <p rt="15.563" x="286.3374" y="3524.38" v="40807" z="1" s="M+H+2" />
        </MSPeaks>
      </Spectrum>
    </Compound>
    <Compound algo="FindByMolecularFeature">
      <Location m="1067.4994" rt="15.556" y="111925" v="1933400" />
      <Spectrum type="MFE" cpdAlgo="FindByMolecularFeature">
        <MSDetails p="+" />
        <Device type="TimeOfFlight" />
        <MSPeaks>
          <p rt="15.557" x="534.7570" y="111925.34" v="909087" z="2" s="M+2H" />
          <p rt="15.555" x="535.2583" y="74912.53" v="619972" z="2" s="M+2H+1" />
          <p rt="15.556" x="535.7586" y="33812.95" v="276859" z="2" s="M+2H+2" />
          <p rt="15.556" x="536.2586" y="11774.22" v="96924" z="2" s="M+2H+3" />
          <p rt="15.559" x="536.7591" y="3789.52" v="30558" z="2" s="M+2H+4" />
        </MSPeaks>
      </Spectrum>
    </Compound>
    <Compound algo="FindByMolecularFeature">
      <Location m="1120.4114" rt="15.558" y="108863" v="2320824" />
      <Spectrum type="MFE" cpdAlgo="FindByMolecularFeature">
        <MSDetails p="+" />
        <Device type="TimeOfFlight" />
        <MSPeaks>
          <p rt="15.559" x="561.2130" y="95670.72" v="835459" z="2" s="M+2H" />
          <p rt="15.556" x="561.7152" y="108862.55" v="946428" z="2" s="M+2H+1" />
          <p rt="15.558" x="562.2163" y="62683.83" v="538936" z="2" s="M+2H+2" />
        </MSPeaks>
      </Spectrum>
    </Compound>
    <Compound algo="FindByMolecularFeature">
      <Location m="561.7095" rt="15.559" y="90322" v="1412846" />
      <Spectrum type="MFE" cpdAlgo="FindByMolecularFeature">
        <MSDetails p="+" />
        <Device type="TimeOfFlight" />
        <MSPeaks>
          <p rt="15.559" x="562.7168" y="90321.95" v="825673" z="1" s="M+H" />
          <p rt="15.559" x="563.7162" y="46216.96" v="417168" z="1" s="M+H+1" />
          <p rt="15.555" x="564.7159" y="14464.34" v="131138" z="1" s="M+H+2" />
          <p rt="15.558" x="565.7142" y="4224.55" v="38866" z="1" s="M+H+3" />
        </MSPeaks>
      </Spectrum>
    </Compound>
    <Compound algo="FindByMolecularFeature">
      <Location m="1105.4459" rt="15.560" y="87827" v="1687550" />
      <Spectrum type="MFE" cpdAlgo="FindByMolecularFeature">
        <MSDetails p="+" />
        <Device type="TimeOfFlight" />
        <MSPeaks>
          <p rt="15.561" x="553.7302" y="87827.38" v="800545" z="2" s="M+2H" />
          <p rt="15.561" x="554.2317" y="55741.87" v="509871" z="2" s="M+2H+1" />
          <p rt="15.556" x="554.7317" y="26976.35" v="284111" z="2" s="M+2H+2" />
          <p rt="15.558" x="555.2318" y="10117.48" v="93023" z="2" s="M+2H+3" />
        </MSPeaks>
      </Spectrum>
    </Compound>
    <Compound algo="FindByMolecularFeature">
      <Location m="262.2296" rt="15.591" y="52116" v="774738" />
      <Spectrum type="MFE" cpdAlgo="FindByMolecularFeature">
        <MSDetails p="+" />
        <Device type="TimeOfFlight" />
        <MSPeaks>
          <p rt="15.591" x="263.2368" y="52115.68" v="642230" z="1" s="M+H" />
          <p rt="15.590" x="264.2400" y="11027.46" v="132508" z="1" s="M+H+1" />
        </MSPeaks>
      </Spectrum>
    </Compound>
    <Compound algo="FindByMolecularFeature">
      <Location m="218.1671" rt="15.839" y="361269" v="3043771" />
      <Spectrum type="MFE" cpdAlgo="FindByMolecularFeature">
        <MSDetails p="+" />
        <Device type="TimeOfFlight" />
        <MSPeaks>
          <p rt="15.839" x="219.1744" y="361268.69" v="2558704" z="1" s="M+H" />
          <p rt="15.838" x="220.1775" y="61812.51" v="438640" z="1" s="M+H+1" />
          <p rt="15.834" x="221.1810" y="6343.09" v="46427" z="1" s="M+H+2" />
        </MSPeaks>
      </Spectrum>
    </Compound>
    <Compound algo="FindByMolecularFeature">
      <Location m="292.2040" rt="15.841" y="298225" v="2749878" />
      <Spectrum type="MFE" cpdAlgo="FindByMolecularFeature">
        <MSDetails p="+" />
        <Device type="TimeOfFlight" />
        <MSPeaks>
          <p rt="15.842" x="293.2113" y="298225.00" v="2250412" z="1" s="M+H" />
          <p rt="15.841" x="294.2148" y="56480.28" v="421711" z="1" s="M+H+1" />
          <p rt="15.843" x="295.2237" y="9265.44" v="70484" z="1" s="M+H+2" />
          <p rt="15.788" x="296.2284" y="708.75" v="7272" z="1" s="M+H+3" />
        </MSPeaks>
      </Spectrum>
    </Compound>
    <Compound algo="FindByMolecularFeature">
      <Location m="274.1933" rt="15.845" y="257925" v="2429279" />
      <Spectrum type="MFE" cpdAlgo="FindByMolecularFeature">
        <MSDetails p="+" />
        <Device type="TimeOfFlight" />
        <MSPeaks>
          <p rt="15.845" x="275.2006" y="257924.83" v="2019900" z="1" s="M+H" />
          <p rt="15.845" x="276.2039" y="50837.80" v="409379" z="1" s="M+H+1" />
        </MSPeaks>
      </Spectrum>
    </Compound>
    <Compound algo="FindByMolecularFeature">
      <Location m="295.2511" rt="15.846" y="71493" v="747629" />
      <Spectrum type="MFE" cpdAlgo="FindByMolecularFeature">
        <MSDetails p="+" />
        <Device type="TimeOfFlight" />
        <MSPeaks>
          <p rt="15.846" x="296.2584" y="71492.81" v="591884" z="1" s="M+H" />
          <p rt="15.844" x="297.2584" y="19921.95" v="146621" z="1" s="M+H+1" />
          <p rt="15.858" x="298.2616" y="2938.35" v="9124" z="1" s="M+H+2" />
        </MSPeaks>
      </Spectrum>
    </Compound>
    <Compound algo="FindByMolecularFeature">
      <Location m="928.5417" rt="15.848" y="57838" v="681325" />
      <Spectrum type="MFE" cpdAlgo="FindByMolecularFeature">
        <MSDetails p="+" />
        <Device type="TimeOfFlight" />
        <MSPeaks>
          <p rt="15.848" x="929.5490" y="57837.84" v="382346" z="1" s="M+H" />
          <p rt="15.849" x="930.5522" y="32370.69" v="209764" z="1" s="M+H+1" />
          <p rt="15.846" x="931.5554" y="11156.71" v="73271" z="1" s="M+H+2" />
          <p rt="15.839" x="932.5580" y="2422.21" v="15945" z="1" s="M+H+3" />
        </MSPeaks>
      </Spectrum>
    </Compound>
    <Compound algo="FindByMolecularFeature">
      <Location m="1063.5594" rt="15.859" y="313299" v="5898381" />
      <Spectrum type="MFE" cpdAlgo="FindByMolecularFeature">
        <MSDetails p="+" />
        <Device type="TimeOfFlight" />
        <MSPeaks>
          <p rt="15.859" x="532.7870" y="313299.47" v="2868722" z="2" s="M+2H" />
          <p rt="15.859" x="533.2884" y="209388.61" v="1919371" z="2" s="M+2H+1" />
          <p rt="15.858" x="533.7888" y="87469.61" v="797976" z="2" s="M+2H+2" />
          <p rt="15.857" x="534.2895" y="27224.03" v="247473" z="2" s="M+2H+3" />
          <p rt="15.858" x="534.7894" y="7286.17" v="64839" z="2" s="M+2H+4" />
        </MSPeaks>
      </Spectrum>
    </Compound>
    <Compound algo="FindByMolecularFeature">
      <Location m="1101.5049" rt="15.859" y="75070" v="1139076" />
      <Spectrum type="MFE" cpdAlgo="FindByMolecularFeature">
        <MSDetails p="+" />
        <Device type="TimeOfFlight" />
        <MSPeaks>
          <p rt="15.858" x="551.7597" y="75070.02" v="683111" z="2" s="M+2H" />
          <p rt="15.861" x="552.2613" y="50177.14" v="455965" z="2" s="M+2H+1" />
        </MSPeaks>
      </Spectrum>
    </Compound>
    <Compound algo="FindByMolecularFeature">
      <Location m="279.2539" rt="15.860" y="152163" v="1233409" />
      <Spectrum type="MFE" cpdAlgo="FindByMolecularFeature">
        <MSDetails p="+" />
        <Device type="TimeOfFlight" />
        <MSPeaks>
          <p rt="15.859" x="280.2612" y="152163.23" v="1028129" z="1" s="M+H" />
          <p rt="15.866" x="281.2650" y="25350.86" v="180082" z="1" s="M+H+1" />
          <p rt="15.853" x="282.2710" y="3313.92" v="25197" z="1" s="M+H+2" />
        </MSPeaks>
      </Spectrum>
    </Compound>
    <Compound algo="FindByMolecularFeature">
      <Location m="1117.4756" rt="15.860" y="81929" v="1135906" />
      <Spectrum type="MFE" cpdAlgo="FindByMolecularFeature">
        <MSDetails p="+" />
        <Device type="TimeOfFlight" />
        <MSPeaks>
          <p rt="15.861" x="559.7451" y="81928.74" v="745452" z="2" s="M+2H" />
          <p rt="15.859" x="560.2464" y="44102.23" v="390454" z="2" s="M+2H+1" />
        </MSPeaks>
      </Spectrum>
    </Compound>
    <Compound algo="FindByMolecularFeature">
      <Location m="645.3819" rt="15.930" y="63755" v="686303" />
      <Spectrum type="MFE" cpdAlgo="FindByMolecularFeature">
        <MSDetails p="+" />
        <Device type="TimeOfFlight" />
        <MSPeaks>
          <p rt="15.933" x="646.3892" y="63755.24" v="353971" z="1" s="M+H" />
          <p rt="15.925" x="647.3934" y="33686.55" v="256481" z="1" s="M+H+1" />
          <p rt="15.925" x="648.3978" y="9181.20" v="75851" z="1" s="M+H+2" />
        </MSPeaks>
      </Spectrum>
    </Compound>
    <Compound algo="FindByMolecularFeature">
      <Location m="260.2142" rt="15.946" y="146007" v="1499435" />
      <Spectrum type="MFE" cpdAlgo="FindByMolecularFeature">
        <MSDetails p="+" />
        <Device type="TimeOfFlight" />
        <MSPeaks>
          <p rt="15.949" x="261.2215" y="146007.41" v="1212110" z="1" s="M+H" />
          <p rt="15.933" x="262.2246" y="26590.63" v="287325" z="1" s="M+H+1" />
        </MSPeaks>
      </Spectrum>
    </Compound>
    <Compound algo="FindByMolecularFeature">
      <Location m="278.2251" rt="15.953" y="2535130" v="31368418" />
      <Spectrum type="MFE" cpdAlgo="FindByMolecularFeature">
        <MSDetails p="+" />
        <Device type="TimeOfFlight" />
        <MSPeaks>
          <p rt="15.953" x="279.2324" y="2535129.75" v="25573358" z="1" sat="true" s="M+H" />
          <p rt="15.954" x="280.2364" y="506927.59" v="5102460" z="1" s="M+H+1" />
          <p rt="15.936" x="281.2399" y="51624.83" v="636418" z="1" s="M+H+2" />
          <p rt="15.921" x="282.2433" y="4420.44" v="56181" z="1" s="M+H+3" />
        </MSPeaks>
      </Spectrum>
    </Compound>
    <Compound algo="FindByMolecularFeature">
      <Location m="1119.4668" rt="15.969" y="111925" v="3151290" />
      <Spectrum type="MFE" cpdAlgo="FindByMolecularFeature">
        <MSDetails p="+" />
        <Device type="TimeOfFlight" />
        <MSPeaks>
          <p rt="15.975" x="560.7407" y="111924.80" v="1556875" z="2" s="M+2H" />
          <p rt="15.983" x="561.2415" y="71510.81" v="999224" z="2" s="M+2H+1" />
          <p rt="15.925" x="561.7433" y="44303.84" v="595191" z="2" s="M+2H+2" />
        </MSPeaks>
      </Spectrum>
    </Compound>
    <Compound algo="FindByMolecularFeature">
      <Location m="1081.5160" rt="16.006" y="296859" v="5028030" />
      <Spectrum type="MFE" cpdAlgo="FindByMolecularFeature">
        <MSDetails p="+" />
        <Device type="TimeOfFlight" />
        <MSPeaks>
          <p rt="16.005" x="541.7653" y="296859.28" v="2320116" z="2" s="M+2H" />
          <p rt="16.008" x="542.2664" y="197753.41" v="1546650" z="2" s="M+2H+1" />
          <p rt="16.006" x="542.7665" y="99751.83" v="778616" z="2" s="M+2H+2" />
          <p rt="16.006" x="543.2668" y="36030.84" v="281615" z="2" s="M+2H+3" />
          <p rt="15.997" x="543.7676" y="13093.94" v="101032" z="2" s="M+2H+4" />
        </MSPeaks>
      </Spectrum>
    </Compound>
    <Compound algo="FindByMolecularFeature">
      <Location m="295.2514" rt="16.035" y="309874" v="3872310" />
      <Spectrum type="MFE" cpdAlgo="FindByMolecularFeature">
        <MSDetails p="+" />
        <Device type="TimeOfFlight" />
        <MSPeaks>
          <p rt="16.036" x="296.2586" y="309874.00" v="3120497" z="1" s="M+H" />
          <p rt="16.028" x="297.2591" y="72893.44" v="689314" z="1" s="M+H+1" />
          <p rt="16.026" x="298.2602" y="9613.24" v="62499" z="1" s="M+H+2" />
        </MSPeaks>
      </Spectrum>
    </Compound>
    <Compound algo="FindByMolecularFeature">
      <Location m="274.1932" rt="16.109" y="189407" v="1587564" />
      <Spectrum type="MFE" cpdAlgo="FindByMolecularFeature">
        <MSDetails p="+" />
        <Device type="TimeOfFlight" />
        <MSPeaks>
          <p rt="16.109" x="275.2005" y="189407.19" v="1315043" z="1" s="M+H" />
          <p rt="16.106" x="276.2038" y="37310.57" v="272522" z="1" s="M+H+1" />
        </MSPeaks>
      </Spectrum>
    </Compound>
    <Compound algo="FindByMolecularFeature">
      <Location m="292.2039" rt="16.110" y="177554" v="1467622" />
      <Spectrum type="MFE" cpdAlgo="FindByMolecularFeature">
        <MSDetails p="+" />
        <Device type="TimeOfFlight" />
        <MSPeaks>
          <p rt="16.110" x="293.2111" y="177553.50" v="1211239" z="1" s="M+H" />
          <p rt="16.109" x="294.2146" y="32759.73" v="219888" z="1" s="M+H+1" />
          <p rt="16.104" x="295.2235" y="4587.47" v="36495" z="1" s="M+H+2" />
        </MSPeaks>
      </Spectrum>
    </Compound>
    <Compound algo="FindByMolecularFeature">
      <Location m="286.2298" rt="16.114" y="133641" v="1265015" />
      <Spectrum type="MFE" cpdAlgo="FindByMolecularFeature">
        <MSDetails p="+" />
        <Device type="TimeOfFlight" />
        <MSPeaks>
          <p rt="16.114" x="287.2370" y="133640.84" v="1010714" z="1" s="M+H" />
          <p rt="16.115" x="288.2405" y="29553.49" v="227260" z="1" s="M+H+1" />
          <p rt="16.112" x="289.2477" y="3850.50" v="27042" z="1" s="M+H+2" />
        </MSPeaks>
      </Spectrum>
    </Compound>
    <Compound algo="FindByMolecularFeature">
      <Location m="1081.5161" rt="16.222" y="309131" v="5954138" />
      <Spectrum type="MFE" cpdAlgo="FindByMolecularFeature">
        <MSDetails p="+" />
        <Device type="TimeOfFlight" />
        <MSPeaks>
          <p rt="16.223" x="541.7653" y="309131.00" v="2761397" z="2" s="M+2H" />
          <p rt="16.222" x="542.2666" y="207666.28" v="1850509" z="2" s="M+2H+1" />
          <p rt="16.221" x="542.7667" y="102084.95" v="905370" z="2" s="M+2H+2" />
          <p rt="16.219" x="543.2668" y="36378.05" v="325210" z="2" s="M+2H+3" />
          <p rt="16.218" x="543.7673" y="10123.23" v="90226" z="2" s="M+2H+4" />
          <p rt="16.222" x="544.2689" y="2446.95" v="21426" z="2" s="M+2H+5" />
        </MSPeaks>
      </Spectrum>
    </Compound>
    <Compound algo="FindByMolecularFeature">
      <Location m="1134.4276" rt="16.228" y="194120" v="5240257" />
      <Spectrum type="MFE" cpdAlgo="FindByMolecularFeature">
        <MSDetails p="+" />
        <Device type="TimeOfFlight" />
        <MSPeaks>
          <p rt="16.228" x="568.2211" y="163187.05" v="1846120" z="2" s="M+2H" />
          <p rt="16.228" x="568.7234" y="194119.77" v="2177117" z="2" s="M+2H+1" />
          <p rt="16.228" x="569.2244" y="107789.25" v="1217020" z="2" s="M+2H+2" />
        </MSPeaks>
      </Spectrum>
    </Compound>
    <Compound algo="FindByMolecularFeature">
      <Location m="1119.4621" rt="16.229" y="131073" v="3132998" />
      <Spectrum type="MFE" cpdAlgo="FindByMolecularFeature">
        <MSDetails p="+" />
        <Device type="TimeOfFlight" />
        <MSPeaks>
          <p rt="16.231" x="560.7383" y="131072.97" v="1467509" z="2" s="M+2H" />
          <p rt="16.227" x="561.2397" y="86096.88" v="959345" z="2" s="M+2H+1" />
          <p rt="16.229" x="561.7399" y="39776.55" v="454295" z="2" s="M+2H+2" />
          <p rt="16.230" x="562.2400" y="16050.78" v="183112" z="2" s="M+2H+3" />
          <p rt="16.227" x="562.7384" y="6285.89" v="68735" z="2" s="M+2H+4" />
        </MSPeaks>
      </Spectrum>
    </Compound>
    <Compound algo="FindByMolecularFeature">
      <Location m="568.7176" rt="16.230" y="164316" v="3159984" />
      <Spectrum type="MFE" cpdAlgo="FindByMolecularFeature">
        <MSDetails p="+" />
        <Device type="TimeOfFlight" />
        <MSPeaks>
          <p rt="16.229" x="569.7249" y="164315.75" v="1900040" z="1" s="M+H" />
          <p rt="16.231" x="570.7243" y="84913.89" v="976066" z="1" s="M+H+1" />
          <p rt="16.232" x="571.7238" y="26033.69" v="283879" z="1" s="M+H+2" />
        </MSPeaks>
      </Spectrum>
    </Compound>
    <Compound algo="FindByMolecularFeature">
      <Location m="225.2093" rt="16.262" y="69134" v="709648" />
      <Spectrum type="MFE" cpdAlgo="FindByMolecularFeature">
        <MSDetails p="+" />
        <Device type="TimeOfFlight" />
        <MSPeaks>
          <p rt="16.263" x="226.2166" y="69133.95" v="615037" z="1" s="M+H" />
          <p rt="16.258" x="227.2200" y="10711.35" v="94611" z="1" s="M+H+1" />
        </MSPeaks>
      </Spectrum>
    </Compound>
    <Compound algo="FindByMolecularFeature">
      <Location m="992.5420" rt="16.316" y="1036800" v="14562864" />
      <Spectrum type="MFE" cpdAlgo="FindByMolecularFeature">
        <MSDetails p="+" />
        <Device type="TimeOfFlight" />
        <MSPeaks>
          <p rt="16.320" x="497.2784" y="17919.00" v="144073" z="2" s="M+2H" />
          <p rt="16.322" x="497.7798" y="11452.69" v="89596" z="2" s="M+2H+1" />
          <p rt="16.324" x="498.2810" y="4464.29" v="34058" z="2" s="M+2H+2" />
          <p rt="16.312" x="498.7804" y="1135.12" v="8660" z="2" s="M+2H+3" />
          <p rt="16.316" x="993.5493" y="1036799.56" v="7584809" z="1" s="M+H" />
          <p rt="16.316" x="994.5523" y="604415.13" v="4420444" z="1" s="M+H+1" />
          <p rt="16.315" x="995.5529" y="232313.95" v="1693458" z="1" s="M+H+2" />
          <p rt="16.315" x="996.5532" y="62660.96" v="458227" z="1" s="M+H+3" />
          <p rt="16.317" x="997.5544" y="14756.69" v="105955" z="1" s="M+H+4" />
          <p rt="16.322" x="998.5569" y="3320.56" v="23586" z="1" s="M+H+5" />
        </MSPeaks>
      </Spectrum>
    </Compound>
    <Compound algo="FindByMolecularFeature">
      <Location m="1017.5718" rt="16.335" y="141162" v="1944236" />
      <Spectrum type="MFE" cpdAlgo="FindByMolecularFeature">
        <MSDetails p="+" />
        <Device type="TimeOfFlight" />
        <MSPeaks>
          <p rt="16.351" x="509.7927" y="4138.35" v="31265" z="2" s="M+2H" />
          <p rt="16.341" x="510.2961" y="2410.32" v="18672" z="2" s="M+2H+1" />
          <p rt="16.368" x="510.7960" y="1158.87" v="7045" z="2" s="M+2H+2" />
          <p rt="16.335" x="1018.5791" y="141161.78" v="992453" z="1" s="M+H" />
          <p rt="16.334" x="1019.5821" y="83167.71" v="585356" z="1" s="M+H+1" />
          <p rt="16.333" x="1020.5833" y="32042.11" v="225483" z="1" s="M+H+2" />
          <p rt="16.333" x="1021.5841" y="9343.51" v="64824" z="1" s="M+H+3" />
          <p rt="16.330" x="1022.5878" y="2590.60" v="17399" z="1" s="M+H+4" />
          <p rt="16.339" x="1023.5818" y="258.91" v="1739" z="1" s="M+H+5" />
        </MSPeaks>
      </Spectrum>
    </Compound>
    <Compound algo="FindByMolecularFeature">
      <Location m="1014.5227" rt="16.356" y="166534" v="2260337" />
      <Spectrum type="MFE" cpdAlgo="FindByMolecularFeature">
        <MSDetails p="+" />
        <Device type="TimeOfFlight" />
        <MSPeaks>
          <p rt="16.356" x="1015.5300" y="166534.30" v="1251739" z="1" s="M+H" />
          <p rt="16.356" x="1016.5326" y="97416.73" v="732707" z="1" s="M+H+1" />
          <p rt="16.356" x="1017.5343" y="36616.15" v="275891" z="1" s="M+H+2" />
        </MSPeaks>
      </Spectrum>
    </Compound>
    <Compound algo="FindByMolecularFeature">
      <Location m="325.3711" rt="16.358" y="205713" v="1511471" />
      <Spectrum type="MFE" cpdAlgo="FindByMolecularFeature">
        <MSDetails p="+" />
        <Device type="TimeOfFlight" />
        <MSPeaks>
          <p rt="16.358" x="326.3784" y="205712.97" v="1207228" z="1" s="M+H" />
          <p rt="16.358" x="327.3815" y="46436.00" v="270579" z="1" s="M+H+1" />
          <p rt="16.358" x="328.3851" y="6230.10" v="33664" z="1" s="M+H+2" />
        </MSPeaks>
      </Spectrum>
    </Compound>
    <Compound algo="FindByMolecularFeature">
      <Location m="295.2516" rt="16.391" y="589295" v="7136978" />
      <Spectrum type="MFE" cpdAlgo="FindByMolecularFeature">
        <MSDetails p="+" />
        <Device type="TimeOfFlight" />
        <MSPeaks>
          <p rt="16.392" x="296.2589" y="589294.63" v="5819338" z="1" s="M+H" />
          <p rt="16.388" x="297.2618" y="122958.76" v="1164557" z="1" s="M+H+1" />
          <p rt="16.388" x="298.2650" y="14666.85" v="144350" z="1" s="M+H+2" />
          <p rt="16.402" x="299.2680" y="872.18" v="8734" z="1" s="M+H+3" />
        </MSPeaks>
      </Spectrum>
    </Compound>
    <Compound algo="FindByMolecularFeature">
      <Location m="317.2331" rt="16.423" y="103371" v="1083814" />
      <Spectrum type="MFE" cpdAlgo="FindByMolecularFeature">
        <MSDetails p="+" />
        <Device type="TimeOfFlight" />
        <MSPeaks>
          <p rt="16.424" x="318.2404" y="103371.41" v="888310" z="1" s="M+H" />
          <p rt="16.420" x="319.2423" y="22465.44" v="173824" z="1" s="M+H+1" />
          <p rt="16.427" x="320.2443" y="2741.53" v="21681" z="1" s="M+H+2" />
        </MSPeaks>
      </Spectrum>
    </Compound>
    <Compound algo="FindByMolecularFeature">
      <Location m="278.2247" rt="16.469" y="285400" v="3779727" />
      <Spectrum type="MFE" cpdAlgo="FindByMolecularFeature">
        <MSDetails p="+" />
        <Device type="TimeOfFlight" />
        <MSPeaks>
          <p rt="16.468" x="279.2319" y="285399.84" v="3061597" z="1" s="M+H" />
          <p rt="16.467" x="280.2354" y="54985.88" v="593141" z="1" s="M+H+1" />
          <p rt="16.502" x="281.2454" y="6508.23" v="78577" z="1" s="M+H+2" />
          <p rt="16.493" x="557.4553" y="2306.56" v="17193" z="1" s="2M+H" />
          <p rt="16.488" x="558.4550" y="1063.16" v="6013" z="1" s="2M+H+1" />
        </MSPeaks>
      </Spectrum>
    </Compound>
    <Compound algo="FindByMolecularFeature">
      <Location m="234.1610" rt="16.480" y="52444" v="651420" />
      <Spectrum type="MFE" cpdAlgo="FindByMolecularFeature">
        <MSDetails p="+" />
        <Device type="TimeOfFlight" />
        <MSPeaks>
          <p rt="16.479" x="118.0861" y="9100.42" v="117197" z="2" s="M+2H" />
          <p rt="16.480" x="235.1692" y="52443.95" v="442758" z="1" s="M+H" />
          <p rt="16.483" x="236.1724" y="9422.80" v="80353" z="1" s="M+H+1" />
          <p rt="16.462" x="237.1813" y="1340.66" v="11112" z="1" s="M+H+2" />
        </MSPeaks>
      </Spectrum>
    </Compound>
    <Compound algo="FindByMolecularFeature">
      <Location m="276.2089" rt="16.548" y="140941" v="1218083" />
      <Spectrum type="MFE" cpdAlgo="FindByMolecularFeature">
        <MSDetails p="+" />
        <Device type="TimeOfFlight" />
        <MSPeaks>
          <p rt="16.548" x="277.2161" y="140940.61" v="1003421" z="1" s="M+H" />
          <p rt="16.547" x="278.2198" y="30246.02" v="214662" z="1" s="M+H+1" />
        </MSPeaks>
      </Spectrum>
    </Compound>
    <Compound algo="FindByMolecularFeature">
      <Location m="335.2461" rt="16.852" y="52304" v="569314" />
      <Spectrum type="MFE" cpdAlgo="FindByMolecularFeature">
        <MSDetails p="+" />
        <Device type="TimeOfFlight" />
        <MSPeaks>
          <p rt="16.855" x="336.2533" y="52303.61" v="418182" z="1" s="M+H" />
          <p rt="16.838" x="337.2670" y="16091.18" v="151132" z="1" s="M+H+1" />
        </MSPeaks>
      </Spectrum>
    </Compound>
    <Compound algo="FindByMolecularFeature">
      <Location m="258.1982" rt="16.852" y="123010" v="1109645" />
      <Spectrum type="MFE" cpdAlgo="FindByMolecularFeature">
        <MSDetails p="+" />
        <Device type="TimeOfFlight" />
        <MSPeaks>
          <p rt="16.853" x="259.2055" y="123010.22" v="935951" z="1" s="M+H" />
          <p rt="16.851" x="260.2088" y="23004.80" v="173694" z="1" s="M+H+1" />
        </MSPeaks>
      </Spectrum>
    </Compound>
    <Compound algo="FindByMolecularFeature">
      <Location m="294.2199" rt="16.853" y="557605" v="5865197" />
      <Spectrum type="MFE" cpdAlgo="FindByMolecularFeature">
        <MSDetails p="+" />
        <Device type="TimeOfFlight" />
        <MSPeaks>
          <p rt="16.852" x="295.2272" y="557605.31" v="4815095" z="1" s="M+H" />
          <p rt="16.853" x="296.2299" y="112445.46" v="995055" z="1" s="M+H+1" />
          <p rt="16.850" x="589.4459" y="3402.25" v="21172" z="1" s="2M+H" />
          <p rt="16.842" x="590.4493" y="1345.68" v="6352" z="1" s="2M+H+1" />
        </MSPeaks>
      </Spectrum>
    </Compound>
    <Compound algo="FindByMolecularFeature">
      <Location m="316.2010" rt="16.853" y="77482" v="674411" />
      <Spectrum type="MFE" cpdAlgo="FindByMolecularFeature">
        <MSDetails p="+" />
        <Device type="TimeOfFlight" />
        <MSPeaks>
          <p rt="16.853" x="317.2082" y="77481.94" v="563832" z="1" s="M+H" />
          <p rt="16.850" x="318.2117" y="15713.94" v="110579" z="1" s="M+H+1" />
        </MSPeaks>
      </Spectrum>
    </Compound>
    <Compound algo="FindByMolecularFeature">
      <Location m="276.2094" rt="16.853" y="1621366" v="15997616" />
      <Spectrum type="MFE" cpdAlgo="FindByMolecularFeature">
        <MSDetails p="+" />
        <Device type="TimeOfFlight" />
        <MSPeaks>
          <p rt="16.853" x="277.2167" y="1621366.38" v="13466383" z="1" s="M+H" />
          <p rt="16.853" x="278.2199" y="328948.38" v="2531233" z="1" s="M+H+1" />
        </MSPeaks>
      </Spectrum>
    </Compound>
    <Compound algo="FindByMolecularFeature">
      <Location m="236.1774" rt="16.853" y="52581" v="499209" />
      <Spectrum type="MFE" cpdAlgo="FindByMolecularFeature">
        <MSDetails p="+" />
        <Device type="TimeOfFlight" />
        <MSPeaks>
          <p rt="16.853" x="237.1847" y="52581.48" v="403032" z="1" s="M+H" />
          <p rt="16.850" x="238.1883" y="9797.00" v="75238" z="1" s="M+H+1" />
          <p rt="16.882" x="239.1938" y="2013.96" v="20940" z="1" s="M+H+2" />
        </MSPeaks>
      </Spectrum>
    </Compound>
    <Compound algo="FindByMolecularFeature">
      <Location m="393.1364" rt="16.856" y="56419" v="631088" />
      <Spectrum type="MFE" cpdAlgo="FindByMolecularFeature">
        <MSDetails p="+" />
        <Device type="TimeOfFlight" />
        <MSPeaks>
          <p rt="16.855" x="394.1436" y="56419.09" v="490490" z="1" s="M+H" />
          <p rt="16.861" x="395.1467" y="13874.83" v="117112" z="1" s="M+H+1" />
          <p rt="16.860" x="396.1523" y="2529.69" v="23486" z="1" s="M+H+2" />
        </MSPeaks>
      </Spectrum>
    </Compound>
    <Compound algo="FindByMolecularFeature">
      <Location m="317.2330" rt="16.869" y="50930" v="569846" />
      <Spectrum type="MFE" cpdAlgo="FindByMolecularFeature">
        <MSDetails p="+" />
        <Device type="TimeOfFlight" />
        <MSPeaks>
          <p rt="16.871" x="318.2403" y="50930.07" v="438272" z="1" s="M+H" />
          <p rt="16.863" x="319.2415" y="11017.89" v="123729" z="1" s="M+H+1" />
          <p rt="16.861" x="320.2493" y="1184.44" v="7845" z="1" s="M+H+2" />
        </MSPeaks>
      </Spectrum>
    </Compound>
    <Compound algo="FindByMolecularFeature">
      <Location m="295.2510" rt="16.872" y="311294" v="3262444" />
      <Spectrum type="MFE" cpdAlgo="FindByMolecularFeature">
        <MSDetails p="+" />
        <Device type="TimeOfFlight" />
        <MSPeaks>
          <p rt="16.872" x="296.2583" y="311293.94" v="2616106" z="1" s="M+H" />
          <p rt="16.876" x="297.2611" y="60416.22" v="556061" z="1" s="M+H+1" />
          <p rt="16.839" x="298.2688" y="6711.96" v="81798" z="1" s="M+H+2" />
          <p rt="16.862" x="299.2670" y="1008.95" v="8479" z="1" s="M+H+3" />
        </MSPeaks>
      </Spectrum>
    </Compound>
    <Compound algo="FindByMolecularFeature">
      <Location m="451.3147" rt="16.931" y="155514" v="1649357" />
      <Spectrum type="MFE" cpdAlgo="FindByMolecularFeature">
        <MSDetails p="+" />
        <Device type="TimeOfFlight" />
        <MSPeaks>
          <p rt="16.930" x="452.3220" y="155513.66" v="1267577" z="1" s="M+H" />
          <p rt="16.930" x="453.3250" y="37607.45" v="296221" z="1" s="M+H+1" />
          <p rt="16.933" x="454.3278" y="7408.92" v="61249" z="1" s="M+H+2" />
          <p rt="16.967" x="455.3371" y="2054.55" v="24309" z="1" s="M+H+3" />
        </MSPeaks>
      </Spectrum>
    </Compound>
    <Compound algo="FindByMolecularFeature">
      <Location m="321.2669" rt="17.294" y="183043" v="1648274" />
      <Spectrum type="MFE" cpdAlgo="FindByMolecularFeature">
        <MSDetails p="+" />
        <Device type="TimeOfFlight" />
        <MSPeaks>
          <p rt="17.294" x="322.2742" y="183043.22" v="1324875" z="1" s="M+H" />
          <p rt="17.294" x="323.2772" y="38808.47" v="278390" z="1" s="M+H+1" />
          <p rt="17.291" x="324.2806" y="5456.12" v="39363" z="1" s="M+H+2" />
          <p rt="17.320" x="325.2777" y="809.78" v="5647" z="1" s="M+H+3" />
        </MSPeaks>
      </Spectrum>
    </Compound>
    <Compound algo="FindByMolecularFeature">
      <Location m="295.2508" rt="17.298" y="53219" v="506740" />
      <Spectrum type="MFE" cpdAlgo="FindByMolecularFeature">
        <MSDetails p="+" />
        <Device type="TimeOfFlight" />
        <MSPeaks>
          <p rt="17.299" x="296.2581" y="53219.13" v="411955" z="1" s="M+H" />
          <p rt="17.297" x="297.2600" y="12115.81" v="94785" z="1" s="M+H+1" />
        </MSPeaks>
      </Spectrum>
    </Compound>
    <Compound algo="FindByMolecularFeature">
      <Location m="294.2195" rt="17.347" y="97189" v="691268" />
      <Spectrum type="MFE" cpdAlgo="FindByMolecularFeature">
        <MSDetails p="+" />
        <Device type="TimeOfFlight" />
        <MSPeaks>
          <p rt="17.347" x="295.2267" y="97188.53" v="579306" z="1" s="M+H" />
          <p rt="17.348" x="296.2298" y="18783.45" v="111962" z="1" s="M+H+1" />
        </MSPeaks>
      </Spectrum>
    </Compound>
    <Compound algo="FindByMolecularFeature">
      <Location m="276.2089" rt="17.352" y="113479" v="815660" />
      <Spectrum type="MFE" cpdAlgo="FindByMolecularFeature">
        <MSDetails p="+" />
        <Device type="TimeOfFlight" />
        <MSPeaks>
          <p rt="17.352" x="277.2162" y="113479.36" v="675348" z="1" s="M+H" />
          <p rt="17.355" x="278.2196" y="23577.07" v="140312" z="1" s="M+H+1" />
        </MSPeaks>
      </Spectrum>
    </Compound>
    <Compound algo="FindByMolecularFeature">
      <Location m="1057.6066" rt="17.480" y="1178466" v="21429920" />
      <Spectrum type="MFE" cpdAlgo="FindByMolecularFeature">
        <MSDetails p="+" />
        <Device type="TimeOfFlight" />
        <MSPeaks>
          <p rt="17.480" x="529.8106" y="1178466.25" v="10673163" z="2" s="M+2H" />
          <p rt="17.480" x="530.3126" y="738839.19" v="6690451" z="2" s="M+2H+1" />
          <p rt="17.482" x="530.8132" y="317964.13" v="2886675" z="2" s="M+2H+2" />
          <p rt="17.480" x="531.3133" y="98830.73" v="895278" z="2" s="M+2H+3" />
          <p rt="17.481" x="531.8138" y="25130.70" v="224430" z="2" s="M+2H+4" />
          <p rt="17.483" x="532.3149" y="5193.41" v="45926" z="2" s="M+2H+5" />
          <p rt="17.480" x="532.8112" y="1603.51" v="13996" z="2" s="M+2H+6" />
        </MSPeaks>
      </Spectrum>
    </Compound>
    <Compound algo="FindByMolecularFeature">
      <Location m="944.5196" rt="17.481" y="110641" v="2080588" />
      <Spectrum type="MFE" cpdAlgo="FindByMolecularFeature">
        <MSDetails p="+" />
        <Device type="TimeOfFlight" />
        <MSPeaks>
          <p rt="17.479" x="473.2679" y="16755.24" v="140896" z="2" s="M+2H" />
          <p rt="17.484" x="473.7695" y="10035.04" v="85298" z="2" s="M+2H+1" />
          <p rt="17.473" x="474.2700" y="3707.98" v="31034" z="2" s="M+2H+2" />
          <p rt="17.473" x="474.7700" y="917.85" v="7546" z="2" s="M+2H+3" />
          <p rt="17.481" x="945.5267" y="110640.50" v="976764" z="1" s="M+H" />
          <p rt="17.482" x="946.5296" y="63077.64" v="558529" z="1" s="M+H+1" />
          <p rt="17.481" x="947.5308" y="23454.25" v="206916" z="1" s="M+H+2" />
          <p rt="17.485" x="948.5322" y="7053.16" v="61366" z="1" s="M+H+3" />
          <p rt="17.472" x="949.5327" y="1418.38" v="12237" z="1" s="M+H+4" />
        </MSPeaks>
      </Spectrum>
    </Compound>
    <Compound algo="FindByMolecularFeature">
      <Location m="1095.5533" rt="17.489" y="236834" v="5965571" />
      <Spectrum type="MFE" cpdAlgo="FindByMolecularFeature">
        <MSDetails p="+" />
        <Device type="TimeOfFlight" />
        <MSPeaks>
          <p rt="17.490" x="548.7839" y="236834.39" v="2930559" z="2" s="M+2H" />
          <p rt="17.489" x="549.2852" y="158764.48" v="1959790" z="2" s="M+2H+1" />
          <p rt="17.485" x="549.7857" y="66056.59" v="808964" z="2" s="M+2H+2" />
          <p rt="17.485" x="550.2860" y="21917.10" v="266260" z="2" s="M+2H+3" />
        </MSPeaks>
      </Spectrum>
    </Compound>
    <Compound algo="FindByMolecularFeature">
      <Location m="1116.5257" rt="17.492" y="81799" v="1791510" />
      <Spectrum type="MFE" cpdAlgo="FindByMolecularFeature">
        <MSDetails p="+" />
        <Device type="TimeOfFlight" />
        <MSPeaks>
          <p rt="17.492" x="559.2701" y="81798.81" v="1026347" z="2" s="M+2H" />
          <p rt="17.492" x="559.7694" y="43701.39" v="539279" z="2" s="M+2H+1" />
          <p rt="17.493" x="560.2697" y="17968.33" v="225884" z="2" s="M+2H+2" />
        </MSPeaks>
      </Spectrum>
    </Compound>
    <Compound algo="FindByMolecularFeature">
      <Location m="1111.5239" rt="17.493" y="247454" v="12047623" />
      <Spectrum type="MFE" cpdAlgo="FindByMolecularFeature">
        <MSDetails p="+" />
        <Device type="TimeOfFlight" />
        <MSPeaks>
          <p rt="17.492" x="556.7692" y="230317.56" v="3082861" z="2" s="M+2H" />
          <p rt="17.493" x="557.2704" y="130017.50" v="1725610" z="2" s="M+2H+1" />
          <p rt="17.495" x="557.7707" y="247453.75" v="3333284" z="2" s="M+2H+2" />
          <p rt="17.493" x="558.2716" y="152912.53" v="2063811" z="2" s="M+2H+3" />
          <p rt="17.492" x="558.7700" y="140527.94" v="1842057" z="2" s="M+2H+4" />
        </MSPeaks>
      </Spectrum>
    </Compound>
    <Compound algo="FindByMolecularFeature">
      <Location m="279.2563" rt="17.714" y="92055" v="955663" />
      <Spectrum type="MFE" cpdAlgo="FindByMolecularFeature">
        <MSDetails p="+" />
        <Device type="TimeOfFlight" />
        <MSPeaks>
          <p rt="17.714" x="280.2636" y="92054.62" v="755644" z="1" s="M+H" />
          <p rt="17.710" x="281.2641" y="21261.64" v="171249" z="1" s="M+H+1" />
          <p rt="17.720" x="282.2691" y="3351.28" v="28770" z="1" s="M+H+2" />
        </MSPeaks>
      </Spectrum>
    </Compound>
    <Compound algo="FindByMolecularFeature">
      <Location m="278.1519" rt="17.946" y="81004" v="1085846" />
      <Spectrum type="MFE" cpdAlgo="FindByMolecularFeature">
        <MSDetails p="+" />
        <Device type="TimeOfFlight" />
        <MSPeaks>
          <p rt="17.945" x="279.1592" y="81004.26" v="901663" z="1" s="M+H" />
          <p rt="17.946" x="280.1624" y="14122.08" v="157018" z="1" s="M+H+1" />
          <p rt="17.954" x="281.1656" y="2490.31" v="27165" z="1" s="M+H+2" />
        </MSPeaks>
      </Spectrum>
    </Compound>
    <Compound algo="FindByMolecularFeature">
      <Location m="300.1337" rt="17.949" y="94413" v="1182420" />
      <Spectrum type="MFE" cpdAlgo="FindByMolecularFeature">
        <MSDetails p="+" />
        <Device type="TimeOfFlight" />
        <MSPeaks>
          <p rt="17.949" x="301.1410" y="94412.99" v="976919" z="1" s="M+H" />
          <p rt="17.950" x="302.1444" y="17760.29" v="180415" z="1" s="M+H+1" />
          <p rt="17.955" x="303.1476" y="2590.55" v="25087" z="1" s="M+H+2" />
        </MSPeaks>
      </Spectrum>
    </Compound>
    <Compound algo="FindByMolecularFeature">
      <Location m="148.0159" rt="17.950" y="183591" v="2412549" />
      <Spectrum type="MFE" cpdAlgo="FindByMolecularFeature">
        <MSDetails p="+" />
        <Device type="TimeOfFlight" />
        <MSPeaks>
          <p rt="17.950" x="149.0232" y="183590.63" v="2222066" z="1" s="M+H" />
          <p rt="17.949" x="150.0266" y="16058.76" v="190483" z="1" s="M+H+1" />
        </MSPeaks>
      </Spectrum>
    </Compound>
    <Compound algo="FindByMolecularFeature">
      <Location m="382.1970" rt="18.086" y="128227" v="892542" />
      <Spectrum type="MFE" cpdAlgo="FindByMolecularFeature">
        <MSDetails p="+" />
        <Device type="TimeOfFlight" />
        <MSPeaks>
          <p rt="18.086" x="383.2043" y="128226.76" v="714439" z="1" s="M+H" />
          <p rt="18.086" x="384.2075" y="27120.51" v="149578" z="1" s="M+H+1" />
          <p rt="18.086" x="385.2101" y="4959.33" v="26633" z="1" s="M+H+2" />
          <p rt="18.078" x="386.2108" y="359.32" v="1892" z="1" s="M+H+3" />
        </MSPeaks>
      </Spectrum>
    </Compound>
    <Compound algo="FindByMolecularFeature">
      <Location m="360.2149" rt="18.104" y="94085" v="823940" />
      <Spectrum type="MFE" cpdAlgo="FindByMolecularFeature">
        <MSDetails p="+" />
        <Device type="TimeOfFlight" />
        <MSPeaks>
          <p rt="18.104" x="361.2222" y="94085.10" v="663253" z="1" s="M+H" />
          <p rt="18.103" x="362.2256" y="19246.79" v="134508" z="1" s="M+H+1" />
          <p rt="18.102" x="363.2281" y="3580.77" v="23914" z="1" s="M+H+2" />
          <p rt="18.115" x="364.2308" y="339.10" v="2265" z="1" s="M+H+3" />
        </MSPeaks>
      </Spectrum>
    </Compound>
    <Compound algo="FindByMolecularFeature">
      <Location m="982.5333" rt="18.212" y="632159" v="9219115" />
      <Spectrum type="MFE" cpdAlgo="FindByMolecularFeature">
        <MSDetails p="+" />
        <Device type="TimeOfFlight" />
        <MSPeaks>
          <p rt="18.222" x="492.2679" y="19799.82" v="135747" z="2" s="M+2H" />
          <p rt="18.223" x="492.7693" y="14145.87" v="102025" z="2" s="M+2H+1" />
          <p rt="18.222" x="493.2667" y="13274.46" v="89950" z="2" s="M+2H+2" />
          <p rt="18.212" x="983.5409" y="632158.75" v="4703592" z="1" s="M+H" />
          <p rt="18.212" x="984.5435" y="378604.28" v="2809114" z="1" s="M+H+1" />
          <p rt="18.211" x="985.5442" y="139572.89" v="1039028" z="1" s="M+H+2" />
          <p rt="18.211" x="986.5449" y="38397.00" v="265349" z="1" s="M+H+3" />
          <p rt="18.215" x="987.5425" y="10219.30" v="74310" z="1" s="M+H+4" />
        </MSPeaks>
      </Spectrum>
    </Compound>
    <Compound algo="FindByMolecularFeature">
      <Location m="977.5756" rt="18.220" y="50177" v="697834" />
      <Spectrum type="MFE" cpdAlgo="FindByMolecularFeature">
        <MSDetails p="+" />
        <Device type="TimeOfFlight" />
        <MSPeaks>
          <p rt="18.221" x="978.5828" y="50176.52" v="376104" z="1" s="M+H" />
          <p rt="18.220" x="979.5864" y="30587.71" v="218825" z="1" s="M+H+1" />
          <p rt="18.214" x="980.5803" y="16194.19" v="90859" z="1" s="M+H+2" />
          <p rt="18.237" x="981.5819" y="1163.06" v="12046" z="1" s="M+H+3" />
        </MSPeaks>
      </Spectrum>
    </Compound>
    <Compound algo="FindByMolecularFeature">
      <Location m="1019.4717" rt="18.222" y="54641" v="735837" />
      <Spectrum type="MFE" cpdAlgo="FindByMolecularFeature">
        <MSDetails p="+" />
        <Device type="TimeOfFlight" />
        <MSPeaks>
          <p rt="18.225" x="510.7432" y="54641.49" v="389147" z="2" s="M+2H" />
          <p rt="18.222" x="511.2428" y="28524.63" v="201446" z="2" s="M+2H+1" />
          <p rt="18.224" x="511.7425" y="11779.55" v="76698" z="2" s="M+2H+2" />
          <p rt="18.206" x="1020.4770" y="9004.91" v="39118" z="1" s="M+H" />
          <p rt="18.208" x="1021.4757" y="4788.42" v="19577" z="1" s="M+H+1" />
          <p rt="18.202" x="1022.4741" y="2705.45" v="9851" z="1" s="M+H+2" />
        </MSPeaks>
      </Spectrum>
    </Compound>
    <Compound algo="FindByMolecularFeature">
      <Location m="506.7327" rt="18.223" y="121282" v="910321" />
      <Spectrum type="MFE" cpdAlgo="FindByMolecularFeature">
        <MSDetails p="+" />
        <Device type="TimeOfFlight" />
        <MSPeaks>
          <p rt="18.223" x="507.7400" y="121281.93" v="831477" z="1" s="M+H" />
          <p rt="18.224" x="1014.4702" y="7036.69" v="39422" z="1" s="2M+H" />
        </MSPeaks>
      </Spectrum>
    </Compound>
    <Compound algo="FindByMolecularFeature">
      <Location m="1014.4705" rt="18.223" y="195544" v="5170348" />
      <Spectrum type="MFE" cpdAlgo="FindByMolecularFeature">
        <MSDetails p="+" />
        <Device type="TimeOfFlight" />
        <MSPeaks>
          <p rt="18.223" x="508.2426" y="150867.97" v="1130685" z="2" s="M+2H" />
          <p rt="18.224" x="508.7437" y="79170.34" v="576868" z="2" s="M+2H+1" />
          <p rt="18.224" x="509.2439" y="195543.66" v="1475168" z="2" s="M+2H+2" />
          <p rt="18.225" x="509.7449" y="112837.77" v="821503" z="2" s="M+2H+3" />
          <p rt="18.225" x="510.2431" y="103481.91" v="771236" z="2" s="M+2H+4" />
          <p rt="18.214" x="1015.4749" y="14363.81" v="78239" z="1" s="M+H" />
          <p rt="18.216" x="1016.4785" y="7789.03" v="36383" z="1" s="M+H+1" />
          <p rt="18.204" x="1017.4774" y="26187.97" v="136545" z="1" s="M+H+2" />
          <p rt="18.204" x="1018.4804" y="15537.50" v="74560" z="1" s="M+H+3" />
          <p rt="18.206" x="1019.4759" y="14167.77" v="69160" z="1" s="M+H+4" />
        </MSPeaks>
      </Spectrum>
    </Compound>
    <Compound algo="FindByMolecularFeature">
      <Location m="998.5012" rt="18.224" y="261373" v="4070067" />
      <Spectrum type="MFE" cpdAlgo="FindByMolecularFeature">
        <MSDetails p="+" />
        <Device type="TimeOfFlight" />
        <MSPeaks>
          <p rt="18.226" x="500.2576" y="261372.59" v="1898853" z="2" s="M+2H" />
          <p rt="18.225" x="500.7587" y="166880.14" v="1207449" z="2" s="M+2H+1" />
          <p rt="18.227" x="501.2592" y="64996.52" v="471565" z="2" s="M+2H+2" />
          <p rt="18.253" x="501.7596" y="32073.71" v="250672" z="2" s="M+2H+3" />
          <p rt="18.202" x="999.5135" y="40532.03" v="241527" z="1" s="M+H" />
        </MSPeaks>
      </Spectrum>
    </Compound>
    <Compound algo="FindByMolecularFeature">
      <Location m="960.5521" rt="18.233" y="12114580" v="210831248" />
      <Spectrum type="MFE" cpdAlgo="FindByMolecularFeature">
        <MSDetails p="+" />
        <Device type="TimeOfFlight" />
        <MSPeaks>
          <p rt="18.231" x="481.2836" y="84469.95" v="588983" z="2" s="M+2H" />
          <p rt="18.231" x="481.7850" y="48258.88" v="333753" z="2" s="M+2H+1" />
          <p rt="18.228" x="482.2859" y="20292.55" v="139729" z="2" s="M+2H+2" />
          <p rt="18.238" x="482.7862" y="6071.60" v="40752" z="2" s="M+2H+3" />
          <p rt="18.221" x="483.2855" y="1279.16" v="8476" z="2" s="M+2H+4" />
          <p rt="18.236" x="961.5594" y="12114580.00" v="103949184" z="1" sat="true" s="M+H" />
          <p rt="18.232" x="962.5623" y="7029693.00" v="68952280" z="1" sat="true" s="M+H+1" />
          <p rt="18.229" x="963.5641" y="2595847.50" v="27296280" z="1" sat="true" s="M+H+2" />
          <p rt="18.229" x="964.5652" y="713319.31" v="7500630" z="1" s="M+H+3" />
          <p rt="18.228" x="965.5658" y="152608.19" v="1712959" z="1" s="M+H+4" />
          <p rt="18.226" x="966.5666" y="25638.67" v="308201" z="1" s="M+H+5" />
        </MSPeaks>
      </Spectrum>
    </Compound>
    <Compound algo="FindByMolecularFeature">
      <Location m="2054.1167" rt="18.260" y="94016" v="1766582" />
      <Spectrum type="MFE" cpdAlgo="FindByMolecularFeature">
        <MSDetails p="+" />
        <Device type="TimeOfFlight" />
        <MSPeaks>
          <p rt="18.262" x="1028.0656" y="67096.66" v="544231" z="2" s="M+2H" />
          <p rt="18.263" x="1028.5671" y="62504.80" v="505345" z="2" s="M+2H+1" />
          <p rt="18.257" x="1029.0679" y="94016.02" v="717006" z="2" s="M+2H+2" />
        </MSPeaks>
      </Spectrum>
    </Compound>
    <Compound algo="FindByMolecularFeature">
      <Location m="2038.1465" rt="18.262" y="72321" v="1831700" />
      <Spectrum type="MFE" cpdAlgo="FindByMolecularFeature">
        <MSDetails p="+" />
        <Device type="TimeOfFlight" />
        <MSPeaks>
          <p rt="18.264" x="1020.0805" y="57025.55" v="471188" z="2" s="M+2H" />
          <p rt="18.261" x="1020.5831" y="72320.76" v="598920" z="2" s="M+2H+1" />
          <p rt="18.262" x="1021.0834" y="50340.25" v="415029" z="2" s="M+2H+2" />
          <p rt="18.264" x="1021.5849" y="25629.99" v="209475" z="2" s="M+2H+3" />
          <p rt="18.269" x="1022.0845" y="11586.47" v="94935" z="2" s="M+2H+4" />
          <p rt="18.255" x="1022.5902" y="5151.00" v="42153" z="2" s="M+2H+5" />
        </MSPeaks>
      </Spectrum>
    </Compound>
    <Compound algo="FindByMolecularFeature">
      <Location m="813.4809" rt="18.276" y="86850" v="1551709" />
      <Spectrum type="MFE" cpdAlgo="FindByMolecularFeature">
        <MSDetails p="+" />
        <Device type="TimeOfFlight" />
        <MSPeaks>
          <p rt="18.277" x="814.4882" y="86849.56" v="922896" z="1" s="M+H" />
          <p rt="18.278" x="815.4911" y="42940.72" v="457322" z="1" s="M+H+1" />
          <p rt="18.273" x="816.4928" y="13209.15" v="138829" z="1" s="M+H+2" />
          <p rt="18.265" x="817.4945" y="3005.78" v="30638" z="1" s="M+H+3" />
          <p rt="18.281" x="818.4940" y="198.48" v="2023" z="1" s="M+H+4" />
        </MSPeaks>
      </Spectrum>
    </Compound>
    <Compound algo="FindByMolecularFeature">
      <Location m="714.4111" rt="18.297" y="53802" v="969097" />
      <Spectrum type="MFE" cpdAlgo="FindByMolecularFeature">
        <MSDetails p="+" />
        <Device type="TimeOfFlight" />
        <MSPeaks>
          <p rt="18.303" x="715.4184" y="53802.46" v="562922" z="1" s="M+H" />
          <p rt="18.304" x="716.4216" y="24493.27" v="260999" z="1" s="M+H+1" />
          <p rt="18.274" x="717.4288" y="10130.01" v="108732" z="1" s="M+H+2" />
          <p rt="18.255" x="718.4338" y="2950.53" v="31723" z="1" s="M+H+3" />
          <p rt="18.194" x="719.4495" y="168.15" v="4721" z="1" s="M+H+4" />
        </MSPeaks>
      </Spectrum>
    </Compound>
    <Compound algo="FindByMolecularFeature">
      <Location m="227.2252" rt="18.306" y="107651" v="1344310" />
      <Spectrum type="MFE" cpdAlgo="FindByMolecularFeature">
        <MSDetails p="+" />
        <Device type="TimeOfFlight" />
        <MSPeaks>
          <p rt="18.305" x="228.2325" y="107651.43" v="1162591" z="1" s="M+H" />
          <p rt="18.310" x="229.2357" y="17513.65" v="181719" z="1" s="M+H+1" />
        </MSPeaks>
      </Spectrum>
    </Compound>
    <Compound algo="FindByMolecularFeature">
      <Location m="827.4945" rt="18.311" y="59167" v="1059563" />
      <Spectrum type="MFE" cpdAlgo="FindByMolecularFeature">
        <MSDetails p="+" />
        <Device type="TimeOfFlight" />
        <MSPeaks>
          <p rt="18.313" x="414.7562" y="1986.43" v="14972" z="2" s="M+2H" />
          <p rt="18.282" x="415.2551" y="417.51" v="2899" z="2" s="M+2H+1" />
          <p rt="18.315" x="828.5017" y="59166.82" v="584382" z="1" s="M+H" />
          <p rt="18.315" x="829.5048" y="32102.89" v="311675" z="1" s="M+H+1" />
          <p rt="18.288" x="830.5119" y="14840.19" v="145636" z="1" s="M+H+2" />
        </MSPeaks>
      </Spectrum>
    </Compound>
    <Compound algo="FindByMolecularFeature">
      <Location m="940.5789" rt="18.319" y="88048" v="2120044" />
      <Spectrum type="MFE" cpdAlgo="FindByMolecularFeature">
        <MSDetails p="+" />
        <Device type="TimeOfFlight" />
        <MSPeaks>
          <p rt="18.318" x="471.2975" y="14821.88" v="169180" z="2" s="M+2H" />
          <p rt="18.316" x="471.7991" y="8326.87" v="90884" z="2" s="M+2H+1" />
          <p rt="18.320" x="472.3025" y="4378.78" v="46951" z="2" s="M+2H+2" />
          <p rt="18.317" x="472.8048" y="861.81" v="9240" z="2" s="M+2H+3" />
          <p rt="18.320" x="941.5859" y="88047.93" v="934631" z="1" s="M+H" />
          <p rt="18.319" x="942.5889" y="51711.30" v="549000" z="1" s="M+H+1" />
          <p rt="18.319" x="943.5940" y="21919.63" v="229816" z="1" s="M+H+2" />
          <p rt="18.319" x="944.5986" y="7150.50" v="73568" z="1" s="M+H+3" />
          <p rt="18.332" x="945.6037" y="1646.49" v="16774" z="1" s="M+H+4" />
        </MSPeaks>
      </Spectrum>
    </Compound>
    <Compound algo="FindByMolecularFeature">
      <Location m="1039.6506" rt="18.320" y="2074592" v="45349740" />
      <Spectrum type="MFE" cpdAlgo="FindByMolecularFeature">
        <MSDetails p="+" />
        <Device type="TimeOfFlight" />
        <MSPeaks>
          <p rt="18.320" x="520.8326" y="2074591.50" v="23437958" z="2" s="M+2H" />
          <p rt="18.319" x="521.3343" y="1360773.25" v="15347710" z="2" s="M+2H+1" />
          <p rt="18.322" x="521.8361" y="438344.41" v="4981914" z="2" s="M+2H+2" />
          <p rt="18.320" x="522.3366" y="114116.76" v="1286120" z="2" s="M+2H+3" />
          <p rt="18.319" x="522.8378" y="22742.04" v="245211" z="2" s="M+2H+4" />
          <p rt="18.312" x="523.3398" y="3416.89" v="36641" z="2" s="M+2H+5" />
          <p rt="18.321" x="523.8374" y="1323.10" v="14188" z="2" s="M+2H+6" />
        </MSPeaks>
      </Spectrum>
    </Compound>
    <Compound algo="FindByMolecularFeature">
      <Location m="926.5634" rt="18.322" y="81771" v="2038851" />
      <Spectrum type="MFE" cpdAlgo="FindByMolecularFeature">
        <MSDetails p="+" />
        <Device type="TimeOfFlight" />
        <MSPeaks>
          <p rt="18.317" x="464.2899" y="20688.36" v="216811" z="2" s="M+2H" />
          <p rt="18.320" x="464.7912" y="12307.48" v="126891" z="2" s="M+2H+1" />
          <p rt="18.319" x="465.2929" y="4083.91" v="39719" z="2" s="M+2H+2" />
          <p rt="18.308" x="465.7934" y="343.47" v="3340" z="2" s="M+2H+3" />
          <p rt="18.323" x="927.5703" y="81771.35" v="929776" z="1" s="M+H" />
          <p rt="18.323" x="928.5732" y="46710.17" v="528448" z="1" s="M+H+1" />
          <p rt="18.324" x="929.5762" y="14582.10" v="157882" z="1" s="M+H+2" />
          <p rt="18.325" x="930.5786" y="3161.66" v="33555" z="1" s="M+H+3" />
          <p rt="18.346" x="931.5833" y="228.81" v="2429" z="1" s="M+H+4" />
        </MSPeaks>
      </Spectrum>
    </Compound>
    <Compound algo="FindByMolecularFeature">
      <Location m="1077.5970" rt="18.335" y="237995" v="7171021" />
      <Spectrum type="MFE" cpdAlgo="FindByMolecularFeature">
        <MSDetails p="+" />
        <Device type="TimeOfFlight" />
        <MSPeaks>
          <p rt="18.336" x="539.8058" y="237995.20" v="3637418" z="2" s="M+2H" />
          <p rt="18.335" x="540.3071" y="159486.36" v="2428754" z="2" s="M+2H+1" />
          <p rt="18.333" x="540.8083" y="58287.39" v="877547" z="2" s="M+2H+2" />
          <p rt="18.333" x="541.3089" y="15280.16" v="227302" z="2" s="M+2H+3" />
        </MSPeaks>
      </Spectrum>
    </Compound>
    <Compound algo="FindByMolecularFeature">
      <Location m="1093.5676" rt="18.340" y="238401" v="12745163" />
      <Spectrum type="MFE" cpdAlgo="FindByMolecularFeature">
        <MSDetails p="+" />
        <Device type="TimeOfFlight" />
        <MSPeaks>
          <p rt="18.339" x="547.7911" y="194884.27" v="3019621" z="2" s="M+2H" />
          <p rt="18.339" x="548.2926" y="109662.09" v="1693574" z="2" s="M+2H+1" />
          <p rt="18.341" x="548.7925" y="238400.73" v="3729954" z="2" s="M+2H+2" />
          <p rt="18.340" x="549.2934" y="150795.59" v="2360096" z="2" s="M+2H+3" />
          <p rt="18.340" x="549.7918" y="125138.23" v="1941919" z="2" s="M+2H+4" />
        </MSPeaks>
      </Spectrum>
    </Compound>
    <Compound algo="FindByMolecularFeature">
      <Location m="1098.5694" rt="18.343" y="68276" v="1786521" />
      <Spectrum type="MFE" cpdAlgo="FindByMolecularFeature">
        <MSDetails p="+" />
        <Device type="TimeOfFlight" />
        <MSPeaks>
          <p rt="18.340" x="550.2920" y="68275.72" v="1084362" z="2" s="M+2H" />
          <p rt="18.348" x="550.7914" y="33772.01" v="484286" z="2" s="M+2H+1" />
          <p rt="18.345" x="551.2913" y="13660.33" v="217873" z="2" s="M+2H+2" />
        </MSPeaks>
      </Spectrum>
    </Compound>
    <Compound algo="FindByMolecularFeature">
      <Location m="352.2617" rt="18.659" y="164322" v="1617857" />
      <Spectrum type="MFE" cpdAlgo="FindByMolecularFeature">
        <MSDetails p="+" />
        <Device type="TimeOfFlight" />
        <MSPeaks>
          <p rt="18.659" x="353.2689" y="164321.63" v="1289413" z="1" s="M+H" />
          <p rt="18.659" x="354.2720" y="34956.59" v="273758" z="1" s="M+H+1" />
          <p rt="18.672" x="355.2765" y="5535.70" v="44692" z="1" s="M+H+2" />
          <p rt="18.705" x="356.2812" y="1304.23" v="9994" z="1" s="M+H+3" />
        </MSPeaks>
      </Spectrum>
    </Compound>
    <Compound algo="FindByMolecularFeature">
      <Location m="327.2564" rt="18.668" y="73507" v="881086" />
      <Spectrum type="MFE" cpdAlgo="FindByMolecularFeature">
        <MSDetails p="+" />
        <Device type="TimeOfFlight" />
        <MSPeaks>
          <p rt="18.668" x="328.2637" y="73506.96" v="676773" z="1" s="M+H" />
          <p rt="18.667" x="329.2668" y="18430.82" v="173824" z="1" s="M+H+1" />
          <p rt="18.676" x="330.2694" y="3294.64" v="30489" z="1" s="M+H+2" />
        </MSPeaks>
      </Spectrum>
    </Compound>
    <Compound algo="FindByMolecularFeature">
      <Location m="643.4870" rt="18.767" y="55528" v="1023305" />
      <Spectrum type="MFE" cpdAlgo="FindByMolecularFeature">
        <MSDetails p="+" />
        <Device type="TimeOfFlight" />
        <MSPeaks>
          <p rt="18.765" x="644.4943" y="55527.82" v="680476" z="1" s="M+H" />
          <p rt="18.768" x="645.4973" y="20850.77" v="266397" z="1" s="M+H+1" />
          <p rt="18.778" x="646.4988" y="5139.85" v="64682" z="1" s="M+H+2" />
          <p rt="18.781" x="647.4998" y="958.79" v="11750" z="1" s="M+H+3" />
        </MSPeaks>
      </Spectrum>
    </Compound>
    <Compound algo="FindByMolecularFeature">
      <Location m="323.2825" rt="18.786" y="76656" v="793163" />
      <Spectrum type="MFE" cpdAlgo="FindByMolecularFeature">
        <MSDetails p="+" />
        <Device type="TimeOfFlight" />
        <MSPeaks>
          <p rt="18.786" x="324.2897" y="76655.64" v="628437" z="1" s="M+H" />
          <p rt="18.785" x="325.2930" y="17392.26" v="146236" z="1" s="M+H+1" />
          <p rt="18.782" x="326.2963" y="2487.98" v="18490" z="1" s="M+H+2" />
        </MSPeaks>
      </Spectrum>
    </Compound>
    <Compound algo="FindByMolecularFeature">
      <Location m="599.4611" rt="18.849" y="80647" v="1521360" />
      <Spectrum type="MFE" cpdAlgo="FindByMolecularFeature">
        <MSDetails p="+" />
        <Device type="TimeOfFlight" />
        <MSPeaks>
          <p rt="18.849" x="600.4684" y="80647.00" v="1056024" z="1" s="M+H" />
          <p rt="18.847" x="601.4721" y="27474.40" v="368152" z="1" s="M+H+1" />
          <p rt="18.854" x="602.4724" y="6700.13" v="83990" z="1" s="M+H+2" />
          <p rt="18.852" x="603.4707" y="1061.07" v="13194" z="1" s="M+H+3" />
        </MSPeaks>
      </Spectrum>
    </Compound>
    <Compound algo="FindByMolecularFeature">
      <Location m="555.4349" rt="18.927" y="106238" v="2025885" />
      <Spectrum type="MFE" cpdAlgo="FindByMolecularFeature">
        <MSDetails p="+" />
        <Device type="TimeOfFlight" />
        <MSPeaks>
          <p rt="18.927" x="556.4422" y="106238.09" v="1441693" z="1" s="M+H" />
          <p rt="18.927" x="557.4453" y="34614.27" v="478191" z="1" s="M+H+1" />
          <p rt="18.933" x="558.4475" y="8001.55" v="92669" z="1" s="M+H+2" />
          <p rt="18.949" x="559.4479" y="1161.84" v="13332" z="1" s="M+H+3" />
        </MSPeaks>
      </Spectrum>
    </Compound>
    <Compound algo="FindByMolecularFeature">
      <Location m="755.4385" rt="18.963" y="124785" v="855151" />
      <Spectrum type="MFE" cpdAlgo="FindByMolecularFeature">
        <MSDetails p="+" />
        <Device type="TimeOfFlight" />
        <MSPeaks>
          <p rt="18.954" x="378.7206" y="1673.24" v="5674" z="2" s="M+2H" />
          <p rt="18.766" x="379.2106" y="920.66" v="3196" z="2" s="M+2H+1" />
          <p rt="18.965" x="379.7269" y="7327.45" v="46111" z="2" s="M+2H+2" />
          <p rt="18.967" x="756.4472" y="8271.69" v="48466" z="1" s="M+H" />
          <p rt="18.960" x="757.4494" y="4208.77" v="23223" z="1" s="M+H+1" />
          <p rt="18.965" x="758.4417" y="124785.17" v="728480" z="1" s="M+H+2" />
        </MSPeaks>
      </Spectrum>
    </Compound>
    <Compound algo="FindByMolecularFeature">
      <Location m="332.1437" rt="18.966" y="79008" v="960948" />
      <Spectrum type="MFE" cpdAlgo="FindByMolecularFeature">
        <MSDetails p="+" />
        <Device type="TimeOfFlight" />
        <MSPeaks>
          <p rt="18.966" x="333.1510" y="79008.06" v="699892" z="1" s="M+H" />
          <p rt="18.964" x="334.1542" y="17448.96" v="149515" z="1" s="M+H+1" />
          <p rt="18.971" x="335.1530" y="10594.04" v="90267" z="1" s="M+H+2" />
          <p rt="18.965" x="336.1565" y="2517.88" v="21274" z="1" s="M+H+3" />
        </MSPeaks>
      </Spectrum>
    </Compound>
    <Compound algo="FindByMolecularFeature">
      <Location m="758.4389" rt="18.966" y="57972" v="967692" />
      <Spectrum type="MFE" cpdAlgo="FindByMolecularFeature">
        <MSDetails p="+" />
        <Device type="TimeOfFlight" />
        <MSPeaks>
          <p rt="18.967" x="380.2288" y="17174.83" v="103084" z="2" s="M+2H" />
          <p rt="18.961" x="380.7302" y="7580.69" v="45074" z="2" s="M+2H+1" />
          <p rt="18.965" x="381.2294" y="40184.52" v="246825" z="2" s="M+2H+2" />
          <p rt="18.964" x="381.7307" y="17781.09" v="107777" z="2" s="M+2H+3" />
          <p rt="18.968" x="382.2284" y="20181.48" v="121853" z="2" s="M+2H+4" />
          <p rt="18.967" x="759.4449" y="57971.70" v="343080" z="1" s="M+H" />
        </MSPeaks>
      </Spectrum>
    </Compound>
    <Compound algo="FindByMolecularFeature">
      <Location m="406.1796" rt="18.967" y="50764" v="1097919" />
      <Spectrum type="MFE" cpdAlgo="FindByMolecularFeature">
        <MSDetails p="+" />
        <Device type="TimeOfFlight" />
        <MSPeaks>
          <p rt="18.970" x="204.1003" y="4684.74" v="35807" z="2" s="M+2H" />
          <p rt="18.978" x="204.5988" y="1205.99" v="6389" z="2" s="M+2H+1" />
          <p rt="18.975" x="205.0974" y="2967.89" v="25438" z="2" s="M+2H+2" />
          <p rt="18.966" x="407.1862" y="46177.96" v="343804" z="1" s="M+H" />
          <p rt="18.966" x="408.1901" y="11705.00" v="86046" z="1" s="M+H+1" />
          <p rt="18.966" x="409.1885" y="50764.45" v="365630" z="1" s="M+H+2" />
          <p rt="18.966" x="410.1920" y="13250.42" v="95207" z="1" s="M+H+3" />
          <p rt="18.966" x="411.1849" y="18837.07" v="139597" z="1" s="M+H+4" />
        </MSPeaks>
      </Spectrum>
    </Compound>
    <Compound algo="FindByMolecularFeature">
      <Location m="405.1732" rt="18.967" y="71567" v="695198" />
      <Spectrum type="MFE" cpdAlgo="FindByMolecularFeature">
        <MSDetails p="+" />
        <Device type="TimeOfFlight" />
        <MSPeaks>
          <p rt="18.950" x="203.5972" y="1498.15" v="5731" z="2" s="M+2H" />
          <p rt="18.968" x="406.1804" y="71566.69" v="687226" z="1" s="M+H" />
          <p rt="18.997" x="811.3500" y="684.79" v="1120" z="1" s="2M+H" />
        </MSPeaks>
      </Spectrum>
    </Compound>
    <Compound algo="FindByMolecularFeature">
      <Location m="334.2508" rt="18.969" y="83582" v="757097" />
      <Spectrum type="MFE" cpdAlgo="FindByMolecularFeature">
        <MSDetails p="+" />
        <Device type="TimeOfFlight" />
        <MSPeaks>
          <p rt="18.969" x="335.2581" y="83581.51" v="619856" z="1" s="M+H" />
          <p rt="18.967" x="336.2618" y="19340.11" v="137241" z="1" s="M+H+1" />
        </MSPeaks>
      </Spectrum>
    </Compound>
    <Compound algo="FindByMolecularFeature">
      <Location m="260.2142" rt="18.969" y="194148" v="1797977" />
      <Spectrum type="MFE" cpdAlgo="FindByMolecularFeature">
        <MSDetails p="+" />
        <Device type="TimeOfFlight" />
        <MSPeaks>
          <p rt="18.970" x="261.2215" y="194147.66" v="1522451" z="1" s="M+H" />
          <p rt="18.968" x="262.2247" y="35468.71" v="275526" z="1" s="M+H+1" />
        </MSPeaks>
      </Spectrum>
    </Compound>
    <Compound algo="FindByMolecularFeature">
      <Location m="352.2622" rt="18.970" y="905006" v="8260005" />
      <Spectrum type="MFE" cpdAlgo="FindByMolecularFeature">
        <MSDetails p="+" />
        <Device type="TimeOfFlight" />
        <MSPeaks>
          <p rt="18.969" x="353.2695" y="905006.13" v="6568072" z="1" s="M+H" />
          <p rt="18.970" x="354.2722" y="198134.47" v="1466410" z="1" s="M+H+1" />
          <p rt="18.971" x="355.2753" y="28012.61" v="203096" z="1" s="M+H+2" />
          <p rt="18.967" x="356.2783" y="3106.08" v="22428" z="1" s="M+H+3" />
        </MSPeaks>
      </Spectrum>
    </Compound>
    <Compound algo="FindByMolecularFeature">
      <Location m="253.2406" rt="19.001" y="198713" v="2009753" />
      <Spectrum type="MFE" cpdAlgo="FindByMolecularFeature">
        <MSDetails p="+" />
        <Device type="TimeOfFlight" />
        <MSPeaks>
          <p rt="19.001" x="254.2478" y="198712.77" v="1671394" z="1" s="M+H" />
          <p rt="19.001" x="255.2511" y="35176.77" v="304859" z="1" s="M+H+1" />
          <p rt="18.998" x="256.2554" y="4244.22" v="33501" z="1" s="M+H+2" />
        </MSPeaks>
      </Spectrum>
    </Compound>
    <Compound algo="FindByMolecularFeature">
      <Location m="511.4087" rt="19.004" y="126341" v="2441863" />
      <Spectrum type="MFE" cpdAlgo="FindByMolecularFeature">
        <MSDetails p="+" />
        <Device type="TimeOfFlight" />
        <MSPeaks>
          <p rt="19.004" x="512.4160" y="126340.82" v="1821902" z="1" s="M+H" />
          <p rt="19.004" x="513.4192" y="34933.57" v="511109" z="1" s="M+H+1" />
          <p rt="19.010" x="514.4217" y="7310.24" v="94860" z="1" s="M+H+2" />
          <p rt="19.006" x="515.4224" y="1078.28" v="13992" z="1" s="M+H+3" />
        </MSPeaks>
      </Spectrum>
    </Compound>
    <Compound algo="FindByMolecularFeature">
      <Location m="467.3824" rt="19.083" y="111968" v="2330350" />
      <Spectrum type="MFE" cpdAlgo="FindByMolecularFeature">
        <MSDetails p="+" />
        <Device type="TimeOfFlight" />
        <MSPeaks>
          <p rt="19.083" x="468.3897" y="111967.81" v="1741110" z="1" s="M+H" />
          <p rt="19.081" x="469.3930" y="31142.20" v="480338" z="1" s="M+H+1" />
          <p rt="19.092" x="470.3953" y="6523.82" v="96952" z="1" s="M+H+2" />
          <p rt="19.066" x="471.3965" y="804.12" v="11950" z="1" s="M+H+3" />
        </MSPeaks>
      </Spectrum>
    </Compound>
    <Compound algo="FindByMolecularFeature">
      <Location m="1101.4817" rt="19.098" y="165599" v="5082274" />
      <Spectrum type="MFE" cpdAlgo="FindByMolecularFeature">
        <MSDetails p="+" />
        <Device type="TimeOfFlight" />
        <MSPeaks>
          <p rt="19.097" x="551.7482" y="96290.30" v="943915" z="2" s="M+2H" />
          <p rt="19.095" x="552.2496" y="61066.43" v="601230" z="2" s="M+2H+1" />
          <p rt="19.098" x="552.7493" y="165599.41" v="1644963" z="2" s="M+2H+2" />
          <p rt="19.098" x="553.2504" y="99848.80" v="983847" z="2" s="M+2H+3" />
          <p rt="19.099" x="553.7487" y="92122.88" v="908320" z="2" s="M+2H+4" />
        </MSPeaks>
      </Spectrum>
    </Compound>
    <Compound algo="FindByMolecularFeature">
      <Location m="1085.5107" rt="19.099" y="129774" v="2489433" />
      <Spectrum type="MFE" cpdAlgo="FindByMolecularFeature">
        <MSDetails p="+" />
        <Device type="TimeOfFlight" />
        <MSPeaks>
          <p rt="19.098" x="543.7626" y="129774.11" v="1228156" z="2" s="M+2H" />
          <p rt="19.100" x="544.2641" y="85798.70" v="816519" z="2" s="M+2H+1" />
          <p rt="19.097" x="544.7646" y="35383.43" v="334011" z="2" s="M+2H+2" />
          <p rt="19.096" x="545.2649" y="11802.76" v="110747" z="2" s="M+2H+3" />
        </MSPeaks>
      </Spectrum>
    </Compound>
    <Compound algo="FindByMolecularFeature">
      <Location m="1047.5635" rt="19.100" y="65401" v="1192015" />
      <Spectrum type="MFE" cpdAlgo="FindByMolecularFeature">
        <MSDetails p="+" />
        <Device type="TimeOfFlight" />
        <MSPeaks>
          <p rt="19.099" x="524.7890" y="65400.98" v="588139" z="2" s="M+2H" />
          <p rt="19.101" x="525.2904" y="42716.76" v="384595" z="2" s="M+2H+1" />
          <p rt="19.100" x="525.7913" y="17622.86" v="157605" z="2" s="M+2H+2" />
          <p rt="19.099" x="526.2927" y="5708.93" v="50901" z="2" s="M+2H+3" />
          <p rt="19.098" x="526.7926" y="1235.79" v="10774" z="2" s="M+2H+4" />
        </MSPeaks>
      </Spectrum>
    </Compound>
    <Compound algo="FindByMolecularFeature">
      <Location m="423.3562" rt="19.159" y="90194" v="1758698" />
      <Spectrum type="MFE" cpdAlgo="FindByMolecularFeature">
        <MSDetails p="+" />
        <Device type="TimeOfFlight" />
        <MSPeaks>
          <p rt="19.160" x="424.3635" y="90194.21" v="1323786" z="1" s="M+H" />
          <p rt="19.156" x="425.3667" y="24664.41" v="372478" z="1" s="M+H+1" />
          <p rt="19.156" x="426.3688" y="4357.63" v="62434" z="1" s="M+H+2" />
        </MSPeaks>
      </Spectrum>
    </Compound>
    <Compound algo="FindByMolecularFeature">
      <Location m="279.2564" rt="19.862" y="151624" v="1507797" />
      <Spectrum type="MFE" cpdAlgo="FindByMolecularFeature">
        <MSDetails p="+" />
        <Device type="TimeOfFlight" />
        <MSPeaks>
          <p rt="19.862" x="280.2636" y="151623.72" v="1222281" z="1" s="M+H" />
          <p rt="19.863" x="281.2665" y="31634.37" v="257885" z="1" s="M+H+1" />
          <p rt="19.855" x="282.2726" y="3017.99" v="27632" z="1" s="M+H+2" />
        </MSPeaks>
      </Spectrum>
    </Compound>
    <Compound algo="FindByMolecularFeature">
      <Location m="258.1469" rt="19.942" y="152568" v="1483534" />
      <Spectrum type="MFE" cpdAlgo="FindByMolecularFeature">
        <MSDetails p="+" />
        <Device type="TimeOfFlight" />
        <MSPeaks>
          <p rt="19.942" x="259.1542" y="152568.08" v="1261280" z="1" s="M+H" />
          <p rt="19.942" x="260.1574" y="21934.28" v="186568" z="1" s="M+H+1" />
          <p rt="19.951" x="261.1593" y="4076.31" v="35686" z="1" s="M+H+2" />
        </MSPeaks>
      </Spectrum>
    </Compound>
    <Compound algo="FindByMolecularFeature">
      <Location m="328.1529" rt="19.942" y="1543196" v="14988351" />
      <Spectrum type="MFE" cpdAlgo="FindByMolecularFeature">
        <MSDetails p="+" />
        <Device type="TimeOfFlight" />
        <MSPeaks>
          <p rt="19.943" x="329.1602" y="1543196.00" v="12491310" z="1" s="M+H" />
          <p rt="19.943" x="330.1633" y="270096.41" v="2129842" z="1" s="M+H+1" />
          <p rt="19.940" x="331.1653" y="42705.40" v="323766" z="1" s="M+H+2" />
          <p rt="19.943" x="332.1677" y="4980.47" v="38270" z="1" s="M+H+3" />
          <p rt="19.928" x="333.1683" y="594.66" v="5163" z="1" s="M+H+4" />
        </MSPeaks>
      </Spectrum>
    </Compound>
    <Compound algo="FindByMolecularFeature">
      <Location m="212.0684" rt="19.943" y="88211" v="759848" />
      <Spectrum type="MFE" cpdAlgo="FindByMolecularFeature">
        <MSDetails p="+" />
        <Device type="TimeOfFlight" />
        <MSPeaks>
          <p rt="19.943" x="213.0757" y="88210.55" v="675839" z="1" s="M+H" />
          <p rt="19.937" x="214.0806" y="8769.77" v="66197" z="1" s="M+H+1" />
          <p rt="19.946" x="215.0832" y="2085.31" v="17812" z="1" s="M+H+2" />
        </MSPeaks>
      </Spectrum>
    </Compound>
    <Compound algo="FindByMolecularFeature">
      <Location m="128.0110" rt="19.943" y="84794" v="739982" />
      <Spectrum type="MFE" cpdAlgo="FindByMolecularFeature">
        <MSDetails p="+" />
        <Device type="TimeOfFlight" />
        <MSPeaks>
          <p rt="19.943" x="129.0183" y="84793.87" v="686167" z="1" s="M+H" />
          <p rt="19.939" x="130.0209" y="5787.13" v="48571" z="1" s="M+H+1" />
          <p rt="19.943" x="131.0226" y="894.37" v="5245" z="1" s="M+H+2" />
        </MSPeaks>
      </Spectrum>
    </Compound>
    <Compound algo="FindByMolecularFeature">
      <Location m="216.0268" rt="19.943" y="86796" v="794628" />
      <Spectrum type="MFE" cpdAlgo="FindByMolecularFeature">
        <MSDetails p="+" />
        <Device type="TimeOfFlight" />
        <MSPeaks>
          <p rt="19.943" x="217.0341" y="86795.56" v="718881" z="1" s="M+H" />
          <p rt="19.944" x="218.0375" y="7911.57" v="63461" z="1" s="M+H+1" />
          <p rt="19.940" x="219.0398" y="1786.53" v="12287" z="1" s="M+H+2" />
        </MSPeaks>
      </Spectrum>
    </Compound>
    <Compound algo="FindByMolecularFeature">
      <Location m="272.0897" rt="19.943" y="204572" v="1944113" />
      <Spectrum type="MFE" cpdAlgo="FindByMolecularFeature">
        <MSDetails p="+" />
        <Device type="TimeOfFlight" />
        <MSPeaks>
          <p rt="19.943" x="273.0970" y="204571.77" v="1673022" z="1" s="M+H" />
          <p rt="19.945" x="274.1003" y="27544.41" v="227633" z="1" s="M+H+1" />
          <p rt="19.945" x="275.1029" y="5295.39" v="41269" z="1" s="M+H+2" />
          <p rt="19.963" x="276.1045" y="284.86" v="2189" z="1" s="M+H+3" />
        </MSPeaks>
      </Spectrum>
    </Compound>
    <Compound algo="FindByMolecularFeature">
      <Location m="360.2155" rt="19.943" y="507955" v="5227704" />
      <Spectrum type="MFE" cpdAlgo="FindByMolecularFeature">
        <MSDetails p="+" />
        <Device type="TimeOfFlight" />
        <MSPeaks>
          <p rt="19.943" x="361.2227" y="507955.22" v="4288476" z="1" s="M+H" />
          <p rt="19.943" x="362.2257" y="100215.51" v="798793" z="1" s="M+H+1" />
          <p rt="19.942" x="363.2282" y="15864.59" v="122532" z="1" s="M+H+2" />
          <p rt="19.948" x="364.2310" y="2217.49" v="17903" z="1" s="M+H+3" />
        </MSPeaks>
      </Spectrum>
    </Compound>
    <Compound algo="FindByMolecularFeature">
      <Location m="402.2261" rt="19.943" y="5141089" v="55739472" />
      <Spectrum type="MFE" cpdAlgo="FindByMolecularFeature">
        <MSDetails p="+" />
        <Device type="TimeOfFlight" />
        <MSPeaks>
          <p rt="19.943" x="403.2333" y="5141088.50" v="44005968" z="1" sat="true" s="M+H" />
          <p rt="19.942" x="404.2370" y="1146011.75" v="9863721" z="1" s="M+H+1" />
          <p rt="19.943" x="405.2390" y="191667.95" v="1632179" z="1" s="M+H+2" />
          <p rt="19.944" x="406.2413" y="25818.17" v="214655" z="1" s="M+H+3" />
          <p rt="19.939" x="407.2447" y="2435.36" v="22947" z="1" s="M+H+4" />
        </MSPeaks>
      </Spectrum>
    </Compound>
    <Compound algo="FindByMolecularFeature">
      <Location m="268.1310" rt="19.943" y="63887" v="654830" />
      <Spectrum type="MFE" cpdAlgo="FindByMolecularFeature">
        <MSDetails p="+" />
        <Device type="TimeOfFlight" />
        <MSPeaks>
          <p rt="19.943" x="269.1383" y="63887.13" v="556349" z="1" s="M+H" />
          <p rt="19.945" x="270.1419" y="10295.16" v="81185" z="1" s="M+H+1" />
          <p rt="19.949" x="271.1453" y="2279.40" v="17296" z="1" s="M+H+2" />
        </MSPeaks>
      </Spectrum>
    </Compound>
    <Compound algo="FindByMolecularFeature">
      <Location m="156.0057" rt="19.944" y="71093" v="659118" />
      <Spectrum type="MFE" cpdAlgo="FindByMolecularFeature">
        <MSDetails p="+" />
        <Device type="TimeOfFlight" />
        <MSPeaks>
          <p rt="19.943" x="157.0130" y="71092.97" v="605112" z="1" s="M+H" />
          <p rt="19.944" x="158.0147" y="6487.75" v="46197" z="1" s="M+H+1" />
          <p rt="19.946" x="159.0183" y="1426.60" v="7809" z="1" s="M+H+2" />
        </MSPeaks>
      </Spectrum>
    </Compound>
    <Compound algo="FindByMolecularFeature">
      <Location m="184.0736" rt="19.945" y="114115" v="1151784" />
      <Spectrum type="MFE" cpdAlgo="FindByMolecularFeature">
        <MSDetails p="+" />
        <Device type="TimeOfFlight" />
        <MSPeaks>
          <p rt="19.944" x="185.0809" y="114115.12" v="941258" z="1" s="M+H" />
          <p rt="19.949" x="186.0849" y="11775.07" v="101852" z="1" s="M+H+1" />
          <p rt="19.961" x="187.0898" y="2192.61" v="21172" z="1" s="M+H+2" />
          <p rt="19.944" x="369.1534" y="5158.36" v="35786" z="1" s="2M+H" />
          <p rt="19.926" x="370.1579" y="1584.04" v="7966" z="1" s="2M+H+1" />
        </MSPeaks>
      </Spectrum>
    </Compound>
    <Compound algo="FindByMolecularFeature">
      <Location m="440.1819" rt="19.947" y="429939" v="5618860" />
      <Spectrum type="MFE" cpdAlgo="FindByMolecularFeature">
        <MSDetails p="+" />
        <Device type="TimeOfFlight" />
        <MSPeaks>
          <p rt="19.947" x="441.1892" y="429939.00" v="4218407" z="1" s="M+H" />
          <p rt="19.946" x="442.1922" y="92340.35" v="944352" z="1" s="M+H+1" />
          <p rt="19.947" x="443.1900" y="40906.44" v="381181" z="1" s="M+H+2" />
          <p rt="19.942" x="444.1923" y="8084.37" v="74921" z="1" s="M+H+3" />
        </MSPeaks>
      </Spectrum>
    </Compound>
    <Compound algo="FindByMolecularFeature">
      <Location m="826.4340" rt="19.949" y="1411585" v="21187132" />
      <Spectrum type="MFE" cpdAlgo="FindByMolecularFeature">
        <MSDetails p="+" />
        <Device type="TimeOfFlight" />
        <MSPeaks>
          <p rt="19.926" x="414.2179" y="1919.59" v="8495" z="2" s="M+2H" />
          <p rt="19.953" x="414.7211" y="1352.00" v="4000" z="2" s="M+2H+1" />
          <p rt="19.949" x="827.4413" y="1411584.50" v="13223803" z="1" s="M+H" />
          <p rt="19.949" x="828.4449" y="630748.56" v="5904410" z="1" s="M+H+1" />
          <p rt="19.947" x="829.4467" y="177291.52" v="1636737" z="1" s="M+H+2" />
          <p rt="19.948" x="830.4489" y="36202.61" v="340883" z="1" s="M+H+3" />
          <p rt="19.952" x="831.4516" y="6445.44" v="58394" z="1" s="M+H+4" />
          <p rt="19.942" x="832.4549" y="1174.07" v="10413" z="1" s="M+H+5" />
        </MSPeaks>
      </Spectrum>
    </Compound>
    <Compound algo="FindByMolecularFeature">
      <Location m="424.2082" rt="19.954" y="4005847" v="67386432" />
      <Spectrum type="MFE" cpdAlgo="FindByMolecularFeature">
        <MSDetails p="+" />
        <Device type="TimeOfFlight" />
        <MSPeaks>
          <p rt="19.955" x="425.2155" y="4005846.50" v="53577028" z="1" sat="true" s="M+H" />
          <p rt="19.953" x="426.2191" y="846103.56" v="11752742" z="1" s="M+H+1" />
          <p rt="19.953" x="427.2208" y="139568.42" v="1795702" z="1" s="M+H+2" />
          <p rt="19.953" x="428.2232" y="17943.45" v="232988" z="1" s="M+H+3" />
          <p rt="19.950" x="429.2226" y="2063.77" v="27979" z="1" s="M+H+4" />
        </MSPeaks>
      </Spectrum>
    </Compound>
    <Compound algo="FindByMolecularFeature">
      <Location m="447.2834" rt="19.958" y="83778" v="1592089" />
      <Spectrum type="MFE" cpdAlgo="FindByMolecularFeature">
        <MSDetails p="+" />
        <Device type="TimeOfFlight" />
        <MSPeaks>
          <p rt="19.957" x="448.2907" y="83777.59" v="1232872" z="1" s="M+H" />
          <p rt="19.959" x="449.2940" y="21588.40" v="307790" z="1" s="M+H+1" />
          <p rt="19.954" x="450.2966" y="3905.01" v="51427" z="1" s="M+H+2" />
        </MSPeaks>
      </Spectrum>
    </Compound>
    <Compound algo="FindByMolecularFeature">
      <Location m="408.2337" rt="19.961" y="53356" v="1044331" />
      <Spectrum type="MFE" cpdAlgo="FindByMolecularFeature">
        <MSDetails p="+" />
        <Device type="TimeOfFlight" />
        <MSPeaks>
          <p rt="19.959" x="409.2410" y="53355.59" v="811184" z="1" s="M+H" />
          <p rt="19.965" x="410.2444" y="12994.94" v="199538" z="1" s="M+H+1" />
          <p rt="19.960" x="411.2464" y="2446.59" v="30902" z="1" s="M+H+2" />
          <p rt="20.050" x="412.2484" y="172.88" v="2706" z="1" s="M+H+3" />
        </MSPeaks>
      </Spectrum>
    </Compound>
    <Compound algo="FindByMolecularFeature">
      <Location m="657.5029" rt="20.131" y="95424" v="2088448" />
      <Spectrum type="MFE" cpdAlgo="FindByMolecularFeature">
        <MSDetails p="+" />
        <Device type="TimeOfFlight" />
        <MSPeaks>
          <p rt="20.123" x="658.5102" y="95424.39" v="1485328" z="1" s="M+H" />
          <p rt="20.151" x="659.5132" y="35603.29" v="446367" z="1" s="M+H+1" />
          <p rt="20.129" x="660.5154" y="8705.68" v="137261" z="1" s="M+H+2" />
          <p rt="20.157" x="661.5178" y="1569.28" v="19491" z="1" s="M+H+3" />
        </MSPeaks>
      </Spectrum>
    </Compound>
    <Compound algo="FindByMolecularFeature">
      <Location m="613.4768" rt="20.222" y="150388" v="3575312" />
      <Spectrum type="MFE" cpdAlgo="FindByMolecularFeature">
        <MSDetails p="+" />
        <Device type="TimeOfFlight" />
        <MSPeaks>
          <p rt="20.223" x="614.4841" y="150388.06" v="2492437" z="1" s="M+H" />
          <p rt="20.220" x="615.4872" y="49819.94" v="833800" z="1" s="M+H+1" />
          <p rt="20.224" x="616.4897" y="12326.28" v="220609" z="1" s="M+H+2" />
          <p rt="20.228" x="617.4906" y="1735.07" v="28466" z="1" s="M+H+3" />
        </MSPeaks>
      </Spectrum>
    </Compound>
    <Compound algo="FindByMolecularFeature">
      <Location m="569.4507" rt="20.322" y="211900" v="4890354" />
      <Spectrum type="MFE" cpdAlgo="FindByMolecularFeature">
        <MSDetails p="+" />
        <Device type="TimeOfFlight" />
        <MSPeaks>
          <p rt="20.321" x="570.4580" y="211899.72" v="3478961" z="1" s="M+H" />
          <p rt="20.324" x="571.4610" y="68695.67" v="1122022" z="1" s="M+H+1" />
          <p rt="20.322" x="572.4634" y="15581.55" v="262702" z="1" s="M+H+2" />
          <p rt="20.325" x="573.4676" y="1644.91" v="26668" z="1" s="M+H+3" />
        </MSPeaks>
      </Spectrum>
    </Compound>
    <Compound algo="FindByMolecularFeature">
      <Location m="525.4245" rt="20.422" y="265936" v="6671842" />
      <Spectrum type="MFE" cpdAlgo="FindByMolecularFeature">
        <MSDetails p="+" />
        <Device type="TimeOfFlight" />
        <MSPeaks>
          <p rt="20.422" x="526.4318" y="265935.81" v="4826255" z="1" s="M+H" />
          <p rt="20.423" x="527.4349" y="83244.02" v="1507851" z="1" s="M+H+1" />
          <p rt="20.421" x="528.4374" y="17824.83" v="285899" z="1" s="M+H+2" />
          <p rt="20.426" x="529.4386" y="2870.35" v="51837" z="1" s="M+H+3" />
        </MSPeaks>
      </Spectrum>
    </Compound>
    <Compound algo="FindByMolecularFeature">
      <Location m="262.2295" rt="20.505" y="71832" v="724028" />
      <Spectrum type="MFE" cpdAlgo="FindByMolecularFeature">
        <MSDetails p="+" />
        <Device type="TimeOfFlight" />
        <MSPeaks>
          <p rt="20.505" x="263.2368" y="71831.85" v="610116" z="1" s="M+H" />
          <p rt="20.505" x="264.2399" y="14458.55" v="113913" z="1" s="M+H+1" />
        </MSPeaks>
      </Spectrum>
    </Compound>
    <Compound algo="FindByMolecularFeature">
      <Location m="376.2591" rt="20.508" y="77771" v="848178" />
      <Spectrum type="MFE" cpdAlgo="FindByMolecularFeature">
        <MSDetails p="+" />
        <Device type="TimeOfFlight" />
        <MSPeaks>
          <p rt="20.508" x="377.2664" y="77771.28" v="669655" z="1" s="M+H" />
          <p rt="20.506" x="378.2694" y="17388.82" v="148633" z="1" s="M+H+1" />
          <p rt="20.520" x="379.2720" y="3340.37" v="29890" z="1" s="M+H+2" />
        </MSPeaks>
      </Spectrum>
    </Compound>
    <Compound algo="FindByMolecularFeature">
      <Location m="481.3984" rt="20.516" y="319017" v="7601504" />
      <Spectrum type="MFE" cpdAlgo="FindByMolecularFeature">
        <MSDetails p="+" />
        <Device type="TimeOfFlight" />
        <MSPeaks>
          <p rt="20.516" x="482.4057" y="319017.00" v="5906894" z="1" s="M+H" />
          <p rt="20.515" x="483.4087" y="82324.38" v="1389625" z="1" s="M+H+1" />
          <p rt="20.517" x="484.4111" y="15527.32" v="262081" z="1" s="M+H+2" />
          <p rt="20.526" x="485.4123" y="2554.20" v="42905" z="1" s="M+H+3" />
        </MSPeaks>
      </Spectrum>
    </Compound>
    <Compound algo="FindByMolecularFeature">
      <Location m="325.2980" rt="20.589" y="68953" v="771006" />
      <Spectrum type="MFE" cpdAlgo="FindByMolecularFeature">
        <MSDetails p="+" />
        <Device type="TimeOfFlight" />
        <MSPeaks>
          <p rt="20.589" x="326.3053" y="68952.76" v="611597" z="1" s="M+H" />
          <p rt="20.589" x="327.3086" y="15641.75" v="139346" z="1" s="M+H+1" />
          <p rt="20.592" x="328.3140" y="2369.25" v="20063" z="1" s="M+H+2" />
        </MSPeaks>
      </Spectrum>
    </Compound>
    <Compound algo="FindByMolecularFeature">
      <Location m="437.3720" rt="20.606" y="259551" v="5748951" />
      <Spectrum type="MFE" cpdAlgo="FindByMolecularFeature">
        <MSDetails p="+" />
        <Device type="TimeOfFlight" />
        <MSPeaks>
          <p rt="20.602" x="438.3793" y="259550.94" v="4632796" z="1" s="M+H" />
          <p rt="20.626" x="439.3824" y="64034.09" v="886694" z="1" s="M+H+1" />
          <p rt="20.599" x="440.3847" y="12358.25" v="204468" z="1" s="M+H+2" />
          <p rt="20.601" x="441.3825" y="1375.56" v="24993" z="1" s="M+H+3" />
        </MSPeaks>
      </Spectrum>
    </Compound>
    <Compound algo="FindByMolecularFeature">
      <Location m="278.2244" rt="20.637" y="97640" v="966310" />
      <Spectrum type="MFE" cpdAlgo="FindByMolecularFeature">
        <MSDetails p="+" />
        <Device type="TimeOfFlight" />
        <MSPeaks>
          <p rt="20.637" x="279.2317" y="97639.77" v="799166" z="1" s="M+H" />
          <p rt="20.636" x="280.2357" y="20505.11" v="167144" z="1" s="M+H+1" />
        </MSPeaks>
      </Spectrum>
    </Compound>
    <Compound algo="FindByMolecularFeature">
      <Location m="599.4103" rt="20.638" y="137781" v="1578525" />
      <Spectrum type="MFE" cpdAlgo="FindByMolecularFeature">
        <MSDetails p="+" />
        <Device type="TimeOfFlight" />
        <MSPeaks>
          <p rt="20.638" x="600.4176" y="137781.25" v="1016130" z="1" s="M+H" />
          <p rt="20.638" x="601.4212" y="60669.49" v="442438" z="1" s="M+H+1" />
          <p rt="20.631" x="602.4247" y="14244.69" v="82040" z="1" s="M+H+2" />
          <p rt="20.665" x="603.4285" y="3903.74" v="33518" z="1" s="M+H+3" />
          <p rt="20.635" x="604.4112" y="731.95" v="4400" z="1" s="M+H+4" />
        </MSPeaks>
      </Spectrum>
    </Compound>
    <Compound algo="FindByMolecularFeature">
      <Location m="607.3680" rt="20.640" y="53091" v="436381" />
      <Spectrum type="MFE" cpdAlgo="FindByMolecularFeature">
        <MSDetails p="+" />
        <Device type="TimeOfFlight" />
        <MSPeaks>
          <p rt="20.642" x="608.3752" y="3697.52" v="28418" z="1" s="M+H" />
          <p rt="20.639" x="609.3774" y="2164.33" v="14904" z="1" s="M+H+1" />
          <p rt="20.640" x="610.3679" y="53091.36" v="393059" z="1" s="M+H+2" />
        </MSPeaks>
      </Spectrum>
    </Compound>
    <Compound algo="FindByMolecularFeature">
      <Location m="332.1431" rt="20.642" y="50429" v="602411" />
      <Spectrum type="MFE" cpdAlgo="FindByMolecularFeature">
        <MSDetails p="+" />
        <Device type="TimeOfFlight" />
        <MSPeaks>
          <p rt="20.643" x="333.1504" y="50429.21" v="489615" z="1" s="M+H" />
          <p rt="20.642" x="334.1545" y="11847.10" v="112796" z="1" s="M+H+1" />
        </MSPeaks>
      </Spectrum>
    </Compound>
    <Compound algo="FindByMolecularFeature">
      <Location m="334.1446" rt="20.647" y="119193" v="1429900" />
      <Spectrum type="MFE" cpdAlgo="FindByMolecularFeature">
        <MSDetails p="+" />
        <Device type="TimeOfFlight" />
        <MSPeaks>
          <p rt="20.647" x="335.1519" y="119193.48" v="1171687" z="1" s="M+H" />
          <p rt="20.645" x="336.1552" y="26909.68" v="258213" z="1" s="M+H+1" />
        </MSPeaks>
      </Spectrum>
    </Compound>
    <Compound algo="FindByMolecularFeature">
      <Location m="393.3455" rt="20.682" y="127772" v="2973949" />
      <Spectrum type="MFE" cpdAlgo="FindByMolecularFeature">
        <MSDetails p="+" />
        <Device type="TimeOfFlight" />
        <MSPeaks>
          <p rt="20.682" x="394.3528" y="127772.27" v="2363466" z="1" s="M+H" />
          <p rt="20.684" x="395.3562" y="29807.19" v="516796" z="1" s="M+H+1" />
          <p rt="20.682" x="396.3584" y="5544.91" v="91948" z="1" s="M+H+2" />
          <p rt="20.638" x="397.3575" y="104.91" v="1740" z="1" s="M+H+3" />
        </MSPeaks>
      </Spectrum>
    </Compound>
    <Compound algo="FindByMolecularFeature">
      <Location m="376.3190" rt="20.694" y="50148" v="1005005" />
      <Spectrum type="MFE" cpdAlgo="FindByMolecularFeature">
        <MSDetails p="+" />
        <Device type="TimeOfFlight" />
        <MSPeaks>
          <p rt="20.700" x="377.3262" y="50148.28" v="761360" z="1" s="M+H" />
          <p rt="20.671" x="378.3298" y="11985.52" v="197222" z="1" s="M+H+1" />
          <p rt="20.681" x="379.3315" y="2821.81" v="46423" z="1" s="M+H+2" />
        </MSPeaks>
      </Spectrum>
    </Compound>
    <Compound algo="FindByMolecularFeature">
      <Location m="599.4105" rt="20.932" y="115040" v="1738024" />
      <Spectrum type="MFE" cpdAlgo="FindByMolecularFeature">
        <MSDetails p="+" />
        <Device type="TimeOfFlight" />
        <MSPeaks>
          <p rt="20.936" x="600.4177" y="115040.41" v="1048268" z="1" s="M+H" />
          <p rt="20.938" x="601.4212" y="52405.24" v="477300" z="1" s="M+H+1" />
          <p rt="20.886" x="602.4286" y="16332.59" v="212456" z="1" s="M+H+2" />
        </MSPeaks>
      </Spectrum>
    </Compound>
    <Compound algo="FindByMolecularFeature">
      <Location m="255.2563" rt="21.197" y="173819" v="2144770" />
      <Spectrum type="MFE" cpdAlgo="FindByMolecularFeature">
        <MSDetails p="+" />
        <Device type="TimeOfFlight" />
        <MSPeaks>
          <p rt="21.197" x="256.2636" y="173818.70" v="1796997" z="1" s="M+H" />
          <p rt="21.197" x="257.2669" y="32391.51" v="313770" z="1" s="M+H+1" />
          <p rt="21.224" x="258.2750" y="2589.03" v="34003" z="1" s="M+H+2" />
        </MSPeaks>
      </Spectrum>
    </Compound>
    <Compound algo="FindByMolecularFeature">
      <Location m="627.4921" rt="21.586" y="61667" v="1604336" />
      <Spectrum type="MFE" cpdAlgo="FindByMolecularFeature">
        <MSDetails p="+" />
        <Device type="TimeOfFlight" />
        <MSPeaks>
          <p rt="21.586" x="628.4994" y="61666.93" v="1181492" z="1" s="M+H" />
          <p rt="21.588" x="629.5025" y="22782.88" v="422844" z="1" s="M+H+1" />
        </MSPeaks>
      </Spectrum>
    </Compound>
    <Compound algo="FindByMolecularFeature">
      <Location m="583.4661" rt="21.695" y="97853" v="2757626" />
      <Spectrum type="MFE" cpdAlgo="FindByMolecularFeature">
        <MSDetails p="+" />
        <Device type="TimeOfFlight" />
        <MSPeaks>
          <p rt="21.695" x="584.4733" y="97852.91" v="1878731" z="1" s="M+H" />
          <p rt="21.694" x="585.4765" y="32386.27" v="692536" z="1" s="M+H+1" />
          <p rt="21.708" x="586.4780" y="8499.69" v="153617" z="1" s="M+H+2" />
          <p rt="21.694" x="587.4770" y="1671.87" v="32742" z="1" s="M+H+3" />
        </MSPeaks>
      </Spectrum>
    </Compound>
    <Compound algo="FindByMolecularFeature">
      <Location m="281.2725" rt="21.701" y="942126" v="10005695" />
      <Spectrum type="MFE" cpdAlgo="FindByMolecularFeature">
        <MSDetails p="+" />
        <Device type="TimeOfFlight" />
        <MSPeaks>
          <p rt="21.701" x="282.2798" y="942125.75" v="8145429" z="1" s="M+H" />
          <p rt="21.700" x="283.2826" y="183745.69" v="1589727" z="1" s="M+H+1" />
          <p rt="21.698" x="284.2858" y="18305.71" v="156032" z="1" s="M+H+2" />
          <p rt="21.700" x="285.2895" y="1657.12" v="13681" z="1" s="M+H+3" />
          <p rt="21.691" x="563.5509" y="6909.20" v="35320" z="1" s="2M+H" />
          <p rt="21.694" x="564.5536" y="2311.85" v="11900" z="1" s="2M+H+1" />
          <p rt="21.672" x="565.5647" y="769.94" v="3193" z="1" s="2M+H+2" />
        </MSPeaks>
      </Spectrum>
    </Compound>
    <Compound algo="FindByMolecularFeature">
      <Location m="539.4399" rt="21.802" y="143492" v="3879709" />
      <Spectrum type="MFE" cpdAlgo="FindByMolecularFeature">
        <MSDetails p="+" />
        <Device type="TimeOfFlight" />
        <MSPeaks>
          <p rt="21.800" x="540.4472" y="143491.97" v="2737098" z="1" s="M+H" />
          <p rt="21.808" x="541.4505" y="43547.92" v="927927" z="1" s="M+H+1" />
          <p rt="21.806" x="542.4521" y="9319.24" v="177135" z="1" s="M+H+2" />
          <p rt="21.794" x="543.4503" y="1871.44" v="37550" z="1" s="M+H+3" />
        </MSPeaks>
      </Spectrum>
    </Compound>
    <Compound algo="FindByMolecularFeature">
      <Location m="495.4139" rt="21.905" y="176717" v="4950228" />
      <Spectrum type="MFE" cpdAlgo="FindByMolecularFeature">
        <MSDetails p="+" />
        <Device type="TimeOfFlight" />
        <MSPeaks>
          <p rt="21.905" x="496.4212" y="176717.14" v="3724144" z="1" s="M+H" />
          <p rt="21.907" x="497.4242" y="47590.13" v="1031146" z="1" s="M+H+1" />
          <p rt="21.907" x="498.4263" y="10197.99" v="169677" z="1" s="M+H+2" />
          <p rt="21.902" x="499.4265" y="1479.80" v="25261" z="1" s="M+H+3" />
        </MSPeaks>
      </Spectrum>
    </Compound>
    <Compound algo="FindByMolecularFeature">
      <Location m="451.3875" rt="22.001" y="152358" v="4518440" />
      <Spectrum type="MFE" cpdAlgo="FindByMolecularFeature">
        <MSDetails p="+" />
        <Device type="TimeOfFlight" />
        <MSPeaks>
          <p rt="22.000" x="452.3948" y="152358.16" v="3373592" z="1" s="M+H" />
          <p rt="22.004" x="453.3980" y="43251.71" v="963637" z="1" s="M+H+1" />
          <p rt="22.001" x="454.4000" y="7932.07" v="157771" z="1" s="M+H+2" />
          <p rt="21.985" x="455.4022" y="1192.10" v="23440" z="1" s="M+H+3" />
        </MSPeaks>
      </Spectrum>
    </Compound>
    <Compound algo="FindByMolecularFeature">
      <Location m="407.3611" rt="22.094" y="90794" v="2492859" />
      <Spectrum type="MFE" cpdAlgo="FindByMolecularFeature">
        <MSDetails p="+" />
        <Device type="TimeOfFlight" />
        <MSPeaks>
          <p rt="22.087" x="408.3684" y="90793.78" v="2043939" z="1" s="M+H" />
          <p rt="22.126" x="409.3718" y="22461.16" v="363540" z="1" s="M+H+1" />
          <p rt="22.068" x="410.3729" y="4022.06" v="78264" z="1" s="M+H+2" />
          <p rt="22.098" x="411.3654" y="505.29" v="7115" z="1" s="M+H+3" />
        </MSPeaks>
      </Spectrum>
    </Compound>
    <Compound algo="FindByMolecularFeature">
      <Location m="334.1593" rt="22.129" y="52198" v="589706" />
      <Spectrum type="MFE" cpdAlgo="FindByMolecularFeature">
        <MSDetails p="+" />
        <Device type="TimeOfFlight" />
        <MSPeaks>
          <p rt="22.126" x="335.1666" y="9167.37" v="80343" z="1" s="M+H" />
          <p rt="22.137" x="336.1714" y="3098.08" v="38031" z="1" s="M+H+1" />
          <p rt="22.129" x="337.1672" y="52198.11" v="471332" z="1" s="M+H+2" />
        </MSPeaks>
      </Spectrum>
    </Compound>
    <Compound algo="FindByMolecularFeature">
      <Location m="331.2874" rt="22.169" y="68716" v="920028" />
      <Spectrum type="MFE" cpdAlgo="FindByMolecularFeature">
        <MSDetails p="+" />
        <Device type="TimeOfFlight" />
        <MSPeaks>
          <p rt="22.169" x="332.2947" y="68716.34" v="711250" z="1" s="M+H" />
          <p rt="22.170" x="333.2984" y="16896.56" v="174960" z="1" s="M+H+1" />
          <p rt="22.163" x="334.3035" y="2578.22" v="33819" z="1" s="M+H+2" />
        </MSPeaks>
      </Spectrum>
    </Compound>
    <Compound algo="FindByMolecularFeature">
      <Location m="337.3352" rt="23.442" y="701201" v="11270088" />
      <Spectrum type="MFE" cpdAlgo="FindByMolecularFeature">
        <MSDetails p="+" />
        <Device type="TimeOfFlight" />
        <MSPeaks>
          <p rt="23.441" x="338.3425" y="701200.81" v="8372263" z="1" s="M+H" />
          <p rt="23.448" x="339.3454" y="167471.66" v="2594591" z="1" s="M+H+1" />
          <p rt="23.450" x="340.3486" y="18659.45" v="272833" z="1" s="M+H+2" />
          <p rt="23.442" x="341.3514" y="2256.42" v="30401" z="1" s="M+H+3" />
        </MSPeaks>
      </Spectrum>
    </Compound>
    <Compound algo="FindByMolecularFeature">
      <Location m="405.3224" rt="23.450" y="442191" v="7311970" />
      <Spectrum type="MFE" cpdAlgo="FindByMolecularFeature">
        <MSDetails p="+" />
        <Device type="TimeOfFlight" />
        <MSPeaks>
          <p rt="23.448" x="406.3297" y="442190.50" v="5199562" z="1" s="M+H" />
          <p rt="23.457" x="407.3329" y="112947.80" v="1803865" z="1" s="M+H+1" />
          <p rt="23.453" x="408.3343" y="19803.12" v="292740" z="1" s="M+H+2" />
          <p rt="23.479" x="409.3363" y="1251.21" v="15804" z="1" s="M+H+3" />
        </MSPeaks>
      </Spectrum>
    </Compound>
    <Compound algo="FindByMolecularFeature">
      <Location m="383.3402" rt="23.451" y="194105" v="4054686" />
      <Spectrum type="MFE" cpdAlgo="FindByMolecularFeature">
        <MSDetails p="+" />
        <Device type="TimeOfFlight" />
        <MSPeaks>
          <p rt="23.452" x="384.3474" y="194104.56" v="3145910" z="1" s="M+H" />
          <p rt="23.449" x="385.3507" y="50959.91" v="724232" z="1" s="M+H+1" />
          <p rt="23.446" x="386.3538" y="8207.86" v="130593" z="1" s="M+H+2" />
          <p rt="23.485" x="387.3552" y="676.20" v="9522" z="1" s="M+H+3" />
          <p rt="23.469" x="767.6867" y="1582.29" v="11889" z="1" s="2M+H" />
          <p rt="23.527" x="768.7014" y="614.21" v="6698" z="1" s="2M+H+1" />
          <p rt="23.474" x="769.7033" y="801.81" v="3628" z="1" s="2M+H+2" />
        </MSPeaks>
      </Spectrum>
    </Compound>
    <Compound algo="FindByMolecularFeature">
      <Location m="441.3931" rt="23.470" y="75331" v="1653159" />
      <Spectrum type="MFE" cpdAlgo="FindByMolecularFeature">
        <MSDetails p="+" />
        <Device type="TimeOfFlight" />
        <MSPeaks>
          <p rt="23.469" x="442.4003" y="75330.80" v="1270292" z="1" s="M+H" />
          <p rt="23.472" x="443.4033" y="21468.47" v="366495" z="1" s="M+H+1" />
          <p rt="23.482" x="444.3966" y="2517.48" v="16371" z="1" s="M+H+2" />
        </MSPeaks>
      </Spectrum>
    </Compound>
    <Compound algo="FindByMolecularFeature">
      <Location m="628.3954" rt="24.733" y="50804" v="487231" />
      <Spectrum type="MFE" cpdAlgo="FindByMolecularFeature">
        <MSDetails p="+" />
        <Device type="TimeOfFlight" />
        <MSPeaks>
          <p rt="24.733" x="629.4027" y="50804.34" v="334107" z="1" s="M+H" />
          <p rt="24.733" x="630.4063" y="20133.90" v="129051" z="1" s="M+H+1" />
          <p rt="24.736" x="631.4111" y="4943.80" v="24073" z="1" s="M+H+2" />
        </MSPeaks>
      </Spectrum>
    </Compound>
    <Compound algo="FindByMolecularFeature">
      <Location m="667.6116" rt="24.845" y="50569" v="1044597" />
      <Spectrum type="MFE" cpdAlgo="FindByMolecularFeature">
        <MSDetails p="+" />
        <Device type="TimeOfFlight" />
        <MSPeaks>
          <p rt="24.845" x="668.6189" y="50568.52" v="689287" z="1" s="M+H" />
          <p rt="24.845" x="669.6223" y="22359.58" v="264541" z="1" s="M+H+1" />
          <p rt="24.844" x="670.6246" y="6324.52" v="79850" z="1" s="M+H+2" />
          <p rt="24.852" x="671.6276" y="948.86" v="10918" z="1" s="M+H+3" />
        </MSPeaks>
      </Spectrum>
    </Compound>
    <Compound algo="FindByMolecularFeature">
      <Location m="627.1875" rt="24.993" y="53649" v="702719" />
      <Spectrum type="MFE" cpdAlgo="FindByMolecularFeature">
        <MSDetails p="+" />
        <Device type="TimeOfFlight" />
        <MSPeaks>
          <p rt="24.994" x="628.1947" y="53648.56" v="342858" z="1" s="M+H" />
          <p rt="24.991" x="629.1953" y="32223.83" v="208161" z="1" s="M+H+1" />
          <p rt="24.993" x="630.1936" y="23638.04" v="151700" z="1" s="M+H+2" />
        </MSPeaks>
      </Spectrum>
    </Compound>
    <Compound algo="FindByMolecularFeature">
      <Location m="567.4208" rt="25.058" y="205841" v="2125721" />
      <Spectrum type="MFE" cpdAlgo="FindByMolecularFeature">
        <MSDetails p="+" />
        <Device type="TimeOfFlight" />
        <MSPeaks>
          <p rt="25.058" x="568.4281" y="205840.67" v="1475856" z="1" s="M+H" />
          <p rt="25.058" x="569.4314" y="88025.02" v="649865" z="1" s="M+H+1" />
        </MSPeaks>
      </Spectrum>
    </Compound>
    <Compound algo="FindByMolecularFeature">
      <Location m="668.4631" rt="25.128" y="50545" v="719653" />
      <Spectrum type="MFE" cpdAlgo="FindByMolecularFeature">
        <MSDetails p="+" />
        <Device type="TimeOfFlight" />
        <MSPeaks>
          <p rt="25.119" x="669.4703" y="50544.72" v="436399" z="1" s="M+H" />
          <p rt="25.117" x="670.4739" y="20765.77" v="180110" z="1" s="M+H+1" />
          <p rt="25.174" x="671.4845" y="12938.36" v="103144" z="1" s="M+H+2" />
        </MSPeaks>
      </Spectrum>
    </Compound>
    <Compound algo="FindByMolecularFeature">
      <Location m="430.3449" rt="25.232" y="86524" v="1922010" />
      <Spectrum type="MFE" cpdAlgo="FindByMolecularFeature">
        <MSDetails p="+" />
        <Device type="TimeOfFlight" />
        <MSPeaks>
          <p rt="25.233" x="431.3522" y="86524.15" v="1400478" z="1" s="M+H" />
          <p rt="25.227" x="432.3556" y="26995.80" v="433589" z="1" s="M+H+1" />
          <p rt="25.234" x="433.3589" y="5214.36" v="87943" z="1" s="M+H+2" />
        </MSPeaks>
      </Spectrum>
    </Compound>
    <Compound algo="FindByMolecularFeature">
      <Location m="631.5174" rt="25.471" y="59349" v="2094025" />
      <Spectrum type="MFE" cpdAlgo="FindByMolecularFeature">
        <MSDetails p="+" />
        <Device type="TimeOfFlight" />
        <MSPeaks>
          <p rt="25.479" x="632.5247" y="59348.87" v="1554448" z="1" s="M+H" />
          <p rt="25.458" x="633.5278" y="22524.78" v="395241" z="1" s="M+H+1" />
          <p rt="25.474" x="634.5292" y="5160.37" v="126293" z="1" s="M+H+2" />
          <p rt="25.372" x="635.5200" y="938.46" v="18042" z="1" s="M+H+3" />
        </MSPeaks>
      </Spectrum>
    </Compound>
    <Compound algo="FindByMolecularFeature">
      <Location m="636.4728" rt="25.481" y="61581" v="2285072" />
      <Spectrum type="MFE" cpdAlgo="FindByMolecularFeature">
        <MSDetails p="+" />
        <Device type="TimeOfFlight" />
        <MSPeaks>
          <p rt="25.490" x="637.4801" y="61581.07" v="1458130" z="1" s="M+H" />
          <p rt="25.488" x="638.4842" y="25418.83" v="632247" z="1" s="M+H+1" />
          <p rt="25.406" x="639.4805" y="8301.42" v="194695" z="1" s="M+H+2" />
        </MSPeaks>
      </Spectrum>
    </Compound>
    <Compound algo="FindByMolecularFeature">
      <Location m="594.4264" rt="25.677" y="137466" v="1881804" />
      <Spectrum type="MFE" cpdAlgo="FindByMolecularFeature">
        <MSDetails p="+" />
        <Device type="TimeOfFlight" />
        <MSPeaks>
          <p rt="25.677" x="595.4337" y="137466.44" v="1260752" z="1" s="M+H" />
          <p rt="25.676" x="596.4370" y="54697.80" v="507963" z="1" s="M+H+1" />
          <p rt="25.677" x="597.4424" y="13617.09" v="113090" z="1" s="M+H+2" />
        </MSPeaks>
      </Spectrum>
    </Compound>
    <Compound algo="FindByMolecularFeature">
      <Location m="554.4338" rt="25.685" y="117526" v="1649956" />
      <Spectrum type="MFE" cpdAlgo="FindByMolecularFeature">
        <MSDetails p="+" />
        <Device type="TimeOfFlight" />
        <MSPeaks>
          <p rt="25.685" x="555.4411" y="117526.48" v="1038949" z="1" s="M+H" />
          <p rt="25.684" x="556.4443" y="54327.00" v="484665" z="1" s="M+H+1" />
          <p rt="25.684" x="557.4481" y="13528.39" v="126342" z="1" s="M+H+2" />
        </MSPeaks>
      </Spectrum>
    </Compound>
    <Compound algo="FindByMolecularFeature">
      <Location m="412.2594" rt="25.783" y="52147" v="516269" />
      <Spectrum type="MFE" cpdAlgo="FindByMolecularFeature">
        <MSDetails p="+" />
        <Device type="TimeOfFlight" />
        <MSPeaks>
          <p rt="25.784" x="413.2667" y="52147.44" v="374710" z="1" s="M+H" />
          <p rt="25.781" x="414.2698" y="14102.95" v="120118" z="1" s="M+H+1" />
          <p rt="25.782" x="415.2731" y="3930.44" v="21441" z="1" s="M+H+2" />
        </MSPeaks>
      </Spectrum>
    </Compound>
    <Compound algo="FindByMolecularFeature">
      <Location m="392.2904" rt="25.869" y="65417" v="671636" />
      <Spectrum type="MFE" cpdAlgo="FindByMolecularFeature">
        <MSDetails p="+" />
        <Device type="TimeOfFlight" />
        <MSPeaks>
          <p rt="25.866" x="393.2977" y="65417.26" v="464837" z="1" s="M+H" />
          <p rt="25.868" x="394.3016" y="16502.17" v="116019" z="1" s="M+H+1" />
          <p rt="25.867" x="395.3034" y="2167.07" v="15791" z="1" s="M+H+2" />
          <p rt="25.908" x="785.5888" y="2048.64" v="28284" z="1" s="2M+H" />
          <p rt="25.931" x="786.6030" y="1024.53" v="9211" z="1" s="2M+H+1" />
        </MSPeaks>
      </Spectrum>
    </Compound>
    <Compound algo="FindByMolecularFeature">
      <Location m="337.3350" rt="26.052" y="398654" v="5670837" />
      <Spectrum type="MFE" cpdAlgo="FindByMolecularFeature">
        <MSDetails p="+" />
        <Device type="TimeOfFlight" />
        <MSPeaks>
          <p rt="26.052" x="338.3422" y="398653.81" v="4185049" z="1" s="M+H" />
          <p rt="26.051" x="339.3453" y="95472.78" v="1153236" z="1" s="M+H+1" />
          <p rt="26.053" x="340.3490" y="11831.74" v="121742" z="1" s="M+H+2" />
          <p rt="26.040" x="341.3526" y="599.62" v="6109" z="1" s="M+H+3" />
          <p rt="26.047" x="675.6761" y="9122.33" v="64883" z="1" s="2M+H" />
          <p rt="26.042" x="676.6794" y="4465.38" v="31329" z="1" s="2M+H+1" />
          <p rt="26.043" x="677.6804" y="1223.62" v="6138" z="1" s="2M+H+2" />
        </MSPeaks>
      </Spectrum>
    </Compound>
    <Compound algo="FindByMolecularFeature">
      <Location m="645.4969" rt="26.208" y="56434" v="980433" />
      <Spectrum type="MFE" cpdAlgo="FindByMolecularFeature">
        <MSDetails p="+" />
        <Device type="TimeOfFlight" />
        <MSPeaks>
          <p rt="26.206" x="646.5042" y="56434.10" v="524670" z="1" s="M+H" />
          <p rt="26.210" x="647.5056" y="33577.06" v="332950" z="1" s="M+H+1" />
          <p rt="26.225" x="648.5059" y="9454.05" v="107029" z="1" s="M+H+2" />
          <p rt="26.156" x="649.4994" y="1267.16" v="15783" z="1" s="M+H+3" />
        </MSPeaks>
      </Spectrum>
    </Compound>
    <Compound algo="FindByMolecularFeature">
      <Location m="610.4602" rt="26.213" y="209707" v="2702147" />
      <Spectrum type="MFE" cpdAlgo="FindByMolecularFeature">
        <MSDetails p="+" />
        <Device type="TimeOfFlight" />
        <MSPeaks>
          <p rt="26.213" x="611.4675" y="209707.30" v="1786023" z="1" s="M+H" />
          <p rt="26.212" x="612.4706" y="89464.45" v="749641" z="1" s="M+H+1" />
          <p rt="26.214" x="613.4740" y="20235.49" v="166484" z="1" s="M+H+2" />
        </MSPeaks>
      </Spectrum>
    </Compound>
    <Compound algo="FindByMolecularFeature">
      <Location m="650.4530" rt="26.214" y="250200" v="3509411" />
      <Spectrum type="MFE" cpdAlgo="FindByMolecularFeature">
        <MSDetails p="+" />
        <Device type="TimeOfFlight" />
        <MSPeaks>
          <p rt="26.214" x="651.4602" y="250200.23" v="2289117" z="1" s="M+H" />
          <p rt="26.215" x="652.4633" y="105827.95" v="958619" z="1" s="M+H+1" />
          <p rt="26.214" x="653.4663" y="23618.21" v="212368" z="1" s="M+H+2" />
          <p rt="26.215" x="654.4763" y="5158.84" v="49306" z="1" s="M+H+3" />
        </MSPeaks>
      </Spectrum>
    </Compound>
    <Compound algo="FindByMolecularFeature">
      <Location m="612.1762" rt="26.339" y="92992" v="3603707" />
      <Spectrum type="MFE" cpdAlgo="FindByMolecularFeature">
        <MSDetails p="+" />
        <Device type="TimeOfFlight" />
        <MSPeaks>
          <p rt="26.339" x="613.1835" y="92992.48" v="2328831" z="1" s="M+H" />
          <p rt="26.339" x="614.1817" y="38243.90" v="920495" z="1" s="M+H+1" />
          <p rt="26.340" x="615.1811" y="11629.24" v="274882" z="1" s="M+H+2" />
          <p rt="26.341" x="616.1803" y="3407.45" v="79499" z="1" s="M+H+3" />
        </MSPeaks>
      </Spectrum>
    </Compound>
    <Compound algo="FindByMolecularFeature">
      <Location m="609.1779" rt="26.339" y="542087" v="27664272" />
      <Spectrum type="MFE" cpdAlgo="FindByMolecularFeature">
        <MSDetails p="+" />
        <Device type="TimeOfFlight" />
        <MSPeaks>
          <p rt="26.340" x="610.1852" y="542087.13" v="14040360" z="1" s="M+H" />
          <p rt="26.339" x="611.1856" y="300351.59" v="7782771" z="1" s="M+H+1" />
          <p rt="26.339" x="612.1837" y="223311.33" v="5841141" z="1" s="M+H+2" />
        </MSPeaks>
      </Spectrum>
    </Compound>
    <Compound algo="FindByMolecularFeature">
      <Location m="701.2060" rt="26.485" y="50224" v="691538" />
      <Spectrum type="MFE" cpdAlgo="FindByMolecularFeature">
        <MSDetails p="+" />
        <Device type="TimeOfFlight" />
        <MSPeaks>
          <p rt="26.486" x="702.2133" y="50223.95" v="313832" z="1" s="M+H" />
          <p rt="26.486" x="703.2143" y="34455.09" v="213761" z="1" s="M+H+1" />
          <p rt="26.484" x="704.2126" y="26087.80" v="163944" z="1" s="M+H+2" />
        </MSPeaks>
      </Spectrum>
    </Compound>
    <Compound algo="FindByMolecularFeature">
      <Location m="647.5129" rt="26.901" y="195078" v="4010129" />
      <Spectrum type="MFE" cpdAlgo="FindByMolecularFeature">
        <MSDetails p="+" />
        <Device type="TimeOfFlight" />
        <MSPeaks>
          <p rt="26.901" x="648.5202" y="195078.41" v="2542653" z="1" s="M+H" />
          <p rt="26.901" x="649.5233" y="87418.40" v="1137404" z="1" s="M+H+1" />
          <p rt="26.902" x="650.5261" y="20977.82" v="269490" z="1" s="M+H+2" />
          <p rt="26.907" x="651.5271" y="4829.11" v="60582" z="1" s="M+H+3" />
        </MSPeaks>
      </Spectrum>
    </Compound>
    <Compound algo="FindByMolecularFeature">
      <Location m="594.4651" rt="26.903" y="53768" v="1002064" />
      <Spectrum type="MFE" cpdAlgo="FindByMolecularFeature">
        <MSDetails p="+" />
        <Device type="TimeOfFlight" />
        <MSPeaks>
          <p rt="26.903" x="595.4724" y="53768.09" v="650579" z="1" s="M+H" />
          <p rt="26.901" x="596.4767" y="22939.36" v="271961" z="1" s="M+H+1" />
          <p rt="26.909" x="597.4759" y="7306.78" v="79524" z="1" s="M+H+2" />
        </MSPeaks>
      </Spectrum>
    </Compound>
    <Compound algo="FindByMolecularFeature">
      <Location m="612.4762" rt="26.905" y="415467" v="8022698" />
      <Spectrum type="MFE" cpdAlgo="FindByMolecularFeature">
        <MSDetails p="+" />
        <Device type="TimeOfFlight" />
        <MSPeaks>
          <p rt="26.905" x="613.4835" y="415466.91" v="5300065" z="1" s="M+H" />
          <p rt="26.904" x="614.4862" y="168722.94" v="2133374" z="1" s="M+H+1" />
          <p rt="26.905" x="615.4894" y="39465.02" v="499063" z="1" s="M+H+2" />
          <p rt="26.907" x="616.4904" y="7012.18" v="90197" z="1" s="M+H+3" />
        </MSPeaks>
      </Spectrum>
    </Compound>
    <Compound algo="FindByMolecularFeature">
      <Location m="675.5421" rt="26.908" y="77735" v="1545192" />
      <Spectrum type="MFE" cpdAlgo="FindByMolecularFeature">
        <MSDetails p="+" />
        <Device type="TimeOfFlight" />
        <MSPeaks>
          <p rt="26.909" x="676.5494" y="77734.52" v="1006278" z="1" s="M+H" />
          <p rt="26.907" x="677.5535" y="32757.04" v="423592" z="1" s="M+H+1" />
          <p rt="26.900" x="678.5570" y="7917.84" v="97638" z="1" s="M+H+2" />
          <p rt="26.905" x="679.5722" y="1200.12" v="17684" z="1" s="M+H+3" />
        </MSPeaks>
      </Spectrum>
    </Compound>
    <Compound algo="FindByMolecularFeature">
      <Location m="688.5392" rt="26.908" y="117768" v="2481884" />
      <Spectrum type="MFE" cpdAlgo="FindByMolecularFeature">
        <MSDetails p="+" />
        <Device type="TimeOfFlight" />
        <MSPeaks>
          <p rt="26.907" x="689.5465" y="117767.91" v="1491993" z="1" s="M+H" />
          <p rt="26.908" x="690.5497" y="57035.80" v="725535" z="1" s="M+H+1" />
          <p rt="26.907" x="691.5499" y="15771.74" v="197219" z="1" s="M+H+2" />
          <p rt="26.917" x="692.5435" y="5369.08" v="67138" z="1" s="M+H+3" />
        </MSPeaks>
      </Spectrum>
    </Compound>
    <Compound algo="FindByMolecularFeature">
      <Location m="668.4427" rt="26.909" y="52119" v="1006871" />
      <Spectrum type="MFE" cpdAlgo="FindByMolecularFeature">
        <MSDetails p="+" />
        <Device type="TimeOfFlight" />
        <MSPeaks>
          <p rt="26.909" x="669.4500" y="52119.15" v="716108" z="1" s="M+H" />
          <p rt="26.909" x="670.4534" y="21650.09" v="290764" z="1" s="M+H+1" />
        </MSPeaks>
      </Spectrum>
    </Compound>
    <Compound algo="FindByMolecularFeature">
      <Location m="652.4693" rt="26.910" y="674234" v="14193077" />
      <Spectrum type="MFE" cpdAlgo="FindByMolecularFeature">
        <MSDetails p="+" />
        <Device type="TimeOfFlight" />
        <MSPeaks>
          <p rt="26.911" x="653.4766" y="674233.75" v="9245332" z="1" s="M+H" />
          <p rt="26.909" x="654.4793" y="284504.78" v="3896298" z="1" s="M+H+1" />
          <p rt="26.906" x="655.4822" y="65370.62" v="876184" z="1" s="M+H+2" />
          <p rt="26.905" x="656.4875" y="12178.47" v="164101" z="1" s="M+H+3" />
          <p rt="27.072" x="657.5056" y="842.73" v="11162" z="1" s="M+H+4" />
        </MSPeaks>
      </Spectrum>
    </Compound>
    <Compound algo="FindByMolecularFeature">
      <Location m="610.4599" rt="27.521" y="53394" v="669306" />
      <Spectrum type="MFE" cpdAlgo="FindByMolecularFeature">
        <MSDetails p="+" />
        <Device type="TimeOfFlight" />
        <MSPeaks>
          <p rt="27.521" x="611.4672" y="53394.23" v="463783" z="1" s="M+H" />
          <p rt="27.521" x="612.4708" y="24346.13" v="205523" z="1" s="M+H+1" />
        </MSPeaks>
      </Spectrum>
    </Compound>
    <Compound algo="FindByMolecularFeature">
      <Location m="686.5238" rt="27.522" y="82535" v="1289315" />
      <Spectrum type="MFE" cpdAlgo="FindByMolecularFeature">
        <MSDetails p="+" />
        <Device type="TimeOfFlight" />
        <MSPeaks>
          <p rt="27.524" x="687.5311" y="82535.32" v="744076" z="1" s="M+H" />
          <p rt="27.523" x="688.5332" y="41412.34" v="362819" z="1" s="M+H+1" />
          <p rt="27.505" x="689.5327" y="14969.85" v="182420" z="1" s="M+H+2" />
        </MSPeaks>
      </Spectrum>
    </Compound>
    <Compound algo="FindByMolecularFeature">
      <Location m="645.4973" rt="27.524" y="134736" v="2016966" />
      <Spectrum type="MFE" cpdAlgo="FindByMolecularFeature">
        <MSDetails p="+" />
        <Device type="TimeOfFlight" />
        <MSPeaks>
          <p rt="27.526" x="646.5045" y="134736.48" v="1190828" z="1" s="M+H" />
          <p rt="27.528" x="647.5074" y="63716.41" v="594295" z="1" s="M+H+1" />
          <p rt="27.497" x="648.5136" y="18446.56" v="231843" z="1" s="M+H+2" />
        </MSPeaks>
      </Spectrum>
    </Compound>
    <Compound algo="FindByMolecularFeature">
      <Location m="650.4528" rt="27.527" y="225869" v="3158188" />
      <Spectrum type="MFE" cpdAlgo="FindByMolecularFeature">
        <MSDetails p="+" />
        <Device type="TimeOfFlight" />
        <MSPeaks>
          <p rt="27.527" x="651.4601" y="225869.11" v="2021054" z="1" s="M+H" />
          <p rt="27.527" x="652.4632" y="95452.78" v="852234" z="1" s="M+H+1" />
          <p rt="27.526" x="653.4712" y="37479.82" v="284900" z="1" s="M+H+2" />
        </MSPeaks>
      </Spectrum>
    </Compound>
    <Compound algo="FindByMolecularFeature">
      <Location m="849.2441" rt="27.736" y="95743" v="3029186" />
      <Spectrum type="MFE" cpdAlgo="FindByMolecularFeature">
        <MSDetails p="+" />
        <Device type="TimeOfFlight" />
        <MSPeaks>
          <p rt="27.737" x="850.2513" y="95742.52" v="1241316" z="1" s="M+H" />
          <p rt="27.734" x="851.2520" y="76057.66" v="951676" z="1" s="M+H+1" />
          <p rt="27.735" x="852.2504" y="66650.10" v="836194" z="1" s="M+H+2" />
        </MSPeaks>
      </Spectrum>
    </Compound>
    <Compound algo="FindByMolecularFeature">
      <Location m="614.4905" rt="28.375" y="61806" v="1107442" />
      <Spectrum type="MFE" cpdAlgo="FindByMolecularFeature">
        <MSDetails p="+" />
        <Device type="TimeOfFlight" />
        <MSPeaks>
          <p rt="28.372" x="615.4978" y="61805.86" v="694058" z="1" s="M+H" />
          <p rt="28.375" x="616.5014" y="26242.89" v="295538" z="1" s="M+H+1" />
          <p rt="28.392" x="617.5067" y="7506.63" v="105743" z="1" s="M+H+2" />
          <p rt="28.385" x="618.5100" y="1084.66" v="12104" z="1" s="M+H+3" />
        </MSPeaks>
      </Spectrum>
    </Compound>
    <Compound algo="FindByMolecularFeature">
      <Location m="654.4838" rt="28.563" y="103765" v="1879670" />
      <Spectrum type="MFE" cpdAlgo="FindByMolecularFeature">
        <MSDetails p="+" />
        <Device type="TimeOfFlight" />
        <MSPeaks>
          <p rt="28.562" x="655.4910" y="103764.80" v="1225992" z="1" s="M+H" />
          <p rt="28.562" x="656.4955" y="45623.20" v="536688" z="1" s="M+H+1" />
          <p rt="28.565" x="657.4994" y="10756.31" v="116990" z="1" s="M+H+2" />
        </MSPeaks>
      </Spectrum>
    </Compound>
    <Compound algo="FindByMolecularFeature">
      <Location m="614.4903" rt="28.564" y="54050" v="965973" />
      <Spectrum type="MFE" cpdAlgo="FindByMolecularFeature">
        <MSDetails p="+" />
        <Device type="TimeOfFlight" />
        <MSPeaks>
          <p rt="28.562" x="615.4976" y="54050.39" v="631418" z="1" s="M+H" />
          <p rt="28.561" x="616.5012" y="22210.24" v="262500" z="1" s="M+H+1" />
          <p rt="28.597" x="617.5067" y="6785.94" v="56391" z="1" s="M+H+2" />
          <p rt="28.557" x="618.5085" y="1248.52" v="15664" z="1" s="M+H+3" />
        </MSPeaks>
      </Spectrum>
    </Compound>
    <Compound algo="FindByMolecularFeature">
      <Location m="662.4469" rt="28.943" y="74426" v="3402085" />
      <Spectrum type="MFE" cpdAlgo="FindByMolecularFeature">
        <MSDetails p="+" />
        <Device type="TimeOfFlight" />
        <MSPeaks>
          <p rt="28.944" x="663.4542" y="74425.86" v="2148034" z="1" s="M+H" />
          <p rt="28.944" x="664.4572" y="33935.61" v="950971" z="1" s="M+H+1" />
          <p rt="28.945" x="665.4609" y="9715.76" v="262558" z="1" s="M+H+2" />
          <p rt="28.902" x="666.4658" y="1477.53" v="40521" z="1" s="M+H+3" />
        </MSPeaks>
      </Spectrum>
    </Compound>
    <Compound algo="FindByMolecularFeature">
      <Location m="720.4995" rt="28.960" y="73014" v="3092230" />
      <Spectrum type="MFE" cpdAlgo="FindByMolecularFeature">
        <MSDetails p="+" />
        <Device type="TimeOfFlight" />
        <MSPeaks>
          <p rt="28.963" x="721.5068" y="73013.98" v="1887538" z="1" s="M+H" />
          <p rt="28.957" x="722.5103" y="34245.77" v="888762" z="1" s="M+H+1" />
          <p rt="28.952" x="723.5123" y="9419.98" v="228616" z="1" s="M+H+2" />
          <p rt="28.946" x="724.5121" y="3313.03" v="87315" z="1" s="M+H+3" />
        </MSPeaks>
      </Spectrum>
    </Compound>
    <Compound algo="FindByMolecularFeature">
      <Location m="502.1005" rt="29.116" y="93289" v="2493373" />
      <Spectrum type="MFE" cpdAlgo="FindByMolecularFeature">
        <MSDetails p="+" />
        <Device type="TimeOfFlight" />
        <MSPeaks>
          <p rt="29.114" x="503.1077" y="93289.27" v="1336514" z="1" s="M+H" />
          <p rt="29.120" x="504.1082" y="44683.09" v="681956" z="1" s="M+H+1" />
          <p rt="29.117" x="505.1062" y="32372.03" v="474904" z="1" s="M+H+2" />
        </MSPeaks>
      </Spectrum>
    </Compound>
    <Compound algo="FindByMolecularFeature">
      <Location m="280.0436" rt="29.116" y="79264" v="1684113" />
      <Spectrum type="MFE" cpdAlgo="FindByMolecularFeature">
        <MSDetails p="+" />
        <Device type="TimeOfFlight" />
        <MSPeaks>
          <p rt="29.116" x="281.0509" y="79264.38" v="1195777" z="1" s="M+H" />
          <p rt="29.119" x="282.0520" y="21478.95" v="314039" z="1" s="M+H+1" />
          <p rt="29.115" x="283.0493" y="12317.28" v="174296" z="1" s="M+H+2" />
        </MSPeaks>
      </Spectrum>
    </Compound>
    <Compound algo="FindByMolecularFeature">
      <Location m="538.1574" rt="29.116" y="136174" v="3030521" />
      <Spectrum type="MFE" cpdAlgo="FindByMolecularFeature">
        <MSDetails p="+" />
        <Device type="TimeOfFlight" />
        <MSPeaks>
          <p rt="29.116" x="539.1646" y="136173.59" v="2022636" z="1" s="M+H" />
          <p rt="29.116" x="540.1629" y="52706.28" v="741470" z="1" s="M+H+1" />
          <p rt="29.120" x="541.1618" y="14675.28" v="205331" z="1" s="M+H+2" />
          <p rt="29.111" x="542.1601" y="4319.61" v="61084" z="1" s="M+H+3" />
        </MSPeaks>
      </Spectrum>
    </Compound>
    <Compound algo="FindByMolecularFeature">
      <Location m="535.1592" rt="29.117" y="1148201" v="31197436" />
      <Spectrum type="MFE" cpdAlgo="FindByMolecularFeature">
        <MSDetails p="+" />
        <Device type="TimeOfFlight" />
        <MSPeaks>
          <p rt="29.117" x="536.1664" y="1148200.63" v="17184138" z="1" s="M+H" />
          <p rt="29.116" x="537.1672" y="555475.38" v="8265200" z="1" s="M+H+1" />
          <p rt="29.117" x="538.1650" y="385389.16" v="5748098" z="1" s="M+H+2" />
        </MSPeaks>
      </Spectrum>
    </Compound>
  </CompoundList>
</CEF>
