# Supplementary material for: Identification of sunflower, rapeseed, flaxseed and sesame seed oil metabolomic markers as a potential tool for oil authentication and detecting adulterations
Source: PLoS One. 2023 Apr 20;18(4):e0284599. doi: 10.1371/journal.pone.0284599 (PMC10118080; doi:10.1371/journal.pone.0284599)
Supplement: S1 File — (ZIP) [file pone.0284599.s001.zip › CEF/R_a1.cef]

<CEF version="1.0.0.0">
  <CompoundList>
    <Compound algo="FindByMolecularFeature">
      <Location m="140.9513" rt="0.545" y="174286" v="723330" />
      <Spectrum type="MFE" cpdAlgo="FindByMolecularFeature">
        <MSDetails p="+" />
        <Device type="TimeOfFlight" />
        <MSPeaks>
          <p rt="0.544" x="141.9586" y="174286.47" v="618203" z="1" s="M+H" />
          <p rt="0.547" x="142.9624" y="12973.29" v="47780" z="1" s="M+H+1" />
          <p rt="0.544" x="143.9594" y="15924.06" v="57347" z="1" s="M+H+2" />
        </MSPeaks>
      </Spectrum>
    </Compound>
    <Compound algo="FindByMolecularFeature">
      <Location m="122.0332" rt="0.546" y="108715" v="583835" />
      <Spectrum type="MFE" cpdAlgo="FindByMolecularFeature">
        <MSDetails p="+" />
        <Device type="TimeOfFlight" />
        <MSPeaks>
          <p rt="0.546" x="123.0405" y="108715.18" v="440945" z="1" s="M+H" />
          <p rt="0.545" x="124.0413" y="20679.35" v="142889" z="1" s="M+H+1" />
        </MSPeaks>
      </Spectrum>
    </Compound>
    <Compound algo="FindByMolecularFeature">
      <Location m="110.9995" rt="0.547" y="142791" v="462024" />
      <Spectrum type="MFE" cpdAlgo="FindByMolecularFeature">
        <MSDetails p="+" />
        <Device type="TimeOfFlight" />
        <MSPeaks>
          <p rt="0.547" x="112.0067" y="142790.95" v="443453" z="1" s="M+H" />
          <p rt="0.545" x="113.0104" y="6573.48" v="18571" z="1" s="M+H+1" />
        </MSPeaks>
      </Spectrum>
    </Compound>
    <Compound algo="FindByMolecularFeature">
      <Location m="109.0017" rt="0.548" y="880782" v="3158865" />
      <Spectrum type="MFE" cpdAlgo="FindByMolecularFeature">
        <MSDetails p="+" />
        <Device type="TimeOfFlight" />
        <MSPeaks>
          <p rt="0.547" x="110.0089" y="880781.63" v="2747466" z="1" s="M+H" />
          <p rt="0.550" x="111.0104" y="136515.34" v="411399" z="1" s="M+H+1" />
        </MSPeaks>
      </Spectrum>
    </Compound>
    <Compound algo="FindByMolecularFeature">
      <Location m="150.0279" rt="0.549" y="127903" v="513893" />
      <Spectrum type="MFE" cpdAlgo="FindByMolecularFeature">
        <MSDetails p="+" />
        <Device type="TimeOfFlight" />
        <MSPeaks>
          <p rt="0.549" x="151.0352" y="127902.80" v="426070" z="1" s="M+H" />
          <p rt="0.548" x="152.0366" y="24765.15" v="87822" z="1" s="M+H+1" />
        </MSPeaks>
      </Spectrum>
    </Compound>
    <Compound algo="FindByMolecularFeature">
      <Location m="124.9791" rt="0.550" y="229594" v="759266" />
      <Spectrum type="MFE" cpdAlgo="FindByMolecularFeature">
        <MSDetails p="+" />
        <Device type="TimeOfFlight" />
        <MSPeaks>
          <p rt="0.550" x="125.9864" y="229593.89" v="729990" z="1" s="M+H" />
          <p rt="0.550" x="126.9893" y="9685.12" v="29276" z="1" s="M+H+1" />
        </MSPeaks>
      </Spectrum>
    </Compound>
    <Compound algo="FindByMolecularFeature">
      <Location m="176.0000" rt="0.599" y="344725" v="1253920" />
      <Spectrum type="MFE" cpdAlgo="FindByMolecularFeature">
        <MSDetails p="+" />
        <Device type="TimeOfFlight" />
        <MSPeaks>
          <p rt="0.598" x="177.0073" y="344724.81" v="1170626" z="1" s="M+H" />
          <p rt="0.603" x="178.0104" y="21199.17" v="55240" z="1" s="M+H+1" />
          <p rt="0.599" x="179.0088" y="6174.36" v="18219" z="1" s="M+H+2" />
          <p rt="0.592" x="353.0052" y="3010.23" v="4917" z="1" s="2M+H" />
        </MSPeaks>
      </Spectrum>
    </Compound>
    <Compound algo="FindByMolecularFeature">
      <Location m="160.0226" rt="0.604" y="395754" v="1695827" />
      <Spectrum type="MFE" cpdAlgo="FindByMolecularFeature">
        <MSDetails p="+" />
        <Device type="TimeOfFlight" />
        <MSPeaks>
          <p rt="0.604" x="161.0298" y="395754.19" v="1472724" z="1" s="M+H" />
          <p rt="0.603" x="162.0312" y="62896.04" v="223103" z="1" s="M+H+1" />
        </MSPeaks>
      </Spectrum>
    </Compound>
    <Compound algo="FindByMolecularFeature">
      <Location m="268.0472" rt="0.605" y="120475" v="401463" />
      <Spectrum type="MFE" cpdAlgo="FindByMolecularFeature">
        <MSDetails p="+" />
        <Device type="TimeOfFlight" />
        <MSPeaks>
          <p rt="0.605" x="269.0545" y="120475.22" v="359598" z="1" s="M+H" />
          <p rt="0.612" x="270.0582" y="10034.62" v="31732" z="1" s="M+H+1" />
          <p rt="0.608" x="271.0556" y="3771.24" v="10133" z="1" s="M+H+2" />
        </MSPeaks>
      </Spectrum>
    </Compound>
    <Compound algo="FindByMolecularFeature">
      <Location m="688.1996" rt="0.609" y="155470" v="1098860" />
      <Spectrum type="MFE" cpdAlgo="FindByMolecularFeature">
        <MSDetails p="+" />
        <Device type="TimeOfFlight" />
        <MSPeaks>
          <p rt="0.608" x="345.1036" y="88813.84" v="304614" z="2" s="M+2H" />
          <p rt="0.607" x="345.6048" y="34545.18" v="113409" z="2" s="M+2H+1" />
          <p rt="0.607" x="346.1044" y="23127.35" v="78782" z="2" s="M+2H+2" />
          <p rt="0.608" x="346.6053" y="5056.01" v="17166" z="2" s="M+2H+3" />
          <p rt="0.609" x="689.2106" y="155469.81" v="584889" z="1" s="M+H" />
        </MSPeaks>
      </Spectrum>
    </Compound>
    <Compound algo="FindByMolecularFeature">
      <Location m="704.1721" rt="0.610" y="119631" v="829842" />
      <Spectrum type="MFE" cpdAlgo="FindByMolecularFeature">
        <MSDetails p="+" />
        <Device type="TimeOfFlight" />
        <MSPeaks>
          <p rt="0.610" x="353.0925" y="119631.42" v="485350" z="2" s="M+2H" />
          <p rt="0.607" x="353.5939" y="33405.78" v="130004" z="2" s="M+2H+1" />
          <p rt="0.612" x="705.1841" y="42266.09" v="168956" z="1" s="M+H" />
          <p rt="0.611" x="706.1871" y="11530.88" v="45532" z="1" s="M+H+1" />
        </MSPeaks>
      </Spectrum>
    </Compound>
    <Compound algo="FindByMolecularFeature">
      <Location m="129.9943" rt="0.614" y="132724" v="713808" />
      <Spectrum type="MFE" cpdAlgo="FindByMolecularFeature">
        <MSDetails p="+" />
        <Device type="TimeOfFlight" />
        <MSPeaks>
          <p rt="0.614" x="131.0016" y="132724.39" v="675464" z="1" s="M+H" />
          <p rt="0.617" x="132.0050" y="4770.32" v="28385" z="1" s="M+H+1" />
          <p rt="0.628" x="133.0062" y="2415.91" v="9960" z="1" s="M+H+2" />
        </MSPeaks>
      </Spectrum>
    </Compound>
    <Compound algo="FindByMolecularFeature">
      <Location m="139.0611" rt="0.615" y="62117" v="271677" />
      <Spectrum type="MFE" cpdAlgo="FindByMolecularFeature">
        <MSDetails p="+" />
        <Device type="TimeOfFlight" />
        <MSPeaks>
          <p rt="0.616" x="140.0684" y="62116.96" v="264872" z="1" s="M+H" />
          <p rt="0.607" x="141.0703" y="3454.76" v="6805" z="1" s="M+H+1" />
        </MSPeaks>
      </Spectrum>
    </Compound>
    <Compound algo="FindByMolecularFeature">
      <Location m="206.0642" rt="0.616" y="60350" v="316709" />
      <Spectrum type="MFE" cpdAlgo="FindByMolecularFeature">
        <MSDetails p="+" />
        <Device type="TimeOfFlight" />
        <MSPeaks>
          <p rt="0.629" x="104.0395" y="7308.28" v="41555" z="2" s="M+2H" />
          <p rt="0.621" x="104.5406" y="1496.36" v="7459" z="2" s="M+2H+1" />
          <p rt="0.640" x="105.0385" y="2083.73" v="9236" z="2" s="M+2H+2" />
          <p rt="0.614" x="207.0715" y="60350.19" v="218872" z="1" s="M+H" />
          <p rt="0.610" x="208.0734" y="11508.89" v="39587" z="1" s="M+H+1" />
        </MSPeaks>
      </Spectrum>
    </Compound>
    <Compound algo="FindByMolecularFeature">
      <Location m="147.0532" rt="0.620" y="64635" v="377294" />
      <Spectrum type="MFE" cpdAlgo="FindByMolecularFeature">
        <MSDetails p="+" />
        <Device type="TimeOfFlight" />
        <MSPeaks>
          <p rt="0.621" x="148.0605" y="64635.30" v="367027" z="1" s="M+H" />
          <p rt="0.608" x="149.0606" y="4784.31" v="10267" z="1" s="M+H+1" />
        </MSPeaks>
      </Spectrum>
    </Compound>
    <Compound algo="FindByMolecularFeature">
      <Location m="380.0711" rt="0.621" y="274836" v="1201734" />
      <Spectrum type="MFE" cpdAlgo="FindByMolecularFeature">
        <MSDetails p="+" />
        <Device type="TimeOfFlight" />
        <MSPeaks>
          <p rt="0.623" x="191.0385" y="30672.81" v="124512" z="2" s="M+2H" />
          <p rt="0.626" x="191.5412" y="3839.63" v="15503" z="2" s="M+2H+1" />
          <p rt="0.648" x="192.0400" y="2893.80" v="13440" z="2" s="M+2H+2" />
          <p rt="0.621" x="381.0797" y="274836.13" v="842459" z="1" s="M+H" />
          <p rt="0.622" x="382.0828" y="37085.04" v="113933" z="1" s="M+H+1" />
          <p rt="0.621" x="383.0799" y="27153.61" v="78220" z="1" s="M+H+2" />
          <p rt="0.624" x="384.0849" y="4403.19" v="13668" z="1" s="M+H+3" />
        </MSPeaks>
      </Spectrum>
    </Compound>
    <Compound algo="FindByMolecularFeature">
      <Location m="472.1096" rt="0.622" y="209295" v="917509" />
      <Spectrum type="MFE" cpdAlgo="FindByMolecularFeature">
        <MSDetails p="+" />
        <Device type="TimeOfFlight" />
        <MSPeaks>
          <p rt="0.622" x="237.0621" y="209295.06" v="769218" z="2" s="M+2H" />
          <p rt="0.624" x="237.5649" y="31948.10" v="105953" z="2" s="M+2H+1" />
          <p rt="0.616" x="238.0601" y="16096.52" v="37093" z="2" s="M+2H+2" />
          <p rt="0.619" x="238.5650" y="1726.42" v="5244" z="2" s="M+2H+3" />
        </MSPeaks>
      </Spectrum>
    </Compound>
    <Compound algo="FindByMolecularFeature">
      <Location m="364.0989" rt="0.623" y="787657" v="3225288" />
      <Spectrum type="MFE" cpdAlgo="FindByMolecularFeature">
        <MSDetails p="+" />
        <Device type="TimeOfFlight" />
        <MSPeaks>
          <p rt="0.623" x="365.1062" y="787656.94" v="2768904" z="1" s="M+H" />
          <p rt="0.623" x="366.1091" y="104737.87" v="366649" z="1" s="M+H+1" />
          <p rt="0.626" x="367.1105" y="22912.98" v="80550" z="1" s="M+H+2" />
          <p rt="0.628" x="368.1134" y="2772.34" v="9186" z="1" s="M+H+3" />
        </MSPeaks>
      </Spectrum>
    </Compound>
    <Compound algo="FindByMolecularFeature">
      <Location m="174.0381" rt="0.623" y="93419" v="432137" />
      <Spectrum type="MFE" cpdAlgo="FindByMolecularFeature">
        <MSDetails p="+" />
        <Device type="TimeOfFlight" />
        <MSPeaks>
          <p rt="0.623" x="175.0454" y="93418.82" v="318539" z="1" s="M+H" />
          <p rt="0.625" x="176.0486" y="15890.88" v="56416" z="1" s="M+H+1" />
          <p rt="0.623" x="177.0419" y="22796.35" v="52431" z="1" s="M+H+2" />
          <p rt="0.624" x="178.0463" y="1610.76" v="4751" z="1" s="M+H+3" />
        </MSPeaks>
      </Spectrum>
    </Compound>
    <Compound algo="FindByMolecularFeature">
      <Location m="722.1803" rt="0.629" y="82612" v="383080" />
      <Spectrum type="MFE" cpdAlgo="FindByMolecularFeature">
        <MSDetails p="+" />
        <Device type="TimeOfFlight" />
        <MSPeaks>
          <p rt="0.629" x="362.0974" y="82611.59" v="259524" z="2" s="M+2H" />
          <p rt="0.630" x="362.5990" y="21481.22" v="66767" z="2" s="M+2H+1" />
          <p rt="0.628" x="363.0972" y="9481.37" v="28415" z="2" s="M+2H+2" />
          <p rt="0.619" x="363.5936" y="2705.23" v="8190" z="2" s="M+2H+3" />
          <p rt="0.627" x="723.1862" y="3980.35" v="11040" z="1" s="M+H" />
          <p rt="0.640" x="724.1849" y="1664.23" v="6876" z="1" s="M+H+1" />
          <p rt="0.630" x="725.1828" y="1385.47" v="2266" z="1" s="M+H+2" />
        </MSPeaks>
      </Spectrum>
    </Compound>
    <Compound algo="FindByMolecularFeature">
      <Location m="204.0318" rt="0.645" y="53447" v="400205" />
      <Spectrum type="MFE" cpdAlgo="FindByMolecularFeature">
        <MSDetails p="+" />
        <Device type="TimeOfFlight" />
        <MSPeaks>
          <p rt="0.645" x="103.0232" y="53447.45" v="370248" z="2" s="M+2H" />
          <p rt="0.651" x="103.5250" y="4253.75" v="23656" z="2" s="M+2H+1" />
          <p rt="0.619" x="104.0252" y="1146.28" v="6301" z="2" s="M+2H+2" />
        </MSPeaks>
      </Spectrum>
    </Compound>
    <Compound algo="FindByMolecularFeature">
      <Location m="117.1154" rt="0.647" y="63270" v="268473" />
      <Spectrum type="MFE" cpdAlgo="FindByMolecularFeature">
        <MSDetails p="+" />
        <Device type="TimeOfFlight" />
        <MSPeaks>
          <p rt="0.647" x="118.1227" y="63269.53" v="250190" z="1" s="M+H" />
          <p rt="0.651" x="119.1262" y="5084.54" v="18284" z="1" s="M+H+1" />
        </MSPeaks>
      </Spectrum>
    </Compound>
    <Compound algo="FindByMolecularFeature">
      <Location m="204.0402" rt="0.658" y="191061" v="984015" />
      <Spectrum type="MFE" cpdAlgo="FindByMolecularFeature">
        <MSDetails p="+" />
        <Device type="TimeOfFlight" />
        <MSPeaks>
          <p rt="0.658" x="205.0475" y="191060.95" v="849463" z="1" s="M+H" />
          <p rt="0.656" x="206.0507" y="13942.34" v="64451" z="1" s="M+H+1" />
          <p rt="0.661" x="207.0466" y="14774.77" v="63508" z="1" s="M+H+2" />
          <p rt="0.656" x="208.0482" y="1489.98" v="6594" z="1" s="M+H+3" />
        </MSPeaks>
      </Spectrum>
    </Compound>
    <Compound algo="FindByMolecularFeature">
      <Location m="262.1030" rt="0.659" y="146175" v="558581" />
      <Spectrum type="MFE" cpdAlgo="FindByMolecularFeature">
        <MSDetails p="+" />
        <Device type="TimeOfFlight" />
        <MSPeaks>
          <p rt="0.659" x="263.1103" y="146174.53" v="487842" z="1" s="M+H" />
          <p rt="0.662" x="264.1134" y="15812.55" v="52979" z="1" s="M+H+1" />
          <p rt="0.652" x="265.1244" y="4580.61" v="17760" z="1" s="M+H+2" />
        </MSPeaks>
      </Spectrum>
    </Compound>
    <Compound algo="FindByMolecularFeature">
      <Location m="296.0797" rt="0.660" y="65860" v="318869" />
      <Spectrum type="MFE" cpdAlgo="FindByMolecularFeature">
        <MSDetails p="+" />
        <Device type="TimeOfFlight" />
        <MSPeaks>
          <p rt="0.660" x="149.0471" y="65860.23" v="280673" z="2" s="M+2H" />
          <p rt="0.654" x="149.5485" y="7041.74" v="27930" z="2" s="M+2H+1" />
          <p rt="0.662" x="150.0524" y="2813.70" v="10266" z="2" s="M+2H+2" />
        </MSPeaks>
      </Spectrum>
    </Compound>
    <Compound algo="FindByMolecularFeature">
      <Location m="188.0663" rt="0.661" y="4037185" v="18945830" />
      <Spectrum type="MFE" cpdAlgo="FindByMolecularFeature">
        <MSDetails p="+" />
        <Device type="TimeOfFlight" />
        <MSPeaks>
          <p rt="0.661" x="189.0736" y="4037184.75" v="17476742" z="1" sat="true" s="M+H" />
          <p rt="0.660" x="190.0769" y="286344.72" v="1239002" z="1" s="M+H+1" />
          <p rt="0.661" x="191.0780" y="50415.11" v="215346" z="1" s="M+H+2" />
          <p rt="0.662" x="192.0809" y="3989.60" v="14740" z="1" s="M+H+3" />
        </MSPeaks>
      </Spectrum>
    </Compound>
    <Compound algo="FindByMolecularFeature">
      <Location m="186.9927" rt="0.681" y="58223" v="654779" />
      <Spectrum type="MFE" cpdAlgo="FindByMolecularFeature">
        <MSDetails p="+" />
        <Device type="TimeOfFlight" />
        <MSPeaks>
          <p rt="0.686" x="188.0000" y="58222.95" v="638066" z="1" s="M+H" />
          <p rt="0.622" x="189.0028" y="5579.30" v="16713" z="1" s="M+H+1" />
        </MSPeaks>
      </Spectrum>
    </Compound>
    <Compound algo="FindByMolecularFeature">
      <Location m="237.0060" rt="0.687" y="173969" v="2240177" />
      <Spectrum type="MFE" cpdAlgo="FindByMolecularFeature">
        <MSDetails p="+" />
        <Device type="TimeOfFlight" />
        <MSPeaks>
          <p rt="0.690" x="238.0133" y="173968.61" v="1899619" z="1" s="M+H" />
          <p rt="0.671" x="239.0189" y="26527.97" v="300034" z="1" s="M+H+1" />
          <p rt="0.670" x="240.0194" y="3760.40" v="40524" z="1" s="M+H+2" />
        </MSPeaks>
      </Spectrum>
    </Compound>
    <Compound algo="FindByMolecularFeature">
      <Location m="208.0530" rt="0.693" y="73657" v="757826" />
      <Spectrum type="MFE" cpdAlgo="FindByMolecularFeature">
        <MSDetails p="+" />
        <Device type="TimeOfFlight" />
        <MSPeaks>
          <p rt="0.694" x="209.0603" y="73657.39" v="688076" z="1" s="M+H" />
          <p rt="0.687" x="210.0638" y="5852.44" v="52384" z="1" s="M+H+1" />
          <p rt="0.666" x="211.0643" y="1863.93" v="17366" z="1" s="M+H+2" />
        </MSPeaks>
      </Spectrum>
    </Compound>
    <Compound algo="FindByMolecularFeature">
      <Location m="170.0553" rt="0.699" y="163186" v="792453" />
      <Spectrum type="MFE" cpdAlgo="FindByMolecularFeature">
        <MSDetails p="+" />
        <Device type="TimeOfFlight" />
        <MSPeaks>
          <p rt="0.699" x="171.0625" y="163185.97" v="736981" z="1" s="M+H" />
          <p rt="0.699" x="172.0660" y="12239.02" v="55472" z="1" s="M+H+1" />
        </MSPeaks>
      </Spectrum>
    </Compound>
    <Compound algo="FindByMolecularFeature">
      <Location m="172.0921" rt="0.730" y="195461" v="1477822" />
      <Spectrum type="MFE" cpdAlgo="FindByMolecularFeature">
        <MSDetails p="+" />
        <Device type="TimeOfFlight" />
        <MSPeaks>
          <p rt="0.730" x="173.0994" y="195460.70" v="1385429" z="1" s="M+H" />
          <p rt="0.732" x="174.1031" y="12922.44" v="92394" z="1" s="M+H+1" />
        </MSPeaks>
      </Spectrum>
    </Compound>
    <Compound algo="FindByMolecularFeature">
      <Location m="171.9696" rt="0.804" y="60071" v="583772" />
      <Spectrum type="MFE" cpdAlgo="FindByMolecularFeature">
        <MSDetails p="+" />
        <Device type="TimeOfFlight" />
        <MSPeaks>
          <p rt="0.806" x="172.9768" y="60071.35" v="524589" z="1" s="M+H" />
          <p rt="0.781" x="173.9805" y="6077.46" v="59183" z="1" s="M+H+1" />
        </MSPeaks>
      </Spectrum>
    </Compound>
    <Compound algo="FindByMolecularFeature">
      <Location m="223.1206" rt="0.853" y="81309" v="710234" />
      <Spectrum type="MFE" cpdAlgo="FindByMolecularFeature">
        <MSDetails p="+" />
        <Device type="TimeOfFlight" />
        <MSPeaks>
          <p rt="0.853" x="224.1279" y="81308.61" v="612404" z="1" s="M+H" />
          <p rt="0.854" x="225.1313" y="12335.32" v="87777" z="1" s="M+H+1" />
          <p rt="0.852" x="226.1340" y="1623.45" v="10053" z="1" s="M+H+2" />
        </MSPeaks>
      </Spectrum>
    </Compound>
    <Compound algo="FindByMolecularFeature">
      <Location m="120.0436" rt="0.882" y="93166" v="1458609" />
      <Spectrum type="MFE" cpdAlgo="FindByMolecularFeature">
        <MSDetails p="+" />
        <Device type="TimeOfFlight" />
        <MSPeaks>
          <p rt="0.909" x="121.0509" y="93165.92" v="958695" z="1" s="M+H" />
          <p rt="0.865" x="122.0539" y="8166.90" v="83497" z="1" s="M+H+1" />
          <p rt="0.859" x="123.0553" y="48838.39" v="406423" z="1" s="M+H+2" />
          <p rt="0.885" x="124.0566" y="1211.69" v="9994" z="1" s="M+H+3" />
        </MSPeaks>
      </Spectrum>
    </Compound>
    <Compound algo="FindByMolecularFeature">
      <Location m="267.0967" rt="0.982" y="52395" v="247517" />
      <Spectrum type="MFE" cpdAlgo="FindByMolecularFeature">
        <MSDetails p="+" />
        <Device type="TimeOfFlight" />
        <MSPeaks>
          <p rt="0.982" x="268.1039" y="52395.11" v="217296" z="1" s="M+H" />
          <p rt="0.979" x="269.1068" y="6671.71" v="26485" z="1" s="M+H+1" />
          <p rt="0.981" x="270.1098" y="1142.68" v="3736" z="1" s="M+H+2" />
        </MSPeaks>
      </Spectrum>
    </Compound>
    <Compound algo="FindByMolecularFeature">
      <Location m="143.0407" rt="1.450" y="482382" v="2727828" />
      <Spectrum type="MFE" cpdAlgo="FindByMolecularFeature">
        <MSDetails p="+" />
        <Device type="TimeOfFlight" />
        <MSPeaks>
          <p rt="1.450" x="144.0480" y="482381.56" v="2431159" z="1" s="M+H" />
          <p rt="1.450" x="145.0505" y="36967.55" v="191467" z="1" s="M+H+1" />
          <p rt="1.449" x="146.0441" y="22528.22" v="105202" z="1" s="M+H+2" />
        </MSPeaks>
      </Spectrum>
    </Compound>
    <Compound algo="FindByMolecularFeature">
      <Location m="145.0557" rt="1.489" y="54434" v="410031" />
      <Spectrum type="MFE" cpdAlgo="FindByMolecularFeature">
        <MSDetails p="+" />
        <Device type="TimeOfFlight" />
        <MSPeaks>
          <p rt="1.488" x="146.0630" y="54433.91" v="358017" z="1" s="M+H" />
          <p rt="1.495" x="147.0643" y="4737.06" v="34965" z="1" s="M+H+1" />
          <p rt="1.499" x="148.0596" y="2519.18" v="17049" z="1" s="M+H+2" />
        </MSPeaks>
      </Spectrum>
    </Compound>
    <Compound algo="FindByMolecularFeature">
      <Location m="165.0788" rt="1.610" y="77564" v="435287" />
      <Spectrum type="MFE" cpdAlgo="FindByMolecularFeature">
        <MSDetails p="+" />
        <Device type="TimeOfFlight" />
        <MSPeaks>
          <p rt="1.610" x="166.0861" y="77563.82" v="402072" z="1" s="M+H" />
          <p rt="1.612" x="167.0894" y="6593.85" v="33215" z="1" s="M+H+1" />
        </MSPeaks>
      </Spectrum>
    </Compound>
    <Compound algo="FindByMolecularFeature">
      <Location m="196.0733" rt="1.839" y="117188" v="815774" />
      <Spectrum type="MFE" cpdAlgo="FindByMolecularFeature">
        <MSDetails p="+" />
        <Device type="TimeOfFlight" />
        <MSPeaks>
          <p rt="1.839" x="197.0806" y="117188.02" v="720637" z="1" s="M+H" />
          <p rt="1.839" x="198.0842" y="14268.93" v="86337" z="1" s="M+H+1" />
          <p rt="1.837" x="199.0869" y="1740.66" v="8801" z="1" s="M+H+2" />
        </MSPeaks>
      </Spectrum>
    </Compound>
    <Compound algo="FindByMolecularFeature">
      <Location m="113.0479" rt="1.840" y="73275" v="478704" />
      <Spectrum type="MFE" cpdAlgo="FindByMolecularFeature">
        <MSDetails p="+" />
        <Device type="TimeOfFlight" />
        <MSPeaks>
          <p rt="1.839" x="114.0552" y="73274.83" v="449497" z="1" s="M+H" />
          <p rt="1.842" x="115.0585" y="4762.49" v="25622" z="1" s="M+H+1" />
          <p rt="1.878" x="116.0693" y="371.36" v="3585" z="1" s="M+H+2" />
        </MSPeaks>
      </Spectrum>
    </Compound>
    <Compound algo="FindByMolecularFeature">
      <Location m="137.0474" rt="1.976" y="60677" v="405437" />
      <Spectrum type="MFE" cpdAlgo="FindByMolecularFeature">
        <MSDetails p="+" />
        <Device type="TimeOfFlight" />
        <MSPeaks>
          <p rt="1.975" x="138.0547" y="60676.50" v="374379" z="1" s="M+H" />
          <p rt="1.979" x="139.0581" y="5323.84" v="31057" z="1" s="M+H+1" />
        </MSPeaks>
      </Spectrum>
    </Compound>
    <Compound algo="FindByMolecularFeature">
      <Location m="194.1056" rt="2.316" y="86518" v="522565" />
      <Spectrum type="MFE" cpdAlgo="FindByMolecularFeature">
        <MSDetails p="+" />
        <Device type="TimeOfFlight" />
        <MSPeaks>
          <p rt="2.316" x="195.1129" y="86517.67" v="462558" z="1" s="M+H" />
          <p rt="2.317" x="196.1158" y="10557.01" v="56969" z="1" s="M+H+1" />
          <p rt="2.299" x="197.1197" y="1227.71" v="3037" z="1" s="M+H+2" />
        </MSPeaks>
      </Spectrum>
    </Compound>
    <Compound algo="FindByMolecularFeature">
      <Location m="126.0314" rt="2.323" y="125299" v="859769" />
      <Spectrum type="MFE" cpdAlgo="FindByMolecularFeature">
        <MSDetails p="+" />
        <Device type="TimeOfFlight" />
        <MSPeaks>
          <p rt="2.323" x="127.0387" y="125299.05" v="809180" z="1" s="M+H" />
          <p rt="2.326" x="128.0426" y="8316.38" v="50589" z="1" s="M+H+1" />
        </MSPeaks>
      </Spectrum>
    </Compound>
    <Compound algo="FindByMolecularFeature">
      <Location m="159.0718" rt="2.368" y="133517" v="876055" />
      <Spectrum type="MFE" cpdAlgo="FindByMolecularFeature">
        <MSDetails p="+" />
        <Device type="TimeOfFlight" />
        <MSPeaks>
          <p rt="2.368" x="160.0791" y="133517.25" v="764651" z="1" s="M+H" />
          <p rt="2.366" x="161.0820" y="12883.05" v="74465" z="1" s="M+H+1" />
          <p rt="2.367" x="162.0743" y="7550.90" v="36939" z="1" s="M+H+2" />
        </MSPeaks>
      </Spectrum>
    </Compound>
    <Compound algo="FindByMolecularFeature">
      <Location m="187.0631" rt="2.416" y="107665" v="629355" />
      <Spectrum type="MFE" cpdAlgo="FindByMolecularFeature">
        <MSDetails p="+" />
        <Device type="TimeOfFlight" />
        <MSPeaks>
          <p rt="2.416" x="188.0704" y="107664.80" v="559778" z="1" s="M+H" />
          <p rt="2.418" x="189.0735" y="12014.94" v="62231" z="1" s="M+H+1" />
          <p rt="2.419" x="190.0762" y="1508.97" v="7346" z="1" s="M+H+2" />
        </MSPeaks>
      </Spectrum>
    </Compound>
    <Compound algo="FindByMolecularFeature">
      <Location m="113.0840" rt="2.749" y="86166" v="601791" />
      <Spectrum type="MFE" cpdAlgo="FindByMolecularFeature">
        <MSDetails p="+" />
        <Device type="TimeOfFlight" />
        <MSPeaks>
          <p rt="2.749" x="114.0912" y="86166.47" v="560093" z="1" s="M+H" />
          <p rt="2.751" x="115.0943" y="6842.25" v="41698" z="1" s="M+H+1" />
        </MSPeaks>
      </Spectrum>
    </Compound>
    <Compound algo="FindByMolecularFeature">
      <Location m="188.0586" rt="2.899" y="182555" v="1257546" />
      <Spectrum type="MFE" cpdAlgo="FindByMolecularFeature">
        <MSDetails p="+" />
        <Device type="TimeOfFlight" />
        <MSPeaks>
          <p rt="2.898" x="189.0659" y="182554.72" v="1126616" z="1" s="M+H" />
          <p rt="2.903" x="190.0689" y="18874.17" v="123340" z="1" s="M+H+1" />
          <p rt="2.878" x="191.0721" y="1866.77" v="7590" z="1" s="M+H+2" />
        </MSPeaks>
      </Spectrum>
    </Compound>
    <Compound algo="FindByMolecularFeature">
      <Location m="160.0635" rt="2.899" y="58407" v="401476" />
      <Spectrum type="MFE" cpdAlgo="FindByMolecularFeature">
        <MSDetails p="+" />
        <Device type="TimeOfFlight" />
        <MSPeaks>
          <p rt="2.899" x="161.0707" y="58406.91" v="357240" z="1" s="M+H" />
          <p rt="2.898" x="162.0734" y="5902.39" v="35841" z="1" s="M+H+1" />
          <p rt="2.894" x="163.0802" y="938.59" v="8395" z="1" s="M+H+2" />
        </MSPeaks>
      </Spectrum>
    </Compound>
    <Compound algo="FindByMolecularFeature">
      <Location m="207.1260" rt="2.981" y="171244" v="1098777" />
      <Spectrum type="MFE" cpdAlgo="FindByMolecularFeature">
        <MSDetails p="+" />
        <Device type="TimeOfFlight" />
        <MSPeaks>
          <p rt="2.980" x="208.1333" y="171243.70" v="963725" z="1" s="M+H" />
          <p rt="2.981" x="209.1365" y="22760.45" v="121848" z="1" s="M+H+1" />
          <p rt="2.979" x="210.1390" y="2679.06" v="13204" z="1" s="M+H+2" />
        </MSPeaks>
      </Spectrum>
    </Compound>
    <Compound algo="FindByMolecularFeature">
      <Location m="166.0628" rt="2.997" y="154989" v="909305" />
      <Spectrum type="MFE" cpdAlgo="FindByMolecularFeature">
        <MSDetails p="+" />
        <Device type="TimeOfFlight" />
        <MSPeaks>
          <p rt="2.997" x="167.0701" y="154989.27" v="817618" z="1" s="M+H" />
          <p rt="3.001" x="168.0736" y="15695.81" v="82469" z="1" s="M+H+1" />
          <p rt="2.997" x="169.0788" y="2070.24" v="9219" z="1" s="M+H+2" />
        </MSPeaks>
      </Spectrum>
    </Compound>
    <Compound algo="FindByMolecularFeature">
      <Location m="212.0682" rt="3.399" y="76161" v="474649" />
      <Spectrum type="MFE" cpdAlgo="FindByMolecularFeature">
        <MSDetails p="+" />
        <Device type="TimeOfFlight" />
        <MSPeaks>
          <p rt="3.399" x="213.0755" y="76160.71" v="423561" z="1" s="M+H" />
          <p rt="3.399" x="214.0799" y="8689.31" v="44493" z="1" s="M+H+1" />
          <p rt="3.397" x="215.0833" y="1481.76" v="6596" z="1" s="M+H+2" />
        </MSPeaks>
      </Spectrum>
    </Compound>
    <Compound algo="FindByMolecularFeature">
      <Location m="250.0846" rt="3.513" y="749348" v="4194968" />
      <Spectrum type="MFE" cpdAlgo="FindByMolecularFeature">
        <MSDetails p="+" />
        <Device type="TimeOfFlight" />
        <MSPeaks>
          <p rt="3.513" x="251.0919" y="749348.13" v="3610784" z="1" s="M+H" />
          <p rt="3.513" x="252.0948" y="107257.94" v="515964" z="1" s="M+H+1" />
          <p rt="3.511" x="253.0967" y="12958.23" v="60333" z="1" s="M+H+2" />
          <p rt="3.512" x="254.0997" y="1709.51" v="7887" z="1" s="M+H+3" />
        </MSPeaks>
      </Spectrum>
    </Compound>
    <Compound algo="FindByMolecularFeature">
      <Location m="309.1581" rt="3.513" y="3016478" v="17391990" />
      <Spectrum type="MFE" cpdAlgo="FindByMolecularFeature">
        <MSDetails p="+" />
        <Device type="TimeOfFlight" />
        <MSPeaks>
          <p rt="3.513" x="310.1653" y="3016478.25" v="14478208" z="1" sat="true" s="M+H" />
          <p rt="3.513" x="311.1687" y="526165.00" v="2529464" z="1" s="M+H+1" />
          <p rt="3.514" x="312.1708" y="71634.79" v="345938" z="1" s="M+H+2" />
          <p rt="3.513" x="313.1735" y="7708.27" v="36133" z="1" s="M+H+3" />
          <p rt="3.515" x="314.1768" y="486.71" v="2247" z="1" s="M+H+4" />
        </MSPeaks>
      </Spectrum>
    </Compound>
    <Compound algo="FindByMolecularFeature">
      <Location m="309.1574" rt="3.714" y="103065" v="737507" />
      <Spectrum type="MFE" cpdAlgo="FindByMolecularFeature">
        <MSDetails p="+" />
        <Device type="TimeOfFlight" />
        <MSPeaks>
          <p rt="3.715" x="310.1647" y="103064.90" v="606663" z="1" s="M+H" />
          <p rt="3.713" x="311.1679" y="19856.31" v="116777" z="1" s="M+H+1" />
          <p rt="3.706" x="312.1707" y="2692.09" v="14067" z="1" s="M+H+2" />
        </MSPeaks>
      </Spectrum>
    </Compound>
    <Compound algo="FindByMolecularFeature">
      <Location m="206.0577" rt="3.764" y="58710" v="385852" />
      <Spectrum type="MFE" cpdAlgo="FindByMolecularFeature">
        <MSDetails p="+" />
        <Device type="TimeOfFlight" />
        <MSPeaks>
          <p rt="3.764" x="207.0650" y="58709.87" v="334759" z="1" s="M+H" />
          <p rt="3.764" x="208.0686" y="8068.12" v="44608" z="1" s="M+H+1" />
          <p rt="3.785" x="209.0762" y="1486.23" v="6484" z="1" s="M+H+2" />
        </MSPeaks>
      </Spectrum>
    </Compound>
    <Compound algo="FindByMolecularFeature">
      <Location m="180.0788" rt="3.928" y="365113" v="2493371" />
      <Spectrum type="MFE" cpdAlgo="FindByMolecularFeature">
        <MSDetails p="+" />
        <Device type="TimeOfFlight" />
        <MSPeaks>
          <p rt="3.929" x="181.0861" y="365112.63" v="2209605" z="1" s="M+H" />
          <p rt="3.924" x="182.0891" y="36434.64" v="261369" z="1" s="M+H+1" />
          <p rt="3.927" x="183.0918" y="3848.18" v="22397" z="1" s="M+H+2" />
        </MSPeaks>
      </Spectrum>
    </Compound>
    <Compound algo="FindByMolecularFeature">
      <Location m="123.0686" rt="3.963" y="702961" v="4512222" />
      <Spectrum type="MFE" cpdAlgo="FindByMolecularFeature">
        <MSDetails p="+" />
        <Device type="TimeOfFlight" />
        <MSPeaks>
          <p rt="3.963" x="124.0758" y="702961.25" v="4164502" z="1" s="M+H" />
          <p rt="3.964" x="125.0790" y="55469.77" v="329188" z="1" s="M+H+1" />
          <p rt="3.963" x="126.0819" y="3085.98" v="18532" z="1" s="M+H+2" />
        </MSPeaks>
      </Spectrum>
    </Compound>
    <Compound algo="FindByMolecularFeature">
      <Location m="125.0841" rt="4.233" y="67514" v="415363" />
      <Spectrum type="MFE" cpdAlgo="FindByMolecularFeature">
        <MSDetails p="+" />
        <Device type="TimeOfFlight" />
        <MSPeaks>
          <p rt="4.232" x="126.0913" y="67513.84" v="384130" z="1" s="M+H" />
          <p rt="4.236" x="127.0940" y="5656.65" v="31233" z="1" s="M+H+1" />
        </MSPeaks>
      </Spectrum>
    </Compound>
    <Compound algo="FindByMolecularFeature">
      <Location m="240.1359" rt="4.385" y="52361" v="345160" />
      <Spectrum type="MFE" cpdAlgo="FindByMolecularFeature">
        <MSDetails p="+" />
        <Device type="TimeOfFlight" />
        <MSPeaks>
          <p rt="4.385" x="241.1432" y="52360.53" v="293489" z="1" s="M+H" />
          <p rt="4.382" x="242.1468" y="7973.92" v="44198" z="1" s="M+H+1" />
          <p rt="4.387" x="243.1510" y="1556.03" v="7473" z="1" s="M+H+2" />
        </MSPeaks>
      </Spectrum>
    </Compound>
    <Compound algo="FindByMolecularFeature">
      <Location m="210.1367" rt="4.405" y="135912" v="934703" />
      <Spectrum type="MFE" cpdAlgo="FindByMolecularFeature">
        <MSDetails p="+" />
        <Device type="TimeOfFlight" />
        <MSPeaks>
          <p rt="4.404" x="211.1440" y="135912.13" v="816632" z="1" s="M+H" />
          <p rt="4.406" x="212.1473" y="18804.63" v="112726" z="1" s="M+H+1" />
          <p rt="4.396" x="213.1502" y="1058.23" v="5345" z="1" s="M+H+2" />
        </MSPeaks>
      </Spectrum>
    </Compound>
    <Compound algo="FindByMolecularFeature">
      <Location m="332.1595" rt="4.611" y="100073" v="553817" />
      <Spectrum type="MFE" cpdAlgo="FindByMolecularFeature">
        <MSDetails p="+" />
        <Device type="TimeOfFlight" />
        <MSPeaks>
          <p rt="4.611" x="333.1668" y="100072.89" v="461256" z="1" s="M+H" />
          <p rt="4.611" x="334.1698" y="17843.23" v="82825" z="1" s="M+H+1" />
          <p rt="4.617" x="335.1722" y="2605.23" v="9736" z="1" s="M+H+2" />
        </MSPeaks>
      </Spectrum>
    </Compound>
    <Compound algo="FindByMolecularFeature">
      <Location m="179.0946" rt="4.784" y="307259" v="2109592" />
      <Spectrum type="MFE" cpdAlgo="FindByMolecularFeature">
        <MSDetails p="+" />
        <Device type="TimeOfFlight" />
        <MSPeaks>
          <p rt="4.784" x="180.1019" y="307259.34" v="1879978" z="1" s="M+H" />
          <p rt="4.783" x="181.1057" y="35190.60" v="214053" z="1" s="M+H+1" />
          <p rt="4.779" x="182.1096" y="2756.07" v="15561" z="1" s="M+H+2" />
        </MSPeaks>
      </Spectrum>
    </Compound>
    <Compound algo="FindByMolecularFeature">
      <Location m="161.0839" rt="4.784" y="162276" v="1143487" />
      <Spectrum type="MFE" cpdAlgo="FindByMolecularFeature">
        <MSDetails p="+" />
        <Device type="TimeOfFlight" />
        <MSPeaks>
          <p rt="4.784" x="162.0912" y="162276.41" v="1022353" z="1" s="M+H" />
          <p rt="4.785" x="163.0950" y="17489.86" v="111192" z="1" s="M+H+1" />
          <p rt="4.792" x="164.1037" y="1737.03" v="9943" z="1" s="M+H+2" />
        </MSPeaks>
      </Spectrum>
    </Compound>
    <Compound algo="FindByMolecularFeature">
      <Location m="206.1307" rt="4.837" y="85391" v="558428" />
      <Spectrum type="MFE" cpdAlgo="FindByMolecularFeature">
        <MSDetails p="+" />
        <Device type="TimeOfFlight" />
        <MSPeaks>
          <p rt="4.837" x="207.1379" y="85391.00" v="495176" z="1" s="M+H" />
          <p rt="4.838" x="208.1409" y="11269.86" v="63252" z="1" s="M+H+1" />
        </MSPeaks>
      </Spectrum>
    </Compound>
    <Compound algo="FindByMolecularFeature">
      <Location m="182.0580" rt="4.880" y="374684" v="2813306" />
      <Spectrum type="MFE" cpdAlgo="FindByMolecularFeature">
        <MSDetails p="+" />
        <Device type="TimeOfFlight" />
        <MSPeaks>
          <p rt="4.879" x="183.0653" y="374684.06" v="2545084" z="1" s="M+H" />
          <p rt="4.881" x="184.0685" y="34678.21" v="238429" z="1" s="M+H+1" />
          <p rt="4.877" x="185.0709" y="4615.65" v="29792" z="1" s="M+H+2" />
        </MSPeaks>
      </Spectrum>
    </Compound>
    <Compound algo="FindByMolecularFeature">
      <Location m="154.0629" rt="4.881" y="67784" v="515805" />
      <Spectrum type="MFE" cpdAlgo="FindByMolecularFeature">
        <MSDetails p="+" />
        <Device type="TimeOfFlight" />
        <MSPeaks>
          <p rt="4.880" x="155.0701" y="67784.46" v="462815" z="1" s="M+H" />
          <p rt="4.881" x="156.0742" y="6290.22" v="48695" z="1" s="M+H+1" />
          <p rt="4.887" x="157.0798" y="969.26" v="4295" z="1" s="M+H+2" />
        </MSPeaks>
      </Spectrum>
    </Compound>
    <Compound algo="FindByMolecularFeature">
      <Location m="495.2368" rt="4.898" y="125108" v="787767" />
      <Spectrum type="MFE" cpdAlgo="FindByMolecularFeature">
        <MSDetails p="+" />
        <Device type="TimeOfFlight" />
        <MSPeaks>
          <p rt="4.899" x="496.2440" y="125107.62" v="585852" z="1" s="M+H" />
          <p rt="4.897" x="497.2470" y="35714.82" v="166641" z="1" s="M+H+1" />
          <p rt="4.899" x="498.2500" y="7083.21" v="33130" z="1" s="M+H+2" />
          <p rt="4.890" x="499.2530" y="469.11" v="2143" z="1" s="M+H+3" />
        </MSPeaks>
      </Spectrum>
    </Compound>
    <Compound algo="FindByMolecularFeature">
      <Location m="113.0299" rt="5.094" y="55692" v="390321" />
      <Spectrum type="MFE" cpdAlgo="FindByMolecularFeature">
        <MSDetails p="+" />
        <Device type="TimeOfFlight" />
        <MSPeaks>
          <p rt="5.095" x="114.0371" y="55692.06" v="358852" z="1" s="M+H" />
          <p rt="5.086" x="115.0398" y="3495.83" v="14281" z="1" s="M+H+1" />
          <p rt="5.100" x="116.0337" y="2493.72" v="17187" z="1" s="M+H+2" />
        </MSPeaks>
      </Spectrum>
    </Compound>
    <Compound algo="FindByMolecularFeature">
      <Location m="177.0285" rt="5.095" y="70809" v="551906" />
      <Spectrum type="MFE" cpdAlgo="FindByMolecularFeature">
        <MSDetails p="+" />
        <Device type="TimeOfFlight" />
        <MSPeaks>
          <p rt="5.095" x="178.0357" y="70809.03" v="467031" z="1" s="M+H" />
          <p rt="5.097" x="179.0381" y="5796.08" v="38540" z="1" s="M+H+1" />
          <p rt="5.093" x="180.0315" y="7150.37" v="46335" z="1" s="M+H+2" />
        </MSPeaks>
      </Spectrum>
    </Compound>
    <Compound algo="FindByMolecularFeature">
      <Location m="176.0474" rt="5.145" y="97121" v="744829" />
      <Spectrum type="MFE" cpdAlgo="FindByMolecularFeature">
        <MSDetails p="+" />
        <Device type="TimeOfFlight" />
        <MSPeaks>
          <p rt="5.144" x="177.0547" y="97120.70" v="670764" z="1" s="M+H" />
          <p rt="5.153" x="178.0556" y="15203.48" v="74066" z="1" s="M+H+1" />
        </MSPeaks>
      </Spectrum>
    </Compound>
    <Compound algo="FindByMolecularFeature">
      <Location m="118.0420" rt="5.185" y="55044" v="432014" />
      <Spectrum type="MFE" cpdAlgo="FindByMolecularFeature">
        <MSDetails p="+" />
        <Device type="TimeOfFlight" />
        <MSPeaks>
          <p rt="5.185" x="119.0493" y="55043.83" v="392330" z="1" s="M+H" />
          <p rt="5.182" x="120.0528" y="5701.64" v="39684" z="1" s="M+H+1" />
        </MSPeaks>
      </Spectrum>
    </Compound>
    <Compound algo="FindByMolecularFeature">
      <Location m="224.0690" rt="5.188" y="846479" v="6154512" />
      <Spectrum type="MFE" cpdAlgo="FindByMolecularFeature">
        <MSDetails p="+" />
        <Device type="TimeOfFlight" />
        <MSPeaks>
          <p rt="5.188" x="225.0762" y="846478.50" v="5333529" z="1" s="M+H" />
          <p rt="5.189" x="226.0792" y="106320.19" v="714399" z="1" s="M+H+1" />
          <p rt="5.192" x="227.0812" y="14698.27" v="96846" z="1" s="M+H+2" />
          <p rt="5.216" x="228.0849" y="1568.47" v="9739" z="1" s="M+H+3" />
        </MSPeaks>
      </Spectrum>
    </Compound>
    <Compound algo="FindByMolecularFeature">
      <Location m="174.0317" rt="5.190" y="159841" v="1155115" />
      <Spectrum type="MFE" cpdAlgo="FindByMolecularFeature">
        <MSDetails p="+" />
        <Device type="TimeOfFlight" />
        <MSPeaks>
          <p rt="5.190" x="175.0389" y="159841.05" v="1034451" z="1" s="M+H" />
          <p rt="5.193" x="176.0427" y="18651.35" v="120664" z="1" s="M+H+1" />
        </MSPeaks>
      </Spectrum>
    </Compound>
    <Compound algo="FindByMolecularFeature">
      <Location m="146.0368" rt="5.190" y="157849" v="1196470" />
      <Spectrum type="MFE" cpdAlgo="FindByMolecularFeature">
        <MSDetails p="+" />
        <Device type="TimeOfFlight" />
        <MSPeaks>
          <p rt="5.190" x="147.0441" y="157848.56" v="1091764" z="1" s="M+H" />
          <p rt="5.190" x="148.0476" y="15414.33" v="104706" z="1" s="M+H+1" />
        </MSPeaks>
      </Spectrum>
    </Compound>
    <Compound algo="FindByMolecularFeature">
      <Location m="206.0583" rt="5.190" y="3104878" v="23263196" />
      <Spectrum type="MFE" cpdAlgo="FindByMolecularFeature">
        <MSDetails p="+" />
        <Device type="TimeOfFlight" />
        <MSPeaks>
          <p rt="5.190" x="207.0656" y="3104877.75" v="20462996" z="1" sat="true" s="M+H" />
          <p rt="5.191" x="208.0690" y="377830.94" v="2482361" z="1" s="M+H+1" />
          <p rt="5.190" x="209.0708" y="44227.16" v="289271" z="1" s="M+H+2" />
          <p rt="5.192" x="210.0735" y="4172.62" v="27092" z="1" s="M+H+3" />
          <p rt="5.227" x="211.0680" y="233.65" v="1476" z="1" s="M+H+4" />
        </MSPeaks>
      </Spectrum>
    </Compound>
    <Compound algo="FindByMolecularFeature">
      <Location m="223.0608" rt="5.193" y="151636" v="1136934" />
      <Spectrum type="MFE" cpdAlgo="FindByMolecularFeature">
        <MSDetails p="+" />
        <Device type="TimeOfFlight" />
        <MSPeaks>
          <p rt="5.193" x="224.0681" y="151635.63" v="1121144" z="1" s="M+H" />
          <p rt="5.197" x="447.1273" y="1407.47" v="7895" z="1" s="2M+H" />
        </MSPeaks>
      </Spectrum>
    </Compound>
    <Compound algo="FindByMolecularFeature">
      <Location m="723.1198" rt="5.194" y="87226" v="598088" />
      <Spectrum type="MFE" cpdAlgo="FindByMolecularFeature">
        <MSDetails p="+" />
        <Device type="TimeOfFlight" />
        <MSPeaks>
          <p rt="5.196" x="724.1271" y="5636.06" v="34926" z="1" s="M+H" />
          <p rt="5.192" x="725.1254" y="2750.90" v="16373" z="1" s="M+H+1" />
          <p rt="5.194" x="726.1238" y="87226.30" v="546789" z="1" s="M+H+2" />
        </MSPeaks>
      </Spectrum>
    </Compound>
    <Compound algo="FindByMolecularFeature">
      <Location m="501.0486" rt="5.195" y="199304" v="1899233" />
      <Spectrum type="MFE" cpdAlgo="FindByMolecularFeature">
        <MSDetails p="+" />
        <Device type="TimeOfFlight" />
        <MSPeaks>
          <p rt="5.195" x="502.0559" y="199303.83" v="1386387" z="1" s="M+H" />
          <p rt="5.194" x="503.0598" y="58711.35" v="407504" z="1" s="M+H+1" />
          <p rt="5.197" x="504.0621" y="12703.84" v="88449" z="1" s="M+H+2" />
          <p rt="5.192" x="505.0649" y="2464.97" v="16893" z="1" s="M+H+3" />
        </MSPeaks>
      </Spectrum>
    </Compound>
    <Compound algo="FindByMolecularFeature">
      <Location m="322.9855" rt="5.205" y="92207" v="1073776" />
      <Spectrum type="MFE" cpdAlgo="FindByMolecularFeature">
        <MSDetails p="+" />
        <Device type="TimeOfFlight" />
        <MSPeaks>
          <p rt="5.205" x="323.9927" y="92206.93" v="897226" z="1" s="M+H" />
          <p rt="5.206" x="324.9967" y="15725.78" v="151196" z="1" s="M+H+1" />
          <p rt="5.210" x="325.9989" y="2775.26" v="25355" z="1" s="M+H+2" />
        </MSPeaks>
      </Spectrum>
    </Compound>
    <Compound algo="FindByMolecularFeature">
      <Location m="222.0528" rt="5.329" y="152973" v="1180415" />
      <Spectrum type="MFE" cpdAlgo="FindByMolecularFeature">
        <MSDetails p="+" />
        <Device type="TimeOfFlight" />
        <MSPeaks>
          <p rt="5.331" x="223.0601" y="152973.09" v="1004526" z="1" s="M+H" />
          <p rt="5.322" x="224.0660" y="30768.09" v="175889" z="1" s="M+H+1" />
        </MSPeaks>
      </Spectrum>
    </Compound>
    <Compound algo="FindByMolecularFeature">
      <Location m="196.0733" rt="5.365" y="121358" v="919044" />
      <Spectrum type="MFE" cpdAlgo="FindByMolecularFeature">
        <MSDetails p="+" />
        <Device type="TimeOfFlight" />
        <MSPeaks>
          <p rt="5.366" x="197.0806" y="121357.59" v="810620" z="1" s="M+H" />
          <p rt="5.362" x="198.0841" y="14164.53" v="92212" z="1" s="M+H+1" />
          <p rt="5.375" x="199.0880" y="2268.15" v="16212" z="1" s="M+H+2" />
        </MSPeaks>
      </Spectrum>
    </Compound>
    <Compound algo="FindByMolecularFeature">
      <Location m="206.0577" rt="5.585" y="52340" v="497516" />
      <Spectrum type="MFE" cpdAlgo="FindByMolecularFeature">
        <MSDetails p="+" />
        <Device type="TimeOfFlight" />
        <MSPeaks>
          <p rt="5.585" x="207.0650" y="52339.55" v="435960" z="1" s="M+H" />
          <p rt="5.582" x="208.0686" y="6585.16" v="54233" z="1" s="M+H+1" />
          <p rt="5.586" x="209.0731" y="1161.36" v="7324" z="1" s="M+H+2" />
        </MSPeaks>
      </Spectrum>
    </Compound>
    <Compound algo="FindByMolecularFeature">
      <Location m="178.0993" rt="5.689" y="146149" v="1068259" />
      <Spectrum type="MFE" cpdAlgo="FindByMolecularFeature">
        <MSDetails p="+" />
        <Device type="TimeOfFlight" />
        <MSPeaks>
          <p rt="5.689" x="179.1066" y="146148.56" v="918347" z="1" s="M+H" />
          <p rt="5.690" x="180.1099" y="20557.67" v="140182" z="1" s="M+H+1" />
          <p rt="5.705" x="181.1162" y="1269.05" v="9730" z="1" s="M+H+2" />
        </MSPeaks>
      </Spectrum>
    </Compound>
    <Compound algo="FindByMolecularFeature">
      <Location m="196.1104" rt="5.689" y="590021" v="4321315" />
      <Spectrum type="MFE" cpdAlgo="FindByMolecularFeature">
        <MSDetails p="+" />
        <Device type="TimeOfFlight" />
        <MSPeaks>
          <p rt="5.689" x="197.1177" y="590021.19" v="3797287" z="1" s="M+H" />
          <p rt="5.688" x="198.1205" y="72456.63" v="457202" z="1" s="M+H+1" />
          <p rt="5.692" x="199.1233" y="8166.93" v="53782" z="1" s="M+H+2" />
          <p rt="5.681" x="393.2274" y="1565.70" v="6522" z="1" s="2M+H" />
        </MSPeaks>
      </Spectrum>
    </Compound>
    <Compound algo="FindByMolecularFeature">
      <Location m="117.0576" rt="5.786" y="80316" v="641876" />
      <Spectrum type="MFE" cpdAlgo="FindByMolecularFeature">
        <MSDetails p="+" />
        <Device type="TimeOfFlight" />
        <MSPeaks>
          <p rt="5.787" x="118.0649" y="80315.68" v="591371" z="1" s="M+H" />
          <p rt="5.785" x="119.0682" y="7061.15" v="50505" z="1" s="M+H+1" />
        </MSPeaks>
      </Spectrum>
    </Compound>
    <Compound algo="FindByMolecularFeature">
      <Location m="145.0528" rt="5.789" y="209303" v="1644828" />
      <Spectrum type="MFE" cpdAlgo="FindByMolecularFeature">
        <MSDetails p="+" />
        <Device type="TimeOfFlight" />
        <MSPeaks>
          <p rt="5.788" x="146.0600" y="209302.67" v="1478076" z="1" s="M+H" />
          <p rt="5.790" x="147.0634" y="21197.76" v="150195" z="1" s="M+H+1" />
          <p rt="5.798" x="148.0713" y="1671.91" v="16557" z="1" s="M+H+2" />
        </MSPeaks>
      </Spectrum>
    </Compound>
    <Compound algo="FindByMolecularFeature">
      <Location m="211.0301" rt="6.071" y="69345" v="548415" />
      <Spectrum type="MFE" cpdAlgo="FindByMolecularFeature">
        <MSDetails p="+" />
        <Device type="TimeOfFlight" />
        <MSPeaks>
          <p rt="6.071" x="212.0373" y="69344.72" v="475945" z="1" s="M+H" />
          <p rt="6.073" x="213.0408" y="7173.34" v="48366" z="1" s="M+H+1" />
          <p rt="6.065" x="214.0351" y="3767.41" v="24105" z="1" s="M+H+2" />
        </MSPeaks>
      </Spectrum>
    </Compound>
    <Compound algo="FindByMolecularFeature">
      <Location m="383.1369" rt="6.126" y="53676" v="301116" />
      <Spectrum type="MFE" cpdAlgo="FindByMolecularFeature">
        <MSDetails p="+" />
        <Device type="TimeOfFlight" />
        <MSPeaks>
          <p rt="6.126" x="384.1441" y="53676.46" v="236510" z="1" s="M+H" />
          <p rt="6.126" x="385.1472" y="13030.74" v="56173" z="1" s="M+H+1" />
          <p rt="6.128" x="386.1500" y="2193.92" v="8433" z="1" s="M+H+2" />
        </MSPeaks>
      </Spectrum>
    </Compound>
    <Compound algo="FindByMolecularFeature">
      <Location m="161.0480" rt="6.259" y="651836" v="5334702" />
      <Spectrum type="MFE" cpdAlgo="FindByMolecularFeature">
        <MSDetails p="+" />
        <Device type="TimeOfFlight" />
        <MSPeaks>
          <p rt="6.259" x="162.0552" y="651836.13" v="4854824" z="1" s="M+H" />
          <p rt="6.257" x="163.0581" y="59727.90" v="442124" z="1" s="M+H+1" />
          <p rt="6.254" x="164.0614" y="4932.91" v="35186" z="1" s="M+H+2" />
          <p rt="6.255" x="165.0625" y="291.80" v="2569" z="1" s="M+H+3" />
        </MSPeaks>
      </Spectrum>
    </Compound>
    <Compound algo="FindByMolecularFeature">
      <Location m="264.1337" rt="6.515" y="69935" v="425148" />
      <Spectrum type="MFE" cpdAlgo="FindByMolecularFeature">
        <MSDetails p="+" />
        <Device type="TimeOfFlight" />
        <MSPeaks>
          <p rt="6.515" x="265.1409" y="69934.87" v="358724" z="1" s="M+H" />
          <p rt="6.515" x="266.1444" y="10731.89" v="54226" z="1" s="M+H+1" />
          <p rt="6.494" x="267.1552" y="1757.42" v="12198" z="1" s="M+H+2" />
        </MSPeaks>
      </Spectrum>
    </Compound>
    <Compound algo="FindByMolecularFeature">
      <Location m="224.1415" rt="6.517" y="610543" v="4044132" />
      <Spectrum type="MFE" cpdAlgo="FindByMolecularFeature">
        <MSDetails p="+" />
        <Device type="TimeOfFlight" />
        <MSPeaks>
          <p rt="6.518" x="225.1488" y="610543.19" v="3481668" z="1" s="M+H" />
          <p rt="6.517" x="226.1518" y="85925.90" v="488269" z="1" s="M+H+1" />
          <p rt="6.520" x="227.1562" y="10742.79" v="64216" z="1" s="M+H+2" />
          <p rt="6.478" x="228.1610" y="941.39" v="9978" z="1" s="M+H+3" />
        </MSPeaks>
      </Spectrum>
    </Compound>
    <Compound algo="FindByMolecularFeature">
      <Location m="191.0437" rt="6.589" y="211521" v="1735623" />
      <Spectrum type="MFE" cpdAlgo="FindByMolecularFeature">
        <MSDetails p="+" />
        <Device type="TimeOfFlight" />
        <MSPeaks>
          <p rt="6.589" x="192.0510" y="211520.55" v="1462771" z="1" s="M+H" />
          <p rt="6.591" x="193.0539" y="18629.18" v="128741" z="1" s="M+H+1" />
          <p rt="6.590" x="194.0473" y="19105.62" v="131799" z="1" s="M+H+2" />
          <p rt="6.586" x="195.0540" y="1734.00" v="12312" z="1" s="M+H+3" />
        </MSPeaks>
      </Spectrum>
    </Compound>
    <Compound algo="FindByMolecularFeature">
      <Location m="170.1417" rt="6.680" y="78926" v="929391" />
      <Spectrum type="MFE" cpdAlgo="FindByMolecularFeature">
        <MSDetails p="+" />
        <Device type="TimeOfFlight" />
        <MSPeaks>
          <p rt="6.679" x="171.1489" y="78925.94" v="854809" z="1" s="M+H" />
          <p rt="6.683" x="172.1525" y="8201.46" v="71691" z="1" s="M+H+1" />
          <p rt="6.710" x="173.1552" y="1107.16" v="2890" z="1" s="M+H+2" />
        </MSPeaks>
      </Spectrum>
    </Compound>
    <Compound algo="FindByMolecularFeature">
      <Location m="188.1202" rt="7.644" y="184098" v="1523971" />
      <Spectrum type="MFE" cpdAlgo="FindByMolecularFeature">
        <MSDetails p="+" />
        <Device type="TimeOfFlight" />
        <MSPeaks>
          <p rt="7.644" x="189.1274" y="184097.78" v="1327154" z="1" s="M+H" />
          <p rt="7.642" x="190.1306" y="26563.93" v="187342" z="1" s="M+H+1" />
          <p rt="7.623" x="191.1387" y="1551.29" v="9475" z="1" s="M+H+2" />
        </MSPeaks>
      </Spectrum>
    </Compound>
    <Compound algo="FindByMolecularFeature">
      <Location m="159.0686" rt="7.670" y="358184" v="3851423" />
      <Spectrum type="MFE" cpdAlgo="FindByMolecularFeature">
        <MSDetails p="+" />
        <Device type="TimeOfFlight" />
        <MSPeaks>
          <p rt="7.670" x="160.0759" y="358183.91" v="3456870" z="1" s="M+H" />
          <p rt="7.668" x="161.0791" y="40113.57" v="370599" z="1" s="M+H+1" />
          <p rt="7.665" x="162.0836" y="3185.20" v="23954" z="1" s="M+H+2" />
        </MSPeaks>
      </Spectrum>
    </Compound>
    <Compound algo="FindByMolecularFeature">
      <Location m="306.1097" rt="7.708" y="51127" v="393212" />
      <Spectrum type="MFE" cpdAlgo="FindByMolecularFeature">
        <MSDetails p="+" />
        <Device type="TimeOfFlight" />
        <MSPeaks>
          <p rt="7.708" x="307.1170" y="51126.57" v="331033" z="1" s="M+H" />
          <p rt="7.705" x="308.1206" y="8527.13" v="53914" z="1" s="M+H+1" />
          <p rt="7.703" x="309.1243" y="1409.98" v="8266" z="1" s="M+H+2" />
        </MSPeaks>
      </Spectrum>
    </Compound>
    <Compound algo="FindByMolecularFeature">
      <Location m="307.2147" rt="7.714" y="80563" v="446583" />
      <Spectrum type="MFE" cpdAlgo="FindByMolecularFeature">
        <MSDetails p="+" />
        <Device type="TimeOfFlight" />
        <MSPeaks>
          <p rt="7.713" x="308.2219" y="80563.47" v="369334" z="1" s="M+H" />
          <p rt="7.715" x="309.2253" y="16799.54" v="77249" z="1" s="M+H+1" />
        </MSPeaks>
      </Spectrum>
    </Compound>
    <Compound algo="FindByMolecularFeature">
      <Location m="206.1307" rt="7.762" y="50893" v="486904" />
      <Spectrum type="MFE" cpdAlgo="FindByMolecularFeature">
        <MSDetails p="+" />
        <Device type="TimeOfFlight" />
        <MSPeaks>
          <p rt="7.762" x="207.1379" y="50892.91" v="427543" z="1" s="M+H" />
          <p rt="7.761" x="208.1409" y="7152.04" v="59361" z="1" s="M+H+1" />
        </MSPeaks>
      </Spectrum>
    </Compound>
    <Compound algo="FindByMolecularFeature">
      <Location m="134.1094" rt="7.960" y="55055" v="460864" />
      <Spectrum type="MFE" cpdAlgo="FindByMolecularFeature">
        <MSDetails p="+" />
        <Device type="TimeOfFlight" />
        <MSPeaks>
          <p rt="7.960" x="135.1167" y="55054.82" v="417861" z="1" s="M+H" />
          <p rt="7.961" x="136.1196" y="5941.81" v="43003" z="1" s="M+H+1" />
        </MSPeaks>
      </Spectrum>
    </Compound>
    <Compound algo="FindByMolecularFeature">
      <Location m="192.1513" rt="7.964" y="104536" v="881254" />
      <Spectrum type="MFE" cpdAlgo="FindByMolecularFeature">
        <MSDetails p="+" />
        <Device type="TimeOfFlight" />
        <MSPeaks>
          <p rt="7.964" x="193.1586" y="104535.55" v="762657" z="1" s="M+H" />
          <p rt="7.965" x="194.1619" y="14178.69" v="107267" z="1" s="M+H+1" />
          <p rt="7.973" x="195.1681" y="1704.82" v="11329" z="1" s="M+H+2" />
        </MSPeaks>
      </Spectrum>
    </Compound>
    <Compound algo="FindByMolecularFeature">
      <Location m="210.1618" rt="7.967" y="125472" v="1009258" />
      <Spectrum type="MFE" cpdAlgo="FindByMolecularFeature">
        <MSDetails p="+" />
        <Device type="TimeOfFlight" />
        <MSPeaks>
          <p rt="7.968" x="211.1691" y="125472.45" v="848270" z="1" s="M+H" />
          <p rt="7.968" x="212.1726" y="19576.39" v="135226" z="1" s="M+H+1" />
          <p rt="7.962" x="213.1775" y="1934.10" v="11451" z="1" s="M+H+2" />
          <p rt="7.955" x="421.3315" y="1573.82" v="7155" z="1" s="2M+H" />
        </MSPeaks>
      </Spectrum>
    </Compound>
    <Compound algo="FindByMolecularFeature">
      <Location m="287.1157" rt="8.399" y="102856" v="852235" />
      <Spectrum type="MFE" cpdAlgo="FindByMolecularFeature">
        <MSDetails p="+" />
        <Device type="TimeOfFlight" />
        <MSPeaks>
          <p rt="8.399" x="288.1230" y="102855.84" v="712430" z="1" s="M+H" />
          <p rt="8.401" x="289.1261" y="17820.80" v="125036" z="1" s="M+H+1" />
          <p rt="8.395" x="290.1293" y="2270.57" v="14768" z="1" s="M+H+2" />
        </MSPeaks>
      </Spectrum>
    </Compound>
    <Compound algo="FindByMolecularFeature">
      <Location m="208.1462" rt="8.448" y="74987" v="625900" />
      <Spectrum type="MFE" cpdAlgo="FindByMolecularFeature">
        <MSDetails p="+" />
        <Device type="TimeOfFlight" />
        <MSPeaks>
          <p rt="8.448" x="209.1534" y="74987.42" v="551832" z="1" s="M+H" />
          <p rt="8.447" x="210.1570" y="10103.02" v="74068" z="1" s="M+H+1" />
        </MSPeaks>
      </Spectrum>
    </Compound>
    <Compound algo="FindByMolecularFeature">
      <Location m="232.1100" rt="8.456" y="110438" v="1174182" />
      <Spectrum type="MFE" cpdAlgo="FindByMolecularFeature">
        <MSDetails p="+" />
        <Device type="TimeOfFlight" />
        <MSPeaks>
          <p rt="8.456" x="233.1173" y="110438.10" v="1012054" z="1" s="M+H" />
          <p rt="8.455" x="234.1207" y="16476.49" v="149458" z="1" s="M+H+1" />
          <p rt="8.462" x="235.1256" y="1470.58" v="12669" z="1" s="M+H+2" />
        </MSPeaks>
      </Spectrum>
    </Compound>
    <Compound algo="FindByMolecularFeature">
      <Location m="191.0581" rt="8.554" y="107446" v="847736" />
      <Spectrum type="MFE" cpdAlgo="FindByMolecularFeature">
        <MSDetails p="+" />
        <Device type="TimeOfFlight" />
        <MSPeaks>
          <p rt="8.554" x="192.0653" y="107446.20" v="754534" z="1" s="M+H" />
          <p rt="8.556" x="193.0687" y="11891.36" v="83815" z="1" s="M+H+1" />
          <p rt="8.556" x="194.0721" y="1539.57" v="9388" z="1" s="M+H+2" />
        </MSPeaks>
      </Spectrum>
    </Compound>
    <Compound algo="FindByMolecularFeature">
      <Location m="263.2159" rt="8.729" y="100723" v="657822" />
      <Spectrum type="MFE" cpdAlgo="FindByMolecularFeature">
        <MSDetails p="+" />
        <Device type="TimeOfFlight" />
        <MSPeaks>
          <p rt="8.729" x="264.2232" y="100722.91" v="530957" z="1" s="M+H" />
          <p rt="8.728" x="265.2265" y="20180.30" v="116832" z="1" s="M+H+1" />
          <p rt="8.721" x="266.2298" y="2089.70" v="10033" z="1" s="M+H+2" />
        </MSPeaks>
      </Spectrum>
    </Compound>
    <Compound algo="FindByMolecularFeature">
      <Location m="218.1581" rt="8.729" y="307439" v="2312926" />
      <Spectrum type="MFE" cpdAlgo="FindByMolecularFeature">
        <MSDetails p="+" />
        <Device type="TimeOfFlight" />
        <MSPeaks>
          <p rt="8.729" x="219.1654" y="307439.03" v="1992380" z="1" s="M+H" />
          <p rt="8.730" x="220.1685" y="51687.55" v="290992" z="1" s="M+H+1" />
          <p rt="8.725" x="221.1723" y="5752.58" v="29554" z="1" s="M+H+2" />
        </MSPeaks>
      </Spectrum>
    </Compound>
    <Compound algo="FindByMolecularFeature">
      <Location m="326.1076" rt="8.736" y="577729" v="5132994" />
      <Spectrum type="MFE" cpdAlgo="FindByMolecularFeature">
        <MSDetails p="+" />
        <Device type="TimeOfFlight" />
        <MSPeaks>
          <p rt="8.736" x="327.1149" y="577728.94" v="4136391" z="1" s="M+H" />
          <p rt="8.737" x="328.1179" y="121450.36" v="864344" z="1" s="M+H+1" />
          <p rt="8.736" x="329.1204" y="16629.77" v="118317" z="1" s="M+H+2" />
          <p rt="8.730" x="330.1242" y="2010.99" v="13942" z="1" s="M+H+3" />
        </MSPeaks>
      </Spectrum>
    </Compound>
    <Compound algo="FindByMolecularFeature">
      <Location m="578.1668" rt="8.736" y="98960" v="897892" />
      <Spectrum type="MFE" cpdAlgo="FindByMolecularFeature">
        <MSDetails p="+" />
        <Device type="TimeOfFlight" />
        <MSPeaks>
          <p rt="8.736" x="290.0907" y="98959.52" v="631319" z="2" s="M+2H" />
          <p rt="8.738" x="290.5924" y="32224.56" v="203774" z="2" s="M+2H+1" />
          <p rt="8.737" x="291.0933" y="8135.20" v="52013" z="2" s="M+2H+2" />
          <p rt="8.727" x="291.5935" y="1733.30" v="10785" z="2" s="M+2H+3" />
        </MSPeaks>
      </Spectrum>
    </Compound>
    <Compound algo="FindByMolecularFeature">
      <Location m="222.0808" rt="8.738" y="64430" v="601273" />
      <Spectrum type="MFE" cpdAlgo="FindByMolecularFeature">
        <MSDetails p="+" />
        <Device type="TimeOfFlight" />
        <MSPeaks>
          <p rt="8.738" x="223.0881" y="64430.28" v="520315" z="1" s="M+H" />
          <p rt="8.742" x="224.0916" y="9184.92" v="74171" z="1" s="M+H+1" />
          <p rt="8.717" x="225.0905" y="2241.43" v="6787" z="1" s="M+H+2" />
        </MSPeaks>
      </Spectrum>
    </Compound>
    <Compound algo="FindByMolecularFeature">
      <Location m="439.1150" rt="8.738" y="78305" v="776901" />
      <Spectrum type="MFE" cpdAlgo="FindByMolecularFeature">
        <MSDetails p="+" />
        <Device type="TimeOfFlight" />
        <MSPeaks>
          <p rt="8.736" x="220.5648" y="78305.19" v="575665" z="2" s="M+2H" />
          <p rt="8.738" x="221.0668" y="20995.64" v="155714" z="2" s="M+2H+1" />
          <p rt="8.754" x="221.5677" y="5412.21" v="39514" z="2" s="M+2H+2" />
          <p rt="8.766" x="222.0701" y="836.08" v="6008" z="2" s="M+2H+3" />
        </MSPeaks>
      </Spectrum>
    </Compound>
    <Compound algo="FindByMolecularFeature">
      <Location m="148.0443" rt="8.738" y="343836" v="2637343" />
      <Spectrum type="MFE" cpdAlgo="FindByMolecularFeature">
        <MSDetails p="+" />
        <Device type="TimeOfFlight" />
        <MSPeaks>
          <p rt="8.738" x="149.0516" y="343836.47" v="2383505" z="1" s="M+H" />
          <p rt="8.741" x="150.0550" y="36110.11" v="253838" z="1" s="M+H+1" />
        </MSPeaks>
      </Spectrum>
    </Compound>
    <Compound algo="FindByMolecularFeature">
      <Location m="180.0703" rt="8.738" y="1777875" v="13786682" />
      <Spectrum type="MFE" cpdAlgo="FindByMolecularFeature">
        <MSDetails p="+" />
        <Device type="TimeOfFlight" />
        <MSPeaks>
          <p rt="8.738" x="181.0776" y="1777874.75" v="12417227" z="1" s="M+H" />
          <p rt="8.740" x="182.0808" y="179064.59" v="1251004" z="1" s="M+H+1" />
          <p rt="8.739" x="183.0828" y="19122.33" v="109370" z="1" s="M+H+2" />
          <p rt="8.743" x="184.0870" y="1441.55" v="9081" z="1" s="M+H+3" />
        </MSPeaks>
      </Spectrum>
    </Compound>
    <Compound algo="FindByMolecularFeature">
      <Location m="380.1157" rt="8.739" y="68524" v="696155" />
      <Spectrum type="MFE" cpdAlgo="FindByMolecularFeature">
        <MSDetails p="+" />
        <Device type="TimeOfFlight" />
        <MSPeaks>
          <p rt="8.740" x="381.1230" y="68523.80" v="551594" z="1" s="M+H" />
          <p rt="8.740" x="382.1262" y="14798.09" v="119127" z="1" s="M+H+1" />
          <p rt="8.731" x="383.1330" y="3335.08" v="25434" z="1" s="M+H+2" />
        </MSPeaks>
      </Spectrum>
    </Compound>
    <Compound algo="FindByMolecularFeature">
      <Location m="425.1345" rt="8.740" y="75916" v="747337" />
      <Spectrum type="MFE" cpdAlgo="FindByMolecularFeature">
        <MSDetails p="+" />
        <Device type="TimeOfFlight" />
        <MSPeaks>
          <p rt="8.739" x="426.1417" y="75916.48" v="580174" z="1" s="M+H" />
          <p rt="8.740" x="427.1450" y="19062.55" v="144053" z="1" s="M+H+1" />
          <p rt="8.744" x="428.1474" y="3137.32" v="23110" z="1" s="M+H+2" />
        </MSPeaks>
      </Spectrum>
    </Compound>
    <Compound algo="FindByMolecularFeature">
      <Location m="358.1335" rt="8.740" y="57253" v="539321" />
      <Spectrum type="MFE" cpdAlgo="FindByMolecularFeature">
        <MSDetails p="+" />
        <Device type="TimeOfFlight" />
        <MSPeaks>
          <p rt="8.740" x="359.1408" y="57253.00" v="425742" z="1" s="M+H" />
          <p rt="8.739" x="360.1442" y="13103.91" v="98660" z="1" s="M+H+1" />
          <p rt="8.746" x="361.1473" y="2401.16" v="14918" z="1" s="M+H+2" />
        </MSPeaks>
      </Spectrum>
    </Compound>
    <Compound algo="FindByMolecularFeature">
      <Location m="300.0060" rt="8.741" y="147452" v="1700113" />
      <Spectrum type="MFE" cpdAlgo="FindByMolecularFeature">
        <MSDetails p="+" />
        <Device type="TimeOfFlight" />
        <MSPeaks>
          <p rt="8.741" x="151.0103" y="147451.53" v="1413902" z="2" s="M+2H" />
          <p rt="8.743" x="151.5112" y="26726.11" v="250293" z="2" s="M+2H+1" />
          <p rt="8.747" x="152.0127" y="4040.90" v="35918" z="2" s="M+2H+2" />
        </MSPeaks>
      </Spectrum>
    </Compound>
    <Compound algo="FindByMolecularFeature">
      <Location m="196.0654" rt="8.742" y="93332" v="945162" />
      <Spectrum type="MFE" cpdAlgo="FindByMolecularFeature">
        <MSDetails p="+" />
        <Device type="TimeOfFlight" />
        <MSPeaks>
          <p rt="8.742" x="197.0726" y="93332.47" v="841726" z="1" s="M+H" />
          <p rt="8.745" x="198.0766" y="10235.33" v="89325" z="1" s="M+H+1" />
          <p rt="8.731" x="199.0795" y="1687.52" v="14111" z="1" s="M+H+2" />
        </MSPeaks>
      </Spectrum>
    </Compound>
    <Compound algo="FindByMolecularFeature">
      <Location m="204.0701" rt="8.743" y="70262" v="643880" />
      <Spectrum type="MFE" cpdAlgo="FindByMolecularFeature">
        <MSDetails p="+" />
        <Device type="TimeOfFlight" />
        <MSPeaks>
          <p rt="8.743" x="205.0774" y="70262.25" v="560917" z="1" s="M+H" />
          <p rt="8.742" x="206.0806" y="10845.89" v="82963" z="1" s="M+H+1" />
        </MSPeaks>
      </Spectrum>
    </Compound>
    <Compound algo="FindByMolecularFeature">
      <Location m="413.0616" rt="8.743" y="79270" v="919169" />
      <Spectrum type="MFE" cpdAlgo="FindByMolecularFeature">
        <MSDetails p="+" />
        <Device type="TimeOfFlight" />
        <MSPeaks>
          <p rt="8.742" x="414.0689" y="79270.41" v="694354" z="1" s="M+H" />
          <p rt="8.746" x="415.0728" y="19906.82" v="173363" z="1" s="M+H+1" />
          <p rt="8.740" x="416.0708" y="5607.09" v="47390" z="1" s="M+H+2" />
          <p rt="8.782" x="417.0753" y="480.71" v="4063" z="1" s="M+H+3" />
        </MSPeaks>
      </Spectrum>
    </Compound>
    <Compound algo="FindByMolecularFeature">
      <Location m="315.0284" rt="8.745" y="56185" v="620478" />
      <Spectrum type="MFE" cpdAlgo="FindByMolecularFeature">
        <MSDetails p="+" />
        <Device type="TimeOfFlight" />
        <MSPeaks>
          <p rt="8.743" x="158.5215" y="56185.43" v="510749" z="2" s="M+2H" />
          <p rt="8.753" x="159.0234" y="11303.74" v="98206" z="2" s="M+2H+1" />
          <p rt="8.760" x="159.5251" y="1423.35" v="11522" z="2" s="M+2H+2" />
        </MSPeaks>
      </Spectrum>
    </Compound>
    <Compound algo="FindByMolecularFeature">
      <Location m="278.9888" rt="8.747" y="293398" v="3866790" />
      <Spectrum type="MFE" cpdAlgo="FindByMolecularFeature">
        <MSDetails p="+" />
        <Device type="TimeOfFlight" />
        <MSPeaks>
          <p rt="8.747" x="279.9961" y="293397.81" v="3360322" z="1" s="M+H" />
          <p rt="8.746" x="280.9994" y="39006.57" v="437645" z="1" s="M+H+1" />
          <p rt="8.755" x="282.0016" y="6117.33" v="68823" z="1" s="M+H+2" />
        </MSPeaks>
      </Spectrum>
    </Compound>
    <Compound algo="FindByMolecularFeature">
      <Location m="208.1400" rt="8.786" y="53271" v="445829" />
      <Spectrum type="MFE" cpdAlgo="FindByMolecularFeature">
        <MSDetails p="+" />
        <Device type="TimeOfFlight" />
        <MSPeaks>
          <p rt="8.785" x="209.1473" y="53270.81" v="389297" z="1" s="M+H" />
          <p rt="8.790" x="210.1514" y="7685.76" v="56531" z="1" s="M+H+1" />
        </MSPeaks>
      </Spectrum>
    </Compound>
    <Compound algo="FindByMolecularFeature">
      <Location m="175.0628" rt="8.854" y="722425" v="6554720" />
      <Spectrum type="MFE" cpdAlgo="FindByMolecularFeature">
        <MSDetails p="+" />
        <Device type="TimeOfFlight" />
        <MSPeaks>
          <p rt="8.855" x="176.0701" y="722424.56" v="5807220" z="1" s="M+H" />
          <p rt="8.854" x="177.0729" y="86432.36" v="690660" z="1" s="M+H+1" />
          <p rt="8.853" x="178.0754" y="7032.80" v="56841" z="1" s="M+H+2" />
        </MSPeaks>
      </Spectrum>
    </Compound>
    <Compound algo="FindByMolecularFeature">
      <Location m="360.1208" rt="8.914" y="56611" v="456175" />
      <Spectrum type="MFE" cpdAlgo="FindByMolecularFeature">
        <MSDetails p="+" />
        <Device type="TimeOfFlight" />
        <MSPeaks>
          <p rt="8.914" x="361.1280" y="56611.13" v="370528" z="1" s="M+H" />
          <p rt="8.913" x="362.1316" y="11518.40" v="74667" z="1" s="M+H+1" />
          <p rt="8.921" x="363.1342" y="2005.54" v="10980" z="1" s="M+H+2" />
        </MSPeaks>
      </Spectrum>
    </Compound>
    <Compound algo="FindByMolecularFeature">
      <Location m="179.0708" rt="9.183" y="63739" v="737404" />
      <Spectrum type="MFE" cpdAlgo="FindByMolecularFeature">
        <MSDetails p="+" />
        <Device type="TimeOfFlight" />
        <MSPeaks>
          <p rt="9.199" x="180.0779" y="8720.49" v="63027" z="1" s="M+H" />
          <p rt="9.180" x="359.1488" y="63739.32" v="279416" z="1" s="2M+H" />
          <p rt="9.181" x="360.1521" y="13337.80" v="57773" z="1" s="2M+H+1" />
        </MSPeaks>
      </Spectrum>
    </Compound>
    <Compound algo="FindByMolecularFeature">
      <Location m="222.0894" rt="9.192" y="80419" v="558092" />
      <Spectrum type="MFE" cpdAlgo="FindByMolecularFeature">
        <MSDetails p="+" />
        <Device type="TimeOfFlight" />
        <MSPeaks>
          <p rt="9.192" x="223.0967" y="80419.39" v="477682" z="1" s="M+H" />
          <p rt="9.195" x="224.1000" y="11197.59" v="70592" z="1" s="M+H+1" />
          <p rt="9.203" x="225.1027" y="1822.92" v="9819" z="1" s="M+H+2" />
        </MSPeaks>
      </Spectrum>
    </Compound>
    <Compound algo="FindByMolecularFeature">
      <Location m="376.1521" rt="9.194" y="54677" v="429793" />
      <Spectrum type="MFE" cpdAlgo="FindByMolecularFeature">
        <MSDetails p="+" />
        <Device type="TimeOfFlight" />
        <MSPeaks>
          <p rt="9.194" x="377.1594" y="54676.93" v="345185" z="1" s="M+H" />
          <p rt="9.193" x="378.1625" y="11179.32" v="70946" z="1" s="M+H+1" />
          <p rt="9.187" x="379.1648" y="2257.93" v="13662" z="1" s="M+H+2" />
        </MSPeaks>
      </Spectrum>
    </Compound>
    <Compound algo="FindByMolecularFeature">
      <Location m="186.1191" rt="9.205" y="116803" v="1672991" />
      <Spectrum type="MFE" cpdAlgo="FindByMolecularFeature">
        <MSDetails p="+" />
        <Device type="TimeOfFlight" />
        <MSPeaks>
          <p rt="9.205" x="187.1264" y="116803.43" v="1446616" z="1" s="M+H" />
          <p rt="9.201" x="188.1291" y="13149.27" v="153386" z="1" s="M+H+1" />
          <p rt="9.206" x="189.1239" y="5940.92" v="62561" z="1" s="M+H+2" />
          <p rt="9.196" x="190.1245" y="938.71" v="10428" z="1" s="M+H+3" />
        </MSPeaks>
      </Spectrum>
    </Compound>
    <Compound algo="FindByMolecularFeature">
      <Location m="144.0573" rt="9.247" y="51750" v="745450" />
      <Spectrum type="MFE" cpdAlgo="FindByMolecularFeature">
        <MSDetails p="+" />
        <Device type="TimeOfFlight" />
        <MSPeaks>
          <p rt="9.249" x="145.0646" y="51750.25" v="645080" z="1" s="M+H" />
          <p rt="9.235" x="146.0674" y="7360.47" v="100370" z="1" s="M+H+1" />
        </MSPeaks>
      </Spectrum>
    </Compound>
    <Compound algo="FindByMolecularFeature">
      <Location m="319.1995" rt="9.294" y="113485" v="930974" />
      <Spectrum type="MFE" cpdAlgo="FindByMolecularFeature">
        <MSDetails p="+" />
        <Device type="TimeOfFlight" />
        <MSPeaks>
          <p rt="9.294" x="320.2067" y="113485.33" v="789870" z="1" s="M+H" />
          <p rt="9.294" x="321.2100" y="20450.86" v="141104" z="1" s="M+H+1" />
        </MSPeaks>
      </Spectrum>
    </Compound>
    <Compound algo="FindByMolecularFeature">
      <Location m="250.0235" rt="9.315" y="110607" v="1017884" />
      <Spectrum type="MFE" cpdAlgo="FindByMolecularFeature">
        <MSDetails p="+" />
        <Device type="TimeOfFlight" />
        <MSPeaks>
          <p rt="9.316" x="251.0308" y="110606.51" v="826728" z="1" s="M+H" />
          <p rt="9.313" x="252.0334" y="14890.78" v="110992" z="1" s="M+H+1" />
          <p rt="9.310" x="253.0275" y="9834.18" v="73180" z="1" s="M+H+2" />
          <p rt="9.318" x="254.0297" y="953.83" v="6983" z="1" s="M+H+3" />
        </MSPeaks>
      </Spectrum>
    </Compound>
    <Compound algo="FindByMolecularFeature">
      <Location m="358.1417" rt="9.331" y="195446" v="1955590" />
      <Spectrum type="MFE" cpdAlgo="FindByMolecularFeature">
        <MSDetails p="+" />
        <Device type="TimeOfFlight" />
        <MSPeaks>
          <p rt="9.350" x="180.0782" y="2489.77" v="15976" z="2" s="M+2H" />
          <p rt="9.330" x="359.1490" y="195446.19" v="1489715" z="1" s="M+H" />
          <p rt="9.329" x="360.1524" y="43021.44" v="327736" z="1" s="M+H+1" />
          <p rt="9.352" x="361.1475" y="10439.90" v="110912" z="1" s="M+H+2" />
          <p rt="9.364" x="362.1487" y="1259.17" v="11252" z="1" s="M+H+3" />
        </MSPeaks>
      </Spectrum>
    </Compound>
    <Compound algo="FindByMolecularFeature">
      <Location m="349.0983" rt="9.427" y="121905" v="1077773" />
      <Spectrum type="MFE" cpdAlgo="FindByMolecularFeature">
        <MSDetails p="+" />
        <Device type="TimeOfFlight" />
        <MSPeaks>
          <p rt="9.427" x="350.1056" y="121904.80" v="854359" z="1" s="M+H" />
          <p rt="9.427" x="351.1087" y="23540.69" v="162386" z="1" s="M+H+1" />
          <p rt="9.425" x="352.1058" y="7215.13" v="49666" z="1" s="M+H+2" />
          <p rt="9.430" x="353.1063" y="1689.75" v="11363" z="1" s="M+H+3" />
        </MSPeaks>
      </Spectrum>
    </Compound>
    <Compound algo="FindByMolecularFeature">
      <Location m="429.2739" rt="9.489" y="96454" v="706777" />
      <Spectrum type="MFE" cpdAlgo="FindByMolecularFeature">
        <MSDetails p="+" />
        <Device type="TimeOfFlight" />
        <MSPeaks>
          <p rt="9.489" x="430.2812" y="96454.49" v="546475" z="1" s="M+H" />
          <p rt="9.489" x="431.2842" y="24934.58" v="139331" z="1" s="M+H+1" />
          <p rt="9.492" x="432.2869" y="3885.17" v="20970" z="1" s="M+H+2" />
        </MSPeaks>
      </Spectrum>
    </Compound>
    <Compound algo="FindByMolecularFeature">
      <Location m="232.1100" rt="9.802" y="96120" v="761045" />
      <Spectrum type="MFE" cpdAlgo="FindByMolecularFeature">
        <MSDetails p="+" />
        <Device type="TimeOfFlight" />
        <MSPeaks>
          <p rt="9.802" x="233.1172" y="96119.66" v="653891" z="1" s="M+H" />
          <p rt="9.805" x="234.1207" y="14745.33" v="99005" z="1" s="M+H+1" />
          <p rt="9.834" x="235.1265" y="1259.27" v="8149" z="1" s="M+H+2" />
        </MSPeaks>
      </Spectrum>
    </Compound>
    <Compound algo="FindByMolecularFeature">
      <Location m="176.0474" rt="9.812" y="108308" v="855282" />
      <Spectrum type="MFE" cpdAlgo="FindByMolecularFeature">
        <MSDetails p="+" />
        <Device type="TimeOfFlight" />
        <MSPeaks>
          <p rt="9.812" x="177.0547" y="108308.33" v="760523" z="1" s="M+H" />
          <p rt="9.813" x="178.0578" y="11559.61" v="80438" z="1" s="M+H+1" />
          <p rt="9.815" x="179.0673" y="1081.56" v="14320" z="1" s="M+H+2" />
        </MSPeaks>
      </Spectrum>
    </Compound>
    <Compound algo="FindByMolecularFeature">
      <Location m="358.1417" rt="9.961" y="158454" v="1324437" />
      <Spectrum type="MFE" cpdAlgo="FindByMolecularFeature">
        <MSDetails p="+" />
        <Device type="TimeOfFlight" />
        <MSPeaks>
          <p rt="9.973" x="180.0790" y="1277.88" v="3375" z="2" s="M+2H" />
          <p rt="9.962" x="359.1490" y="158453.69" v="1037308" z="1" s="M+H" />
          <p rt="9.959" x="360.1521" y="35486.71" v="231533" z="1" s="M+H+1" />
          <p rt="9.949" x="361.1493" y="7426.67" v="46309" z="1" s="M+H+2" />
          <p rt="9.958" x="362.1534" y="959.95" v="5912" z="1" s="M+H+3" />
        </MSPeaks>
      </Spectrum>
    </Compound>
    <Compound algo="FindByMolecularFeature">
      <Location m="246.1257" rt="10.125" y="96602" v="834041" />
      <Spectrum type="MFE" cpdAlgo="FindByMolecularFeature">
        <MSDetails p="+" />
        <Device type="TimeOfFlight" />
        <MSPeaks>
          <p rt="10.126" x="247.1330" y="96602.06" v="695560" z="1" s="M+H" />
          <p rt="10.129" x="248.1361" y="15555.90" v="113948" z="1" s="M+H+1" />
          <p rt="10.104" x="249.1436" y="2588.69" v="20688" z="1" s="M+H+2" />
          <p rt="10.038" x="250.1447" y="357.37" v="3845" z="1" s="M+H+3" />
        </MSPeaks>
      </Spectrum>
    </Compound>
    <Compound algo="FindByMolecularFeature">
      <Location m="287.1161" rt="10.168" y="440803" v="3796899" />
      <Spectrum type="MFE" cpdAlgo="FindByMolecularFeature">
        <MSDetails p="+" />
        <Device type="TimeOfFlight" />
        <MSPeaks>
          <p rt="10.168" x="288.1234" y="440802.53" v="3161615" z="1" s="M+H" />
          <p rt="10.168" x="289.1264" y="78146.50" v="559798" z="1" s="M+H+1" />
          <p rt="10.169" x="290.1291" y="9704.85" v="68745" z="1" s="M+H+2" />
          <p rt="10.176" x="291.1315" y="970.17" v="6741" z="1" s="M+H+3" />
        </MSPeaks>
      </Spectrum>
    </Compound>
    <Compound algo="FindByMolecularFeature">
      <Location m="180.1153" rt="10.182" y="430750" v="3900338" />
      <Spectrum type="MFE" cpdAlgo="FindByMolecularFeature">
        <MSDetails p="+" />
        <Device type="TimeOfFlight" />
        <MSPeaks>
          <p rt="10.182" x="181.1226" y="430749.91" v="3445244" z="1" s="M+H" />
          <p rt="10.181" x="182.1255" y="51758.95" v="411802" z="1" s="M+H+1" />
          <p rt="10.188" x="183.1284" y="4973.35" v="38715" z="1" s="M+H+2" />
          <p rt="10.153" x="184.1312" y="587.97" v="4577" z="1" s="M+H+3" />
        </MSPeaks>
      </Spectrum>
    </Compound>
    <Compound algo="FindByMolecularFeature">
      <Location m="237.1186" rt="10.337" y="87258" v="810759" />
      <Spectrum type="MFE" cpdAlgo="FindByMolecularFeature">
        <MSDetails p="+" />
        <Device type="TimeOfFlight" />
        <MSPeaks>
          <p rt="10.336" x="238.1259" y="87258.05" v="669898" z="1" s="M+H" />
          <p rt="10.339" x="239.1292" y="14221.54" v="105822" z="1" s="M+H+1" />
          <p rt="10.343" x="240.1244" y="4699.80" v="35040" z="1" s="M+H+2" />
        </MSPeaks>
      </Spectrum>
    </Compound>
    <Compound algo="FindByMolecularFeature">
      <Location m="227.1886" rt="10.849" y="161445" v="3443893" />
      <Spectrum type="MFE" cpdAlgo="FindByMolecularFeature">
        <MSDetails p="+" />
        <Device type="TimeOfFlight" />
        <MSPeaks>
          <p rt="10.849" x="228.1958" y="161445.09" v="2970814" z="1" s="M+H" />
          <p rt="10.846" x="229.1990" y="23969.49" v="431513" z="1" s="M+H+1" />
          <p rt="10.840" x="230.2015" y="2515.64" v="41566" z="1" s="M+H+2" />
        </MSPeaks>
      </Spectrum>
    </Compound>
    <Compound algo="FindByMolecularFeature">
      <Location m="278.0860" rt="11.046" y="160555" v="1711576" />
      <Spectrum type="MFE" cpdAlgo="FindByMolecularFeature">
        <MSDetails p="+" />
        <Device type="TimeOfFlight" />
        <MSPeaks>
          <p rt="11.046" x="279.0932" y="160554.58" v="1401258" z="1" s="M+H" />
          <p rt="11.046" x="280.0964" y="33523.41" v="282118" z="1" s="M+H+1" />
          <p rt="11.044" x="281.0997" y="3516.50" v="28200" z="1" s="M+H+2" />
        </MSPeaks>
      </Spectrum>
    </Compound>
    <Compound algo="FindByMolecularFeature">
      <Location m="224.1888" rt="11.267" y="125900" v="1366695" />
      <Spectrum type="MFE" cpdAlgo="FindByMolecularFeature">
        <MSDetails p="+" />
        <Device type="TimeOfFlight" />
        <MSPeaks>
          <p rt="11.267" x="225.1961" y="125900.39" v="1170834" z="1" s="M+H" />
          <p rt="11.269" x="226.1994" y="18569.72" v="179527" z="1" s="M+H+1" />
          <p rt="11.283" x="227.2012" y="1898.86" v="16334" z="1" s="M+H+2" />
        </MSPeaks>
      </Spectrum>
    </Compound>
    <Compound algo="FindByMolecularFeature">
      <Location m="290.1884" rt="11.363" y="131366" v="1179818" />
      <Spectrum type="MFE" cpdAlgo="FindByMolecularFeature">
        <MSDetails p="+" />
        <Device type="TimeOfFlight" />
        <MSPeaks>
          <p rt="11.364" x="291.1956" y="131366.27" v="983043" z="1" s="M+H" />
          <p rt="11.363" x="292.1990" y="26279.74" v="196775" z="1" s="M+H+1" />
        </MSPeaks>
      </Spectrum>
    </Compound>
    <Compound algo="FindByMolecularFeature">
      <Location m="159.0685" rt="11.433" y="311871" v="3252731" />
      <Spectrum type="MFE" cpdAlgo="FindByMolecularFeature">
        <MSDetails p="+" />
        <Device type="TimeOfFlight" />
        <MSPeaks>
          <p rt="11.434" x="160.0758" y="311870.84" v="2898265" z="1" s="M+H" />
          <p rt="11.431" x="161.0791" y="34716.97" v="327807" z="1" s="M+H+1" />
          <p rt="11.437" x="162.0832" y="2850.02" v="26659" z="1" s="M+H+2" />
        </MSPeaks>
      </Spectrum>
    </Compound>
    <Compound algo="FindByMolecularFeature">
      <Location m="368.1625" rt="11.487" y="144916" v="1334717" />
      <Spectrum type="MFE" cpdAlgo="FindByMolecularFeature">
        <MSDetails p="+" />
        <Device type="TimeOfFlight" />
        <MSPeaks>
          <p rt="11.487" x="369.1698" y="144915.70" v="1033807" z="1" s="M+H" />
          <p rt="11.489" x="370.1731" y="35638.26" v="258084" z="1" s="M+H+1" />
          <p rt="11.485" x="371.1756" y="5701.99" v="39129" z="1" s="M+H+2" />
          <p rt="11.474" x="372.1786" y="538.88" v="3697" z="1" s="M+H+3" />
        </MSPeaks>
      </Spectrum>
    </Compound>
    <Compound algo="FindByMolecularFeature">
      <Location m="375.2047" rt="11.540" y="88744" v="749406" />
      <Spectrum type="MFE" cpdAlgo="FindByMolecularFeature">
        <MSDetails p="+" />
        <Device type="TimeOfFlight" />
        <MSPeaks>
          <p rt="11.541" x="376.2120" y="88743.98" v="593911" z="1" s="M+H" />
          <p rt="11.537" x="377.2153" y="20389.56" v="130684" z="1" s="M+H+1" />
          <p rt="11.538" x="378.2180" y="3889.27" v="24811" z="1" s="M+H+2" />
        </MSPeaks>
      </Spectrum>
    </Compound>
    <Compound algo="FindByMolecularFeature">
      <Location m="398.1730" rt="11.793" y="66635" v="582345" />
      <Spectrum type="MFE" cpdAlgo="FindByMolecularFeature">
        <MSDetails p="+" />
        <Device type="TimeOfFlight" />
        <MSPeaks>
          <p rt="11.793" x="399.1803" y="66634.76" v="443069" z="1" s="M+H" />
          <p rt="11.791" x="400.1836" y="16252.85" v="107667" z="1" s="M+H+1" />
          <p rt="11.788" x="401.1856" y="4433.83" v="28030" z="1" s="M+H+2" />
          <p rt="11.779" x="402.1881" y="577.37" v="3579" z="1" s="M+H+3" />
        </MSPeaks>
      </Spectrum>
    </Compound>
    <Compound algo="FindByMolecularFeature">
      <Location m="431.2896" rt="11.833" y="119893" v="885271" />
      <Spectrum type="MFE" cpdAlgo="FindByMolecularFeature">
        <MSDetails p="+" />
        <Device type="TimeOfFlight" />
        <MSPeaks>
          <p rt="11.833" x="432.2969" y="119892.69" v="668816" z="1" s="M+H" />
          <p rt="11.833" x="433.2998" y="32432.99" v="180016" z="1" s="M+H+1" />
          <p rt="11.834" x="434.3027" y="5800.26" v="32444" z="1" s="M+H+2" />
          <p rt="11.846" x="435.2998" y="642.51" v="3995" z="1" s="M+H+3" />
        </MSPeaks>
      </Spectrum>
    </Compound>
    <Compound algo="FindByMolecularFeature">
      <Location m="315.2775" rt="11.942" y="151270" v="815643" />
      <Spectrum type="MFE" cpdAlgo="FindByMolecularFeature">
        <MSDetails p="+" />
        <Device type="TimeOfFlight" />
        <MSPeaks>
          <p rt="11.942" x="316.2848" y="151269.59" v="662298" z="1" s="M+H" />
          <p rt="11.943" x="317.2879" y="30701.93" v="135952" z="1" s="M+H+1" />
          <p rt="11.938" x="318.2905" y="3997.65" v="17393" z="1" s="M+H+2" />
        </MSPeaks>
      </Spectrum>
    </Compound>
    <Compound algo="FindByMolecularFeature">
      <Location m="148.0158" rt="11.983" y="62671" v="534363" />
      <Spectrum type="MFE" cpdAlgo="FindByMolecularFeature">
        <MSDetails p="+" />
        <Device type="TimeOfFlight" />
        <MSPeaks>
          <p rt="11.982" x="149.0230" y="62670.59" v="493419" z="1" s="M+H" />
          <p rt="11.990" x="150.0265" y="5404.48" v="40944" z="1" s="M+H+1" />
        </MSPeaks>
      </Spectrum>
    </Compound>
    <Compound algo="FindByMolecularFeature">
      <Location m="368.1626" rt="12.055" y="161976" v="1446125" />
      <Spectrum type="MFE" cpdAlgo="FindByMolecularFeature">
        <MSDetails p="+" />
        <Device type="TimeOfFlight" />
        <MSPeaks>
          <p rt="12.055" x="369.1698" y="161975.75" v="1119987" z="1" s="M+H" />
          <p rt="12.054" x="370.1731" y="40123.64" v="274012" z="1" s="M+H+1" />
          <p rt="12.061" x="371.1755" y="6763.97" v="48007" z="1" s="M+H+2" />
          <p rt="12.041" x="372.1774" y="618.44" v="4120" z="1" s="M+H+3" />
        </MSPeaks>
      </Spectrum>
    </Compound>
    <Compound algo="FindByMolecularFeature">
      <Location m="188.0835" rt="12.059" y="76222" v="608550" />
      <Spectrum type="MFE" cpdAlgo="FindByMolecularFeature">
        <MSDetails p="+" />
        <Device type="TimeOfFlight" />
        <MSPeaks>
          <p rt="12.059" x="189.0908" y="76222.12" v="539461" z="1" s="M+H" />
          <p rt="12.059" x="190.0944" y="9983.41" v="69088" z="1" s="M+H+1" />
        </MSPeaks>
      </Spectrum>
    </Compound>
    <Compound algo="FindByMolecularFeature">
      <Location m="428.1836" rt="12.095" y="99925" v="883939" />
      <Spectrum type="MFE" cpdAlgo="FindByMolecularFeature">
        <MSDetails p="+" />
        <Device type="TimeOfFlight" />
        <MSPeaks>
          <p rt="12.095" x="429.1909" y="99925.16" v="676693" z="1" s="M+H" />
          <p rt="12.095" x="430.1940" y="25879.76" v="173999" z="1" s="M+H+1" />
          <p rt="12.101" x="431.1961" y="4805.58" v="30801" z="1" s="M+H+2" />
          <p rt="12.108" x="432.1981" y="381.56" v="2446" z="1" s="M+H+3" />
        </MSPeaks>
      </Spectrum>
    </Compound>
    <Compound algo="FindByMolecularFeature">
      <Location m="446.1933" rt="12.096" y="57467" v="551109" />
      <Spectrum type="MFE" cpdAlgo="FindByMolecularFeature">
        <MSDetails p="+" />
        <Device type="TimeOfFlight" />
        <MSPeaks>
          <p rt="12.094" x="447.2005" y="57467.02" v="396102" z="1" s="M+H" />
          <p rt="12.102" x="448.2029" y="18612.19" v="130844" z="1" s="M+H+1" />
          <p rt="12.096" x="449.2054" y="3617.84" v="24163" z="1" s="M+H+2" />
        </MSPeaks>
      </Spectrum>
    </Compound>
    <Compound algo="FindByMolecularFeature">
      <Location m="431.2896" rt="12.124" y="73928" v="533404" />
      <Spectrum type="MFE" cpdAlgo="FindByMolecularFeature">
        <MSDetails p="+" />
        <Device type="TimeOfFlight" />
        <MSPeaks>
          <p rt="12.125" x="432.2969" y="73928.13" v="405734" z="1" s="M+H" />
          <p rt="12.122" x="433.2997" y="19875.56" v="110659" z="1" s="M+H+1" />
          <p rt="12.123" x="434.3025" y="3400.31" v="17012" z="1" s="M+H+2" />
        </MSPeaks>
      </Spectrum>
    </Compound>
    <Compound algo="FindByMolecularFeature">
      <Location m="315.2780" rt="12.183" y="747282" v="4083768" />
      <Spectrum type="MFE" cpdAlgo="FindByMolecularFeature">
        <MSDetails p="+" />
        <Device type="TimeOfFlight" />
        <MSPeaks>
          <p rt="12.183" x="316.2852" y="747281.81" v="3335002" z="1" s="M+H" />
          <p rt="12.183" x="317.2880" y="146738.89" v="658945" z="1" s="M+H+1" />
          <p rt="12.184" x="318.2907" y="18214.40" v="83506" z="1" s="M+H+2" />
          <p rt="12.186" x="319.2935" y="1494.07" v="6315" z="1" s="M+H+3" />
        </MSPeaks>
      </Spectrum>
    </Compound>
    <Compound algo="FindByMolecularFeature">
      <Location m="291.1138" rt="12.442" y="66851" v="1138101" />
      <Spectrum type="MFE" cpdAlgo="FindByMolecularFeature">
        <MSDetails p="+" />
        <Device type="TimeOfFlight" />
        <MSPeaks>
          <p rt="12.441" x="292.1211" y="66850.65" v="739265" z="1" s="M+H" />
          <p rt="12.442" x="293.1243" y="11619.19" v="127042" z="1" s="M+H+1" />
          <p rt="12.446" x="294.1185" y="20970.12" v="227990" z="1" s="M+H+2" />
          <p rt="12.439" x="295.1218" y="3951.40" v="43804" z="1" s="M+H+3" />
        </MSPeaks>
      </Spectrum>
    </Compound>
    <Compound algo="FindByMolecularFeature">
      <Location m="411.2027" rt="12.487" y="311933" v="4472745" />
      <Spectrum type="MFE" cpdAlgo="FindByMolecularFeature">
        <MSDetails p="+" />
        <Device type="TimeOfFlight" />
        <MSPeaks>
          <p rt="12.487" x="412.2099" y="311932.53" v="2806334" z="1" s="M+H" />
          <p rt="12.486" x="413.2131" y="59732.13" v="539894" z="1" s="M+H+1" />
          <p rt="12.487" x="414.2076" y="103015.82" v="921488" z="1" s="M+H+2" />
          <p rt="12.483" x="415.2108" y="19822.07" v="173456" z="1" s="M+H+3" />
          <p rt="12.487" x="416.2122" y="3651.15" v="31572" z="1" s="M+H+4" />
        </MSPeaks>
      </Spectrum>
    </Compound>
    <Compound algo="FindByMolecularFeature">
      <Location m="292.2036" rt="12.525" y="68317" v="689392" />
      <Spectrum type="MFE" cpdAlgo="FindByMolecularFeature">
        <MSDetails p="+" />
        <Device type="TimeOfFlight" />
        <MSPeaks>
          <p rt="12.526" x="293.2109" y="68317.39" v="561219" z="1" s="M+H" />
          <p rt="12.522" x="294.2145" y="14606.22" v="128173" z="1" s="M+H+1" />
        </MSPeaks>
      </Spectrum>
    </Compound>
    <Compound algo="FindByMolecularFeature">
      <Location m="274.1931" rt="12.560" y="68980" v="891432" />
      <Spectrum type="MFE" cpdAlgo="FindByMolecularFeature">
        <MSDetails p="+" />
        <Device type="TimeOfFlight" />
        <MSPeaks>
          <p rt="12.561" x="275.2003" y="68980.20" v="746075" z="1" s="M+H" />
          <p rt="12.556" x="276.2038" y="13756.95" v="145357" z="1" s="M+H+1" />
        </MSPeaks>
      </Spectrum>
    </Compound>
    <Compound algo="FindByMolecularFeature">
      <Location m="660.3909" rt="12.742" y="69697" v="381229" />
      <Spectrum type="MFE" cpdAlgo="FindByMolecularFeature">
        <MSDetails p="+" />
        <Device type="TimeOfFlight" />
        <MSPeaks>
          <p rt="12.750" x="661.3982" y="1745.92" v="10608" z="1" s="M+H" />
          <p rt="12.752" x="662.3972" y="1287.88" v="6097" z="1" s="M+H+1" />
          <p rt="12.742" x="663.4143" y="69696.93" v="364524" z="1" s="M+H+2" />
        </MSPeaks>
      </Spectrum>
    </Compound>
    <Compound algo="FindByMolecularFeature">
      <Location m="680.3801" rt="12.742" y="61793" v="691791" />
      <Spectrum type="MFE" cpdAlgo="FindByMolecularFeature">
        <MSDetails p="+" />
        <Device type="TimeOfFlight" />
        <MSPeaks>
          <p rt="12.742" x="681.3874" y="61793.23" v="334556" z="1" s="M+H" />
          <p rt="12.742" x="682.3902" y="23966.52" v="130106" z="1" s="M+H+1" />
          <p rt="12.742" x="683.3847" y="25592.94" v="137916" z="1" s="M+H+2" />
          <p rt="12.744" x="684.3868" y="10415.47" v="55201" z="1" s="M+H+3" />
          <p rt="12.743" x="685.3877" y="6287.86" v="34011" z="1" s="M+H+4" />
        </MSPeaks>
      </Spectrum>
    </Compound>
    <Compound algo="FindByMolecularFeature">
      <Location m="677.3720" rt="12.743" y="180753" v="1716157" />
      <Spectrum type="MFE" cpdAlgo="FindByMolecularFeature">
        <MSDetails p="+" />
        <Device type="TimeOfFlight" />
        <MSPeaks>
          <p rt="12.743" x="678.3793" y="180752.95" v="1023147" z="1" s="M+H" />
          <p rt="12.744" x="679.3832" y="93292.02" v="530475" z="1" s="M+H+1" />
          <p rt="12.744" x="680.3872" y="27424.09" v="162535" z="1" s="M+H+2" />
        </MSPeaks>
      </Spectrum>
    </Compound>
    <Compound algo="FindByMolecularFeature">
      <Location m="294.2202" rt="12.745" y="842578" v="7237826" />
      <Spectrum type="MFE" cpdAlgo="FindByMolecularFeature">
        <MSDetails p="+" />
        <Device type="TimeOfFlight" />
        <MSPeaks>
          <p rt="12.745" x="295.2274" y="842577.88" v="5886641" z="1" s="M+H" />
          <p rt="12.746" x="296.2303" y="163552.75" v="1125739" z="1" s="M+H+1" />
          <p rt="12.739" x="297.2372" y="26718.96" v="202155" z="1" s="M+H+2" />
          <p rt="12.728" x="298.2429" y="2948.21" v="23291" z="1" s="M+H+3" />
        </MSPeaks>
      </Spectrum>
    </Compound>
    <Compound algo="FindByMolecularFeature">
      <Location m="276.2095" rt="12.746" y="2554246" v="21525722" />
      <Spectrum type="MFE" cpdAlgo="FindByMolecularFeature">
        <MSDetails p="+" />
        <Device type="TimeOfFlight" />
        <MSPeaks>
          <p rt="12.746" x="277.2168" y="2554245.50" v="17640756" z="1" sat="true" s="M+H" />
          <p rt="12.746" x="278.2201" y="493223.97" v="3405889" z="1" s="M+H+1" />
          <p rt="12.743" x="279.2270" y="58543.59" v="422982" z="1" s="M+H+2" />
          <p rt="12.738" x="280.2328" y="7728.19" v="56095" z="1" s="M+H+3" />
        </MSPeaks>
      </Spectrum>
    </Compound>
    <Compound algo="FindByMolecularFeature">
      <Location m="206.1668" rt="12.746" y="55755" v="441476" />
      <Spectrum type="MFE" cpdAlgo="FindByMolecularFeature">
        <MSDetails p="+" />
        <Device type="TimeOfFlight" />
        <MSPeaks>
          <p rt="12.746" x="207.1741" y="55754.55" v="380002" z="1" s="M+H" />
          <p rt="12.747" x="208.1776" y="9038.30" v="61474" z="1" s="M+H+1" />
        </MSPeaks>
      </Spectrum>
    </Compound>
    <Compound algo="FindByMolecularFeature">
      <Location m="258.1983" rt="12.746" y="238071" v="2027737" />
      <Spectrum type="MFE" cpdAlgo="FindByMolecularFeature">
        <MSDetails p="+" />
        <Device type="TimeOfFlight" />
        <MSPeaks>
          <p rt="12.746" x="259.2056" y="238070.52" v="1669131" z="1" s="M+H" />
          <p rt="12.747" x="260.2090" y="43337.62" v="304170" z="1" s="M+H+1" />
          <p rt="12.737" x="261.2182" y="6354.39" v="46768" z="1" s="M+H+2" />
          <p rt="12.744" x="262.2240" y="1129.12" v="7668" z="1" s="M+H+3" />
        </MSPeaks>
      </Spectrum>
    </Compound>
    <Compound algo="FindByMolecularFeature">
      <Location m="312.2305" rt="12.746" y="507789" v="4489366" />
      <Spectrum type="MFE" cpdAlgo="FindByMolecularFeature">
        <MSDetails p="+" />
        <Device type="TimeOfFlight" />
        <MSPeaks>
          <p rt="12.746" x="313.2378" y="507789.00" v="3652368" z="1" s="M+H" />
          <p rt="12.746" x="314.2408" y="100706.67" v="718932" z="1" s="M+H+1" />
          <p rt="12.744" x="315.2436" y="15098.46" v="106220" z="1" s="M+H+2" />
          <p rt="12.736" x="316.2464" y="1711.01" v="11846" z="1" s="M+H+3" />
        </MSPeaks>
      </Spectrum>
    </Compound>
    <Compound algo="FindByMolecularFeature">
      <Location m="120.0939" rt="12.747" y="68354" v="1312177" />
      <Spectrum type="MFE" cpdAlgo="FindByMolecularFeature">
        <MSDetails p="+" />
        <Device type="TimeOfFlight" />
        <MSPeaks>
          <p rt="12.747" x="121.1011" y="19769.86" v="119234" z="1" s="M+H" />
          <p rt="12.748" x="241.1951" y="68353.70" v="501836" z="1" s="2M+H" />
          <p rt="12.745" x="242.1988" y="12071.76" v="84963" z="1" s="2M+H+1" />
          <p rt="12.742" x="243.2067" y="1362.11" v="9673" z="1" s="2M+H+2" />
        </MSPeaks>
      </Spectrum>
    </Compound>
    <Compound algo="FindByMolecularFeature">
      <Location m="236.1775" rt="12.747" y="101888" v="877318" />
      <Spectrum type="MFE" cpdAlgo="FindByMolecularFeature">
        <MSDetails p="+" />
        <Device type="TimeOfFlight" />
        <MSPeaks>
          <p rt="12.747" x="237.1848" y="101888.14" v="730087" z="1" s="M+H" />
          <p rt="12.750" x="238.1883" y="17029.08" v="125981" z="1" s="M+H+1" />
          <p rt="12.753" x="239.1833" y="3226.61" v="21250" z="1" s="M+H+2" />
        </MSPeaks>
      </Spectrum>
    </Compound>
    <Compound algo="FindByMolecularFeature">
      <Location m="334.2127" rt="12.748" y="910797" v="8230133" />
      <Spectrum type="MFE" cpdAlgo="FindByMolecularFeature">
        <MSDetails p="+" />
        <Device type="TimeOfFlight" />
        <MSPeaks>
          <p rt="12.748" x="335.2200" y="910797.19" v="6685263" z="1" s="M+H" />
          <p rt="12.747" x="336.2230" y="175976.34" v="1284278" z="1" s="M+H+1" />
          <p rt="12.746" x="337.2263" y="23565.19" v="173036" z="1" s="M+H+2" />
          <p rt="12.746" x="338.2305" y="3183.77" v="28390" z="1" s="M+H+3" />
          <p rt="12.746" x="669.4296" y="3146.73" v="13926" z="1" s="2M+H" />
          <p rt="12.738" x="670.4317" y="1471.38" v="4765" z="1" s="2M+H+1" />
          <p rt="12.746" x="671.4086" y="2249.72" v="10892" z="1" s="2M+H+2" />
        </MSPeaks>
      </Spectrum>
    </Compound>
    <Compound algo="FindByMolecularFeature">
      <Location m="350.1823" rt="12.751" y="51148" v="726708" />
      <Spectrum type="MFE" cpdAlgo="FindByMolecularFeature">
        <MSDetails p="+" />
        <Device type="TimeOfFlight" />
        <MSPeaks>
          <p rt="12.752" x="176.0960" y="18550.77" v="137586" z="2" s="M+2H" />
          <p rt="12.742" x="176.5976" y="4149.56" v="27446" z="2" s="M+2H+1" />
          <p rt="12.762" x="177.0966" y="1557.76" v="14558" z="2" s="M+2H+2" />
          <p rt="12.751" x="351.1912" y="51148.33" v="424767" z="1" s="M+H" />
          <p rt="12.750" x="352.1946" y="10174.33" v="82564" z="1" s="M+H+1" />
          <p rt="12.752" x="353.1946" y="4468.87" v="35245" z="1" s="M+H+2" />
          <p rt="12.739" x="354.1921" y="599.18" v="4542" z="1" s="M+H+3" />
        </MSPeaks>
      </Spectrum>
    </Compound>
    <Compound algo="FindByMolecularFeature">
      <Location m="317.2936" rt="12.814" y="570542" v="3321186" />
      <Spectrum type="MFE" cpdAlgo="FindByMolecularFeature">
        <MSDetails p="+" />
        <Device type="TimeOfFlight" />
        <MSPeaks>
          <p rt="12.814" x="318.3009" y="570542.06" v="2695385" z="1" s="M+H" />
          <p rt="12.813" x="319.3037" y="117279.84" v="550928" z="1" s="M+H+1" />
          <p rt="12.816" x="320.3066" y="14890.48" v="68183" z="1" s="M+H+2" />
          <p rt="12.816" x="321.3107" y="1502.76" v="6690" z="1" s="M+H+3" />
        </MSPeaks>
      </Spectrum>
    </Compound>
    <Compound algo="FindByMolecularFeature">
      <Location m="593.3793" rt="12.849" y="218094" v="1891634" />
      <Spectrum type="MFE" cpdAlgo="FindByMolecularFeature">
        <MSDetails p="+" />
        <Device type="TimeOfFlight" />
        <MSPeaks>
          <p rt="12.849" x="594.3866" y="218093.77" v="1339439" z="1" s="M+H" />
          <p rt="12.848" x="595.3895" y="72362.72" v="445739" z="1" s="M+H+1" />
          <p rt="12.849" x="596.3918" y="15219.25" v="92864" z="1" s="M+H+2" />
          <p rt="12.848" x="597.3941" y="2295.00" v="13592" z="1" s="M+H+3" />
        </MSPeaks>
      </Spectrum>
    </Compound>
    <Compound algo="FindByMolecularFeature">
      <Location m="615.3609" rt="12.858" y="57808" v="499643" />
      <Spectrum type="MFE" cpdAlgo="FindByMolecularFeature">
        <MSDetails p="+" />
        <Device type="TimeOfFlight" />
        <MSPeaks>
          <p rt="12.858" x="616.3681" y="57807.74" v="352773" z="1" s="M+H" />
          <p rt="12.857" x="617.3712" y="19692.49" v="118914" z="1" s="M+H+1" />
          <p rt="12.858" x="618.3737" y="4341.17" v="25454" z="1" s="M+H+2" />
          <p rt="12.860" x="619.3734" y="426.71" v="2502" z="1" s="M+H+3" />
        </MSPeaks>
      </Spectrum>
    </Compound>
    <Compound algo="FindByMolecularFeature">
      <Location m="208.1825" rt="13.265" y="55679" v="561246" />
      <Spectrum type="MFE" cpdAlgo="FindByMolecularFeature">
        <MSDetails p="+" />
        <Device type="TimeOfFlight" />
        <MSPeaks>
          <p rt="13.265" x="209.1898" y="55679.48" v="468330" z="1" s="M+H" />
          <p rt="13.270" x="210.1932" y="9564.09" v="78824" z="1" s="M+H+1" />
          <p rt="13.227" x="211.1964" y="1184.15" v="14091" z="1" s="M+H+2" />
        </MSPeaks>
      </Spectrum>
    </Compound>
    <Compound algo="FindByMolecularFeature">
      <Location m="190.1356" rt="13.509" y="74629" v="767195" />
      <Spectrum type="MFE" cpdAlgo="FindByMolecularFeature">
        <MSDetails p="+" />
        <Device type="TimeOfFlight" />
        <MSPeaks>
          <p rt="13.510" x="191.1428" y="74628.50" v="638692" z="1" s="M+H" />
          <p rt="13.509" x="192.1460" y="12661.44" v="108728" z="1" s="M+H+1" />
          <p rt="13.461" x="193.1571" y="1875.76" v="19774" z="1" s="M+H+2" />
        </MSPeaks>
      </Spectrum>
    </Compound>
    <Compound algo="FindByMolecularFeature">
      <Location m="308.1826" rt="13.671" y="99879" v="913165" />
      <Spectrum type="MFE" cpdAlgo="FindByMolecularFeature">
        <MSDetails p="+" />
        <Device type="TimeOfFlight" />
        <MSPeaks>
          <p rt="13.671" x="309.1899" y="99879.02" v="738312" z="1" s="M+H" />
          <p rt="13.672" x="310.1933" y="21784.11" v="134125" z="1" s="M+H+1" />
          <p rt="13.676" x="311.1894" y="5925.16" v="40728" z="1" s="M+H+2" />
        </MSPeaks>
      </Spectrum>
    </Compound>
    <Compound algo="FindByMolecularFeature">
      <Location m="326.1919" rt="13.673" y="108646" v="1043981" />
      <Spectrum type="MFE" cpdAlgo="FindByMolecularFeature">
        <MSDetails p="+" />
        <Device type="TimeOfFlight" />
        <MSPeaks>
          <p rt="13.673" x="327.1992" y="108646.49" v="809690" z="1" s="M+H" />
          <p rt="13.672" x="328.2024" y="24033.05" v="175332" z="1" s="M+H+1" />
          <p rt="13.674" x="329.2007" y="7277.78" v="51446" z="1" s="M+H+2" />
          <p rt="13.659" x="330.2003" y="1062.92" v="7514" z="1" s="M+H+3" />
        </MSPeaks>
      </Spectrum>
    </Compound>
    <Compound algo="FindByMolecularFeature">
      <Location m="278.2246" rt="13.765" y="252209" v="2235731" />
      <Spectrum type="MFE" cpdAlgo="FindByMolecularFeature">
        <MSDetails p="+" />
        <Device type="TimeOfFlight" />
        <MSPeaks>
          <p rt="13.765" x="279.2319" y="252208.67" v="1816925" z="1" s="M+H" />
          <p rt="13.763" x="280.2351" y="52757.02" v="382295" z="1" s="M+H+1" />
          <p rt="13.766" x="281.2435" y="4294.17" v="28110" z="1" s="M+H+2" />
          <p rt="13.810" x="282.2491" y="738.52" v="8401" z="1" s="M+H+3" />
        </MSPeaks>
      </Spectrum>
    </Compound>
    <Compound algo="FindByMolecularFeature">
      <Location m="336.2278" rt="13.765" y="64188" v="532920" />
      <Spectrum type="MFE" cpdAlgo="FindByMolecularFeature">
        <MSDetails p="+" />
        <Device type="TimeOfFlight" />
        <MSPeaks>
          <p rt="13.764" x="337.2350" y="64187.92" v="427761" z="1" s="M+H" />
          <p rt="13.769" x="338.2386" y="13647.80" v="94842" z="1" s="M+H+1" />
          <p rt="13.757" x="339.2404" y="1649.55" v="10317" z="1" s="M+H+2" />
        </MSPeaks>
      </Spectrum>
    </Compound>
    <Compound algo="FindByMolecularFeature">
      <Location m="296.2352" rt="13.765" y="86709" v="797426" />
      <Spectrum type="MFE" cpdAlgo="FindByMolecularFeature">
        <MSDetails p="+" />
        <Device type="TimeOfFlight" />
        <MSPeaks>
          <p rt="13.765" x="297.2424" y="86708.70" v="650632" z="1" s="M+H" />
          <p rt="13.764" x="298.2457" y="16408.51" v="131397" z="1" s="M+H+1" />
          <p rt="13.765" x="299.2496" y="2145.13" v="15397" z="1" s="M+H+2" />
        </MSPeaks>
      </Spectrum>
    </Compound>
    <Compound algo="FindByMolecularFeature">
      <Location m="234.1255" rt="13.820" y="80968" v="759020" />
      <Spectrum type="MFE" cpdAlgo="FindByMolecularFeature">
        <MSDetails p="+" />
        <Device type="TimeOfFlight" />
        <MSPeaks>
          <p rt="13.819" x="235.1328" y="80967.80" v="612428" z="1" s="M+H" />
          <p rt="13.827" x="236.1359" y="12964.89" v="136897" z="1" s="M+H+1" />
          <p rt="13.807" x="237.1391" y="1266.62" v="9695" z="1" s="M+H+2" />
        </MSPeaks>
      </Spectrum>
    </Compound>
    <Compound algo="FindByMolecularFeature">
      <Location m="414.2046" rt="13.822" y="182851" v="1782507" />
      <Spectrum type="MFE" cpdAlgo="FindByMolecularFeature">
        <MSDetails p="+" />
        <Device type="TimeOfFlight" />
        <MSPeaks>
          <p rt="13.822" x="415.2119" y="182850.70" v="1367663" z="1" s="M+H" />
          <p rt="13.822" x="416.2151" y="47245.05" v="347802" z="1" s="M+H+1" />
          <p rt="13.824" x="417.2189" y="8803.96" v="67043" z="1" s="M+H+2" />
        </MSPeaks>
      </Spectrum>
    </Compound>
    <Compound algo="FindByMolecularFeature">
      <Location m="417.2153" rt="13.861" y="106522" v="1034900" />
      <Spectrum type="MFE" cpdAlgo="FindByMolecularFeature">
        <MSDetails p="+" />
        <Device type="TimeOfFlight" />
        <MSPeaks>
          <p rt="13.861" x="418.2226" y="106522.44" v="789491" z="1" s="M+H" />
          <p rt="13.860" x="419.2261" y="27852.37" v="205670" z="1" s="M+H+1" />
          <p rt="13.859" x="420.2289" y="4707.57" v="34006" z="1" s="M+H+2" />
          <p rt="13.858" x="421.2319" y="809.35" v="5734" z="1" s="M+H+3" />
        </MSPeaks>
      </Spectrum>
    </Compound>
    <Compound algo="FindByMolecularFeature">
      <Location m="161.0300" rt="14.069" y="214123" v="2108091" />
      <Spectrum type="MFE" cpdAlgo="FindByMolecularFeature">
        <MSDetails p="+" />
        <Device type="TimeOfFlight" />
        <MSPeaks>
          <p rt="14.069" x="162.0373" y="214123.47" v="1824620" z="1" s="M+H" />
          <p rt="14.069" x="163.0402" y="21442.38" v="187960" z="1" s="M+H+1" />
          <p rt="14.071" x="164.0334" y="10126.91" v="86515" z="1" s="M+H+2" />
          <p rt="14.067" x="165.0365" y="1085.08" v="8997" z="1" s="M+H+3" />
        </MSPeaks>
      </Spectrum>
    </Compound>
    <Compound algo="FindByMolecularFeature">
      <Location m="234.0284" rt="14.070" y="74421" v="779897" />
      <Spectrum type="MFE" cpdAlgo="FindByMolecularFeature">
        <MSDetails p="+" />
        <Device type="TimeOfFlight" />
        <MSPeaks>
          <p rt="14.070" x="235.0357" y="74421.49" v="626728" z="1" s="M+H" />
          <p rt="14.068" x="236.0386" y="10509.43" v="85844" z="1" s="M+H+1" />
          <p rt="14.070" x="237.0324" y="7154.75" v="58993" z="1" s="M+H+2" />
          <p rt="14.082" x="238.0356" y="1019.99" v="8332" z="1" s="M+H+3" />
        </MSPeaks>
      </Spectrum>
    </Compound>
    <Compound algo="FindByMolecularFeature">
      <Location m="173.0475" rt="14.131" y="153225" v="1350015" />
      <Spectrum type="MFE" cpdAlgo="FindByMolecularFeature">
        <MSDetails p="+" />
        <Device type="TimeOfFlight" />
        <MSPeaks>
          <p rt="14.131" x="174.0548" y="153224.80" v="1206913" z="1" s="M+H" />
          <p rt="14.131" x="175.0583" y="17041.51" v="132790" z="1" s="M+H+1" />
          <p rt="14.133" x="176.0633" y="1548.05" v="10311" z="1" s="M+H+2" />
        </MSPeaks>
      </Spectrum>
    </Compound>
    <Compound algo="FindByMolecularFeature">
      <Location m="294.0496" rt="14.133" y="75466" v="743121" />
      <Spectrum type="MFE" cpdAlgo="FindByMolecularFeature">
        <MSDetails p="+" />
        <Device type="TimeOfFlight" />
        <MSPeaks>
          <p rt="14.133" x="295.0569" y="75465.59" v="592521" z="1" s="M+H" />
          <p rt="14.133" x="296.0598" y="12402.45" v="96949" z="1" s="M+H+1" />
          <p rt="14.136" x="297.0546" y="6956.51" v="53651" z="1" s="M+H+2" />
        </MSPeaks>
      </Spectrum>
    </Compound>
    <Compound algo="FindByMolecularFeature">
      <Location m="475.2702" rt="14.139" y="207331" v="1777096" />
      <Spectrum type="MFE" cpdAlgo="FindByMolecularFeature">
        <MSDetails p="+" />
        <Device type="TimeOfFlight" />
        <MSPeaks>
          <p rt="14.138" x="476.2775" y="207330.81" v="1352971" z="1" s="M+H" />
          <p rt="14.140" x="477.2805" y="54235.04" v="356844" z="1" s="M+H+1" />
          <p rt="14.137" x="478.2834" y="9492.91" v="58048" z="1" s="M+H+2" />
          <p rt="14.137" x="479.2881" y="1525.09" v="9233" z="1" s="M+H+3" />
        </MSPeaks>
      </Spectrum>
    </Compound>
    <Compound algo="FindByMolecularFeature">
      <Location m="517.3172" rt="14.240" y="184138" v="1741757" />
      <Spectrum type="MFE" cpdAlgo="FindByMolecularFeature">
        <MSDetails p="+" />
        <Device type="TimeOfFlight" />
        <MSPeaks>
          <p rt="14.240" x="518.3245" y="184138.42" v="1276760" z="1" s="M+H" />
          <p rt="14.240" x="519.3277" y="54602.54" v="382202" z="1" s="M+H+1" />
          <p rt="14.239" x="520.3305" y="10679.15" v="72207" z="1" s="M+H+2" />
          <p rt="14.243" x="521.3343" y="1607.30" v="10588" z="1" s="M+H+3" />
        </MSPeaks>
      </Spectrum>
    </Compound>
    <Compound algo="FindByMolecularFeature">
      <Location m="1073.6003" rt="14.246" y="121988" v="1797479" />
      <Spectrum type="MFE" cpdAlgo="FindByMolecularFeature">
        <MSDetails p="+" />
        <Device type="TimeOfFlight" />
        <MSPeaks>
          <p rt="14.246" x="537.8074" y="121988.20" v="904408" z="2" s="M+2H" />
          <p rt="14.246" x="538.3087" y="77121.63" v="562047" z="2" s="M+2H+1" />
          <p rt="14.247" x="538.8095" y="32328.65" v="235421" z="2" s="M+2H+2" />
          <p rt="14.246" x="539.3104" y="10843.76" v="79391" z="2" s="M+2H+3" />
          <p rt="14.240" x="539.8104" y="2284.29" v="16212" z="2" s="M+2H+4" />
        </MSPeaks>
      </Spectrum>
    </Compound>
    <Compound algo="FindByMolecularFeature">
      <Location m="290.1883" rt="14.293" y="56825" v="602307" />
      <Spectrum type="MFE" cpdAlgo="FindByMolecularFeature">
        <MSDetails p="+" />
        <Device type="TimeOfFlight" />
        <MSPeaks>
          <p rt="14.293" x="291.1955" y="56825.40" v="500923" z="1" s="M+H" />
          <p rt="14.294" x="292.1992" y="11562.27" v="101384" z="1" s="M+H+1" />
        </MSPeaks>
      </Spectrum>
    </Compound>
    <Compound algo="FindByMolecularFeature">
      <Location m="248.1777" rt="14.479" y="82541" v="752735" />
      <Spectrum type="MFE" cpdAlgo="FindByMolecularFeature">
        <MSDetails p="+" />
        <Device type="TimeOfFlight" />
        <MSPeaks>
          <p rt="14.478" x="249.1850" y="82540.88" v="636377" z="1" s="M+H" />
          <p rt="14.480" x="250.1879" y="14151.96" v="116358" z="1" s="M+H+1" />
        </MSPeaks>
      </Spectrum>
    </Compound>
    <Compound algo="FindByMolecularFeature">
      <Location m="492.2737" rt="14.717" y="85716" v="1164207" />
      <Spectrum type="MFE" cpdAlgo="FindByMolecularFeature">
        <MSDetails p="+" />
        <Device type="TimeOfFlight" />
        <MSPeaks>
          <p rt="14.717" x="493.2810" y="85716.39" v="824247" z="1" s="M+H" />
          <p rt="14.716" x="494.2844" y="26725.85" v="256500" z="1" s="M+H+1" />
          <p rt="14.710" x="495.2872" y="5168.81" v="48279" z="1" s="M+H+2" />
          <p rt="14.710" x="496.2904" y="405.08" v="3734" z="1" s="M+H+3" />
          <p rt="14.703" x="985.5543" y="1669.45" v="9914" z="1" s="2M+H" />
          <p rt="14.726" x="986.5564" y="1284.26" v="5809" z="1" s="2M+H+1" />
        </MSPeaks>
      </Spectrum>
    </Compound>
    <Compound algo="FindByMolecularFeature">
      <Location m="280.2402" rt="14.801" y="101145" v="913494" />
      <Spectrum type="MFE" cpdAlgo="FindByMolecularFeature">
        <MSDetails p="+" />
        <Device type="TimeOfFlight" />
        <MSPeaks>
          <p rt="14.801" x="281.2475" y="101145.20" v="760927" z="1" s="M+H" />
          <p rt="14.801" x="282.2509" y="20538.10" v="152567" z="1" s="M+H+1" />
        </MSPeaks>
      </Spectrum>
    </Compound>
    <Compound algo="FindByMolecularFeature">
      <Location m="477.2862" rt="14.863" y="289152" v="2547030" />
      <Spectrum type="MFE" cpdAlgo="FindByMolecularFeature">
        <MSDetails p="+" />
        <Device type="TimeOfFlight" />
        <MSPeaks>
          <p rt="14.863" x="478.2934" y="289152.06" v="1955251" z="1" s="M+H" />
          <p rt="14.864" x="479.2965" y="72115.16" v="493103" z="1" s="M+H+1" />
          <p rt="14.864" x="480.2993" y="12709.37" v="86000" z="1" s="M+H+2" />
          <p rt="14.859" x="481.3056" y="1949.82" v="12676" z="1" s="M+H+3" />
        </MSPeaks>
      </Spectrum>
    </Compound>
    <Compound algo="FindByMolecularFeature">
      <Location m="336.2666" rt="14.865" y="71474" v="654852" />
      <Spectrum type="MFE" cpdAlgo="FindByMolecularFeature">
        <MSDetails p="+" />
        <Device type="TimeOfFlight" />
        <MSPeaks>
          <p rt="14.864" x="337.2739" y="71473.85" v="506698" z="1" s="M+H" />
          <p rt="14.863" x="338.2763" y="17961.59" v="137217" z="1" s="M+H+1" />
          <p rt="14.927" x="339.2785" y="5378.35" v="10938" z="1" s="M+H+2" />
        </MSPeaks>
      </Spectrum>
    </Compound>
    <Compound algo="FindByMolecularFeature">
      <Location m="503.2055" rt="14.881" y="105792" v="2298007" />
      <Spectrum type="MFE" cpdAlgo="FindByMolecularFeature">
        <MSDetails p="+" />
        <Device type="TimeOfFlight" />
        <MSPeaks>
          <p rt="14.881" x="504.2128" y="105792.05" v="1069696" z="1" s="M+H" />
          <p rt="14.881" x="505.2158" y="24768.63" v="246627" z="1" s="M+H+1" />
          <p rt="14.881" x="506.2103" y="68455.27" v="689218" z="1" s="M+H+2" />
          <p rt="14.881" x="507.2135" y="16738.15" v="165321" z="1" s="M+H+3" />
          <p rt="14.886" x="508.2090" y="12919.02" v="127144" z="1" s="M+H+4" />
        </MSPeaks>
      </Spectrum>
    </Compound>
    <Compound algo="FindByMolecularFeature">
      <Location m="422.2672" rt="14.885" y="66533" v="614300" />
      <Spectrum type="MFE" cpdAlgo="FindByMolecularFeature">
        <MSDetails p="+" />
        <Device type="TimeOfFlight" />
        <MSPeaks>
          <p rt="14.885" x="423.2745" y="66533.21" v="455255" z="1" s="M+H" />
          <p rt="14.886" x="424.2777" y="18650.76" v="129705" z="1" s="M+H+1" />
          <p rt="14.878" x="425.2827" y="3547.76" v="26794" z="1" s="M+H+2" />
          <p rt="14.909" x="426.2995" y="302.49" v="2545" z="1" s="M+H+3" />
        </MSPeaks>
      </Spectrum>
    </Compound>
    <Compound algo="FindByMolecularFeature">
      <Location m="619.3569" rt="14.885" y="52298" v="507908" />
      <Spectrum type="MFE" cpdAlgo="FindByMolecularFeature">
        <MSDetails p="+" />
        <Device type="TimeOfFlight" />
        <MSPeaks>
          <p rt="14.885" x="620.3642" y="52298.20" v="354516" z="1" s="M+H" />
          <p rt="14.886" x="621.3674" y="17696.73" v="118053" z="1" s="M+H+1" />
          <p rt="14.881" x="622.3703" y="4554.00" v="29897" z="1" s="M+H+2" />
          <p rt="14.894" x="623.3698" y="845.25" v="5442" z="1" s="M+H+3" />
        </MSPeaks>
      </Spectrum>
    </Compound>
    <Compound algo="FindByMolecularFeature">
      <Location m="519.3330" rt="14.973" y="219328" v="2169252" />
      <Spectrum type="MFE" cpdAlgo="FindByMolecularFeature">
        <MSDetails p="+" />
        <Device type="TimeOfFlight" />
        <MSPeaks>
          <p rt="14.973" x="520.3402" y="219328.39" v="1613604" z="1" s="M+H" />
          <p rt="14.974" x="521.3434" y="61282.49" v="453592" z="1" s="M+H+1" />
          <p rt="14.976" x="522.3464" y="11852.54" v="84564" z="1" s="M+H+2" />
          <p rt="14.973" x="523.3527" y="2451.58" v="17492" z="1" s="M+H+3" />
        </MSPeaks>
      </Spectrum>
    </Compound>
    <Compound algo="FindByMolecularFeature">
      <Location m="350.2459" rt="14.983" y="60811" v="495373" />
      <Spectrum type="MFE" cpdAlgo="FindByMolecularFeature">
        <MSDetails p="+" />
        <Device type="TimeOfFlight" />
        <MSPeaks>
          <p rt="14.985" x="351.2532" y="60810.57" v="376093" z="1" s="M+H" />
          <p rt="14.975" x="352.2551" y="15033.79" v="119280" z="1" s="M+H+1" />
        </MSPeaks>
      </Spectrum>
    </Compound>
    <Compound algo="FindByMolecularFeature">
      <Location m="401.3506" rt="15.176" y="102211" v="760132" />
      <Spectrum type="MFE" cpdAlgo="FindByMolecularFeature">
        <MSDetails p="+" />
        <Device type="TimeOfFlight" />
        <MSPeaks>
          <p rt="15.175" x="402.3579" y="102210.62" v="564086" z="1" s="M+H" />
          <p rt="15.178" x="403.3601" y="29642.76" v="163732" z="1" s="M+H+1" />
          <p rt="15.186" x="404.3608" y="5093.86" v="29047" z="1" s="M+H+2" />
          <p rt="15.199" x="405.3563" y="611.01" v="3266" z="1" s="M+H+3" />
        </MSPeaks>
      </Spectrum>
    </Compound>
    <Compound algo="FindByMolecularFeature">
      <Location m="477.2864" rt="15.193" y="2007269" v="18089676" />
      <Spectrum type="MFE" cpdAlgo="FindByMolecularFeature">
        <MSDetails p="+" />
        <Device type="TimeOfFlight" />
        <MSPeaks>
          <p rt="15.193" x="478.2937" y="2007269.13" v="13446652" z="1" s="M+H" />
          <p rt="15.194" x="479.2970" y="503038.38" v="3436292" z="1" s="M+H+1" />
          <p rt="15.194" x="480.2992" y="84324.51" v="576825" z="1" s="M+H+2" />
          <p rt="15.194" x="481.3033" y="8415.38" v="55519" z="1" s="M+H+3" />
          <p rt="15.188" x="955.5776" y="36323.14" v="166423" z="1" s="2M+H" />
          <p rt="15.190" x="956.5804" y="19425.55" v="88294" z="1" s="2M+H+1" />
          <p rt="15.191" x="957.5829" y="6052.38" v="26717" z="1" s="2M+H+2" />
          <p rt="15.187" x="958.5864" y="1330.75" v="5760" z="1" s="2M+H+3" />
        </MSPeaks>
      </Spectrum>
    </Compound>
    <Compound algo="FindByMolecularFeature">
      <Location m="336.2663" rt="15.197" y="86777" v="803613" />
      <Spectrum type="MFE" cpdAlgo="FindByMolecularFeature">
        <MSDetails p="+" />
        <Device type="TimeOfFlight" />
        <MSPeaks>
          <p rt="15.197" x="337.2736" y="86776.64" v="651304" z="1" s="M+H" />
          <p rt="15.197" x="338.2778" y="20140.87" v="152309" z="1" s="M+H+1" />
        </MSPeaks>
      </Spectrum>
    </Compound>
    <Compound algo="FindByMolecularFeature">
      <Location m="998.5291" rt="15.229" y="631625" v="10962982" />
      <Spectrum type="MFE" cpdAlgo="FindByMolecularFeature">
        <MSDetails p="+" />
        <Device type="TimeOfFlight" />
        <MSPeaks>
          <p rt="15.201" x="500.2746" y="18555.26" v="145046" z="2" s="M+2H" />
          <p rt="15.229" x="500.7677" y="1757.76" v="10503" z="2" s="M+2H+1" />
          <p rt="15.206" x="501.2765" y="6321.76" v="48024" z="2" s="M+2H+2" />
          <p rt="15.224" x="501.7616" y="1378.22" v="8923" z="2" s="M+2H+3" />
          <p rt="15.230" x="999.5362" y="631625.44" v="5732843" z="1" s="M+H" />
          <p rt="15.229" x="1000.5388" y="368308.47" v="3342509" z="1" s="M+H+1" />
          <p rt="15.229" x="1001.5395" y="135816.39" v="1234256" z="1" s="M+H+2" />
          <p rt="15.228" x="1002.5401" y="38114.81" v="345904" z="1" s="M+H+3" />
          <p rt="15.231" x="1003.5414" y="8801.02" v="79335" z="1" s="M+H+4" />
          <p rt="15.233" x="1004.5394" y="1767.06" v="15639" z="1" s="M+H+5" />
        </MSPeaks>
      </Spectrum>
    </Compound>
    <Compound algo="FindByMolecularFeature">
      <Location m="276.2095" rt="15.231" y="1256247" v="14212955" />
      <Spectrum type="MFE" cpdAlgo="FindByMolecularFeature">
        <MSDetails p="+" />
        <Device type="TimeOfFlight" />
        <MSPeaks>
          <p rt="15.232" x="277.2168" y="1256247.13" v="11453897" z="1" s="M+H" />
          <p rt="15.229" x="278.2199" y="254018.81" v="2353429" z="1" s="M+H+1" />
          <p rt="15.242" x="553.4252" y="21997.40" v="134777" z="1" s="2M+H" />
          <p rt="15.244" x="554.4286" y="9336.38" v="57761" z="1" s="2M+H+1" />
          <p rt="15.249" x="555.4300" y="1920.92" v="10277" z="1" s="2M+H+2" />
        </MSPeaks>
      </Spectrum>
    </Compound>
    <Compound algo="FindByMolecularFeature">
      <Location m="976.5469" rt="15.232" y="1364972" v="22648864" />
      <Spectrum type="MFE" cpdAlgo="FindByMolecularFeature">
        <MSDetails p="+" />
        <Device type="TimeOfFlight" />
        <MSPeaks>
          <p rt="15.226" x="489.2812" y="77599.61" v="746464" z="2" s="M+2H" />
          <p rt="15.224" x="489.7824" y="45473.96" v="432982" z="2" s="M+2H+1" />
          <p rt="15.226" x="490.2837" y="17179.59" v="165737" z="2" s="M+2H+2" />
          <p rt="15.228" x="490.7837" y="4932.73" v="45896" z="2" s="M+2H+3" />
          <p rt="15.232" x="977.5541" y="1364971.63" v="11190693" z="1" s="M+H" />
          <p rt="15.232" x="978.5576" y="811702.56" v="6662034" z="1" s="M+H+1" />
          <p rt="15.232" x="979.5582" y="308942.31" v="2530670" z="1" s="M+H+2" />
          <p rt="15.233" x="980.5586" y="83199.65" v="684546" z="1" s="M+H+3" />
          <p rt="15.233" x="981.5595" y="19025.84" v="154637" z="1" s="M+H+4" />
          <p rt="15.232" x="982.5599" y="4485.68" v="35208" z="1" s="M+H+5" />
        </MSPeaks>
      </Spectrum>
    </Compound>
    <Compound algo="FindByMolecularFeature">
      <Location m="280.2404" rt="15.240" y="190933" v="1729817" />
      <Spectrum type="MFE" cpdAlgo="FindByMolecularFeature">
        <MSDetails p="+" />
        <Device type="TimeOfFlight" />
        <MSPeaks>
          <p rt="15.240" x="281.2476" y="190933.19" v="1434566" z="1" s="M+H" />
          <p rt="15.241" x="282.2509" y="38715.37" v="295251" z="1" s="M+H+1" />
        </MSPeaks>
      </Spectrum>
    </Compound>
    <Compound algo="FindByMolecularFeature">
      <Location m="336.2281" rt="15.248" y="72430" v="739298" />
      <Spectrum type="MFE" cpdAlgo="FindByMolecularFeature">
        <MSDetails p="+" />
        <Device type="TimeOfFlight" />
        <MSPeaks>
          <p rt="15.250" x="169.1223" y="6033.50" v="45928" z="2" s="M+2H" />
          <p rt="15.248" x="337.2352" y="72429.79" v="576906" z="1" s="M+H" />
          <p rt="15.246" x="338.2387" y="14823.92" v="116464" z="1" s="M+H+1" />
        </MSPeaks>
      </Spectrum>
    </Compound>
    <Compound algo="FindByMolecularFeature">
      <Location m="258.1982" rt="15.248" y="51618" v="622332" />
      <Spectrum type="MFE" cpdAlgo="FindByMolecularFeature">
        <MSDetails p="+" />
        <Device type="TimeOfFlight" />
        <MSPeaks>
          <p rt="15.250" x="259.2054" y="51617.76" v="537708" z="1" s="M+H" />
          <p rt="15.242" x="260.2090" y="8933.84" v="84623" z="1" s="M+H+1" />
        </MSPeaks>
      </Spectrum>
    </Compound>
    <Compound algo="FindByMolecularFeature">
      <Location m="296.2353" rt="15.250" y="75757" v="755503" />
      <Spectrum type="MFE" cpdAlgo="FindByMolecularFeature">
        <MSDetails p="+" />
        <Device type="TimeOfFlight" />
        <MSPeaks>
          <p rt="15.249" x="297.2426" y="75757.21" v="627120" z="1" s="M+H" />
          <p rt="15.251" x="298.2457" y="15965.07" v="128384" z="1" s="M+H+1" />
        </MSPeaks>
      </Spectrum>
    </Compound>
    <Compound algo="FindByMolecularFeature">
      <Location m="368.2564" rt="15.253" y="98575" v="929475" />
      <Spectrum type="MFE" cpdAlgo="FindByMolecularFeature">
        <MSDetails p="+" />
        <Device type="TimeOfFlight" />
        <MSPeaks>
          <p rt="15.254" x="369.2637" y="98574.91" v="730622" z="1" s="M+H" />
          <p rt="15.249" x="370.2670" y="23261.08" v="173082" z="1" s="M+H+1" />
          <p rt="15.250" x="371.2693" y="3465.06" v="25771" z="1" s="M+H+2" />
        </MSPeaks>
      </Spectrum>
    </Compound>
    <Compound algo="FindByMolecularFeature">
      <Location m="350.2465" rt="15.253" y="687171" v="6176051" />
      <Spectrum type="MFE" cpdAlgo="FindByMolecularFeature">
        <MSDetails p="+" />
        <Device type="TimeOfFlight" />
        <MSPeaks>
          <p rt="15.253" x="351.2537" y="687170.88" v="5033805" z="1" s="M+H" />
          <p rt="15.254" x="352.2566" y="155940.41" v="1142246" z="1" s="M+H+1" />
        </MSPeaks>
      </Spectrum>
    </Compound>
    <Compound algo="FindByMolecularFeature">
      <Location m="390.2385" rt="15.257" y="173388" v="1694704" />
      <Spectrum type="MFE" cpdAlgo="FindByMolecularFeature">
        <MSDetails p="+" />
        <Device type="TimeOfFlight" />
        <MSPeaks>
          <p rt="15.257" x="391.2458" y="173388.48" v="1376424" z="1" s="M+H" />
          <p rt="15.256" x="392.2491" y="39659.85" v="318280" z="1" s="M+H+1" />
        </MSPeaks>
      </Spectrum>
    </Compound>
    <Compound algo="FindByMolecularFeature">
      <Location m="519.3336" rt="15.305" y="1831782" v="16401759" />
      <Spectrum type="MFE" cpdAlgo="FindByMolecularFeature">
        <MSDetails p="+" />
        <Device type="TimeOfFlight" />
        <MSPeaks>
          <p rt="15.304" x="520.3409" y="1831782.13" v="12181300" z="1" s="M+H" />
          <p rt="15.306" x="521.3441" y="497453.06" v="3475896" z="1" s="M+H+1" />
          <p rt="15.305" x="522.3463" y="91385.20" v="636372" z="1" s="M+H+2" />
          <p rt="15.306" x="523.3491" y="13544.84" v="93176" z="1" s="M+H+3" />
          <p rt="15.308" x="524.3542" y="2187.79" v="15015" z="1" s="M+H+4" />
        </MSPeaks>
      </Spectrum>
    </Compound>
    <Compound algo="FindByMolecularFeature">
      <Location m="199.1936" rt="15.320" y="60527" v="676390" />
      <Spectrum type="MFE" cpdAlgo="FindByMolecularFeature">
        <MSDetails p="+" />
        <Device type="TimeOfFlight" />
        <MSPeaks>
          <p rt="15.320" x="200.2009" y="60527.47" v="596144" z="1" s="M+H" />
          <p rt="15.317" x="201.2041" y="8482.81" v="75619" z="1" s="M+H+1" />
          <p rt="15.288" x="202.2072" y="940.75" v="4627" z="1" s="M+H+2" />
        </MSPeaks>
      </Spectrum>
    </Compound>
    <Compound algo="FindByMolecularFeature">
      <Location m="292.2040" rt="15.369" y="235554" v="2649769" />
      <Spectrum type="MFE" cpdAlgo="FindByMolecularFeature">
        <MSDetails p="+" />
        <Device type="TimeOfFlight" />
        <MSPeaks>
          <p rt="15.368" x="293.2113" y="235554.38" v="2212023" z="1" s="M+H" />
          <p rt="15.371" x="294.2147" y="46682.66" v="437747" z="1" s="M+H+1" />
        </MSPeaks>
      </Spectrum>
    </Compound>
    <Compound algo="FindByMolecularFeature">
      <Location m="350.2458" rt="15.494" y="78698" v="642536" />
      <Spectrum type="MFE" cpdAlgo="FindByMolecularFeature">
        <MSDetails p="+" />
        <Device type="TimeOfFlight" />
        <MSPeaks>
          <p rt="15.494" x="351.2531" y="78698.40" v="514780" z="1" s="M+H" />
          <p rt="15.493" x="352.2562" y="19531.10" v="127756" z="1" s="M+H+1" />
        </MSPeaks>
      </Spectrum>
    </Compound>
    <Compound algo="FindByMolecularFeature">
      <Location m="357.1944" rt="15.508" y="361694" v="3410565" />
      <Spectrum type="MFE" cpdAlgo="FindByMolecularFeature">
        <MSDetails p="+" />
        <Device type="TimeOfFlight" />
        <MSPeaks>
          <p rt="15.508" x="358.2017" y="361694.06" v="2701265" z="1" s="M+H" />
          <p rt="15.507" x="359.2047" y="82164.69" v="613054" z="1" s="M+H+1" />
          <p rt="15.508" x="360.2079" y="11382.14" v="84765" z="1" s="M+H+2" />
          <p rt="15.498" x="361.2118" y="1377.19" v="11481" z="1" s="M+H+3" />
        </MSPeaks>
      </Spectrum>
    </Compound>
    <Compound algo="FindByMolecularFeature">
      <Location m="283.3241" rt="15.522" y="209609" v="3083983" />
      <Spectrum type="MFE" cpdAlgo="FindByMolecularFeature">
        <MSDetails p="+" />
        <Device type="TimeOfFlight" />
        <MSPeaks>
          <p rt="15.522" x="284.3314" y="209608.52" v="2530213" z="1" s="M+H" />
          <p rt="15.524" x="285.3345" y="44128.67" v="503517" z="1" s="M+H+1" />
          <p rt="15.527" x="286.3375" y="4848.24" v="50254" z="1" s="M+H+2" />
        </MSPeaks>
      </Spectrum>
    </Compound>
    <Compound algo="FindByMolecularFeature">
      <Location m="296.2353" rt="15.581" y="50140" v="617483" />
      <Spectrum type="MFE" cpdAlgo="FindByMolecularFeature">
        <MSDetails p="+" />
        <Device type="TimeOfFlight" />
        <MSPeaks>
          <p rt="15.581" x="297.2426" y="50139.79" v="503577" z="1" s="M+H" />
          <p rt="15.585" x="298.2459" y="11251.07" v="113906" z="1" s="M+H+1" />
        </MSPeaks>
      </Spectrum>
    </Compound>
    <Compound algo="FindByMolecularFeature">
      <Location m="218.1670" rt="15.843" y="199855" v="1764491" />
      <Spectrum type="MFE" cpdAlgo="FindByMolecularFeature">
        <MSDetails p="+" />
        <Device type="TimeOfFlight" />
        <MSPeaks>
          <p rt="15.844" x="219.1743" y="199855.38" v="1484355" z="1" s="M+H" />
          <p rt="15.843" x="220.1774" y="33607.17" v="244051" z="1" s="M+H+1" />
          <p rt="15.842" x="221.1821" y="4109.06" v="36085" z="1" s="M+H+2" />
        </MSPeaks>
      </Spectrum>
    </Compound>
    <Compound algo="FindByMolecularFeature">
      <Location m="274.1933" rt="15.849" y="190297" v="2471184" />
      <Spectrum type="MFE" cpdAlgo="FindByMolecularFeature">
        <MSDetails p="+" />
        <Device type="TimeOfFlight" />
        <MSPeaks>
          <p rt="15.848" x="275.2006" y="190297.33" v="2059479" z="1" s="M+H" />
          <p rt="15.853" x="276.2038" y="38419.21" v="411705" z="1" s="M+H+1" />
        </MSPeaks>
      </Spectrum>
    </Compound>
    <Compound algo="FindByMolecularFeature">
      <Location m="314.1859" rt="15.851" y="52199" v="488329" />
      <Spectrum type="MFE" cpdAlgo="FindByMolecularFeature">
        <MSDetails p="+" />
        <Device type="TimeOfFlight" />
        <MSPeaks>
          <p rt="15.851" x="315.1931" y="52198.75" v="402685" z="1" s="M+H" />
          <p rt="15.849" x="316.1965" y="10148.10" v="76025" z="1" s="M+H+1" />
          <p rt="15.867" x="317.2068" y="1305.31" v="9619" z="1" s="M+H+2" />
        </MSPeaks>
      </Spectrum>
    </Compound>
    <Compound algo="FindByMolecularFeature">
      <Location m="290.1881" rt="15.912" y="94192" v="749642" />
      <Spectrum type="MFE" cpdAlgo="FindByMolecularFeature">
        <MSDetails p="+" />
        <Device type="TimeOfFlight" />
        <MSPeaks>
          <p rt="15.913" x="291.1954" y="94191.96" v="625102" z="1" s="M+H" />
          <p rt="15.909" x="292.1989" y="18221.72" v="124540" z="1" s="M+H+1" />
        </MSPeaks>
      </Spectrum>
    </Compound>
    <Compound algo="FindByMolecularFeature">
      <Location m="308.1989" rt="15.914" y="167376" v="1374339" />
      <Spectrum type="MFE" cpdAlgo="FindByMolecularFeature">
        <MSDetails p="+" />
        <Device type="TimeOfFlight" />
        <MSPeaks>
          <p rt="15.914" x="309.2062" y="167376.39" v="1143580" z="1" s="M+H" />
          <p rt="15.913" x="310.2096" y="33799.03" v="230759" z="1" s="M+H+1" />
        </MSPeaks>
      </Spectrum>
    </Compound>
    <Compound algo="FindByMolecularFeature">
      <Location m="330.1808" rt="15.916" y="59199" v="612458" />
      <Spectrum type="MFE" cpdAlgo="FindByMolecularFeature">
        <MSDetails p="+" />
        <Device type="TimeOfFlight" />
        <MSPeaks>
          <p rt="15.915" x="331.1881" y="59199.49" v="477195" z="1" s="M+H" />
          <p rt="15.920" x="332.1913" y="12775.81" v="135263" z="1" s="M+H+1" />
        </MSPeaks>
      </Spectrum>
    </Compound>
    <Compound algo="FindByMolecularFeature">
      <Location m="192.1150" rt="15.918" y="266665" v="2369859" />
      <Spectrum type="MFE" cpdAlgo="FindByMolecularFeature">
        <MSDetails p="+" />
        <Device type="TimeOfFlight" />
        <MSPeaks>
          <p rt="15.918" x="193.1223" y="266664.66" v="2029915" z="1" s="M+H" />
          <p rt="15.917" x="194.1247" y="46539.46" v="339943" z="1" s="M+H+1" />
        </MSPeaks>
      </Spectrum>
    </Compound>
    <Compound algo="FindByMolecularFeature">
      <Location m="453.2863" rt="15.985" y="410018" v="3912922" />
      <Spectrum type="MFE" cpdAlgo="FindByMolecularFeature">
        <MSDetails p="+" />
        <Device type="TimeOfFlight" />
        <MSPeaks>
          <p rt="15.986" x="454.2935" y="410018.19" v="3088634" z="1" s="M+H" />
          <p rt="15.985" x="455.2965" y="91144.80" v="685111" z="1" s="M+H+1" />
          <p rt="15.985" x="456.2993" y="16825.07" v="124290" z="1" s="M+H+2" />
          <p rt="15.977" x="457.3023" y="1921.25" v="14887" z="1" s="M+H+3" />
        </MSPeaks>
      </Spectrum>
    </Compound>
    <Compound algo="FindByMolecularFeature">
      <Location m="506.2207" rt="16.027" y="61086" v="654523" />
      <Spectrum type="MFE" cpdAlgo="FindByMolecularFeature">
        <MSDetails p="+" />
        <Device type="TimeOfFlight" />
        <MSPeaks>
          <p rt="16.027" x="507.2280" y="61086.19" v="452251" z="1" s="M+H" />
          <p rt="16.026" x="508.2309" y="22632.20" v="166978" z="1" s="M+H+1" />
          <p rt="16.023" x="509.2347" y="4667.43" v="35294" z="1" s="M+H+2" />
        </MSPeaks>
      </Spectrum>
    </Compound>
    <Compound algo="FindByMolecularFeature">
      <Location m="308.1989" rt="16.084" y="73412" v="686902" />
      <Spectrum type="MFE" cpdAlgo="FindByMolecularFeature">
        <MSDetails p="+" />
        <Device type="TimeOfFlight" />
        <MSPeaks>
          <p rt="16.083" x="309.2062" y="73411.74" v="562169" z="1" s="M+H" />
          <p rt="16.087" x="310.2098" y="15994.95" v="124733" z="1" s="M+H+1" />
        </MSPeaks>
      </Spectrum>
    </Compound>
    <Compound algo="FindByMolecularFeature">
      <Location m="290.1883" rt="16.087" y="67413" v="642981" />
      <Spectrum type="MFE" cpdAlgo="FindByMolecularFeature">
        <MSDetails p="+" />
        <Device type="TimeOfFlight" />
        <MSPeaks>
          <p rt="16.088" x="291.1956" y="67413.14" v="537166" z="1" s="M+H" />
          <p rt="16.086" x="292.1988" y="13309.18" v="105815" z="1" s="M+H+1" />
        </MSPeaks>
      </Spectrum>
    </Compound>
    <Compound algo="FindByMolecularFeature">
      <Location m="314.1859" rt="16.111" y="108759" v="931919" />
      <Spectrum type="MFE" cpdAlgo="FindByMolecularFeature">
        <MSDetails p="+" />
        <Device type="TimeOfFlight" />
        <MSPeaks>
          <p rt="16.111" x="315.1932" y="108759.48" v="783284" z="1" s="M+H" />
          <p rt="16.112" x="316.1966" y="20522.29" v="148635" z="1" s="M+H+1" />
        </MSPeaks>
      </Spectrum>
    </Compound>
    <Compound algo="FindByMolecularFeature">
      <Location m="274.1936" rt="16.112" y="463978" v="4112060" />
      <Spectrum type="MFE" cpdAlgo="FindByMolecularFeature">
        <MSDetails p="+" />
        <Device type="TimeOfFlight" />
        <MSPeaks>
          <p rt="16.112" x="275.2009" y="463977.91" v="3408225" z="1" s="M+H" />
          <p rt="16.112" x="276.2039" y="95802.62" v="703836" z="1" s="M+H+1" />
        </MSPeaks>
      </Spectrum>
    </Compound>
    <Compound algo="FindByMolecularFeature">
      <Location m="292.2042" rt="16.113" y="434464" v="3790621" />
      <Spectrum type="MFE" cpdAlgo="FindByMolecularFeature">
        <MSDetails p="+" />
        <Device type="TimeOfFlight" />
        <MSPeaks>
          <p rt="16.112" x="293.2114" y="434464.38" v="3069022" z="1" s="M+H" />
          <p rt="16.111" x="294.2146" y="83630.08" v="579263" z="1" s="M+H+1" />
          <p rt="16.149" x="295.2250" y="13636.80" v="115310" z="1" s="M+H+2" />
          <p rt="16.171" x="296.2291" y="2921.13" v="27026" z="1" s="M+H+3" />
        </MSPeaks>
      </Spectrum>
    </Compound>
    <Compound algo="FindByMolecularFeature">
      <Location m="495.3330" rt="16.118" y="295659" v="3142221" />
      <Spectrum type="MFE" cpdAlgo="FindByMolecularFeature">
        <MSDetails p="+" />
        <Device type="TimeOfFlight" />
        <MSPeaks>
          <p rt="16.118" x="496.3403" y="295659.09" v="2380184" z="1" s="M+H" />
          <p rt="16.117" x="497.3435" y="81076.24" v="649969" z="1" s="M+H+1" />
          <p rt="16.123" x="498.3465" y="15427.98" v="112068" z="1" s="M+H+2" />
        </MSPeaks>
      </Spectrum>
    </Compound>
    <Compound algo="FindByMolecularFeature">
      <Location m="479.3018" rt="16.172" y="314838" v="3023448" />
      <Spectrum type="MFE" cpdAlgo="FindByMolecularFeature">
        <MSDetails p="+" />
        <Device type="TimeOfFlight" />
        <MSPeaks>
          <p rt="16.172" x="480.3091" y="314837.59" v="2328479" z="1" s="M+H" />
          <p rt="16.172" x="481.3123" y="79452.40" v="578911" z="1" s="M+H+1" />
          <p rt="16.174" x="482.3150" y="13633.70" v="100564" z="1" s="M+H+2" />
          <p rt="16.172" x="483.3201" y="2190.37" v="15495" z="1" s="M+H+3" />
        </MSPeaks>
      </Spectrum>
    </Compound>
    <Compound algo="FindByMolecularFeature">
      <Location m="338.2821" rt="16.174" y="89785" v="858521" />
      <Spectrum type="MFE" cpdAlgo="FindByMolecularFeature">
        <MSDetails p="+" />
        <Device type="TimeOfFlight" />
        <MSPeaks>
          <p rt="16.174" x="339.2893" y="89784.58" v="668678" z="1" s="M+H" />
          <p rt="16.174" x="340.2926" y="21928.68" v="163182" z="1" s="M+H+1" />
          <p rt="16.182" x="341.2953" y="3805.01" v="26661" z="1" s="M+H+2" />
        </MSPeaks>
      </Spectrum>
    </Compound>
    <Compound algo="FindByMolecularFeature">
      <Location m="225.2092" rt="16.254" y="88712" v="825448" />
      <Spectrum type="MFE" cpdAlgo="FindByMolecularFeature">
        <MSDetails p="+" />
        <Device type="TimeOfFlight" />
        <MSPeaks>
          <p rt="16.254" x="226.2165" y="88712.35" v="711678" z="1" s="M+H" />
          <p rt="16.251" x="227.2199" y="14277.76" v="113770" z="1" s="M+H+1" />
        </MSPeaks>
      </Spectrum>
    </Compound>
    <Compound algo="FindByMolecularFeature">
      <Location m="367.3452" rt="16.285" y="125730" v="1134212" />
      <Spectrum type="MFE" cpdAlgo="FindByMolecularFeature">
        <MSDetails p="+" />
        <Device type="TimeOfFlight" />
        <MSPeaks>
          <p rt="16.285" x="368.3525" y="125730.37" v="886392" z="1" s="M+H" />
          <p rt="16.285" x="369.3558" y="31911.71" v="221632" z="1" s="M+H+1" />
          <p rt="16.281" x="370.3585" y="4699.53" v="26188" z="1" s="M+H+2" />
        </MSPeaks>
      </Spectrum>
    </Compound>
    <Compound algo="FindByMolecularFeature">
      <Location m="521.3492" rt="16.301" y="587907" v="6145153" />
      <Spectrum type="MFE" cpdAlgo="FindByMolecularFeature">
        <MSDetails p="+" />
        <Device type="TimeOfFlight" />
        <MSPeaks>
          <p rt="16.302" x="522.3565" y="587907.38" v="4611570" z="1" s="M+H" />
          <p rt="16.300" x="523.3592" y="156963.98" v="1251553" z="1" s="M+H+1" />
          <p rt="16.297" x="524.3616" y="29875.29" v="249670" z="1" s="M+H+2" />
          <p rt="16.300" x="525.3660" y="3882.39" v="30704" z="1" s="M+H+3" />
          <p rt="16.278" x="526.3720" y="215.40" v="1656" z="1" s="M+H+4" />
        </MSPeaks>
      </Spectrum>
    </Compound>
    <Compound algo="FindByMolecularFeature">
      <Location m="274.1933" rt="16.316" y="189052" v="1713715" />
      <Spectrum type="MFE" cpdAlgo="FindByMolecularFeature">
        <MSDetails p="+" />
        <Device type="TimeOfFlight" />
        <MSPeaks>
          <p rt="16.317" x="275.2006" y="189051.77" v="1424802" z="1" s="M+H" />
          <p rt="16.314" x="276.2039" y="39066.23" v="288913" z="1" s="M+H+1" />
        </MSPeaks>
      </Spectrum>
    </Compound>
    <Compound algo="FindByMolecularFeature">
      <Location m="325.3712" rt="16.340" y="191686" v="1457873" />
      <Spectrum type="MFE" cpdAlgo="FindByMolecularFeature">
        <MSDetails p="+" />
        <Device type="TimeOfFlight" />
        <MSPeaks>
          <p rt="16.340" x="326.3785" y="191686.47" v="1160123" z="1" s="M+H" />
          <p rt="16.340" x="327.3815" y="44490.75" v="266993" z="1" s="M+H+1" />
          <p rt="16.341" x="328.3848" y="5301.05" v="30757" z="1" s="M+H+2" />
        </MSPeaks>
      </Spectrum>
    </Compound>
    <Compound algo="FindByMolecularFeature">
      <Location m="578.2860" rt="16.400" y="143392" v="3596736" />
      <Spectrum type="MFE" cpdAlgo="FindByMolecularFeature">
        <MSDetails p="+" />
        <Device type="TimeOfFlight" />
        <MSPeaks>
          <p rt="16.398" x="579.2933" y="143392.22" v="2637172" z="1" s="M+H" />
          <p rt="16.397" x="580.2963" y="41923.30" v="789932" z="1" s="M+H+1" />
          <p rt="16.434" x="581.2994" y="9554.60" v="142008" z="1" s="M+H+2" />
          <p rt="16.411" x="582.3023" y="1514.34" v="27624" z="1" s="M+H+3" />
        </MSPeaks>
      </Spectrum>
    </Compound>
    <Compound algo="FindByMolecularFeature">
      <Location m="332.1431" rt="16.488" y="67386" v="1737687" />
      <Spectrum type="MFE" cpdAlgo="FindByMolecularFeature">
        <MSDetails p="+" />
        <Device type="TimeOfFlight" />
        <MSPeaks>
          <p rt="16.487" x="333.1504" y="30976.15" v="341462" z="1" s="M+H" />
          <p rt="16.489" x="334.1544" y="7830.00" v="86919" z="1" s="M+H+1" />
          <p rt="16.488" x="335.1518" y="67386.03" v="740781" z="1" s="M+H+2" />
          <p rt="16.489" x="336.1549" y="14979.61" v="162584" z="1" s="M+H+3" />
          <p rt="16.490" x="337.1477" y="26149.39" v="284099" z="1" s="M+H+4" />
          <p rt="16.484" x="338.1500" y="6604.08" v="71970" z="1" s="M+H+5" />
          <p rt="16.499" x="339.1471" y="4384.12" v="49872" z="1" s="M+H+6" />
        </MSPeaks>
      </Spectrum>
    </Compound>
    <Compound algo="FindByMolecularFeature">
      <Location m="349.1467" rt="16.489" y="96843" v="1368040" />
      <Spectrum type="MFE" cpdAlgo="FindByMolecularFeature">
        <MSDetails p="+" />
        <Device type="TimeOfFlight" />
        <MSPeaks>
          <p rt="16.485" x="350.1540" y="96842.91" v="1076811" z="1" s="M+H" />
          <p rt="16.493" x="351.1572" y="21703.20" v="235411" z="1" s="M+H+1" />
          <p rt="16.539" x="352.1639" y="4626.57" v="55818" z="1" s="M+H+2" />
        </MSPeaks>
      </Spectrum>
    </Compound>
    <Compound algo="FindByMolecularFeature">
      <Location m="278.2251" rt="16.494" y="1540809" v="20579674" />
      <Spectrum type="MFE" cpdAlgo="FindByMolecularFeature">
        <MSDetails p="+" />
        <Device type="TimeOfFlight" />
        <MSPeaks>
          <p rt="16.494" x="279.2323" y="1540809.25" v="15180537" z="1" s="M+H" />
          <p rt="16.493" x="280.2355" y="319806.25" v="3156386" z="1" s="M+H+1" />
          <p rt="16.549" x="281.2428" y="33790.43" v="411279" z="1" s="M+H+2" />
          <p rt="16.568" x="282.2486" y="4275.50" v="42955" z="1" s="M+H+3" />
          <p rt="16.494" x="557.4566" y="82881.27" v="596486" z="1" s="2M+H" />
          <p rt="16.492" x="558.4603" y="33869.52" v="239766" z="1" s="2M+H+1" />
          <p rt="16.498" x="559.4630" y="7298.78" v="52033" z="1" s="2M+H+2" />
          <p rt="16.512" x="560.4669" y="849.16" v="5972" z="1" s="2M+H+3" />
        </MSPeaks>
      </Spectrum>
    </Compound>
    <Compound algo="FindByMolecularFeature">
      <Location m="479.3021" rt="16.530" y="2615320" v="26866518" />
      <Spectrum type="MFE" cpdAlgo="FindByMolecularFeature">
        <MSDetails p="+" />
        <Device type="TimeOfFlight" />
        <MSPeaks>
          <p rt="16.530" x="480.3094" y="2615320.00" v="20086064" z="1" sat="true" s="M+H" />
          <p rt="16.531" x="481.3129" y="637408.19" v="4915288" z="1" s="M+H+1" />
          <p rt="16.531" x="482.3149" y="110156.39" v="844648" z="1" s="M+H+2" />
          <p rt="16.528" x="483.3183" y="13376.00" v="96230" z="1" s="M+H+3" />
          <p rt="16.526" x="484.3221" y="1841.73" v="14090" z="1" s="M+H+4" />
          <p rt="16.529" x="959.6090" y="50973.70" v="266838" z="1" s="2M+H" />
          <p rt="16.529" x="960.6124" y="26712.30" v="140030" z="1" s="2M+H+1" />
          <p rt="16.527" x="961.6148" y="7870.29" v="38561" z="1" s="2M+H+2" />
          <p rt="16.526" x="962.6167" y="1973.80" v="9671" z="1" s="2M+H+3" />
        </MSPeaks>
      </Spectrum>
    </Compound>
    <Compound algo="FindByMolecularFeature">
      <Location m="461.2909" rt="16.531" y="51919" v="525678" />
      <Spectrum type="MFE" cpdAlgo="FindByMolecularFeature">
        <MSDetails p="+" />
        <Device type="TimeOfFlight" />
        <MSPeaks>
          <p rt="16.530" x="462.2982" y="51919.36" v="391380" z="1" s="M+H" />
          <p rt="16.531" x="463.3017" y="14134.25" v="105299" z="1" s="M+H+1" />
          <p rt="16.538" x="464.3066" y="3632.75" v="29000" z="1" s="M+H+2" />
        </MSPeaks>
      </Spectrum>
    </Compound>
    <Compound algo="FindByMolecularFeature">
      <Location m="338.2821" rt="16.532" y="131570" v="1253070" />
      <Spectrum type="MFE" cpdAlgo="FindByMolecularFeature">
        <MSDetails p="+" />
        <Device type="TimeOfFlight" />
        <MSPeaks>
          <p rt="16.532" x="339.2894" y="131569.58" v="980031" z="1" s="M+H" />
          <p rt="16.530" x="340.2928" y="31171.41" v="234636" z="1" s="M+H+1" />
          <p rt="16.535" x="341.2961" y="5813.80" v="38402" z="1" s="M+H+2" />
        </MSPeaks>
      </Spectrum>
    </Compound>
    <Compound algo="FindByMolecularFeature">
      <Location m="617.4209" rt="16.549" y="54631" v="658977" />
      <Spectrum type="MFE" cpdAlgo="FindByMolecularFeature">
        <MSDetails p="+" />
        <Device type="TimeOfFlight" />
        <MSPeaks>
          <p rt="16.548" x="618.4282" y="54631.38" v="416871" z="1" s="M+H" />
          <p rt="16.549" x="619.4312" y="24382.09" v="187947" z="1" s="M+H+1" />
          <p rt="16.558" x="620.4339" y="5761.07" v="44887" z="1" s="M+H+2" />
          <p rt="16.545" x="621.4327" y="1250.65" v="9272" z="1" s="M+H+3" />
        </MSPeaks>
      </Spectrum>
    </Compound>
    <Compound algo="FindByMolecularFeature">
      <Location m="471.2445" rt="16.577" y="121843" v="1152554" />
      <Spectrum type="MFE" cpdAlgo="FindByMolecularFeature">
        <MSDetails p="+" />
        <Device type="TimeOfFlight" />
        <MSPeaks>
          <p rt="16.576" x="472.2518" y="121843.41" v="811643" z="1" s="M+H" />
          <p rt="16.575" x="473.2550" y="38534.43" v="254427" z="1" s="M+H+1" />
          <p rt="16.580" x="474.2551" y="10392.87" v="69804" z="1" s="M+H+2" />
          <p rt="16.581" x="475.2521" y="2569.57" v="16681" z="1" s="M+H+3" />
        </MSPeaks>
      </Spectrum>
    </Compound>
    <Compound algo="FindByMolecularFeature">
      <Location m="352.2616" rt="16.579" y="153124" v="2427737" />
      <Spectrum type="MFE" cpdAlgo="FindByMolecularFeature">
        <MSDetails p="+" />
        <Device type="TimeOfFlight" />
        <MSPeaks>
          <p rt="16.582" x="353.2689" y="153123.55" v="1960524" z="1" s="M+H" />
          <p rt="16.584" x="354.2721" y="32371.69" v="436567" z="1" s="M+H+1" />
          <p rt="16.468" x="355.2822" y="7026.59" v="30647" z="1" s="M+H+2" />
        </MSPeaks>
      </Spectrum>
    </Compound>
    <Compound algo="FindByMolecularFeature">
      <Location m="543.3304" rt="16.649" y="91995" v="720242" />
      <Spectrum type="MFE" cpdAlgo="FindByMolecularFeature">
        <MSDetails p="+" />
        <Device type="TimeOfFlight" />
        <MSPeaks>
          <p rt="16.649" x="544.3376" y="91995.21" v="506405" z="1" s="M+H" />
          <p rt="16.650" x="545.3412" y="27382.81" v="168917" z="1" s="M+H+1" />
          <p rt="16.648" x="546.3445" y="5577.79" v="37367" z="1" s="M+H+2" />
          <p rt="16.626" x="547.3508" y="940.63" v="7554" z="1" s="M+H+3" />
        </MSPeaks>
      </Spectrum>
    </Compound>
    <Compound algo="FindByMolecularFeature">
      <Location m="521.3492" rt="16.662" y="5442982" v="56518404" />
      <Spectrum type="MFE" cpdAlgo="FindByMolecularFeature">
        <MSDetails p="+" />
        <Device type="TimeOfFlight" />
        <MSPeaks>
          <p rt="16.662" x="522.3565" y="5442982.00" v="42635588" z="1" sat="true" s="M+H" />
          <p rt="16.661" x="523.3599" y="1443207.50" v="11464339" z="1" s="M+H+1" />
          <p rt="16.661" x="524.3623" y="266362.03" v="2131629" z="1" s="M+H+2" />
          <p rt="16.659" x="525.3647" y="32056.88" v="253684" z="1" s="M+H+3" />
          <p rt="16.661" x="526.3671" y="4595.24" v="33162" z="1" s="M+H+4" />
        </MSPeaks>
      </Spectrum>
    </Compound>
    <Compound algo="FindByMolecularFeature">
      <Location m="460.3554" rt="16.694" y="87280" v="931858" />
      <Spectrum type="MFE" cpdAlgo="FindByMolecularFeature">
        <MSDetails p="+" />
        <Device type="TimeOfFlight" />
        <MSPeaks>
          <p rt="16.694" x="461.3627" y="87279.79" v="668717" z="1" s="M+H" />
          <p rt="16.694" x="462.3659" y="27883.28" v="215978" z="1" s="M+H+1" />
          <p rt="16.693" x="463.3689" y="5317.18" v="40674" z="1" s="M+H+2" />
          <p rt="16.689" x="464.3681" y="877.75" v="6489" z="1" s="M+H+3" />
        </MSPeaks>
      </Spectrum>
    </Compound>
    <Compound algo="FindByMolecularFeature">
      <Location m="428.3293" rt="16.711" y="104478" v="1188073" />
      <Spectrum type="MFE" cpdAlgo="FindByMolecularFeature">
        <MSDetails p="+" />
        <Device type="TimeOfFlight" />
        <MSPeaks>
          <p rt="16.712" x="429.3365" y="104478.15" v="928558" z="1" s="M+H" />
          <p rt="16.710" x="430.3398" y="30767.47" v="259515" z="1" s="M+H+1" />
        </MSPeaks>
      </Spectrum>
    </Compound>
    <Compound algo="FindByMolecularFeature">
      <Location m="284.2139" rt="16.778" y="53835" v="573897" />
      <Spectrum type="MFE" cpdAlgo="FindByMolecularFeature">
        <MSDetails p="+" />
        <Device type="TimeOfFlight" />
        <MSPeaks>
          <p rt="16.777" x="285.2212" y="53835.22" v="481919" z="1" s="M+H" />
          <p rt="16.780" x="286.2249" y="10608.58" v="91978" z="1" s="M+H+1" />
        </MSPeaks>
      </Spectrum>
    </Compound>
    <Compound algo="FindByMolecularFeature">
      <Location m="471.2445" rt="16.843" y="135371" v="1520387" />
      <Spectrum type="MFE" cpdAlgo="FindByMolecularFeature">
        <MSDetails p="+" />
        <Device type="TimeOfFlight" />
        <MSPeaks>
          <p rt="16.842" x="472.2518" y="135371.16" v="1065239" z="1" s="M+H" />
          <p rt="16.845" x="473.2551" y="41932.39" v="340648" z="1" s="M+H+1" />
          <p rt="16.846" x="474.2545" y="11653.33" v="93802" z="1" s="M+H+2" />
          <p rt="16.851" x="475.2554" y="2751.16" v="20698" z="1" s="M+H+3" />
        </MSPeaks>
      </Spectrum>
    </Compound>
    <Compound algo="FindByMolecularFeature">
      <Location m="148.1251" rt="16.857" y="55061" v="472264" />
      <Spectrum type="MFE" cpdAlgo="FindByMolecularFeature">
        <MSDetails p="+" />
        <Device type="TimeOfFlight" />
        <MSPeaks>
          <p rt="16.857" x="149.1324" y="55060.69" v="420189" z="1" s="M+H" />
          <p rt="16.863" x="150.1353" y="6883.17" v="52075" z="1" s="M+H+1" />
        </MSPeaks>
      </Spectrum>
    </Compound>
    <Compound algo="FindByMolecularFeature">
      <Location m="570.4288" rt="16.857" y="128091" v="1163370" />
      <Spectrum type="MFE" cpdAlgo="FindByMolecularFeature">
        <MSDetails p="+" />
        <Device type="TimeOfFlight" />
        <MSPeaks>
          <p rt="16.857" x="571.4361" y="128091.38" v="729395" z="1" s="M+H" />
          <p rt="16.857" x="572.4395" y="52401.89" v="302246" z="1" s="M+H+1" />
          <p rt="16.865" x="573.4467" y="17468.53" v="104117" z="1" s="M+H+2" />
          <p rt="16.863" x="574.4525" y="4880.75" v="27613" z="1" s="M+H+3" />
        </MSPeaks>
      </Spectrum>
    </Compound>
    <Compound algo="FindByMolecularFeature">
      <Location m="644.3599" rt="16.858" y="73490" v="1032374" />
      <Spectrum type="MFE" cpdAlgo="FindByMolecularFeature">
        <MSDetails p="+" />
        <Device type="TimeOfFlight" />
        <MSPeaks>
          <p rt="16.857" x="645.3672" y="73489.75" v="484700" z="1" s="M+H" />
          <p rt="16.855" x="646.3770" y="32552.40" v="214920" z="1" s="M+H+1" />
          <p rt="16.858" x="647.3702" y="29926.85" v="196095" z="1" s="M+H+2" />
          <p rt="16.859" x="648.3713" y="10190.17" v="66513" z="1" s="M+H+3" />
          <p rt="16.863" x="649.3877" y="10585.80" v="70145" z="1" s="M+H+4" />
        </MSPeaks>
      </Spectrum>
    </Compound>
    <Compound algo="FindByMolecularFeature">
      <Location m="641.3513" rt="16.858" y="237634" v="2835001" />
      <Spectrum type="MFE" cpdAlgo="FindByMolecularFeature">
        <MSDetails p="+" />
        <Device type="TimeOfFlight" />
        <MSPeaks>
          <p rt="16.858" x="642.3586" y="237634.17" v="1698453" z="1" s="M+H" />
          <p rt="16.858" x="643.3628" y="124028.49" v="886473" z="1" s="M+H+1" />
          <p rt="16.858" x="644.3665" y="35602.60" v="250075" z="1" s="M+H+2" />
        </MSPeaks>
      </Spectrum>
    </Compound>
    <Compound algo="FindByMolecularFeature">
      <Location m="276.2093" rt="16.859" y="5955936" v="56673280" />
      <Spectrum type="MFE" cpdAlgo="FindByMolecularFeature">
        <MSDetails p="+" />
        <Device type="TimeOfFlight" />
        <MSPeaks>
          <p rt="16.860" x="139.1122" y="9078.04" v="81439" z="2" s="M+2H" />
          <p rt="16.859" x="277.2166" y="5955936.00" v="46798344" z="1" sat="true" s="M+H" />
          <p rt="16.858" x="278.2203" y="1145507.00" v="9355389" z="1" s="M+H+1" />
          <p rt="16.856" x="553.4251" y="28366.81" v="157222" z="1" s="2M+H" />
          <p rt="16.857" x="554.4287" y="11083.27" v="61832" z="1" s="2M+H+1" />
        </MSPeaks>
      </Spectrum>
    </Compound>
    <Compound algo="FindByMolecularFeature">
      <Location m="294.2201" rt="16.859" y="1428945" v="14216592" />
      <Spectrum type="MFE" cpdAlgo="FindByMolecularFeature">
        <MSDetails p="+" />
        <Device type="TimeOfFlight" />
        <MSPeaks>
          <p rt="16.859" x="295.2274" y="1428945.13" v="10802567" z="1" s="M+H" />
          <p rt="16.858" x="296.2305" y="272524.22" v="1993874" z="1" s="M+H+1" />
          <p rt="16.862" x="297.2347" y="34629.79" v="256174" z="1" s="M+H+2" />
          <p rt="16.851" x="298.2385" y="2785.34" v="20072" z="1" s="M+H+3" />
          <p rt="16.860" x="589.4465" y="61964.47" v="378511" z="1" s="2M+H" />
          <p rt="16.858" x="590.4499" y="24328.98" v="149277" z="1" s="2M+H+1" />
          <p rt="16.865" x="591.4538" y="6293.02" v="37286" z="1" s="2M+H+2" />
          <p rt="16.870" x="592.4582" y="1160.79" v="6878" z="1" s="2M+H+3" />
        </MSPeaks>
      </Spectrum>
    </Compound>
    <Compound algo="FindByMolecularFeature">
      <Location m="194.1307" rt="16.860" y="50612" v="452033" />
      <Spectrum type="MFE" cpdAlgo="FindByMolecularFeature">
        <MSDetails p="+" />
        <Device type="TimeOfFlight" />
        <MSPeaks>
          <p rt="16.859" x="195.1379" y="50611.85" v="388123" z="1" s="M+H" />
          <p rt="16.857" x="196.1411" y="6460.77" v="53651" z="1" s="M+H+1" />
          <p rt="16.874" x="197.1501" y="1292.21" v="10258" z="1" s="M+H+2" />
        </MSPeaks>
      </Spectrum>
    </Compound>
    <Compound algo="FindByMolecularFeature">
      <Location m="220.1827" rt="16.860" y="104936" v="988360" />
      <Spectrum type="MFE" cpdAlgo="FindByMolecularFeature">
        <MSDetails p="+" />
        <Device type="TimeOfFlight" />
        <MSPeaks>
          <p rt="16.860" x="221.1899" y="104936.30" v="843772" z="1" s="M+H" />
          <p rt="16.861" x="222.1933" y="17970.87" v="144588" z="1" s="M+H+1" />
        </MSPeaks>
      </Spectrum>
    </Compound>
    <Compound algo="FindByMolecularFeature">
      <Location m="186.1406" rt="16.861" y="54441" v="541953" />
      <Spectrum type="MFE" cpdAlgo="FindByMolecularFeature">
        <MSDetails p="+" />
        <Device type="TimeOfFlight" />
        <MSPeaks>
          <p rt="16.861" x="187.1479" y="54441.34" v="461442" z="1" s="M+H" />
          <p rt="16.857" x="188.1512" y="9265.36" v="80511" z="1" s="M+H+1" />
        </MSPeaks>
      </Spectrum>
    </Compound>
    <Compound algo="FindByMolecularFeature">
      <Location m="392.2543" rt="16.861" y="64212" v="508554" />
      <Spectrum type="MFE" cpdAlgo="FindByMolecularFeature">
        <MSDetails p="+" />
        <Device type="TimeOfFlight" />
        <MSPeaks>
          <p rt="16.861" x="393.2616" y="64211.91" v="394612" z="1" s="M+H" />
          <p rt="16.862" x="394.2646" y="14913.82" v="89733" z="1" s="M+H+1" />
          <p rt="16.852" x="395.2726" y="4023.57" v="24209" z="1" s="M+H+2" />
        </MSPeaks>
      </Spectrum>
    </Compound>
    <Compound algo="FindByMolecularFeature">
      <Location m="120.0939" rt="16.861" y="143460" v="3139169" />
      <Spectrum type="MFE" cpdAlgo="FindByMolecularFeature">
        <MSDetails p="+" />
        <Device type="TimeOfFlight" />
        <MSPeaks>
          <p rt="16.860" x="121.1011" y="37915.54" v="317569" z="1" s="M+H" />
          <p rt="16.895" x="122.0985" y="2259.36" v="19454" z="1" s="M+H+1" />
          <p rt="16.860" x="241.1952" y="143459.83" v="1176306" z="1" s="2M+H" />
          <p rt="16.861" x="242.1985" y="26991.68" v="224766" z="1" s="2M+H+1" />
        </MSPeaks>
      </Spectrum>
    </Compound>
    <Compound algo="FindByMolecularFeature">
      <Location m="335.2464" rt="16.861" y="251824" v="2482273" />
      <Spectrum type="MFE" cpdAlgo="FindByMolecularFeature">
        <MSDetails p="+" />
        <Device type="TimeOfFlight" />
        <MSPeaks>
          <p rt="16.861" x="336.2537" y="251823.75" v="1986316" z="1" s="M+H" />
          <p rt="16.857" x="337.2578" y="54485.38" v="404712" z="1" s="M+H+1" />
          <p rt="16.874" x="338.2637" y="8925.75" v="91245" z="1" s="M+H+2" />
        </MSPeaks>
      </Spectrum>
    </Compound>
    <Compound algo="FindByMolecularFeature">
      <Location m="236.1777" rt="16.861" y="212507" v="2093715" />
      <Spectrum type="MFE" cpdAlgo="FindByMolecularFeature">
        <MSDetails p="+" />
        <Device type="TimeOfFlight" />
        <MSPeaks>
          <p rt="16.861" x="237.1849" y="212506.89" v="1700651" z="1" s="M+H" />
          <p rt="16.861" x="238.1883" y="37038.44" v="296361" z="1" s="M+H+1" />
          <p rt="16.854" x="239.1924" y="3685.61" v="30119" z="1" s="M+H+2" />
          <p rt="16.874" x="473.3611" y="3029.55" v="23680" z="1" s="2M+H" />
          <p rt="16.867" x="474.3643" y="1251.80" v="9612" z="1" s="2M+H+1" />
        </MSPeaks>
      </Spectrum>
    </Compound>
    <Compound algo="FindByMolecularFeature">
      <Location m="316.2012" rt="16.861" y="107758" v="928870" />
      <Spectrum type="MFE" cpdAlgo="FindByMolecularFeature">
        <MSDetails p="+" />
        <Device type="TimeOfFlight" />
        <MSPeaks>
          <p rt="16.858" x="317.2085" y="107758.04" v="744014" z="1" s="M+H" />
          <p rt="16.877" x="318.2114" y="22462.31" v="184857" z="1" s="M+H+1" />
        </MSPeaks>
      </Spectrum>
    </Compound>
    <Compound algo="FindByMolecularFeature">
      <Location m="258.1986" rt="16.861" y="457471" v="4635716" />
      <Spectrum type="MFE" cpdAlgo="FindByMolecularFeature">
        <MSDetails p="+" />
        <Device type="TimeOfFlight" />
        <MSPeaks>
          <p rt="16.862" x="259.2059" y="457470.94" v="3948638" z="1" s="M+H" />
          <p rt="16.860" x="260.2090" y="83733.47" v="687078" z="1" s="M+H+1" />
        </MSPeaks>
      </Spectrum>
    </Compound>
    <Compound algo="FindByMolecularFeature">
      <Location m="222.1621" rt="16.863" y="63929" v="616463" />
      <Spectrum type="MFE" cpdAlgo="FindByMolecularFeature">
        <MSDetails p="+" />
        <Device type="TimeOfFlight" />
        <MSPeaks>
          <p rt="16.863" x="223.1694" y="63929.12" v="524421" z="1" s="M+H" />
          <p rt="16.863" x="224.1725" y="11423.35" v="92043" z="1" s="M+H+1" />
        </MSPeaks>
      </Spectrum>
    </Compound>
    <Compound algo="FindByMolecularFeature">
      <Location m="352.2618" rt="16.864" y="236247" v="1975233" />
      <Spectrum type="MFE" cpdAlgo="FindByMolecularFeature">
        <MSDetails p="+" />
        <Device type="TimeOfFlight" />
        <MSPeaks>
          <p rt="16.864" x="353.2690" y="236247.28" v="1577924" z="1" s="M+H" />
          <p rt="16.865" x="354.2720" y="52141.46" v="324893" z="1" s="M+H+1" />
          <p rt="16.862" x="355.2800" y="8954.93" v="54168" z="1" s="M+H+2" />
          <p rt="16.881" x="356.2837" y="1614.63" v="18249" z="1" s="M+H+3" />
        </MSPeaks>
      </Spectrum>
    </Compound>
    <Compound algo="FindByMolecularFeature">
      <Location m="393.1366" rt="16.864" y="106182" v="1234794" />
      <Spectrum type="MFE" cpdAlgo="FindByMolecularFeature">
        <MSDetails p="+" />
        <Device type="TimeOfFlight" />
        <MSPeaks>
          <p rt="16.864" x="394.1439" y="106181.51" v="987112" z="1" s="M+H" />
          <p rt="16.864" x="395.1468" y="22779.33" v="212192" z="1" s="M+H+1" />
          <p rt="16.865" x="396.1504" y="3736.14" v="35489" z="1" s="M+H+2" />
        </MSPeaks>
      </Spectrum>
    </Compound>
    <Compound algo="FindByMolecularFeature">
      <Location m="348.1386" rt="16.870" y="111350" v="2972842" />
      <Spectrum type="MFE" cpdAlgo="FindByMolecularFeature">
        <MSDetails p="+" />
        <Device type="TimeOfFlight" />
        <MSPeaks>
          <p rt="16.870" x="349.1459" y="84332.71" v="874303" z="1" s="M+H" />
          <p rt="16.873" x="350.1507" y="22593.41" v="226117" z="1" s="M+H+1" />
          <p rt="16.869" x="351.1467" y="111350.16" v="1172446" z="1" s="M+H+2" />
          <p rt="16.869" x="352.1501" y="24240.79" v="252293" z="1" s="M+H+3" />
          <p rt="16.871" x="353.1427" y="41671.40" v="447684" z="1" s="M+H+4" />
        </MSPeaks>
      </Spectrum>
    </Compound>
    <Compound algo="FindByMolecularFeature">
      <Location m="278.2239" rt="16.883" y="367696" v="4253856" />
      <Spectrum type="MFE" cpdAlgo="FindByMolecularFeature">
        <MSDetails p="+" />
        <Device type="TimeOfFlight" />
        <MSPeaks>
          <p rt="16.882" x="279.2312" y="367696.09" v="3271198" z="1" s="M+H" />
          <p rt="16.887" x="280.2349" y="64900.28" v="576800" z="1" s="M+H+1" />
          <p rt="16.871" x="557.4562" y="15744.58" v="123545" z="1" s="2M+H" />
          <p rt="16.873" x="558.4602" y="6787.03" v="53805" z="1" s="2M+H+1" />
          <p rt="16.882" x="559.4692" y="2887.81" v="21526" z="1" s="2M+H+2" />
          <p rt="16.888" x="560.4747" y="543.70" v="4053" z="1" s="2M+H+3" />
        </MSPeaks>
      </Spectrum>
    </Compound>
    <Compound algo="FindByMolecularFeature">
      <Location m="451.3149" rt="16.931" y="159522" v="1636141" />
      <Spectrum type="MFE" cpdAlgo="FindByMolecularFeature">
        <MSDetails p="+" />
        <Device type="TimeOfFlight" />
        <MSPeaks>
          <p rt="16.931" x="452.3222" y="159521.89" v="1282980" z="1" s="M+H" />
          <p rt="16.931" x="453.3258" y="36650.54" v="295668" z="1" s="M+H+1" />
          <p rt="16.933" x="454.3291" y="7417.90" v="57492" z="1" s="M+H+2" />
        </MSPeaks>
      </Spectrum>
    </Compound>
    <Compound algo="FindByMolecularFeature">
      <Location m="370.2720" rt="16.990" y="54346" v="530697" />
      <Spectrum type="MFE" cpdAlgo="FindByMolecularFeature">
        <MSDetails p="+" />
        <Device type="TimeOfFlight" />
        <MSPeaks>
          <p rt="16.992" x="371.2793" y="54346.12" v="419339" z="1" s="M+H" />
          <p rt="16.989" x="372.2826" y="12106.07" v="92584" z="1" s="M+H+1" />
          <p rt="16.962" x="373.2844" y="1726.79" v="18774" z="1" s="M+H+2" />
        </MSPeaks>
      </Spectrum>
    </Compound>
    <Compound algo="FindByMolecularFeature">
      <Location m="392.2542" rt="16.999" y="80598" v="825503" />
      <Spectrum type="MFE" cpdAlgo="FindByMolecularFeature">
        <MSDetails p="+" />
        <Device type="TimeOfFlight" />
        <MSPeaks>
          <p rt="16.999" x="393.2615" y="80598.05" v="672210" z="1" s="M+H" />
          <p rt="17.001" x="394.2646" y="18931.86" v="153294" z="1" s="M+H+1" />
        </MSPeaks>
      </Spectrum>
    </Compound>
    <Compound algo="FindByMolecularFeature">
      <Location m="393.1381" rt="17.047" y="53809" v="541207" />
      <Spectrum type="MFE" cpdAlgo="FindByMolecularFeature">
        <MSDetails p="+" />
        <Device type="TimeOfFlight" />
        <MSPeaks>
          <p rt="17.049" x="394.1454" y="53808.88" v="437328" z="1" s="M+H" />
          <p rt="17.043" x="395.1488" y="11647.70" v="91088" z="1" s="M+H+1" />
          <p rt="17.044" x="396.1596" y="2219.01" v="12791" z="1" s="M+H+2" />
        </MSPeaks>
      </Spectrum>
    </Compound>
    <Compound algo="FindByMolecularFeature">
      <Location m="294.2202" rt="17.049" y="1134954" v="9469306" />
      <Spectrum type="MFE" cpdAlgo="FindByMolecularFeature">
        <MSDetails p="+" />
        <Device type="TimeOfFlight" />
        <MSPeaks>
          <p rt="17.050" x="295.2275" y="1134953.75" v="7820683" z="1" s="M+H" />
          <p rt="17.046" x="296.2304" y="216245.33" v="1463973" z="1" s="M+H+1" />
          <p rt="17.045" x="297.2349" y="25839.62" v="165886" z="1" s="M+H+2" />
          <p rt="17.047" x="298.2389" y="2354.63" v="18765" z="1" s="M+H+3" />
        </MSPeaks>
      </Spectrum>
    </Compound>
    <Compound algo="FindByMolecularFeature">
      <Location m="276.2094" rt="17.051" y="1890087" v="19896250" />
      <Spectrum type="MFE" cpdAlgo="FindByMolecularFeature">
        <MSDetails p="+" />
        <Device type="TimeOfFlight" />
        <MSPeaks>
          <p rt="17.051" x="277.2167" y="1890087.25" v="16557401" z="1" s="M+H" />
          <p rt="17.050" x="278.2200" y="373946.59" v="3289548" z="1" s="M+H+1" />
          <p rt="17.084" x="279.2289" y="27777.07" v="49303" z="1" s="M+H+2" />
        </MSPeaks>
      </Spectrum>
    </Compound>
    <Compound algo="FindByMolecularFeature">
      <Location m="178.1357" rt="17.060" y="337668" v="3230872" />
      <Spectrum type="MFE" cpdAlgo="FindByMolecularFeature">
        <MSDetails p="+" />
        <Device type="TimeOfFlight" />
        <MSPeaks>
          <p rt="17.060" x="179.1430" y="337668.25" v="2858557" z="1" s="M+H" />
          <p rt="17.061" x="180.1464" y="43047.46" v="355364" z="1" s="M+H+1" />
          <p rt="17.045" x="181.1519" y="3175.18" v="16951" z="1" s="M+H+2" />
        </MSPeaks>
      </Spectrum>
    </Compound>
    <Compound algo="FindByMolecularFeature">
      <Location m="160.1251" rt="17.065" y="60952" v="671569" />
      <Spectrum type="MFE" cpdAlgo="FindByMolecularFeature">
        <MSDetails p="+" />
        <Device type="TimeOfFlight" />
        <MSPeaks>
          <p rt="17.066" x="161.1323" y="60952.43" v="600435" z="1" s="M+H" />
          <p rt="17.058" x="162.1356" y="7549.21" v="71134" z="1" s="M+H+1" />
        </MSPeaks>
      </Spectrum>
    </Compound>
    <Compound algo="FindByMolecularFeature">
      <Location m="316.2017" rt="17.069" y="426605" v="4881276" />
      <Spectrum type="MFE" cpdAlgo="FindByMolecularFeature">
        <MSDetails p="+" />
        <Device type="TimeOfFlight" />
        <MSPeaks>
          <p rt="17.069" x="317.2090" y="426604.88" v="4017131" z="1" s="M+H" />
          <p rt="17.069" x="318.2121" y="83873.88" v="752463" z="1" s="M+H+1" />
          <p rt="17.076" x="319.2184" y="9169.48" v="82924" z="1" s="M+H+2" />
          <p rt="17.062" x="633.4132" y="1931.21" v="11274" z="1" s="2M+H" />
          <p rt="17.052" x="634.4215" y="647.94" v="3105" z="1" s="2M+H+1" />
        </MSPeaks>
      </Spectrum>
    </Compound>
    <Compound algo="FindByMolecularFeature">
      <Location m="617.4208" rt="17.159" y="54921" v="661440" />
      <Spectrum type="MFE" cpdAlgo="FindByMolecularFeature">
        <MSDetails p="+" />
        <Device type="TimeOfFlight" />
        <MSPeaks>
          <p rt="17.159" x="618.4281" y="54920.91" v="411725" z="1" s="M+H" />
          <p rt="17.159" x="619.4314" y="23985.65" v="184271" z="1" s="M+H+1" />
          <p rt="17.163" x="620.4341" y="6795.04" v="50381" z="1" s="M+H+2" />
          <p rt="17.167" x="621.4405" y="2060.78" v="15062" z="1" s="M+H+3" />
        </MSPeaks>
      </Spectrum>
    </Compound>
    <Compound algo="FindByMolecularFeature">
      <Location m="280.2403" rt="17.191" y="121547" v="1376908" />
      <Spectrum type="MFE" cpdAlgo="FindByMolecularFeature">
        <MSDetails p="+" />
        <Device type="TimeOfFlight" />
        <MSPeaks>
          <p rt="17.191" x="281.2476" y="121546.59" v="1147299" z="1" s="M+H" />
          <p rt="17.191" x="282.2510" y="24876.36" v="229609" z="1" s="M+H+1" />
        </MSPeaks>
      </Spectrum>
    </Compound>
    <Compound algo="FindByMolecularFeature">
      <Location m="262.2295" rt="17.197" y="147257" v="1766157" />
      <Spectrum type="MFE" cpdAlgo="FindByMolecularFeature">
        <MSDetails p="+" />
        <Device type="TimeOfFlight" />
        <MSPeaks>
          <p rt="17.197" x="263.2368" y="147257.22" v="1477294" z="1" s="M+H" />
          <p rt="17.193" x="264.2401" y="29435.83" v="288862" z="1" s="M+H+1" />
        </MSPeaks>
      </Spectrum>
    </Compound>
    <Compound algo="FindByMolecularFeature">
      <Location m="354.1855" rt="17.240" y="92806" v="932173" />
      <Spectrum type="MFE" cpdAlgo="FindByMolecularFeature">
        <MSDetails p="+" />
        <Device type="TimeOfFlight" />
        <MSPeaks>
          <p rt="17.239" x="355.1928" y="92805.90" v="766877" z="1" s="M+H" />
          <p rt="17.242" x="356.1960" y="19815.96" v="165296" z="1" s="M+H+1" />
        </MSPeaks>
      </Spectrum>
    </Compound>
    <Compound algo="FindByMolecularFeature">
      <Location m="336.1763" rt="17.241" y="340772" v="3306446" />
      <Spectrum type="MFE" cpdAlgo="FindByMolecularFeature">
        <MSDetails p="+" />
        <Device type="TimeOfFlight" />
        <MSPeaks>
          <p rt="17.241" x="337.1835" y="340771.78" v="2541136" z="1" s="M+H" />
          <p rt="17.241" x="338.1866" y="74059.12" v="551322" z="1" s="M+H+1" />
          <p rt="17.243" x="339.1827" y="23611.09" v="186927" z="1" s="M+H+2" />
          <p rt="17.236" x="340.1849" y="3795.61" v="27061" z="1" s="M+H+3" />
        </MSPeaks>
      </Spectrum>
    </Compound>
    <Compound algo="FindByMolecularFeature">
      <Location m="292.1865" rt="17.243" y="124160" v="1027678" />
      <Spectrum type="MFE" cpdAlgo="FindByMolecularFeature">
        <MSDetails p="+" />
        <Device type="TimeOfFlight" />
        <MSPeaks>
          <p rt="17.243" x="293.1938" y="124159.54" v="874701" z="1" s="M+H" />
          <p rt="17.242" x="294.1974" y="21050.50" v="152977" z="1" s="M+H+1" />
        </MSPeaks>
      </Spectrum>
    </Compound>
    <Compound algo="FindByMolecularFeature">
      <Location m="376.1687" rt="17.245" y="182821" v="1830914" />
      <Spectrum type="MFE" cpdAlgo="FindByMolecularFeature">
        <MSDetails p="+" />
        <Device type="TimeOfFlight" />
        <MSPeaks>
          <p rt="17.245" x="377.1759" y="182821.03" v="1408232" z="1" s="M+H" />
          <p rt="17.244" x="378.1794" y="39876.61" v="302394" z="1" s="M+H+1" />
          <p rt="17.248" x="379.1772" y="11575.66" v="97184" z="1" s="M+H+2" />
          <p rt="17.247" x="380.1775" y="2759.29" v="23103" z="1" s="M+H+3" />
        </MSPeaks>
      </Spectrum>
    </Compound>
    <Compound algo="FindByMolecularFeature">
      <Location m="321.2672" rt="17.292" y="296915" v="2713526" />
      <Spectrum type="MFE" cpdAlgo="FindByMolecularFeature">
        <MSDetails p="+" />
        <Device type="TimeOfFlight" />
        <MSPeaks>
          <p rt="17.292" x="322.2745" y="296915.41" v="2166061" z="1" s="M+H" />
          <p rt="17.293" x="323.2775" y="64225.55" v="482855" z="1" s="M+H+1" />
          <p rt="17.289" x="324.2803" y="8707.45" v="64610" z="1" s="M+H+2" />
        </MSPeaks>
      </Spectrum>
    </Compound>
    <Compound algo="FindByMolecularFeature">
      <Location m="294.2200" rt="17.364" y="2450507" v="23533508" />
      <Spectrum type="MFE" cpdAlgo="FindByMolecularFeature">
        <MSDetails p="+" />
        <Device type="TimeOfFlight" />
        <MSPeaks>
          <p rt="17.364" x="295.2272" y="2450506.50" v="19499040" z="1" sat="true" s="M+H" />
          <p rt="17.364" x="296.2305" y="452538.41" v="3612020" z="1" s="M+H+1" />
          <p rt="17.363" x="297.2338" y="51897.82" v="389107" z="1" s="M+H+2" />
          <p rt="17.359" x="298.2377" y="4231.59" v="33340" z="1" s="M+H+3" />
        </MSPeaks>
      </Spectrum>
    </Compound>
    <Compound algo="FindByMolecularFeature">
      <Location m="610.4211" rt="17.364" y="90702" v="887041" />
      <Spectrum type="MFE" cpdAlgo="FindByMolecularFeature">
        <MSDetails p="+" />
        <Device type="TimeOfFlight" />
        <MSPeaks>
          <p rt="17.365" x="611.4283" y="90701.55" v="595331" z="1" s="M+H" />
          <p rt="17.363" x="612.4317" y="35364.27" v="232565" z="1" s="M+H+1" />
          <p rt="17.367" x="613.4335" y="9043.11" v="59146" z="1" s="M+H+2" />
        </MSPeaks>
      </Spectrum>
    </Compound>
    <Compound algo="FindByMolecularFeature">
      <Location m="258.1982" rt="17.365" y="94729" v="980280" />
      <Spectrum type="MFE" cpdAlgo="FindByMolecularFeature">
        <MSDetails p="+" />
        <Device type="TimeOfFlight" />
        <MSPeaks>
          <p rt="17.365" x="259.2055" y="94729.31" v="841802" z="1" s="M+H" />
          <p rt="17.364" x="260.2089" y="17887.74" v="138479" z="1" s="M+H+1" />
        </MSPeaks>
      </Spectrum>
    </Compound>
    <Compound algo="FindByMolecularFeature">
      <Location m="393.1396" rt="17.365" y="79797" v="832645" />
      <Spectrum type="MFE" cpdAlgo="FindByMolecularFeature">
        <MSDetails p="+" />
        <Device type="TimeOfFlight" />
        <MSPeaks>
          <p rt="17.365" x="394.1468" y="79797.10" v="685370" z="1" s="M+H" />
          <p rt="17.364" x="395.1505" y="17640.94" v="147275" z="1" s="M+H+1" />
        </MSPeaks>
      </Spectrum>
    </Compound>
    <Compound algo="FindByMolecularFeature">
      <Location m="276.2094" rt="17.365" y="2829547" v="27631616" />
      <Spectrum type="MFE" cpdAlgo="FindByMolecularFeature">
        <MSDetails p="+" />
        <Device type="TimeOfFlight" />
        <MSPeaks>
          <p rt="17.365" x="277.2167" y="2829547.25" v="22726018" z="1" sat="true" s="M+H" />
          <p rt="17.366" x="278.2202" y="544063.06" v="4670577" z="1" s="M+H+1" />
          <p rt="17.363" x="279.2257" y="29472.16" v="235019" z="1" s="M+H+2" />
        </MSPeaks>
      </Spectrum>
    </Compound>
    <Compound algo="FindByMolecularFeature">
      <Location m="248.2141" rt="17.365" y="255441" v="2389933" />
      <Spectrum type="MFE" cpdAlgo="FindByMolecularFeature">
        <MSDetails p="+" />
        <Device type="TimeOfFlight" />
        <MSPeaks>
          <p rt="17.365" x="249.2213" y="255440.70" v="1957227" z="1" s="M+H" />
          <p rt="17.367" x="250.2245" y="51302.27" v="395554" z="1" s="M+H+1" />
          <p rt="17.367" x="251.2296" y="4176.80" v="37152" z="1" s="M+H+2" />
        </MSPeaks>
      </Spectrum>
    </Compound>
    <Compound algo="FindByMolecularFeature">
      <Location m="230.2034" rt="17.367" y="59127" v="588852" />
      <Spectrum type="MFE" cpdAlgo="FindByMolecularFeature">
        <MSDetails p="+" />
        <Device type="TimeOfFlight" />
        <MSPeaks>
          <p rt="17.366" x="231.2107" y="59127.43" v="505549" z="1" s="M+H" />
          <p rt="17.373" x="232.2139" y="10302.11" v="83303" z="1" s="M+H+1" />
        </MSPeaks>
      </Spectrum>
    </Compound>
    <Compound algo="FindByMolecularFeature">
      <Location m="316.2021" rt="17.371" y="782044" v="7385622" />
      <Spectrum type="MFE" cpdAlgo="FindByMolecularFeature">
        <MSDetails p="+" />
        <Device type="TimeOfFlight" />
        <MSPeaks>
          <p rt="17.371" x="317.2094" y="782043.63" v="6039378" z="1" s="M+H" />
          <p rt="17.368" x="318.2122" y="150569.19" v="1213312" z="1" s="M+H+1" />
          <p rt="17.366" x="319.2158" y="15410.83" v="123118" z="1" s="M+H+2" />
          <p rt="17.384" x="320.2188" y="1217.38" v="9814" z="1" s="M+H+3" />
        </MSPeaks>
      </Spectrum>
    </Compound>
    <Compound algo="FindByMolecularFeature">
      <Location m="559.5079" rt="17.433" y="58941" v="669821" />
      <Spectrum type="MFE" cpdAlgo="FindByMolecularFeature">
        <MSDetails p="+" />
        <Device type="TimeOfFlight" />
        <MSPeaks>
          <p rt="17.433" x="560.5152" y="58941.00" v="437374" z="1" s="M+H" />
          <p rt="17.433" x="561.5125" y="27260.37" v="198050" z="1" s="M+H+1" />
          <p rt="17.440" x="562.5174" y="6042.58" v="34398" z="1" s="M+H+2" />
        </MSPeaks>
      </Spectrum>
    </Compound>
    <Compound algo="FindByMolecularFeature">
      <Location m="554.2859" rt="17.564" y="91579" v="2740488" />
      <Spectrum type="MFE" cpdAlgo="FindByMolecularFeature">
        <MSDetails p="+" />
        <Device type="TimeOfFlight" />
        <MSPeaks>
          <p rt="17.562" x="555.2931" y="91579.17" v="2021187" z="1" s="M+H" />
          <p rt="17.566" x="556.2965" y="25843.74" v="582354" z="1" s="M+H+1" />
          <p rt="17.569" x="557.2996" y="5943.33" v="128848" z="1" s="M+H+2" />
          <p rt="17.612" x="558.3026" y="376.12" v="8099" z="1" s="M+H+3" />
        </MSPeaks>
      </Spectrum>
    </Compound>
    <Compound algo="FindByMolecularFeature">
      <Location m="336.1605" rt="17.611" y="53271" v="567621" />
      <Spectrum type="MFE" cpdAlgo="FindByMolecularFeature">
        <MSDetails p="+" />
        <Device type="TimeOfFlight" />
        <MSPeaks>
          <p rt="17.611" x="337.1678" y="53270.86" v="294065" z="1" s="M+H" />
          <p rt="17.607" x="338.1716" y="13097.15" v="98761" z="1" s="M+H+1" />
          <p rt="17.616" x="339.1636" y="22245.41" v="133222" z="1" s="M+H+2" />
          <p rt="17.602" x="340.1666" y="4596.10" v="41573" z="1" s="M+H+3" />
        </MSPeaks>
      </Spectrum>
    </Compound>
    <Compound algo="FindByMolecularFeature">
      <Location m="610.4209" rt="17.667" y="65664" v="626923" />
      <Spectrum type="MFE" cpdAlgo="FindByMolecularFeature">
        <MSDetails p="+" />
        <Device type="TimeOfFlight" />
        <MSPeaks>
          <p rt="17.666" x="611.4282" y="65663.82" v="399826" z="1" s="M+H" />
          <p rt="17.667" x="612.4310" y="27465.57" v="182749" z="1" s="M+H+1" />
          <p rt="17.671" x="613.4316" y="7201.50" v="44347" z="1" s="M+H+2" />
        </MSPeaks>
      </Spectrum>
    </Compound>
    <Compound algo="FindByMolecularFeature">
      <Location m="248.2140" rt="17.671" y="138430" v="1351662" />
      <Spectrum type="MFE" cpdAlgo="FindByMolecularFeature">
        <MSDetails p="+" />
        <Device type="TimeOfFlight" />
        <MSPeaks>
          <p rt="17.671" x="249.2213" y="138430.22" v="1108096" z="1" s="M+H" />
          <p rt="17.671" x="250.2245" y="27347.41" v="220432" z="1" s="M+H+1" />
          <p rt="17.665" x="251.2329" y="3088.76" v="23135" z="1" s="M+H+2" />
        </MSPeaks>
      </Spectrum>
    </Compound>
    <Compound algo="FindByMolecularFeature">
      <Location m="276.2095" rt="17.671" y="1952955" v="18136830" />
      <Spectrum type="MFE" cpdAlgo="FindByMolecularFeature">
        <MSDetails p="+" />
        <Device type="TimeOfFlight" />
        <MSPeaks>
          <p rt="17.671" x="277.2167" y="1952954.88" v="15029481" z="1" s="M+H" />
          <p rt="17.672" x="278.2201" y="380821.41" v="2963962" z="1" s="M+H+1" />
          <p rt="17.653" x="279.2276" y="26328.60" v="143389" z="1" s="M+H+2" />
        </MSPeaks>
      </Spectrum>
    </Compound>
    <Compound algo="FindByMolecularFeature">
      <Location m="294.2201" rt="17.671" y="2025377" v="19064816" />
      <Spectrum type="MFE" cpdAlgo="FindByMolecularFeature">
        <MSDetails p="+" />
        <Device type="TimeOfFlight" />
        <MSPeaks>
          <p rt="17.672" x="295.2273" y="2025376.63" v="15626104" z="1" s="M+H" />
          <p rt="17.671" x="296.2305" y="377083.38" v="2911653" z="1" s="M+H+1" />
          <p rt="17.664" x="297.2356" y="51518.80" v="499472" z="1" s="M+H+2" />
          <p rt="17.669" x="298.2395" y="3628.50" v="27587" z="1" s="M+H+3" />
        </MSPeaks>
      </Spectrum>
    </Compound>
    <Compound algo="FindByMolecularFeature">
      <Location m="258.1981" rt="17.673" y="66196" v="624381" />
      <Spectrum type="MFE" cpdAlgo="FindByMolecularFeature">
        <MSDetails p="+" />
        <Device type="TimeOfFlight" />
        <MSPeaks>
          <p rt="17.673" x="259.2054" y="66196.44" v="522990" z="1" s="M+H" />
          <p rt="17.672" x="260.2090" y="12665.59" v="101391" z="1" s="M+H+1" />
        </MSPeaks>
      </Spectrum>
    </Compound>
    <Compound algo="FindByMolecularFeature">
      <Location m="316.2022" rt="17.674" y="692509" v="6996040" />
      <Spectrum type="MFE" cpdAlgo="FindByMolecularFeature">
        <MSDetails p="+" />
        <Device type="TimeOfFlight" />
        <MSPeaks>
          <p rt="17.674" x="317.2094" y="692509.13" v="5777715" z="1" s="M+H" />
          <p rt="17.673" x="318.2122" y="131271.36" v="1095645" z="1" s="M+H+1" />
          <p rt="17.667" x="319.2155" y="14276.01" v="122681" z="1" s="M+H+2" />
        </MSPeaks>
      </Spectrum>
    </Compound>
    <Compound algo="FindByMolecularFeature">
      <Location m="280.2405" rt="17.725" y="211089" v="4375387" />
      <Spectrum type="MFE" cpdAlgo="FindByMolecularFeature">
        <MSDetails p="+" />
        <Device type="TimeOfFlight" />
        <MSPeaks>
          <p rt="17.711" x="281.2478" y="23839.89" v="395612" z="1" s="M+H" />
          <p rt="17.740" x="282.2513" y="5305.53" v="53035" z="1" s="M+H+1" />
          <p rt="17.727" x="561.4883" y="211088.89" v="1335333" z="1" s="2M+H" />
          <p rt="17.726" x="562.4914" y="81704.02" v="508686" z="1" s="2M+H+1" />
          <p rt="17.726" x="563.4949" y="16866.45" v="105339" z="1" s="2M+H+2" />
          <p rt="17.716" x="564.4975" y="2299.62" v="14012" z="1" s="2M+H+3" />
        </MSPeaks>
      </Spectrum>
    </Compound>
    <Compound algo="FindByMolecularFeature">
      <Location m="336.1604" rt="17.743" y="62362" v="1113093" />
      <Spectrum type="MFE" cpdAlgo="FindByMolecularFeature">
        <MSDetails p="+" />
        <Device type="TimeOfFlight" />
        <MSPeaks>
          <p rt="17.745" x="337.1677" y="62361.65" v="625349" z="1" s="M+H" />
          <p rt="17.746" x="338.1708" y="14678.55" v="152159" z="1" s="M+H+1" />
          <p rt="17.745" x="339.1637" y="23620.76" v="210070" z="1" s="M+H+2" />
          <p rt="17.731" x="340.1666" y="6181.98" v="62013" z="1" s="M+H+3" />
          <p rt="17.709" x="341.1626" y="4040.16" v="63503" z="1" s="M+H+4" />
        </MSPeaks>
      </Spectrum>
    </Compound>
    <Compound algo="FindByMolecularFeature">
      <Location m="279.0558" rt="17.761" y="69617" v="762966" />
      <Spectrum type="MFE" cpdAlgo="FindByMolecularFeature">
        <MSDetails p="+" />
        <Device type="TimeOfFlight" />
        <MSPeaks>
          <p rt="17.761" x="280.0631" y="69616.63" v="648223" z="1" s="M+H" />
          <p rt="17.763" x="281.0665" y="10780.30" v="99637" z="1" s="M+H+1" />
          <p rt="17.775" x="282.0690" y="1771.60" v="15105" z="1" s="M+H+2" />
        </MSPeaks>
      </Spectrum>
    </Compound>
    <Compound algo="FindByMolecularFeature">
      <Location m="363.2775" rt="17.777" y="111178" v="1000756" />
      <Spectrum type="MFE" cpdAlgo="FindByMolecularFeature">
        <MSDetails p="+" />
        <Device type="TimeOfFlight" />
        <MSPeaks>
          <p rt="17.778" x="364.2848" y="111178.45" v="782863" z="1" s="M+H" />
          <p rt="17.777" x="365.2884" y="27272.58" v="185875" z="1" s="M+H+1" />
          <p rt="17.773" x="366.2922" y="4841.39" v="32018" z="1" s="M+H+2" />
        </MSPeaks>
      </Spectrum>
    </Compound>
    <Compound algo="FindByMolecularFeature">
      <Location m="334.2513" rt="17.822" y="490419" v="4884904" />
      <Spectrum type="MFE" cpdAlgo="FindByMolecularFeature">
        <MSDetails p="+" />
        <Device type="TimeOfFlight" />
        <MSPeaks>
          <p rt="17.822" x="335.2586" y="490418.84" v="3845658" z="1" s="M+H" />
          <p rt="17.822" x="336.2616" y="113486.53" v="919091" z="1" s="M+H+1" />
          <p rt="17.812" x="337.2668" y="13827.30" v="120154" z="1" s="M+H+2" />
        </MSPeaks>
      </Spectrum>
    </Compound>
    <Compound algo="FindByMolecularFeature">
      <Location m="316.2402" rt="17.822" y="157753" v="1519285" />
      <Spectrum type="MFE" cpdAlgo="FindByMolecularFeature">
        <MSDetails p="+" />
        <Device type="TimeOfFlight" />
        <MSPeaks>
          <p rt="17.822" x="317.2474" y="157753.05" v="1218887" z="1" s="M+H" />
          <p rt="17.821" x="318.2507" y="34648.13" v="268242" z="1" s="M+H+1" />
          <p rt="17.824" x="319.2525" y="5947.02" v="32156" z="1" s="M+H+2" />
        </MSPeaks>
      </Spectrum>
    </Compound>
    <Compound algo="FindByMolecularFeature">
      <Location m="352.2619" rt="17.822" y="382543" v="3776232" />
      <Spectrum type="MFE" cpdAlgo="FindByMolecularFeature">
        <MSDetails p="+" />
        <Device type="TimeOfFlight" />
        <MSPeaks>
          <p rt="17.822" x="353.2691" y="382542.97" v="2924720" z="1" s="M+H" />
          <p rt="17.822" x="354.2721" y="81696.34" v="628098" z="1" s="M+H+1" />
          <p rt="17.829" x="355.2812" y="21471.27" v="184184" z="1" s="M+H+2" />
          <p rt="17.824" x="356.2861" y="4415.57" v="39230" z="1" s="M+H+3" />
        </MSPeaks>
      </Spectrum>
    </Compound>
    <Compound algo="FindByMolecularFeature">
      <Location m="374.2437" rt="17.825" y="154957" v="1504488" />
      <Spectrum type="MFE" cpdAlgo="FindByMolecularFeature">
        <MSDetails p="+" />
        <Device type="TimeOfFlight" />
        <MSPeaks>
          <p rt="17.826" x="375.2509" y="154957.42" v="1164836" z="1" s="M+H" />
          <p rt="17.824" x="376.2542" y="37274.00" v="292510" z="1" s="M+H+1" />
          <p rt="17.817" x="377.2577" y="5775.24" v="47142" z="1" s="M+H+2" />
        </MSPeaks>
      </Spectrum>
    </Compound>
    <Compound algo="FindByMolecularFeature">
      <Location m="278.1520" rt="17.942" y="108305" v="1422104" />
      <Spectrum type="MFE" cpdAlgo="FindByMolecularFeature">
        <MSDetails p="+" />
        <Device type="TimeOfFlight" />
        <MSPeaks>
          <p rt="17.942" x="279.1592" y="108305.40" v="1173077" z="1" s="M+H" />
          <p rt="17.940" x="280.1626" y="18869.58" v="216316" z="1" s="M+H+1" />
          <p rt="17.949" x="281.1658" y="3164.98" v="32712" z="1" s="M+H+2" />
        </MSPeaks>
      </Spectrum>
    </Compound>
    <Compound algo="FindByMolecularFeature">
      <Location m="148.0159" rt="17.948" y="241506" v="3356928" />
      <Spectrum type="MFE" cpdAlgo="FindByMolecularFeature">
        <MSDetails p="+" />
        <Device type="TimeOfFlight" />
        <MSPeaks>
          <p rt="17.948" x="149.0232" y="241505.61" v="3089377" z="1" s="M+H" />
          <p rt="17.946" x="150.0266" y="19996.68" v="234298" z="1" s="M+H+1" />
          <p rt="17.962" x="151.0332" y="3360.85" v="33254" z="1" s="M+H+2" />
        </MSPeaks>
      </Spectrum>
    </Compound>
    <Compound algo="FindByMolecularFeature">
      <Location m="300.1338" rt="17.950" y="75899" v="1010262" />
      <Spectrum type="MFE" cpdAlgo="FindByMolecularFeature">
        <MSDetails p="+" />
        <Device type="TimeOfFlight" />
        <MSPeaks>
          <p rt="17.948" x="301.1410" y="75899.05" v="843816" z="1" s="M+H" />
          <p rt="17.949" x="302.1444" y="14286.87" v="158489" z="1" s="M+H+1" />
          <p rt="18.007" x="303.1486" y="2156.88" v="7957" z="1" s="M+H+2" />
        </MSPeaks>
      </Spectrum>
    </Compound>
    <Compound algo="FindByMolecularFeature">
      <Location m="296.2356" rt="18.076" y="443129" v="4560708" />
      <Spectrum type="MFE" cpdAlgo="FindByMolecularFeature">
        <MSDetails p="+" />
        <Device type="TimeOfFlight" />
        <MSPeaks>
          <p rt="18.076" x="297.2429" y="443129.03" v="3719278" z="1" s="M+H" />
          <p rt="18.074" x="298.2465" y="91017.59" v="756594" z="1" s="M+H+1" />
          <p rt="18.080" x="299.2498" y="12692.80" v="84837" z="1" s="M+H+2" />
        </MSPeaks>
      </Spectrum>
    </Compound>
    <Compound algo="FindByMolecularFeature">
      <Location m="382.1970" rt="18.104" y="171495" v="1668221" />
      <Spectrum type="MFE" cpdAlgo="FindByMolecularFeature">
        <MSDetails p="+" />
        <Device type="TimeOfFlight" />
        <MSPeaks>
          <p rt="18.104" x="383.2043" y="171495.06" v="1342346" z="1" s="M+H" />
          <p rt="18.103" x="384.2075" y="35554.85" v="278022" z="1" s="M+H+1" />
          <p rt="18.104" x="385.2105" y="5974.11" v="45004" z="1" s="M+H+2" />
          <p rt="18.064" x="386.2134" y="382.71" v="2849" z="1" s="M+H+3" />
        </MSPeaks>
      </Spectrum>
    </Compound>
    <Compound algo="FindByMolecularFeature">
      <Location m="360.2150" rt="18.108" y="117176" v="1194415" />
      <Spectrum type="MFE" cpdAlgo="FindByMolecularFeature">
        <MSDetails p="+" />
        <Device type="TimeOfFlight" />
        <MSPeaks>
          <p rt="18.108" x="361.2222" y="117175.66" v="966344" z="1" s="M+H" />
          <p rt="18.108" x="362.2256" y="24215.03" v="192068" z="1" s="M+H+1" />
          <p rt="18.104" x="363.2298" y="4349.13" v="30731" z="1" s="M+H+2" />
          <p rt="18.101" x="364.2297" y="497.32" v="5272" z="1" s="M+H+3" />
        </MSPeaks>
      </Spectrum>
    </Compound>
    <Compound algo="FindByMolecularFeature">
      <Location m="250.2296" rt="18.116" y="136906" v="1731912" />
      <Spectrum type="MFE" cpdAlgo="FindByMolecularFeature">
        <MSDetails p="+" />
        <Device type="TimeOfFlight" />
        <MSPeaks>
          <p rt="18.116" x="251.2369" y="136905.64" v="1438856" z="1" s="M+H" />
          <p rt="18.115" x="252.2400" y="24947.67" v="255063" z="1" s="M+H+1" />
          <p rt="18.117" x="253.2454" y="3672.76" v="37993" z="1" s="M+H+2" />
        </MSPeaks>
      </Spectrum>
    </Compound>
    <Compound algo="FindByMolecularFeature">
      <Location m="444.3606" rt="18.123" y="108125" v="1195624" />
      <Spectrum type="MFE" cpdAlgo="FindByMolecularFeature">
        <MSDetails p="+" />
        <Device type="TimeOfFlight" />
        <MSPeaks>
          <p rt="18.122" x="445.3679" y="108125.03" v="869534" z="1" s="M+H" />
          <p rt="18.123" x="446.3711" y="33610.77" v="273090" z="1" s="M+H+1" />
          <p rt="18.126" x="447.3740" y="6659.46" v="48552" z="1" s="M+H+2" />
          <p rt="18.101" x="448.3757" y="610.04" v="4448" z="1" s="M+H+3" />
        </MSPeaks>
      </Spectrum>
    </Compound>
    <Compound algo="FindByMolecularFeature">
      <Location m="334.2510" rt="18.215" y="160651" v="1496514" />
      <Spectrum type="MFE" cpdAlgo="FindByMolecularFeature">
        <MSDetails p="+" />
        <Device type="TimeOfFlight" />
        <MSPeaks>
          <p rt="18.215" x="335.2583" y="160651.16" v="1226193" z="1" s="M+H" />
          <p rt="18.214" x="336.2615" y="36306.39" v="270320" z="1" s="M+H+1" />
        </MSPeaks>
      </Spectrum>
    </Compound>
    <Compound algo="FindByMolecularFeature">
      <Location m="168.1149" rt="18.222" y="81199" v="697480" />
      <Spectrum type="MFE" cpdAlgo="FindByMolecularFeature">
        <MSDetails p="+" />
        <Device type="TimeOfFlight" />
        <MSPeaks>
          <p rt="18.222" x="169.1222" y="81198.91" v="624467" z="1" s="M+H" />
          <p rt="18.225" x="170.1255" y="9966.88" v="73013" z="1" s="M+H+1" />
        </MSPeaks>
      </Spectrum>
    </Compound>
    <Compound algo="FindByMolecularFeature">
      <Location m="1039.6489" rt="18.300" y="57008" v="774513" />
      <Spectrum type="MFE" cpdAlgo="FindByMolecularFeature">
        <MSDetails p="+" />
        <Device type="TimeOfFlight" />
        <MSPeaks>
          <p rt="18.298" x="520.8317" y="57008.26" v="404453" z="2" s="M+2H" />
          <p rt="18.300" x="521.3338" y="36608.51" v="265600" z="2" s="M+2H+1" />
          <p rt="18.302" x="521.8349" y="12735.80" v="92321" z="2" s="M+2H+2" />
          <p rt="18.331" x="522.3479" y="1755.21" v="12139" z="2" s="M+2H+3" />
        </MSPeaks>
      </Spectrum>
    </Compound>
    <Compound algo="FindByMolecularFeature">
      <Location m="227.2252" rt="18.303" y="438636" v="4611432" />
      <Spectrum type="MFE" cpdAlgo="FindByMolecularFeature">
        <MSDetails p="+" />
        <Device type="TimeOfFlight" />
        <MSPeaks>
          <p rt="18.303" x="228.2325" y="438636.47" v="3968482" z="1" s="M+H" />
          <p rt="18.302" x="229.2356" y="68637.30" v="607487" z="1" s="M+H+1" />
          <p rt="18.299" x="230.2421" y="4956.43" v="35463" z="1" s="M+H+2" />
        </MSPeaks>
      </Spectrum>
    </Compound>
    <Compound algo="FindByMolecularFeature">
      <Location m="393.2798" rt="18.354" y="69645" v="676757" />
      <Spectrum type="MFE" cpdAlgo="FindByMolecularFeature">
        <MSDetails p="+" />
        <Device type="TimeOfFlight" />
        <MSPeaks>
          <p rt="18.355" x="394.2871" y="69644.60" v="480673" z="1" s="M+H" />
          <p rt="18.352" x="395.2890" y="24718.33" v="167194" z="1" s="M+H+1" />
          <p rt="18.347" x="396.2919" y="5533.79" v="28889" z="1" s="M+H+2" />
        </MSPeaks>
      </Spectrum>
    </Compound>
    <Compound algo="FindByMolecularFeature">
      <Location m="182.1311" rt="18.427" y="1037250" v="8720444" />
      <Spectrum type="MFE" cpdAlgo="FindByMolecularFeature">
        <MSDetails p="+" />
        <Device type="TimeOfFlight" />
        <MSPeaks>
          <p rt="18.427" x="183.1384" y="1037250.06" v="7681933" z="1" s="M+H" />
          <p rt="18.427" x="184.1414" y="127220.90" v="943941" z="1" s="M+H+1" />
          <p rt="18.434" x="185.1442" y="11558.99" v="83741" z="1" s="M+H+2" />
          <p rt="18.423" x="186.1465" y="1513.18" v="10829" z="1" s="M+H+3" />
        </MSPeaks>
      </Spectrum>
    </Compound>
    <Compound algo="FindByMolecularFeature">
      <Location m="580.3018" rt="18.458" y="161632" v="5769185" />
      <Spectrum type="MFE" cpdAlgo="FindByMolecularFeature">
        <MSDetails p="+" />
        <Device type="TimeOfFlight" />
        <MSPeaks>
          <p rt="18.458" x="581.3090" y="161632.19" v="4238421" z="1" s="M+H" />
          <p rt="18.458" x="582.3123" y="46096.62" v="1222761" z="1" s="M+H+1" />
          <p rt="18.459" x="583.3155" y="9821.42" v="261345" z="1" s="M+H+2" />
          <p rt="18.436" x="584.3188" y="1780.23" v="46658" z="1" s="M+H+3" />
        </MSPeaks>
      </Spectrum>
    </Compound>
    <Compound algo="FindByMolecularFeature">
      <Location m="250.2302" rt="18.462" y="821229" v="11648274" />
      <Spectrum type="MFE" cpdAlgo="FindByMolecularFeature">
        <MSDetails p="+" />
        <Device type="TimeOfFlight" />
        <MSPeaks>
          <p rt="18.462" x="251.2375" y="821228.88" v="9691794" z="1" s="M+H" />
          <p rt="18.460" x="252.2403" y="148498.59" v="1762953" z="1" s="M+H+1" />
          <p rt="18.464" x="253.2437" y="15941.61" v="186913" z="1" s="M+H+2" />
          <p rt="18.451" x="254.2471" y="575.28" v="6614" z="1" s="M+H+3" />
        </MSPeaks>
      </Spectrum>
    </Compound>
    <Compound algo="FindByMolecularFeature">
      <Location m="296.2358" rt="18.492" y="2002966" v="28428160" />
      <Spectrum type="MFE" cpdAlgo="FindByMolecularFeature">
        <MSDetails p="+" />
        <Device type="TimeOfFlight" />
        <MSPeaks>
          <p rt="18.492" x="297.2430" y="2002966.13" v="23176974" z="1" s="M+H" />
          <p rt="18.492" x="298.2462" y="397227.81" v="4599023" z="1" s="M+H+1" />
          <p rt="18.492" x="299.2489" y="51416.64" v="605732" z="1" s="M+H+2" />
          <p rt="18.493" x="300.2518" y="4048.89" v="46433" z="1" s="M+H+3" />
        </MSPeaks>
      </Spectrum>
    </Compound>
    <Compound algo="FindByMolecularFeature">
      <Location m="645.3825" rt="18.500" y="106729" v="1767222" />
      <Spectrum type="MFE" cpdAlgo="FindByMolecularFeature">
        <MSDetails p="+" />
        <Device type="TimeOfFlight" />
        <MSPeaks>
          <p rt="18.500" x="646.3898" y="106728.82" v="970008" z="1" s="M+H" />
          <p rt="18.500" x="647.3945" y="66523.38" v="605013" z="1" s="M+H+1" />
          <p rt="18.500" x="648.3983" y="20748.10" v="192200" z="1" s="M+H+2" />
        </MSPeaks>
      </Spectrum>
    </Compound>
    <Compound algo="FindByMolecularFeature">
      <Location m="648.3906" rt="18.501" y="62194" v="1020094" />
      <Spectrum type="MFE" cpdAlgo="FindByMolecularFeature">
        <MSDetails p="+" />
        <Device type="TimeOfFlight" />
        <MSPeaks>
          <p rt="18.502" x="649.3979" y="62194.23" v="552688" z="1" s="M+H" />
          <p rt="18.500" x="650.4023" y="26381.23" v="231214" z="1" s="M+H+1" />
          <p rt="18.499" x="651.3961" y="26331.70" v="236192" z="1" s="M+H+2" />
        </MSPeaks>
      </Spectrum>
    </Compound>
    <Compound algo="FindByMolecularFeature">
      <Location m="395.1557" rt="18.503" y="152130" v="2245626" />
      <Spectrum type="MFE" cpdAlgo="FindByMolecularFeature">
        <MSDetails p="+" />
        <Device type="TimeOfFlight" />
        <MSPeaks>
          <p rt="18.503" x="396.1629" y="152129.52" v="1840356" z="1" s="M+H" />
          <p rt="18.506" x="397.1659" y="33313.82" v="405270" z="1" s="M+H+1" />
        </MSPeaks>
      </Spectrum>
    </Compound>
    <Compound algo="FindByMolecularFeature">
      <Location m="614.4524" rt="18.505" y="153961" v="2354623" />
      <Spectrum type="MFE" cpdAlgo="FindByMolecularFeature">
        <MSDetails p="+" />
        <Device type="TimeOfFlight" />
        <MSPeaks>
          <p rt="18.505" x="615.4597" y="153960.72" v="1558340" z="1" s="M+H" />
          <p rt="18.505" x="616.4629" y="62960.29" v="635911" z="1" s="M+H+1" />
          <p rt="18.507" x="617.4618" y="15904.48" v="160373" z="1" s="M+H+2" />
        </MSPeaks>
      </Spectrum>
    </Compound>
    <Compound algo="FindByMolecularFeature">
      <Location m="391.1811" rt="18.513" y="112024" v="2965436" />
      <Spectrum type="MFE" cpdAlgo="FindByMolecularFeature">
        <MSDetails p="+" />
        <Device type="TimeOfFlight" />
        <MSPeaks>
          <p rt="18.467" x="196.5981" y="6165.73" v="70721" z="2" s="M+2H" />
          <p rt="18.458" x="197.0954" y="1721.29" v="14579" z="2" s="M+2H+1" />
          <p rt="18.430" x="197.5982" y="3590.25" v="34314" z="2" s="M+2H+2" />
          <p rt="18.500" x="392.1884" y="45055.01" v="552375" z="1" s="M+H" />
          <p rt="18.500" x="393.1916" y="10460.81" v="133466" z="1" s="M+H+1" />
          <p rt="18.507" x="394.1888" y="112024.13" v="1367350" z="1" s="M+H+2" />
          <p rt="18.507" x="395.1920" y="29728.16" v="363063" z="1" s="M+H+3" />
          <p rt="18.565" x="396.1798" y="21327.15" v="254352" z="1" s="M+H+4" />
          <p rt="18.511" x="397.1827" y="4431.92" v="55875" z="1" s="M+H+5" />
          <p rt="18.499" x="398.1800" y="9793.49" v="119342" z="1" s="M+H+6" />
        </MSPeaks>
      </Spectrum>
    </Compound>
    <Compound algo="FindByMolecularFeature">
      <Location m="318.2179" rt="18.519" y="1248401" v="15907226" />
      <Spectrum type="MFE" cpdAlgo="FindByMolecularFeature">
        <MSDetails p="+" />
        <Device type="TimeOfFlight" />
        <MSPeaks>
          <p rt="18.519" x="319.2251" y="1248400.63" v="12848786" z="1" s="M+H" />
          <p rt="18.518" x="320.2281" y="249487.02" v="2566483" z="1" s="M+H+1" />
          <p rt="18.516" x="321.2313" y="27310.30" v="279700" z="1" s="M+H+2" />
          <p rt="18.515" x="322.2342" y="2167.70" v="22026" z="1" s="M+H+3" />
          <p rt="18.511" x="637.4415" y="5430.77" v="53149" z="1" s="2M+H" />
          <p rt="18.498" x="638.4480" y="2565.24" v="25595" z="1" s="2M+H+1" />
          <p rt="18.499" x="639.4382" y="1570.33" v="16372" z="1" s="2M+H+2" />
        </MSPeaks>
      </Spectrum>
    </Compound>
    <Compound algo="FindByMolecularFeature">
      <Location m="334.1906" rt="18.521" y="51789" v="719031" />
      <Spectrum type="MFE" cpdAlgo="FindByMolecularFeature">
        <MSDetails p="+" />
        <Device type="TimeOfFlight" />
        <MSPeaks>
          <p rt="18.521" x="335.1979" y="51789.40" v="553171" z="1" s="M+H" />
          <p rt="18.522" x="336.2010" y="10013.87" v="106701" z="1" s="M+H+1" />
          <p rt="18.528" x="337.1985" y="5529.28" v="59159" z="1" s="M+H+2" />
        </MSPeaks>
      </Spectrum>
    </Compound>
    <Compound algo="FindByMolecularFeature">
      <Location m="232.2191" rt="18.528" y="159113" v="1634023" />
      <Spectrum type="MFE" cpdAlgo="FindByMolecularFeature">
        <MSDetails p="+" />
        <Device type="TimeOfFlight" />
        <MSPeaks>
          <p rt="18.528" x="233.2263" y="159112.67" v="1347999" z="1" s="M+H" />
          <p rt="18.528" x="234.2296" y="29979.20" v="258345" z="1" s="M+H+1" />
          <p rt="18.528" x="235.2354" y="3480.01" v="27680" z="1" s="M+H+2" />
        </MSPeaks>
      </Spectrum>
    </Compound>
    <Compound algo="FindByMolecularFeature">
      <Location m="278.2251" rt="18.528" y="3707604" v="37484292" />
      <Spectrum type="MFE" cpdAlgo="FindByMolecularFeature">
        <MSDetails p="+" />
        <Device type="TimeOfFlight" />
        <MSPeaks>
          <p rt="18.528" x="279.2324" y="3707603.75" v="31070216" z="1" sat="true" s="M+H" />
          <p rt="18.529" x="280.2359" y="722291.06" v="5805451" z="1" s="M+H+1" />
          <p rt="18.528" x="281.2390" y="68676.56" v="574520" z="1" s="M+H+2" />
          <p rt="18.514" x="282.2420" y="4315.77" v="34106" z="1" s="M+H+3" />
        </MSPeaks>
      </Spectrum>
    </Compound>
    <Compound algo="FindByMolecularFeature">
      <Location m="260.2143" rt="18.530" y="298007" v="2804956" />
      <Spectrum type="MFE" cpdAlgo="FindByMolecularFeature">
        <MSDetails p="+" />
        <Device type="TimeOfFlight" />
        <MSPeaks>
          <p rt="18.530" x="261.2216" y="298007.00" v="2371699" z="1" s="M+H" />
          <p rt="18.529" x="262.2246" y="54177.24" v="433257" z="1" s="M+H+1" />
        </MSPeaks>
      </Spectrum>
    </Compound>
    <Compound algo="FindByMolecularFeature">
      <Location m="242.2035" rt="18.531" y="78329" v="747306" />
      <Spectrum type="MFE" cpdAlgo="FindByMolecularFeature">
        <MSDetails p="+" />
        <Device type="TimeOfFlight" />
        <MSPeaks>
          <p rt="18.532" x="243.2108" y="78329.34" v="613074" z="1" s="M+H" />
          <p rt="18.529" x="244.2141" y="16404.85" v="128055" z="1" s="M+H+1" />
          <p rt="18.518" x="245.2222" y="1909.08" v="6178" z="1" s="M+H+2" />
        </MSPeaks>
      </Spectrum>
    </Compound>
    <Compound algo="FindByMolecularFeature">
      <Location m="352.2616" rt="18.664" y="58908" v="594125" />
      <Spectrum type="MFE" cpdAlgo="FindByMolecularFeature">
        <MSDetails p="+" />
        <Device type="TimeOfFlight" />
        <MSPeaks>
          <p rt="18.663" x="353.2689" y="58908.20" v="496096" z="1" s="M+H" />
          <p rt="18.666" x="354.2721" y="11858.84" v="98029" z="1" s="M+H+1" />
        </MSPeaks>
      </Spectrum>
    </Compound>
    <Compound algo="FindByMolecularFeature">
      <Location m="327.2565" rt="18.670" y="102263" v="1157212" />
      <Spectrum type="MFE" cpdAlgo="FindByMolecularFeature">
        <MSDetails p="+" />
        <Device type="TimeOfFlight" />
        <MSPeaks>
          <p rt="18.671" x="328.2638" y="102263.23" v="894305" z="1" s="M+H" />
          <p rt="18.667" x="329.2669" y="25157.13" v="235742" z="1" s="M+H+1" />
          <p rt="18.673" x="330.2705" y="4065.52" v="21237" z="1" s="M+H+2" />
          <p rt="18.667" x="331.2687" y="944.06" v="5927" z="1" s="M+H+3" />
        </MSPeaks>
      </Spectrum>
    </Compound>
    <Compound algo="FindByMolecularFeature">
      <Location m="643.4872" rt="18.760" y="50713" v="957031" />
      <Spectrum type="MFE" cpdAlgo="FindByMolecularFeature">
        <MSDetails p="+" />
        <Device type="TimeOfFlight" />
        <MSPeaks>
          <p rt="18.760" x="644.4945" y="50713.16" v="655688" z="1" s="M+H" />
          <p rt="18.761" x="645.4979" y="17803.92" v="235055" z="1" s="M+H+1" />
          <p rt="18.761" x="646.4998" y="5063.59" v="66288" z="1" s="M+H+2" />
        </MSPeaks>
      </Spectrum>
    </Compound>
    <Compound algo="FindByMolecularFeature">
      <Location m="282.2558" rt="18.763" y="51231" v="489650" />
      <Spectrum type="MFE" cpdAlgo="FindByMolecularFeature">
        <MSDetails p="+" />
        <Device type="TimeOfFlight" />
        <MSPeaks>
          <p rt="18.762" x="283.2631" y="51230.80" v="377181" z="1" s="M+H" />
          <p rt="18.759" x="284.2666" y="12244.44" v="97454" z="1" s="M+H+1" />
          <p rt="18.792" x="285.2659" y="2162.61" v="15015" z="1" s="M+H+2" />
        </MSPeaks>
      </Spectrum>
    </Compound>
    <Compound algo="FindByMolecularFeature">
      <Location m="323.2831" rt="18.791" y="1196436" v="12296966" />
      <Spectrum type="MFE" cpdAlgo="FindByMolecularFeature">
        <MSDetails p="+" />
        <Device type="TimeOfFlight" />
        <MSPeaks>
          <p rt="18.791" x="324.2904" y="1196436.13" v="9724896" z="1" s="M+H" />
          <p rt="18.791" x="325.2934" y="272087.88" v="2217041" z="1" s="M+H+1" />
          <p rt="18.790" x="326.2963" y="33506.25" v="272715" z="1" s="M+H+2" />
          <p rt="18.794" x="327.2977" y="3948.09" v="30890" z="1" s="M+H+3" />
          <p rt="18.783" x="647.5720" y="3492.43" v="18624" z="1" s="2M+H" />
          <p rt="18.778" x="648.5754" y="1547.26" v="7088" z="1" s="2M+H+1" />
        </MSPeaks>
      </Spectrum>
    </Compound>
    <Compound algo="FindByMolecularFeature">
      <Location m="345.2644" rt="18.791" y="58913" v="594033" />
      <Spectrum type="MFE" cpdAlgo="FindByMolecularFeature">
        <MSDetails p="+" />
        <Device type="TimeOfFlight" />
        <MSPeaks>
          <p rt="18.791" x="346.2717" y="58913.23" v="483823" z="1" s="M+H" />
          <p rt="18.792" x="347.2753" y="13605.24" v="110210" z="1" s="M+H+1" />
        </MSPeaks>
      </Spectrum>
    </Compound>
    <Compound algo="FindByMolecularFeature">
      <Location m="232.2189" rt="18.829" y="87322" v="837453" />
      <Spectrum type="MFE" cpdAlgo="FindByMolecularFeature">
        <MSDetails p="+" />
        <Device type="TimeOfFlight" />
        <MSPeaks>
          <p rt="18.829" x="233.2262" y="87321.59" v="687445" z="1" s="M+H" />
          <p rt="18.826" x="234.2296" y="16902.74" v="135802" z="1" s="M+H+1" />
          <p rt="18.813" x="235.2354" y="1961.16" v="14206" z="1" s="M+H+2" />
        </MSPeaks>
      </Spectrum>
    </Compound>
    <Compound algo="FindByMolecularFeature">
      <Location m="599.4611" rt="18.829" y="72568" v="1013916" />
      <Spectrum type="MFE" cpdAlgo="FindByMolecularFeature">
        <MSDetails p="+" />
        <Device type="TimeOfFlight" />
        <MSPeaks>
          <p rt="18.827" x="600.4684" y="72567.59" v="690727" z="1" s="M+H" />
          <p rt="18.832" x="601.4716" y="25105.08" v="254533" z="1" s="M+H+1" />
          <p rt="18.842" x="602.4697" y="7786.70" v="63811" z="1" s="M+H+2" />
          <p rt="18.809" x="603.4718" y="623.17" v="4845" z="1" s="M+H+3" />
        </MSPeaks>
      </Spectrum>
    </Compound>
    <Compound algo="FindByMolecularFeature">
      <Location m="555.4350" rt="18.923" y="104410" v="1908697" />
      <Spectrum type="MFE" cpdAlgo="FindByMolecularFeature">
        <MSDetails p="+" />
        <Device type="TimeOfFlight" />
        <MSPeaks>
          <p rt="18.923" x="556.4422" y="104409.67" v="1382237" z="1" s="M+H" />
          <p rt="18.926" x="557.4454" y="32541.38" v="416914" z="1" s="M+H+1" />
          <p rt="18.917" x="558.4473" y="7390.09" v="94013" z="1" s="M+H+2" />
          <p rt="18.915" x="559.4467" y="1249.09" v="15534" z="1" s="M+H+3" />
        </MSPeaks>
      </Spectrum>
    </Compound>
    <Compound algo="FindByMolecularFeature">
      <Location m="260.2141" rt="18.967" y="113275" v="1028381" />
      <Spectrum type="MFE" cpdAlgo="FindByMolecularFeature">
        <MSDetails p="+" />
        <Device type="TimeOfFlight" />
        <MSPeaks>
          <p rt="18.967" x="261.2214" y="113274.61" v="865890" z="1" s="M+H" />
          <p rt="18.967" x="262.2247" y="21336.41" v="162491" z="1" s="M+H+1" />
        </MSPeaks>
      </Spectrum>
    </Compound>
    <Compound algo="FindByMolecularFeature">
      <Location m="352.2620" rt="18.976" y="458510" v="4500055" />
      <Spectrum type="MFE" cpdAlgo="FindByMolecularFeature">
        <MSDetails p="+" />
        <Device type="TimeOfFlight" />
        <MSPeaks>
          <p rt="18.976" x="353.2693" y="458509.56" v="3617419" z="1" s="M+H" />
          <p rt="18.975" x="354.2722" y="96832.16" v="764247" z="1" s="M+H+1" />
          <p rt="18.974" x="355.2770" y="13437.42" v="111125" z="1" s="M+H+2" />
          <p rt="18.960" x="356.2853" y="957.96" v="7262" z="1" s="M+H+3" />
        </MSPeaks>
      </Spectrum>
    </Compound>
    <Compound algo="FindByMolecularFeature">
      <Location m="405.1732" rt="18.981" y="53213" v="835220" />
      <Spectrum type="MFE" cpdAlgo="FindByMolecularFeature">
        <MSDetails p="+" />
        <Device type="TimeOfFlight" />
        <MSPeaks>
          <p rt="18.980" x="406.1804" y="53212.56" v="526940" z="1" s="M+H" />
          <p rt="18.983" x="407.1860" y="25101.31" v="253393" z="1" s="M+H+1" />
          <p rt="18.979" x="408.1902" y="5703.08" v="54887" z="1" s="M+H+2" />
        </MSPeaks>
      </Spectrum>
    </Compound>
    <Compound algo="FindByMolecularFeature">
      <Location m="332.1439" rt="18.982" y="52753" v="713721" />
      <Spectrum type="MFE" cpdAlgo="FindByMolecularFeature">
        <MSDetails p="+" />
        <Device type="TimeOfFlight" />
        <MSPeaks>
          <p rt="18.981" x="333.1511" y="52753.16" v="499018" z="1" s="M+H" />
          <p rt="18.984" x="334.1543" y="12232.83" v="116844" z="1" s="M+H+1" />
          <p rt="18.985" x="335.1535" y="8422.08" v="80183" z="1" s="M+H+2" />
          <p rt="18.975" x="336.1577" y="1926.83" v="17676" z="1" s="M+H+3" />
        </MSPeaks>
      </Spectrum>
    </Compound>
    <Compound algo="FindByMolecularFeature">
      <Location m="374.2436" rt="18.982" y="115979" v="1278558" />
      <Spectrum type="MFE" cpdAlgo="FindByMolecularFeature">
        <MSDetails p="+" />
        <Device type="TimeOfFlight" />
        <MSPeaks>
          <p rt="18.946" x="188.1274" y="3252.33" v="27243" z="2" s="M+2H" />
          <p rt="18.984" x="375.2509" y="115979.33" v="1008764" z="1" s="M+H" />
          <p rt="18.988" x="376.2545" y="26611.03" v="231103" z="1" s="M+H+1" />
          <p rt="18.943" x="377.2638" y="4859.85" v="11448" z="1" s="M+H+2" />
        </MSPeaks>
      </Spectrum>
    </Compound>
    <Compound algo="FindByMolecularFeature">
      <Location m="264.2453" rt="18.987" y="121037" v="1145615" />
      <Spectrum type="MFE" cpdAlgo="FindByMolecularFeature">
        <MSDetails p="+" />
        <Device type="TimeOfFlight" />
        <MSPeaks>
          <p rt="18.987" x="265.2526" y="121036.86" v="941664" z="1" s="M+H" />
          <p rt="18.988" x="266.2557" y="22449.54" v="175838" z="1" s="M+H+1" />
          <p rt="18.973" x="267.2659" y="3255.44" v="28114" z="1" s="M+H+2" />
        </MSPeaks>
      </Spectrum>
    </Compound>
    <Compound algo="FindByMolecularFeature">
      <Location m="282.2560" rt="18.987" y="169980" v="1677588" />
      <Spectrum type="MFE" cpdAlgo="FindByMolecularFeature">
        <MSDetails p="+" />
        <Device type="TimeOfFlight" />
        <MSPeaks>
          <p rt="18.988" x="283.2633" y="169979.70" v="1356130" z="1" s="M+H" />
          <p rt="18.986" x="284.2666" y="35923.54" v="287806" z="1" s="M+H+1" />
          <p rt="18.981" x="285.2694" y="5037.87" v="33653" z="1" s="M+H+2" />
        </MSPeaks>
      </Spectrum>
    </Compound>
    <Compound algo="FindByMolecularFeature">
      <Location m="511.4088" rt="19.002" y="129899" v="2394661" />
      <Spectrum type="MFE" cpdAlgo="FindByMolecularFeature">
        <MSDetails p="+" />
        <Device type="TimeOfFlight" />
        <MSPeaks>
          <p rt="19.002" x="512.4161" y="129898.95" v="1759270" z="1" s="M+H" />
          <p rt="19.003" x="513.4193" y="36825.18" v="498117" z="1" s="M+H+1" />
          <p rt="19.009" x="514.4209" y="8676.50" v="116666" z="1" s="M+H+2" />
          <p rt="19.005" x="515.4220" y="1532.60" v="20608" z="1" s="M+H+3" />
        </MSPeaks>
      </Spectrum>
    </Compound>
    <Compound algo="FindByMolecularFeature">
      <Location m="253.2411" rt="19.013" y="1495081" v="15322285" />
      <Spectrum type="MFE" cpdAlgo="FindByMolecularFeature">
        <MSDetails p="+" />
        <Device type="TimeOfFlight" />
        <MSPeaks>
          <p rt="19.013" x="254.2484" y="1495080.50" v="12749725" z="1" s="M+H" />
          <p rt="19.013" x="255.2514" y="256052.39" v="2199627" z="1" s="M+H+1" />
          <p rt="19.013" x="256.2544" y="24487.52" v="208867" z="1" s="M+H+2" />
          <p rt="19.007" x="257.2576" y="1799.67" v="14756" z="1" s="M+H+3" />
          <p rt="19.014" x="507.4883" y="8311.16" v="54546" z="1" s="2M+H" />
          <p rt="19.019" x="508.4910" y="2432.87" v="18357" z="1" s="2M+H+1" />
          <p rt="19.012" x="509.4944" y="854.34" v="1753" z="1" s="2M+H+2" />
        </MSPeaks>
      </Spectrum>
    </Compound>
    <Compound algo="FindByMolecularFeature">
      <Location m="467.3826" rt="19.081" y="129874" v="2381553" />
      <Spectrum type="MFE" cpdAlgo="FindByMolecularFeature">
        <MSDetails p="+" />
        <Device type="TimeOfFlight" />
        <MSPeaks>
          <p rt="19.082" x="468.3899" y="129874.20" v="1788323" z="1" s="M+H" />
          <p rt="19.079" x="469.3929" y="35693.09" v="480466" z="1" s="M+H+1" />
          <p rt="19.081" x="470.3937" y="7233.24" v="98961" z="1" s="M+H+2" />
          <p rt="19.100" x="471.3937" y="1035.40" v="13803" z="1" s="M+H+3" />
        </MSPeaks>
      </Spectrum>
    </Compound>
    <Compound algo="FindByMolecularFeature">
      <Location m="617.4208" rt="19.089" y="54378" v="650921" />
      <Spectrum type="MFE" cpdAlgo="FindByMolecularFeature">
        <MSDetails p="+" />
        <Device type="TimeOfFlight" />
        <MSPeaks>
          <p rt="19.090" x="618.4281" y="54377.81" v="389069" z="1" s="M+H" />
          <p rt="19.087" x="619.4323" y="27530.69" v="190070" z="1" s="M+H+1" />
          <p rt="19.086" x="620.4360" y="7736.60" v="59063" z="1" s="M+H+2" />
          <p rt="19.084" x="621.4372" y="1379.51" v="12719" z="1" s="M+H+3" />
        </MSPeaks>
      </Spectrum>
    </Compound>
    <Compound algo="FindByMolecularFeature">
      <Location m="423.3562" rt="19.150" y="97018" v="1781728" />
      <Spectrum type="MFE" cpdAlgo="FindByMolecularFeature">
        <MSDetails p="+" />
        <Device type="TimeOfFlight" />
        <MSPeaks>
          <p rt="19.149" x="424.3635" y="97018.40" v="1306185" z="1" s="M+H" />
          <p rt="19.150" x="425.3671" y="28827.83" v="399786" z="1" s="M+H+1" />
          <p rt="19.163" x="426.3669" y="5476.52" v="75757" z="1" s="M+H+2" />
        </MSPeaks>
      </Spectrum>
    </Compound>
    <Compound algo="FindByMolecularFeature">
      <Location m="365.2932" rt="19.185" y="258322" v="2619979" />
      <Spectrum type="MFE" cpdAlgo="FindByMolecularFeature">
        <MSDetails p="+" />
        <Device type="TimeOfFlight" />
        <MSPeaks>
          <p rt="19.185" x="366.3005" y="258321.61" v="2017765" z="1" s="M+H" />
          <p rt="19.184" x="367.3034" y="63697.09" v="501510" z="1" s="M+H+1" />
          <p rt="19.188" x="368.3066" y="10531.02" v="85314" z="1" s="M+H+2" />
          <p rt="19.146" x="369.3115" y="1556.76" v="15390" z="1" s="M+H+3" />
        </MSPeaks>
      </Spectrum>
    </Compound>
    <Compound algo="FindByMolecularFeature">
      <Location m="241.2406" rt="19.260" y="98457" v="740349" />
      <Spectrum type="MFE" cpdAlgo="FindByMolecularFeature">
        <MSDetails p="+" />
        <Device type="TimeOfFlight" />
        <MSPeaks>
          <p rt="19.259" x="242.2479" y="98456.52" v="635741" z="1" s="M+H" />
          <p rt="19.261" x="243.2509" y="16179.25" v="104608" z="1" s="M+H+1" />
        </MSPeaks>
      </Spectrum>
    </Compound>
    <Compound algo="FindByMolecularFeature">
      <Location m="241.2406" rt="19.400" y="90900" v="921638" />
      <Spectrum type="MFE" cpdAlgo="FindByMolecularFeature">
        <MSDetails p="+" />
        <Device type="TimeOfFlight" />
        <MSPeaks>
          <p rt="19.400" x="242.2479" y="90899.62" v="792395" z="1" s="M+H" />
          <p rt="19.401" x="243.2509" y="14815.66" v="129243" z="1" s="M+H+1" />
        </MSPeaks>
      </Spectrum>
    </Compound>
    <Compound algo="FindByMolecularFeature">
      <Location m="253.2407" rt="19.403" y="51653" v="635884" />
      <Spectrum type="MFE" cpdAlgo="FindByMolecularFeature">
        <MSDetails p="+" />
        <Device type="TimeOfFlight" />
        <MSPeaks>
          <p rt="19.403" x="254.2480" y="51652.77" v="537675" z="1" s="M+H" />
          <p rt="19.401" x="255.2511" y="9434.58" v="98209" z="1" s="M+H+1" />
        </MSPeaks>
      </Spectrum>
    </Compound>
    <Compound algo="FindByMolecularFeature">
      <Location m="430.3451" rt="19.451" y="219399" v="2320789" />
      <Spectrum type="MFE" cpdAlgo="FindByMolecularFeature">
        <MSDetails p="+" />
        <Device type="TimeOfFlight" />
        <MSPeaks>
          <p rt="19.451" x="431.3524" y="219399.08" v="1701487" z="1" s="M+H" />
          <p rt="19.452" x="432.3556" y="66183.24" v="517826" z="1" s="M+H+1" />
          <p rt="19.452" x="433.3588" y="11612.72" v="88230" z="1" s="M+H+2" />
          <p rt="19.468" x="434.3602" y="1793.72" v="13246" z="1" s="M+H+3" />
        </MSPeaks>
      </Spectrum>
    </Compound>
    <Compound algo="FindByMolecularFeature">
      <Location m="452.3271" rt="19.453" y="196426" v="2236284" />
      <Spectrum type="MFE" cpdAlgo="FindByMolecularFeature">
        <MSDetails p="+" />
        <Device type="TimeOfFlight" />
        <MSPeaks>
          <p rt="19.453" x="453.3344" y="196425.73" v="1605140" z="1" s="M+H" />
          <p rt="19.453" x="454.3374" y="60448.41" v="498331" z="1" s="M+H+1" />
          <p rt="19.456" x="455.3460" y="12765.17" v="118424" z="1" s="M+H+2" />
          <p rt="19.451" x="456.3548" y="1758.95" v="14389" z="1" s="M+H+3" />
        </MSPeaks>
      </Spectrum>
    </Compound>
    <Compound algo="FindByMolecularFeature">
      <Location m="339.2776" rt="19.470" y="133227" v="1174597" />
      <Spectrum type="MFE" cpdAlgo="FindByMolecularFeature">
        <MSDetails p="+" />
        <Device type="TimeOfFlight" />
        <MSPeaks>
          <p rt="19.469" x="340.2848" y="133227.00" v="928907" z="1" s="M+H" />
          <p rt="19.474" x="341.2879" y="31916.13" v="222169" z="1" s="M+H+1" />
          <p rt="19.471" x="342.2909" y="3421.10" v="23521" z="1" s="M+H+2" />
        </MSPeaks>
      </Spectrum>
    </Compound>
    <Compound algo="FindByMolecularFeature">
      <Location m="280.2402" rt="19.487" y="59192" v="521318" />
      <Spectrum type="MFE" cpdAlgo="FindByMolecularFeature">
        <MSDetails p="+" />
        <Device type="TimeOfFlight" />
        <MSPeaks>
          <p rt="19.487" x="281.2475" y="59192.46" v="435975" z="1" s="M+H" />
          <p rt="19.489" x="282.2513" y="12444.26" v="85343" z="1" s="M+H+1" />
        </MSPeaks>
      </Spectrum>
    </Compound>
    <Compound algo="FindByMolecularFeature">
      <Location m="339.2780" rt="19.759" y="547244" v="6198003" />
      <Spectrum type="MFE" cpdAlgo="FindByMolecularFeature">
        <MSDetails p="+" />
        <Device type="TimeOfFlight" />
        <MSPeaks>
          <p rt="19.760" x="340.2853" y="547244.13" v="4867194" z="1" s="M+H" />
          <p rt="19.759" x="341.2881" y="130115.54" v="1158631" z="1" s="M+H+1" />
          <p rt="19.756" x="342.2909" y="16546.09" v="150122" z="1" s="M+H+2" />
          <p rt="19.738" x="343.2920" y="2502.53" v="22056" z="1" s="M+H+3" />
        </MSPeaks>
      </Spectrum>
    </Compound>
    <Compound algo="FindByMolecularFeature">
      <Location m="241.2408" rt="19.773" y="60923" v="608441" />
      <Spectrum type="MFE" cpdAlgo="FindByMolecularFeature">
        <MSDetails p="+" />
        <Device type="TimeOfFlight" />
        <MSPeaks>
          <p rt="19.773" x="242.2480" y="60923.43" v="511903" z="1" s="M+H" />
          <p rt="19.774" x="243.2511" y="10522.31" v="91456" z="1" s="M+H+1" />
          <p rt="19.764" x="244.2546" y="1038.43" v="5083" z="1" s="M+H+2" />
        </MSPeaks>
      </Spectrum>
    </Compound>
    <Compound algo="FindByMolecularFeature">
      <Location m="279.2569" rt="19.869" y="1506296" v="14501454" />
      <Spectrum type="MFE" cpdAlgo="FindByMolecularFeature">
        <MSDetails p="+" />
        <Device type="TimeOfFlight" />
        <MSPeaks>
          <p rt="19.869" x="280.2641" y="1506296.38" v="11818820" z="1" s="M+H" />
          <p rt="19.870" x="281.2668" y="309953.84" v="2431745" z="1" s="M+H+1" />
          <p rt="19.867" x="282.2695" y="33029.99" v="250889" z="1" s="M+H+2" />
        </MSPeaks>
      </Spectrum>
    </Compound>
    <Compound algo="FindByMolecularFeature">
      <Location m="262.2297" rt="19.870" y="200551" v="2352327" />
      <Spectrum type="MFE" cpdAlgo="FindByMolecularFeature">
        <MSDetails p="+" />
        <Device type="TimeOfFlight" />
        <MSPeaks>
          <p rt="19.870" x="263.2370" y="200550.92" v="1974065" z="1" s="M+H" />
          <p rt="19.872" x="264.2403" y="39786.43" v="346807" z="1" s="M+H+1" />
          <p rt="19.855" x="265.2489" y="3578.47" v="31455" z="1" s="M+H+2" />
        </MSPeaks>
      </Spectrum>
    </Compound>
    <Compound algo="FindByMolecularFeature">
      <Location m="184.0736" rt="19.949" y="109272" v="1013572" />
      <Spectrum type="MFE" cpdAlgo="FindByMolecularFeature">
        <MSDetails p="+" />
        <Device type="TimeOfFlight" />
        <MSPeaks>
          <p rt="19.949" x="185.0809" y="109271.90" v="886829" z="1" s="M+H" />
          <p rt="19.946" x="186.0846" y="12436.08" v="108531" z="1" s="M+H+1" />
          <p rt="19.963" x="187.0881" y="2358.12" v="18213" z="1" s="M+H+2" />
        </MSPeaks>
      </Spectrum>
    </Compound>
    <Compound algo="FindByMolecularFeature">
      <Location m="272.0898" rt="19.949" y="193324" v="1871235" />
      <Spectrum type="MFE" cpdAlgo="FindByMolecularFeature">
        <MSDetails p="+" />
        <Device type="TimeOfFlight" />
        <MSPeaks>
          <p rt="19.949" x="273.0971" y="193324.48" v="1605589" z="1" s="M+H" />
          <p rt="19.950" x="274.1003" y="26190.73" v="219400" z="1" s="M+H+1" />
          <p rt="19.958" x="275.1024" y="4754.33" v="44435" z="1" s="M+H+2" />
          <p rt="19.905" x="276.1053" y="91.73" v="1811" z="1" s="M+H+3" />
        </MSPeaks>
      </Spectrum>
    </Compound>
    <Compound algo="FindByMolecularFeature">
      <Location m="258.1470" rt="19.949" y="147371" v="1464008" />
      <Spectrum type="MFE" cpdAlgo="FindByMolecularFeature">
        <MSDetails p="+" />
        <Device type="TimeOfFlight" />
        <MSPeaks>
          <p rt="19.949" x="259.1543" y="147370.83" v="1257822" z="1" s="M+H" />
          <p rt="19.950" x="260.1574" y="21358.53" v="173825" z="1" s="M+H+1" />
          <p rt="19.957" x="261.1593" y="3561.88" v="32361" z="1" s="M+H+2" />
        </MSPeaks>
      </Spectrum>
    </Compound>
    <Compound algo="FindByMolecularFeature">
      <Location m="360.2155" rt="19.950" y="496999" v="5265232" />
      <Spectrum type="MFE" cpdAlgo="FindByMolecularFeature">
        <MSDetails p="+" />
        <Device type="TimeOfFlight" />
        <MSPeaks>
          <p rt="19.950" x="361.2227" y="496999.38" v="4237043" z="1" s="M+H" />
          <p rt="19.951" x="362.2257" y="99204.41" v="859744" z="1" s="M+H+1" />
          <p rt="19.951" x="363.2285" y="15878.92" v="137775" z="1" s="M+H+2" />
          <p rt="19.903" x="364.2222" y="3057.85" v="30669" z="1" s="M+H+3" />
        </MSPeaks>
      </Spectrum>
    </Compound>
    <Compound algo="FindByMolecularFeature">
      <Location m="328.1529" rt="19.950" y="1493695" v="15320849" />
      <Spectrum type="MFE" cpdAlgo="FindByMolecularFeature">
        <MSDetails p="+" />
        <Device type="TimeOfFlight" />
        <MSPeaks>
          <p rt="19.950" x="329.1602" y="1493695.13" v="12763665" z="1" s="M+H" />
          <p rt="19.950" x="330.1633" y="258858.13" v="2178793" z="1" s="M+H+1" />
          <p rt="19.949" x="331.1654" y="39217.26" v="335948" z="1" s="M+H+2" />
          <p rt="19.950" x="332.1683" y="5343.47" v="42443" z="1" s="M+H+3" />
        </MSPeaks>
      </Spectrum>
    </Compound>
    <Compound algo="FindByMolecularFeature">
      <Location m="128.0110" rt="19.950" y="88347" v="791795" />
      <Spectrum type="MFE" cpdAlgo="FindByMolecularFeature">
        <MSDetails p="+" />
        <Device type="TimeOfFlight" />
        <MSPeaks>
          <p rt="19.950" x="129.0183" y="88347.49" v="739299" z="1" s="M+H" />
          <p rt="19.947" x="130.0214" y="5938.76" v="44595" z="1" s="M+H+1" />
          <p rt="19.935" x="131.0228" y="1230.77" v="7900" z="1" s="M+H+2" />
        </MSPeaks>
      </Spectrum>
    </Compound>
    <Compound algo="FindByMolecularFeature">
      <Location m="402.2261" rt="19.950" y="5163509" v="57197708" />
      <Spectrum type="MFE" cpdAlgo="FindByMolecularFeature">
        <MSDetails p="+" />
        <Device type="TimeOfFlight" />
        <MSPeaks>
          <p rt="19.950" x="403.2334" y="5163509.00" v="45129668" z="1" sat="true" s="M+H" />
          <p rt="19.950" x="404.2370" y="1155427.38" v="10186730" z="1" s="M+H+1" />
          <p rt="19.949" x="405.2390" y="189884.25" v="1633798" z="1" s="M+H+2" />
          <p rt="19.950" x="406.2414" y="27748.84" v="222171" z="1" s="M+H+3" />
          <p rt="19.948" x="407.2472" y="3158.13" v="25338" z="1" s="M+H+4" />
        </MSPeaks>
      </Spectrum>
    </Compound>
    <Compound algo="FindByMolecularFeature">
      <Location m="212.0684" rt="19.950" y="83381" v="748595" />
      <Spectrum type="MFE" cpdAlgo="FindByMolecularFeature">
        <MSDetails p="+" />
        <Device type="TimeOfFlight" />
        <MSPeaks>
          <p rt="19.950" x="213.0757" y="83380.69" v="661155" z="1" s="M+H" />
          <p rt="19.947" x="214.0807" y="9252.37" v="72754" z="1" s="M+H+1" />
          <p rt="19.963" x="215.0838" y="1793.32" v="14687" z="1" s="M+H+2" />
        </MSPeaks>
      </Spectrum>
    </Compound>
    <Compound algo="FindByMolecularFeature">
      <Location m="268.1312" rt="19.951" y="64854" v="635691" />
      <Spectrum type="MFE" cpdAlgo="FindByMolecularFeature">
        <MSDetails p="+" />
        <Device type="TimeOfFlight" />
        <MSPeaks>
          <p rt="19.950" x="269.1385" y="64853.92" v="538683" z="1" s="M+H" />
          <p rt="19.953" x="270.1419" y="10340.29" v="82323" z="1" s="M+H+1" />
          <p rt="19.961" x="271.1456" y="2187.38" v="14684" z="1" s="M+H+2" />
        </MSPeaks>
      </Spectrum>
    </Compound>
    <Compound algo="FindByMolecularFeature">
      <Location m="156.0058" rt="19.951" y="68862" v="692546" />
      <Spectrum type="MFE" cpdAlgo="FindByMolecularFeature">
        <MSDetails p="+" />
        <Device type="TimeOfFlight" />
        <MSPeaks>
          <p rt="19.951" x="157.0131" y="68861.93" v="633288" z="1" s="M+H" />
          <p rt="19.949" x="158.0152" y="5757.86" v="46095" z="1" s="M+H+1" />
          <p rt="19.952" x="159.0178" y="1863.44" v="13162" z="1" s="M+H+2" />
        </MSPeaks>
      </Spectrum>
    </Compound>
    <Compound algo="FindByMolecularFeature">
      <Location m="216.0269" rt="19.952" y="81436" v="781584" />
      <Spectrum type="MFE" cpdAlgo="FindByMolecularFeature">
        <MSDetails p="+" />
        <Device type="TimeOfFlight" />
        <MSPeaks>
          <p rt="19.952" x="217.0342" y="81436.16" v="707760" z="1" s="M+H" />
          <p rt="19.953" x="218.0376" y="7588.62" v="62158" z="1" s="M+H+1" />
          <p rt="19.949" x="219.0406" y="1550.22" v="11666" z="1" s="M+H+2" />
        </MSPeaks>
      </Spectrum>
    </Compound>
    <Compound algo="FindByMolecularFeature">
      <Location m="299.2825" rt="19.954" y="145944" v="1765153" />
      <Spectrum type="MFE" cpdAlgo="FindByMolecularFeature">
        <MSDetails p="+" />
        <Device type="TimeOfFlight" />
        <MSPeaks>
          <p rt="19.954" x="300.2898" y="145944.20" v="1451164" z="1" s="M+H" />
          <p rt="19.954" x="301.2932" y="28065.94" v="278532" z="1" s="M+H+1" />
          <p rt="19.945" x="302.2960" y="3733.53" v="35457" z="1" s="M+H+2" />
        </MSPeaks>
      </Spectrum>
    </Compound>
    <Compound algo="FindByMolecularFeature">
      <Location m="440.1818" rt="19.956" y="347782" v="4635828" />
      <Spectrum type="MFE" cpdAlgo="FindByMolecularFeature">
        <MSDetails p="+" />
        <Device type="TimeOfFlight" />
        <MSPeaks>
          <p rt="19.957" x="441.1891" y="347781.72" v="3499587" z="1" s="M+H" />
          <p rt="19.953" x="442.1921" y="74711.80" v="708007" z="1" s="M+H+1" />
          <p rt="19.957" x="443.1900" y="32719.38" v="348078" z="1" s="M+H+2" />
          <p rt="19.961" x="444.1921" y="7228.07" v="80157" z="1" s="M+H+3" />
        </MSPeaks>
      </Spectrum>
    </Compound>
    <Compound algo="FindByMolecularFeature">
      <Location m="826.4341" rt="19.959" y="951147" v="14241460" />
      <Spectrum type="MFE" cpdAlgo="FindByMolecularFeature">
        <MSDetails p="+" />
        <Device type="TimeOfFlight" />
        <MSPeaks>
          <p rt="19.932" x="414.2192" y="1658.51" v="6913" z="2" s="M+2H" />
          <p rt="19.956" x="414.7192" y="878.18" v="1920" z="2" s="M+2H+1" />
          <p rt="19.960" x="827.4413" y="951146.94" v="8883619" z="1" s="M+H" />
          <p rt="19.959" x="828.4444" y="430087.63" v="3977732" z="1" s="M+H+1" />
          <p rt="19.959" x="829.4463" y="118448.41" v="1088366" z="1" s="M+H+2" />
          <p rt="19.960" x="830.4486" y="25137.88" v="230750" z="1" s="M+H+3" />
          <p rt="19.951" x="831.4511" y="4933.29" v="44163" z="1" s="M+H+4" />
          <p rt="19.957" x="832.4546" y="893.48" v="7998" z="1" s="M+H+5" />
        </MSPeaks>
      </Spectrum>
    </Compound>
    <Compound algo="FindByMolecularFeature">
      <Location m="424.2082" rt="19.962" y="3130323" v="52601844" />
      <Spectrum type="MFE" cpdAlgo="FindByMolecularFeature">
        <MSDetails p="+" />
        <Device type="TimeOfFlight" />
        <MSPeaks>
          <p rt="19.963" x="425.2155" y="3130323.00" v="44046912" z="1" sat="true" s="M+H" />
          <p rt="19.954" x="426.2190" y="655233.69" v="6862518" z="1" s="M+H+1" />
          <p rt="19.961" x="427.2207" y="109085.73" v="1455914" z="1" s="M+H+2" />
          <p rt="19.967" x="428.2233" y="15434.17" v="213890" z="1" s="M+H+3" />
          <p rt="19.951" x="429.2240" y="1988.00" v="22614" z="1" s="M+H+4" />
        </MSPeaks>
      </Spectrum>
    </Compound>
    <Compound algo="FindByMolecularFeature">
      <Location m="447.2833" rt="19.966" y="80667" v="1607247" />
      <Spectrum type="MFE" cpdAlgo="FindByMolecularFeature">
        <MSDetails p="+" />
        <Device type="TimeOfFlight" />
        <MSPeaks>
          <p rt="19.966" x="448.2906" y="80667.38" v="1326272" z="1" s="M+H" />
          <p rt="19.960" x="449.2938" y="21665.46" v="244902" z="1" s="M+H+1" />
          <p rt="19.974" x="450.2968" y="3404.91" v="36074" z="1" s="M+H+2" />
        </MSPeaks>
      </Spectrum>
    </Compound>
    <Compound algo="FindByMolecularFeature">
      <Location m="339.2778" rt="19.976" y="341006" v="3782183" />
      <Spectrum type="MFE" cpdAlgo="FindByMolecularFeature">
        <MSDetails p="+" />
        <Device type="TimeOfFlight" />
        <MSPeaks>
          <p rt="19.977" x="340.2851" y="341006.41" v="2995952" z="1" s="M+H" />
          <p rt="19.974" x="341.2882" y="80218.84" v="701395" z="1" s="M+H+1" />
          <p rt="19.971" x="342.2911" y="9339.42" v="75606" z="1" s="M+H+2" />
          <p rt="19.968" x="343.2943" y="1073.91" v="9229" z="1" s="M+H+3" />
        </MSPeaks>
      </Spectrum>
    </Compound>
    <Compound algo="FindByMolecularFeature">
      <Location m="617.4206" rt="19.988" y="73253" v="917024" />
      <Spectrum type="MFE" cpdAlgo="FindByMolecularFeature">
        <MSDetails p="+" />
        <Device type="TimeOfFlight" />
        <MSPeaks>
          <p rt="19.988" x="618.4278" y="73252.66" v="552709" z="1" s="M+H" />
          <p rt="19.986" x="619.4318" y="36371.31" v="271403" z="1" s="M+H+1" />
          <p rt="19.985" x="620.4355" y="10010.33" v="74552" z="1" s="M+H+2" />
          <p rt="20.012" x="621.4395" y="2208.54" v="18360" z="1" s="M+H+3" />
        </MSPeaks>
      </Spectrum>
    </Compound>
    <Compound algo="FindByMolecularFeature">
      <Location m="701.5287" rt="20.023" y="56799" v="1365977" />
      <Spectrum type="MFE" cpdAlgo="FindByMolecularFeature">
        <MSDetails p="+" />
        <Device type="TimeOfFlight" />
        <MSPeaks>
          <p rt="20.022" x="702.5360" y="56799.42" v="911140" z="1" s="M+H" />
          <p rt="20.023" x="703.5395" y="23211.26" v="347916" z="1" s="M+H+1" />
          <p rt="20.021" x="704.5415" y="5987.86" v="88914" z="1" s="M+H+2" />
          <p rt="20.040" x="705.5371" y="1226.24" v="18007" z="1" s="M+H+3" />
        </MSPeaks>
      </Spectrum>
    </Compound>
    <Compound algo="FindByMolecularFeature">
      <Location m="588.4388" rt="20.094" y="77270" v="1130108" />
      <Spectrum type="MFE" cpdAlgo="FindByMolecularFeature">
        <MSDetails p="+" />
        <Device type="TimeOfFlight" />
        <MSPeaks>
          <p rt="20.094" x="589.4461" y="77270.10" v="758792" z="1" s="M+H" />
          <p rt="20.095" x="590.4494" y="30422.20" v="304004" z="1" s="M+H+1" />
          <p rt="20.094" x="591.4529" y="6870.04" v="67312" z="1" s="M+H+2" />
        </MSPeaks>
      </Spectrum>
    </Compound>
    <Compound algo="FindByMolecularFeature">
      <Location m="657.5025" rt="20.122" y="89972" v="2087431" />
      <Spectrum type="MFE" cpdAlgo="FindByMolecularFeature">
        <MSDetails p="+" />
        <Device type="TimeOfFlight" />
        <MSPeaks>
          <p rt="20.121" x="658.5098" y="89972.37" v="1411027" z="1" s="M+H" />
          <p rt="20.122" x="659.5131" y="34789.86" v="539667" z="1" s="M+H+1" />
          <p rt="20.118" x="660.5153" y="8544.59" v="129524" z="1" s="M+H+2" />
          <p rt="20.173" x="661.5191" y="484.48" v="7214" z="1" s="M+H+3" />
        </MSPeaks>
      </Spectrum>
    </Compound>
    <Compound algo="FindByMolecularFeature">
      <Location m="354.2771" rt="20.170" y="51286" v="495179" />
      <Spectrum type="MFE" cpdAlgo="FindByMolecularFeature">
        <MSDetails p="+" />
        <Device type="TimeOfFlight" />
        <MSPeaks>
          <p rt="20.171" x="355.2844" y="51285.93" v="388774" z="1" s="M+H" />
          <p rt="20.170" x="356.2877" y="12182.28" v="92455" z="1" s="M+H+1" />
          <p rt="20.153" x="357.2915" y="2455.58" v="13950" z="1" s="M+H+2" />
        </MSPeaks>
      </Spectrum>
    </Compound>
    <Compound algo="FindByMolecularFeature">
      <Location m="613.4766" rt="20.221" y="144884" v="3264985" />
      <Spectrum type="MFE" cpdAlgo="FindByMolecularFeature">
        <MSDetails p="+" />
        <Device type="TimeOfFlight" />
        <MSPeaks>
          <p rt="20.221" x="614.4839" y="144884.45" v="2240394" z="1" s="M+H" />
          <p rt="20.223" x="615.4870" y="47137.40" v="812213" z="1" s="M+H+1" />
          <p rt="20.220" x="616.4892" y="11940.19" v="177043" z="1" s="M+H+2" />
          <p rt="20.219" x="617.4918" y="2399.63" v="35335" z="1" s="M+H+3" />
        </MSPeaks>
      </Spectrum>
    </Compound>
    <Compound algo="FindByMolecularFeature">
      <Location m="279.2565" rt="20.240" y="166162" v="2437839" />
      <Spectrum type="MFE" cpdAlgo="FindByMolecularFeature">
        <MSDetails p="+" />
        <Device type="TimeOfFlight" />
        <MSPeaks>
          <p rt="20.239" x="280.2638" y="166161.50" v="1973507" z="1" s="M+H" />
          <p rt="20.242" x="281.2664" y="34977.52" v="428425" z="1" s="M+H+1" />
          <p rt="20.243" x="282.2720" y="3594.26" v="35907" z="1" s="M+H+2" />
        </MSPeaks>
      </Spectrum>
    </Compound>
    <Compound algo="FindByMolecularFeature">
      <Location m="341.2932" rt="20.298" y="83732" v="858908" />
      <Spectrum type="MFE" cpdAlgo="FindByMolecularFeature">
        <MSDetails p="+" />
        <Device type="TimeOfFlight" />
        <MSPeaks>
          <p rt="20.298" x="342.3005" y="83732.33" v="680469" z="1" s="M+H" />
          <p rt="20.298" x="343.3035" y="18811.43" v="150866" z="1" s="M+H+1" />
          <p rt="20.303" x="344.3068" y="3226.43" v="27572" z="1" s="M+H+2" />
        </MSPeaks>
      </Spectrum>
    </Compound>
    <Compound algo="FindByMolecularFeature">
      <Location m="569.4506" rt="20.322" y="209826" v="4868688" />
      <Spectrum type="MFE" cpdAlgo="FindByMolecularFeature">
        <MSDetails p="+" />
        <Device type="TimeOfFlight" />
        <MSPeaks>
          <p rt="20.322" x="570.4579" y="209826.20" v="3481083" z="1" s="M+H" />
          <p rt="20.321" x="571.4608" y="67329.66" v="1134534" z="1" s="M+H+1" />
          <p rt="20.320" x="572.4628" y="14430.17" v="229816" z="1" s="M+H+2" />
          <p rt="20.337" x="573.4613" y="1474.17" v="23254" z="1" s="M+H+3" />
        </MSPeaks>
      </Spectrum>
    </Compound>
    <Compound algo="FindByMolecularFeature">
      <Location m="601.4258" rt="20.328" y="151932" v="1948944" />
      <Spectrum type="MFE" cpdAlgo="FindByMolecularFeature">
        <MSDetails p="+" />
        <Device type="TimeOfFlight" />
        <MSPeaks>
          <p rt="20.327" x="602.4331" y="151932.48" v="1279059" z="1" s="M+H" />
          <p rt="20.327" x="603.4362" y="62132.02" v="515414" z="1" s="M+H+1" />
          <p rt="20.326" x="604.4392" y="14456.28" v="118976" z="1" s="M+H+2" />
          <p rt="20.374" x="605.4407" y="4193.92" v="35494" z="1" s="M+H+3" />
        </MSPeaks>
      </Spectrum>
    </Compound>
    <Compound algo="FindByMolecularFeature">
      <Location m="267.2566" rt="20.387" y="188992" v="2210802" />
      <Spectrum type="MFE" cpdAlgo="FindByMolecularFeature">
        <MSDetails p="+" />
        <Device type="TimeOfFlight" />
        <MSPeaks>
          <p rt="20.387" x="268.2639" y="188991.78" v="1815732" z="1" s="M+H" />
          <p rt="20.386" x="269.2669" y="36134.76" v="360724" z="1" s="M+H+1" />
          <p rt="20.392" x="270.2709" y="3688.16" v="34345" z="1" s="M+H+2" />
        </MSPeaks>
      </Spectrum>
    </Compound>
    <Compound algo="FindByMolecularFeature">
      <Location m="525.4245" rt="20.420" y="266438" v="6438659" />
      <Spectrum type="MFE" cpdAlgo="FindByMolecularFeature">
        <MSDetails p="+" />
        <Device type="TimeOfFlight" />
        <MSPeaks>
          <p rt="20.420" x="526.4317" y="266437.78" v="4647905" z="1" s="M+H" />
          <p rt="20.422" x="527.4345" y="86726.38" v="1453127" z="1" s="M+H+1" />
          <p rt="20.422" x="528.4359" y="18391.65" v="297005" z="1" s="M+H+2" />
          <p rt="20.410" x="529.4355" y="2537.33" v="40622" z="1" s="M+H+3" />
        </MSPeaks>
      </Spectrum>
    </Compound>
    <Compound algo="FindByMolecularFeature">
      <Location m="1116.7541" rt="20.505" y="53350" v="856582" />
      <Spectrum type="MFE" cpdAlgo="FindByMolecularFeature">
        <MSDetails p="+" />
        <Device type="TimeOfFlight" />
        <MSPeaks>
          <p rt="20.503" x="559.3843" y="19622.73" v="108210" z="2" s="M+2H" />
          <p rt="20.505" x="559.8850" y="12460.54" v="66904" z="2" s="M+2H+1" />
          <p rt="20.505" x="560.3841" y="53349.55" v="286746" z="2" s="M+2H+2" />
          <p rt="20.506" x="560.8853" y="36256.84" v="196827" z="2" s="M+2H+3" />
          <p rt="20.506" x="561.3839" y="33891.33" v="197894" z="2" s="M+2H+4" />
        </MSPeaks>
      </Spectrum>
    </Compound>
    <Compound algo="FindByMolecularFeature">
      <Location m="761.4657" rt="20.507" y="84459" v="848873" />
      <Spectrum type="MFE" cpdAlgo="FindByMolecularFeature">
        <MSDetails p="+" />
        <Device type="TimeOfFlight" />
        <MSPeaks>
          <p rt="20.507" x="762.4730" y="84458.95" v="571733" z="1" s="M+H" />
          <p rt="20.507" x="763.4762" y="40691.01" v="277140" z="1" s="M+H+1" />
        </MSPeaks>
      </Spectrum>
    </Compound>
    <Compound algo="FindByMolecularFeature">
      <Location m="408.1952" rt="20.510" y="66247" v="1601014" />
      <Spectrum type="MFE" cpdAlgo="FindByMolecularFeature">
        <MSDetails p="+" />
        <Device type="TimeOfFlight" />
        <MSPeaks>
          <p rt="20.520" x="205.1050" y="4525.33" v="39628" z="2" s="M+2H" />
          <p rt="20.507" x="205.6068" y="1228.26" v="5977" z="2" s="M+2H+1" />
          <p rt="20.520" x="206.1090" y="7491.10" v="68340" z="2" s="M+2H+2" />
          <p rt="20.509" x="206.6074" y="1620.52" v="10074" z="2" s="M+2H+3" />
          <p rt="20.509" x="409.2024" y="41418.23" v="351241" z="1" s="M+H" />
          <p rt="20.511" x="410.2060" y="10215.93" v="88013" z="1" s="M+H+1" />
          <p rt="20.509" x="411.2042" y="66246.70" v="566187" z="1" s="M+H+2" />
          <p rt="20.508" x="412.2079" y="18300.57" v="153998" z="1" s="M+H+3" />
          <p rt="20.508" x="413.2007" y="26659.78" v="217149" z="1" s="M+H+4" />
          <p rt="20.506" x="414.2036" y="7539.21" v="62867" z="1" s="M+H+5" />
          <p rt="20.509" x="415.2009" y="4608.58" v="37538" z="1" s="M+H+6" />
        </MSPeaks>
      </Spectrum>
    </Compound>
    <Compound algo="FindByMolecularFeature">
      <Location m="764.4757" rt="20.510" y="68919" v="722075" />
      <Spectrum type="MFE" cpdAlgo="FindByMolecularFeature">
        <MSDetails p="+" />
        <Device type="TimeOfFlight" />
        <MSPeaks>
          <p rt="20.510" x="383.2451" y="68918.63" v="491507" z="2" s="M+2H" />
          <p rt="20.512" x="383.7463" y="32693.04" v="230568" z="2" s="M+2H+1" />
        </MSPeaks>
      </Spectrum>
    </Compound>
    <Compound algo="FindByMolecularFeature">
      <Location m="262.2299" rt="20.511" y="308503" v="3006329" />
      <Spectrum type="MFE" cpdAlgo="FindByMolecularFeature">
        <MSDetails p="+" />
        <Device type="TimeOfFlight" />
        <MSPeaks>
          <p rt="20.510" x="263.2371" y="308502.94" v="2480208" z="1" s="M+H" />
          <p rt="20.514" x="264.2403" y="60685.07" v="526121" z="1" s="M+H+1" />
        </MSPeaks>
      </Spectrum>
    </Compound>
    <Compound algo="FindByMolecularFeature">
      <Location m="376.2594" rt="20.512" y="253069" v="2630291" />
      <Spectrum type="MFE" cpdAlgo="FindByMolecularFeature">
        <MSDetails p="+" />
        <Device type="TimeOfFlight" />
        <MSPeaks>
          <p rt="20.511" x="377.2667" y="253069.14" v="2091628" z="1" s="M+H" />
          <p rt="20.512" x="378.2698" y="55036.14" v="457508" z="1" s="M+H+1" />
          <p rt="20.515" x="379.2738" y="9465.85" v="74166" z="1" s="M+H+2" />
          <p rt="20.509" x="380.2755" y="925.43" v="6989" z="1" s="M+H+3" />
        </MSPeaks>
      </Spectrum>
    </Compound>
    <Compound algo="FindByMolecularFeature">
      <Location m="244.2191" rt="20.513" y="94561" v="949923" />
      <Spectrum type="MFE" cpdAlgo="FindByMolecularFeature">
        <MSDetails p="+" />
        <Device type="TimeOfFlight" />
        <MSPeaks>
          <p rt="20.513" x="245.2264" y="94560.59" v="796845" z="1" s="M+H" />
          <p rt="20.516" x="246.2297" y="18052.92" v="153078" z="1" s="M+H+1" />
        </MSPeaks>
      </Spectrum>
    </Compound>
    <Compound algo="FindByMolecularFeature">
      <Location m="354.2773" rt="20.514" y="216023" v="2319969" />
      <Spectrum type="MFE" cpdAlgo="FindByMolecularFeature">
        <MSDetails p="+" />
        <Device type="TimeOfFlight" />
        <MSPeaks>
          <p rt="20.514" x="355.2845" y="216022.70" v="1852294" z="1" s="M+H" />
          <p rt="20.512" x="356.2878" y="48218.29" v="407556" z="1" s="M+H+1" />
          <p rt="20.507" x="357.2903" y="8265.86" v="53757" z="1" s="M+H+2" />
          <p rt="20.507" x="358.2937" y="984.76" v="6362" z="1" s="M+H+3" />
        </MSPeaks>
      </Spectrum>
    </Compound>
    <Compound algo="FindByMolecularFeature">
      <Location m="481.3984" rt="20.515" y="308981" v="6768168" />
      <Spectrum type="MFE" cpdAlgo="FindByMolecularFeature">
        <MSDetails p="+" />
        <Device type="TimeOfFlight" />
        <MSPeaks>
          <p rt="20.514" x="482.4057" y="308981.16" v="5072977" z="1" s="M+H" />
          <p rt="20.518" x="483.4087" y="82395.30" v="1370140" z="1" s="M+H+1" />
          <p rt="20.521" x="484.4107" y="17194.05" v="295827" z="1" s="M+H+2" />
          <p rt="20.479" x="485.4105" y="1785.70" v="29224" z="1" s="M+H+3" />
        </MSPeaks>
      </Spectrum>
    </Compound>
    <Compound algo="FindByMolecularFeature">
      <Location m="336.2667" rt="20.516" y="148526" v="1592862" />
      <Spectrum type="MFE" cpdAlgo="FindByMolecularFeature">
        <MSDetails p="+" />
        <Device type="TimeOfFlight" />
        <MSPeaks>
          <p rt="20.516" x="337.2740" y="148525.94" v="1288768" z="1" s="M+H" />
          <p rt="20.516" x="338.2774" y="35333.22" v="304094" z="1" s="M+H+1" />
        </MSPeaks>
      </Spectrum>
    </Compound>
    <Compound algo="FindByMolecularFeature">
      <Location m="306.2561" rt="20.556" y="113060" v="1194450" />
      <Spectrum type="MFE" cpdAlgo="FindByMolecularFeature">
        <MSDetails p="+" />
        <Device type="TimeOfFlight" />
        <MSPeaks>
          <p rt="20.556" x="307.2633" y="113060.46" v="980932" z="1" s="M+H" />
          <p rt="20.557" x="308.2670" y="23931.91" v="213517" z="1" s="M+H+1" />
        </MSPeaks>
      </Spectrum>
    </Compound>
    <Compound algo="FindByMolecularFeature">
      <Location m="346.2487" rt="20.571" y="128366" v="1657394" />
      <Spectrum type="MFE" cpdAlgo="FindByMolecularFeature">
        <MSDetails p="+" />
        <Device type="TimeOfFlight" />
        <MSPeaks>
          <p rt="20.571" x="347.2559" y="128365.85" v="1358023" z="1" s="M+H" />
          <p rt="20.571" x="348.2591" y="28532.11" v="299371" z="1" s="M+H+1" />
        </MSPeaks>
      </Spectrum>
    </Compound>
    <Compound algo="FindByMolecularFeature">
      <Location m="325.2987" rt="20.587" y="1651633" v="17518196" />
      <Spectrum type="MFE" cpdAlgo="FindByMolecularFeature">
        <MSDetails p="+" />
        <Device type="TimeOfFlight" />
        <MSPeaks>
          <p rt="20.587" x="326.3060" y="1651632.88" v="13893415" z="1" s="M+H" />
          <p rt="20.588" x="327.3092" y="366768.31" v="3235029" z="1" s="M+H+1" />
          <p rt="20.588" x="328.3119" y="40832.91" v="352714" z="1" s="M+H+2" />
          <p rt="20.589" x="329.3147" y="4518.95" v="37038" z="1" s="M+H+3" />
        </MSPeaks>
      </Spectrum>
    </Compound>
    <Compound algo="FindByMolecularFeature">
      <Location m="347.2798" rt="20.601" y="112726" v="1257160" />
      <Spectrum type="MFE" cpdAlgo="FindByMolecularFeature">
        <MSDetails p="+" />
        <Device type="TimeOfFlight" />
        <MSPeaks>
          <p rt="20.601" x="348.2871" y="112726.48" v="1015092" z="1" s="M+H" />
          <p rt="20.602" x="349.2905" y="24521.63" v="214420" z="1" s="M+H+1" />
          <p rt="20.598" x="350.2942" y="3997.55" v="27647" z="1" s="M+H+2" />
        </MSPeaks>
      </Spectrum>
    </Compound>
    <Compound algo="FindByMolecularFeature">
      <Location m="437.3721" rt="20.607" y="242962" v="5408276" />
      <Spectrum type="MFE" cpdAlgo="FindByMolecularFeature">
        <MSDetails p="+" />
        <Device type="TimeOfFlight" />
        <MSPeaks>
          <p rt="20.602" x="438.3794" y="242961.61" v="4398928" z="1" s="M+H" />
          <p rt="20.626" x="439.3821" y="56568.88" v="789938" z="1" s="M+H+1" />
          <p rt="20.602" x="440.3825" y="12899.72" v="219410" z="1" s="M+H+2" />
        </MSPeaks>
      </Spectrum>
    </Compound>
    <Compound algo="FindByMolecularFeature">
      <Location m="599.4115" rt="20.647" y="818761" v="9463466" />
      <Spectrum type="MFE" cpdAlgo="FindByMolecularFeature">
        <MSDetails p="+" />
        <Device type="TimeOfFlight" />
        <MSPeaks>
          <p rt="20.647" x="600.4187" y="818761.19" v="6090631" z="1" s="M+H" />
          <p rt="20.646" x="601.4217" y="358388.38" v="2667824" z="1" s="M+H+1" />
          <p rt="20.647" x="602.4251" y="88455.81" v="614743" z="1" s="M+H+2" />
          <p rt="20.646" x="603.4269" y="10127.02" v="70380" z="1" s="M+H+3" />
          <p rt="20.644" x="604.4234" y="2861.65" v="19888" z="1" s="M+H+4" />
        </MSPeaks>
      </Spectrum>
    </Compound>
    <Compound algo="FindByMolecularFeature">
      <Location m="519.3478" rt="20.647" y="50764" v="555164" />
      <Spectrum type="MFE" cpdAlgo="FindByMolecularFeature">
        <MSDetails p="+" />
        <Device type="TimeOfFlight" />
        <MSPeaks>
          <p rt="20.647" x="520.3551" y="50764.33" v="385881" z="1" s="M+H" />
          <p rt="20.647" x="521.3596" y="19752.27" v="136174" z="1" s="M+H+1" />
          <p rt="20.650" x="522.3624" y="4501.56" v="33109" z="1" s="M+H+2" />
        </MSPeaks>
      </Spectrum>
    </Compound>
    <Compound algo="FindByMolecularFeature">
      <Location m="450.3688" rt="20.648" y="128307" v="1355024" />
      <Spectrum type="MFE" cpdAlgo="FindByMolecularFeature">
        <MSDetails p="+" />
        <Device type="TimeOfFlight" />
        <MSPeaks>
          <p rt="20.647" x="451.3761" y="128307.48" v="989811" z="1" s="M+H" />
          <p rt="20.647" x="452.3799" y="37496.37" v="285981" z="1" s="M+H+1" />
          <p rt="20.646" x="453.3754" y="9045.92" v="66121" z="1" s="M+H+2" />
          <p rt="20.722" x="454.3686" y="1074.45" v="13110" z="1" s="M+H+3" />
        </MSPeaks>
      </Spectrum>
    </Compound>
    <Compound algo="FindByMolecularFeature">
      <Location m="466.3433" rt="20.648" y="4166048" v="43361760" />
      <Spectrum type="MFE" cpdAlgo="FindByMolecularFeature">
        <MSDetails p="+" />
        <Device type="TimeOfFlight" />
        <MSPeaks>
          <p rt="20.648" x="467.3506" y="4166048.25" v="31853966" z="1" sat="true" s="M+H" />
          <p rt="20.647" x="468.3542" y="1246714.75" v="9600838" z="1" s="M+H+1" />
          <p rt="20.648" x="469.3568" y="217690.47" v="1673613" z="1" s="M+H+2" />
          <p rt="20.649" x="470.3598" y="27004.95" v="199780" z="1" s="M+H+3" />
          <p rt="20.661" x="471.3563" y="3911.66" v="33563" z="1" s="M+H+4" />
        </MSPeaks>
      </Spectrum>
    </Compound>
    <Compound algo="FindByMolecularFeature">
      <Location m="444.3613" rt="20.649" y="2113977" v="23207378" />
      <Spectrum type="MFE" cpdAlgo="FindByMolecularFeature">
        <MSDetails p="+" />
        <Device type="TimeOfFlight" />
        <MSPeaks>
          <p rt="20.649" x="445.3686" y="2113976.75" v="17139600" z="1" sat="true" s="M+H" />
          <p rt="20.650" x="446.3719" y="623862.00" v="5070055" z="1" s="M+H+1" />
          <p rt="20.646" x="447.3743" y="108916.40" v="881615" z="1" s="M+H+2" />
          <p rt="20.645" x="448.3771" y="13277.59" v="106781" z="1" s="M+H+3" />
          <p rt="20.656" x="449.3762" y="1182.88" v="9326" z="1" s="M+H+4" />
        </MSPeaks>
      </Spectrum>
    </Compound>
    <Compound algo="FindByMolecularFeature">
      <Location m="582.4072" rt="20.649" y="58424" v="735488" />
      <Spectrum type="MFE" cpdAlgo="FindByMolecularFeature">
        <MSDetails p="+" />
        <Device type="TimeOfFlight" />
        <MSPeaks>
          <p rt="20.649" x="583.4144" y="58423.75" v="485085" z="1" s="M+H" />
          <p rt="20.649" x="584.4190" y="23299.89" v="209676" z="1" s="M+H+1" />
          <p rt="20.649" x="585.4212" y="6284.33" v="40727" z="1" s="M+H+2" />
        </MSPeaks>
      </Spectrum>
    </Compound>
    <Compound algo="FindByMolecularFeature">
      <Location m="408.3394" rt="20.649" y="100272" v="1197569" />
      <Spectrum type="MFE" cpdAlgo="FindByMolecularFeature">
        <MSDetails p="+" />
        <Device type="TimeOfFlight" />
        <MSPeaks>
          <p rt="20.648" x="409.3467" y="100272.32" v="852722" z="1" s="M+H" />
          <p rt="20.650" x="410.3499" y="32914.25" v="280294" z="1" s="M+H+1" />
          <p rt="20.656" x="411.3510" y="7865.60" v="64553" z="1" s="M+H+2" />
        </MSPeaks>
      </Spectrum>
    </Compound>
    <Compound algo="FindByMolecularFeature">
      <Location m="426.3504" rt="20.649" y="377015" v="4351384" />
      <Spectrum type="MFE" cpdAlgo="FindByMolecularFeature">
        <MSDetails p="+" />
        <Device type="TimeOfFlight" />
        <MSPeaks>
          <p rt="20.649" x="427.3577" y="377014.97" v="3116226" z="1" s="M+H" />
          <p rt="20.650" x="428.3607" y="121912.09" v="1012565" z="1" s="M+H+1" />
          <p rt="20.652" x="429.3626" y="22349.21" v="188742" z="1" s="M+H+2" />
          <p rt="20.674" x="430.3673" y="3262.32" v="33851" z="1" s="M+H+3" />
        </MSPeaks>
      </Spectrum>
    </Compound>
    <Compound algo="FindByMolecularFeature">
      <Location m="482.3166" rt="20.650" y="117286" v="1380411" />
      <Spectrum type="MFE" cpdAlgo="FindByMolecularFeature">
        <MSDetails p="+" />
        <Device type="TimeOfFlight" />
        <MSPeaks>
          <p rt="20.651" x="483.3239" y="117286.11" v="933766" z="1" s="M+H" />
          <p rt="20.650" x="484.3276" y="38019.45" v="300749" z="1" s="M+H+1" />
          <p rt="20.649" x="485.3274" y="14802.28" v="117678" z="1" s="M+H+2" />
          <p rt="20.650" x="486.3295" y="3671.96" v="28219" z="1" s="M+H+3" />
        </MSPeaks>
      </Spectrum>
    </Compound>
    <Compound algo="FindByMolecularFeature">
      <Location m="461.3871" rt="20.651" y="110127" v="1357601" />
      <Spectrum type="MFE" cpdAlgo="FindByMolecularFeature">
        <MSDetails p="+" />
        <Device type="TimeOfFlight" />
        <MSPeaks>
          <p rt="20.651" x="462.3944" y="110127.03" v="965097" z="1" s="M+H" />
          <p rt="20.651" x="463.3977" y="37538.98" v="330594" z="1" s="M+H+1" />
          <p rt="20.650" x="464.4007" y="7125.31" v="61909" z="1" s="M+H+2" />
        </MSPeaks>
      </Spectrum>
    </Compound>
    <Compound algo="FindByMolecularFeature">
      <Location m="278.2248" rt="20.652" y="284445" v="3064289" />
      <Spectrum type="MFE" cpdAlgo="FindByMolecularFeature">
        <MSDetails p="+" />
        <Device type="TimeOfFlight" />
        <MSPeaks>
          <p rt="20.653" x="279.2321" y="284444.84" v="2526624" z="1" s="M+H" />
          <p rt="20.651" x="280.2351" y="61053.33" v="537665" z="1" s="M+H+1" />
        </MSPeaks>
      </Spectrum>
    </Compound>
    <Compound algo="FindByMolecularFeature">
      <Location m="910.7031" rt="20.655" y="176571" v="2304053" />
      <Spectrum type="MFE" cpdAlgo="FindByMolecularFeature">
        <MSDetails p="+" />
        <Device type="TimeOfFlight" />
        <MSPeaks>
          <p rt="20.655" x="911.7104" y="176570.98" v="1213442" z="1" s="M+H" />
          <p rt="20.655" x="912.7135" y="113099.12" v="778620" z="1" s="M+H+1" />
          <p rt="20.654" x="913.7162" y="35360.09" v="244044" z="1" s="M+H+2" />
          <p rt="20.655" x="914.7190" y="8411.14" v="57200" z="1" s="M+H+3" />
          <p rt="20.655" x="915.7238" y="1596.15" v="10747" z="1" s="M+H+4" />
        </MSPeaks>
      </Spectrum>
    </Compound>
    <Compound algo="FindByMolecularFeature">
      <Location m="336.1406" rt="20.661" y="95962" v="1368587" />
      <Spectrum type="MFE" cpdAlgo="FindByMolecularFeature">
        <MSDetails p="+" />
        <Device type="TimeOfFlight" />
        <MSPeaks>
          <p rt="20.661" x="337.1479" y="95961.63" v="986342" z="1" s="M+H" />
          <p rt="20.661" x="338.1506" y="21691.65" v="235388" z="1" s="M+H+1" />
          <p rt="20.663" x="339.1474" y="14251.55" v="146856" z="1" s="M+H+2" />
        </MSPeaks>
      </Spectrum>
    </Compound>
    <Compound algo="FindByMolecularFeature">
      <Location m="332.1435" rt="20.662" y="86126" v="1239200" />
      <Spectrum type="MFE" cpdAlgo="FindByMolecularFeature">
        <MSDetails p="+" />
        <Device type="TimeOfFlight" />
        <MSPeaks>
          <p rt="20.665" x="333.1507" y="86125.72" v="985163" z="1" s="M+H" />
          <p rt="20.652" x="334.1550" y="20263.56" v="254037" z="1" s="M+H+1" />
        </MSPeaks>
      </Spectrum>
    </Compound>
    <Compound algo="FindByMolecularFeature">
      <Location m="334.1454" rt="20.663" y="231992" v="3457932" />
      <Spectrum type="MFE" cpdAlgo="FindByMolecularFeature">
        <MSDetails p="+" />
        <Device type="TimeOfFlight" />
        <MSPeaks>
          <p rt="20.663" x="335.1527" y="231992.25" v="2847785" z="1" s="M+H" />
          <p rt="20.663" x="336.1555" y="49790.65" v="610147" z="1" s="M+H+1" />
        </MSPeaks>
      </Spectrum>
    </Compound>
    <Compound algo="FindByMolecularFeature">
      <Location m="610.3641" rt="20.665" y="51451" v="607975" />
      <Spectrum type="MFE" cpdAlgo="FindByMolecularFeature">
        <MSDetails p="+" />
        <Device type="TimeOfFlight" />
        <MSPeaks>
          <p rt="20.666" x="611.3713" y="51450.71" v="469334" z="1" s="M+H" />
          <p rt="20.662" x="612.3748" y="12199.38" v="111715" z="1" s="M+H+1" />
          <p rt="20.663" x="613.3806" y="2941.28" v="26926" z="1" s="M+H+2" />
        </MSPeaks>
      </Spectrum>
    </Compound>
    <Compound algo="FindByMolecularFeature">
      <Location m="607.3664" rt="20.666" y="124941" v="1223006" />
      <Spectrum type="MFE" cpdAlgo="FindByMolecularFeature">
        <MSDetails p="+" />
        <Device type="TimeOfFlight" />
        <MSPeaks>
          <p rt="20.663" x="608.3737" y="7558.22" v="67977" z="1" s="M+H" />
          <p rt="20.662" x="609.3780" y="4145.42" v="34990" z="1" s="M+H+1" />
          <p rt="20.667" x="610.3683" y="124940.95" v="1120039" z="1" s="M+H+2" />
        </MSPeaks>
      </Spectrum>
    </Compound>
    <Compound algo="FindByMolecularFeature">
      <Location m="393.3455" rt="20.684" y="116548" v="2664481" />
      <Spectrum type="MFE" cpdAlgo="FindByMolecularFeature">
        <MSDetails p="+" />
        <Device type="TimeOfFlight" />
        <MSPeaks>
          <p rt="20.685" x="394.3528" y="116547.78" v="2013146" z="1" s="M+H" />
          <p rt="20.681" x="395.3562" y="29821.18" v="553594" z="1" s="M+H+1" />
          <p rt="20.680" x="396.3582" y="6020.78" v="97741" z="1" s="M+H+2" />
        </MSPeaks>
      </Spectrum>
    </Compound>
    <Compound algo="FindByMolecularFeature">
      <Location m="364.2615" rt="20.784" y="63170" v="578366" />
      <Spectrum type="MFE" cpdAlgo="FindByMolecularFeature">
        <MSDetails p="+" />
        <Device type="TimeOfFlight" />
        <MSPeaks>
          <p rt="20.784" x="365.2688" y="63169.93" v="446505" z="1" s="M+H" />
          <p rt="20.784" x="366.2721" y="15924.01" v="111465" z="1" s="M+H+1" />
          <p rt="20.778" x="367.2728" y="3339.64" v="20396" z="1" s="M+H+2" />
        </MSPeaks>
      </Spectrum>
    </Compound>
    <Compound algo="FindByMolecularFeature">
      <Location m="601.4244" rt="20.843" y="81254" v="886198" />
      <Spectrum type="MFE" cpdAlgo="FindByMolecularFeature">
        <MSDetails p="+" />
        <Device type="TimeOfFlight" />
        <MSPeaks>
          <p rt="20.843" x="602.4317" y="81253.75" v="549678" z="1" s="M+H" />
          <p rt="20.842" x="603.4352" y="26445.93" v="296059" z="1" s="M+H+1" />
          <p rt="20.846" x="604.4383" y="5755.37" v="40460" z="1" s="M+H+2" />
        </MSPeaks>
      </Spectrum>
    </Compound>
    <Compound algo="FindByMolecularFeature">
      <Location m="389.2908" rt="20.849" y="99379" v="1149904" />
      <Spectrum type="MFE" cpdAlgo="FindByMolecularFeature">
        <MSDetails p="+" />
        <Device type="TimeOfFlight" />
        <MSPeaks>
          <p rt="20.850" x="390.2980" y="99378.86" v="940664" z="1" s="M+H" />
          <p rt="20.845" x="391.3015" y="24531.99" v="209240" z="1" s="M+H+1" />
        </MSPeaks>
      </Spectrum>
    </Compound>
    <Compound algo="FindByMolecularFeature">
      <Location m="367.3092" rt="20.852" y="445571" v="5044524" />
      <Spectrum type="MFE" cpdAlgo="FindByMolecularFeature">
        <MSDetails p="+" />
        <Device type="TimeOfFlight" />
        <MSPeaks>
          <p rt="20.852" x="368.3165" y="445570.78" v="3884831" z="1" s="M+H" />
          <p rt="20.852" x="369.3195" y="114772.06" v="1002546" z="1" s="M+H+1" />
          <p rt="20.853" x="370.3222" y="16020.61" v="140783" z="1" s="M+H+2" />
          <p rt="20.847" x="371.3238" y="1962.64" v="16364" z="1" s="M+H+3" />
        </MSPeaks>
      </Spectrum>
    </Compound>
    <Compound algo="FindByMolecularFeature">
      <Location m="582.4071" rt="20.931" y="58625" v="926568" />
      <Spectrum type="MFE" cpdAlgo="FindByMolecularFeature">
        <MSDetails p="+" />
        <Device type="TimeOfFlight" />
        <MSPeaks>
          <p rt="20.924" x="583.4144" y="58624.61" v="446819" z="1" s="M+H" />
          <p rt="20.942" x="584.4204" y="42559.64" v="326046" z="1" s="M+H+1" />
          <p rt="20.931" x="585.4252" y="16428.38" v="153704" z="1" s="M+H+2" />
        </MSPeaks>
      </Spectrum>
    </Compound>
    <Compound algo="FindByMolecularFeature">
      <Location m="599.4112" rt="20.933" y="585786" v="8168055" />
      <Spectrum type="MFE" cpdAlgo="FindByMolecularFeature">
        <MSDetails p="+" />
        <Device type="TimeOfFlight" />
        <MSPeaks>
          <p rt="20.931" x="600.4185" y="585785.50" v="5216235" z="1" s="M+H" />
          <p rt="20.932" x="601.4215" y="259929.70" v="2291248" z="1" s="M+H+1" />
          <p rt="20.946" x="602.4279" y="90195.72" v="660573" z="1" s="M+H+2" />
        </MSPeaks>
      </Spectrum>
    </Compound>
    <Compound algo="FindByMolecularFeature">
      <Location m="255.2569" rt="21.203" y="1168405" v="12229471" />
      <Spectrum type="MFE" cpdAlgo="FindByMolecularFeature">
        <MSDetails p="+" />
        <Device type="TimeOfFlight" />
        <MSPeaks>
          <p rt="21.204" x="256.2642" y="1168405.38" v="10215827" z="1" s="M+H" />
          <p rt="21.203" x="257.2671" y="209189.86" v="1823942" z="1" s="M+H+1" />
          <p rt="21.201" x="258.2707" y="17193.44" v="144141" z="1" s="M+H+2" />
          <p rt="21.209" x="259.2732" y="1242.98" v="10388" z="1" s="M+H+3" />
          <p rt="21.202" x="511.5204" y="2208.96" v="13756" z="1" s="2M+H" />
          <p rt="21.201" x="512.5224" y="827.42" v="3831" z="1" s="2M+H+1" />
        </MSPeaks>
      </Spectrum>
    </Compound>
    <Compound algo="FindByMolecularFeature">
      <Location m="379.3096" rt="21.255" y="55012" v="531969" />
      <Spectrum type="MFE" cpdAlgo="FindByMolecularFeature">
        <MSDetails p="+" />
        <Device type="TimeOfFlight" />
        <MSPeaks>
          <p rt="21.256" x="380.3168" y="55012.47" v="413023" z="1" s="M+H" />
          <p rt="21.253" x="381.3200" y="16230.66" v="99753" z="1" s="M+H+1" />
          <p rt="21.255" x="382.3249" y="2504.60" v="19193" z="1" s="M+H+2" />
        </MSPeaks>
      </Spectrum>
    </Compound>
    <Compound algo="FindByMolecularFeature">
      <Location m="599.4105" rt="21.260" y="90698" v="1438210" />
      <Spectrum type="MFE" cpdAlgo="FindByMolecularFeature">
        <MSDetails p="+" />
        <Device type="TimeOfFlight" />
        <MSPeaks>
          <p rt="21.258" x="600.4178" y="90697.50" v="908263" z="1" s="M+H" />
          <p rt="21.269" x="601.4210" y="38269.85" v="426452" z="1" s="M+H+1" />
          <p rt="21.249" x="602.4269" y="11124.57" v="103495" z="1" s="M+H+2" />
        </MSPeaks>
      </Spectrum>
    </Compound>
    <Compound algo="FindByMolecularFeature">
      <Location m="339.3135" rt="21.309" y="51216" v="597103" />
      <Spectrum type="MFE" cpdAlgo="FindByMolecularFeature">
        <MSDetails p="+" />
        <Device type="TimeOfFlight" />
        <MSPeaks>
          <p rt="21.309" x="340.3207" y="51215.81" v="464197" z="1" s="M+H" />
          <p rt="21.308" x="341.3239" y="12774.48" v="114976" z="1" s="M+H+1" />
          <p rt="21.312" x="342.3256" y="2144.02" v="17930" z="1" s="M+H+2" />
        </MSPeaks>
      </Spectrum>
    </Compound>
    <Compound algo="FindByMolecularFeature">
      <Location m="426.3501" rt="21.527" y="146485" v="1478091" />
      <Spectrum type="MFE" cpdAlgo="FindByMolecularFeature">
        <MSDetails p="+" />
        <Device type="TimeOfFlight" />
        <MSPeaks>
          <p rt="21.527" x="427.3574" y="146484.69" v="1045287" z="1" s="M+H" />
          <p rt="21.529" x="428.3604" y="47546.39" v="346098" z="1" s="M+H+1" />
          <p rt="21.525" x="429.3641" y="10330.25" v="71744" z="1" s="M+H+2" />
          <p rt="21.527" x="430.3600" y="2154.40" v="14962" z="1" s="M+H+3" />
        </MSPeaks>
      </Spectrum>
    </Compound>
    <Compound algo="FindByMolecularFeature">
      <Location m="444.3613" rt="21.528" y="703487" v="7121213" />
      <Spectrum type="MFE" cpdAlgo="FindByMolecularFeature">
        <MSDetails p="+" />
        <Device type="TimeOfFlight" />
        <MSPeaks>
          <p rt="21.528" x="445.3686" y="703486.94" v="5180633" z="1" s="M+H" />
          <p rt="21.527" x="446.3714" y="215547.63" v="1612040" z="1" s="M+H+1" />
          <p rt="21.528" x="447.3742" y="38652.67" v="289185" z="1" s="M+H+2" />
          <p rt="21.533" x="448.3770" y="5397.75" v="39354" z="1" s="M+H+3" />
        </MSPeaks>
      </Spectrum>
    </Compound>
    <Compound algo="FindByMolecularFeature">
      <Location m="466.3431" rt="21.530" y="460122" v="4758091" />
      <Spectrum type="MFE" cpdAlgo="FindByMolecularFeature">
        <MSDetails p="+" />
        <Device type="TimeOfFlight" />
        <MSPeaks>
          <p rt="21.530" x="467.3504" y="460122.31" v="3427960" z="1" s="M+H" />
          <p rt="21.532" x="468.3541" y="139516.02" v="1094281" z="1" s="M+H+1" />
          <p rt="21.532" x="469.3574" y="26247.82" v="208903" z="1" s="M+H+2" />
          <p rt="21.532" x="470.3661" y="3183.10" v="26946" z="1" s="M+H+3" />
        </MSPeaks>
      </Spectrum>
    </Compound>
    <Compound algo="FindByMolecularFeature">
      <Location m="408.3393" rt="21.531" y="52372" v="588264" />
      <Spectrum type="MFE" cpdAlgo="FindByMolecularFeature">
        <MSDetails p="+" />
        <Device type="TimeOfFlight" />
        <MSPeaks>
          <p rt="21.531" x="409.3466" y="52371.82" v="413909" z="1" s="M+H" />
          <p rt="21.531" x="410.3496" y="18207.01" v="141402" z="1" s="M+H+1" />
          <p rt="21.532" x="411.3529" y="4060.92" v="32953" z="1" s="M+H+2" />
        </MSPeaks>
      </Spectrum>
    </Compound>
    <Compound algo="FindByMolecularFeature">
      <Location m="583.4660" rt="21.565" y="78815" v="691272" />
      <Spectrum type="MFE" cpdAlgo="FindByMolecularFeature">
        <MSDetails p="+" />
        <Device type="TimeOfFlight" />
        <MSPeaks>
          <p rt="21.569" x="584.4733" y="78814.73" v="536472" z="1" s="M+H" />
          <p rt="21.556" x="585.4764" y="29421.69" v="154800" z="1" s="M+H+1" />
        </MSPeaks>
      </Spectrum>
    </Compound>
    <Compound algo="FindByMolecularFeature">
      <Location m="334.2510" rt="21.646" y="184655" v="1671307" />
      <Spectrum type="MFE" cpdAlgo="FindByMolecularFeature">
        <MSDetails p="+" />
        <Device type="TimeOfFlight" />
        <MSPeaks>
          <p rt="21.647" x="335.2583" y="184654.75" v="1329636" z="1" s="M+H" />
          <p rt="21.645" x="336.2617" y="43200.84" v="316757" z="1" s="M+H+1" />
          <p rt="21.644" x="337.2683" y="4154.25" v="24914" z="1" s="M+H+2" />
        </MSPeaks>
      </Spectrum>
    </Compound>
    <Compound algo="FindByMolecularFeature">
      <Location m="539.4400" rt="21.674" y="97423" v="939380" />
      <Spectrum type="MFE" cpdAlgo="FindByMolecularFeature">
        <MSDetails p="+" />
        <Device type="TimeOfFlight" />
        <MSPeaks>
          <p rt="21.672" x="540.4473" y="97423.13" v="638140" z="1" s="M+H" />
          <p rt="21.677" x="541.4503" y="32583.31" v="244980" z="1" s="M+H+1" />
          <p rt="21.684" x="542.4518" y="7341.00" v="56260" z="1" s="M+H+2" />
        </MSPeaks>
      </Spectrum>
    </Compound>
    <Compound algo="FindByMolecularFeature">
      <Location m="264.2454" rt="21.708" y="243378" v="2411481" />
      <Spectrum type="MFE" cpdAlgo="FindByMolecularFeature">
        <MSDetails p="+" />
        <Device type="TimeOfFlight" />
        <MSPeaks>
          <p rt="21.708" x="265.2527" y="243377.78" v="2011941" z="1" s="M+H" />
          <p rt="21.709" x="266.2560" y="44557.81" v="372246" z="1" s="M+H+1" />
          <p rt="21.689" x="267.2641" y="3686.82" v="27294" z="1" s="M+H+2" />
        </MSPeaks>
      </Spectrum>
    </Compound>
    <Compound algo="FindByMolecularFeature">
      <Location m="246.2348" rt="21.711" y="94293" v="1011065" />
      <Spectrum type="MFE" cpdAlgo="FindByMolecularFeature">
        <MSDetails p="+" />
        <Device type="TimeOfFlight" />
        <MSPeaks>
          <p rt="21.712" x="247.2421" y="94292.78" v="833980" z="1" s="M+H" />
          <p rt="21.710" x="248.2451" y="17893.77" v="158806" z="1" s="M+H+1" />
          <p rt="21.706" x="249.2506" y="2282.83" v="18278" z="1" s="M+H+2" />
        </MSPeaks>
      </Spectrum>
    </Compound>
    <Compound algo="FindByMolecularFeature">
      <Location m="281.2725" rt="21.714" y="9311746" v="116915616" />
      <Spectrum type="MFE" cpdAlgo="FindByMolecularFeature">
        <MSDetails p="+" />
        <Device type="TimeOfFlight" />
        <MSPeaks>
          <p rt="21.715" x="282.2798" y="9311746.00" v="90841200" z="1" sat="true" s="M+H" />
          <p rt="21.711" x="283.2832" y="1748316.75" v="19013680" z="1" sat="true" s="M+H+1" />
          <p rt="21.711" x="284.2860" y="182671.72" v="1941326" z="1" s="M+H+2" />
          <p rt="21.712" x="285.2885" y="13622.41" v="138172" z="1" s="M+H+3" />
          <p rt="21.728" x="286.2945" y="1517.24" v="5376" z="1" s="M+H+4" />
          <p rt="21.703" x="563.5515" y="233216.13" v="1645625" z="1" s="2M+H" />
          <p rt="21.703" x="564.5546" y="96872.77" v="684234" z="1" s="2M+H+1" />
          <p rt="21.706" x="565.5575" y="19162.17" v="134826" z="1" s="2M+H+2" />
          <p rt="21.703" x="566.5608" y="3257.12" v="23248" z="1" s="2M+H+3" />
        </MSPeaks>
      </Spectrum>
    </Compound>
    <Compound algo="FindByMolecularFeature">
      <Location m="442.3452" rt="21.768" y="317985" v="3247425" />
      <Spectrum type="MFE" cpdAlgo="FindByMolecularFeature">
        <MSDetails p="+" />
        <Device type="TimeOfFlight" />
        <MSPeaks>
          <p rt="21.767" x="443.3525" y="317984.94" v="2318024" z="1" s="M+H" />
          <p rt="21.768" x="444.3555" y="100592.36" v="751237" z="1" s="M+H+1" />
          <p rt="21.778" x="445.3625" y="23435.07" v="178164" z="1" s="M+H+2" />
        </MSPeaks>
      </Spectrum>
    </Compound>
    <Compound algo="FindByMolecularFeature">
      <Location m="424.3347" rt="21.768" y="87414" v="1000180" />
      <Spectrum type="MFE" cpdAlgo="FindByMolecularFeature">
        <MSDetails p="+" />
        <Device type="TimeOfFlight" />
        <MSPeaks>
          <p rt="21.769" x="425.3420" y="87413.51" v="704909" z="1" s="M+H" />
          <p rt="21.769" x="426.3451" y="27544.01" v="230641" z="1" s="M+H+1" />
          <p rt="21.755" x="427.3510" y="7730.06" v="64630" z="1" s="M+H+2" />
        </MSPeaks>
      </Spectrum>
    </Compound>
    <Compound algo="FindByMolecularFeature">
      <Location m="495.4139" rt="21.776" y="125332" v="1096863" />
      <Spectrum type="MFE" cpdAlgo="FindByMolecularFeature">
        <MSDetails p="+" />
        <Device type="TimeOfFlight" />
        <MSPeaks>
          <p rt="21.777" x="496.4212" y="125331.95" v="884104" z="1" s="M+H" />
          <p rt="21.771" x="497.4242" y="33963.21" v="212759" z="1" s="M+H+1" />
        </MSPeaks>
      </Spectrum>
    </Compound>
    <Compound algo="FindByMolecularFeature">
      <Location m="464.3271" rt="21.781" y="229914" v="2847340" />
      <Spectrum type="MFE" cpdAlgo="FindByMolecularFeature">
        <MSDetails p="+" />
        <Device type="TimeOfFlight" />
        <MSPeaks>
          <p rt="21.781" x="465.3344" y="229914.20" v="2144891" z="1" s="M+H" />
          <p rt="21.781" x="466.3377" y="75157.12" v="702449" z="1" s="M+H+1" />
        </MSPeaks>
      </Spectrum>
    </Compound>
    <Compound algo="FindByMolecularFeature">
      <Location m="451.3876" rt="21.868" y="106376" v="948124" />
      <Spectrum type="MFE" cpdAlgo="FindByMolecularFeature">
        <MSDetails p="+" />
        <Device type="TimeOfFlight" />
        <MSPeaks>
          <p rt="21.867" x="452.3948" y="106375.89" v="716261" z="1" s="M+H" />
          <p rt="21.873" x="453.3980" y="30788.93" v="231863" z="1" s="M+H+1" />
        </MSPeaks>
      </Spectrum>
    </Compound>
    <Compound algo="FindByMolecularFeature">
      <Location m="599.4105" rt="21.925" y="129851" v="1879375" />
      <Spectrum type="MFE" cpdAlgo="FindByMolecularFeature">
        <MSDetails p="+" />
        <Device type="TimeOfFlight" />
        <MSPeaks>
          <p rt="21.925" x="600.4178" y="129851.05" v="1332332" z="1" s="M+H" />
          <p rt="21.925" x="601.4213" y="54664.70" v="547043" z="1" s="M+H+1" />
        </MSPeaks>
      </Spectrum>
    </Compound>
    <Compound algo="FindByMolecularFeature">
      <Location m="356.2929" rt="21.939" y="80516" v="818967" />
      <Spectrum type="MFE" cpdAlgo="FindByMolecularFeature">
        <MSDetails p="+" />
        <Device type="TimeOfFlight" />
        <MSPeaks>
          <p rt="21.938" x="357.3002" y="80515.78" v="630093" z="1" s="M+H" />
          <p rt="21.941" x="358.3038" y="20473.84" v="160617" z="1" s="M+H+1" />
          <p rt="21.944" x="359.3045" y="3786.83" v="28257" z="1" s="M+H+2" />
        </MSPeaks>
      </Spectrum>
    </Compound>
    <Compound algo="FindByMolecularFeature">
      <Location m="407.3611" rt="21.954" y="60036" v="646007" />
      <Spectrum type="MFE" cpdAlgo="FindByMolecularFeature">
        <MSDetails p="+" />
        <Device type="TimeOfFlight" />
        <MSPeaks>
          <p rt="21.953" x="408.3683" y="60036.29" v="467588" z="1" s="M+H" />
          <p rt="21.963" x="409.3711" y="17813.54" v="159413" z="1" s="M+H+1" />
          <p rt="21.934" x="410.3692" y="3586.56" v="19006" z="1" s="M+H+2" />
        </MSPeaks>
      </Spectrum>
    </Compound>
    <Compound algo="FindByMolecularFeature">
      <Location m="351.3139" rt="22.044" y="91604" v="964417" />
      <Spectrum type="MFE" cpdAlgo="FindByMolecularFeature">
        <MSDetails p="+" />
        <Device type="TimeOfFlight" />
        <MSPeaks>
          <p rt="22.043" x="352.3212" y="91603.56" v="720873" z="1" s="M+H" />
          <p rt="22.043" x="353.3242" y="22814.46" v="182640" z="1" s="M+H+1" />
          <p rt="22.058" x="354.3321" y="8646.52" v="60904" z="1" s="M+H+2" />
        </MSPeaks>
      </Spectrum>
    </Compound>
    <Compound algo="FindByMolecularFeature">
      <Location m="468.3590" rt="22.096" y="75335" v="740667" />
      <Spectrum type="MFE" cpdAlgo="FindByMolecularFeature">
        <MSDetails p="+" />
        <Device type="TimeOfFlight" />
        <MSPeaks>
          <p rt="22.096" x="469.3662" y="75334.97" v="520669" z="1" s="M+H" />
          <p rt="22.096" x="470.3695" y="24462.34" v="170164" z="1" s="M+H+1" />
          <p rt="22.094" x="471.3718" y="6668.56" v="44973" z="1" s="M+H+2" />
          <p rt="22.156" x="472.3640" y="716.11" v="4861" z="1" s="M+H+3" />
        </MSPeaks>
      </Spectrum>
    </Compound>
    <Compound algo="FindByMolecularFeature">
      <Location m="269.2720" rt="22.102" y="97440" v="1300085" />
      <Spectrum type="MFE" cpdAlgo="FindByMolecularFeature">
        <MSDetails p="+" />
        <Device type="TimeOfFlight" />
        <MSPeaks>
          <p rt="22.103" x="270.2792" y="97439.70" v="1047296" z="1" s="M+H" />
          <p rt="22.100" x="271.2823" y="20957.97" v="227259" z="1" s="M+H+1" />
          <p rt="22.112" x="272.2845" y="2412.83" v="25530" z="1" s="M+H+2" />
        </MSPeaks>
      </Spectrum>
    </Compound>
    <Compound algo="FindByMolecularFeature">
      <Location m="720.3219" rt="22.124" y="54433" v="617580" />
      <Spectrum type="MFE" cpdAlgo="FindByMolecularFeature">
        <MSDetails p="+" />
        <Device type="TimeOfFlight" />
        <MSPeaks>
          <p rt="22.125" x="721.3292" y="54432.66" v="345287" z="1" s="M+H" />
          <p rt="22.122" x="722.3310" y="22712.27" v="144016" z="1" s="M+H+1" />
          <p rt="22.127" x="723.3271" y="20298.94" v="128277" z="1" s="M+H+2" />
        </MSPeaks>
      </Spectrum>
    </Compound>
    <Compound algo="FindByMolecularFeature">
      <Location m="716.3262" rt="22.125" y="68125" v="520213" />
      <Spectrum type="MFE" cpdAlgo="FindByMolecularFeature">
        <MSDetails p="+" />
        <Device type="TimeOfFlight" />
        <MSPeaks>
          <p rt="22.135" x="717.3335" y="8609.96" v="57441" z="1" s="M+H" />
          <p rt="22.129" x="718.3351" y="4411.57" v="29222" z="1" s="M+H+1" />
          <p rt="22.124" x="719.3323" y="68125.41" v="433549" z="1" s="M+H+2" />
        </MSPeaks>
      </Spectrum>
    </Compound>
    <Compound algo="FindByMolecularFeature">
      <Location m="613.3921" rt="22.134" y="89826" v="1228087" />
      <Spectrum type="MFE" cpdAlgo="FindByMolecularFeature">
        <MSDetails p="+" />
        <Device type="TimeOfFlight" />
        <MSPeaks>
          <p rt="22.134" x="614.3993" y="89825.52" v="762615" z="1" s="M+H" />
          <p rt="22.134" x="615.4030" y="39163.39" v="333224" z="1" s="M+H+1" />
          <p rt="22.136" x="616.4094" y="11652.92" v="99964" z="1" s="M+H+2" />
          <p rt="22.140" x="617.4216" y="3225.18" v="32284" z="1" s="M+H+3" />
        </MSPeaks>
      </Spectrum>
    </Compound>
    <Compound algo="FindByMolecularFeature">
      <Location m="338.1560" rt="22.139" y="178563" v="2414177" />
      <Spectrum type="MFE" cpdAlgo="FindByMolecularFeature">
        <MSDetails p="+" />
        <Device type="TimeOfFlight" />
        <MSPeaks>
          <p rt="22.137" x="339.1632" y="178563.00" v="1706202" z="1" s="M+H" />
          <p rt="22.141" x="340.1660" y="44739.15" v="435384" z="1" s="M+H+1" />
          <p rt="22.143" x="341.1621" y="28489.79" v="272590" z="1" s="M+H+2" />
        </MSPeaks>
      </Spectrum>
    </Compound>
    <Compound algo="FindByMolecularFeature">
      <Location m="334.1594" rt="22.140" y="77212" v="960383" />
      <Spectrum type="MFE" cpdAlgo="FindByMolecularFeature">
        <MSDetails p="+" />
        <Device type="TimeOfFlight" />
        <MSPeaks>
          <p rt="22.139" x="335.1667" y="77211.52" v="770162" z="1" s="M+H" />
          <p rt="22.143" x="336.1703" y="17270.64" v="190221" z="1" s="M+H+1" />
        </MSPeaks>
      </Spectrum>
    </Compound>
    <Compound algo="FindByMolecularFeature">
      <Location m="336.1605" rt="22.141" y="453313" v="5666018" />
      <Spectrum type="MFE" cpdAlgo="FindByMolecularFeature">
        <MSDetails p="+" />
        <Device type="TimeOfFlight" />
        <MSPeaks>
          <p rt="22.141" x="337.1678" y="453313.38" v="4723239" z="1" s="M+H" />
          <p rt="22.140" x="338.1707" y="92414.90" v="942779" z="1" s="M+H+1" />
        </MSPeaks>
      </Spectrum>
    </Compound>
    <Compound algo="FindByMolecularFeature">
      <Location m="262.2295" rt="22.146" y="63988" v="778376" />
      <Spectrum type="MFE" cpdAlgo="FindByMolecularFeature">
        <MSDetails p="+" />
        <Device type="TimeOfFlight" />
        <MSPeaks>
          <p rt="22.146" x="263.2368" y="63988.25" v="654030" z="1" s="M+H" />
          <p rt="22.147" x="264.2400" y="12717.97" v="124346" z="1" s="M+H+1" />
        </MSPeaks>
      </Spectrum>
    </Compound>
    <Compound algo="FindByMolecularFeature">
      <Location m="630.4476" rt="22.148" y="67952" v="1404790" />
      <Spectrum type="MFE" cpdAlgo="FindByMolecularFeature">
        <MSDetails p="+" />
        <Device type="TimeOfFlight" />
        <MSPeaks>
          <p rt="22.147" x="631.4549" y="67951.94" v="960222" z="1" s="M+H" />
          <p rt="22.150" x="632.4582" y="31623.28" v="444568" z="1" s="M+H+1" />
        </MSPeaks>
      </Spectrum>
    </Compound>
    <Compound algo="FindByMolecularFeature">
      <Location m="280.2402" rt="22.148" y="51901" v="761960" />
      <Spectrum type="MFE" cpdAlgo="FindByMolecularFeature">
        <MSDetails p="+" />
        <Device type="TimeOfFlight" />
        <MSPeaks>
          <p rt="22.149" x="281.2475" y="51900.55" v="537068" z="1" s="M+H" />
          <p rt="22.151" x="282.2505" y="12014.29" v="118756" z="1" s="M+H+1" />
          <p rt="22.127" x="561.4873" y="4328.97" v="28220" z="1" s="2M+H" />
          <p rt="22.153" x="562.4907" y="2154.56" v="14205" z="1" s="2M+H+1" />
          <p rt="22.144" x="563.4967" y="1386.95" v="10643" z="1" s="2M+H+2" />
        </MSPeaks>
      </Spectrum>
    </Compound>
    <Compound algo="FindByMolecularFeature">
      <Location m="794.5449" rt="22.156" y="53280" v="373154" />
      <Spectrum type="MFE" cpdAlgo="FindByMolecularFeature">
        <MSDetails p="+" />
        <Device type="TimeOfFlight" />
        <MSPeaks>
          <p rt="22.164" x="795.5522" y="3875.39" v="28269" z="1" s="M+H" />
          <p rt="22.154" x="796.5505" y="1934.86" v="14628" z="1" s="M+H+1" />
          <p rt="22.156" x="797.5587" y="53279.54" v="330257" z="1" s="M+H+2" />
        </MSPeaks>
      </Spectrum>
    </Compound>
    <Compound algo="FindByMolecularFeature">
      <Location m="424.3713" rt="22.157" y="704271" v="7001264" />
      <Spectrum type="MFE" cpdAlgo="FindByMolecularFeature">
        <MSDetails p="+" />
        <Device type="TimeOfFlight" />
        <MSPeaks>
          <p rt="22.158" x="425.3786" y="704271.19" v="5171431" z="1" s="M+H" />
          <p rt="22.154" x="426.3815" y="224855.70" v="1510571" z="1" s="M+H+1" />
          <p rt="22.158" x="427.3845" y="37040.43" v="279954" z="1" s="M+H+2" />
          <p rt="22.163" x="428.3867" y="5505.59" v="39309" z="1" s="M+H+3" />
        </MSPeaks>
      </Spectrum>
    </Compound>
    <Compound algo="FindByMolecularFeature">
      <Location m="442.3818" rt="22.157" y="533725" v="5540620" />
      <Spectrum type="MFE" cpdAlgo="FindByMolecularFeature">
        <MSDetails p="+" />
        <Device type="TimeOfFlight" />
        <MSPeaks>
          <p rt="22.157" x="443.3890" y="533725.00" v="3964856" z="1" s="M+H" />
          <p rt="22.157" x="444.3919" y="176378.30" v="1320752" z="1" s="M+H+1" />
          <p rt="22.158" x="445.3946" y="30463.93" v="228579" z="1" s="M+H+2" />
          <p rt="22.158" x="446.3954" y="3562.30" v="26433" z="1" s="M+H+3" />
        </MSPeaks>
      </Spectrum>
    </Compound>
    <Compound algo="FindByMolecularFeature">
      <Location m="466.4001" rt="22.159" y="183927" v="1729212" />
      <Spectrum type="MFE" cpdAlgo="FindByMolecularFeature">
        <MSDetails p="+" />
        <Device type="TimeOfFlight" />
        <MSPeaks>
          <p rt="22.160" x="467.4074" y="183926.70" v="1337209" z="1" s="M+H" />
          <p rt="22.158" x="468.4088" y="54534.05" v="392002" z="1" s="M+H+1" />
        </MSPeaks>
      </Spectrum>
    </Compound>
    <Compound algo="FindByMolecularFeature">
      <Location m="460.3914" rt="22.159" y="55759" v="566915" />
      <Spectrum type="MFE" cpdAlgo="FindByMolecularFeature">
        <MSDetails p="+" />
        <Device type="TimeOfFlight" />
        <MSPeaks>
          <p rt="22.159" x="461.3987" y="55758.64" v="400482" z="1" s="M+H" />
          <p rt="22.160" x="462.4018" y="18784.75" v="137459" z="1" s="M+H+1" />
          <p rt="22.157" x="463.4016" y="5100.13" v="28974" z="1" s="M+H+2" />
        </MSPeaks>
      </Spectrum>
    </Compound>
    <Compound algo="FindByMolecularFeature">
      <Location m="482.3744" rt="22.162" y="2182691" v="21956680" />
      <Spectrum type="MFE" cpdAlgo="FindByMolecularFeature">
        <MSDetails p="+" />
        <Device type="TimeOfFlight" />
        <MSPeaks>
          <p rt="22.162" x="483.3817" y="2182690.75" v="15934437" z="1" sat="true" s="M+H" />
          <p rt="22.163" x="484.3852" y="690315.13" v="5057968" z="1" s="M+H+1" />
          <p rt="22.161" x="485.3875" y="116702.16" v="856684" z="1" s="M+H+2" />
          <p rt="22.161" x="486.3898" y="14267.35" v="101943" z="1" s="M+H+3" />
          <p rt="22.192" x="487.3876" y="804.51" v="5650" z="1" s="M+H+4" />
        </MSPeaks>
      </Spectrum>
    </Compound>
    <Compound algo="FindByMolecularFeature">
      <Location m="331.2874" rt="22.175" y="63493" v="786464" />
      <Spectrum type="MFE" cpdAlgo="FindByMolecularFeature">
        <MSDetails p="+" />
        <Device type="TimeOfFlight" />
        <MSPeaks>
          <p rt="22.176" x="332.2947" y="63493.33" v="626247" z="1" s="M+H" />
          <p rt="22.171" x="333.2985" y="15488.21" v="160217" z="1" s="M+H+1" />
        </MSPeaks>
      </Spectrum>
    </Compound>
    <Compound algo="FindByMolecularFeature">
      <Location m="599.4110" rt="22.190" y="84185" v="833398" />
      <Spectrum type="MFE" cpdAlgo="FindByMolecularFeature">
        <MSDetails p="+" />
        <Device type="TimeOfFlight" />
        <MSPeaks>
          <p rt="22.188" x="600.4183" y="84185.03" v="566515" z="1" s="M+H" />
          <p rt="22.189" x="601.4214" y="33820.45" v="227807" z="1" s="M+H+1" />
          <p rt="22.219" x="602.4304" y="11702.94" v="39077" z="1" s="M+H+2" />
        </MSPeaks>
      </Spectrum>
    </Compound>
    <Compound algo="FindByMolecularFeature">
      <Location m="632.4625" rt="22.198" y="71582" v="1286242" />
      <Spectrum type="MFE" cpdAlgo="FindByMolecularFeature">
        <MSDetails p="+" />
        <Device type="TimeOfFlight" />
        <MSPeaks>
          <p rt="22.200" x="633.4698" y="71581.59" v="849261" z="1" s="M+H" />
          <p rt="22.200" x="634.4736" y="27876.53" v="335425" z="1" s="M+H+1" />
          <p rt="22.181" x="635.4792" y="8622.06" v="101555" z="1" s="M+H+2" />
        </MSPeaks>
      </Spectrum>
    </Compound>
    <Compound algo="FindByMolecularFeature">
      <Location m="378.2753" rt="22.306" y="539723" v="5477144" />
      <Spectrum type="MFE" cpdAlgo="FindByMolecularFeature">
        <MSDetails p="+" />
        <Device type="TimeOfFlight" />
        <MSPeaks>
          <p rt="22.306" x="379.2826" y="539722.56" v="4345540" z="1" s="M+H" />
          <p rt="22.304" x="380.2857" y="119723.52" v="972823" z="1" s="M+H+1" />
          <p rt="22.306" x="381.2881" y="18368.91" v="145257" z="1" s="M+H+2" />
          <p rt="22.299" x="382.2913" y="1760.37" v="13524" z="1" s="M+H+3" />
        </MSPeaks>
      </Spectrum>
    </Compound>
    <Compound algo="FindByMolecularFeature">
      <Location m="562.9013" rt="22.310" y="72619" v="783360" />
      <Spectrum type="MFE" cpdAlgo="FindByMolecularFeature">
        <MSDetails p="+" />
        <Device type="TimeOfFlight" />
        <MSPeaks>
          <p rt="22.310" x="563.9086" y="72618.84" v="487637" z="1" s="M+H" />
          <p rt="22.311" x="564.9074" y="34932.02" v="235559" z="1" s="M+H+1" />
          <p rt="22.313" x="565.9073" y="7513.06" v="50168" z="1" s="M+H+2" />
          <p rt="22.299" x="566.9071" y="1543.05" v="9996" z="1" s="M+H+3" />
        </MSPeaks>
      </Spectrum>
    </Compound>
    <Compound algo="FindByMolecularFeature">
      <Location m="562.4001" rt="22.311" y="103825" v="1304319" />
      <Spectrum type="MFE" cpdAlgo="FindByMolecularFeature">
        <MSDetails p="+" />
        <Device type="TimeOfFlight" />
        <MSPeaks>
          <p rt="22.310" x="563.4074" y="103824.98" v="698522" z="1" s="M+H" />
          <p rt="22.311" x="564.4074" y="63091.58" v="443730" z="1" s="M+H+1" />
          <p rt="22.315" x="565.4072" y="17861.48" v="129148" z="1" s="M+H+2" />
          <p rt="22.305" x="566.4079" y="4757.40" v="32918" z="1" s="M+H+3" />
        </MSPeaks>
      </Spectrum>
    </Compound>
    <Compound algo="FindByMolecularFeature">
      <Location m="356.2931" rt="22.315" y="186721" v="2158833" />
      <Spectrum type="MFE" cpdAlgo="FindByMolecularFeature">
        <MSDetails p="+" />
        <Device type="TimeOfFlight" />
        <MSPeaks>
          <p rt="22.315" x="357.3003" y="186721.17" v="1674001" z="1" s="M+H" />
          <p rt="22.314" x="358.3034" y="44636.27" v="401964" z="1" s="M+H+1" />
          <p rt="22.316" x="359.3064" y="7324.17" v="65968" z="1" s="M+H+2" />
          <p rt="22.304" x="360.3118" y="1932.13" v="16900" z="1" s="M+H+3" />
        </MSPeaks>
      </Spectrum>
    </Compound>
    <Compound algo="FindByMolecularFeature">
      <Location m="338.2824" rt="22.316" y="175589" v="1975453" />
      <Spectrum type="MFE" cpdAlgo="FindByMolecularFeature">
        <MSDetails p="+" />
        <Device type="TimeOfFlight" />
        <MSPeaks>
          <p rt="22.317" x="339.2897" y="175589.42" v="1551619" z="1" s="M+H" />
          <p rt="22.314" x="340.2931" y="40247.46" v="362127" z="1" s="M+H+1" />
          <p rt="22.318" x="341.2965" y="6020.70" v="55231" z="1" s="M+H+2" />
          <p rt="22.300" x="342.3008" y="748.39" v="6476" z="1" s="M+H+3" />
        </MSPeaks>
      </Spectrum>
    </Compound>
    <Compound algo="FindByMolecularFeature">
      <Location m="768.5069" rt="22.317" y="109118" v="1481128" />
      <Spectrum type="MFE" cpdAlgo="FindByMolecularFeature">
        <MSDetails p="+" />
        <Device type="TimeOfFlight" />
        <MSPeaks>
          <p rt="22.317" x="385.2607" y="109117.65" v="988112" z="2" s="M+2H" />
          <p rt="22.318" x="385.7622" y="54314.73" v="493016" z="2" s="M+2H+1" />
        </MSPeaks>
      </Spectrum>
    </Compound>
    <Compound algo="FindByMolecularFeature">
      <Location m="770.5057" rt="22.318" y="59687" v="921098" />
      <Spectrum type="MFE" cpdAlgo="FindByMolecularFeature">
        <MSDetails p="+" />
        <Device type="TimeOfFlight" />
        <MSPeaks>
          <p rt="22.317" x="386.2599" y="59687.04" v="518577" z="2" s="M+2H" />
          <p rt="22.318" x="386.7605" y="25527.37" v="220546" z="2" s="M+2H+1" />
          <p rt="22.323" x="387.2611" y="13084.07" v="120599" z="2" s="M+2H+2" />
          <p rt="22.307" x="387.7601" y="4095.57" v="34310" z="2" s="M+2H+3" />
          <p rt="22.333" x="771.5209" y="3143.23" v="27067" z="1" s="M+H" />
        </MSPeaks>
      </Spectrum>
    </Compound>
    <Compound algo="FindByMolecularFeature">
      <Location m="264.2454" rt="22.321" y="196269" v="2545107" />
      <Spectrum type="MFE" cpdAlgo="FindByMolecularFeature">
        <MSDetails p="+" />
        <Device type="TimeOfFlight" />
        <MSPeaks>
          <p rt="22.321" x="265.2527" y="196268.81" v="2125810" z="1" s="M+H" />
          <p rt="22.320" x="266.2560" y="35142.11" v="370148" z="1" s="M+H+1" />
          <p rt="22.313" x="267.2643" y="4128.69" v="49149" z="1" s="M+H+2" />
        </MSPeaks>
      </Spectrum>
    </Compound>
    <Compound algo="FindByMolecularFeature">
      <Location m="412.2126" rt="22.334" y="65885" v="940076" />
      <Spectrum type="MFE" cpdAlgo="FindByMolecularFeature">
        <MSDetails p="+" />
        <Device type="TimeOfFlight" />
        <MSPeaks>
          <p rt="22.335" x="413.2199" y="65884.58" v="741225" z="1" s="M+H" />
          <p rt="22.330" x="414.2232" y="17586.85" v="198851" z="1" s="M+H+1" />
        </MSPeaks>
      </Spectrum>
    </Compound>
    <Compound algo="FindByMolecularFeature">
      <Location m="442.3815" rt="22.442" y="359023" v="3382040" />
      <Spectrum type="MFE" cpdAlgo="FindByMolecularFeature">
        <MSDetails p="+" />
        <Device type="TimeOfFlight" />
        <MSPeaks>
          <p rt="22.441" x="443.3888" y="359022.53" v="2342725" z="1" s="M+H" />
          <p rt="22.445" x="444.3920" y="118503.45" v="859611" z="1" s="M+H+1" />
          <p rt="22.444" x="445.3946" y="21917.53" v="155208" z="1" s="M+H+2" />
          <p rt="22.442" x="446.3942" y="3262.28" v="24495" z="1" s="M+H+3" />
        </MSPeaks>
      </Spectrum>
    </Compound>
    <Compound algo="FindByMolecularFeature">
      <Location m="424.3711" rt="22.443" y="420180" v="4071420" />
      <Spectrum type="MFE" cpdAlgo="FindByMolecularFeature">
        <MSDetails p="+" />
        <Device type="TimeOfFlight" />
        <MSPeaks>
          <p rt="22.443" x="425.3783" y="420180.19" v="2839033" z="1" s="M+H" />
          <p rt="22.445" x="426.3815" y="136428.30" v="1012810" z="1" s="M+H+1" />
          <p rt="22.449" x="427.3823" y="26497.24" v="198121" z="1" s="M+H+2" />
          <p rt="22.434" x="428.3834" y="2712.75" v="21456" z="1" s="M+H+3" />
        </MSPeaks>
      </Spectrum>
    </Compound>
    <Compound algo="FindByMolecularFeature">
      <Location m="482.3748" rt="22.448" y="837217" v="8545808" />
      <Spectrum type="MFE" cpdAlgo="FindByMolecularFeature">
        <MSDetails p="+" />
        <Device type="TimeOfFlight" />
        <MSPeaks>
          <p rt="22.448" x="483.3820" y="837216.50" v="6074187" z="1" s="M+H" />
          <p rt="22.448" x="484.3848" y="278513.38" v="2055788" z="1" s="M+H+1" />
          <p rt="22.450" x="485.3875" y="49915.02" v="371154" z="1" s="M+H+2" />
          <p rt="22.446" x="486.3895" y="6269.68" v="44679" z="1" s="M+H+3" />
        </MSPeaks>
      </Spectrum>
    </Compound>
    <Compound algo="FindByMolecularFeature">
      <Location m="466.3998" rt="22.449" y="63075" v="567482" />
      <Spectrum type="MFE" cpdAlgo="FindByMolecularFeature">
        <MSDetails p="+" />
        <Device type="TimeOfFlight" />
        <MSPeaks>
          <p rt="22.451" x="467.4070" y="63075.31" v="486034" z="1" s="M+H" />
          <p rt="22.439" x="468.4034" y="11955.84" v="81447" z="1" s="M+H+1" />
        </MSPeaks>
      </Spectrum>
    </Compound>
    <Compound algo="FindByMolecularFeature">
      <Location m="270.2348" rt="22.548" y="66605" v="749838" />
      <Spectrum type="MFE" cpdAlgo="FindByMolecularFeature">
        <MSDetails p="+" />
        <Device type="TimeOfFlight" />
        <MSPeaks>
          <p rt="22.548" x="271.2421" y="66605.16" v="627861" z="1" s="M+H" />
          <p rt="22.548" x="272.2459" y="13901.34" v="121977" z="1" s="M+H+1" />
        </MSPeaks>
      </Spectrum>
    </Compound>
    <Compound algo="FindByMolecularFeature">
      <Location m="592.2686" rt="22.616" y="135445" v="1583256" />
      <Spectrum type="MFE" cpdAlgo="FindByMolecularFeature">
        <MSDetails p="+" />
        <Device type="TimeOfFlight" />
        <MSPeaks>
          <p rt="22.616" x="593.2759" y="135444.70" v="1077984" z="1" s="M+H" />
          <p rt="22.615" x="594.2791" y="52075.41" v="398151" z="1" s="M+H+1" />
          <p rt="22.618" x="595.2821" y="11461.07" v="91607" z="1" s="M+H+2" />
          <p rt="22.614" x="596.2856" y="2061.85" v="15515" z="1" s="M+H+3" />
        </MSPeaks>
      </Spectrum>
    </Compound>
    <Compound algo="FindByMolecularFeature">
      <Location m="379.3096" rt="22.672" y="68596" v="1167627" />
      <Spectrum type="MFE" cpdAlgo="FindByMolecularFeature">
        <MSDetails p="+" />
        <Device type="TimeOfFlight" />
        <MSPeaks>
          <p rt="22.671" x="380.3168" y="68596.20" v="902774" z="1" s="M+H" />
          <p rt="22.675" x="381.3203" y="20252.71" v="264853" z="1" s="M+H+1" />
        </MSPeaks>
      </Spectrum>
    </Compound>
    <Compound algo="FindByMolecularFeature">
      <Location m="327.3139" rt="22.682" y="98934" v="1081303" />
      <Spectrum type="MFE" cpdAlgo="FindByMolecularFeature">
        <MSDetails p="+" />
        <Device type="TimeOfFlight" />
        <MSPeaks>
          <p rt="22.682" x="328.3212" y="98934.36" v="858039" z="1" s="M+H" />
          <p rt="22.681" x="329.3243" y="22401.23" v="195679" z="1" s="M+H+1" />
          <p rt="22.681" x="330.3273" y="3282.52" v="27585" z="1" s="M+H+2" />
        </MSPeaks>
      </Spectrum>
    </Compound>
    <Compound algo="FindByMolecularFeature">
      <Location m="333.3030" rt="22.806" y="63960" v="654242" />
      <Spectrum type="MFE" cpdAlgo="FindByMolecularFeature">
        <MSDetails p="+" />
        <Device type="TimeOfFlight" />
        <MSPeaks>
          <p rt="22.807" x="334.3103" y="63959.59" v="524167" z="1" s="M+H" />
          <p rt="22.804" x="335.3136" y="16848.09" v="130074" z="1" s="M+H+1" />
        </MSPeaks>
      </Spectrum>
    </Compound>
    <Compound algo="FindByMolecularFeature">
      <Location m="725.4508" rt="22.865" y="57741" v="691276" />
      <Spectrum type="MFE" cpdAlgo="FindByMolecularFeature">
        <MSDetails p="+" />
        <Device type="TimeOfFlight" />
        <MSPeaks>
          <p rt="22.866" x="726.4580" y="57740.69" v="420174" z="1" s="M+H" />
          <p rt="22.864" x="727.4615" y="27464.88" v="202538" z="1" s="M+H+1" />
          <p rt="22.867" x="728.4654" y="7582.22" v="53316" z="1" s="M+H+2" />
          <p rt="22.857" x="729.4745" y="1879.06" v="15248" z="1" s="M+H+3" />
        </MSPeaks>
      </Spectrum>
    </Compound>
    <Compound algo="FindByMolecularFeature">
      <Location m="381.3243" rt="22.865" y="75730" v="845082" />
      <Spectrum type="MFE" cpdAlgo="FindByMolecularFeature">
        <MSDetails p="+" />
        <Device type="TimeOfFlight" />
        <MSPeaks>
          <p rt="22.863" x="382.3316" y="75730.19" v="606451" z="1" s="M+H" />
          <p rt="22.873" x="383.3345" y="24181.00" v="209155" z="1" s="M+H+1" />
          <p rt="22.877" x="384.3436" y="3428.20" v="29476" z="1" s="M+H+2" />
        </MSPeaks>
      </Spectrum>
    </Compound>
    <Compound algo="FindByMolecularFeature">
      <Location m="225.1728" rt="22.870" y="63889" v="684366" />
      <Spectrum type="MFE" cpdAlgo="FindByMolecularFeature">
        <MSDetails p="+" />
        <Device type="TimeOfFlight" />
        <MSPeaks>
          <p rt="22.870" x="226.1801" y="63888.57" v="564321" z="1" s="M+H" />
          <p rt="22.873" x="227.1824" y="13468.47" v="120045" z="1" s="M+H+1" />
        </MSPeaks>
      </Spectrum>
    </Compound>
    <Compound algo="FindByMolecularFeature">
      <Location m="554.4336" rt="22.907" y="50571" v="984889" />
      <Spectrum type="MFE" cpdAlgo="FindByMolecularFeature">
        <MSDetails p="+" />
        <Device type="TimeOfFlight" />
        <MSPeaks>
          <p rt="22.908" x="555.4408" y="50571.02" v="666024" z="1" s="M+H" />
          <p rt="22.906" x="556.4435" y="21103.35" v="245131" z="1" s="M+H+1" />
          <p rt="22.909" x="557.4480" y="6060.34" v="73735" z="1" s="M+H+2" />
        </MSPeaks>
      </Spectrum>
    </Compound>
    <Compound algo="FindByMolecularFeature">
      <Location m="440.3655" rt="22.917" y="76867" v="676171" />
      <Spectrum type="MFE" cpdAlgo="FindByMolecularFeature">
        <MSDetails p="+" />
        <Device type="TimeOfFlight" />
        <MSPeaks>
          <p rt="22.918" x="441.3727" y="76866.84" v="495791" z="1" s="M+H" />
          <p rt="22.915" x="442.3763" y="24766.27" v="158818" z="1" s="M+H+1" />
          <p rt="22.912" x="443.3835" y="3052.99" v="21561" z="1" s="M+H+2" />
        </MSPeaks>
      </Spectrum>
    </Compound>
    <Compound algo="FindByMolecularFeature">
      <Location m="480.3583" rt="22.918" y="159577" v="1529266" />
      <Spectrum type="MFE" cpdAlgo="FindByMolecularFeature">
        <MSDetails p="+" />
        <Device type="TimeOfFlight" />
        <MSPeaks>
          <p rt="22.918" x="481.3656" y="159576.89" v="1147764" z="1" s="M+H" />
          <p rt="22.918" x="482.3685" y="54500.54" v="381502" z="1" s="M+H+1" />
        </MSPeaks>
      </Spectrum>
    </Compound>
    <Compound algo="FindByMolecularFeature">
      <Location m="466.3453" rt="22.954" y="123987" v="1402990" />
      <Spectrum type="MFE" cpdAlgo="FindByMolecularFeature">
        <MSDetails p="+" />
        <Device type="TimeOfFlight" />
        <MSPeaks>
          <p rt="22.953" x="467.3525" y="123986.75" v="974656" z="1" s="M+H" />
          <p rt="22.953" x="468.3560" y="44598.71" v="329948" z="1" s="M+H+1" />
          <p rt="22.969" x="469.3619" y="13402.85" v="98386" z="1" s="M+H+2" />
        </MSPeaks>
      </Spectrum>
    </Compound>
    <Compound algo="FindByMolecularFeature">
      <Location m="506.3381" rt="22.955" y="58318" v="677055" />
      <Spectrum type="MFE" cpdAlgo="FindByMolecularFeature">
        <MSDetails p="+" />
        <Device type="TimeOfFlight" />
        <MSPeaks>
          <p rt="22.955" x="507.3453" y="58318.04" v="477477" z="1" s="M+H" />
          <p rt="22.957" x="508.3484" y="20504.93" v="159151" z="1" s="M+H+1" />
          <p rt="22.948" x="509.3516" y="5392.78" v="37234" z="1" s="M+H+2" />
          <p rt="22.969" x="510.3528" y="331.89" v="3193" z="1" s="M+H+3" />
        </MSPeaks>
      </Spectrum>
    </Compound>
    <Compound algo="FindByMolecularFeature">
      <Location m="309.3032" rt="23.360" y="67378" v="710221" />
      <Spectrum type="MFE" cpdAlgo="FindByMolecularFeature">
        <MSDetails p="+" />
        <Device type="TimeOfFlight" />
        <MSPeaks>
          <p rt="23.360" x="310.3104" y="67378.18" v="580015" z="1" s="M+H" />
          <p rt="23.360" x="311.3137" y="14541.90" v="122528" z="1" s="M+H+1" />
          <p rt="23.366" x="312.3183" y="975.29" v="7678" z="1" s="M+H+2" />
        </MSPeaks>
      </Spectrum>
    </Compound>
    <Compound algo="FindByMolecularFeature">
      <Location m="755.4610" rt="23.421" y="57377" v="706762" />
      <Spectrum type="MFE" cpdAlgo="FindByMolecularFeature">
        <MSDetails p="+" />
        <Device type="TimeOfFlight" />
        <MSPeaks>
          <p rt="23.421" x="756.4682" y="57377.41" v="430506" z="1" s="M+H" />
          <p rt="23.420" x="757.4722" y="28723.48" v="216661" z="1" s="M+H+1" />
          <p rt="23.421" x="758.4763" y="8341.28" v="59594" z="1" s="M+H+2" />
        </MSPeaks>
      </Spectrum>
    </Compound>
    <Compound algo="FindByMolecularFeature">
      <Location m="534.2634" rt="23.433" y="126770" v="1923801" />
      <Spectrum type="MFE" cpdAlgo="FindByMolecularFeature">
        <MSDetails p="+" />
        <Device type="TimeOfFlight" />
        <MSPeaks>
          <p rt="23.433" x="535.2707" y="126770.00" v="1342832" z="1" s="M+H" />
          <p rt="23.431" x="536.2739" y="45492.54" v="484294" z="1" s="M+H+1" />
          <p rt="23.432" x="537.2768" y="9167.09" v="96675" z="1" s="M+H+2" />
        </MSPeaks>
      </Spectrum>
    </Compound>
    <Compound algo="FindByMolecularFeature">
      <Location m="337.3352" rt="23.467" y="800985" v="9859580" />
      <Spectrum type="MFE" cpdAlgo="FindByMolecularFeature">
        <MSDetails p="+" />
        <Device type="TimeOfFlight" />
        <MSPeaks>
          <p rt="23.467" x="338.3425" y="800984.63" v="6755221" z="1" s="M+H" />
          <p rt="23.469" x="339.3454" y="198293.17" v="2738658" z="1" s="M+H+1" />
          <p rt="23.469" x="340.3485" y="24258.25" v="343469" z="1" s="M+H+2" />
          <p rt="23.479" x="341.3518" y="1812.26" v="22233" z="1" s="M+H+3" />
        </MSPeaks>
      </Spectrum>
    </Compound>
    <Compound algo="FindByMolecularFeature">
      <Location m="383.3403" rt="23.470" y="223649" v="3849993" />
      <Spectrum type="MFE" cpdAlgo="FindByMolecularFeature">
        <MSDetails p="+" />
        <Device type="TimeOfFlight" />
        <MSPeaks>
          <p rt="23.466" x="384.3475" y="223648.75" v="3083391" z="1" s="M+H" />
          <p rt="23.480" x="385.3505" y="57454.25" v="649192" z="1" s="M+H+1" />
          <p rt="23.493" x="386.3536" y="9596.70" v="104401" z="1" s="M+H+2" />
          <p rt="23.461" x="387.3561" y="963.60" v="13010" z="1" s="M+H+3" />
        </MSPeaks>
      </Spectrum>
    </Compound>
    <Compound algo="FindByMolecularFeature">
      <Location m="405.3229" rt="23.491" y="746701" v="9626650" />
      <Spectrum type="MFE" cpdAlgo="FindByMolecularFeature">
        <MSDetails p="+" />
        <Device type="TimeOfFlight" />
        <MSPeaks>
          <p rt="23.491" x="406.3302" y="746701.19" v="7374827" z="1" s="M+H" />
          <p rt="23.490" x="407.3331" y="193119.30" v="1911427" z="1" s="M+H+1" />
          <p rt="23.495" x="408.3354" y="34263.99" v="304793" z="1" s="M+H+2" />
          <p rt="23.491" x="409.3347" y="4087.09" v="35603" z="1" s="M+H+3" />
        </MSPeaks>
      </Spectrum>
    </Compound>
    <Compound algo="FindByMolecularFeature">
      <Location m="599.4110" rt="23.494" y="217212" v="3030243" />
      <Spectrum type="MFE" cpdAlgo="FindByMolecularFeature">
        <MSDetails p="+" />
        <Device type="TimeOfFlight" />
        <MSPeaks>
          <p rt="23.495" x="600.4183" y="217211.61" v="1517827" z="1" s="M+H" />
          <p rt="23.493" x="601.4235" y="153640.02" v="1107177" z="1" s="M+H+1" />
          <p rt="23.493" x="602.4279" y="44307.50" v="309217" z="1" s="M+H+2" />
          <p rt="23.500" x="603.4319" y="10733.89" v="78329" z="1" s="M+H+3" />
          <p rt="23.510" x="604.4348" y="2528.14" v="17694" z="1" s="M+H+4" />
        </MSPeaks>
      </Spectrum>
    </Compound>
    <Compound algo="FindByMolecularFeature">
      <Location m="394.2134" rt="23.518" y="150369" v="2559261" />
      <Spectrum type="MFE" cpdAlgo="FindByMolecularFeature">
        <MSDetails p="+" />
        <Device type="TimeOfFlight" />
        <MSPeaks>
          <p rt="23.518" x="395.2207" y="150369.25" v="1587074" z="1" s="M+H" />
          <p rt="23.518" x="396.2237" y="34620.90" v="367814" z="1" s="M+H+1" />
          <p rt="23.519" x="397.2167" y="57382.73" v="604373" z="1" s="M+H+2" />
        </MSPeaks>
      </Spectrum>
    </Compound>
    <Compound algo="FindByMolecularFeature">
      <Location m="395.3402" rt="23.552" y="94916" v="920736" />
      <Spectrum type="MFE" cpdAlgo="FindByMolecularFeature">
        <MSDetails p="+" />
        <Device type="TimeOfFlight" />
        <MSPeaks>
          <p rt="23.551" x="396.3475" y="94916.41" v="672133" z="1" s="M+H" />
          <p rt="23.554" x="397.3506" y="27217.17" v="193582" z="1" s="M+H+1" />
          <p rt="23.563" x="398.3502" y="6882.59" v="55021" z="1" s="M+H+2" />
        </MSPeaks>
      </Spectrum>
    </Compound>
    <Compound algo="FindByMolecularFeature">
      <Location m="458.3761" rt="23.656" y="60722" v="744059" />
      <Spectrum type="MFE" cpdAlgo="FindByMolecularFeature">
        <MSDetails p="+" />
        <Device type="TimeOfFlight" />
        <MSPeaks>
          <p rt="23.657" x="459.3833" y="60721.95" v="511236" z="1" s="M+H" />
          <p rt="23.655" x="460.3862" y="20158.19" v="176004" z="1" s="M+H+1" />
          <p rt="23.645" x="461.3895" y="6132.08" v="39877" z="1" s="M+H+2" />
          <p rt="23.643" x="462.3959" y="1825.61" v="16943" z="1" s="M+H+3" />
        </MSPeaks>
      </Spectrum>
    </Compound>
    <Compound algo="FindByMolecularFeature">
      <Location m="422.3549" rt="23.656" y="55831" v="753026" />
      <Spectrum type="MFE" cpdAlgo="FindByMolecularFeature">
        <MSDetails p="+" />
        <Device type="TimeOfFlight" />
        <MSPeaks>
          <p rt="23.655" x="423.3622" y="55831.32" v="488937" z="1" s="M+H" />
          <p rt="23.659" x="424.3645" y="20876.38" v="168152" z="1" s="M+H+1" />
          <p rt="23.642" x="425.3740" y="11092.86" v="84869" z="1" s="M+H+2" />
          <p rt="23.709" x="426.3747" y="959.97" v="11068" z="1" s="M+H+3" />
        </MSPeaks>
      </Spectrum>
    </Compound>
    <Compound algo="FindByMolecularFeature">
      <Location m="440.3658" rt="23.657" y="198935" v="2023625" />
      <Spectrum type="MFE" cpdAlgo="FindByMolecularFeature">
        <MSDetails p="+" />
        <Device type="TimeOfFlight" />
        <MSPeaks>
          <p rt="23.655" x="441.3730" y="198934.92" v="1607196" z="1" s="M+H" />
          <p rt="23.664" x="442.3843" y="57411.80" v="416429" z="1" s="M+H+1" />
        </MSPeaks>
      </Spectrum>
    </Compound>
    <Compound algo="FindByMolecularFeature">
      <Location m="405.3223" rt="23.794" y="231823" v="3553124" />
      <Spectrum type="MFE" cpdAlgo="FindByMolecularFeature">
        <MSDetails p="+" />
        <Device type="TimeOfFlight" />
        <MSPeaks>
          <p rt="23.792" x="406.3296" y="231822.56" v="2685025" z="1" s="M+H" />
          <p rt="23.799" x="407.3332" y="60247.96" v="704987" z="1" s="M+H+1" />
          <p rt="23.812" x="408.3313" y="14938.60" v="163112" z="1" s="M+H+2" />
        </MSPeaks>
      </Spectrum>
    </Compound>
    <Compound algo="FindByMolecularFeature">
      <Location m="338.1755" rt="23.812" y="99607" v="1985653" />
      <Spectrum type="MFE" cpdAlgo="FindByMolecularFeature">
        <MSDetails p="+" />
        <Device type="TimeOfFlight" />
        <MSPeaks>
          <p rt="23.811" x="339.1828" y="99606.58" v="1230439" z="1" s="M+H" />
          <p rt="23.812" x="340.1860" y="23032.37" v="274174" z="1" s="M+H+1" />
          <p rt="23.815" x="341.1792" y="39439.66" v="481041" z="1" s="M+H+2" />
        </MSPeaks>
      </Spectrum>
    </Compound>
    <Compound algo="FindByMolecularFeature">
      <Location m="724.3537" rt="23.813" y="68212" v="1244791" />
      <Spectrum type="MFE" cpdAlgo="FindByMolecularFeature">
        <MSDetails p="+" />
        <Device type="TimeOfFlight" />
        <MSPeaks>
          <p rt="23.813" x="725.3610" y="68211.89" v="682982" z="1" s="M+H" />
          <p rt="23.811" x="726.3628" y="29719.82" v="297412" z="1" s="M+H+1" />
          <p rt="23.813" x="727.3592" y="26479.20" v="264397" z="1" s="M+H+2" />
        </MSPeaks>
      </Spectrum>
    </Compound>
    <Compound algo="FindByMolecularFeature">
      <Location m="720.3580" rt="23.813" y="81022" v="916734" />
      <Spectrum type="MFE" cpdAlgo="FindByMolecularFeature">
        <MSDetails p="+" />
        <Device type="TimeOfFlight" />
        <MSPeaks>
          <p rt="23.816" x="721.3653" y="4453.79" v="48064" z="1" s="M+H" />
          <p rt="23.809" x="722.3679" y="2772.79" v="28574" z="1" s="M+H+1" />
          <p rt="23.813" x="723.3641" y="81022.49" v="840096" z="1" s="M+H+2" />
        </MSPeaks>
      </Spectrum>
    </Compound>
    <Compound algo="FindByMolecularFeature">
      <Location m="379.2024" rt="23.814" y="311955" v="6561754" />
      <Spectrum type="MFE" cpdAlgo="FindByMolecularFeature">
        <MSDetails p="+" />
        <Device type="TimeOfFlight" />
        <MSPeaks>
          <p rt="23.815" x="380.2097" y="311955.31" v="3708071" z="1" s="M+H" />
          <p rt="23.814" x="381.2130" y="69905.55" v="840473" z="1" s="M+H+1" />
          <p rt="23.812" x="382.2058" y="119065.03" v="1396635" z="1" s="M+H+2" />
          <p rt="23.813" x="383.2084" y="32367.50" v="375696" z="1" s="M+H+3" />
          <p rt="23.817" x="384.2046" y="19489.21" v="240878" z="1" s="M+H+4" />
        </MSPeaks>
      </Spectrum>
    </Compound>
    <Compound algo="FindByMolecularFeature">
      <Location m="283.2878" rt="23.838" y="256340" v="2468034" />
      <Spectrum type="MFE" cpdAlgo="FindByMolecularFeature">
        <MSDetails p="+" />
        <Device type="TimeOfFlight" />
        <MSPeaks>
          <p rt="23.839" x="284.2950" y="256339.81" v="2025979" z="1" s="M+H" />
          <p rt="23.837" x="285.2982" y="51666.91" v="395528" z="1" s="M+H+1" />
          <p rt="23.836" x="286.3017" y="6033.96" v="46527" z="1" s="M+H+2" />
        </MSPeaks>
      </Spectrum>
    </Compound>
    <Compound algo="FindByMolecularFeature">
      <Location m="612.4375" rt="23.872" y="166086" v="1674924" />
      <Spectrum type="MFE" cpdAlgo="FindByMolecularFeature">
        <MSDetails p="+" />
        <Device type="TimeOfFlight" />
        <MSPeaks>
          <p rt="23.871" x="613.4447" y="166086.11" v="1143748" z="1" s="M+H" />
          <p rt="23.873" x="614.4501" y="78026.80" v="531176" z="1" s="M+H+1" />
        </MSPeaks>
      </Spectrum>
    </Compound>
    <Compound algo="FindByMolecularFeature">
      <Location m="614.4535" rt="23.894" y="157009" v="2662204" />
      <Spectrum type="MFE" cpdAlgo="FindByMolecularFeature">
        <MSDetails p="+" />
        <Device type="TimeOfFlight" />
        <MSPeaks>
          <p rt="23.895" x="615.4608" y="157009.13" v="1701603" z="1" s="M+H" />
          <p rt="23.893" x="616.4646" y="66135.22" v="726310" z="1" s="M+H+1" />
          <p rt="23.885" x="617.4708" y="21240.47" v="234291" z="1" s="M+H+2" />
        </MSPeaks>
      </Spectrum>
    </Compound>
    <Compound algo="FindByMolecularFeature">
      <Location m="548.3696" rt="23.911" y="66645" v="567208" />
      <Spectrum type="MFE" cpdAlgo="FindByMolecularFeature">
        <MSDetails p="+" />
        <Device type="TimeOfFlight" />
        <MSPeaks>
          <p rt="23.911" x="549.3768" y="66645.27" v="393087" z="1" s="M+H" />
          <p rt="23.912" x="550.3809" y="23275.91" v="140044" z="1" s="M+H+1" />
          <p rt="23.910" x="551.3870" y="6478.80" v="34077" z="1" s="M+H+2" />
        </MSPeaks>
      </Spectrum>
    </Compound>
    <Compound algo="FindByMolecularFeature">
      <Location m="522.3537" rt="23.938" y="101219" v="994135" />
      <Spectrum type="MFE" cpdAlgo="FindByMolecularFeature">
        <MSDetails p="+" />
        <Device type="TimeOfFlight" />
        <MSPeaks>
          <p rt="23.943" x="523.3609" y="101219.04" v="660087" z="1" s="M+H" />
          <p rt="23.943" x="524.3646" y="32208.08" v="215043" z="1" s="M+H+1" />
          <p rt="23.895" x="525.3621" y="11851.90" v="119005" z="1" s="M+H+2" />
        </MSPeaks>
      </Spectrum>
    </Compound>
    <Compound algo="FindByMolecularFeature">
      <Location m="556.4491" rt="23.960" y="81256" v="714768" />
      <Spectrum type="MFE" cpdAlgo="FindByMolecularFeature">
        <MSDetails p="+" />
        <Device type="TimeOfFlight" />
        <MSPeaks>
          <p rt="23.959" x="557.4564" y="81255.90" v="483769" z="1" s="M+H" />
          <p rt="23.962" x="558.4594" y="35915.53" v="230998" z="1" s="M+H+1" />
        </MSPeaks>
      </Spectrum>
    </Compound>
    <Compound algo="FindByMolecularFeature">
      <Location m="925.5763" rt="23.999" y="54408" v="740928" />
      <Spectrum type="MFE" cpdAlgo="FindByMolecularFeature">
        <MSDetails p="+" />
        <Device type="TimeOfFlight" />
        <MSPeaks>
          <p rt="23.999" x="926.5835" y="54407.58" v="416314" z="1" s="M+H" />
          <p rt="23.999" x="927.5868" y="29420.97" v="223067" z="1" s="M+H+1" />
          <p rt="24.002" x="928.5899" y="10291.94" v="79975" z="1" s="M+H+2" />
          <p rt="23.989" x="929.5961" y="2492.25" v="21572" z="1" s="M+H+3" />
        </MSPeaks>
      </Spectrum>
    </Compound>
    <Compound algo="FindByMolecularFeature">
      <Location m="309.3031" rt="24.041" y="61709" v="718444" />
      <Spectrum type="MFE" cpdAlgo="FindByMolecularFeature">
        <MSDetails p="+" />
        <Device type="TimeOfFlight" />
        <MSPeaks>
          <p rt="24.041" x="310.3104" y="61709.05" v="578681" z="1" s="M+H" />
          <p rt="24.041" x="311.3136" y="13476.11" v="128622" z="1" s="M+H+1" />
          <p rt="24.042" x="312.3188" y="1245.31" v="11141" z="1" s="M+H+2" />
        </MSPeaks>
      </Spectrum>
    </Compound>
    <Compound algo="FindByMolecularFeature">
      <Location m="600.4161" rt="24.092" y="79314" v="811092" />
      <Spectrum type="MFE" cpdAlgo="FindByMolecularFeature">
        <MSDetails p="+" />
        <Device type="TimeOfFlight" />
        <MSPeaks>
          <p rt="24.092" x="601.4233" y="79313.85" v="599383" z="1" s="M+H" />
          <p rt="24.093" x="602.4282" y="23615.27" v="169811" z="1" s="M+H+1" />
          <p rt="24.093" x="603.4346" y="6371.44" v="41898" z="1" s="M+H+2" />
        </MSPeaks>
      </Spectrum>
    </Compound>
    <Compound algo="FindByMolecularFeature">
      <Location m="548.3692" rt="24.189" y="52593" v="808798" />
      <Spectrum type="MFE" cpdAlgo="FindByMolecularFeature">
        <MSDetails p="+" />
        <Device type="TimeOfFlight" />
        <MSPeaks>
          <p rt="24.189" x="549.3765" y="52592.61" v="569543" z="1" s="M+H" />
          <p rt="24.188" x="550.3802" y="18328.59" v="192208" z="1" s="M+H+1" />
          <p rt="24.194" x="551.3863" y="5031.63" v="40105" z="1" s="M+H+2" />
          <p rt="24.186" x="552.3907" y="1022.74" v="6941" z="1" s="M+H+3" />
        </MSPeaks>
      </Spectrum>
    </Compound>
    <Compound algo="FindByMolecularFeature">
      <Location m="707.4531" rt="24.282" y="53571" v="953515" />
      <Spectrum type="MFE" cpdAlgo="FindByMolecularFeature">
        <MSDetails p="+" />
        <Device type="TimeOfFlight" />
        <MSPeaks>
          <p rt="24.280" x="708.4604" y="53571.48" v="608952" z="1" s="M+H" />
          <p rt="24.284" x="709.4636" y="24431.47" v="281865" z="1" s="M+H+1" />
          <p rt="24.283" x="710.4695" y="6804.00" v="62698" z="1" s="M+H+2" />
        </MSPeaks>
      </Spectrum>
    </Compound>
    <Compound algo="FindByMolecularFeature">
      <Location m="478.3428" rt="24.328" y="80364" v="644005" />
      <Spectrum type="MFE" cpdAlgo="FindByMolecularFeature">
        <MSDetails p="+" />
        <Device type="TimeOfFlight" />
        <MSPeaks>
          <p rt="24.328" x="479.3500" y="80363.91" v="483040" z="1" s="M+H" />
          <p rt="24.330" x="480.3539" y="26283.72" v="160965" z="1" s="M+H+1" />
        </MSPeaks>
      </Spectrum>
    </Compound>
    <Compound algo="FindByMolecularFeature">
      <Location m="612.4374" rt="24.334" y="69771" v="1200300" />
      <Spectrum type="MFE" cpdAlgo="FindByMolecularFeature">
        <MSDetails p="+" />
        <Device type="TimeOfFlight" />
        <MSPeaks>
          <p rt="24.333" x="613.4446" y="69770.66" v="847155" z="1" s="M+H" />
          <p rt="24.337" x="614.4479" y="35714.95" v="353146" z="1" s="M+H+1" />
        </MSPeaks>
      </Spectrum>
    </Compound>
    <Compound algo="FindByMolecularFeature">
      <Location m="335.3190" rt="24.371" y="137832" v="1519121" />
      <Spectrum type="MFE" cpdAlgo="FindByMolecularFeature">
        <MSDetails p="+" />
        <Device type="TimeOfFlight" />
        <MSPeaks>
          <p rt="24.371" x="336.3263" y="137831.88" v="1238577" z="1" s="M+H" />
          <p rt="24.372" x="337.3293" y="31300.92" v="280545" z="1" s="M+H+1" />
        </MSPeaks>
      </Spectrum>
    </Compound>
    <Compound algo="FindByMolecularFeature">
      <Location m="749.5002" rt="24.563" y="53752" v="1398526" />
      <Spectrum type="MFE" cpdAlgo="FindByMolecularFeature">
        <MSDetails p="+" />
        <Device type="TimeOfFlight" />
        <MSPeaks>
          <p rt="24.560" x="750.5074" y="53751.66" v="799928" z="1" s="M+H" />
          <p rt="24.568" x="751.5106" y="28808.90" v="452053" z="1" s="M+H+1" />
          <p rt="24.568" x="752.5161" y="8452.86" v="121778" z="1" s="M+H+2" />
          <p rt="24.552" x="753.5189" y="1742.17" v="24765" z="1" s="M+H+3" />
        </MSPeaks>
      </Spectrum>
    </Compound>
    <Compound algo="FindByMolecularFeature">
      <Location m="588.4043" rt="24.749" y="62329" v="637578" />
      <Spectrum type="MFE" cpdAlgo="FindByMolecularFeature">
        <MSDetails p="+" />
        <Device type="TimeOfFlight" />
        <MSPeaks>
          <p rt="24.748" x="589.4116" y="62328.99" v="419993" z="1" s="M+H" />
          <p rt="24.750" x="590.4150" y="24491.35" v="160327" z="1" s="M+H+1" />
          <p rt="24.750" x="591.4187" y="7671.70" v="50222" z="1" s="M+H+2" />
          <p rt="24.755" x="592.4189" y="964.76" v="7036" z="1" s="M+H+3" />
        </MSPeaks>
      </Spectrum>
    </Compound>
    <Compound algo="FindByMolecularFeature">
      <Location m="628.3961" rt="24.750" y="150164" v="1327524" />
      <Spectrum type="MFE" cpdAlgo="FindByMolecularFeature">
        <MSDetails p="+" />
        <Device type="TimeOfFlight" />
        <MSPeaks>
          <p rt="24.750" x="629.4034" y="150164.22" v="947352" z="1" s="M+H" />
          <p rt="24.751" x="630.4067" y="54764.46" v="351058" z="1" s="M+H+1" />
          <p rt="24.735" x="631.4110" y="13284.23" v="29114" z="1" s="M+H+2" />
        </MSPeaks>
      </Spectrum>
    </Compound>
    <Compound algo="FindByMolecularFeature">
      <Location m="396.3394" rt="24.765" y="129098" v="1643202" />
      <Spectrum type="MFE" cpdAlgo="FindByMolecularFeature">
        <MSDetails p="+" />
        <Device type="TimeOfFlight" />
        <MSPeaks>
          <p rt="24.765" x="397.3467" y="129097.80" v="1187219" z="1" s="M+H" />
          <p rt="24.766" x="398.3501" y="39451.25" v="358420" z="1" s="M+H+1" />
          <p rt="24.769" x="399.3518" y="9693.70" v="93067" z="1" s="M+H+2" />
          <p rt="24.748" x="400.3492" y="514.14" v="4497" z="1" s="M+H+3" />
        </MSPeaks>
      </Spectrum>
    </Compound>
    <Compound algo="FindByMolecularFeature">
      <Location m="378.3288" rt="24.766" y="126620" v="1557108" />
      <Spectrum type="MFE" cpdAlgo="FindByMolecularFeature">
        <MSDetails p="+" />
        <Device type="TimeOfFlight" />
        <MSPeaks>
          <p rt="24.762" x="379.3361" y="126619.91" v="1064258" z="1" s="M+H" />
          <p rt="24.761" x="380.3390" y="39561.82" v="334816" z="1" s="M+H+1" />
          <p rt="24.808" x="381.3485" y="16239.62" v="158034" z="1" s="M+H+2" />
        </MSPeaks>
      </Spectrum>
    </Compound>
    <Compound algo="FindByMolecularFeature">
      <Location m="627.1876" rt="25.001" y="69009" v="823150" />
      <Spectrum type="MFE" cpdAlgo="FindByMolecularFeature">
        <MSDetails p="+" />
        <Device type="TimeOfFlight" />
        <MSPeaks>
          <p rt="25.001" x="628.1949" y="69008.51" v="401329" z="1" s="M+H" />
          <p rt="25.001" x="629.1956" y="39545.48" v="237767" z="1" s="M+H+1" />
          <p rt="25.002" x="630.1938" y="30911.74" v="184054" z="1" s="M+H+2" />
        </MSPeaks>
      </Spectrum>
    </Compound>
    <Compound algo="FindByMolecularFeature">
      <Location m="567.4216" rt="25.078" y="956400" v="11541996" />
      <Spectrum type="MFE" cpdAlgo="FindByMolecularFeature">
        <MSDetails p="+" />
        <Device type="TimeOfFlight" />
        <MSPeaks>
          <p rt="25.078" x="568.4289" y="956400.13" v="7642792" z="1" s="M+H" />
          <p rt="25.077" x="569.4319" y="418475.97" v="3326706" z="1" s="M+H+1" />
          <p rt="25.073" x="570.4417" y="54465.29" v="445830" z="1" s="M+H+2" />
          <p rt="25.072" x="571.4504" y="13058.59" v="104629" z="1" s="M+H+3" />
          <p rt="25.094" x="572.4465" y="2371.99" v="22040" z="1" s="M+H+4" />
        </MSPeaks>
      </Spectrum>
    </Compound>
    <Compound algo="FindByMolecularFeature">
      <Location m="846.6508" rt="25.385" y="132300" v="1303206" />
      <Spectrum type="MFE" cpdAlgo="FindByMolecularFeature">
        <MSDetails p="+" />
        <Device type="TimeOfFlight" />
        <MSPeaks>
          <p rt="25.386" x="847.6580" y="132300.25" v="726824" z="1" s="M+H" />
          <p rt="25.384" x="848.6616" y="80800.20" v="444259" z="1" s="M+H+1" />
          <p rt="25.381" x="849.6686" y="23773.42" v="132122" z="1" s="M+H+2" />
        </MSPeaks>
      </Spectrum>
    </Compound>
    <Compound algo="FindByMolecularFeature">
      <Location m="412.3350" rt="25.389" y="2137152" v="23089212" />
      <Spectrum type="MFE" cpdAlgo="FindByMolecularFeature">
        <MSDetails p="+" />
        <Device type="TimeOfFlight" />
        <MSPeaks>
          <p rt="25.389" x="413.3422" y="2137152.00" v="17183260" z="1" sat="true" s="M+H" />
          <p rt="25.389" x="414.3457" y="623974.25" v="5028920" z="1" s="M+H+1" />
          <p rt="25.389" x="415.3485" y="94558.15" v="760120" z="1" s="M+H+2" />
          <p rt="25.386" x="416.3526" y="13029.22" v="105870" z="1" s="M+H+3" />
          <p rt="25.396" x="417.3527" y="1426.15" v="11042" z="1" s="M+H+4" />
        </MSPeaks>
      </Spectrum>
    </Compound>
    <Compound algo="FindByMolecularFeature">
      <Location m="614.4839" rt="25.416" y="65606" v="742120" />
      <Spectrum type="MFE" cpdAlgo="FindByMolecularFeature">
        <MSDetails p="+" />
        <Device type="TimeOfFlight" />
        <MSPeaks>
          <p rt="25.415" x="615.4912" y="65605.55" v="561500" z="1" s="M+H" />
          <p rt="25.419" x="616.4940" y="27894.48" v="180620" z="1" s="M+H+1" />
        </MSPeaks>
      </Spectrum>
    </Compound>
    <Compound algo="FindByMolecularFeature">
      <Location m="953.6083" rt="25.494" y="140066" v="1782387" />
      <Spectrum type="MFE" cpdAlgo="FindByMolecularFeature">
        <MSDetails p="+" />
        <Device type="TimeOfFlight" />
        <MSPeaks>
          <p rt="25.494" x="954.6156" y="140066.38" v="1006015" z="1" s="M+H" />
          <p rt="25.493" x="955.6188" y="75764.45" v="545184" z="1" s="M+H+1" />
          <p rt="25.493" x="956.6217" y="25284.91" v="176626" z="1" s="M+H+2" />
          <p rt="25.501" x="957.6268" y="6484.40" v="44976" z="1" s="M+H+3" />
          <p rt="25.488" x="958.6436" y="1265.92" v="9586" z="1" s="M+H+4" />
        </MSPeaks>
      </Spectrum>
    </Compound>
    <Compound algo="FindByMolecularFeature">
      <Location m="958.5637" rt="25.497" y="118518" v="1640694" />
      <Spectrum type="MFE" cpdAlgo="FindByMolecularFeature">
        <MSDetails p="+" />
        <Device type="TimeOfFlight" />
        <MSPeaks>
          <p rt="25.498" x="959.5709" y="118517.56" v="914837" z="1" s="M+H" />
          <p rt="25.497" x="960.5740" y="66087.34" v="510355" z="1" s="M+H+1" />
          <p rt="25.498" x="961.5773" y="21433.80" v="169955" z="1" s="M+H+2" />
          <p rt="25.497" x="962.5802" y="5301.17" v="39598" z="1" s="M+H+3" />
          <p rt="25.496" x="963.5944" y="796.50" v="5949" z="1" s="M+H+4" />
        </MSPeaks>
      </Spectrum>
    </Compound>
    <Compound algo="FindByMolecularFeature">
      <Location m="594.4264" rt="25.680" y="97779" v="1254967" />
      <Spectrum type="MFE" cpdAlgo="FindByMolecularFeature">
        <MSDetails p="+" />
        <Device type="TimeOfFlight" />
        <MSPeaks>
          <p rt="25.680" x="595.4337" y="97779.34" v="819228" z="1" s="M+H" />
          <p rt="25.680" x="596.4375" y="40407.24" v="333397" z="1" s="M+H+1" />
          <p rt="25.681" x="597.4433" y="10400.24" v="83186" z="1" s="M+H+2" />
          <p rt="25.672" x="598.4500" y="2394.98" v="19156" z="1" s="M+H+3" />
        </MSPeaks>
      </Spectrum>
    </Compound>
    <Compound algo="FindByMolecularFeature">
      <Location m="554.4338" rt="25.691" y="95623" v="1336599" />
      <Spectrum type="MFE" cpdAlgo="FindByMolecularFeature">
        <MSDetails p="+" />
        <Device type="TimeOfFlight" />
        <MSPeaks>
          <p rt="25.692" x="555.4411" y="95623.14" v="820770" z="1" s="M+H" />
          <p rt="25.693" x="556.4441" y="45295.40" v="392348" z="1" s="M+H+1" />
          <p rt="25.675" x="557.4502" y="12981.90" v="123480" z="1" s="M+H+2" />
        </MSPeaks>
      </Spectrum>
    </Compound>
    <Compound algo="FindByMolecularFeature">
      <Location m="424.3706" rt="25.874" y="103499" v="998418" />
      <Spectrum type="MFE" cpdAlgo="FindByMolecularFeature">
        <MSDetails p="+" />
        <Device type="TimeOfFlight" />
        <MSPeaks>
          <p rt="25.863" x="213.1955" y="1098.31" v="7928" z="2" s="M+2H" />
          <p rt="25.875" x="425.3778" y="103498.78" v="691330" z="1" s="M+H" />
          <p rt="25.872" x="426.3812" y="35183.54" v="240703" z="1" s="M+H+1" />
          <p rt="25.874" x="427.3831" y="6706.12" v="49358" z="1" s="M+H+2" />
          <p rt="25.843" x="428.3830" y="938.24" v="9098" z="1" s="M+H+3" />
        </MSPeaks>
      </Spectrum>
    </Compound>
    <Compound algo="FindByMolecularFeature">
      <Location m="763.5245" rt="26.003" y="385066" v="3760339" />
      <Spectrum type="MFE" cpdAlgo="FindByMolecularFeature">
        <MSDetails p="+" />
        <Device type="TimeOfFlight" />
        <MSPeaks>
          <p rt="26.003" x="764.5317" y="385065.91" v="2361811" z="1" s="M+H" />
          <p rt="26.002" x="765.5348" y="173351.58" v="1051803" z="1" s="M+H+1" />
          <p rt="26.002" x="766.5382" y="48870.13" v="274816" z="1" s="M+H+2" />
          <p rt="26.001" x="767.5434" y="10779.46" v="62709" z="1" s="M+H+3" />
          <p rt="25.981" x="768.5571" y="1636.13" v="9200" z="1" s="M+H+4" />
        </MSPeaks>
      </Spectrum>
    </Compound>
    <Compound algo="FindByMolecularFeature">
      <Location m="584.4451" rt="26.003" y="86077" v="818928" />
      <Spectrum type="MFE" cpdAlgo="FindByMolecularFeature">
        <MSDetails p="+" />
        <Device type="TimeOfFlight" />
        <MSPeaks>
          <p rt="26.004" x="585.4523" y="86077.02" v="546209" z="1" s="M+H" />
          <p rt="26.003" x="586.4551" y="33980.86" v="225298" z="1" s="M+H+1" />
          <p rt="26.001" x="587.4584" y="6826.30" v="40774" z="1" s="M+H+2" />
          <p rt="26.003" x="588.4601" y="1000.66" v="6648" z="1" s="M+H+3" />
        </MSPeaks>
      </Spectrum>
    </Compound>
    <Compound algo="FindByMolecularFeature">
      <Location m="768.4800" rt="26.004" y="377347" v="3887234" />
      <Spectrum type="MFE" cpdAlgo="FindByMolecularFeature">
        <MSDetails p="+" />
        <Device type="TimeOfFlight" />
        <MSPeaks>
          <p rt="26.005" x="769.4872" y="377346.53" v="2455023" z="1" s="M+H" />
          <p rt="26.003" x="770.4903" y="168741.50" v="1098176" z="1" s="M+H+1" />
          <p rt="26.002" x="771.4945" y="39745.63" v="263451" z="1" s="M+H+2" />
          <p rt="26.005" x="772.5029" y="9860.08" v="70583" z="1" s="M+H+3" />
        </MSPeaks>
      </Spectrum>
    </Compound>
    <Compound algo="FindByMolecularFeature">
      <Location m="337.3351" rt="26.065" y="490907" v="6576352" />
      <Spectrum type="MFE" cpdAlgo="FindByMolecularFeature">
        <MSDetails p="+" />
        <Device type="TimeOfFlight" />
        <MSPeaks>
          <p rt="26.066" x="338.3424" y="490906.75" v="4890894" z="1" s="M+H" />
          <p rt="26.065" x="339.3453" y="119449.35" v="1193113" z="1" s="M+H+1" />
          <p rt="26.064" x="340.3488" y="14420.09" v="147274" z="1" s="M+H+2" />
          <p rt="26.073" x="341.3525" y="2072.11" v="19866" z="1" s="M+H+3" />
          <p rt="26.059" x="675.6759" y="14915.40" v="98507" z="1" s="2M+H" />
          <p rt="26.061" x="676.6790" y="7757.29" v="47495" z="1" s="2M+H+1" />
          <p rt="26.053" x="677.6798" y="2423.30" v="14837" z="1" s="2M+H+2" />
          <p rt="26.041" x="678.6792" y="288.10" v="1764" z="1" s="2M+H+3" />
        </MSPeaks>
      </Spectrum>
    </Compound>
    <Compound algo="FindByMolecularFeature">
      <Location m="567.4208" rt="26.068" y="70826" v="632670" />
      <Spectrum type="MFE" cpdAlgo="FindByMolecularFeature">
        <MSDetails p="+" />
        <Device type="TimeOfFlight" />
        <MSPeaks>
          <p rt="26.069" x="568.4281" y="70825.81" v="457119" z="1" s="M+H" />
          <p rt="26.065" x="569.4319" y="28033.80" v="175551" z="1" s="M+H+1" />
        </MSPeaks>
      </Spectrum>
    </Compound>
    <Compound algo="FindByMolecularFeature">
      <Location m="731.5547" rt="26.178" y="51113" v="715891" />
      <Spectrum type="MFE" cpdAlgo="FindByMolecularFeature">
        <MSDetails p="+" />
        <Device type="TimeOfFlight" />
        <MSPeaks>
          <p rt="26.179" x="732.5620" y="51112.75" v="445331" z="1" s="M+H" />
          <p rt="26.177" x="733.5651" y="23409.31" v="212873" z="1" s="M+H+1" />
          <p rt="26.179" x="734.5683" y="6350.91" v="53767" z="1" s="M+H+2" />
          <p rt="26.171" x="735.5633" y="473.49" v="3920" z="1" s="M+H+3" />
        </MSPeaks>
      </Spectrum>
    </Compound>
    <Compound algo="FindByMolecularFeature">
      <Location m="567.4204" rt="26.299" y="155551" v="1669140" />
      <Spectrum type="MFE" cpdAlgo="FindByMolecularFeature">
        <MSDetails p="+" />
        <Device type="TimeOfFlight" />
        <MSPeaks>
          <p rt="26.299" x="568.4277" y="155551.33" v="1183500" z="1" s="M+H" />
          <p rt="26.298" x="569.4310" y="64531.38" v="485640" z="1" s="M+H+1" />
        </MSPeaks>
      </Spectrum>
    </Compound>
    <Compound algo="FindByMolecularFeature">
      <Location m="929.6078" rt="26.340" y="79646" v="1105590" />
      <Spectrum type="MFE" cpdAlgo="FindByMolecularFeature">
        <MSDetails p="+" />
        <Device type="TimeOfFlight" />
        <MSPeaks>
          <p rt="26.339" x="930.6151" y="79645.69" v="607856" z="1" s="M+H" />
          <p rt="26.340" x="931.6182" y="44966.37" v="348535" z="1" s="M+H+1" />
          <p rt="26.337" x="932.6218" y="15066.85" v="113143" z="1" s="M+H+2" />
          <p rt="26.335" x="933.6268" y="4248.80" v="30627" z="1" s="M+H+3" />
          <p rt="26.379" x="934.6281" y="753.08" v="5429" z="1" s="M+H+4" />
        </MSPeaks>
      </Spectrum>
    </Compound>
    <Compound algo="FindByMolecularFeature">
      <Location m="934.5633" rt="26.341" y="73060" v="1047711" />
      <Spectrum type="MFE" cpdAlgo="FindByMolecularFeature">
        <MSDetails p="+" />
        <Device type="TimeOfFlight" />
        <MSPeaks>
          <p rt="26.341" x="935.5706" y="73059.77" v="589894" z="1" s="M+H" />
          <p rt="26.341" x="936.5737" y="40267.50" v="327950" z="1" s="M+H+1" />
          <p rt="26.338" x="937.5781" y="11941.62" v="93703" z="1" s="M+H+2" />
          <p rt="26.346" x="938.5852" y="3817.29" v="30194" z="1" s="M+H+3" />
          <p rt="26.333" x="939.5911" y="711.78" v="5969" z="1" s="M+H+4" />
        </MSPeaks>
      </Spectrum>
    </Compound>
    <Compound algo="FindByMolecularFeature">
      <Location m="616.5057" rt="26.390" y="110618" v="2433392" />
      <Spectrum type="MFE" cpdAlgo="FindByMolecularFeature">
        <MSDetails p="+" />
        <Device type="TimeOfFlight" />
        <MSPeaks>
          <p rt="26.387" x="617.5129" y="110618.41" v="1787797" z="1" s="M+H" />
          <p rt="26.397" x="618.5162" y="40457.53" v="570708" z="1" s="M+H+1" />
          <p rt="26.394" x="619.5169" y="6530.01" v="74887" z="1" s="M+H+2" />
        </MSPeaks>
      </Spectrum>
    </Compound>
    <Compound algo="FindByMolecularFeature">
      <Location m="609.1770" rt="26.454" y="121419" v="5451031" />
      <Spectrum type="MFE" cpdAlgo="FindByMolecularFeature">
        <MSDetails p="+" />
        <Device type="TimeOfFlight" />
        <MSPeaks>
          <p rt="26.451" x="610.1843" y="121419.47" v="2688895" z="1" s="M+H" />
          <p rt="26.455" x="611.1849" y="67892.10" v="1577442" z="1" s="M+H+1" />
          <p rt="26.462" x="612.1830" y="50647.58" v="1184693" z="1" s="M+H+2" />
        </MSPeaks>
      </Spectrum>
    </Compound>
    <Compound algo="FindByMolecularFeature">
      <Location m="701.2061" rt="26.497" y="60690" v="818587" />
      <Spectrum type="MFE" cpdAlgo="FindByMolecularFeature">
        <MSDetails p="+" />
        <Device type="TimeOfFlight" />
        <MSPeaks>
          <p rt="26.497" x="702.2134" y="60689.52" v="380057" z="1" s="M+H" />
          <p rt="26.497" x="703.2143" y="39407.03" v="247708" z="1" s="M+H+1" />
          <p rt="26.499" x="704.2122" y="30412.25" v="190822" z="1" s="M+H+2" />
        </MSPeaks>
      </Spectrum>
    </Compound>
    <Compound algo="FindByMolecularFeature">
      <Location m="955.6244" rt="26.635" y="382154" v="5366758" />
      <Spectrum type="MFE" cpdAlgo="FindByMolecularFeature">
        <MSDetails p="+" />
        <Device type="TimeOfFlight" />
        <MSPeaks>
          <p rt="26.635" x="956.6317" y="382153.69" v="2993228" z="1" s="M+H" />
          <p rt="26.634" x="957.6348" y="216901.81" v="1683476" z="1" s="M+H+1" />
          <p rt="26.633" x="958.6374" y="68334.17" v="535476" z="1" s="M+H+2" />
          <p rt="26.635" x="959.6406" y="17193.21" v="130792" z="1" s="M+H+3" />
          <p rt="26.634" x="960.6456" y="3203.70" v="23787" z="1" s="M+H+4" />
        </MSPeaks>
      </Spectrum>
    </Compound>
    <Compound algo="FindByMolecularFeature">
      <Location m="960.5797" rt="26.635" y="355385" v="5048912" />
      <Spectrum type="MFE" cpdAlgo="FindByMolecularFeature">
        <MSDetails p="+" />
        <Device type="TimeOfFlight" />
        <MSPeaks>
          <p rt="26.635" x="961.5870" y="355385.06" v="2854001" z="1" s="M+H" />
          <p rt="26.635" x="962.5900" y="193062.14" v="1553063" z="1" s="M+H+1" />
          <p rt="26.633" x="963.5925" y="61225.42" v="492258" z="1" s="M+H+2" />
          <p rt="26.634" x="964.5955" y="14965.17" v="122123" z="1" s="M+H+3" />
          <p rt="26.626" x="965.6012" y="3252.92" v="24680" z="1" s="M+H+4" />
          <p rt="26.638" x="966.5974" y="367.26" v="2787" z="1" s="M+H+5" />
        </MSPeaks>
      </Spectrum>
    </Compound>
    <Compound algo="FindByMolecularFeature">
      <Location m="672.4949" rt="26.723" y="94502" v="1765559" />
      <Spectrum type="MFE" cpdAlgo="FindByMolecularFeature">
        <MSDetails p="+" />
        <Device type="TimeOfFlight" />
        <MSPeaks>
          <p rt="26.722" x="673.5022" y="94501.62" v="1211851" z="1" s="M+H" />
          <p rt="26.726" x="674.5053" y="42301.00" v="553708" z="1" s="M+H+1" />
        </MSPeaks>
      </Spectrum>
    </Compound>
    <Compound algo="FindByMolecularFeature">
      <Location m="596.4422" rt="26.741" y="117557" v="1883485" />
      <Spectrum type="MFE" cpdAlgo="FindByMolecularFeature">
        <MSDetails p="+" />
        <Device type="TimeOfFlight" />
        <MSPeaks>
          <p rt="26.741" x="597.4495" y="117557.01" v="1260646" z="1" s="M+H" />
          <p rt="26.739" x="598.4530" y="45493.82" v="491172" z="1" s="M+H+1" />
          <p rt="26.746" x="599.4426" y="15089.32" v="131667" z="1" s="M+H+2" />
        </MSPeaks>
      </Spectrum>
    </Compound>
    <Compound algo="FindByMolecularFeature">
      <Location m="556.4493" rt="26.746" y="124748" v="2137380" />
      <Spectrum type="MFE" cpdAlgo="FindByMolecularFeature">
        <MSDetails p="+" />
        <Device type="TimeOfFlight" />
        <MSPeaks>
          <p rt="26.746" x="557.4566" y="124748.43" v="1358345" z="1" s="M+H" />
          <p rt="26.749" x="558.4598" y="52294.06" v="592909" z="1" s="M+H+1" />
          <p rt="26.744" x="559.4645" y="12929.82" v="163222" z="1" s="M+H+2" />
          <p rt="26.727" x="560.4690" y="1661.95" v="22905" z="1" s="M+H+3" />
        </MSPeaks>
      </Spectrum>
    </Compound>
    <Compound algo="FindByMolecularFeature">
      <Location m="765.5400" rt="27.190" y="180814" v="3044594" />
      <Spectrum type="MFE" cpdAlgo="FindByMolecularFeature">
        <MSDetails p="+" />
        <Device type="TimeOfFlight" />
        <MSPeaks>
          <p rt="27.190" x="766.5473" y="180814.08" v="1865748" z="1" s="M+H" />
          <p rt="27.191" x="767.5504" y="83375.37" v="873443" z="1" s="M+H+1" />
          <p rt="27.190" x="768.5540" y="24117.29" v="248403" z="1" s="M+H+2" />
          <p rt="27.184" x="769.5617" y="5722.73" v="57000" z="1" s="M+H+3" />
        </MSPeaks>
      </Spectrum>
    </Compound>
    <Compound algo="FindByMolecularFeature">
      <Location m="770.4956" rt="27.191" y="235586" v="3910308" />
      <Spectrum type="MFE" cpdAlgo="FindByMolecularFeature">
        <MSDetails p="+" />
        <Device type="TimeOfFlight" />
        <MSPeaks>
          <p rt="27.191" x="771.5029" y="235586.02" v="2377285" z="1" s="M+H" />
          <p rt="27.190" x="772.5061" y="111260.73" v="1136197" z="1" s="M+H+1" />
          <p rt="27.191" x="773.5094" y="30853.52" v="304172" z="1" s="M+H+2" />
          <p rt="27.189" x="774.5128" y="8660.86" v="92654" z="1" s="M+H+3" />
        </MSPeaks>
      </Spectrum>
    </Compound>
    <Compound algo="FindByMolecularFeature">
      <Location m="796.5110" rt="27.467" y="64771" v="835205" />
      <Spectrum type="MFE" cpdAlgo="FindByMolecularFeature">
        <MSDetails p="+" />
        <Device type="TimeOfFlight" />
        <MSPeaks>
          <p rt="27.469" x="797.5183" y="64771.23" v="534691" z="1" s="M+H" />
          <p rt="27.468" x="798.5226" y="32536.15" v="265308" z="1" s="M+H+1" />
          <p rt="27.461" x="799.5327" y="5040.99" v="32658" z="1" s="M+H+2" />
          <p rt="27.437" x="800.5319" y="393.37" v="2548" z="1" s="M+H+3" />
        </MSPeaks>
      </Spectrum>
    </Compound>
    <Compound algo="FindByMolecularFeature">
      <Location m="791.5556" rt="27.468" y="53885" v="706456" />
      <Spectrum type="MFE" cpdAlgo="FindByMolecularFeature">
        <MSDetails p="+" />
        <Device type="TimeOfFlight" />
        <MSPeaks>
          <p rt="27.468" x="792.5629" y="53885.43" v="413327" z="1" s="M+H" />
          <p rt="27.468" x="793.5662" y="27032.96" v="201214" z="1" s="M+H+1" />
          <p rt="27.468" x="794.5734" y="8995.47" v="71837" z="1" s="M+H+2" />
          <p rt="27.457" x="795.5793" y="2541.95" v="20077" z="1" s="M+H+3" />
        </MSPeaks>
      </Spectrum>
    </Compound>
    <Compound algo="FindByMolecularFeature">
      <Location m="672.4956" rt="27.584" y="62809" v="1352786" />
      <Spectrum type="MFE" cpdAlgo="FindByMolecularFeature">
        <MSDetails p="+" />
        <Device type="TimeOfFlight" />
        <MSPeaks>
          <p rt="27.580" x="673.5029" y="62809.14" v="679086" z="1" s="M+H" />
          <p rt="27.592" x="674.5087" y="27206.91" v="201894" z="1" s="M+H+1" />
          <p rt="27.584" x="675.5181" y="30855.22" v="379000" z="1" s="M+H+2" />
          <p rt="27.582" x="676.5225" y="8620.24" v="92806" z="1" s="M+H+3" />
        </MSPeaks>
      </Spectrum>
    </Compound>
    <Compound algo="FindByMolecularFeature">
      <Location m="849.2438" rt="27.790" y="54655" v="1717136" />
      <Spectrum type="MFE" cpdAlgo="FindByMolecularFeature">
        <MSDetails p="+" />
        <Device type="TimeOfFlight" />
        <MSPeaks>
          <p rt="27.791" x="850.2511" y="54655.13" v="708486" z="1" s="M+H" />
          <p rt="27.787" x="851.2520" y="43133.14" v="531684" z="1" s="M+H+1" />
          <p rt="27.791" x="852.2502" y="36912.21" v="476966" z="1" s="M+H+2" />
        </MSPeaks>
      </Spectrum>
    </Compound>
    <Compound algo="FindByMolecularFeature">
      <Location m="957.6404" rt="28.200" y="517752" v="10018100" />
      <Spectrum type="MFE" cpdAlgo="FindByMolecularFeature">
        <MSDetails p="+" />
        <Device type="TimeOfFlight" />
        <MSPeaks>
          <p rt="28.201" x="958.6476" y="517751.50" v="5676817" z="1" s="M+H" />
          <p rt="28.198" x="959.6506" y="285558.28" v="3107911" z="1" s="M+H+1" />
          <p rt="28.197" x="960.6530" y="88948.59" v="942364" z="1" s="M+H+2" />
          <p rt="28.200" x="961.6566" y="22467.00" v="241749" z="1" s="M+H+3" />
          <p rt="28.198" x="962.6615" y="4743.99" v="49260" z="1" s="M+H+4" />
        </MSPeaks>
      </Spectrum>
    </Compound>
    <Compound algo="FindByMolecularFeature">
      <Location m="962.5958" rt="28.203" y="492349" v="10352396" />
      <Spectrum type="MFE" cpdAlgo="FindByMolecularFeature">
        <MSDetails p="+" />
        <Device type="TimeOfFlight" />
        <MSPeaks>
          <p rt="28.203" x="963.6031" y="492348.84" v="5843426" z="1" s="M+H" />
          <p rt="28.202" x="964.6061" y="270196.88" v="3211918" z="1" s="M+H+1" />
          <p rt="28.203" x="965.6085" y="84929.84" v="1014680" z="1" s="M+H+2" />
          <p rt="28.199" x="966.6108" y="20295.46" v="231379" z="1" s="M+H+3" />
          <p rt="28.200" x="967.6150" y="4294.78" v="48256" z="1" s="M+H+4" />
          <p rt="28.191" x="968.6191" y="243.59" v="2737" z="1" s="M+H+5" />
        </MSPeaks>
      </Spectrum>
    </Compound>
    <Compound algo="FindByMolecularFeature">
      <Location m="558.4653" rt="28.442" y="166379" v="1721356" />
      <Spectrum type="MFE" cpdAlgo="FindByMolecularFeature">
        <MSDetails p="+" />
        <Device type="TimeOfFlight" />
        <MSPeaks>
          <p rt="28.442" x="559.4726" y="166379.16" v="1176298" z="1" s="M+H" />
          <p rt="28.443" x="560.4759" y="62560.63" v="444598" z="1" s="M+H+1" />
          <p rt="28.442" x="561.4799" y="12762.75" v="90008" z="1" s="M+H+2" />
          <p rt="28.421" x="562.4841" y="1404.03" v="10452" z="1" s="M+H+3" />
        </MSPeaks>
      </Spectrum>
    </Compound>
    <Compound algo="FindByMolecularFeature">
      <Location m="598.4581" rt="28.456" y="169927" v="2290589" />
      <Spectrum type="MFE" cpdAlgo="FindByMolecularFeature">
        <MSDetails p="+" />
        <Device type="TimeOfFlight" />
        <MSPeaks>
          <p rt="28.442" x="599.4653" y="169927.14" v="1190437" z="1" s="M+H" />
          <p rt="28.495" x="600.4688" y="68338.62" v="977526" z="1" s="M+H+1" />
          <p rt="28.443" x="601.4729" y="14801.15" v="102853" z="1" s="M+H+2" />
          <p rt="28.444" x="602.4741" y="2484.58" v="19773" z="1" s="M+H+3" />
        </MSPeaks>
      </Spectrum>
    </Compound>
    <Compound algo="FindByMolecularFeature">
      <Location m="558.4651" rt="28.590" y="143839" v="2095404" />
      <Spectrum type="MFE" cpdAlgo="FindByMolecularFeature">
        <MSDetails p="+" />
        <Device type="TimeOfFlight" />
        <MSPeaks>
          <p rt="28.590" x="559.4724" y="143838.66" v="1405862" z="1" s="M+H" />
          <p rt="28.590" x="560.4758" y="55975.66" v="541789" z="1" s="M+H+1" />
          <p rt="28.594" x="561.4805" y="12668.10" v="126310" z="1" s="M+H+2" />
          <p rt="28.587" x="562.4861" y="1892.63" v="21443" z="1" s="M+H+3" />
        </MSPeaks>
      </Spectrum>
    </Compound>
    <Compound algo="FindByMolecularFeature">
      <Location m="772.5109" rt="28.886" y="293693" v="4849318" />
      <Spectrum type="MFE" cpdAlgo="FindByMolecularFeature">
        <MSDetails p="+" />
        <Device type="TimeOfFlight" />
        <MSPeaks>
          <p rt="28.887" x="773.5182" y="293693.41" v="3025118" z="1" s="M+H" />
          <p rt="28.887" x="774.5212" y="135516.73" v="1383686" z="1" s="M+H+1" />
          <p rt="28.886" x="775.5248" y="36709.61" v="374210" z="1" s="M+H+2" />
          <p rt="28.880" x="776.5292" y="6759.66" v="66304" z="1" s="M+H+3" />
        </MSPeaks>
      </Spectrum>
    </Compound>
    <Compound algo="FindByMolecularFeature">
      <Location m="767.5552" rt="28.887" y="182122" v="2937160" />
      <Spectrum type="MFE" cpdAlgo="FindByMolecularFeature">
        <MSDetails p="+" />
        <Device type="TimeOfFlight" />
        <MSPeaks>
          <p rt="28.888" x="768.5624" y="182121.56" v="1844831" z="1" s="M+H" />
          <p rt="28.887" x="769.5658" y="84744.41" v="854275" z="1" s="M+H+1" />
          <p rt="28.885" x="770.5696" y="24027.08" v="238054" z="1" s="M+H+2" />
        </MSPeaks>
      </Spectrum>
    </Compound>
    <Compound algo="FindByMolecularFeature">
      <Location m="720.4997" rt="29.094" y="54903" v="1994507" />
      <Spectrum type="MFE" cpdAlgo="FindByMolecularFeature">
        <MSDetails p="+" />
        <Device type="TimeOfFlight" />
        <MSPeaks>
          <p rt="29.093" x="721.5070" y="54902.62" v="1244318" z="1" s="M+H" />
          <p rt="29.097" x="722.5112" y="25921.48" v="594242" z="1" s="M+H+1" />
          <p rt="29.088" x="723.5156" y="6826.64" v="155947" z="1" s="M+H+2" />
        </MSPeaks>
      </Spectrum>
    </Compound>
    <Compound algo="FindByMolecularFeature">
      <Location m="535.1588" rt="29.175" y="344782" v="9481175" />
      <Spectrum type="MFE" cpdAlgo="FindByMolecularFeature">
        <MSDetails p="+" />
        <Device type="TimeOfFlight" />
        <MSPeaks>
          <p rt="29.176" x="536.1661" y="344782.25" v="5290351" z="1" s="M+H" />
          <p rt="29.173" x="537.1667" y="165029.52" v="2488868" z="1" s="M+H+1" />
          <p rt="29.173" x="538.1647" y="113589.29" v="1701956" z="1" s="M+H+2" />
        </MSPeaks>
      </Spectrum>
    </Compound>
    <Compound algo="FindByMolecularFeature">
      <Location m="793.5708" rt="29.296" y="86679" v="1503378" />
      <Spectrum type="MFE" cpdAlgo="FindByMolecularFeature">
        <MSDetails p="+" />
        <Device type="TimeOfFlight" />
        <MSPeaks>
          <p rt="29.296" x="794.5780" y="86679.16" v="875169" z="1" s="M+H" />
          <p rt="29.295" x="795.5811" y="45432.63" v="460340" z="1" s="M+H+1" />
          <p rt="29.298" x="796.5872" y="14316.62" v="167869" z="1" s="M+H+2" />
        </MSPeaks>
      </Spectrum>
    </Compound>
    <Compound algo="FindByMolecularFeature">
      <Location m="798.5264" rt="29.298" y="127638" v="2311400" />
      <Spectrum type="MFE" cpdAlgo="FindByMolecularFeature">
        <MSDetails p="+" />
        <Device type="TimeOfFlight" />
        <MSPeaks>
          <p rt="29.298" x="799.5337" y="127637.74" v="1358153" z="1" s="M+H" />
          <p rt="29.298" x="800.5368" y="65011.46" v="712422" z="1" s="M+H+1" />
          <p rt="29.302" x="801.5404" y="19194.87" v="201893" z="1" s="M+H+2" />
          <p rt="29.291" x="802.5448" y="3769.97" v="38932" z="1" s="M+H+3" />
        </MSPeaks>
      </Spectrum>
    </Compound>
  </CompoundList>
</CEF>
