# Supplementary material for: Identification of sunflower, rapeseed, flaxseed and sesame seed oil metabolomic markers as a potential tool for oil authentication and detecting adulterations
Source: PLoS One. 2023 Apr 20;18(4):e0284599. doi: 10.1371/journal.pone.0284599 (PMC10118080; doi:10.1371/journal.pone.0284599)
Supplement: S1 File — (ZIP) [file pone.0284599.s001.zip › CEF/R_a2.cef]

<CEF version="1.0.0.0">
  <CompoundList>
    <Compound algo="FindByMolecularFeature">
      <Location m="140.9513" rt="0.543" y="219121" v="893349" />
      <Spectrum type="MFE" cpdAlgo="FindByMolecularFeature">
        <MSDetails p="+" />
        <Device type="TimeOfFlight" />
        <MSPeaks>
          <p rt="0.543" x="141.9586" y="219120.75" v="777743" z="1" s="M+H" />
          <p rt="0.544" x="142.9626" y="13841.94" v="54282" z="1" s="M+H+1" />
          <p rt="0.546" x="143.9593" y="16656.77" v="61324" z="1" s="M+H+2" />
        </MSPeaks>
      </Spectrum>
    </Compound>
    <Compound algo="FindByMolecularFeature">
      <Location m="138.9801" rt="0.544" y="63229" v="481686" />
      <Spectrum type="MFE" cpdAlgo="FindByMolecularFeature">
        <MSDetails p="+" />
        <Device type="TimeOfFlight" />
        <MSPeaks>
          <p rt="0.545" x="139.9873" y="63229.06" v="275704" z="1" s="M+H" />
          <p rt="0.546" x="140.9931" y="8220.75" v="32789" z="1" s="M+H+1" />
          <p rt="0.542" x="141.9820" y="45050.76" v="173193" z="1" s="M+H+2" />
        </MSPeaks>
      </Spectrum>
    </Compound>
    <Compound algo="FindByMolecularFeature">
      <Location m="122.0332" rt="0.545" y="106854" v="533334" />
      <Spectrum type="MFE" cpdAlgo="FindByMolecularFeature">
        <MSDetails p="+" />
        <Device type="TimeOfFlight" />
        <MSPeaks>
          <p rt="0.545" x="123.0405" y="106853.70" v="445906" z="1" s="M+H" />
          <p rt="0.546" x="124.0416" y="18199.84" v="87427" z="1" s="M+H+1" />
        </MSPeaks>
      </Spectrum>
    </Compound>
    <Compound algo="FindByMolecularFeature">
      <Location m="110.9995" rt="0.547" y="131423" v="446256" />
      <Spectrum type="MFE" cpdAlgo="FindByMolecularFeature">
        <MSDetails p="+" />
        <Device type="TimeOfFlight" />
        <MSPeaks>
          <p rt="0.547" x="112.0068" y="131422.56" v="428834" z="1" s="M+H" />
          <p rt="0.547" x="113.0102" y="6304.03" v="17422" z="1" s="M+H+1" />
        </MSPeaks>
      </Spectrum>
    </Compound>
    <Compound algo="FindByMolecularFeature">
      <Location m="109.0017" rt="0.548" y="769149" v="2865169" />
      <Spectrum type="MFE" cpdAlgo="FindByMolecularFeature">
        <MSDetails p="+" />
        <Device type="TimeOfFlight" />
        <MSPeaks>
          <p rt="0.548" x="110.0090" y="769149.44" v="2494140" z="1" s="M+H" />
          <p rt="0.548" x="111.0106" y="114854.46" v="371029" z="1" s="M+H+1" />
        </MSPeaks>
      </Spectrum>
    </Compound>
    <Compound algo="FindByMolecularFeature">
      <Location m="150.0279" rt="0.549" y="123859" v="518785" />
      <Spectrum type="MFE" cpdAlgo="FindByMolecularFeature">
        <MSDetails p="+" />
        <Device type="TimeOfFlight" />
        <MSPeaks>
          <p rt="0.549" x="151.0351" y="123859.11" v="440554" z="1" s="M+H" />
          <p rt="0.550" x="152.0367" y="22008.13" v="78231" z="1" s="M+H+1" />
        </MSPeaks>
      </Spectrum>
    </Compound>
    <Compound algo="FindByMolecularFeature">
      <Location m="124.9791" rt="0.550" y="199446" v="745506" />
      <Spectrum type="MFE" cpdAlgo="FindByMolecularFeature">
        <MSDetails p="+" />
        <Device type="TimeOfFlight" />
        <MSPeaks>
          <p rt="0.550" x="125.9864" y="199446.16" v="713599" z="1" s="M+H" />
          <p rt="0.551" x="126.9891" y="8596.41" v="31907" z="1" s="M+H+1" />
        </MSPeaks>
      </Spectrum>
    </Compound>
    <Compound algo="FindByMolecularFeature">
      <Location m="102.9482" rt="0.574" y="52566" v="535644" />
      <Spectrum type="MFE" cpdAlgo="FindByMolecularFeature">
        <MSDetails p="+" />
        <Device type="TimeOfFlight" />
        <MSPeaks>
          <p rt="0.574" x="103.9555" y="52565.67" v="365090" z="1" s="M+H" />
          <p rt="0.571" x="104.9577" y="2169.32" v="9499" z="1" s="M+H+1" />
          <p rt="0.575" x="105.9539" y="24490.06" v="157078" z="1" s="M+H+2" />
          <p rt="0.592" x="106.9628" y="653.42" v="3977" z="1" s="M+H+3" />
        </MSPeaks>
      </Spectrum>
    </Compound>
    <Compound algo="FindByMolecularFeature">
      <Location m="143.9749" rt="0.578" y="94728" v="761707" />
      <Spectrum type="MFE" cpdAlgo="FindByMolecularFeature">
        <MSDetails p="+" />
        <Device type="TimeOfFlight" />
        <MSPeaks>
          <p rt="0.578" x="144.9821" y="94728.15" v="739980" z="1" s="M+H" />
          <p rt="0.579" x="145.9828" y="5492.41" v="21727" z="1" s="M+H+1" />
        </MSPeaks>
      </Spectrum>
    </Compound>
    <Compound algo="FindByMolecularFeature">
      <Location m="175.9999" rt="0.601" y="360543" v="1152016" />
      <Spectrum type="MFE" cpdAlgo="FindByMolecularFeature">
        <MSDetails p="+" />
        <Device type="TimeOfFlight" />
        <MSPeaks>
          <p rt="0.601" x="177.0072" y="360542.63" v="1075458" z="1" s="M+H" />
          <p rt="0.604" x="178.0099" y="22754.95" v="47295" z="1" s="M+H+1" />
          <p rt="0.603" x="179.0089" y="6562.68" v="15580" z="1" s="M+H+2" />
          <p rt="0.601" x="353.0050" y="2760.23" v="6841" z="1" s="2M+H" />
        </MSPeaks>
      </Spectrum>
    </Compound>
    <Compound algo="FindByMolecularFeature">
      <Location m="160.0225" rt="0.605" y="384098" v="1766951" />
      <Spectrum type="MFE" cpdAlgo="FindByMolecularFeature">
        <MSDetails p="+" />
        <Device type="TimeOfFlight" />
        <MSPeaks>
          <p rt="0.606" x="161.0297" y="384098.47" v="1332832" z="1" s="M+H" />
          <p rt="0.606" x="162.0311" y="60943.76" v="214174" z="1" s="M+H+1" />
          <p rt="0.604" x="163.0277" y="54728.55" v="167136" z="1" s="M+H+2" />
          <p rt="0.603" x="321.0553" y="8411.38" v="26404" z="1" s="2M+H" />
        </MSPeaks>
      </Spectrum>
    </Compound>
    <Compound algo="FindByMolecularFeature">
      <Location m="268.0472" rt="0.607" y="109092" v="426068" />
      <Spectrum type="MFE" cpdAlgo="FindByMolecularFeature">
        <MSDetails p="+" />
        <Device type="TimeOfFlight" />
        <MSPeaks>
          <p rt="0.607" x="269.0545" y="109091.73" v="387031" z="1" s="M+H" />
          <p rt="0.609" x="270.0577" y="8697.76" v="30681" z="1" s="M+H+1" />
          <p rt="0.604" x="271.0540" y="3420.81" v="8357" z="1" s="M+H+2" />
        </MSPeaks>
      </Spectrum>
    </Compound>
    <Compound algo="FindByMolecularFeature">
      <Location m="688.1997" rt="0.609" y="143615" v="1038246" />
      <Spectrum type="MFE" cpdAlgo="FindByMolecularFeature">
        <MSDetails p="+" />
        <Device type="TimeOfFlight" />
        <MSPeaks>
          <p rt="0.608" x="345.1035" y="76326.05" v="282128" z="2" s="M+2H" />
          <p rt="0.609" x="345.6046" y="28485.42" v="105316" z="2" s="M+2H+1" />
          <p rt="0.607" x="346.1038" y="19612.09" v="72288" z="2" s="M+2H+2" />
          <p rt="0.606" x="346.6050" y="5161.12" v="18264" z="2" s="M+2H+3" />
          <p rt="0.610" x="689.2106" y="143615.28" v="560250" z="1" s="M+H" />
        </MSPeaks>
      </Spectrum>
    </Compound>
    <Compound algo="FindByMolecularFeature">
      <Location m="704.1717" rt="0.611" y="119105" v="772213" />
      <Spectrum type="MFE" cpdAlgo="FindByMolecularFeature">
        <MSDetails p="+" />
        <Device type="TimeOfFlight" />
        <MSPeaks>
          <p rt="0.610" x="353.0924" y="119105.38" v="468527" z="2" s="M+2H" />
          <p rt="0.610" x="353.5941" y="32248.77" v="120877" z="2" s="M+2H+1" />
          <p rt="0.615" x="705.1841" y="38301.07" v="144214" z="1" s="M+H" />
          <p rt="0.614" x="706.1874" y="10514.26" v="38594" z="1" s="M+H+1" />
        </MSPeaks>
      </Spectrum>
    </Compound>
    <Compound algo="FindByMolecularFeature">
      <Location m="114.0170" rt="0.621" y="99888" v="518879" />
      <Spectrum type="MFE" cpdAlgo="FindByMolecularFeature">
        <MSDetails p="+" />
        <Device type="TimeOfFlight" />
        <MSPeaks>
          <p rt="0.620" x="115.0243" y="99888.28" v="438671" z="1" s="M+H" />
          <p rt="0.622" x="116.0273" y="16456.84" v="80209" z="1" s="M+H+1" />
        </MSPeaks>
      </Spectrum>
    </Compound>
    <Compound algo="FindByMolecularFeature">
      <Location m="147.0532" rt="0.623" y="78294" v="456380" />
      <Spectrum type="MFE" cpdAlgo="FindByMolecularFeature">
        <MSDetails p="+" />
        <Device type="TimeOfFlight" />
        <MSPeaks>
          <p rt="0.622" x="148.0605" y="78293.63" v="420631" z="1" s="M+H" />
          <p rt="0.635" x="149.0623" y="7164.98" v="35749" z="1" s="M+H+1" />
        </MSPeaks>
      </Spectrum>
    </Compound>
    <Compound algo="FindByMolecularFeature">
      <Location m="472.1083" rt="0.624" y="203427" v="930302" />
      <Spectrum type="MFE" cpdAlgo="FindByMolecularFeature">
        <MSDetails p="+" />
        <Device type="TimeOfFlight" />
        <MSPeaks>
          <p rt="0.624" x="237.0614" y="203426.95" v="769373" z="2" s="M+2H" />
          <p rt="0.625" x="237.5644" y="29852.30" v="105904" z="2" s="M+2H+1" />
          <p rt="0.623" x="238.0590" y="16657.36" v="51377" z="2" s="M+2H+2" />
          <p rt="0.619" x="238.5662" y="1199.24" v="3648" z="2" s="M+2H+3" />
        </MSPeaks>
      </Spectrum>
    </Compound>
    <Compound algo="FindByMolecularFeature">
      <Location m="174.0379" rt="0.625" y="86986" v="361651" />
      <Spectrum type="MFE" cpdAlgo="FindByMolecularFeature">
        <MSDetails p="+" />
        <Device type="TimeOfFlight" />
        <MSPeaks>
          <p rt="0.625" x="175.0452" y="86985.67" v="309300" z="1" s="M+H" />
          <p rt="0.628" x="176.0468" y="14835.14" v="52351" z="1" s="M+H+1" />
        </MSPeaks>
      </Spectrum>
    </Compound>
    <Compound algo="FindByMolecularFeature">
      <Location m="380.0714" rt="0.626" y="317092" v="1524761" />
      <Spectrum type="MFE" cpdAlgo="FindByMolecularFeature">
        <MSDetails p="+" />
        <Device type="TimeOfFlight" />
        <MSPeaks>
          <p rt="0.625" x="191.0387" y="31106.68" v="139612" z="2" s="M+2H" />
          <p rt="0.623" x="191.5412" y="3527.08" v="14308" z="2" s="M+2H+1" />
          <p rt="0.629" x="192.0363" y="1857.27" v="5283" z="2" s="M+2H+2" />
          <p rt="0.626" x="381.0797" y="317091.75" v="1104921" z="1" s="M+H" />
          <p rt="0.627" x="382.0829" y="42497.37" v="147413" z="1" s="M+H+1" />
          <p rt="0.627" x="383.0797" y="29549.13" v="102076" z="1" s="M+H+2" />
          <p rt="0.626" x="384.0832" y="3402.12" v="11147" z="1" s="M+H+3" />
        </MSPeaks>
      </Spectrum>
    </Compound>
    <Compound algo="FindByMolecularFeature">
      <Location m="364.0988" rt="0.629" y="885388" v="4056499" />
      <Spectrum type="MFE" cpdAlgo="FindByMolecularFeature">
        <MSDetails p="+" />
        <Device type="TimeOfFlight" />
        <MSPeaks>
          <p rt="0.629" x="365.1061" y="885388.44" v="3479199" z="1" s="M+H" />
          <p rt="0.629" x="366.1091" y="118518.08" v="464232" z="1" s="M+H+1" />
          <p rt="0.629" x="367.1105" y="25679.52" v="101673" z="1" s="M+H+2" />
          <p rt="0.635" x="368.1126" y="3136.09" v="11395" z="1" s="M+H+3" />
        </MSPeaks>
      </Spectrum>
    </Compound>
    <Compound algo="FindByMolecularFeature">
      <Location m="722.1799" rt="0.629" y="78855" v="353797" />
      <Spectrum type="MFE" cpdAlgo="FindByMolecularFeature">
        <MSDetails p="+" />
        <Device type="TimeOfFlight" />
        <MSPeaks>
          <p rt="0.629" x="362.0972" y="78855.45" v="245412" z="2" s="M+2H" />
          <p rt="0.630" x="362.5992" y="20604.91" v="58852" z="2" s="M+2H+1" />
          <p rt="0.630" x="363.0970" y="9407.35" v="30009" z="2" s="M+2H+2" />
          <p rt="0.623" x="363.5996" y="2231.50" v="7009" z="2" s="M+2H+3" />
          <p rt="0.627" x="723.1868" y="4027.14" v="9921" z="1" s="M+H" />
          <p rt="0.629" x="724.1886" y="1358.59" v="2594" z="1" s="M+H+1" />
        </MSPeaks>
      </Spectrum>
    </Compound>
    <Compound algo="FindByMolecularFeature">
      <Location m="222.0424" rt="0.630" y="142005" v="1005316" />
      <Spectrum type="MFE" cpdAlgo="FindByMolecularFeature">
        <MSDetails p="+" />
        <Device type="TimeOfFlight" />
        <MSPeaks>
          <p rt="0.633" x="112.0285" y="142004.95" v="816157" z="2" s="M+2H" />
          <p rt="0.619" x="112.5300" y="9640.46" v="53172" z="2" s="M+2H+1" />
          <p rt="0.608" x="223.0490" y="25370.52" v="103173" z="1" s="M+H" />
          <p rt="0.617" x="224.0533" y="2738.38" v="9484" z="1" s="M+H+1" />
          <p rt="0.632" x="225.0512" y="1053.10" v="1340" z="1" s="M+H+2" />
          <p rt="0.626" x="445.0990" y="3479.83" v="8928" z="1" s="2M+H" />
          <p rt="0.626" x="446.1126" y="914.75" v="2067" z="1" s="2M+H+1" />
        </MSPeaks>
      </Spectrum>
    </Compound>
    <Compound algo="FindByMolecularFeature">
      <Location m="117.1154" rt="0.648" y="80875" v="361354" />
      <Spectrum type="MFE" cpdAlgo="FindByMolecularFeature">
        <MSDetails p="+" />
        <Device type="TimeOfFlight" />
        <MSPeaks>
          <p rt="0.648" x="118.1227" y="80875.48" v="335727" z="1" s="M+H" />
          <p rt="0.648" x="119.1264" y="6480.51" v="23977" z="1" s="M+H+1" />
          <p rt="0.663" x="120.1287" y="645.18" v="1650" z="1" s="M+H+2" />
        </MSPeaks>
      </Spectrum>
    </Compound>
    <Compound algo="FindByMolecularFeature">
      <Location m="188.0663" rt="0.660" y="596780" v="2395309" />
      <Spectrum type="MFE" cpdAlgo="FindByMolecularFeature">
        <MSDetails p="+" />
        <Device type="TimeOfFlight" />
        <MSPeaks>
          <p rt="0.660" x="189.0736" y="596779.56" v="2200601" z="1" s="M+H" />
          <p rt="0.661" x="190.0768" y="42616.70" v="158932" z="1" s="M+H+1" />
          <p rt="0.665" x="191.0776" y="9658.30" v="35776" z="1" s="M+H+2" />
        </MSPeaks>
      </Spectrum>
    </Compound>
    <Compound algo="FindByMolecularFeature">
      <Location m="279.9881" rt="0.677" y="55195" v="245489" />
      <Spectrum type="MFE" cpdAlgo="FindByMolecularFeature">
        <MSDetails p="+" />
        <Device type="TimeOfFlight" />
        <MSPeaks>
          <p rt="0.673" x="280.9954" y="55195.11" v="186900" z="1" s="M+H" />
          <p rt="0.715" x="281.9981" y="6003.65" v="58588" z="1" s="M+H+1" />
        </MSPeaks>
      </Spectrum>
    </Compound>
    <Compound algo="FindByMolecularFeature">
      <Location m="237.0060" rt="0.679" y="171187" v="2095564" />
      <Spectrum type="MFE" cpdAlgo="FindByMolecularFeature">
        <MSDetails p="+" />
        <Device type="TimeOfFlight" />
        <MSPeaks>
          <p rt="0.683" x="238.0133" y="171187.23" v="1757047" z="1" s="M+H" />
          <p rt="0.661" x="239.0191" y="27200.54" v="293249" z="1" s="M+H+1" />
          <p rt="0.670" x="240.0197" y="4261.51" v="45268" z="1" s="M+H+2" />
        </MSPeaks>
      </Spectrum>
    </Compound>
    <Compound algo="FindByMolecularFeature">
      <Location m="186.9927" rt="0.682" y="61548" v="978611" />
      <Spectrum type="MFE" cpdAlgo="FindByMolecularFeature">
        <MSDetails p="+" />
        <Device type="TimeOfFlight" />
        <MSPeaks>
          <p rt="0.682" x="188.0000" y="61548.28" v="668975" z="1" s="M+H" />
          <p rt="0.683" x="189.0027" y="5267.58" v="58949" z="1" s="M+H+1" />
          <p rt="0.681" x="189.9940" y="23515.92" v="250688" z="1" s="M+H+2" />
        </MSPeaks>
      </Spectrum>
    </Compound>
    <Compound algo="FindByMolecularFeature">
      <Location m="208.0529" rt="0.690" y="61393" v="644077" />
      <Spectrum type="MFE" cpdAlgo="FindByMolecularFeature">
        <MSDetails p="+" />
        <Device type="TimeOfFlight" />
        <MSPeaks>
          <p rt="0.691" x="209.0602" y="61393.11" v="583637" z="1" s="M+H" />
          <p rt="0.684" x="210.0641" y="4999.98" v="46128" z="1" s="M+H+1" />
          <p rt="0.657" x="211.0654" y="1605.28" v="14312" z="1" s="M+H+2" />
        </MSPeaks>
      </Spectrum>
    </Compound>
    <Compound algo="FindByMolecularFeature">
      <Location m="214.0627" rt="0.697" y="203067" v="1120848" />
      <Spectrum type="MFE" cpdAlgo="FindByMolecularFeature">
        <MSDetails p="+" />
        <Device type="TimeOfFlight" />
        <MSPeaks>
          <p rt="0.697" x="215.0700" y="203067.45" v="1019440" z="1" s="M+H" />
          <p rt="0.696" x="216.0737" y="15453.97" v="76840" z="1" s="M+H+1" />
          <p rt="0.690" x="217.0741" y="4682.37" v="22775" z="1" s="M+H+2" />
          <p rt="0.673" x="218.0756" y="368.65" v="1793" z="1" s="M+H+3" />
        </MSPeaks>
      </Spectrum>
    </Compound>
    <Compound algo="FindByMolecularFeature">
      <Location m="170.0553" rt="0.698" y="77079" v="351173" />
      <Spectrum type="MFE" cpdAlgo="FindByMolecularFeature">
        <MSDetails p="+" />
        <Device type="TimeOfFlight" />
        <MSPeaks>
          <p rt="0.698" x="171.0626" y="77078.98" v="324324" z="1" s="M+H" />
          <p rt="0.701" x="172.0660" y="6517.09" v="26849" z="1" s="M+H+1" />
        </MSPeaks>
      </Spectrum>
    </Compound>
    <Compound algo="FindByMolecularFeature">
      <Location m="171.9696" rt="0.805" y="64251" v="646910" />
      <Spectrum type="MFE" cpdAlgo="FindByMolecularFeature">
        <MSDetails p="+" />
        <Device type="TimeOfFlight" />
        <MSPeaks>
          <p rt="0.806" x="172.9769" y="64251.05" v="584209" z="1" s="M+H" />
          <p rt="0.785" x="173.9803" y="6428.70" v="62701" z="1" s="M+H+1" />
        </MSPeaks>
      </Spectrum>
    </Compound>
    <Compound algo="FindByMolecularFeature">
      <Location m="223.1206" rt="0.856" y="77820" v="723758" />
      <Spectrum type="MFE" cpdAlgo="FindByMolecularFeature">
        <MSDetails p="+" />
        <Device type="TimeOfFlight" />
        <MSPeaks>
          <p rt="0.856" x="224.1279" y="77820.20" v="631758" z="1" s="M+H" />
          <p rt="0.857" x="225.1312" y="10817.67" v="86095" z="1" s="M+H+1" />
          <p rt="0.838" x="226.1332" y="800.39" v="5905" z="1" s="M+H+2" />
        </MSPeaks>
      </Spectrum>
    </Compound>
    <Compound algo="FindByMolecularFeature">
      <Location m="122.0480" rt="0.858" y="53627" v="239058" />
      <Spectrum type="MFE" cpdAlgo="FindByMolecularFeature">
        <MSDetails p="+" />
        <Device type="TimeOfFlight" />
        <MSPeaks>
          <p rt="0.858" x="123.0553" y="53626.88" v="224521" z="1" s="M+H" />
          <p rt="0.856" x="124.0562" y="5150.66" v="14538" z="1" s="M+H+1" />
        </MSPeaks>
      </Spectrum>
    </Compound>
    <Compound algo="FindByMolecularFeature">
      <Location m="143.0406" rt="1.440" y="349225" v="1953015" />
      <Spectrum type="MFE" cpdAlgo="FindByMolecularFeature">
        <MSDetails p="+" />
        <Device type="TimeOfFlight" />
        <MSPeaks>
          <p rt="1.440" x="144.0479" y="349224.69" v="1745113" z="1" s="M+H" />
          <p rt="1.439" x="145.0507" y="25201.87" v="130190" z="1" s="M+H+1" />
          <p rt="1.441" x="146.0441" y="16014.23" v="74042" z="1" s="M+H+2" />
          <p rt="1.417" x="147.0458" y="584.12" v="3671" z="1" s="M+H+3" />
        </MSPeaks>
      </Spectrum>
    </Compound>
    <Compound algo="FindByMolecularFeature">
      <Location m="196.0733" rt="1.832" y="72780" v="501157" />
      <Spectrum type="MFE" cpdAlgo="FindByMolecularFeature">
        <MSDetails p="+" />
        <Device type="TimeOfFlight" />
        <MSPeaks>
          <p rt="1.832" x="197.0806" y="72780.42" v="443651" z="1" s="M+H" />
          <p rt="1.834" x="198.0842" y="8592.54" v="54095" z="1" s="M+H+1" />
          <p rt="1.827" x="199.0875" y="1061.20" v="3412" z="1" s="M+H+2" />
        </MSPeaks>
      </Spectrum>
    </Compound>
    <Compound algo="FindByMolecularFeature">
      <Location m="113.0479" rt="1.835" y="81295" v="516507" />
      <Spectrum type="MFE" cpdAlgo="FindByMolecularFeature">
        <MSDetails p="+" />
        <Device type="TimeOfFlight" />
        <MSPeaks>
          <p rt="1.836" x="114.0552" y="81295.07" v="485290" z="1" s="M+H" />
          <p rt="1.828" x="115.0580" y="5214.43" v="31218" z="1" s="M+H+1" />
        </MSPeaks>
      </Spectrum>
    </Compound>
    <Compound algo="FindByMolecularFeature">
      <Location m="137.0474" rt="1.968" y="58021" v="382651" />
      <Spectrum type="MFE" cpdAlgo="FindByMolecularFeature">
        <MSDetails p="+" />
        <Device type="TimeOfFlight" />
        <MSPeaks>
          <p rt="1.968" x="138.0547" y="58021.43" v="345258" z="1" s="M+H" />
          <p rt="1.966" x="139.0583" y="5938.98" v="37394" z="1" s="M+H+1" />
        </MSPeaks>
      </Spectrum>
    </Compound>
    <Compound algo="FindByMolecularFeature">
      <Location m="194.1057" rt="2.312" y="53606" v="337677" />
      <Spectrum type="MFE" cpdAlgo="FindByMolecularFeature">
        <MSDetails p="+" />
        <Device type="TimeOfFlight" />
        <MSPeaks>
          <p rt="2.311" x="195.1130" y="53606.27" v="301605" z="1" s="M+H" />
          <p rt="2.311" x="196.1159" y="6005.48" v="33124" z="1" s="M+H+1" />
          <p rt="2.344" x="197.1217" y="782.09" v="2948" z="1" s="M+H+2" />
        </MSPeaks>
      </Spectrum>
    </Compound>
    <Compound algo="FindByMolecularFeature">
      <Location m="126.0314" rt="2.317" y="91826" v="620764" />
      <Spectrum type="MFE" cpdAlgo="FindByMolecularFeature">
        <MSDetails p="+" />
        <Device type="TimeOfFlight" />
        <MSPeaks>
          <p rt="2.316" x="127.0387" y="91825.64" v="573772" z="1" s="M+H" />
          <p rt="2.321" x="128.0424" y="7729.14" v="46992" z="1" s="M+H+1" />
        </MSPeaks>
      </Spectrum>
    </Compound>
    <Compound algo="FindByMolecularFeature">
      <Location m="159.0717" rt="2.362" y="97265" v="604332" />
      <Spectrum type="MFE" cpdAlgo="FindByMolecularFeature">
        <MSDetails p="+" />
        <Device type="TimeOfFlight" />
        <MSPeaks>
          <p rt="2.362" x="160.0790" y="97265.16" v="529613" z="1" s="M+H" />
          <p rt="2.366" x="161.0821" y="9615.94" v="51669" z="1" s="M+H+1" />
          <p rt="2.355" x="162.0748" y="5390.72" v="23050" z="1" s="M+H+2" />
        </MSPeaks>
      </Spectrum>
    </Compound>
    <Compound algo="FindByMolecularFeature">
      <Location m="187.0631" rt="2.413" y="85331" v="502789" />
      <Spectrum type="MFE" cpdAlgo="FindByMolecularFeature">
        <MSDetails p="+" />
        <Device type="TimeOfFlight" />
        <MSPeaks>
          <p rt="2.412" x="188.0704" y="85330.64" v="448319" z="1" s="M+H" />
          <p rt="2.414" x="189.0736" y="9602.97" v="49203" z="1" s="M+H+1" />
          <p rt="2.413" x="190.0791" y="1264.47" v="5267" z="1" s="M+H+2" />
        </MSPeaks>
      </Spectrum>
    </Compound>
    <Compound algo="FindByMolecularFeature">
      <Location m="113.0840" rt="2.744" y="116350" v="765789" />
      <Spectrum type="MFE" cpdAlgo="FindByMolecularFeature">
        <MSDetails p="+" />
        <Device type="TimeOfFlight" />
        <MSPeaks>
          <p rt="2.743" x="114.0913" y="116349.84" v="713759" z="1" s="M+H" />
          <p rt="2.746" x="115.0945" y="8537.61" v="52030" z="1" s="M+H+1" />
        </MSPeaks>
      </Spectrum>
    </Compound>
    <Compound algo="FindByMolecularFeature">
      <Location m="188.0586" rt="2.893" y="147372" v="1005492" />
      <Spectrum type="MFE" cpdAlgo="FindByMolecularFeature">
        <MSDetails p="+" />
        <Device type="TimeOfFlight" />
        <MSPeaks>
          <p rt="2.893" x="189.0659" y="147371.89" v="893782" z="1" s="M+H" />
          <p rt="2.894" x="190.0688" y="16531.04" v="98950" z="1" s="M+H+1" />
          <p rt="2.904" x="191.0728" y="2296.01" v="12760" z="1" s="M+H+2" />
        </MSPeaks>
      </Spectrum>
    </Compound>
    <Compound algo="FindByMolecularFeature">
      <Location m="207.1260" rt="2.978" y="110751" v="698621" />
      <Spectrum type="MFE" cpdAlgo="FindByMolecularFeature">
        <MSDetails p="+" />
        <Device type="TimeOfFlight" />
        <MSPeaks>
          <p rt="2.979" x="208.1333" y="110750.91" v="608345" z="1" s="M+H" />
          <p rt="2.973" x="209.1367" y="15553.65" v="82958" z="1" s="M+H+1" />
          <p rt="2.975" x="210.1394" y="1624.39" v="7317" z="1" s="M+H+2" />
        </MSPeaks>
      </Spectrum>
    </Compound>
    <Compound algo="FindByMolecularFeature">
      <Location m="166.0628" rt="2.993" y="100056" v="635339" />
      <Spectrum type="MFE" cpdAlgo="FindByMolecularFeature">
        <MSDetails p="+" />
        <Device type="TimeOfFlight" />
        <MSPeaks>
          <p rt="2.994" x="167.0701" y="100056.30" v="561527" z="1" s="M+H" />
          <p rt="2.992" x="168.0737" y="10705.52" v="65243" z="1" s="M+H+1" />
          <p rt="2.987" x="169.0805" y="1574.52" v="8569" z="1" s="M+H+2" />
        </MSPeaks>
      </Spectrum>
    </Compound>
    <Compound algo="FindByMolecularFeature">
      <Location m="309.1581" rt="3.509" y="2178025" v="12472504" />
      <Spectrum type="MFE" cpdAlgo="FindByMolecularFeature">
        <MSDetails p="+" />
        <Device type="TimeOfFlight" />
        <MSPeaks>
          <p rt="3.509" x="310.1653" y="2178025.25" v="10352906" z="1" sat="true" s="M+H" />
          <p rt="3.509" x="311.1685" y="386046.50" v="1841475" z="1" s="M+H+1" />
          <p rt="3.508" x="312.1708" y="52416.63" v="252821" z="1" s="M+H+2" />
          <p rt="3.513" x="313.1729" y="5411.96" v="25303" z="1" s="M+H+3" />
        </MSPeaks>
      </Spectrum>
    </Compound>
    <Compound algo="FindByMolecularFeature">
      <Location m="250.0846" rt="3.509" y="529264" v="3006832" />
      <Spectrum type="MFE" cpdAlgo="FindByMolecularFeature">
        <MSDetails p="+" />
        <Device type="TimeOfFlight" />
        <MSPeaks>
          <p rt="3.509" x="251.0919" y="529263.50" v="2589024" z="1" s="M+H" />
          <p rt="3.510" x="252.0948" y="74834.29" v="367293" z="1" s="M+H+1" />
          <p rt="3.508" x="253.0970" y="9613.67" v="46526" z="1" s="M+H+2" />
          <p rt="3.507" x="254.1025" y="840.70" v="3988" z="1" s="M+H+3" />
        </MSPeaks>
      </Spectrum>
    </Compound>
    <Compound algo="FindByMolecularFeature">
      <Location m="309.1573" rt="3.711" y="78464" v="553566" />
      <Spectrum type="MFE" cpdAlgo="FindByMolecularFeature">
        <MSDetails p="+" />
        <Device type="TimeOfFlight" />
        <MSPeaks>
          <p rt="3.712" x="310.1646" y="78464.24" v="469699" z="1" s="M+H" />
          <p rt="3.710" x="311.1678" y="13166.55" v="74175" z="1" s="M+H+1" />
          <p rt="3.708" x="312.1710" y="2084.37" v="9692" z="1" s="M+H+2" />
        </MSPeaks>
      </Spectrum>
    </Compound>
    <Compound algo="FindByMolecularFeature">
      <Location m="180.0786" rt="3.924" y="279120" v="1829913" />
      <Spectrum type="MFE" cpdAlgo="FindByMolecularFeature">
        <MSDetails p="+" />
        <Device type="TimeOfFlight" />
        <MSPeaks>
          <p rt="3.924" x="181.0858" y="279120.00" v="1660263" z="1" s="M+H" />
          <p rt="3.924" x="182.0890" y="28226.43" v="155828" z="1" s="M+H+1" />
          <p rt="3.918" x="183.0922" y="2544.59" v="13822" z="1" s="M+H+2" />
        </MSPeaks>
      </Spectrum>
    </Compound>
    <Compound algo="FindByMolecularFeature">
      <Location m="123.0687" rt="3.959" y="545929" v="3687288" />
      <Spectrum type="MFE" cpdAlgo="FindByMolecularFeature">
        <MSDetails p="+" />
        <Device type="TimeOfFlight" />
        <MSPeaks>
          <p rt="3.959" x="124.0760" y="545929.31" v="3398796" z="1" s="M+H" />
          <p rt="3.959" x="125.0791" y="44549.82" v="276827" z="1" s="M+H+1" />
          <p rt="3.954" x="126.0832" y="2097.13" v="11664" z="1" s="M+H+2" />
        </MSPeaks>
      </Spectrum>
    </Compound>
    <Compound algo="FindByMolecularFeature">
      <Location m="387.2467" rt="4.018" y="56911" v="328738" />
      <Spectrum type="MFE" cpdAlgo="FindByMolecularFeature">
        <MSDetails p="+" />
        <Device type="TimeOfFlight" />
        <MSPeaks>
          <p rt="4.018" x="388.2540" y="56910.66" v="276330" z="1" s="M+H" />
          <p rt="4.020" x="389.2572" y="9658.42" v="45608" z="1" s="M+H+1" />
          <p rt="4.016" x="390.2598" y="1637.64" v="6801" z="1" s="M+H+2" />
        </MSPeaks>
      </Spectrum>
    </Compound>
    <Compound algo="FindByMolecularFeature">
      <Location m="125.0840" rt="4.231" y="51662" v="340796" />
      <Spectrum type="MFE" cpdAlgo="FindByMolecularFeature">
        <MSDetails p="+" />
        <Device type="TimeOfFlight" />
        <MSPeaks>
          <p rt="4.232" x="126.0913" y="51661.51" v="313408" z="1" s="M+H" />
          <p rt="4.224" x="127.0941" y="4724.81" v="27387" z="1" s="M+H+1" />
        </MSPeaks>
      </Spectrum>
    </Compound>
    <Compound algo="FindByMolecularFeature">
      <Location m="196.0731" rt="4.327" y="53361" v="390998" />
      <Spectrum type="MFE" cpdAlgo="FindByMolecularFeature">
        <MSDetails p="+" />
        <Device type="TimeOfFlight" />
        <MSPeaks>
          <p rt="4.327" x="197.0804" y="53360.66" v="343611" z="1" s="M+H" />
          <p rt="4.325" x="198.0845" y="6156.38" v="38637" z="1" s="M+H+1" />
          <p rt="4.351" x="199.0929" y="1243.12" v="8750" z="1" s="M+H+2" />
        </MSPeaks>
      </Spectrum>
    </Compound>
    <Compound algo="FindByMolecularFeature">
      <Location m="210.1366" rt="4.400" y="100089" v="698335" />
      <Spectrum type="MFE" cpdAlgo="FindByMolecularFeature">
        <MSDetails p="+" />
        <Device type="TimeOfFlight" />
        <MSPeaks>
          <p rt="4.400" x="211.1439" y="100089.30" v="601103" z="1" s="M+H" />
          <p rt="4.400" x="212.1471" y="14285.37" v="84031" z="1" s="M+H+1" />
          <p rt="4.400" x="213.1504" y="1706.52" v="13201" z="1" s="M+H+2" />
        </MSPeaks>
      </Spectrum>
    </Compound>
    <Compound algo="FindByMolecularFeature">
      <Location m="431.2728" rt="4.403" y="66816" v="400637" />
      <Spectrum type="MFE" cpdAlgo="FindByMolecularFeature">
        <MSDetails p="+" />
        <Device type="TimeOfFlight" />
        <MSPeaks>
          <p rt="4.403" x="432.2801" y="66815.87" v="325814" z="1" s="M+H" />
          <p rt="4.402" x="433.2835" y="13380.05" v="63026" z="1" s="M+H+1" />
          <p rt="4.403" x="434.2854" y="2711.45" v="11796" z="1" s="M+H+2" />
        </MSPeaks>
      </Spectrum>
    </Compound>
    <Compound algo="FindByMolecularFeature">
      <Location m="332.1595" rt="4.609" y="67161" v="379321" />
      <Spectrum type="MFE" cpdAlgo="FindByMolecularFeature">
        <MSDetails p="+" />
        <Device type="TimeOfFlight" />
        <MSPeaks>
          <p rt="4.609" x="333.1668" y="67160.69" v="313826" z="1" s="M+H" />
          <p rt="4.609" x="334.1700" y="12275.99" v="58484" z="1" s="M+H+1" />
          <p rt="4.609" x="335.1722" y="1811.35" v="7012" z="1" s="M+H+2" />
        </MSPeaks>
      </Spectrum>
    </Compound>
    <Compound algo="FindByMolecularFeature">
      <Location m="475.2990" rt="4.747" y="58508" v="388569" />
      <Spectrum type="MFE" cpdAlgo="FindByMolecularFeature">
        <MSDetails p="+" />
        <Device type="TimeOfFlight" />
        <MSPeaks>
          <p rt="4.747" x="476.3062" y="58508.27" v="309772" z="1" s="M+H" />
          <p rt="4.746" x="477.3095" y="12915.40" v="66757" z="1" s="M+H+1" />
          <p rt="4.755" x="478.3117" y="2526.21" v="12041" z="1" s="M+H+2" />
        </MSPeaks>
      </Spectrum>
    </Compound>
    <Compound algo="FindByMolecularFeature">
      <Location m="161.0839" rt="4.781" y="88400" v="609655" />
      <Spectrum type="MFE" cpdAlgo="FindByMolecularFeature">
        <MSDetails p="+" />
        <Device type="TimeOfFlight" />
        <MSPeaks>
          <p rt="4.781" x="162.0912" y="88399.56" v="543707" z="1" s="M+H" />
          <p rt="4.785" x="163.0944" y="8947.79" v="55688" z="1" s="M+H+1" />
          <p rt="4.795" x="164.1064" y="1245.96" v="10260" z="1" s="M+H+2" />
        </MSPeaks>
      </Spectrum>
    </Compound>
    <Compound algo="FindByMolecularFeature">
      <Location m="179.0945" rt="4.781" y="154420" v="1082226" />
      <Spectrum type="MFE" cpdAlgo="FindByMolecularFeature">
        <MSDetails p="+" />
        <Device type="TimeOfFlight" />
        <MSPeaks>
          <p rt="4.781" x="180.1017" y="154419.95" v="966170" z="1" s="M+H" />
          <p rt="4.786" x="181.1051" y="17773.11" v="109830" z="1" s="M+H+1" />
          <p rt="4.778" x="182.1100" y="1676.17" v="6226" z="1" s="M+H+2" />
        </MSPeaks>
      </Spectrum>
    </Compound>
    <Compound algo="FindByMolecularFeature">
      <Location m="206.1306" rt="4.835" y="63214" v="447720" />
      <Spectrum type="MFE" cpdAlgo="FindByMolecularFeature">
        <MSDetails p="+" />
        <Device type="TimeOfFlight" />
        <MSPeaks>
          <p rt="4.836" x="207.1379" y="63213.81" v="398427" z="1" s="M+H" />
          <p rt="4.834" x="208.1412" y="8130.47" v="49293" z="1" s="M+H+1" />
        </MSPeaks>
      </Spectrum>
    </Compound>
    <Compound algo="FindByMolecularFeature">
      <Location m="182.0578" rt="4.874" y="275439" v="2024457" />
      <Spectrum type="MFE" cpdAlgo="FindByMolecularFeature">
        <MSDetails p="+" />
        <Device type="TimeOfFlight" />
        <MSPeaks>
          <p rt="4.874" x="183.0651" y="275438.53" v="1831546" z="1" s="M+H" />
          <p rt="4.874" x="184.0684" y="25744.36" v="168166" z="1" s="M+H+1" />
          <p rt="4.874" x="185.0705" y="3974.29" v="24744" z="1" s="M+H+2" />
        </MSPeaks>
      </Spectrum>
    </Compound>
    <Compound algo="FindByMolecularFeature">
      <Location m="519.3254" rt="5.058" y="51024" v="316279" />
      <Spectrum type="MFE" cpdAlgo="FindByMolecularFeature">
        <MSDetails p="+" />
        <Device type="TimeOfFlight" />
        <MSPeaks>
          <p rt="5.058" x="520.3326" y="51024.34" v="244530" z="1" s="M+H" />
          <p rt="5.057" x="521.3359" y="12927.90" v="60413" z="1" s="M+H+1" />
          <p rt="5.055" x="522.3392" y="2671.13" v="11337" z="1" s="M+H+2" />
        </MSPeaks>
      </Spectrum>
    </Compound>
    <Compound algo="FindByMolecularFeature">
      <Location m="113.0299" rt="5.090" y="53911" v="404953" />
      <Spectrum type="MFE" cpdAlgo="FindByMolecularFeature">
        <MSDetails p="+" />
        <Device type="TimeOfFlight" />
        <MSPeaks>
          <p rt="5.093" x="114.0371" y="53910.88" v="378769" z="1" s="M+H" />
          <p rt="5.066" x="115.0401" y="2412.09" v="9335" z="1" s="M+H+1" />
          <p rt="5.079" x="116.0333" y="2777.93" v="16849" z="1" s="M+H+2" />
        </MSPeaks>
      </Spectrum>
    </Compound>
    <Compound algo="FindByMolecularFeature">
      <Location m="177.0283" rt="5.090" y="75030" v="593421" />
      <Spectrum type="MFE" cpdAlgo="FindByMolecularFeature">
        <MSDetails p="+" />
        <Device type="TimeOfFlight" />
        <MSPeaks>
          <p rt="5.090" x="178.0356" y="75029.77" v="502327" z="1" s="M+H" />
          <p rt="5.093" x="179.0382" y="6838.66" v="44273" z="1" s="M+H+1" />
          <p rt="5.090" x="180.0312" y="6998.94" v="46820" z="1" s="M+H+2" />
        </MSPeaks>
      </Spectrum>
    </Compound>
    <Compound algo="FindByMolecularFeature">
      <Location m="176.0473" rt="5.141" y="76277" v="552057" />
      <Spectrum type="MFE" cpdAlgo="FindByMolecularFeature">
        <MSDetails p="+" />
        <Device type="TimeOfFlight" />
        <MSPeaks>
          <p rt="5.139" x="177.0545" y="76276.56" v="503227" z="1" s="M+H" />
          <p rt="5.154" x="178.0549" y="12798.32" v="48831" z="1" s="M+H+1" />
        </MSPeaks>
      </Spectrum>
    </Compound>
    <Compound algo="FindByMolecularFeature">
      <Location m="206.0582" rt="5.186" y="2191587" v="16371541" />
      <Spectrum type="MFE" cpdAlgo="FindByMolecularFeature">
        <MSDetails p="+" />
        <Device type="TimeOfFlight" />
        <MSPeaks>
          <p rt="5.186" x="207.0655" y="2191587.25" v="14378764" z="1" sat="true" s="M+H" />
          <p rt="5.186" x="208.0687" y="269881.00" v="1767154" z="1" s="M+H+1" />
          <p rt="5.183" x="209.0706" y="30945.25" v="205839" z="1" s="M+H+2" />
          <p rt="5.179" x="210.0741" y="3126.53" v="19784" z="1" s="M+H+3" />
        </MSPeaks>
      </Spectrum>
    </Compound>
    <Compound algo="FindByMolecularFeature">
      <Location m="146.0367" rt="5.186" y="116259" v="828673" />
      <Spectrum type="MFE" cpdAlgo="FindByMolecularFeature">
        <MSDetails p="+" />
        <Device type="TimeOfFlight" />
        <MSPeaks>
          <p rt="5.186" x="147.0440" y="116259.41" v="751150" z="1" s="M+H" />
          <p rt="5.186" x="148.0476" y="11838.11" v="77524" z="1" s="M+H+1" />
        </MSPeaks>
      </Spectrum>
    </Compound>
    <Compound algo="FindByMolecularFeature">
      <Location m="224.0688" rt="5.186" y="599553" v="4552913" />
      <Spectrum type="MFE" cpdAlgo="FindByMolecularFeature">
        <MSDetails p="+" />
        <Device type="TimeOfFlight" />
        <MSPeaks>
          <p rt="5.186" x="225.0761" y="599552.63" v="3963137" z="1" s="M+H" />
          <p rt="5.187" x="226.0791" y="77502.26" v="513561" z="1" s="M+H+1" />
          <p rt="5.187" x="227.0812" y="10575.63" v="68652" z="1" s="M+H+2" />
          <p rt="5.184" x="228.0859" y="1186.89" v="7564" z="1" s="M+H+3" />
        </MSPeaks>
      </Spectrum>
    </Compound>
    <Compound algo="FindByMolecularFeature">
      <Location m="174.0316" rt="5.186" y="111762" v="824236" />
      <Spectrum type="MFE" cpdAlgo="FindByMolecularFeature">
        <MSDetails p="+" />
        <Device type="TimeOfFlight" />
        <MSPeaks>
          <p rt="5.186" x="175.0389" y="111762.07" v="745400" z="1" s="M+H" />
          <p rt="5.185" x="176.0423" y="12171.35" v="78837" z="1" s="M+H+1" />
        </MSPeaks>
      </Spectrum>
    </Compound>
    <Compound algo="FindByMolecularFeature">
      <Location m="223.0606" rt="5.187" y="121943" v="887451" />
      <Spectrum type="MFE" cpdAlgo="FindByMolecularFeature">
        <MSDetails p="+" />
        <Device type="TimeOfFlight" />
        <MSPeaks>
          <p rt="5.186" x="224.0679" y="121943.20" v="883704" z="1" s="M+H" />
          <p rt="5.211" x="447.1288" y="845.87" v="1873" z="1" s="2M+H" />
        </MSPeaks>
      </Spectrum>
    </Compound>
    <Compound algo="FindByMolecularFeature">
      <Location m="723.1209" rt="5.188" y="63734" v="402035" />
      <Spectrum type="MFE" cpdAlgo="FindByMolecularFeature">
        <MSDetails p="+" />
        <Device type="TimeOfFlight" />
        <MSPeaks>
          <p rt="5.185" x="724.1282" y="4471.52" v="24684" z="1" s="M+H" />
          <p rt="5.193" x="725.1266" y="2127.96" v="11746" z="1" s="M+H+1" />
          <p rt="5.188" x="726.1238" y="63734.18" v="365605" z="1" s="M+H+2" />
        </MSPeaks>
      </Spectrum>
    </Compound>
    <Compound algo="FindByMolecularFeature">
      <Location m="501.0487" rt="5.188" y="157906" v="1416680" />
      <Spectrum type="MFE" cpdAlgo="FindByMolecularFeature">
        <MSDetails p="+" />
        <Device type="TimeOfFlight" />
        <MSPeaks>
          <p rt="5.188" x="502.0559" y="157905.53" v="1028119" z="1" s="M+H" />
          <p rt="5.187" x="503.0600" y="47761.32" v="311582" z="1" s="M+H+1" />
          <p rt="5.191" x="504.0627" y="10099.82" v="65299" z="1" s="M+H+2" />
          <p rt="5.183" x="505.0652" y="1835.91" v="11680" z="1" s="M+H+3" />
        </MSPeaks>
      </Spectrum>
    </Compound>
    <Compound algo="FindByMolecularFeature">
      <Location m="322.9854" rt="5.196" y="79348" v="922655" />
      <Spectrum type="MFE" cpdAlgo="FindByMolecularFeature">
        <MSDetails p="+" />
        <Device type="TimeOfFlight" />
        <MSPeaks>
          <p rt="5.196" x="323.9927" y="79347.56" v="779346" z="1" s="M+H" />
          <p rt="5.195" x="324.9966" y="12679.24" v="119838" z="1" s="M+H+1" />
          <p rt="5.195" x="325.9998" y="2594.33" v="23471" z="1" s="M+H+2" />
        </MSPeaks>
      </Spectrum>
    </Compound>
    <Compound algo="FindByMolecularFeature">
      <Location m="222.0528" rt="5.324" y="100936" v="791089" />
      <Spectrum type="MFE" cpdAlgo="FindByMolecularFeature">
        <MSDetails p="+" />
        <Device type="TimeOfFlight" />
        <MSPeaks>
          <p rt="5.328" x="223.0601" y="100936.16" v="658017" z="1" s="M+H" />
          <p rt="5.314" x="224.0661" y="22600.29" v="133072" z="1" s="M+H+1" />
        </MSPeaks>
      </Spectrum>
    </Compound>
    <Compound algo="FindByMolecularFeature">
      <Location m="196.0733" rt="5.359" y="103631" v="729730" />
      <Spectrum type="MFE" cpdAlgo="FindByMolecularFeature">
        <MSDetails p="+" />
        <Device type="TimeOfFlight" />
        <MSPeaks>
          <p rt="5.359" x="197.0806" y="103630.95" v="643043" z="1" s="M+H" />
          <p rt="5.357" x="198.0843" y="11909.93" v="73865" z="1" s="M+H+1" />
          <p rt="5.372" x="199.0856" y="2224.79" v="12823" z="1" s="M+H+2" />
        </MSPeaks>
      </Spectrum>
    </Compound>
    <Compound algo="FindByMolecularFeature">
      <Location m="178.0991" rt="5.684" y="124552" v="900918" />
      <Spectrum type="MFE" cpdAlgo="FindByMolecularFeature">
        <MSDetails p="+" />
        <Device type="TimeOfFlight" />
        <MSPeaks>
          <p rt="5.684" x="179.1064" y="124552.26" v="793330" z="1" s="M+H" />
          <p rt="5.684" x="180.1097" y="15676.99" v="100828" z="1" s="M+H+1" />
          <p rt="5.682" x="181.1171" y="1120.84" v="6760" z="1" s="M+H+2" />
        </MSPeaks>
      </Spectrum>
    </Compound>
    <Compound algo="FindByMolecularFeature">
      <Location m="196.1102" rt="5.686" y="485587" v="3764524" />
      <Spectrum type="MFE" cpdAlgo="FindByMolecularFeature">
        <MSDetails p="+" />
        <Device type="TimeOfFlight" />
        <MSPeaks>
          <p rt="5.686" x="197.1175" y="485587.41" v="3302688" z="1" s="M+H" />
          <p rt="5.686" x="198.1204" y="59243.96" v="401165" z="1" s="M+H+1" />
          <p rt="5.682" x="199.1230" y="7056.43" v="47853" z="1" s="M+H+2" />
          <p rt="5.674" x="200.1267" y="441.26" v="2913" z="1" s="M+H+3" />
          <p rt="5.677" x="393.2268" y="1220.67" v="4953" z="1" s="2M+H" />
        </MSPeaks>
      </Spectrum>
    </Compound>
    <Compound algo="FindByMolecularFeature">
      <Location m="117.0576" rt="5.781" y="61168" v="505643" />
      <Spectrum type="MFE" cpdAlgo="FindByMolecularFeature">
        <MSDetails p="+" />
        <Device type="TimeOfFlight" />
        <MSPeaks>
          <p rt="5.780" x="118.0649" y="61167.74" v="465243" z="1" s="M+H" />
          <p rt="5.785" x="119.0683" y="5690.95" v="40400" z="1" s="M+H+1" />
        </MSPeaks>
      </Spectrum>
    </Compound>
    <Compound algo="FindByMolecularFeature">
      <Location m="145.0526" rt="5.782" y="164878" v="1355126" />
      <Spectrum type="MFE" cpdAlgo="FindByMolecularFeature">
        <MSDetails p="+" />
        <Device type="TimeOfFlight" />
        <MSPeaks>
          <p rt="5.782" x="146.0599" y="164877.56" v="1225422" z="1" s="M+H" />
          <p rt="5.781" x="147.0633" y="15939.54" v="120254" z="1" s="M+H+1" />
          <p rt="5.782" x="148.0685" y="1517.80" v="9450" z="1" s="M+H+2" />
        </MSPeaks>
      </Spectrum>
    </Compound>
    <Compound algo="FindByMolecularFeature">
      <Location m="211.0299" rt="6.069" y="57586" v="460381" />
      <Spectrum type="MFE" cpdAlgo="FindByMolecularFeature">
        <MSDetails p="+" />
        <Device type="TimeOfFlight" />
        <MSPeaks>
          <p rt="6.069" x="212.0372" y="57585.99" v="399169" z="1" s="M+H" />
          <p rt="6.075" x="213.0404" y="5853.58" v="39923" z="1" s="M+H+1" />
          <p rt="6.072" x="214.0348" y="3215.62" v="21290" z="1" s="M+H+2" />
        </MSPeaks>
      </Spectrum>
    </Compound>
    <Compound algo="FindByMolecularFeature">
      <Location m="161.0479" rt="6.257" y="535630" v="4690992" />
      <Spectrum type="MFE" cpdAlgo="FindByMolecularFeature">
        <MSDetails p="+" />
        <Device type="TimeOfFlight" />
        <MSPeaks>
          <p rt="6.257" x="162.0552" y="535630.31" v="4244427" z="1" s="M+H" />
          <p rt="6.255" x="163.0580" y="50417.73" v="411351" z="1" s="M+H+1" />
          <p rt="6.261" x="164.0612" y="4729.68" v="35213" z="1" s="M+H+2" />
        </MSPeaks>
      </Spectrum>
    </Compound>
    <Compound algo="FindByMolecularFeature">
      <Location m="224.1413" rt="6.518" y="397285" v="2660191" />
      <Spectrum type="MFE" cpdAlgo="FindByMolecularFeature">
        <MSDetails p="+" />
        <Device type="TimeOfFlight" />
        <MSPeaks>
          <p rt="6.518" x="225.1485" y="397284.53" v="2270109" z="1" s="M+H" />
          <p rt="6.518" x="226.1518" y="57607.34" v="330268" z="1" s="M+H+1" />
          <p rt="6.497" x="227.1588" y="6624.92" v="52881" z="1" s="M+H+2" />
          <p rt="6.491" x="228.1643" y="619.46" v="6932" z="1" s="M+H+3" />
        </MSPeaks>
      </Spectrum>
    </Compound>
    <Compound algo="FindByMolecularFeature">
      <Location m="191.0437" rt="6.590" y="233529" v="1875465" />
      <Spectrum type="MFE" cpdAlgo="FindByMolecularFeature">
        <MSDetails p="+" />
        <Device type="TimeOfFlight" />
        <MSPeaks>
          <p rt="6.590" x="192.0509" y="233529.25" v="1572119" z="1" s="M+H" />
          <p rt="6.591" x="193.0537" y="21014.30" v="140278" z="1" s="M+H+1" />
          <p rt="6.590" x="194.0473" y="22806.59" v="151469" z="1" s="M+H+2" />
          <p rt="6.595" x="195.0527" y="1808.13" v="11599" z="1" s="M+H+3" />
        </MSPeaks>
      </Spectrum>
    </Compound>
    <Compound algo="FindByMolecularFeature">
      <Location m="170.1416" rt="6.678" y="73969" v="910217" />
      <Spectrum type="MFE" cpdAlgo="FindByMolecularFeature">
        <MSDetails p="+" />
        <Device type="TimeOfFlight" />
        <MSPeaks>
          <p rt="6.678" x="171.1489" y="73969.09" v="814212" z="1" s="M+H" />
          <p rt="6.680" x="172.1523" y="8786.98" v="92792" z="1" s="M+H+1" />
          <p rt="6.672" x="173.1540" y="807.18" v="3213" z="1" s="M+H+2" />
        </MSPeaks>
      </Spectrum>
    </Compound>
    <Compound algo="FindByMolecularFeature">
      <Location m="204.0787" rt="6.874" y="115329" v="880347" />
      <Spectrum type="MFE" cpdAlgo="FindByMolecularFeature">
        <MSDetails p="+" />
        <Device type="TimeOfFlight" />
        <MSPeaks>
          <p rt="6.873" x="205.0860" y="115328.79" v="760129" z="1" s="M+H" />
          <p rt="6.874" x="206.0895" y="15729.21" v="103964" z="1" s="M+H+1" />
          <p rt="6.885" x="207.0958" y="2731.61" v="16255" z="1" s="M+H+2" />
        </MSPeaks>
      </Spectrum>
    </Compound>
    <Compound algo="FindByMolecularFeature">
      <Location m="430.1603" rt="6.874" y="65721" v="577815" />
      <Spectrum type="MFE" cpdAlgo="FindByMolecularFeature">
        <MSDetails p="+" />
        <Device type="TimeOfFlight" />
        <MSPeaks>
          <p rt="6.874" x="431.1675" y="65720.80" v="457369" z="1" s="M+H" />
          <p rt="6.875" x="432.1707" y="15001.09" v="103532" z="1" s="M+H+1" />
          <p rt="6.874" x="433.1741" y="2806.53" v="16913" z="1" s="M+H+2" />
        </MSPeaks>
      </Spectrum>
    </Compound>
    <Compound algo="FindByMolecularFeature">
      <Location m="188.1201" rt="7.642" y="157315" v="1240541" />
      <Spectrum type="MFE" cpdAlgo="FindByMolecularFeature">
        <MSDetails p="+" />
        <Device type="TimeOfFlight" />
        <MSPeaks>
          <p rt="7.642" x="189.1274" y="157314.91" v="1081430" z="1" s="M+H" />
          <p rt="7.644" x="190.1305" y="21318.21" v="150075" z="1" s="M+H+1" />
          <p rt="7.632" x="191.1374" y="1376.19" v="9037" z="1" s="M+H+2" />
        </MSPeaks>
      </Spectrum>
    </Compound>
    <Compound algo="FindByMolecularFeature">
      <Location m="159.0685" rt="7.669" y="320594" v="3399210" />
      <Spectrum type="MFE" cpdAlgo="FindByMolecularFeature">
        <MSDetails p="+" />
        <Device type="TimeOfFlight" />
        <MSPeaks>
          <p rt="7.669" x="160.0758" y="320593.88" v="3032106" z="1" s="M+H" />
          <p rt="7.671" x="161.0790" y="36150.59" v="350457" z="1" s="M+H+1" />
          <p rt="7.665" x="162.0841" y="2721.92" v="16646" z="1" s="M+H+2" />
        </MSPeaks>
      </Spectrum>
    </Compound>
    <Compound algo="FindByMolecularFeature">
      <Location m="134.1095" rt="7.961" y="54449" v="434707" />
      <Spectrum type="MFE" cpdAlgo="FindByMolecularFeature">
        <MSDetails p="+" />
        <Device type="TimeOfFlight" />
        <MSPeaks>
          <p rt="7.961" x="135.1168" y="54449.39" v="395281" z="1" s="M+H" />
          <p rt="7.958" x="136.1198" y="5519.30" v="39426" z="1" s="M+H+1" />
        </MSPeaks>
      </Spectrum>
    </Compound>
    <Compound algo="FindByMolecularFeature">
      <Location m="192.1512" rt="7.962" y="93216" v="834132" />
      <Spectrum type="MFE" cpdAlgo="FindByMolecularFeature">
        <MSDetails p="+" />
        <Device type="TimeOfFlight" />
        <MSPeaks>
          <p rt="7.962" x="193.1585" y="93215.81" v="723905" z="1" s="M+H" />
          <p rt="7.961" x="194.1616" y="12949.24" v="100797" z="1" s="M+H+1" />
          <p rt="7.971" x="195.1678" y="1431.54" v="9430" z="1" s="M+H+2" />
        </MSPeaks>
      </Spectrum>
    </Compound>
    <Compound algo="FindByMolecularFeature">
      <Location m="210.1619" rt="7.968" y="110357" v="947608" />
      <Spectrum type="MFE" cpdAlgo="FindByMolecularFeature">
        <MSDetails p="+" />
        <Device type="TimeOfFlight" />
        <MSPeaks>
          <p rt="7.968" x="211.1692" y="110357.43" v="808917" z="1" s="M+H" />
          <p rt="7.968" x="212.1724" y="17450.46" v="123540" z="1" s="M+H+1" />
          <p rt="7.963" x="213.1770" y="2097.99" v="15151" z="1" s="M+H+2" />
        </MSPeaks>
      </Spectrum>
    </Compound>
    <Compound algo="FindByMolecularFeature">
      <Location m="208.1460" rt="8.450" y="58014" v="526333" />
      <Spectrum type="MFE" cpdAlgo="FindByMolecularFeature">
        <MSDetails p="+" />
        <Device type="TimeOfFlight" />
        <MSPeaks>
          <p rt="8.449" x="209.1533" y="58014.18" v="464822" z="1" s="M+H" />
          <p rt="8.452" x="210.1568" y="8031.27" v="61512" z="1" s="M+H+1" />
        </MSPeaks>
      </Spectrum>
    </Compound>
    <Compound algo="FindByMolecularFeature">
      <Location m="232.1098" rt="8.456" y="86896" v="916177" />
      <Spectrum type="MFE" cpdAlgo="FindByMolecularFeature">
        <MSDetails p="+" />
        <Device type="TimeOfFlight" />
        <MSPeaks>
          <p rt="8.455" x="233.1171" y="86895.90" v="781786" z="1" s="M+H" />
          <p rt="8.461" x="234.1205" y="14091.42" v="124084" z="1" s="M+H+1" />
          <p rt="8.465" x="235.1252" y="1184.83" v="10307" z="1" s="M+H+2" />
        </MSPeaks>
      </Spectrum>
    </Compound>
    <Compound algo="FindByMolecularFeature">
      <Location m="191.0581" rt="8.555" y="89125" v="726486" />
      <Spectrum type="MFE" cpdAlgo="FindByMolecularFeature">
        <MSDetails p="+" />
        <Device type="TimeOfFlight" />
        <MSPeaks>
          <p rt="8.554" x="192.0653" y="89125.23" v="647087" z="1" s="M+H" />
          <p rt="8.559" x="193.0690" y="9937.21" v="71122" z="1" s="M+H+1" />
          <p rt="8.552" x="194.0736" y="1343.58" v="8277" z="1" s="M+H+2" />
        </MSPeaks>
      </Spectrum>
    </Compound>
    <Compound algo="FindByMolecularFeature">
      <Location m="218.1599" rt="8.729" y="305751" v="2027849" />
      <Spectrum type="MFE" cpdAlgo="FindByMolecularFeature">
        <MSDetails p="+" />
        <Device type="TimeOfFlight" />
        <MSPeaks>
          <p rt="8.729" x="219.1672" y="305750.56" v="1725809" z="1" s="M+H" />
          <p rt="8.728" x="220.1702" y="49184.99" v="271152" z="1" s="M+H+1" />
          <p rt="8.732" x="221.1736" y="5356.30" v="30888" z="1" s="M+H+2" />
        </MSPeaks>
      </Spectrum>
    </Compound>
    <Compound algo="FindByMolecularFeature">
      <Location m="263.2177" rt="8.729" y="103848" v="709774" />
      <Spectrum type="MFE" cpdAlgo="FindByMolecularFeature">
        <MSDetails p="+" />
        <Device type="TimeOfFlight" />
        <MSPeaks>
          <p rt="8.729" x="264.2250" y="103847.74" v="591843" z="1" s="M+H" />
          <p rt="8.729" x="265.2284" y="18885.85" v="106897" z="1" s="M+H+1" />
          <p rt="8.737" x="266.2319" y="2225.68" v="11033" z="1" s="M+H+2" />
        </MSPeaks>
      </Spectrum>
    </Compound>
    <Compound algo="FindByMolecularFeature">
      <Location m="578.1700" rt="8.732" y="74253" v="611563" />
      <Spectrum type="MFE" cpdAlgo="FindByMolecularFeature">
        <MSDetails p="+" />
        <Device type="TimeOfFlight" />
        <MSPeaks>
          <p rt="8.733" x="290.0923" y="74252.96" v="436934" z="2" s="M+2H" />
          <p rt="8.732" x="290.5938" y="23063.67" v="135375" z="2" s="M+2H+1" />
          <p rt="8.727" x="291.0952" y="5911.64" v="33598" z="2" s="M+2H+2" />
          <p rt="8.730" x="291.5953" y="995.10" v="5656" z="2" s="M+2H+3" />
        </MSPeaks>
      </Spectrum>
    </Compound>
    <Compound algo="FindByMolecularFeature">
      <Location m="326.1093" rt="8.735" y="392519" v="3532685" />
      <Spectrum type="MFE" cpdAlgo="FindByMolecularFeature">
        <MSDetails p="+" />
        <Device type="TimeOfFlight" />
        <MSPeaks>
          <p rt="8.735" x="327.1166" y="392519.06" v="2830845" z="1" s="M+H" />
          <p rt="8.734" x="328.1195" y="84813.01" v="611253" z="1" s="M+H+1" />
          <p rt="8.737" x="329.1222" y="11261.57" v="80136" z="1" s="M+H+2" />
          <p rt="8.734" x="330.1266" y="1498.47" v="10450" z="1" s="M+H+3" />
        </MSPeaks>
      </Spectrum>
    </Compound>
    <Compound algo="FindByMolecularFeature">
      <Location m="439.1183" rt="8.735" y="61373" v="588107" />
      <Spectrum type="MFE" cpdAlgo="FindByMolecularFeature">
        <MSDetails p="+" />
        <Device type="TimeOfFlight" />
        <MSPeaks>
          <p rt="8.734" x="220.5664" y="61372.93" v="437645" z="2" s="M+2H" />
          <p rt="8.735" x="221.0683" y="16341.93" v="117612" z="2" s="M+2H+1" />
          <p rt="8.741" x="221.5694" y="3735.79" v="25603" z="2" s="M+2H+2" />
          <p rt="8.760" x="222.0741" y="1057.35" v="7246" z="2" s="M+2H+3" />
        </MSPeaks>
      </Spectrum>
    </Compound>
    <Compound algo="FindByMolecularFeature">
      <Location m="180.0721" rt="8.735" y="1231096" v="9738403" />
      <Spectrum type="MFE" cpdAlgo="FindByMolecularFeature">
        <MSDetails p="+" />
        <Device type="TimeOfFlight" />
        <MSPeaks>
          <p rt="8.735" x="181.0794" y="1231096.25" v="8757608" z="1" s="M+H" />
          <p rt="8.735" x="182.0824" y="123799.53" v="878811" z="1" s="M+H+1" />
          <p rt="8.732" x="183.0847" y="13750.46" v="93350" z="1" s="M+H+2" />
          <p rt="8.737" x="184.0895" y="1333.53" v="8634" z="1" s="M+H+3" />
        </MSPeaks>
      </Spectrum>
    </Compound>
    <Compound algo="FindByMolecularFeature">
      <Location m="148.0460" rt="8.735" y="245348" v="1937408" />
      <Spectrum type="MFE" cpdAlgo="FindByMolecularFeature">
        <MSDetails p="+" />
        <Device type="TimeOfFlight" />
        <MSPeaks>
          <p rt="8.736" x="149.0532" y="245347.67" v="1756073" z="1" s="M+H" />
          <p rt="8.733" x="150.0567" y="25455.77" v="181335" z="1" s="M+H+1" />
        </MSPeaks>
      </Spectrum>
    </Compound>
    <Compound algo="FindByMolecularFeature">
      <Location m="425.1360" rt="8.736" y="59477" v="562725" />
      <Spectrum type="MFE" cpdAlgo="FindByMolecularFeature">
        <MSDetails p="+" />
        <Device type="TimeOfFlight" />
        <MSPeaks>
          <p rt="8.736" x="426.1433" y="59477.46" v="437607" z="1" s="M+H" />
          <p rt="8.741" x="427.1465" y="14398.35" v="107416" z="1" s="M+H+1" />
          <p rt="8.732" x="428.1495" y="2566.41" v="17702" z="1" s="M+H+2" />
        </MSPeaks>
      </Spectrum>
    </Compound>
    <Compound algo="FindByMolecularFeature">
      <Location m="300.0092" rt="8.738" y="130089" v="1438710" />
      <Spectrum type="MFE" cpdAlgo="FindByMolecularFeature">
        <MSDetails p="+" />
        <Device type="TimeOfFlight" />
        <MSPeaks>
          <p rt="8.739" x="151.0119" y="130088.98" v="1205334" z="2" s="M+2H" />
          <p rt="8.737" x="151.5129" y="22005.44" v="205783" z="2" s="M+2H+1" />
          <p rt="8.731" x="152.0139" y="3224.69" v="27593" z="2" s="M+2H+2" />
        </MSPeaks>
      </Spectrum>
    </Compound>
    <Compound algo="FindByMolecularFeature">
      <Location m="380.1171" rt="8.738" y="51324" v="575627" />
      <Spectrum type="MFE" cpdAlgo="FindByMolecularFeature">
        <MSDetails p="+" />
        <Device type="TimeOfFlight" />
        <MSPeaks>
          <p rt="8.738" x="191.0633" y="6499.21" v="42126" z="2" s="M+2H" />
          <p rt="8.738" x="381.1249" y="51323.70" v="421435" z="1" s="M+H" />
          <p rt="8.739" x="382.1281" y="11235.46" v="94051" z="1" s="M+H+1" />
          <p rt="8.741" x="383.1355" y="2396.81" v="18015" z="1" s="M+H+2" />
        </MSPeaks>
      </Spectrum>
    </Compound>
    <Compound algo="FindByMolecularFeature">
      <Location m="196.0671" rt="8.739" y="73777" v="706205" />
      <Spectrum type="MFE" cpdAlgo="FindByMolecularFeature">
        <MSDetails p="+" />
        <Device type="TimeOfFlight" />
        <MSPeaks>
          <p rt="8.738" x="197.0744" y="73777.15" v="618811" z="1" s="M+H" />
          <p rt="8.741" x="198.0779" y="9195.69" v="77779" z="1" s="M+H+1" />
          <p rt="8.752" x="199.0828" y="1172.38" v="9616" z="1" s="M+H+2" />
        </MSPeaks>
      </Spectrum>
    </Compound>
    <Compound algo="FindByMolecularFeature">
      <Location m="413.0630" rt="8.739" y="67316" v="716369" />
      <Spectrum type="MFE" cpdAlgo="FindByMolecularFeature">
        <MSDetails p="+" />
        <Device type="TimeOfFlight" />
        <MSPeaks>
          <p rt="8.739" x="414.0703" y="67316.26" v="546898" z="1" s="M+H" />
          <p rt="8.738" x="415.0743" y="16233.82" v="133545" z="1" s="M+H+1" />
          <p rt="8.740" x="416.0696" y="4974.35" v="35926" z="1" s="M+H+2" />
        </MSPeaks>
      </Spectrum>
    </Compound>
    <Compound algo="FindByMolecularFeature">
      <Location m="358.1304" rt="8.740" y="302315" v="3311211" />
      <Spectrum type="MFE" cpdAlgo="FindByMolecularFeature">
        <MSDetails p="+" />
        <Device type="TimeOfFlight" />
        <MSPeaks>
          <p rt="8.741" x="180.0722" y="302315.41" v="2928131" z="2" s="M+2H" />
          <p rt="8.740" x="359.1426" y="39512.18" v="296757" z="1" s="M+H" />
          <p rt="8.741" x="360.1462" y="9014.05" v="75456" z="1" s="M+H+1" />
          <p rt="8.732" x="361.1486" y="1569.73" v="10867" z="1" s="M+H+2" />
        </MSPeaks>
      </Spectrum>
    </Compound>
    <Compound algo="FindByMolecularFeature">
      <Location m="278.9903" rt="8.743" y="263587" v="3323457" />
      <Spectrum type="MFE" cpdAlgo="FindByMolecularFeature">
        <MSDetails p="+" />
        <Device type="TimeOfFlight" />
        <MSPeaks>
          <p rt="8.744" x="279.9976" y="263586.84" v="2860407" z="1" s="M+H" />
          <p rt="8.741" x="281.0006" y="36244.39" v="393148" z="1" s="M+H+1" />
          <p rt="8.744" x="282.0041" y="5892.22" v="61935" z="1" s="M+H+2" />
          <p rt="8.733" x="283.0125" y="702.44" v="7968" z="1" s="M+H+3" />
        </MSPeaks>
      </Spectrum>
    </Compound>
    <Compound algo="FindByMolecularFeature">
      <Location m="248.0667" rt="8.821" y="138512" v="1157691" />
      <Spectrum type="MFE" cpdAlgo="FindByMolecularFeature">
        <MSDetails p="+" />
        <Device type="TimeOfFlight" />
        <MSPeaks>
          <p rt="8.822" x="249.0740" y="138511.81" v="992843" z="1" s="M+H" />
          <p rt="8.823" x="250.0772" y="20237.97" v="144824" z="1" s="M+H+1" />
          <p rt="8.812" x="251.0782" y="3043.92" v="20025" z="1" s="M+H+2" />
        </MSPeaks>
      </Spectrum>
    </Compound>
    <Compound algo="FindByMolecularFeature">
      <Location m="175.0625" rt="8.825" y="702105" v="3106841" />
      <Spectrum type="MFE" cpdAlgo="FindByMolecularFeature">
        <MSDetails p="+" />
        <Device type="TimeOfFlight" />
        <MSPeaks>
          <p rt="8.821" x="176.0698" y="702104.88" v="2408439" z="1" s="M+H" />
          <p rt="8.850" x="177.0731" y="84817.32" v="648103" z="1" s="M+H+1" />
          <p rt="8.844" x="178.0755" y="6909.72" v="50299" z="1" s="M+H+2" />
        </MSPeaks>
      </Spectrum>
    </Compound>
    <Compound algo="FindByMolecularFeature">
      <Location m="222.0894" rt="9.191" y="148644" v="1036782" />
      <Spectrum type="MFE" cpdAlgo="FindByMolecularFeature">
        <MSDetails p="+" />
        <Device type="TimeOfFlight" />
        <MSPeaks>
          <p rt="9.190" x="223.0966" y="148644.47" v="890970" z="1" s="M+H" />
          <p rt="9.193" x="224.0997" y="20071.96" v="129656" z="1" s="M+H+1" />
          <p rt="9.193" x="225.1021" y="2779.04" v="16156" z="1" s="M+H+2" />
        </MSPeaks>
      </Spectrum>
    </Compound>
    <Compound algo="FindByMolecularFeature">
      <Location m="376.1521" rt="9.191" y="107482" v="810879" />
      <Spectrum type="MFE" cpdAlgo="FindByMolecularFeature">
        <MSDetails p="+" />
        <Device type="TimeOfFlight" />
        <MSPeaks>
          <p rt="9.191" x="377.1594" y="107481.94" v="649066" z="1" s="M+H" />
          <p rt="9.191" x="378.1628" y="22696.19" v="136633" z="1" s="M+H+1" />
          <p rt="9.194" x="379.1654" y="4271.38" v="25179" z="1" s="M+H+2" />
        </MSPeaks>
      </Spectrum>
    </Compound>
    <Compound algo="FindByMolecularFeature">
      <Location m="186.1190" rt="9.199" y="121502" v="1538840" />
      <Spectrum type="MFE" cpdAlgo="FindByMolecularFeature">
        <MSDetails p="+" />
        <Device type="TimeOfFlight" />
        <MSPeaks>
          <p rt="9.199" x="187.1263" y="121502.38" v="1340470" z="1" s="M+H" />
          <p rt="9.200" x="188.1294" y="13399.68" v="139892" z="1" s="M+H+1" />
          <p rt="9.199" x="189.1236" y="5494.11" v="58479" z="1" s="M+H+2" />
        </MSPeaks>
      </Spectrum>
    </Compound>
    <Compound algo="FindByMolecularFeature">
      <Location m="444.1764" rt="9.237" y="326466" v="4647521" />
      <Spectrum type="MFE" cpdAlgo="FindByMolecularFeature">
        <MSDetails p="+" />
        <Device type="TimeOfFlight" />
        <MSPeaks>
          <p rt="9.237" x="445.1837" y="326466.28" v="3652184" z="1" s="M+H" />
          <p rt="9.237" x="446.1867" y="73356.73" v="821816" z="1" s="M+H+1" />
          <p rt="9.234" x="447.1891" y="13853.26" v="152974" z="1" s="M+H+2" />
          <p rt="9.243" x="448.1921" y="1874.48" v="20546" z="1" s="M+H+3" />
        </MSPeaks>
      </Spectrum>
    </Compound>
    <Compound algo="FindByMolecularFeature">
      <Location m="439.2206" rt="9.238" y="83139" v="1179905" />
      <Spectrum type="MFE" cpdAlgo="FindByMolecularFeature">
        <MSDetails p="+" />
        <Device type="TimeOfFlight" />
        <MSPeaks>
          <p rt="9.239" x="440.2279" y="83138.97" v="906237" z="1" s="M+H" />
          <p rt="9.236" x="441.2310" y="21177.82" v="229147" z="1" s="M+H+1" />
          <p rt="9.231" x="442.2340" y="3819.62" v="40444" z="1" s="M+H+2" />
          <p rt="9.264" x="443.2364" y="385.05" v="4077" z="1" s="M+H+3" />
        </MSPeaks>
      </Spectrum>
    </Compound>
    <Compound algo="FindByMolecularFeature">
      <Location m="460.1498" rt="9.241" y="51973" v="786044" />
      <Spectrum type="MFE" cpdAlgo="FindByMolecularFeature">
        <MSDetails p="+" />
        <Device type="TimeOfFlight" />
        <MSPeaks>
          <p rt="9.240" x="461.1571" y="51973.24" v="576250" z="1" s="M+H" />
          <p rt="9.242" x="462.1600" y="12635.50" v="139298" z="1" s="M+H+1" />
          <p rt="9.244" x="463.1586" y="5460.29" v="60247" z="1" s="M+H+2" />
          <p rt="9.248" x="464.1609" y="941.84" v="10250" z="1" s="M+H+3" />
        </MSPeaks>
      </Spectrum>
    </Compound>
    <Compound algo="FindByMolecularFeature">
      <Location m="236.1048" rt="9.243" y="55252" v="700306" />
      <Spectrum type="MFE" cpdAlgo="FindByMolecularFeature">
        <MSDetails p="+" />
        <Device type="TimeOfFlight" />
        <MSPeaks>
          <p rt="9.242" x="237.1121" y="55251.81" v="610377" z="1" s="M+H" />
          <p rt="9.248" x="238.1154" y="8218.94" v="89929" z="1" s="M+H+1" />
        </MSPeaks>
      </Spectrum>
    </Compound>
    <Compound algo="FindByMolecularFeature">
      <Location m="390.1682" rt="9.245" y="308771" v="4165096" />
      <Spectrum type="MFE" cpdAlgo="FindByMolecularFeature">
        <MSDetails p="+" />
        <Device type="TimeOfFlight" />
        <MSPeaks>
          <p rt="9.245" x="391.1755" y="308771.00" v="3307576" z="1" s="M+H" />
          <p rt="9.245" x="392.1786" y="68936.86" v="736683" z="1" s="M+H+1" />
          <p rt="9.238" x="393.1808" y="11373.35" v="120837" z="1" s="M+H+2" />
        </MSPeaks>
      </Spectrum>
    </Compound>
    <Compound algo="FindByMolecularFeature">
      <Location m="204.0790" rt="9.284" y="635276" v="6341201" />
      <Spectrum type="MFE" cpdAlgo="FindByMolecularFeature">
        <MSDetails p="+" />
        <Device type="TimeOfFlight" />
        <MSPeaks>
          <p rt="9.284" x="205.0863" y="635275.81" v="5563361" z="1" s="M+H" />
          <p rt="9.284" x="206.0892" y="88972.86" v="777840" z="1" s="M+H+1" />
        </MSPeaks>
      </Spectrum>
    </Compound>
    <Compound algo="FindByMolecularFeature">
      <Location m="213.0787" rt="9.287" y="87714" v="883795" />
      <Spectrum type="MFE" cpdAlgo="FindByMolecularFeature">
        <MSDetails p="+" />
        <Device type="TimeOfFlight" />
        <MSPeaks>
          <p rt="9.286" x="214.0860" y="87713.96" v="779750" z="1" s="M+H" />
          <p rt="9.296" x="215.0896" y="12761.37" v="104045" z="1" s="M+H+1" />
        </MSPeaks>
      </Spectrum>
    </Compound>
    <Compound algo="FindByMolecularFeature">
      <Location m="144.0574" rt="9.288" y="221060" v="2271224" />
      <Spectrum type="MFE" cpdAlgo="FindByMolecularFeature">
        <MSDetails p="+" />
        <Device type="TimeOfFlight" />
        <MSPeaks>
          <p rt="9.288" x="145.0647" y="221059.81" v="2033179" z="1" s="M+H" />
          <p rt="9.286" x="146.0680" y="26071.80" v="238045" z="1" s="M+H+1" />
        </MSPeaks>
      </Spectrum>
    </Compound>
    <Compound algo="FindByMolecularFeature">
      <Location m="319.1996" rt="9.290" y="98219" v="813081" />
      <Spectrum type="MFE" cpdAlgo="FindByMolecularFeature">
        <MSDetails p="+" />
        <Device type="TimeOfFlight" />
        <MSPeaks>
          <p rt="9.290" x="320.2069" y="98218.91" v="679187" z="1" s="M+H" />
          <p rt="9.291" x="321.2100" y="16964.47" v="114880" z="1" s="M+H+1" />
          <p rt="9.285" x="322.2111" y="2960.78" v="19014" z="1" s="M+H+2" />
        </MSPeaks>
      </Spectrum>
    </Compound>
    <Compound algo="FindByMolecularFeature">
      <Location m="114.0469" rt="9.293" y="129311" v="1319513" />
      <Spectrum type="MFE" cpdAlgo="FindByMolecularFeature">
        <MSDetails p="+" />
        <Device type="TimeOfFlight" />
        <MSPeaks>
          <p rt="9.292" x="115.0541" y="129310.50" v="1198875" z="1" s="M+H" />
          <p rt="9.299" x="116.0591" y="14555.24" v="120638" z="1" s="M+H+1" />
        </MSPeaks>
      </Spectrum>
    </Compound>
    <Compound algo="FindByMolecularFeature">
      <Location m="250.0234" rt="9.313" y="96076" v="859126" />
      <Spectrum type="MFE" cpdAlgo="FindByMolecularFeature">
        <MSDetails p="+" />
        <Device type="TimeOfFlight" />
        <MSPeaks>
          <p rt="9.313" x="251.0307" y="96076.37" v="695176" z="1" s="M+H" />
          <p rt="9.313" x="252.0335" y="13412.24" v="95217" z="1" s="M+H+1" />
          <p rt="9.308" x="253.0275" y="8981.58" v="63122" z="1" s="M+H+2" />
          <p rt="9.316" x="254.0307" y="798.31" v="5611" z="1" s="M+H+3" />
        </MSPeaks>
      </Spectrum>
    </Compound>
    <Compound algo="FindByMolecularFeature">
      <Location m="358.1422" rt="9.317" y="656602" v="6985872" />
      <Spectrum type="MFE" cpdAlgo="FindByMolecularFeature">
        <MSDetails p="+" />
        <Device type="TimeOfFlight" />
        <MSPeaks>
          <p rt="9.317" x="359.1495" y="656601.69" v="5563164" z="1" s="M+H" />
          <p rt="9.318" x="360.1523" y="143537.09" v="1221878" z="1" s="M+H+1" />
          <p rt="9.312" x="361.1547" y="23132.20" v="169116" z="1" s="M+H+2" />
          <p rt="9.320" x="362.1568" y="2844.24" v="31714" z="1" s="M+H+3" />
        </MSPeaks>
      </Spectrum>
    </Compound>
    <Compound algo="FindByMolecularFeature">
      <Location m="376.1520" rt="9.367" y="73752" v="633064" />
      <Spectrum type="MFE" cpdAlgo="FindByMolecularFeature">
        <MSDetails p="+" />
        <Device type="TimeOfFlight" />
        <MSPeaks>
          <p rt="9.366" x="377.1593" y="73751.75" v="505053" z="1" s="M+H" />
          <p rt="9.369" x="378.1626" y="16076.44" v="108409" z="1" s="M+H+1" />
          <p rt="9.369" x="379.1650" y="2954.98" v="19602" z="1" s="M+H+2" />
        </MSPeaks>
      </Spectrum>
    </Compound>
    <Compound algo="FindByMolecularFeature">
      <Location m="222.0893" rt="9.367" y="92662" v="785505" />
      <Spectrum type="MFE" cpdAlgo="FindByMolecularFeature">
        <MSDetails p="+" />
        <Device type="TimeOfFlight" />
        <MSPeaks>
          <p rt="9.368" x="223.0966" y="92662.48" v="689401" z="1" s="M+H" />
          <p rt="9.364" x="224.0998" y="12784.47" v="83943" z="1" s="M+H+1" />
          <p rt="9.360" x="225.1036" y="1680.29" v="12161" z="1" s="M+H+2" />
        </MSPeaks>
      </Spectrum>
    </Compound>
    <Compound algo="FindByMolecularFeature">
      <Location m="349.0983" rt="9.425" y="90319" v="801002" />
      <Spectrum type="MFE" cpdAlgo="FindByMolecularFeature">
        <MSDetails p="+" />
        <Device type="TimeOfFlight" />
        <MSPeaks>
          <p rt="9.425" x="350.1056" y="90319.12" v="632107" z="1" s="M+H" />
          <p rt="9.423" x="351.1090" y="18970.97" v="132365" z="1" s="M+H+1" />
          <p rt="9.424" x="352.1058" y="5447.18" v="36529" z="1" s="M+H+2" />
        </MSPeaks>
      </Spectrum>
    </Compound>
    <Compound algo="FindByMolecularFeature">
      <Location m="429.2739" rt="9.487" y="76651" v="532940" />
      <Spectrum type="MFE" cpdAlgo="FindByMolecularFeature">
        <MSDetails p="+" />
        <Device type="TimeOfFlight" />
        <MSPeaks>
          <p rt="9.488" x="430.2811" y="76650.62" v="411069" z="1" s="M+H" />
          <p rt="9.484" x="431.2842" y="19424.09" v="104869" z="1" s="M+H+1" />
          <p rt="9.487" x="432.2861" y="3380.76" v="17002" z="1" s="M+H+2" />
        </MSPeaks>
      </Spectrum>
    </Compound>
    <Compound algo="FindByMolecularFeature">
      <Location m="232.1099" rt="9.798" y="73811" v="577933" />
      <Spectrum type="MFE" cpdAlgo="FindByMolecularFeature">
        <MSDetails p="+" />
        <Device type="TimeOfFlight" />
        <MSPeaks>
          <p rt="9.798" x="233.1171" y="73811.41" v="494627" z="1" s="M+H" />
          <p rt="9.797" x="234.1204" y="11835.88" v="76699" z="1" s="M+H+1" />
          <p rt="9.795" x="235.1261" y="1044.19" v="6607" z="1" s="M+H+2" />
        </MSPeaks>
      </Spectrum>
    </Compound>
    <Compound algo="FindByMolecularFeature">
      <Location m="176.0473" rt="9.809" y="78157" v="611262" />
      <Spectrum type="MFE" cpdAlgo="FindByMolecularFeature">
        <MSDetails p="+" />
        <Device type="TimeOfFlight" />
        <MSPeaks>
          <p rt="9.809" x="177.0546" y="78157.21" v="544413" z="1" s="M+H" />
          <p rt="9.808" x="178.0579" y="8664.44" v="59861" z="1" s="M+H+1" />
          <p rt="9.811" x="179.0649" y="835.30" v="6988" z="1" s="M+H+2" />
        </MSPeaks>
      </Spectrum>
    </Compound>
    <Compound algo="FindByMolecularFeature">
      <Location m="204.0785" rt="9.958" y="88886" v="673124" />
      <Spectrum type="MFE" cpdAlgo="FindByMolecularFeature">
        <MSDetails p="+" />
        <Device type="TimeOfFlight" />
        <MSPeaks>
          <p rt="9.958" x="205.0858" y="88886.44" v="577537" z="1" s="M+H" />
          <p rt="9.957" x="206.0890" y="14464.67" v="95587" z="1" s="M+H+1" />
        </MSPeaks>
      </Spectrum>
    </Compound>
    <Compound algo="FindByMolecularFeature">
      <Location m="358.1421" rt="9.958" y="454751" v="3719015" />
      <Spectrum type="MFE" cpdAlgo="FindByMolecularFeature">
        <MSDetails p="+" />
        <Device type="TimeOfFlight" />
        <MSPeaks>
          <p rt="9.959" x="359.1494" y="454751.19" v="2939632" z="1" s="M+H" />
          <p rt="9.958" x="360.1522" y="100262.95" v="650646" z="1" s="M+H+1" />
          <p rt="9.956" x="361.1540" y="16286.24" v="102060" z="1" s="M+H+2" />
          <p rt="9.905" x="362.1487" y="2344.03" v="26678" z="1" s="M+H+3" />
        </MSPeaks>
      </Spectrum>
    </Compound>
    <Compound algo="FindByMolecularFeature">
      <Location m="162.1044" rt="10.000" y="102666" v="898309" />
      <Spectrum type="MFE" cpdAlgo="FindByMolecularFeature">
        <MSDetails p="+" />
        <Device type="TimeOfFlight" />
        <MSPeaks>
          <p rt="10.000" x="163.1116" y="102665.90" v="786393" z="1" s="M+H" />
          <p rt="9.998" x="164.1148" y="13534.36" v="111916" z="1" s="M+H+1" />
        </MSPeaks>
      </Spectrum>
    </Compound>
    <Compound algo="FindByMolecularFeature">
      <Location m="246.1255" rt="10.119" y="85608" v="713390" />
      <Spectrum type="MFE" cpdAlgo="FindByMolecularFeature">
        <MSDetails p="+" />
        <Device type="TimeOfFlight" />
        <MSPeaks>
          <p rt="10.120" x="247.1328" y="85607.81" v="610991" z="1" s="M+H" />
          <p rt="10.118" x="248.1362" y="12928.31" v="93114" z="1" s="M+H+1" />
          <p rt="10.107" x="249.1420" y="1919.63" v="9286" z="1" s="M+H+2" />
        </MSPeaks>
      </Spectrum>
    </Compound>
    <Compound algo="FindByMolecularFeature">
      <Location m="287.1159" rt="10.162" y="389416" v="3263016" />
      <Spectrum type="MFE" cpdAlgo="FindByMolecularFeature">
        <MSDetails p="+" />
        <Device type="TimeOfFlight" />
        <MSPeaks>
          <p rt="10.163" x="288.1232" y="389415.72" v="2738633" z="1" s="M+H" />
          <p rt="10.162" x="289.1262" y="65555.36" v="458959" z="1" s="M+H+1" />
          <p rt="10.161" x="290.1288" y="8335.15" v="58099" z="1" s="M+H+2" />
          <p rt="10.156" x="291.1310" y="734.66" v="5030" z="1" s="M+H+3" />
          <p rt="10.160" x="575.2355" y="697.17" v="1148" z="1" s="2M+H" />
        </MSPeaks>
      </Spectrum>
    </Compound>
    <Compound algo="FindByMolecularFeature">
      <Location m="180.1152" rt="10.176" y="389259" v="3466574" />
      <Spectrum type="MFE" cpdAlgo="FindByMolecularFeature">
        <MSDetails p="+" />
        <Device type="TimeOfFlight" />
        <MSPeaks>
          <p rt="10.176" x="181.1225" y="389259.00" v="3057479" z="1" s="M+H" />
          <p rt="10.175" x="182.1254" y="48013.81" v="375626" z="1" s="M+H+1" />
          <p rt="10.175" x="183.1284" y="4421.29" v="33470" z="1" s="M+H+2" />
        </MSPeaks>
      </Spectrum>
    </Compound>
    <Compound algo="FindByMolecularFeature">
      <Location m="237.1185" rt="10.331" y="75274" v="667586" />
      <Spectrum type="MFE" cpdAlgo="FindByMolecularFeature">
        <MSDetails p="+" />
        <Device type="TimeOfFlight" />
        <MSPeaks>
          <p rt="10.331" x="238.1258" y="75274.05" v="547452" z="1" s="M+H" />
          <p rt="10.334" x="239.1291" y="12298.17" v="91871" z="1" s="M+H+1" />
          <p rt="10.328" x="240.1242" y="3999.38" v="28263" z="1" s="M+H+2" />
        </MSPeaks>
      </Spectrum>
    </Compound>
    <Compound algo="FindByMolecularFeature">
      <Location m="435.2255" rt="10.380" y="63336" v="517645" />
      <Spectrum type="MFE" cpdAlgo="FindByMolecularFeature">
        <MSDetails p="+" />
        <Device type="TimeOfFlight" />
        <MSPeaks>
          <p rt="10.380" x="436.2328" y="63335.61" v="403432" z="1" s="M+H" />
          <p rt="10.380" x="437.2361" y="15231.87" v="96381" z="1" s="M+H+1" />
          <p rt="10.387" x="438.2396" y="2980.40" v="17832" z="1" s="M+H+2" />
        </MSPeaks>
      </Spectrum>
    </Compound>
    <Compound algo="FindByMolecularFeature">
      <Location m="227.1884" rt="10.837" y="164264" v="3418017" />
      <Spectrum type="MFE" cpdAlgo="FindByMolecularFeature">
        <MSDetails p="+" />
        <Device type="TimeOfFlight" />
        <MSPeaks>
          <p rt="10.837" x="228.1957" y="164263.84" v="2922819" z="1" s="M+H" />
          <p rt="10.836" x="229.1989" y="24052.40" v="454589" z="1" s="M+H+1" />
          <p rt="10.847" x="230.2013" y="2481.67" v="40609" z="1" s="M+H+2" />
        </MSPeaks>
      </Spectrum>
    </Compound>
    <Compound algo="FindByMolecularFeature">
      <Location m="278.0860" rt="11.038" y="165040" v="1845308" />
      <Spectrum type="MFE" cpdAlgo="FindByMolecularFeature">
        <MSDetails p="+" />
        <Device type="TimeOfFlight" />
        <MSPeaks>
          <p rt="11.039" x="279.0933" y="165040.13" v="1500234" z="1" s="M+H" />
          <p rt="11.037" x="280.0964" y="33619.65" v="313731" z="1" s="M+H+1" />
          <p rt="11.035" x="281.0999" y="3768.59" v="31343" z="1" s="M+H+2" />
        </MSPeaks>
      </Spectrum>
    </Compound>
    <Compound algo="FindByMolecularFeature">
      <Location m="224.1887" rt="11.261" y="124432" v="1395944" />
      <Spectrum type="MFE" cpdAlgo="FindByMolecularFeature">
        <MSDetails p="+" />
        <Device type="TimeOfFlight" />
        <MSPeaks>
          <p rt="11.260" x="225.1960" y="124432.39" v="1166780" z="1" s="M+H" />
          <p rt="11.263" x="226.1993" y="20665.18" v="212090" z="1" s="M+H+1" />
          <p rt="11.275" x="227.2014" y="1992.46" v="17074" z="1" s="M+H+2" />
        </MSPeaks>
      </Spectrum>
    </Compound>
    <Compound algo="FindByMolecularFeature">
      <Location m="290.1882" rt="11.356" y="109263" v="937220" />
      <Spectrum type="MFE" cpdAlgo="FindByMolecularFeature">
        <MSDetails p="+" />
        <Device type="TimeOfFlight" />
        <MSPeaks>
          <p rt="11.356" x="291.1955" y="109262.78" v="782995" z="1" s="M+H" />
          <p rt="11.357" x="292.1989" y="21837.42" v="154225" z="1" s="M+H+1" />
        </MSPeaks>
      </Spectrum>
    </Compound>
    <Compound algo="FindByMolecularFeature">
      <Location m="159.0685" rt="11.429" y="288136" v="2933783" />
      <Spectrum type="MFE" cpdAlgo="FindByMolecularFeature">
        <MSDetails p="+" />
        <Device type="TimeOfFlight" />
        <MSPeaks>
          <p rt="11.429" x="160.0757" y="288135.69" v="2638326" z="1" s="M+H" />
          <p rt="11.429" x="161.0791" y="31814.33" v="275152" z="1" s="M+H+1" />
          <p rt="11.426" x="162.0825" y="2381.48" v="20305" z="1" s="M+H+2" />
        </MSPeaks>
      </Spectrum>
    </Compound>
    <Compound algo="FindByMolecularFeature">
      <Location m="368.1625" rt="11.478" y="124650" v="1145985" />
      <Spectrum type="MFE" cpdAlgo="FindByMolecularFeature">
        <MSDetails p="+" />
        <Device type="TimeOfFlight" />
        <MSPeaks>
          <p rt="11.478" x="369.1698" y="124650.00" v="886573" z="1" s="M+H" />
          <p rt="11.479" x="370.1730" y="31078.58" v="221466" z="1" s="M+H+1" />
          <p rt="11.475" x="371.1754" y="4991.82" v="34150" z="1" s="M+H+2" />
          <p rt="11.455" x="372.1802" y="555.06" v="3797" z="1" s="M+H+3" />
        </MSPeaks>
      </Spectrum>
    </Compound>
    <Compound algo="FindByMolecularFeature">
      <Location m="375.2047" rt="11.531" y="83331" v="707512" />
      <Spectrum type="MFE" cpdAlgo="FindByMolecularFeature">
        <MSDetails p="+" />
        <Device type="TimeOfFlight" />
        <MSPeaks>
          <p rt="11.531" x="376.2119" y="83330.90" v="554021" z="1" s="M+H" />
          <p rt="11.530" x="377.2155" y="19182.50" v="129720" z="1" s="M+H+1" />
          <p rt="11.535" x="378.2180" y="3629.08" v="23771" z="1" s="M+H+2" />
        </MSPeaks>
      </Spectrum>
    </Compound>
    <Compound algo="FindByMolecularFeature">
      <Location m="229.2404" rt="11.782" y="66357" v="559600" />
      <Spectrum type="MFE" cpdAlgo="FindByMolecularFeature">
        <MSDetails p="+" />
        <Device type="TimeOfFlight" />
        <MSPeaks>
          <p rt="11.782" x="230.2476" y="66357.02" v="488233" z="1" s="M+H" />
          <p rt="11.782" x="231.2508" y="10508.93" v="67773" z="1" s="M+H+1" />
          <p rt="11.777" x="232.2540" y="1147.52" v="3593" z="1" s="M+H+2" />
        </MSPeaks>
      </Spectrum>
    </Compound>
    <Compound algo="FindByMolecularFeature">
      <Location m="398.1728" rt="11.787" y="53401" v="487306" />
      <Spectrum type="MFE" cpdAlgo="FindByMolecularFeature">
        <MSDetails p="+" />
        <Device type="TimeOfFlight" />
        <MSPeaks>
          <p rt="11.787" x="399.1801" y="53401.36" v="378650" z="1" s="M+H" />
          <p rt="11.788" x="400.1835" y="11904.26" v="83152" z="1" s="M+H+1" />
          <p rt="11.776" x="401.1859" y="3453.82" v="24254" z="1" s="M+H+2" />
          <p rt="11.787" x="402.1846" y="187.18" v="1250" z="1" s="M+H+3" />
        </MSPeaks>
      </Spectrum>
    </Compound>
    <Compound algo="FindByMolecularFeature">
      <Location m="431.2897" rt="11.827" y="102326" v="765707" />
      <Spectrum type="MFE" cpdAlgo="FindByMolecularFeature">
        <MSDetails p="+" />
        <Device type="TimeOfFlight" />
        <MSPeaks>
          <p rt="11.828" x="432.2970" y="102325.79" v="579366" z="1" s="M+H" />
          <p rt="11.826" x="433.3000" y="28124.34" v="159714" z="1" s="M+H+1" />
          <p rt="11.825" x="434.3030" y="4910.69" v="26627" z="1" s="M+H+2" />
        </MSPeaks>
      </Spectrum>
    </Compound>
    <Compound algo="FindByMolecularFeature">
      <Location m="315.2775" rt="11.937" y="91598" v="520420" />
      <Spectrum type="MFE" cpdAlgo="FindByMolecularFeature">
        <MSDetails p="+" />
        <Device type="TimeOfFlight" />
        <MSPeaks>
          <p rt="11.937" x="316.2847" y="91597.76" v="424156" z="1" s="M+H" />
          <p rt="11.938" x="317.2880" y="18363.02" v="84050" z="1" s="M+H+1" />
          <p rt="11.932" x="318.2908" y="2640.80" v="12215" z="1" s="M+H+2" />
        </MSPeaks>
      </Spectrum>
    </Compound>
    <Compound algo="FindByMolecularFeature">
      <Location m="148.0157" rt="11.974" y="57231" v="512154" />
      <Spectrum type="MFE" cpdAlgo="FindByMolecularFeature">
        <MSDetails p="+" />
        <Device type="TimeOfFlight" />
        <MSPeaks>
          <p rt="11.974" x="149.0230" y="57230.79" v="473336" z="1" s="M+H" />
          <p rt="11.974" x="150.0266" y="5165.61" v="38819" z="1" s="M+H+1" />
        </MSPeaks>
      </Spectrum>
    </Compound>
    <Compound algo="FindByMolecularFeature">
      <Location m="368.1623" rt="12.049" y="136900" v="1264524" />
      <Spectrum type="MFE" cpdAlgo="FindByMolecularFeature">
        <MSDetails p="+" />
        <Device type="TimeOfFlight" />
        <MSPeaks>
          <p rt="12.049" x="369.1696" y="136899.61" v="975156" z="1" s="M+H" />
          <p rt="12.047" x="370.1729" y="34055.67" v="243219" z="1" s="M+H+1" />
          <p rt="12.052" x="371.1754" y="5882.31" v="41488" z="1" s="M+H+2" />
          <p rt="12.048" x="372.1763" y="681.62" v="4661" z="1" s="M+H+3" />
        </MSPeaks>
      </Spectrum>
    </Compound>
    <Compound algo="FindByMolecularFeature">
      <Location m="188.0835" rt="12.051" y="65899" v="517268" />
      <Spectrum type="MFE" cpdAlgo="FindByMolecularFeature">
        <MSDetails p="+" />
        <Device type="TimeOfFlight" />
        <MSPeaks>
          <p rt="12.051" x="189.0907" y="65898.50" v="452376" z="1" s="M+H" />
          <p rt="12.052" x="190.0942" y="9563.75" v="64892" z="1" s="M+H+1" />
        </MSPeaks>
      </Spectrum>
    </Compound>
    <Compound algo="FindByMolecularFeature">
      <Location m="428.1834" rt="12.090" y="81915" v="732053" />
      <Spectrum type="MFE" cpdAlgo="FindByMolecularFeature">
        <MSDetails p="+" />
        <Device type="TimeOfFlight" />
        <MSPeaks>
          <p rt="12.090" x="429.1907" y="81915.07" v="557573" z="1" s="M+H" />
          <p rt="12.091" x="430.1941" y="21652.95" v="146627" z="1" s="M+H+1" />
          <p rt="12.096" x="431.1959" y="4365.45" v="27853" z="1" s="M+H+2" />
        </MSPeaks>
      </Spectrum>
    </Compound>
    <Compound algo="FindByMolecularFeature">
      <Location m="431.2896" rt="12.120" y="61303" v="467453" />
      <Spectrum type="MFE" cpdAlgo="FindByMolecularFeature">
        <MSDetails p="+" />
        <Device type="TimeOfFlight" />
        <MSPeaks>
          <p rt="12.120" x="432.2968" y="61302.51" v="357031" z="1" s="M+H" />
          <p rt="12.120" x="433.2999" y="16350.38" v="95609" z="1" s="M+H+1" />
          <p rt="12.115" x="434.3029" y="2739.42" v="14813" z="1" s="M+H+2" />
        </MSPeaks>
      </Spectrum>
    </Compound>
    <Compound algo="FindByMolecularFeature">
      <Location m="315.2779" rt="12.179" y="507762" v="2766369" />
      <Spectrum type="MFE" cpdAlgo="FindByMolecularFeature">
        <MSDetails p="+" />
        <Device type="TimeOfFlight" />
        <MSPeaks>
          <p rt="12.180" x="316.2852" y="507761.53" v="2268848" z="1" s="M+H" />
          <p rt="12.179" x="317.2880" y="99583.52" v="438810" z="1" s="M+H+1" />
          <p rt="12.180" x="318.2907" y="12177.65" v="53586" z="1" s="M+H+2" />
          <p rt="12.176" x="319.2944" y="1226.07" v="5126" z="1" s="M+H+3" />
        </MSPeaks>
      </Spectrum>
    </Compound>
    <Compound algo="FindByMolecularFeature">
      <Location m="477.2362" rt="12.436" y="56932" v="547423" />
      <Spectrum type="MFE" cpdAlgo="FindByMolecularFeature">
        <MSDetails p="+" />
        <Device type="TimeOfFlight" />
        <MSPeaks>
          <p rt="12.435" x="478.2435" y="56932.41" v="410358" z="1" s="M+H" />
          <p rt="12.438" x="479.2468" y="15543.86" v="113174" z="1" s="M+H+1" />
          <p rt="12.442" x="480.2494" y="3452.56" v="23891" z="1" s="M+H+2" />
        </MSPeaks>
      </Spectrum>
    </Compound>
    <Compound algo="FindByMolecularFeature">
      <Location m="291.1138" rt="12.438" y="65369" v="1019604" />
      <Spectrum type="MFE" cpdAlgo="FindByMolecularFeature">
        <MSDetails p="+" />
        <Device type="TimeOfFlight" />
        <MSPeaks>
          <p rt="12.438" x="292.1210" y="65368.60" v="657859" z="1" s="M+H" />
          <p rt="12.438" x="293.1243" y="11192.63" v="112817" z="1" s="M+H+1" />
          <p rt="12.438" x="294.1186" y="20775.15" v="210110" z="1" s="M+H+2" />
          <p rt="12.435" x="295.1212" y="3906.52" v="38817" z="1" s="M+H+3" />
        </MSPeaks>
      </Spectrum>
    </Compound>
    <Compound algo="FindByMolecularFeature">
      <Location m="411.2027" rt="12.481" y="265420" v="3896840" />
      <Spectrum type="MFE" cpdAlgo="FindByMolecularFeature">
        <MSDetails p="+" />
        <Device type="TimeOfFlight" />
        <MSPeaks>
          <p rt="12.481" x="412.2100" y="265419.94" v="2429440" z="1" s="M+H" />
          <p rt="12.484" x="413.2131" y="52130.65" v="474937" z="1" s="M+H+1" />
          <p rt="12.481" x="414.2077" y="88663.87" v="812513" z="1" s="M+H+2" />
          <p rt="12.482" x="415.2106" y="17461.18" v="155523" z="1" s="M+H+3" />
          <p rt="12.474" x="416.2123" y="2778.89" v="24426" z="1" s="M+H+4" />
        </MSPeaks>
      </Spectrum>
    </Compound>
    <Compound algo="FindByMolecularFeature">
      <Location m="292.2037" rt="12.516" y="57762" v="621372" />
      <Spectrum type="MFE" cpdAlgo="FindByMolecularFeature">
        <MSDetails p="+" />
        <Device type="TimeOfFlight" />
        <MSPeaks>
          <p rt="12.517" x="293.2110" y="57761.60" v="518237" z="1" s="M+H" />
          <p rt="12.514" x="294.2143" y="11583.74" v="103135" z="1" s="M+H+1" />
        </MSPeaks>
      </Spectrum>
    </Compound>
    <Compound algo="FindByMolecularFeature">
      <Location m="274.1932" rt="12.552" y="67908" v="784117" />
      <Spectrum type="MFE" cpdAlgo="FindByMolecularFeature">
        <MSDetails p="+" />
        <Device type="TimeOfFlight" />
        <MSPeaks>
          <p rt="12.552" x="275.2004" y="67908.05" v="653395" z="1" s="M+H" />
          <p rt="12.549" x="276.2037" y="13891.77" v="130722" z="1" s="M+H+1" />
        </MSPeaks>
      </Spectrum>
    </Compound>
    <Compound algo="FindByMolecularFeature">
      <Location m="662.4071" rt="12.739" y="52747" v="648486" />
      <Spectrum type="MFE" cpdAlgo="FindByMolecularFeature">
        <MSDetails p="+" />
        <Device type="TimeOfFlight" />
        <MSPeaks>
          <p rt="12.737" x="332.2111" y="8815.91" v="59507" z="2" s="M+2H" />
          <p rt="12.739" x="332.7127" y="3754.47" v="24090" z="2" s="M+2H+1" />
          <p rt="12.740" x="333.2042" y="18907.92" v="142831" z="2" s="M+2H+2" />
          <p rt="12.739" x="663.4143" y="52747.07" v="278177" z="1" s="M+H" />
          <p rt="12.739" x="664.4177" y="20624.93" v="107837" z="1" s="M+H+1" />
          <p rt="12.736" x="665.4210" y="5822.82" v="29648" z="1" s="M+H+2" />
          <p rt="12.742" x="666.4185" y="1256.29" v="6397" z="1" s="M+H+3" />
        </MSPeaks>
      </Spectrum>
    </Compound>
    <Compound algo="FindByMolecularFeature">
      <Location m="677.3719" rt="12.739" y="140187" v="1354233" />
      <Spectrum type="MFE" cpdAlgo="FindByMolecularFeature">
        <MSDetails p="+" />
        <Device type="TimeOfFlight" />
        <MSPeaks>
          <p rt="12.740" x="678.3792" y="140187.09" v="807320" z="1" s="M+H" />
          <p rt="12.739" x="679.3832" y="73437.48" v="423447" z="1" s="M+H+1" />
          <p rt="12.740" x="680.3867" y="21369.11" v="123466" z="1" s="M+H+2" />
        </MSPeaks>
      </Spectrum>
    </Compound>
    <Compound algo="FindByMolecularFeature">
      <Location m="120.0938" rt="12.741" y="57221" v="1057142" />
      <Spectrum type="MFE" cpdAlgo="FindByMolecularFeature">
        <MSDetails p="+" />
        <Device type="TimeOfFlight" />
        <MSPeaks>
          <p rt="12.742" x="121.1008" y="19832.14" v="99484" z="1" s="M+H" />
          <p rt="12.741" x="241.1950" y="57220.76" v="394184" z="1" s="2M+H" />
          <p rt="12.741" x="242.1988" y="12316.26" v="84645" z="1" s="2M+H+1" />
        </MSPeaks>
      </Spectrum>
    </Compound>
    <Compound algo="FindByMolecularFeature">
      <Location m="294.2201" rt="12.741" y="685869" v="5885975" />
      <Spectrum type="MFE" cpdAlgo="FindByMolecularFeature">
        <MSDetails p="+" />
        <Device type="TimeOfFlight" />
        <MSPeaks>
          <p rt="12.741" x="295.2274" y="685869.31" v="4809722" z="1" s="M+H" />
          <p rt="12.743" x="296.2302" y="133928.63" v="930860" z="1" s="M+H+1" />
          <p rt="12.736" x="297.2370" y="17577.29" v="124190" z="1" s="M+H+2" />
          <p rt="12.729" x="298.2407" y="2525.43" v="21202" z="1" s="M+H+3" />
        </MSPeaks>
      </Spectrum>
    </Compound>
    <Compound algo="FindByMolecularFeature">
      <Location m="276.2094" rt="12.742" y="2108011" v="17979662" />
      <Spectrum type="MFE" cpdAlgo="FindByMolecularFeature">
        <MSDetails p="+" />
        <Device type="TimeOfFlight" />
        <MSPeaks>
          <p rt="12.747" x="139.1126" y="4569.94" v="26027" z="2" s="M+2H" />
          <p rt="12.742" x="277.2167" y="2108011.00" v="14720894" z="1" sat="true" s="M+H" />
          <p rt="12.742" x="278.2200" y="408914.41" v="2842649" z="1" s="M+H+1" />
          <p rt="12.738" x="279.2269" y="48002.30" v="348452" z="1" s="M+H+2" />
          <p rt="12.736" x="280.2327" y="5962.01" v="41637" z="1" s="M+H+3" />
        </MSPeaks>
      </Spectrum>
    </Compound>
    <Compound algo="FindByMolecularFeature">
      <Location m="258.1983" rt="12.742" y="194395" v="1695306" />
      <Spectrum type="MFE" cpdAlgo="FindByMolecularFeature">
        <MSDetails p="+" />
        <Device type="TimeOfFlight" />
        <MSPeaks>
          <p rt="12.743" x="259.2056" y="194395.31" v="1386672" z="1" s="M+H" />
          <p rt="12.741" x="260.2089" y="37488.84" v="264296" z="1" s="M+H+1" />
          <p rt="12.739" x="261.2178" y="5691.02" v="40433" z="1" s="M+H+2" />
          <p rt="12.718" x="262.2221" y="486.58" v="3904" z="1" s="M+H+3" />
        </MSPeaks>
      </Spectrum>
    </Compound>
    <Compound algo="FindByMolecularFeature">
      <Location m="312.2304" rt="12.743" y="430474" v="3753993" />
      <Spectrum type="MFE" cpdAlgo="FindByMolecularFeature">
        <MSDetails p="+" />
        <Device type="TimeOfFlight" />
        <MSPeaks>
          <p rt="12.743" x="313.2377" y="430474.25" v="3068345" z="1" s="M+H" />
          <p rt="12.742" x="314.2407" y="83876.23" v="592078" z="1" s="M+H+1" />
          <p rt="12.740" x="315.2439" y="12542.58" v="86129" z="1" s="M+H+2" />
          <p rt="12.736" x="316.2459" y="1116.12" v="7442" z="1" s="M+H+3" />
        </MSPeaks>
      </Spectrum>
    </Compound>
    <Compound algo="FindByMolecularFeature">
      <Location m="334.2127" rt="12.743" y="797867" v="6919949" />
      <Spectrum type="MFE" cpdAlgo="FindByMolecularFeature">
        <MSDetails p="+" />
        <Device type="TimeOfFlight" />
        <MSPeaks>
          <p rt="12.743" x="335.2199" y="797866.88" v="5614785" z="1" s="M+H" />
          <p rt="12.743" x="336.2229" y="157645.70" v="1102228" z="1" s="M+H+1" />
          <p rt="12.739" x="337.2261" y="20394.49" v="139805" z="1" s="M+H+2" />
          <p rt="12.742" x="338.2292" y="1607.53" v="10857" z="1" s="M+H+3" />
          <p rt="12.747" x="669.4297" y="2131.56" v="11246" z="1" s="2M+H" />
          <p rt="12.735" x="670.4310" y="1110.52" v="4441" z="1" s="2M+H+1" />
          <p rt="12.737" x="671.4075" y="1861.02" v="10451" z="1" s="2M+H+2" />
        </MSPeaks>
      </Spectrum>
    </Compound>
    <Compound algo="FindByMolecularFeature">
      <Location m="236.1775" rt="12.743" y="84665" v="710188" />
      <Spectrum type="MFE" cpdAlgo="FindByMolecularFeature">
        <MSDetails p="+" />
        <Device type="TimeOfFlight" />
        <MSPeaks>
          <p rt="12.743" x="237.1848" y="84665.13" v="598312" z="1" s="M+H" />
          <p rt="12.746" x="238.1882" y="15501.29" v="111876" z="1" s="M+H+1" />
        </MSPeaks>
      </Spectrum>
    </Compound>
    <Compound algo="FindByMolecularFeature">
      <Location m="730.2834" rt="12.746" y="65166" v="986964" />
      <Spectrum type="MFE" cpdAlgo="FindByMolecularFeature">
        <MSDetails p="+" />
        <Device type="TimeOfFlight" />
        <MSPeaks>
          <p rt="12.747" x="366.1490" y="65166.45" v="573114" z="2" s="M+2H" />
          <p rt="12.721" x="366.6552" y="841.08" v="1516" z="2" s="M+2H+1" />
          <p rt="12.746" x="367.1552" y="36914.40" v="299723" z="2" s="M+2H+2" />
          <p rt="12.728" x="367.6531" y="0.00" v="4274" z="2" s="M+2H+3" />
          <p rt="12.746" x="368.1591" y="7093.76" v="72542" z="2" s="M+2H+4" />
          <p rt="12.741" x="731.2910" y="5177.14" v="35796" z="1" s="M+H" />
        </MSPeaks>
      </Spectrum>
    </Compound>
    <Compound algo="FindByMolecularFeature">
      <Location m="317.2934" rt="12.816" y="439254" v="2566403" />
      <Spectrum type="MFE" cpdAlgo="FindByMolecularFeature">
        <MSDetails p="+" />
        <Device type="TimeOfFlight" />
        <MSPeaks>
          <p rt="12.816" x="318.3007" y="439254.28" v="2105106" z="1" s="M+H" />
          <p rt="12.815" x="319.3037" y="86187.63" v="405713" z="1" s="M+H+1" />
          <p rt="12.818" x="320.3067" y="11168.13" v="50325" z="1" s="M+H+2" />
          <p rt="12.822" x="321.3102" y="1166.79" v="5258" z="1" s="M+H+3" />
        </MSPeaks>
      </Spectrum>
    </Compound>
    <Compound algo="FindByMolecularFeature">
      <Location m="593.3791" rt="12.845" y="154652" v="1399940" />
      <Spectrum type="MFE" cpdAlgo="FindByMolecularFeature">
        <MSDetails p="+" />
        <Device type="TimeOfFlight" />
        <MSPeaks>
          <p rt="12.845" x="594.3863" y="154651.98" v="997997" z="1" s="M+H" />
          <p rt="12.845" x="595.3891" y="50353.59" v="324216" z="1" s="M+H+1" />
          <p rt="12.847" x="596.3920" y="10449.30" v="66685" z="1" s="M+H+2" />
          <p rt="12.839" x="597.3939" y="1778.93" v="11041" z="1" s="M+H+3" />
        </MSPeaks>
      </Spectrum>
    </Compound>
    <Compound algo="FindByMolecularFeature">
      <Location m="190.1355" rt="13.509" y="68852" v="725706" />
      <Spectrum type="MFE" cpdAlgo="FindByMolecularFeature">
        <MSDetails p="+" />
        <Device type="TimeOfFlight" />
        <MSPeaks>
          <p rt="13.509" x="191.1428" y="68852.48" v="608494" z="1" s="M+H" />
          <p rt="13.508" x="192.1462" y="11317.08" v="96096" z="1" s="M+H+1" />
          <p rt="13.500" x="193.1573" y="2098.28" v="21117" z="1" s="M+H+2" />
        </MSPeaks>
      </Spectrum>
    </Compound>
    <Compound algo="FindByMolecularFeature">
      <Location m="308.1827" rt="13.669" y="89876" v="740021" />
      <Spectrum type="MFE" cpdAlgo="FindByMolecularFeature">
        <MSDetails p="+" />
        <Device type="TimeOfFlight" />
        <MSPeaks>
          <p rt="13.670" x="309.1899" y="89876.01" v="586878" z="1" s="M+H" />
          <p rt="13.666" x="310.1930" y="19283.32" v="111343" z="1" s="M+H+1" />
          <p rt="13.669" x="311.1884" y="5620.02" v="35594" z="1" s="M+H+2" />
          <p rt="13.684" x="312.1892" y="945.63" v="6207" z="1" s="M+H+3" />
        </MSPeaks>
      </Spectrum>
    </Compound>
    <Compound algo="FindByMolecularFeature">
      <Location m="326.1918" rt="13.673" y="103435" v="973112" />
      <Spectrum type="MFE" cpdAlgo="FindByMolecularFeature">
        <MSDetails p="+" />
        <Device type="TimeOfFlight" />
        <MSPeaks>
          <p rt="13.673" x="327.1990" y="103435.37" v="767622" z="1" s="M+H" />
          <p rt="13.675" x="328.2024" y="21987.51" v="154329" z="1" s="M+H+1" />
          <p rt="13.674" x="329.2007" y="6246.15" v="43543" z="1" s="M+H+2" />
          <p rt="13.667" x="330.2005" y="1122.41" v="7617" z="1" s="M+H+3" />
        </MSPeaks>
      </Spectrum>
    </Compound>
    <Compound algo="FindByMolecularFeature">
      <Location m="278.2246" rt="13.764" y="225174" v="2043979" />
      <Spectrum type="MFE" cpdAlgo="FindByMolecularFeature">
        <MSDetails p="+" />
        <Device type="TimeOfFlight" />
        <MSPeaks>
          <p rt="13.764" x="279.2319" y="225173.77" v="1658746" z="1" s="M+H" />
          <p rt="13.763" x="280.2351" y="48027.41" v="351141" z="1" s="M+H+1" />
          <p rt="13.779" x="281.2443" y="4672.29" v="34092" z="1" s="M+H+2" />
        </MSPeaks>
      </Spectrum>
    </Compound>
    <Compound algo="FindByMolecularFeature">
      <Location m="296.2351" rt="13.765" y="78252" v="731713" />
      <Spectrum type="MFE" cpdAlgo="FindByMolecularFeature">
        <MSDetails p="+" />
        <Device type="TimeOfFlight" />
        <MSPeaks>
          <p rt="13.764" x="297.2424" y="78251.91" v="598818" z="1" s="M+H" />
          <p rt="13.769" x="298.2457" y="15886.79" v="122817" z="1" s="M+H+1" />
          <p rt="13.771" x="299.2499" y="1432.86" v="10078" z="1" s="M+H+2" />
        </MSPeaks>
      </Spectrum>
    </Compound>
    <Compound algo="FindByMolecularFeature">
      <Location m="336.2279" rt="13.766" y="54716" v="473249" />
      <Spectrum type="MFE" cpdAlgo="FindByMolecularFeature">
        <MSDetails p="+" />
        <Device type="TimeOfFlight" />
        <MSPeaks>
          <p rt="13.764" x="337.2352" y="54716.11" v="371943" z="1" s="M+H" />
          <p rt="13.770" x="338.2389" y="12265.27" v="82280" z="1" s="M+H+1" />
          <p rt="13.790" x="339.2417" y="2775.52" v="19027" z="1" s="M+H+2" />
        </MSPeaks>
      </Spectrum>
    </Compound>
    <Compound algo="FindByMolecularFeature">
      <Location m="234.1255" rt="13.819" y="57624" v="496461" />
      <Spectrum type="MFE" cpdAlgo="FindByMolecularFeature">
        <MSDetails p="+" />
        <Device type="TimeOfFlight" />
        <MSPeaks>
          <p rt="13.819" x="235.1328" y="57623.61" v="419334" z="1" s="M+H" />
          <p rt="13.820" x="236.1359" y="9526.98" v="69100" z="1" s="M+H+1" />
          <p rt="13.811" x="237.1399" y="1347.12" v="8027" z="1" s="M+H+2" />
        </MSPeaks>
      </Spectrum>
    </Compound>
    <Compound algo="FindByMolecularFeature">
      <Location m="414.2046" rt="13.823" y="231066" v="2260908" />
      <Spectrum type="MFE" cpdAlgo="FindByMolecularFeature">
        <MSDetails p="+" />
        <Device type="TimeOfFlight" />
        <MSPeaks>
          <p rt="13.823" x="415.2118" y="231066.13" v="1735568" z="1" s="M+H" />
          <p rt="13.821" x="416.2151" y="59343.36" v="446640" z="1" s="M+H+1" />
          <p rt="13.828" x="417.2189" y="10866.63" v="78700" z="1" s="M+H+2" />
        </MSPeaks>
      </Spectrum>
    </Compound>
    <Compound algo="FindByMolecularFeature">
      <Location m="417.2152" rt="13.862" y="104744" v="1013185" />
      <Spectrum type="MFE" cpdAlgo="FindByMolecularFeature">
        <MSDetails p="+" />
        <Device type="TimeOfFlight" />
        <MSPeaks>
          <p rt="13.863" x="418.2225" y="104743.52" v="780661" z="1" s="M+H" />
          <p rt="13.861" x="419.2260" y="26458.34" v="195386" z="1" s="M+H+1" />
          <p rt="13.859" x="420.2294" y="4728.65" v="34536" z="1" s="M+H+2" />
          <p rt="13.872" x="421.2337" y="361.78" v="2602" z="1" s="M+H+3" />
        </MSPeaks>
      </Spectrum>
    </Compound>
    <Compound algo="FindByMolecularFeature">
      <Location m="234.0285" rt="14.067" y="76122" v="776899" />
      <Spectrum type="MFE" cpdAlgo="FindByMolecularFeature">
        <MSDetails p="+" />
        <Device type="TimeOfFlight" />
        <MSPeaks>
          <p rt="14.068" x="235.0358" y="76121.66" v="624785" z="1" s="M+H" />
          <p rt="14.068" x="236.0385" y="10704.40" v="85657" z="1" s="M+H+1" />
          <p rt="14.065" x="237.0322" y="7396.88" v="59058" z="1" s="M+H+2" />
          <p rt="14.053" x="238.0343" y="937.90" v="7400" z="1" s="M+H+3" />
        </MSPeaks>
      </Spectrum>
    </Compound>
    <Compound algo="FindByMolecularFeature">
      <Location m="161.0299" rt="14.069" y="219355" v="2122724" />
      <Spectrum type="MFE" cpdAlgo="FindByMolecularFeature">
        <MSDetails p="+" />
        <Device type="TimeOfFlight" />
        <MSPeaks>
          <p rt="14.069" x="162.0372" y="219355.14" v="1836022" z="1" s="M+H" />
          <p rt="14.068" x="163.0401" y="22685.47" v="194748" z="1" s="M+H+1" />
          <p rt="14.069" x="164.0333" y="10135.28" v="83560" z="1" s="M+H+2" />
          <p rt="14.061" x="165.0364" y="1041.39" v="8393" z="1" s="M+H+3" />
        </MSPeaks>
      </Spectrum>
    </Compound>
    <Compound algo="FindByMolecularFeature">
      <Location m="173.0475" rt="14.130" y="141199" v="1233397" />
      <Spectrum type="MFE" cpdAlgo="FindByMolecularFeature">
        <MSDetails p="+" />
        <Device type="TimeOfFlight" />
        <MSPeaks>
          <p rt="14.130" x="174.0548" y="141199.14" v="1104252" z="1" s="M+H" />
          <p rt="14.129" x="175.0584" y="15680.25" v="119427" z="1" s="M+H+1" />
          <p rt="14.125" x="176.0641" y="1455.65" v="9717" z="1" s="M+H+2" />
        </MSPeaks>
      </Spectrum>
    </Compound>
    <Compound algo="FindByMolecularFeature">
      <Location m="294.0496" rt="14.133" y="69451" v="687845" />
      <Spectrum type="MFE" cpdAlgo="FindByMolecularFeature">
        <MSDetails p="+" />
        <Device type="TimeOfFlight" />
        <MSPeaks>
          <p rt="14.132" x="295.0569" y="69451.37" v="549524" z="1" s="M+H" />
          <p rt="14.134" x="296.0598" y="11225.49" v="89194" z="1" s="M+H+1" />
          <p rt="14.135" x="297.0546" y="6426.30" v="49126" z="1" s="M+H+2" />
        </MSPeaks>
      </Spectrum>
    </Compound>
    <Compound algo="FindByMolecularFeature">
      <Location m="475.2700" rt="14.139" y="167736" v="1409249" />
      <Spectrum type="MFE" cpdAlgo="FindByMolecularFeature">
        <MSDetails p="+" />
        <Device type="TimeOfFlight" />
        <MSPeaks>
          <p rt="14.138" x="476.2773" y="167735.59" v="1077579" z="1" s="M+H" />
          <p rt="14.141" x="477.2806" y="42625.18" v="274748" z="1" s="M+H+1" />
          <p rt="14.139" x="478.2839" y="8036.92" v="52379" z="1" s="M+H+2" />
          <p rt="14.143" x="479.2872" y="651.66" v="4542" z="1" s="M+H+3" />
        </MSPeaks>
      </Spectrum>
    </Compound>
    <Compound algo="FindByMolecularFeature">
      <Location m="517.3169" rt="14.242" y="155723" v="1411912" />
      <Spectrum type="MFE" cpdAlgo="FindByMolecularFeature">
        <MSDetails p="+" />
        <Device type="TimeOfFlight" />
        <MSPeaks>
          <p rt="14.242" x="518.3242" y="155723.27" v="1041085" z="1" s="M+H" />
          <p rt="14.242" x="519.3275" y="46288.23" v="303129" z="1" s="M+H+1" />
          <p rt="14.247" x="520.3305" y="9263.26" v="59196" z="1" s="M+H+2" />
          <p rt="14.243" x="521.3337" y="1358.77" v="8502" z="1" s="M+H+3" />
        </MSPeaks>
      </Spectrum>
    </Compound>
    <Compound algo="FindByMolecularFeature">
      <Location m="1126.5120" rt="14.246" y="53001" v="1010663" />
      <Spectrum type="MFE" cpdAlgo="FindByMolecularFeature">
        <MSDetails p="+" />
        <Device type="TimeOfFlight" />
        <MSPeaks>
          <p rt="14.247" x="564.2633" y="50315.48" v="386365" z="2" s="M+2H" />
          <p rt="14.245" x="564.7654" y="53000.97" v="406085" z="2" s="M+2H+1" />
          <p rt="14.248" x="565.2666" y="27998.88" v="218213" z="2" s="M+2H+2" />
        </MSPeaks>
      </Spectrum>
    </Compound>
    <Compound algo="FindByMolecularFeature">
      <Location m="1073.6007" rt="14.247" y="243661" v="3894580" />
      <Spectrum type="MFE" cpdAlgo="FindByMolecularFeature">
        <MSDetails p="+" />
        <Device type="TimeOfFlight" />
        <MSPeaks>
          <p rt="14.247" x="537.8076" y="243660.50" v="1938029" z="2" s="M+2H" />
          <p rt="14.248" x="538.3090" y="155292.25" v="1233470" z="2" s="M+2H+1" />
          <p rt="14.247" x="538.8095" y="65656.79" v="520017" z="2" s="M+2H+2" />
          <p rt="14.246" x="539.3102" y="20970.88" v="161994" z="2" s="M+2H+3" />
          <p rt="14.250" x="539.8108" y="5407.09" v="41070" z="2" s="M+2H+4" />
        </MSPeaks>
      </Spectrum>
    </Compound>
    <Compound algo="FindByMolecularFeature">
      <Location m="248.1778" rt="14.478" y="69109" v="630368" />
      <Spectrum type="MFE" cpdAlgo="FindByMolecularFeature">
        <MSDetails p="+" />
        <Device type="TimeOfFlight" />
        <MSPeaks>
          <p rt="14.478" x="249.1851" y="69109.15" v="541784" z="1" s="M+H" />
          <p rt="14.479" x="250.1879" y="11483.76" v="88584" z="1" s="M+H+1" />
        </MSPeaks>
      </Spectrum>
    </Compound>
    <Compound algo="FindByMolecularFeature">
      <Location m="492.2737" rt="14.726" y="74712" v="1044006" />
      <Spectrum type="MFE" cpdAlgo="FindByMolecularFeature">
        <MSDetails p="+" />
        <Device type="TimeOfFlight" />
        <MSPeaks>
          <p rt="14.725" x="493.2810" y="74712.19" v="742518" z="1" s="M+H" />
          <p rt="14.728" x="494.2844" y="23628.93" v="230095" z="1" s="M+H+1" />
          <p rt="14.738" x="495.2866" y="4496.57" v="46190" z="1" s="M+H+2" />
          <p rt="14.701" x="496.2906" y="346.67" v="3307" z="1" s="M+H+3" />
          <p rt="14.734" x="985.5528" y="1613.27" v="7896" z="1" s="2M+H" />
          <p rt="14.760" x="986.5566" y="1155.21" v="3052" z="1" s="2M+H+1" />
        </MSPeaks>
      </Spectrum>
    </Compound>
    <Compound algo="FindByMolecularFeature">
      <Location m="280.2401" rt="14.798" y="82624" v="772425" />
      <Spectrum type="MFE" cpdAlgo="FindByMolecularFeature">
        <MSDetails p="+" />
        <Device type="TimeOfFlight" />
        <MSPeaks>
          <p rt="14.800" x="281.2474" y="82624.07" v="639782" z="1" s="M+H" />
          <p rt="14.798" x="282.2508" y="17902.01" v="126211" z="1" s="M+H+1" />
          <p rt="14.715" x="283.2620" y="2578.67" v="6433" z="1" s="M+H+2" />
        </MSPeaks>
      </Spectrum>
    </Compound>
    <Compound algo="FindByMolecularFeature">
      <Location m="336.2664" rt="14.863" y="62444" v="566058" />
      <Spectrum type="MFE" cpdAlgo="FindByMolecularFeature">
        <MSDetails p="+" />
        <Device type="TimeOfFlight" />
        <MSPeaks>
          <p rt="14.862" x="337.2737" y="62443.87" v="438479" z="1" s="M+H" />
          <p rt="14.861" x="338.2764" y="14189.82" v="103529" z="1" s="M+H+1" />
          <p rt="14.883" x="339.2779" y="3835.07" v="24049" z="1" s="M+H+2" />
        </MSPeaks>
      </Spectrum>
    </Compound>
    <Compound algo="FindByMolecularFeature">
      <Location m="477.2859" rt="14.863" y="248781" v="2200321" />
      <Spectrum type="MFE" cpdAlgo="FindByMolecularFeature">
        <MSDetails p="+" />
        <Device type="TimeOfFlight" />
        <MSPeaks>
          <p rt="14.864" x="478.2931" y="248781.27" v="1683407" z="1" s="M+H" />
          <p rt="14.862" x="479.2963" y="61891.14" v="418551" z="1" s="M+H+1" />
          <p rt="14.868" x="480.2994" y="11944.52" v="85720" z="1" s="M+H+2" />
          <p rt="14.859" x="481.3047" y="1923.93" v="12643" z="1" s="M+H+3" />
        </MSPeaks>
      </Spectrum>
    </Compound>
    <Compound algo="FindByMolecularFeature">
      <Location m="503.2054" rt="14.881" y="98423" v="2108307" />
      <Spectrum type="MFE" cpdAlgo="FindByMolecularFeature">
        <MSDetails p="+" />
        <Device type="TimeOfFlight" />
        <MSPeaks>
          <p rt="14.882" x="504.2126" y="98422.68" v="979373" z="1" s="M+H" />
          <p rt="14.881" x="505.2158" y="22834.91" v="225374" z="1" s="M+H+1" />
          <p rt="14.880" x="506.2102" y="64977.69" v="643046" z="1" s="M+H+2" />
          <p rt="14.880" x="507.2133" y="15435.38" v="148879" z="1" s="M+H+3" />
          <p rt="14.881" x="508.2086" y="11404.93" v="111635" z="1" s="M+H+4" />
        </MSPeaks>
      </Spectrum>
    </Compound>
    <Compound algo="FindByMolecularFeature">
      <Location m="519.3326" rt="14.973" y="187960" v="1759890" />
      <Spectrum type="MFE" cpdAlgo="FindByMolecularFeature">
        <MSDetails p="+" />
        <Device type="TimeOfFlight" />
        <MSPeaks>
          <p rt="14.974" x="520.3399" y="187959.97" v="1321451" z="1" s="M+H" />
          <p rt="14.973" x="521.3430" y="50670.13" v="356438" z="1" s="M+H+1" />
          <p rt="14.972" x="522.3463" y="10199.40" v="70621" z="1" s="M+H+2" />
          <p rt="14.961" x="523.3508" y="1690.90" v="11379" z="1" s="M+H+3" />
        </MSPeaks>
      </Spectrum>
    </Compound>
    <Compound algo="FindByMolecularFeature">
      <Location m="401.3507" rt="15.180" y="87660" v="635848" />
      <Spectrum type="MFE" cpdAlgo="FindByMolecularFeature">
        <MSDetails p="+" />
        <Device type="TimeOfFlight" />
        <MSPeaks>
          <p rt="15.180" x="402.3580" y="87660.27" v="477779" z="1" s="M+H" />
          <p rt="15.181" x="403.3605" y="23981.11" v="133865" z="1" s="M+H+1" />
          <p rt="15.185" x="404.3623" y="4006.95" v="23132" z="1" s="M+H+2" />
          <p rt="15.204" x="405.3575" y="210.58" v="1071" z="1" s="M+H+3" />
        </MSPeaks>
      </Spectrum>
    </Compound>
    <Compound algo="FindByMolecularFeature">
      <Location m="477.2863" rt="15.194" y="1516824" v="13888830" />
      <Spectrum type="MFE" cpdAlgo="FindByMolecularFeature">
        <MSDetails p="+" />
        <Device type="TimeOfFlight" />
        <MSPeaks>
          <p rt="15.194" x="478.2936" y="1516824.38" v="10463562" z="1" s="M+H" />
          <p rt="15.194" x="479.2967" y="378378.88" v="2614420" z="1" s="M+H+1" />
          <p rt="15.193" x="480.2990" y="62678.88" v="433781" z="1" s="M+H+2" />
          <p rt="15.202" x="481.3007" y="2756.37" v="18092" z="1" s="M+H+3" />
          <p rt="15.190" x="955.5779" y="22337.84" v="105356" z="1" s="2M+H" />
          <p rt="15.187" x="956.5818" y="11579.44" v="54790" z="1" s="2M+H+1" />
          <p rt="15.189" x="957.5834" y="3562.12" v="15929" z="1" s="2M+H+2" />
          <p rt="15.186" x="958.5866" y="763.30" v="3413" z="1" s="2M+H+3" />
        </MSPeaks>
      </Spectrum>
    </Compound>
    <Compound algo="FindByMolecularFeature">
      <Location m="336.2663" rt="15.195" y="67894" v="604391" />
      <Spectrum type="MFE" cpdAlgo="FindByMolecularFeature">
        <MSDetails p="+" />
        <Device type="TimeOfFlight" />
        <MSPeaks>
          <p rt="15.197" x="337.2736" y="67893.84" v="481055" z="1" s="M+H" />
          <p rt="15.197" x="338.2777" y="15472.68" v="110434" z="1" s="M+H+1" />
          <p rt="15.163" x="339.2803" y="4302.85" v="12902" z="1" s="M+H+2" />
        </MSPeaks>
      </Spectrum>
    </Compound>
    <Compound algo="FindByMolecularFeature">
      <Location m="1014.4986" rt="15.230" y="67595" v="1956212" />
      <Spectrum type="MFE" cpdAlgo="FindByMolecularFeature">
        <MSDetails p="+" />
        <Device type="TimeOfFlight" />
        <MSPeaks>
          <p rt="15.227" x="508.2541" y="37299.23" v="353281" z="2" s="M+2H" />
          <p rt="15.224" x="508.7556" y="22237.59" v="210147" z="2" s="M+2H+1" />
          <p rt="15.225" x="509.2562" y="8741.05" v="81706" z="2" s="M+2H+2" />
          <p rt="15.231" x="509.7563" y="2706.34" v="24620" z="2" s="M+2H+3" />
          <p rt="15.232" x="1015.5086" y="67595.11" v="640312" z="1" s="M+H" />
          <p rt="15.233" x="1016.5116" y="39177.58" v="371487" z="1" s="M+H+1" />
          <p rt="15.230" x="1017.5115" y="19349.71" v="182194" z="1" s="M+H+2" />
          <p rt="15.232" x="1018.5124" y="7453.99" v="70739" z="1" s="M+H+3" />
          <p rt="15.227" x="1019.5113" y="2376.64" v="21725" z="1" s="M+H+4" />
        </MSPeaks>
      </Spectrum>
    </Compound>
    <Compound algo="FindByMolecularFeature">
      <Location m="976.5470" rt="15.231" y="2793023" v="46930340" />
      <Spectrum type="MFE" cpdAlgo="FindByMolecularFeature">
        <MSDetails p="+" />
        <Device type="TimeOfFlight" />
        <MSPeaks>
          <p rt="15.226" x="489.2811" y="168488.52" v="1632325" z="2" s="M+2H" />
          <p rt="15.226" x="489.7822" y="99112.00" v="956752" z="2" s="M+2H+1" />
          <p rt="15.228" x="490.2830" y="38571.19" v="373164" z="2" s="M+2H+2" />
          <p rt="15.229" x="490.7831" y="11322.18" v="106450" z="2" s="M+2H+3" />
          <p rt="15.234" x="491.2844" y="3211.03" v="30013" z="2" s="M+2H+4" />
          <p rt="15.212" x="491.7828" y="317.28" v="3525" z="2" s="M+2H+5" />
          <p rt="15.231" x="977.5543" y="2793022.50" v="23132262" z="1" sat="true" s="M+H" />
          <p rt="15.231" x="978.5572" y="1662770.13" v="13761131" z="1" s="M+H+1" />
          <p rt="15.232" x="979.5590" y="619774.06" v="5129633" z="1" s="M+H+2" />
          <p rt="15.231" x="980.5591" y="172643.48" v="1428373" z="1" s="M+H+3" />
          <p rt="15.229" x="981.5600" y="37768.60" v="310791" z="1" s="M+H+4" />
          <p rt="15.231" x="982.5603" y="8102.02" v="65925" z="1" s="M+H+5" />
        </MSPeaks>
      </Spectrum>
    </Compound>
    <Compound algo="FindByMolecularFeature">
      <Location m="276.2096" rt="15.232" y="1082039" v="12490755" />
      <Spectrum type="MFE" cpdAlgo="FindByMolecularFeature">
        <MSDetails p="+" />
        <Device type="TimeOfFlight" />
        <MSPeaks>
          <p rt="15.232" x="277.2169" y="1082038.88" v="10079964" z="1" s="M+H" />
          <p rt="15.230" x="278.2199" y="221454.67" v="2079319" z="1" s="M+H+1" />
          <p rt="15.242" x="553.4250" y="17922.80" v="107894" z="1" s="2M+H" />
          <p rt="15.238" x="554.4280" y="7644.67" v="49076" z="1" s="2M+H+1" />
          <p rt="15.247" x="555.4308" y="1883.31" v="8765" z="1" s="2M+H+2" />
        </MSPeaks>
      </Spectrum>
    </Compound>
    <Compound algo="FindByMolecularFeature">
      <Location m="998.5291" rt="15.233" y="1027596" v="18801860" />
      <Spectrum type="MFE" cpdAlgo="FindByMolecularFeature">
        <MSDetails p="+" />
        <Device type="TimeOfFlight" />
        <MSPeaks>
          <p rt="15.201" x="500.2733" y="15817.00" v="128141" z="2" s="M+2H" />
          <p rt="15.234" x="500.7664" y="4085.09" v="30985" z="2" s="M+2H+1" />
          <p rt="15.214" x="501.2694" y="7311.16" v="59361" z="2" s="M+2H+2" />
          <p rt="15.234" x="999.5364" y="1027595.81" v="9956237" z="1" s="M+H" />
          <p rt="15.234" x="1000.5394" y="589931.50" v="5712317" z="1" s="M+H+1" />
          <p rt="15.232" x="1001.5401" y="223068.06" v="2162344" z="1" s="M+H+2" />
          <p rt="15.232" x="1002.5404" y="60708.32" v="587822" z="1" s="M+H+3" />
          <p rt="15.232" x="1003.5412" y="13868.10" v="133598" z="1" s="M+H+4" />
          <p rt="15.232" x="1004.5380" y="3305.16" v="31057" z="1" s="M+H+5" />
        </MSPeaks>
      </Spectrum>
    </Compound>
    <Compound algo="FindByMolecularFeature">
      <Location m="280.2403" rt="15.240" y="150569" v="1425451" />
      <Spectrum type="MFE" cpdAlgo="FindByMolecularFeature">
        <MSDetails p="+" />
        <Device type="TimeOfFlight" />
        <MSPeaks>
          <p rt="15.240" x="281.2476" y="150568.83" v="1191010" z="1" s="M+H" />
          <p rt="15.240" x="282.2509" y="29769.02" v="234441" z="1" s="M+H+1" />
        </MSPeaks>
      </Spectrum>
    </Compound>
    <Compound algo="FindByMolecularFeature">
      <Location m="296.2352" rt="15.250" y="58862" v="622708" />
      <Spectrum type="MFE" cpdAlgo="FindByMolecularFeature">
        <MSDetails p="+" />
        <Device type="TimeOfFlight" />
        <MSPeaks>
          <p rt="15.250" x="297.2424" y="58861.65" v="514454" z="1" s="M+H" />
          <p rt="15.250" x="298.2456" y="12436.65" v="108254" z="1" s="M+H+1" />
        </MSPeaks>
      </Spectrum>
    </Compound>
    <Compound algo="FindByMolecularFeature">
      <Location m="368.2563" rt="15.254" y="70057" v="683819" />
      <Spectrum type="MFE" cpdAlgo="FindByMolecularFeature">
        <MSDetails p="+" />
        <Device type="TimeOfFlight" />
        <MSPeaks>
          <p rt="15.254" x="369.2636" y="70057.37" v="538140" z="1" s="M+H" />
          <p rt="15.253" x="370.2670" y="15414.59" v="117813" z="1" s="M+H+1" />
          <p rt="15.254" x="371.2691" y="3390.51" v="27866" z="1" s="M+H+2" />
        </MSPeaks>
      </Spectrum>
    </Compound>
    <Compound algo="FindByMolecularFeature">
      <Location m="350.2462" rt="15.255" y="487901" v="4488335" />
      <Spectrum type="MFE" cpdAlgo="FindByMolecularFeature">
        <MSDetails p="+" />
        <Device type="TimeOfFlight" />
        <MSPeaks>
          <p rt="15.255" x="351.2535" y="487901.41" v="3672684" z="1" s="M+H" />
          <p rt="15.253" x="352.2565" y="107959.88" v="815650" z="1" s="M+H+1" />
        </MSPeaks>
      </Spectrum>
    </Compound>
    <Compound algo="FindByMolecularFeature">
      <Location m="390.2382" rt="15.267" y="85592" v="926781" />
      <Spectrum type="MFE" cpdAlgo="FindByMolecularFeature">
        <MSDetails p="+" />
        <Device type="TimeOfFlight" />
        <MSPeaks>
          <p rt="15.267" x="391.2455" y="85591.67" v="750647" z="1" s="M+H" />
          <p rt="15.266" x="392.2490" y="20076.83" v="176134" z="1" s="M+H+1" />
        </MSPeaks>
      </Spectrum>
    </Compound>
    <Compound algo="FindByMolecularFeature">
      <Location m="519.3334" rt="15.306" y="1380765" v="13482940" />
      <Spectrum type="MFE" cpdAlgo="FindByMolecularFeature">
        <MSDetails p="+" />
        <Device type="TimeOfFlight" />
        <MSPeaks>
          <p rt="15.306" x="520.3406" y="1380764.50" v="10148799" z="1" s="M+H" />
          <p rt="15.306" x="521.3437" y="372564.44" v="2745330" z="1" s="M+H+1" />
          <p rt="15.306" x="522.3463" y="68723.82" v="503416" z="1" s="M+H+2" />
          <p rt="15.306" x="523.3489" y="10177.06" v="72384" z="1" s="M+H+3" />
          <p rt="15.319" x="524.3549" y="1893.65" v="13011" z="1" s="M+H+4" />
        </MSPeaks>
      </Spectrum>
    </Compound>
    <Compound algo="FindByMolecularFeature">
      <Location m="292.2039" rt="15.372" y="207895" v="2239095" />
      <Spectrum type="MFE" cpdAlgo="FindByMolecularFeature">
        <MSDetails p="+" />
        <Device type="TimeOfFlight" />
        <MSPeaks>
          <p rt="15.372" x="293.2112" y="207894.84" v="1895864" z="1" s="M+H" />
          <p rt="15.371" x="294.2148" y="37745.21" v="343230" z="1" s="M+H+1" />
        </MSPeaks>
      </Spectrum>
    </Compound>
    <Compound algo="FindByMolecularFeature">
      <Location m="276.2094" rt="15.427" y="494086" v="5418780" />
      <Spectrum type="MFE" cpdAlgo="FindByMolecularFeature">
        <MSDetails p="+" />
        <Device type="TimeOfFlight" />
        <MSPeaks>
          <p rt="15.427" x="277.2167" y="494085.63" v="4418556" z="1" s="M+H" />
          <p rt="15.425" x="278.2199" y="102405.50" v="909971" z="1" s="M+H+1" />
          <p rt="15.414" x="553.4247" y="3811.93" v="28835" z="1" s="2M+H" />
          <p rt="15.417" x="554.4283" y="1866.06" v="13283" z="1" s="2M+H+1" />
          <p rt="15.416" x="555.4303" y="789.62" v="3009" z="1" s="2M+H+2" />
        </MSPeaks>
      </Spectrum>
    </Compound>
    <Compound algo="FindByMolecularFeature">
      <Location m="350.2458" rt="15.492" y="60338" v="451506" />
      <Spectrum type="MFE" cpdAlgo="FindByMolecularFeature">
        <MSDetails p="+" />
        <Device type="TimeOfFlight" />
        <MSPeaks>
          <p rt="15.494" x="351.2530" y="60338.46" v="376164" z="1" s="M+H" />
          <p rt="15.487" x="352.2561" y="14479.97" v="75342" z="1" s="M+H+1" />
        </MSPeaks>
      </Spectrum>
    </Compound>
    <Compound algo="FindByMolecularFeature">
      <Location m="357.1944" rt="15.507" y="273814" v="2551069" />
      <Spectrum type="MFE" cpdAlgo="FindByMolecularFeature">
        <MSDetails p="+" />
        <Device type="TimeOfFlight" />
        <MSPeaks>
          <p rt="15.507" x="358.2016" y="273814.00" v="2009825" z="1" s="M+H" />
          <p rt="15.507" x="359.2047" y="63192.34" v="466236" z="1" s="M+H+1" />
          <p rt="15.513" x="360.2079" y="9253.77" v="66420" z="1" s="M+H+2" />
          <p rt="15.513" x="361.2046" y="1213.91" v="8589" z="1" s="M+H+3" />
        </MSPeaks>
      </Spectrum>
    </Compound>
    <Compound algo="FindByMolecularFeature">
      <Location m="283.3241" rt="15.534" y="148350" v="2319994" />
      <Spectrum type="MFE" cpdAlgo="FindByMolecularFeature">
        <MSDetails p="+" />
        <Device type="TimeOfFlight" />
        <MSPeaks>
          <p rt="15.534" x="284.3313" y="148350.03" v="1906500" z="1" s="M+H" />
          <p rt="15.532" x="285.3346" y="30860.16" v="369105" z="1" s="M+H+1" />
          <p rt="15.542" x="286.3367" y="3715.87" v="44389" z="1" s="M+H+2" />
        </MSPeaks>
      </Spectrum>
    </Compound>
    <Compound algo="FindByMolecularFeature">
      <Location m="218.1671" rt="15.844" y="184893" v="1622890" />
      <Spectrum type="MFE" cpdAlgo="FindByMolecularFeature">
        <MSDetails p="+" />
        <Device type="TimeOfFlight" />
        <MSPeaks>
          <p rt="15.844" x="219.1744" y="184892.92" v="1376962" z="1" s="M+H" />
          <p rt="15.845" x="220.1775" y="29994.34" v="221676" z="1" s="M+H+1" />
          <p rt="15.840" x="221.1808" y="3492.71" v="24252" z="1" s="M+H+2" />
        </MSPeaks>
      </Spectrum>
    </Compound>
    <Compound algo="FindByMolecularFeature">
      <Location m="292.2039" rt="15.855" y="210241" v="2085628" />
      <Spectrum type="MFE" cpdAlgo="FindByMolecularFeature">
        <MSDetails p="+" />
        <Device type="TimeOfFlight" />
        <MSPeaks>
          <p rt="15.855" x="293.2112" y="210241.44" v="1743052" z="1" s="M+H" />
          <p rt="15.854" x="294.2146" y="41079.93" v="342577" z="1" s="M+H+1" />
        </MSPeaks>
      </Spectrum>
    </Compound>
    <Compound algo="FindByMolecularFeature">
      <Location m="274.1933" rt="15.856" y="170998" v="2223186" />
      <Spectrum type="MFE" cpdAlgo="FindByMolecularFeature">
        <MSDetails p="+" />
        <Device type="TimeOfFlight" />
        <MSPeaks>
          <p rt="15.856" x="275.2006" y="170997.53" v="1860507" z="1" s="M+H" />
          <p rt="15.855" x="276.2039" y="34159.16" v="362679" z="1" s="M+H+1" />
        </MSPeaks>
      </Spectrum>
    </Compound>
    <Compound algo="FindByMolecularFeature">
      <Location m="290.1882" rt="15.912" y="74581" v="609194" />
      <Spectrum type="MFE" cpdAlgo="FindByMolecularFeature">
        <MSDetails p="+" />
        <Device type="TimeOfFlight" />
        <MSPeaks>
          <p rt="15.912" x="291.1955" y="74581.24" v="506119" z="1" s="M+H" />
          <p rt="15.911" x="292.1989" y="15310.98" v="103075" z="1" s="M+H+1" />
        </MSPeaks>
      </Spectrum>
    </Compound>
    <Compound algo="FindByMolecularFeature">
      <Location m="308.1989" rt="15.914" y="128892" v="1057475" />
      <Spectrum type="MFE" cpdAlgo="FindByMolecularFeature">
        <MSDetails p="+" />
        <Device type="TimeOfFlight" />
        <MSPeaks>
          <p rt="15.914" x="309.2061" y="128891.78" v="877933" z="1" s="M+H" />
          <p rt="15.914" x="310.2097" y="26262.84" v="179541" z="1" s="M+H+1" />
        </MSPeaks>
      </Spectrum>
    </Compound>
    <Compound algo="FindByMolecularFeature">
      <Location m="192.1151" rt="15.916" y="230251" v="1876704" />
      <Spectrum type="MFE" cpdAlgo="FindByMolecularFeature">
        <MSDetails p="+" />
        <Device type="TimeOfFlight" />
        <MSPeaks>
          <p rt="15.916" x="193.1223" y="230250.73" v="1660617" z="1" s="M+H" />
          <p rt="15.916" x="194.1248" y="27467.82" v="187208" z="1" s="M+H+1" />
          <p rt="15.894" x="195.1321" y="2772.23" v="28879" z="1" s="M+H+2" />
        </MSPeaks>
      </Spectrum>
    </Compound>
    <Compound algo="FindByMolecularFeature">
      <Location m="453.2861" rt="15.984" y="435213" v="3985571" />
      <Spectrum type="MFE" cpdAlgo="FindByMolecularFeature">
        <MSDetails p="+" />
        <Device type="TimeOfFlight" />
        <MSPeaks>
          <p rt="15.984" x="454.2933" y="435212.97" v="3119115" z="1" s="M+H" />
          <p rt="15.984" x="455.2963" y="93903.91" v="680109" z="1" s="M+H+1" />
          <p rt="15.987" x="456.2989" y="17591.68" v="127896" z="1" s="M+H+2" />
          <p rt="15.977" x="457.3023" y="2785.93" v="18819" z="1" s="M+H+3" />
          <p rt="15.979" x="907.5858" y="3148.41" v="15539" z="1" s="2M+H" />
          <p rt="15.979" x="908.5940" y="730.45" v="4277" z="1" s="2M+H+1" />
        </MSPeaks>
      </Spectrum>
    </Compound>
    <Compound algo="FindByMolecularFeature">
      <Location m="308.1991" rt="16.083" y="59515" v="596378" />
      <Spectrum type="MFE" cpdAlgo="FindByMolecularFeature">
        <MSDetails p="+" />
        <Device type="TimeOfFlight" />
        <MSPeaks>
          <p rt="16.083" x="309.2063" y="59514.52" v="500756" z="1" s="M+H" />
          <p rt="16.082" x="310.2099" y="12304.11" v="95622" z="1" s="M+H+1" />
        </MSPeaks>
      </Spectrum>
    </Compound>
    <Compound algo="FindByMolecularFeature">
      <Location m="290.1883" rt="16.088" y="52215" v="483376" />
      <Spectrum type="MFE" cpdAlgo="FindByMolecularFeature">
        <MSDetails p="+" />
        <Device type="TimeOfFlight" />
        <MSPeaks>
          <p rt="16.088" x="291.1956" y="52215.19" v="402209" z="1" s="M+H" />
          <p rt="16.087" x="292.1987" y="10722.19" v="81166" z="1" s="M+H+1" />
        </MSPeaks>
      </Spectrum>
    </Compound>
    <Compound algo="FindByMolecularFeature">
      <Location m="314.1859" rt="16.109" y="92476" v="798150" />
      <Spectrum type="MFE" cpdAlgo="FindByMolecularFeature">
        <MSDetails p="+" />
        <Device type="TimeOfFlight" />
        <MSPeaks>
          <p rt="16.109" x="315.1932" y="92475.96" v="671680" z="1" s="M+H" />
          <p rt="16.112" x="316.1965" y="17276.83" v="126470" z="1" s="M+H+1" />
        </MSPeaks>
      </Spectrum>
    </Compound>
    <Compound algo="FindByMolecularFeature">
      <Location m="292.2041" rt="16.111" y="389286" v="3492984" />
      <Spectrum type="MFE" cpdAlgo="FindByMolecularFeature">
        <MSDetails p="+" />
        <Device type="TimeOfFlight" />
        <MSPeaks>
          <p rt="16.111" x="293.2114" y="389285.88" v="2822020" z="1" s="M+H" />
          <p rt="16.111" x="294.2147" y="75855.91" v="551475" z="1" s="M+H+1" />
          <p rt="16.133" x="295.2250" y="13134.46" v="110917" z="1" s="M+H+2" />
          <p rt="16.054" x="296.2295" y="924.32" v="8572" z="1" s="M+H+3" />
        </MSPeaks>
      </Spectrum>
    </Compound>
    <Compound algo="FindByMolecularFeature">
      <Location m="274.1936" rt="16.112" y="404014" v="3532284" />
      <Spectrum type="MFE" cpdAlgo="FindByMolecularFeature">
        <MSDetails p="+" />
        <Device type="TimeOfFlight" />
        <MSPeaks>
          <p rt="16.112" x="275.2009" y="404013.66" v="2951710" z="1" s="M+H" />
          <p rt="16.111" x="276.2039" y="78711.06" v="580574" z="1" s="M+H+1" />
        </MSPeaks>
      </Spectrum>
    </Compound>
    <Compound algo="FindByMolecularFeature">
      <Location m="495.3328" rt="16.116" y="329966" v="3529075" />
      <Spectrum type="MFE" cpdAlgo="FindByMolecularFeature">
        <MSDetails p="+" />
        <Device type="TimeOfFlight" />
        <MSPeaks>
          <p rt="16.117" x="496.3401" y="329965.69" v="2681381" z="1" s="M+H" />
          <p rt="16.117" x="497.3432" y="90350.36" v="722553" z="1" s="M+H+1" />
          <p rt="16.114" x="498.3460" y="15294.16" v="119744" z="1" s="M+H+2" />
          <p rt="16.067" x="499.3456" y="544.14" v="5398" z="1" s="M+H+3" />
        </MSPeaks>
      </Spectrum>
    </Compound>
    <Compound algo="FindByMolecularFeature">
      <Location m="479.3016" rt="16.164" y="265260" v="2811716" />
      <Spectrum type="MFE" cpdAlgo="FindByMolecularFeature">
        <MSDetails p="+" />
        <Device type="TimeOfFlight" />
        <MSPeaks>
          <p rt="16.162" x="480.3089" y="265259.66" v="2214958" z="1" s="M+H" />
          <p rt="16.172" x="481.3121" y="66916.52" v="500022" z="1" s="M+H+1" />
          <p rt="16.172" x="482.3148" y="10261.68" v="71774" z="1" s="M+H+2" />
          <p rt="16.165" x="483.3185" y="1457.66" v="10195" z="1" s="M+H+3" />
          <p rt="16.177" x="959.6087" y="1499.73" v="5436" z="1" s="2M+H" />
          <p rt="16.157" x="960.6166" y="898.82" v="1948" z="1" s="2M+H+1" />
        </MSPeaks>
      </Spectrum>
    </Compound>
    <Compound algo="FindByMolecularFeature">
      <Location m="338.2820" rt="16.172" y="75405" v="690563" />
      <Spectrum type="MFE" cpdAlgo="FindByMolecularFeature">
        <MSDetails p="+" />
        <Device type="TimeOfFlight" />
        <MSPeaks>
          <p rt="16.172" x="339.2893" y="75404.95" v="561756" z="1" s="M+H" />
          <p rt="16.174" x="340.2928" y="15646.20" v="117575" z="1" s="M+H+1" />
          <p rt="16.171" x="341.2962" y="2079.08" v="11231" z="1" s="M+H+2" />
        </MSPeaks>
      </Spectrum>
    </Compound>
    <Compound algo="FindByMolecularFeature">
      <Location m="225.2092" rt="16.255" y="54463" v="509926" />
      <Spectrum type="MFE" cpdAlgo="FindByMolecularFeature">
        <MSDetails p="+" />
        <Device type="TimeOfFlight" />
        <MSPeaks>
          <p rt="16.256" x="226.2164" y="54463.25" v="443328" z="1" s="M+H" />
          <p rt="16.253" x="227.2198" y="8333.17" v="66598" z="1" s="M+H+1" />
        </MSPeaks>
      </Spectrum>
    </Compound>
    <Compound algo="FindByMolecularFeature">
      <Location m="367.3452" rt="16.290" y="82397" v="726561" />
      <Spectrum type="MFE" cpdAlgo="FindByMolecularFeature">
        <MSDetails p="+" />
        <Device type="TimeOfFlight" />
        <MSPeaks>
          <p rt="16.290" x="368.3524" y="82396.83" v="568746" z="1" s="M+H" />
          <p rt="16.289" x="369.3558" y="19891.06" v="140773" z="1" s="M+H+1" />
          <p rt="16.292" x="370.3573" y="2876.94" v="17042" z="1" s="M+H+2" />
        </MSPeaks>
      </Spectrum>
    </Compound>
    <Compound algo="FindByMolecularFeature">
      <Location m="521.3490" rt="16.292" y="492399" v="5632405" />
      <Spectrum type="MFE" cpdAlgo="FindByMolecularFeature">
        <MSDetails p="+" />
        <Device type="TimeOfFlight" />
        <MSPeaks>
          <p rt="16.292" x="522.3563" y="492398.97" v="4259233" z="1" s="M+H" />
          <p rt="16.292" x="523.3590" y="132332.59" v="1149079" z="1" s="M+H+1" />
          <p rt="16.298" x="524.3618" y="24974.69" v="191436" z="1" s="M+H+2" />
          <p rt="16.304" x="525.3662" y="3937.48" v="30230" z="1" s="M+H+3" />
          <p rt="16.305" x="526.3736" y="322.56" v="2426" z="1" s="M+H+4" />
        </MSPeaks>
      </Spectrum>
    </Compound>
    <Compound algo="FindByMolecularFeature">
      <Location m="274.1933" rt="16.312" y="148618" v="1403514" />
      <Spectrum type="MFE" cpdAlgo="FindByMolecularFeature">
        <MSDetails p="+" />
        <Device type="TimeOfFlight" />
        <MSPeaks>
          <p rt="16.312" x="275.2006" y="148618.47" v="1179000" z="1" s="M+H" />
          <p rt="16.309" x="276.2037" y="28777.45" v="224514" z="1" s="M+H+1" />
        </MSPeaks>
      </Spectrum>
    </Compound>
    <Compound algo="FindByMolecularFeature">
      <Location m="325.3711" rt="16.344" y="185209" v="1416145" />
      <Spectrum type="MFE" cpdAlgo="FindByMolecularFeature">
        <MSDetails p="+" />
        <Device type="TimeOfFlight" />
        <MSPeaks>
          <p rt="16.344" x="326.3783" y="185208.67" v="1126354" z="1" s="M+H" />
          <p rt="16.344" x="327.3815" y="42831.81" v="258378" z="1" s="M+H+1" />
          <p rt="16.344" x="328.3849" y="5537.47" v="31413" z="1" s="M+H+2" />
        </MSPeaks>
      </Spectrum>
    </Compound>
    <Compound algo="FindByMolecularFeature">
      <Location m="578.2857" rt="16.388" y="103648" v="2681993" />
      <Spectrum type="MFE" cpdAlgo="FindByMolecularFeature">
        <MSDetails p="+" />
        <Device type="TimeOfFlight" />
        <MSPeaks>
          <p rt="16.389" x="579.2930" y="103647.70" v="1953701" z="1" s="M+H" />
          <p rt="16.384" x="580.2962" y="30665.36" v="563176" z="1" s="M+H+1" />
          <p rt="16.394" x="581.2985" y="7441.93" v="140490" z="1" s="M+H+2" />
          <p rt="16.387" x="582.3013" y="1347.48" v="24626" z="1" s="M+H+3" />
        </MSPeaks>
      </Spectrum>
    </Compound>
    <Compound algo="FindByMolecularFeature">
      <Location m="332.1431" rt="16.488" y="62782" v="1603610" />
      <Spectrum type="MFE" cpdAlgo="FindByMolecularFeature">
        <MSDetails p="+" />
        <Device type="TimeOfFlight" />
        <MSPeaks>
          <p rt="16.489" x="333.1504" y="30565.46" v="320482" z="1" s="M+H" />
          <p rt="16.493" x="334.1543" y="7646.19" v="82166" z="1" s="M+H+1" />
          <p rt="16.488" x="335.1516" y="62782.11" v="670371" z="1" s="M+H+2" />
          <p rt="16.486" x="336.1549" y="13705.13" v="141560" z="1" s="M+H+3" />
          <p rt="16.489" x="337.1477" y="25876.39" v="277996" z="1" s="M+H+4" />
          <p rt="16.487" x="338.1505" y="6395.29" v="68651" z="1" s="M+H+5" />
          <p rt="16.478" x="339.1472" y="4118.45" v="42384" z="1" s="M+H+6" />
        </MSPeaks>
      </Spectrum>
    </Compound>
    <Compound algo="FindByMolecularFeature">
      <Location m="349.1466" rt="16.489" y="89466" v="1298531" />
      <Spectrum type="MFE" cpdAlgo="FindByMolecularFeature">
        <MSDetails p="+" />
        <Device type="TimeOfFlight" />
        <MSPeaks>
          <p rt="16.486" x="350.1539" y="89466.09" v="1016267" z="1" s="M+H" />
          <p rt="16.491" x="351.1572" y="20031.22" v="224831" z="1" s="M+H+1" />
          <p rt="16.529" x="352.1631" y="4281.30" v="50112" z="1" s="M+H+2" />
          <p rt="16.476" x="699.3033" y="801.40" v="3660" z="1" s="2M+H" />
        </MSPeaks>
      </Spectrum>
    </Compound>
    <Compound algo="FindByMolecularFeature">
      <Location m="278.2251" rt="16.492" y="1386911" v="18125588" />
      <Spectrum type="MFE" cpdAlgo="FindByMolecularFeature">
        <MSDetails p="+" />
        <Device type="TimeOfFlight" />
        <MSPeaks>
          <p rt="16.492" x="279.2324" y="1386911.00" v="13461125" z="1" s="M+H" />
          <p rt="16.492" x="280.2354" y="286019.28" v="2787700" z="1" s="M+H+1" />
          <p rt="16.512" x="281.2419" y="31064.77" v="321048" z="1" s="M+H+2" />
          <p rt="16.564" x="282.2485" y="4218.64" v="44529" z="1" s="M+H+3" />
          <p rt="16.492" x="557.4565" y="70720.99" v="503131" z="1" s="2M+H" />
          <p rt="16.491" x="558.4598" y="28955.24" v="204835" z="1" s="2M+H+1" />
          <p rt="16.493" x="559.4633" y="6151.64" v="42625" z="1" s="2M+H+2" />
          <p rt="16.499" x="560.4655" y="733.39" v="5002" z="1" s="2M+H+3" />
        </MSPeaks>
      </Spectrum>
    </Compound>
    <Compound algo="FindByMolecularFeature">
      <Location m="338.2820" rt="16.528" y="102356" v="976350" />
      <Spectrum type="MFE" cpdAlgo="FindByMolecularFeature">
        <MSDetails p="+" />
        <Device type="TimeOfFlight" />
        <MSPeaks>
          <p rt="16.528" x="339.2893" y="102355.70" v="770292" z="1" s="M+H" />
          <p rt="16.525" x="340.2928" y="22260.40" v="168861" z="1" s="M+H+1" />
          <p rt="16.535" x="341.2961" y="4711.93" v="37198" z="1" s="M+H+2" />
        </MSPeaks>
      </Spectrum>
    </Compound>
    <Compound algo="FindByMolecularFeature">
      <Location m="479.3021" rt="16.529" y="2086031" v="21334800" />
      <Spectrum type="MFE" cpdAlgo="FindByMolecularFeature">
        <MSDetails p="+" />
        <Device type="TimeOfFlight" />
        <MSPeaks>
          <p rt="16.529" x="480.3093" y="2086031.25" v="15934244" z="1" s="M+H" />
          <p rt="16.529" x="481.3127" y="516567.41" v="3990424" z="1" s="M+H+1" />
          <p rt="16.528" x="482.3148" y="85639.92" v="655329" z="1" s="M+H+2" />
          <p rt="16.527" x="483.3187" y="10031.15" v="73344" z="1" s="M+H+3" />
          <p rt="16.521" x="484.3214" y="1380.32" v="10093" z="1" s="M+H+4" />
          <p rt="16.527" x="959.6088" y="37108.52" v="194095" z="1" s="2M+H" />
          <p rt="16.528" x="960.6121" y="20194.66" v="102691" z="1" s="2M+H+1" />
          <p rt="16.525" x="961.6142" y="6173.76" v="31406" z="1" s="2M+H+2" />
          <p rt="16.527" x="962.6157" y="1509.22" v="7492" z="1" s="2M+H+3" />
        </MSPeaks>
      </Spectrum>
    </Compound>
    <Compound algo="FindByMolecularFeature">
      <Location m="352.2615" rt="16.575" y="121414" v="1929739" />
      <Spectrum type="MFE" cpdAlgo="FindByMolecularFeature">
        <MSDetails p="+" />
        <Device type="TimeOfFlight" />
        <MSPeaks>
          <p rt="16.578" x="353.2688" y="121414.09" v="1517929" z="1" s="M+H" />
          <p rt="16.574" x="354.2721" y="27186.65" v="382354" z="1" s="M+H+1" />
          <p rt="16.481" x="355.2818" y="5149.37" v="29456" z="1" s="M+H+2" />
        </MSPeaks>
      </Spectrum>
    </Compound>
    <Compound algo="FindByMolecularFeature">
      <Location m="471.2445" rt="16.575" y="98753" v="969552" />
      <Spectrum type="MFE" cpdAlgo="FindByMolecularFeature">
        <MSDetails p="+" />
        <Device type="TimeOfFlight" />
        <MSPeaks>
          <p rt="16.575" x="472.2517" y="98752.76" v="676163" z="1" s="M+H" />
          <p rt="16.575" x="473.2550" y="31075.90" v="215959" z="1" s="M+H+1" />
          <p rt="16.577" x="474.2545" y="8727.09" v="60373" z="1" s="M+H+2" />
          <p rt="16.572" x="475.2527" y="2544.21" v="17058" z="1" s="M+H+3" />
        </MSPeaks>
      </Spectrum>
    </Compound>
    <Compound algo="FindByMolecularFeature">
      <Location m="543.3303" rt="16.646" y="83836" v="654308" />
      <Spectrum type="MFE" cpdAlgo="FindByMolecularFeature">
        <MSDetails p="+" />
        <Device type="TimeOfFlight" />
        <MSPeaks>
          <p rt="16.646" x="544.3376" y="83835.64" v="487726" z="1" s="M+H" />
          <p rt="16.645" x="545.3409" y="25189.86" v="132288" z="1" s="M+H+1" />
          <p rt="16.647" x="546.3439" y="5367.94" v="27310" z="1" s="M+H+2" />
          <p rt="16.626" x="547.3519" y="1002.89" v="6983" z="1" s="M+H+3" />
        </MSPeaks>
      </Spectrum>
    </Compound>
    <Compound algo="FindByMolecularFeature">
      <Location m="521.3490" rt="16.659" y="4343108" v="45573232" />
      <Spectrum type="MFE" cpdAlgo="FindByMolecularFeature">
        <MSDetails p="+" />
        <Device type="TimeOfFlight" />
        <MSPeaks>
          <p rt="16.659" x="522.3563" y="4343108.00" v="34357828" z="1" sat="true" s="M+H" />
          <p rt="16.659" x="523.3599" y="1167022.88" v="9237943" z="1" s="M+H+1" />
          <p rt="16.659" x="524.3621" y="214111.17" v="1717304" z="1" s="M+H+2" />
          <p rt="16.658" x="525.3645" y="30146.31" v="223315" z="1" s="M+H+3" />
          <p rt="16.658" x="526.3687" y="3450.23" v="30670" z="1" s="M+H+4" />
          <p rt="16.649" x="527.3735" y="651.36" v="6173" z="1" s="M+H+5" />
        </MSPeaks>
      </Spectrum>
    </Compound>
    <Compound algo="FindByMolecularFeature">
      <Location m="460.3554" rt="16.689" y="70842" v="730001" />
      <Spectrum type="MFE" cpdAlgo="FindByMolecularFeature">
        <MSDetails p="+" />
        <Device type="TimeOfFlight" />
        <MSPeaks>
          <p rt="16.689" x="461.3627" y="70842.33" v="513315" z="1" s="M+H" />
          <p rt="16.689" x="462.3659" y="24788.28" v="178429" z="1" s="M+H+1" />
          <p rt="16.684" x="463.3685" y="4919.62" v="32887" z="1" s="M+H+2" />
          <p rt="16.682" x="464.3651" y="803.17" v="5369" z="1" s="M+H+3" />
        </MSPeaks>
      </Spectrum>
    </Compound>
    <Compound algo="FindByMolecularFeature">
      <Location m="428.3292" rt="16.707" y="85152" v="929644" />
      <Spectrum type="MFE" cpdAlgo="FindByMolecularFeature">
        <MSDetails p="+" />
        <Device type="TimeOfFlight" />
        <MSPeaks>
          <p rt="16.707" x="429.3365" y="85152.00" v="711142" z="1" s="M+H" />
          <p rt="16.706" x="430.3398" y="26465.40" v="218502" z="1" s="M+H+1" />
        </MSPeaks>
      </Spectrum>
    </Compound>
    <Compound algo="FindByMolecularFeature">
      <Location m="471.2445" rt="16.844" y="116318" v="1312062" />
      <Spectrum type="MFE" cpdAlgo="FindByMolecularFeature">
        <MSDetails p="+" />
        <Device type="TimeOfFlight" />
        <MSPeaks>
          <p rt="16.843" x="472.2518" y="116317.54" v="919496" z="1" s="M+H" />
          <p rt="16.846" x="473.2551" y="36717.06" v="290430" z="1" s="M+H+1" />
          <p rt="16.846" x="474.2548" y="10742.93" v="84281" z="1" s="M+H+2" />
          <p rt="16.841" x="475.2546" y="2360.23" v="17855" z="1" s="M+H+3" />
        </MSPeaks>
      </Spectrum>
    </Compound>
    <Compound algo="FindByMolecularFeature">
      <Location m="570.4287" rt="16.856" y="107851" v="947353" />
      <Spectrum type="MFE" cpdAlgo="FindByMolecularFeature">
        <MSDetails p="+" />
        <Device type="TimeOfFlight" />
        <MSPeaks>
          <p rt="16.856" x="571.4360" y="107850.90" v="601705" z="1" s="M+H" />
          <p rt="16.854" x="572.4391" y="43401.23" v="245041" z="1" s="M+H+1" />
          <p rt="16.864" x="573.4460" y="13795.41" v="81209" z="1" s="M+H+2" />
          <p rt="16.869" x="574.4517" y="3652.08" v="19398" z="1" s="M+H+3" />
        </MSPeaks>
      </Spectrum>
    </Compound>
    <Compound algo="FindByMolecularFeature">
      <Location m="294.2202" rt="16.857" y="1253495" v="12133442" />
      <Spectrum type="MFE" cpdAlgo="FindByMolecularFeature">
        <MSDetails p="+" />
        <Device type="TimeOfFlight" />
        <MSPeaks>
          <p rt="16.857" x="295.2275" y="1253494.50" v="9215046" z="1" s="M+H" />
          <p rt="16.857" x="296.2304" y="239796.44" v="1765947" z="1" s="M+H+1" />
          <p rt="16.855" x="297.2346" y="32791.44" v="242706" z="1" s="M+H+2" />
          <p rt="16.858" x="298.2380" y="3329.63" v="24392" z="1" s="M+H+3" />
          <p rt="16.856" x="589.4463" y="50063.57" v="294478" z="1" s="2M+H" />
          <p rt="16.858" x="590.4497" y="20056.02" v="116930" z="1" s="2M+H+1" />
          <p rt="16.858" x="591.4527" y="4657.48" v="26326" z="1" s="2M+H+2" />
          <p rt="16.843" x="592.4563" y="874.06" v="4941" z="1" s="2M+H+3" />
        </MSPeaks>
      </Spectrum>
    </Compound>
    <Compound algo="FindByMolecularFeature">
      <Location m="644.3596" rt="16.857" y="72390" v="857317" />
      <Spectrum type="MFE" cpdAlgo="FindByMolecularFeature">
        <MSDetails p="+" />
        <Device type="TimeOfFlight" />
        <MSPeaks>
          <p rt="16.857" x="645.3668" y="72390.32" v="468448" z="1" s="M+H" />
          <p rt="16.857" x="646.3759" y="31081.57" v="200682" z="1" s="M+H+1" />
          <p rt="16.856" x="647.3700" y="29278.21" v="188188" z="1" s="M+H+2" />
        </MSPeaks>
      </Spectrum>
    </Compound>
    <Compound algo="FindByMolecularFeature">
      <Location m="276.2095" rt="16.858" y="5390375" v="49618708" />
      <Spectrum type="MFE" cpdAlgo="FindByMolecularFeature">
        <MSDetails p="+" />
        <Device type="TimeOfFlight" />
        <MSPeaks>
          <p rt="16.861" x="139.1124" y="8721.45" v="65612" z="2" s="M+2H" />
          <p rt="16.858" x="277.2167" y="5390374.50" v="41000164" z="1" sat="true" s="M+H" />
          <p rt="16.857" x="278.2203" y="1040480.13" v="8066290" z="1" s="M+H+1" />
          <p rt="16.854" x="553.4250" y="22924.07" v="129467" z="1" s="2M+H" />
          <p rt="16.852" x="554.4285" y="9284.72" v="51733" z="1" s="2M+H+1" />
          <p rt="16.864" x="555.4396" y="10956.62" v="62123" z="1" s="2M+H+2" />
        </MSPeaks>
      </Spectrum>
    </Compound>
    <Compound algo="FindByMolecularFeature">
      <Location m="641.3510" rt="16.858" y="235300" v="2744766" />
      <Spectrum type="MFE" cpdAlgo="FindByMolecularFeature">
        <MSDetails p="+" />
        <Device type="TimeOfFlight" />
        <MSPeaks>
          <p rt="16.858" x="642.3583" y="235300.27" v="1626558" z="1" s="M+H" />
          <p rt="16.858" x="643.3626" y="126836.29" v="872079" z="1" s="M+H+1" />
          <p rt="16.861" x="644.3666" y="36068.07" v="246128" z="1" s="M+H+2" />
        </MSPeaks>
      </Spectrum>
    </Compound>
    <Compound algo="FindByMolecularFeature">
      <Location m="120.0939" rt="16.859" y="127822" v="2675806" />
      <Spectrum type="MFE" cpdAlgo="FindByMolecularFeature">
        <MSDetails p="+" />
        <Device type="TimeOfFlight" />
        <MSPeaks>
          <p rt="16.860" x="121.1011" y="34653.54" v="293933" z="1" s="M+H" />
          <p rt="16.858" x="241.1951" y="127821.66" v="998493" z="1" s="2M+H" />
          <p rt="16.857" x="242.1986" y="25258.86" v="192444" z="1" s="2M+H+1" />
        </MSPeaks>
      </Spectrum>
    </Compound>
    <Compound algo="FindByMolecularFeature">
      <Location m="258.1986" rt="16.859" y="404869" v="3813185" />
      <Spectrum type="MFE" cpdAlgo="FindByMolecularFeature">
        <MSDetails p="+" />
        <Device type="TimeOfFlight" />
        <MSPeaks>
          <p rt="16.859" x="259.2059" y="404868.88" v="3227430" z="1" s="M+H" />
          <p rt="16.857" x="260.2091" y="75453.42" v="585755" z="1" s="M+H+1" />
        </MSPeaks>
      </Spectrum>
    </Compound>
    <Compound algo="FindByMolecularFeature">
      <Location m="222.1621" rt="16.860" y="57517" v="529123" />
      <Spectrum type="MFE" cpdAlgo="FindByMolecularFeature">
        <MSDetails p="+" />
        <Device type="TimeOfFlight" />
        <MSPeaks>
          <p rt="16.859" x="223.1694" y="57516.86" v="444308" z="1" s="M+H" />
          <p rt="16.862" x="224.1725" y="11043.81" v="84815" z="1" s="M+H+1" />
        </MSPeaks>
      </Spectrum>
    </Compound>
    <Compound algo="FindByMolecularFeature">
      <Location m="220.1827" rt="16.860" y="90331" v="862931" />
      <Spectrum type="MFE" cpdAlgo="FindByMolecularFeature">
        <MSDetails p="+" />
        <Device type="TimeOfFlight" />
        <MSPeaks>
          <p rt="16.860" x="221.1900" y="90331.48" v="736522" z="1" s="M+H" />
          <p rt="16.860" x="222.1933" y="14894.43" v="126409" z="1" s="M+H+1" />
        </MSPeaks>
      </Spectrum>
    </Compound>
    <Compound algo="FindByMolecularFeature">
      <Location m="236.1777" rt="16.860" y="181933" v="1823568" />
      <Spectrum type="MFE" cpdAlgo="FindByMolecularFeature">
        <MSDetails p="+" />
        <Device type="TimeOfFlight" />
        <MSPeaks>
          <p rt="16.860" x="237.1850" y="181933.31" v="1482769" z="1" s="M+H" />
          <p rt="16.859" x="238.1884" y="31575.79" v="254162" z="1" s="M+H+1" />
          <p rt="16.857" x="239.1922" y="3061.09" v="25204" z="1" s="M+H+2" />
          <p rt="16.876" x="473.3615" y="2427.04" v="21818" z="1" s="2M+H" />
          <p rt="16.867" x="474.3651" y="1083.28" v="8899" z="1" s="2M+H+1" />
        </MSPeaks>
      </Spectrum>
    </Compound>
    <Compound algo="FindByMolecularFeature">
      <Location m="335.2464" rt="16.861" y="217500" v="2211176" />
      <Spectrum type="MFE" cpdAlgo="FindByMolecularFeature">
        <MSDetails p="+" />
        <Device type="TimeOfFlight" />
        <MSPeaks>
          <p rt="16.860" x="336.2536" y="217500.17" v="1736290" z="1" s="M+H" />
          <p rt="16.860" x="337.2576" y="50826.74" v="398806" z="1" s="M+H+1" />
          <p rt="16.871" x="338.2625" y="7807.90" v="76080" z="1" s="M+H+2" />
        </MSPeaks>
      </Spectrum>
    </Compound>
    <Compound algo="FindByMolecularFeature">
      <Location m="352.2617" rt="16.861" y="193705" v="1527970" />
      <Spectrum type="MFE" cpdAlgo="FindByMolecularFeature">
        <MSDetails p="+" />
        <Device type="TimeOfFlight" />
        <MSPeaks>
          <p rt="16.860" x="353.2690" y="193704.52" v="1244400" z="1" s="M+H" />
          <p rt="16.861" x="354.2720" y="40920.13" v="232820" z="1" s="M+H+1" />
          <p rt="16.865" x="355.2790" y="7102.71" v="44104" z="1" s="M+H+2" />
          <p rt="16.872" x="356.2834" y="1074.74" v="6645" z="1" s="M+H+3" />
        </MSPeaks>
      </Spectrum>
    </Compound>
    <Compound algo="FindByMolecularFeature">
      <Location m="393.1366" rt="16.864" y="99512" v="1177386" />
      <Spectrum type="MFE" cpdAlgo="FindByMolecularFeature">
        <MSDetails p="+" />
        <Device type="TimeOfFlight" />
        <MSPeaks>
          <p rt="16.864" x="394.1439" y="99512.17" v="934109" z="1" s="M+H" />
          <p rt="16.864" x="395.1469" y="21644.52" v="210720" z="1" s="M+H+1" />
          <p rt="16.867" x="396.1505" y="3583.39" v="32557" z="1" s="M+H+2" />
        </MSPeaks>
      </Spectrum>
    </Compound>
    <Compound algo="FindByMolecularFeature">
      <Location m="348.1386" rt="16.868" y="97771" v="2528865" />
      <Spectrum type="MFE" cpdAlgo="FindByMolecularFeature">
        <MSDetails p="+" />
        <Device type="TimeOfFlight" />
        <MSPeaks>
          <p rt="16.868" x="349.1459" y="75097.34" v="743904" z="1" s="M+H" />
          <p rt="16.876" x="350.1509" y="20531.69" v="205536" z="1" s="M+H+1" />
          <p rt="16.867" x="351.1468" y="97770.50" v="958553" z="1" s="M+H+2" />
          <p rt="16.867" x="352.1503" y="21687.24" v="224567" z="1" s="M+H+3" />
          <p rt="16.871" x="353.1428" y="38674.42" v="396305" z="1" s="M+H+4" />
        </MSPeaks>
      </Spectrum>
    </Compound>
    <Compound algo="FindByMolecularFeature">
      <Location m="278.2237" rt="16.879" y="294718" v="3271125" />
      <Spectrum type="MFE" cpdAlgo="FindByMolecularFeature">
        <MSDetails p="+" />
        <Device type="TimeOfFlight" />
        <MSPeaks>
          <p rt="16.878" x="279.2309" y="294717.88" v="2539685" z="1" s="M+H" />
          <p rt="16.882" x="280.2348" y="51686.39" v="455966" z="1" s="M+H+1" />
          <p rt="16.870" x="557.4560" y="11050.47" v="88265" z="1" s="2M+H" />
          <p rt="16.870" x="558.4594" y="4526.01" v="34971" z="1" s="2M+H+1" />
          <p rt="16.886" x="559.4678" y="1919.99" v="14501" z="1" s="2M+H+2" />
        </MSPeaks>
      </Spectrum>
    </Compound>
    <Compound algo="FindByMolecularFeature">
      <Location m="451.3147" rt="16.931" y="158851" v="1593265" />
      <Spectrum type="MFE" cpdAlgo="FindByMolecularFeature">
        <MSDetails p="+" />
        <Device type="TimeOfFlight" />
        <MSPeaks>
          <p rt="16.930" x="452.3220" y="158851.27" v="1250370" z="1" s="M+H" />
          <p rt="16.931" x="453.3256" y="36562.66" v="283976" z="1" s="M+H+1" />
          <p rt="16.937" x="454.3290" y="7363.51" v="58919" z="1" s="M+H+2" />
        </MSPeaks>
      </Spectrum>
    </Compound>
    <Compound algo="FindByMolecularFeature">
      <Location m="393.1381" rt="17.045" y="55094" v="574814" />
      <Spectrum type="MFE" cpdAlgo="FindByMolecularFeature">
        <MSDetails p="+" />
        <Device type="TimeOfFlight" />
        <MSPeaks>
          <p rt="17.043" x="394.1454" y="55094.41" v="439499" z="1" s="M+H" />
          <p rt="17.058" x="395.1488" y="11931.58" v="119188" z="1" s="M+H+1" />
          <p rt="17.034" x="396.1586" y="2630.51" v="16128" z="1" s="M+H+2" />
        </MSPeaks>
      </Spectrum>
    </Compound>
    <Compound algo="FindByMolecularFeature">
      <Location m="294.2201" rt="17.049" y="1044788" v="8190717" />
      <Spectrum type="MFE" cpdAlgo="FindByMolecularFeature">
        <MSDetails p="+" />
        <Device type="TimeOfFlight" />
        <MSPeaks>
          <p rt="17.049" x="295.2274" y="1044787.88" v="6699512" z="1" s="M+H" />
          <p rt="17.049" x="296.2303" y="202716.78" v="1297737" z="1" s="M+H+1" />
          <p rt="17.042" x="297.2348" y="27797.13" v="165220" z="1" s="M+H+2" />
          <p rt="17.076" x="298.2397" y="2931.11" v="28248" z="1" s="M+H+3" />
        </MSPeaks>
      </Spectrum>
    </Compound>
    <Compound algo="FindByMolecularFeature">
      <Location m="178.1356" rt="17.059" y="304857" v="2752459" />
      <Spectrum type="MFE" cpdAlgo="FindByMolecularFeature">
        <MSDetails p="+" />
        <Device type="TimeOfFlight" />
        <MSPeaks>
          <p rt="17.059" x="179.1429" y="304857.09" v="2420683" z="1" s="M+H" />
          <p rt="17.060" x="180.1463" y="39743.65" v="317233" z="1" s="M+H+1" />
          <p rt="17.044" x="181.1507" y="2939.57" v="14543" z="1" s="M+H+2" />
        </MSPeaks>
      </Spectrum>
    </Compound>
    <Compound algo="FindByMolecularFeature">
      <Location m="160.1249" rt="17.063" y="54934" v="601204" />
      <Spectrum type="MFE" cpdAlgo="FindByMolecularFeature">
        <MSDetails p="+" />
        <Device type="TimeOfFlight" />
        <MSPeaks>
          <p rt="17.063" x="161.1322" y="54934.04" v="538249" z="1" s="M+H" />
          <p rt="17.070" x="162.1354" y="6677.45" v="62955" z="1" s="M+H+1" />
        </MSPeaks>
      </Spectrum>
    </Compound>
    <Compound algo="FindByMolecularFeature">
      <Location m="280.2402" rt="17.192" y="104442" v="1180296" />
      <Spectrum type="MFE" cpdAlgo="FindByMolecularFeature">
        <MSDetails p="+" />
        <Device type="TimeOfFlight" />
        <MSPeaks>
          <p rt="17.192" x="281.2475" y="104441.88" v="988953" z="1" s="M+H" />
          <p rt="17.192" x="282.2509" y="21309.16" v="191343" z="1" s="M+H+1" />
        </MSPeaks>
      </Spectrum>
    </Compound>
    <Compound algo="FindByMolecularFeature">
      <Location m="262.2295" rt="17.193" y="118242" v="1512791" />
      <Spectrum type="MFE" cpdAlgo="FindByMolecularFeature">
        <MSDetails p="+" />
        <Device type="TimeOfFlight" />
        <MSPeaks>
          <p rt="17.192" x="263.2368" y="118242.22" v="1213873" z="1" s="M+H" />
          <p rt="17.192" x="264.2401" y="24168.80" v="255673" z="1" s="M+H+1" />
          <p rt="17.213" x="265.2472" y="5137.39" v="43245" z="1" s="M+H+2" />
        </MSPeaks>
      </Spectrum>
    </Compound>
    <Compound algo="FindByMolecularFeature">
      <Location m="354.1852" rt="17.237" y="71113" v="869683" />
      <Spectrum type="MFE" cpdAlgo="FindByMolecularFeature">
        <MSDetails p="+" />
        <Device type="TimeOfFlight" />
        <MSPeaks>
          <p rt="17.240" x="355.1925" y="71112.93" v="622660" z="1" s="M+H" />
          <p rt="17.237" x="356.1956" y="15464.35" v="128372" z="1" s="M+H+1" />
          <p rt="17.213" x="357.1781" y="11352.02" v="118651" z="1" s="M+H+2" />
        </MSPeaks>
      </Spectrum>
    </Compound>
    <Compound algo="FindByMolecularFeature">
      <Location m="336.1763" rt="17.242" y="285652" v="2737373" />
      <Spectrum type="MFE" cpdAlgo="FindByMolecularFeature">
        <MSDetails p="+" />
        <Device type="TimeOfFlight" />
        <MSPeaks>
          <p rt="17.241" x="337.1836" y="285651.63" v="2108820" z="1" s="M+H" />
          <p rt="17.241" x="338.1866" y="62213.91" v="459871" z="1" s="M+H+1" />
          <p rt="17.247" x="339.1824" y="19363.66" v="137702" z="1" s="M+H+2" />
          <p rt="17.250" x="340.1837" y="4090.41" v="30980" z="1" s="M+H+3" />
        </MSPeaks>
      </Spectrum>
    </Compound>
    <Compound algo="FindByMolecularFeature">
      <Location m="292.1865" rt="17.242" y="89712" v="778694" />
      <Spectrum type="MFE" cpdAlgo="FindByMolecularFeature">
        <MSDetails p="+" />
        <Device type="TimeOfFlight" />
        <MSPeaks>
          <p rt="17.242" x="293.1938" y="89712.14" v="628910" z="1" s="M+H" />
          <p rt="17.243" x="294.1974" y="21249.63" v="149783" z="1" s="M+H+1" />
        </MSPeaks>
      </Spectrum>
    </Compound>
    <Compound algo="FindByMolecularFeature">
      <Location m="376.1687" rt="17.244" y="169371" v="1642874" />
      <Spectrum type="MFE" cpdAlgo="FindByMolecularFeature">
        <MSDetails p="+" />
        <Device type="TimeOfFlight" />
        <MSPeaks>
          <p rt="17.244" x="377.1760" y="169370.50" v="1251612" z="1" s="M+H" />
          <p rt="17.246" x="378.1794" y="37507.45" v="275216" z="1" s="M+H+1" />
          <p rt="17.251" x="379.1775" y="11332.09" v="90769" z="1" s="M+H+2" />
          <p rt="17.256" x="380.1785" y="2579.04" v="19161" z="1" s="M+H+3" />
          <p rt="17.200" x="753.3464" y="902.08" v="3059" z="1" s="2M+H" />
        </MSPeaks>
      </Spectrum>
    </Compound>
    <Compound algo="FindByMolecularFeature">
      <Location m="321.2672" rt="17.293" y="234256" v="2169435" />
      <Spectrum type="MFE" cpdAlgo="FindByMolecularFeature">
        <MSDetails p="+" />
        <Device type="TimeOfFlight" />
        <MSPeaks>
          <p rt="17.293" x="322.2745" y="234256.36" v="1739175" z="1" s="M+H" />
          <p rt="17.294" x="323.2774" y="50521.99" v="375468" z="1" s="M+H+1" />
          <p rt="17.288" x="324.2806" y="7180.54" v="54792" z="1" s="M+H+2" />
        </MSPeaks>
      </Spectrum>
    </Compound>
    <Compound algo="FindByMolecularFeature">
      <Location m="610.4208" rt="17.364" y="87397" v="826846" />
      <Spectrum type="MFE" cpdAlgo="FindByMolecularFeature">
        <MSDetails p="+" />
        <Device type="TimeOfFlight" />
        <MSPeaks>
          <p rt="17.364" x="611.4281" y="87397.36" v="553849" z="1" s="M+H" />
          <p rt="17.364" x="612.4311" y="33747.18" v="216138" z="1" s="M+H+1" />
          <p rt="17.368" x="613.4334" y="8955.49" v="56860" z="1" s="M+H+2" />
        </MSPeaks>
      </Spectrum>
    </Compound>
    <Compound algo="FindByMolecularFeature">
      <Location m="294.2201" rt="17.364" y="2152554" v="20172014" />
      <Spectrum type="MFE" cpdAlgo="FindByMolecularFeature">
        <MSDetails p="+" />
        <Device type="TimeOfFlight" />
        <MSPeaks>
          <p rt="17.364" x="295.2274" y="2152553.50" v="16571137" z="1" sat="true" s="M+H" />
          <p rt="17.365" x="296.2306" y="402883.69" v="3100014" z="1" s="M+H+1" />
          <p rt="17.364" x="297.2340" y="56001.97" v="448957" z="1" s="M+H+2" />
          <p rt="17.366" x="298.2380" y="5692.21" v="51903" z="1" s="M+H+3" />
        </MSPeaks>
      </Spectrum>
    </Compound>
    <Compound algo="FindByMolecularFeature">
      <Location m="248.2142" rt="17.364" y="218112" v="2049680" />
      <Spectrum type="MFE" cpdAlgo="FindByMolecularFeature">
        <MSDetails p="+" />
        <Device type="TimeOfFlight" />
        <MSPeaks>
          <p rt="17.365" x="249.2214" y="218111.89" v="1691380" z="1" s="M+H" />
          <p rt="17.363" x="250.2246" y="42537.72" v="332789" z="1" s="M+H+1" />
          <p rt="17.359" x="251.2303" y="3642.11" v="25511" z="1" s="M+H+2" />
        </MSPeaks>
      </Spectrum>
    </Compound>
    <Compound algo="FindByMolecularFeature">
      <Location m="230.2035" rt="17.365" y="52748" v="482109" />
      <Spectrum type="MFE" cpdAlgo="FindByMolecularFeature">
        <MSDetails p="+" />
        <Device type="TimeOfFlight" />
        <MSPeaks>
          <p rt="17.365" x="231.2108" y="52748.38" v="408153" z="1" s="M+H" />
          <p rt="17.363" x="232.2140" y="9736.72" v="73956" z="1" s="M+H+1" />
        </MSPeaks>
      </Spectrum>
    </Compound>
    <Compound algo="FindByMolecularFeature">
      <Location m="276.2095" rt="17.365" y="2499355" v="23962834" />
      <Spectrum type="MFE" cpdAlgo="FindByMolecularFeature">
        <MSDetails p="+" />
        <Device type="TimeOfFlight" />
        <MSPeaks>
          <p rt="17.365" x="277.2168" y="2499354.50" v="19673266" z="1" sat="true" s="M+H" />
          <p rt="17.366" x="278.2202" y="484748.13" v="4082091" z="1" s="M+H+1" />
          <p rt="17.363" x="279.2256" y="27711.31" v="207478" z="1" s="M+H+2" />
        </MSPeaks>
      </Spectrum>
    </Compound>
    <Compound algo="FindByMolecularFeature">
      <Location m="393.1395" rt="17.366" y="76923" v="833061" />
      <Spectrum type="MFE" cpdAlgo="FindByMolecularFeature">
        <MSDetails p="+" />
        <Device type="TimeOfFlight" />
        <MSPeaks>
          <p rt="17.367" x="394.1468" y="76923.30" v="676119" z="1" s="M+H" />
          <p rt="17.359" x="395.1500" y="15451.99" v="121382" z="1" s="M+H+1" />
          <p rt="17.373" x="396.1616" y="4123.90" v="35560" z="1" s="M+H+2" />
        </MSPeaks>
      </Spectrum>
    </Compound>
    <Compound algo="FindByMolecularFeature">
      <Location m="316.2021" rt="17.368" y="685582" v="6886662" />
      <Spectrum type="MFE" cpdAlgo="FindByMolecularFeature">
        <MSDetails p="+" />
        <Device type="TimeOfFlight" />
        <MSPeaks>
          <p rt="17.368" x="317.2094" y="685581.81" v="5616633" z="1" s="M+H" />
          <p rt="17.367" x="318.2123" y="130603.23" v="1067764" z="1" s="M+H+1" />
          <p rt="17.363" x="319.2161" y="15792.62" v="125736" z="1" s="M+H+2" />
          <p rt="17.368" x="320.2204" y="1244.50" v="12602" z="1" s="M+H+3" />
          <p rt="17.371" x="633.4128" y="2493.08" v="21114" z="1" s="2M+H" />
          <p rt="17.394" x="634.4208" y="1229.17" v="10850" z="1" s="2M+H+1" />
        </MSPeaks>
      </Spectrum>
    </Compound>
    <Compound algo="FindByMolecularFeature">
      <Location m="258.1982" rt="17.426" y="54925" v="267669" />
      <Spectrum type="MFE" cpdAlgo="FindByMolecularFeature">
        <MSDetails p="+" />
        <Device type="TimeOfFlight" />
        <MSPeaks>
          <p rt="17.428" x="259.2055" y="54925.31" v="216105" z="1" s="M+H" />
          <p rt="17.415" x="260.2090" y="10793.22" v="51565" z="1" s="M+H+1" />
        </MSPeaks>
      </Spectrum>
    </Compound>
    <Compound algo="FindByMolecularFeature">
      <Location m="554.2856" rt="17.545" y="87072" v="2773062" />
      <Spectrum type="MFE" cpdAlgo="FindByMolecularFeature">
        <MSDetails p="+" />
        <Device type="TimeOfFlight" />
        <MSPeaks>
          <p rt="17.546" x="555.2929" y="87071.61" v="2074908" z="1" s="M+H" />
          <p rt="17.541" x="556.2962" y="23978.74" v="560040" z="1" s="M+H+1" />
          <p rt="17.555" x="557.2989" y="5501.92" v="127615" z="1" s="M+H+2" />
          <p rt="17.485" x="558.3075" y="455.15" v="10499" z="1" s="M+H+3" />
        </MSPeaks>
      </Spectrum>
    </Compound>
    <Compound algo="FindByMolecularFeature">
      <Location m="610.4207" rt="17.664" y="56424" v="521709" />
      <Spectrum type="MFE" cpdAlgo="FindByMolecularFeature">
        <MSDetails p="+" />
        <Device type="TimeOfFlight" />
        <MSPeaks>
          <p rt="17.664" x="611.4280" y="56423.73" v="335622" z="1" s="M+H" />
          <p rt="17.664" x="612.4306" y="23244.41" v="140243" z="1" s="M+H+1" />
          <p rt="17.662" x="613.4311" y="7095.49" v="45845" z="1" s="M+H+2" />
        </MSPeaks>
      </Spectrum>
    </Compound>
    <Compound algo="FindByMolecularFeature">
      <Location m="276.2095" rt="17.671" y="1596242" v="14875209" />
      <Spectrum type="MFE" cpdAlgo="FindByMolecularFeature">
        <MSDetails p="+" />
        <Device type="TimeOfFlight" />
        <MSPeaks>
          <p rt="17.671" x="277.2168" y="1596241.50" v="12370272" z="1" s="M+H" />
          <p rt="17.671" x="278.2201" y="311268.00" v="2446080" z="1" s="M+H+1" />
          <p rt="17.655" x="279.2272" y="12916.71" v="58857" z="1" s="M+H+2" />
        </MSPeaks>
      </Spectrum>
    </Compound>
    <Compound algo="FindByMolecularFeature">
      <Location m="294.2201" rt="17.671" y="1632802" v="15469849" />
      <Spectrum type="MFE" cpdAlgo="FindByMolecularFeature">
        <MSDetails p="+" />
        <Device type="TimeOfFlight" />
        <MSPeaks>
          <p rt="17.671" x="295.2274" y="1632802.13" v="12793112" z="1" s="M+H" />
          <p rt="17.671" x="296.2305" y="307649.22" v="2405738" z="1" s="M+H+1" />
          <p rt="17.651" x="297.2351" y="44851.90" v="236886" z="1" s="M+H+2" />
          <p rt="17.666" x="298.2390" y="4627.88" v="34113" z="1" s="M+H+3" />
        </MSPeaks>
      </Spectrum>
    </Compound>
    <Compound algo="FindByMolecularFeature">
      <Location m="248.2141" rt="17.671" y="113279" v="1096914" />
      <Spectrum type="MFE" cpdAlgo="FindByMolecularFeature">
        <MSDetails p="+" />
        <Device type="TimeOfFlight" />
        <MSPeaks>
          <p rt="17.671" x="249.2213" y="113278.87" v="900293" z="1" s="M+H" />
          <p rt="17.670" x="250.2245" y="22441.71" v="179650" z="1" s="M+H+1" />
          <p rt="17.666" x="251.2331" y="2244.57" v="16971" z="1" s="M+H+2" />
        </MSPeaks>
      </Spectrum>
    </Compound>
    <Compound algo="FindByMolecularFeature">
      <Location m="258.1982" rt="17.672" y="55959" v="530314" />
      <Spectrum type="MFE" cpdAlgo="FindByMolecularFeature">
        <MSDetails p="+" />
        <Device type="TimeOfFlight" />
        <MSPeaks>
          <p rt="17.673" x="259.2055" y="55959.34" v="444096" z="1" s="M+H" />
          <p rt="17.669" x="260.2091" y="10792.47" v="86218" z="1" s="M+H+1" />
        </MSPeaks>
      </Spectrum>
    </Compound>
    <Compound algo="FindByMolecularFeature">
      <Location m="316.2021" rt="17.673" y="597101" v="6096459" />
      <Spectrum type="MFE" cpdAlgo="FindByMolecularFeature">
        <MSDetails p="+" />
        <Device type="TimeOfFlight" />
        <MSPeaks>
          <p rt="17.674" x="317.2094" y="597101.44" v="5017049" z="1" s="M+H" />
          <p rt="17.672" x="318.2122" y="114659.20" v="960091" z="1" s="M+H+1" />
          <p rt="17.669" x="319.2155" y="12836.42" v="111443" z="1" s="M+H+2" />
          <p rt="17.671" x="320.2182" y="969.01" v="7877" z="1" s="M+H+3" />
        </MSPeaks>
      </Spectrum>
    </Compound>
    <Compound algo="FindByMolecularFeature">
      <Location m="280.2403" rt="17.724" y="177144" v="3568189" />
      <Spectrum type="MFE" cpdAlgo="FindByMolecularFeature">
        <MSDetails p="+" />
        <Device type="TimeOfFlight" />
        <MSPeaks>
          <p rt="17.716" x="281.2477" y="21118.02" v="337484" z="1" s="M+H" />
          <p rt="17.695" x="282.2512" y="4328.24" v="81369" z="1" s="M+H+1" />
          <p rt="17.728" x="561.4879" y="177144.06" v="1056766" z="1" s="2M+H" />
          <p rt="17.725" x="562.4912" y="67025.17" v="425871" z="1" s="2M+H+1" />
          <p rt="17.730" x="563.4941" y="13340.96" v="78631" z="1" s="2M+H+2" />
          <p rt="17.728" x="564.4977" y="2166.15" v="13400" z="1" s="2M+H+3" />
        </MSPeaks>
      </Spectrum>
    </Compound>
    <Compound algo="FindByMolecularFeature">
      <Location m="279.0558" rt="17.759" y="62165" v="676653" />
      <Spectrum type="MFE" cpdAlgo="FindByMolecularFeature">
        <MSDetails p="+" />
        <Device type="TimeOfFlight" />
        <MSPeaks>
          <p rt="17.759" x="280.0630" y="62164.55" v="559605" z="1" s="M+H" />
          <p rt="17.761" x="281.0665" y="11050.70" v="100823" z="1" s="M+H+1" />
          <p rt="17.744" x="282.0697" y="1766.04" v="16224" z="1" s="M+H+2" />
        </MSPeaks>
      </Spectrum>
    </Compound>
    <Compound algo="FindByMolecularFeature">
      <Location m="363.2774" rt="17.777" y="80858" v="720841" />
      <Spectrum type="MFE" cpdAlgo="FindByMolecularFeature">
        <MSDetails p="+" />
        <Device type="TimeOfFlight" />
        <MSPeaks>
          <p rt="17.778" x="364.2847" y="80857.67" v="574334" z="1" s="M+H" />
          <p rt="17.773" x="365.2883" y="19696.71" v="121534" z="1" s="M+H+1" />
          <p rt="17.777" x="366.2950" y="3889.78" v="24974" z="1" s="M+H+2" />
        </MSPeaks>
      </Spectrum>
    </Compound>
    <Compound algo="FindByMolecularFeature">
      <Location m="334.2511" rt="17.821" y="308996" v="2957347" />
      <Spectrum type="MFE" cpdAlgo="FindByMolecularFeature">
        <MSDetails p="+" />
        <Device type="TimeOfFlight" />
        <MSPeaks>
          <p rt="17.821" x="335.2584" y="308995.66" v="2334407" z="1" s="M+H" />
          <p rt="17.820" x="336.2617" y="70991.97" v="522888" z="1" s="M+H+1" />
          <p rt="17.812" x="337.2674" y="9128.41" v="78903" z="1" s="M+H+2" />
          <p rt="17.794" x="338.2707" y="2390.73" v="21150" z="1" s="M+H+3" />
        </MSPeaks>
      </Spectrum>
    </Compound>
    <Compound algo="FindByMolecularFeature">
      <Location m="352.2618" rt="17.822" y="239452" v="2341621" />
      <Spectrum type="MFE" cpdAlgo="FindByMolecularFeature">
        <MSDetails p="+" />
        <Device type="TimeOfFlight" />
        <MSPeaks>
          <p rt="17.821" x="353.2691" y="239452.38" v="1795874" z="1" s="M+H" />
          <p rt="17.823" x="354.2722" y="52118.12" v="392704" z="1" s="M+H+1" />
          <p rt="17.826" x="355.2817" y="16591.04" v="136927" z="1" s="M+H+2" />
          <p rt="17.793" x="356.2856" y="2045.58" v="16116" z="1" s="M+H+3" />
        </MSPeaks>
      </Spectrum>
    </Compound>
    <Compound algo="FindByMolecularFeature">
      <Location m="316.2398" rt="17.822" y="93946" v="898021" />
      <Spectrum type="MFE" cpdAlgo="FindByMolecularFeature">
        <MSDetails p="+" />
        <Device type="TimeOfFlight" />
        <MSPeaks>
          <p rt="17.821" x="317.2471" y="93945.84" v="731883" z="1" s="M+H" />
          <p rt="17.824" x="318.2506" y="21339.29" v="166138" z="1" s="M+H+1" />
        </MSPeaks>
      </Spectrum>
    </Compound>
    <Compound algo="FindByMolecularFeature">
      <Location m="374.2435" rt="17.823" y="97729" v="939206" />
      <Spectrum type="MFE" cpdAlgo="FindByMolecularFeature">
        <MSDetails p="+" />
        <Device type="TimeOfFlight" />
        <MSPeaks>
          <p rt="17.824" x="375.2508" y="97728.90" v="733987" z="1" s="M+H" />
          <p rt="17.822" x="376.2540" y="23603.51" v="175872" z="1" s="M+H+1" />
          <p rt="17.822" x="377.2576" y="4184.75" v="29347" z="1" s="M+H+2" />
        </MSPeaks>
      </Spectrum>
    </Compound>
    <Compound algo="FindByMolecularFeature">
      <Location m="278.1520" rt="17.945" y="82684" v="1233772" />
      <Spectrum type="MFE" cpdAlgo="FindByMolecularFeature">
        <MSDetails p="+" />
        <Device type="TimeOfFlight" />
        <MSPeaks>
          <p rt="17.945" x="279.1593" y="82684.26" v="1037908" z="1" s="M+H" />
          <p rt="17.941" x="280.1626" y="13944.64" v="189147" z="1" s="M+H+1" />
          <p rt="17.978" x="281.1661" y="2482.65" v="6718" z="1" s="M+H+2" />
        </MSPeaks>
      </Spectrum>
    </Compound>
    <Compound algo="FindByMolecularFeature">
      <Location m="148.0159" rt="17.946" y="189325" v="2773330" />
      <Spectrum type="MFE" cpdAlgo="FindByMolecularFeature">
        <MSDetails p="+" />
        <Device type="TimeOfFlight" />
        <MSPeaks>
          <p rt="17.946" x="149.0232" y="189324.84" v="2544022" z="1" s="M+H" />
          <p rt="17.947" x="150.0267" y="16024.46" v="198321" z="1" s="M+H+1" />
          <p rt="17.945" x="151.0328" y="3120.41" v="30987" z="1" s="M+H+2" />
        </MSPeaks>
      </Spectrum>
    </Compound>
    <Compound algo="FindByMolecularFeature">
      <Location m="300.1339" rt="17.950" y="65609" v="932744" />
      <Spectrum type="MFE" cpdAlgo="FindByMolecularFeature">
        <MSDetails p="+" />
        <Device type="TimeOfFlight" />
        <MSPeaks>
          <p rt="17.950" x="301.1412" y="65609.30" v="765316" z="1" s="M+H" />
          <p rt="17.953" x="302.1446" y="11843.74" v="148124" z="1" s="M+H+1" />
          <p rt="17.948" x="303.1482" y="1998.86" v="19303" z="1" s="M+H+2" />
        </MSPeaks>
      </Spectrum>
    </Compound>
    <Compound algo="FindByMolecularFeature">
      <Location m="296.2356" rt="18.075" y="355284" v="3496238" />
      <Spectrum type="MFE" cpdAlgo="FindByMolecularFeature">
        <MSDetails p="+" />
        <Device type="TimeOfFlight" />
        <MSPeaks>
          <p rt="18.075" x="297.2429" y="355284.25" v="2852780" z="1" s="M+H" />
          <p rt="18.072" x="298.2464" y="73254.66" v="594077" z="1" s="M+H+1" />
          <p rt="18.080" x="299.2498" y="7702.04" v="49382" z="1" s="M+H+2" />
        </MSPeaks>
      </Spectrum>
    </Compound>
    <Compound algo="FindByMolecularFeature">
      <Location m="382.1972" rt="18.105" y="162196" v="1615362" />
      <Spectrum type="MFE" cpdAlgo="FindByMolecularFeature">
        <MSDetails p="+" />
        <Device type="TimeOfFlight" />
        <MSPeaks>
          <p rt="18.105" x="383.2044" y="162196.05" v="1293047" z="1" s="M+H" />
          <p rt="18.105" x="384.2077" y="34222.72" v="272146" z="1" s="M+H+1" />
          <p rt="18.109" x="385.2101" y="5833.27" v="45234" z="1" s="M+H+2" />
          <p rt="18.101" x="386.2126" y="636.36" v="4935" z="1" s="M+H+3" />
        </MSPeaks>
      </Spectrum>
    </Compound>
    <Compound algo="FindByMolecularFeature">
      <Location m="360.2151" rt="18.108" y="105952" v="1120824" />
      <Spectrum type="MFE" cpdAlgo="FindByMolecularFeature">
        <MSDetails p="+" />
        <Device type="TimeOfFlight" />
        <MSPeaks>
          <p rt="18.108" x="361.2224" y="105952.17" v="900230" z="1" s="M+H" />
          <p rt="18.105" x="362.2258" y="22296.29" v="190554" z="1" s="M+H+1" />
          <p rt="18.113" x="363.2301" y="3893.01" v="30039" z="1" s="M+H+2" />
        </MSPeaks>
      </Spectrum>
    </Compound>
    <Compound algo="FindByMolecularFeature">
      <Location m="318.2174" rt="18.112" y="210695" v="2904161" />
      <Spectrum type="MFE" cpdAlgo="FindByMolecularFeature">
        <MSDetails p="+" />
        <Device type="TimeOfFlight" />
        <MSPeaks>
          <p rt="18.112" x="319.2247" y="210694.86" v="2381698" z="1" s="M+H" />
          <p rt="18.111" x="320.2278" y="42743.93" v="481811" z="1" s="M+H+1" />
          <p rt="18.116" x="321.2354" y="3413.67" v="37281" z="1" s="M+H+2" />
          <p rt="18.185" x="322.2424" y="308.69" v="3372" z="1" s="M+H+3" />
        </MSPeaks>
      </Spectrum>
    </Compound>
    <Compound algo="FindByMolecularFeature">
      <Location m="250.2296" rt="18.117" y="111845" v="1408648" />
      <Spectrum type="MFE" cpdAlgo="FindByMolecularFeature">
        <MSDetails p="+" />
        <Device type="TimeOfFlight" />
        <MSPeaks>
          <p rt="18.117" x="251.2369" y="111845.21" v="1182406" z="1" s="M+H" />
          <p rt="18.117" x="252.2403" y="19742.82" v="207210" z="1" s="M+H+1" />
          <p rt="18.133" x="253.2458" y="1825.02" v="19032" z="1" s="M+H+2" />
        </MSPeaks>
      </Spectrum>
    </Compound>
    <Compound algo="FindByMolecularFeature">
      <Location m="444.3606" rt="18.123" y="88133" v="965092" />
      <Spectrum type="MFE" cpdAlgo="FindByMolecularFeature">
        <MSDetails p="+" />
        <Device type="TimeOfFlight" />
        <MSPeaks>
          <p rt="18.123" x="445.3679" y="88132.72" v="702245" z="1" s="M+H" />
          <p rt="18.126" x="446.3711" y="27841.74" v="219146" z="1" s="M+H+1" />
          <p rt="18.118" x="447.3735" y="5474.30" v="41934" z="1" s="M+H+2" />
          <p rt="18.101" x="448.3761" y="234.00" v="1769" z="1" s="M+H+3" />
        </MSPeaks>
      </Spectrum>
    </Compound>
    <Compound algo="FindByMolecularFeature">
      <Location m="334.2509" rt="18.212" y="100867" v="943907" />
      <Spectrum type="MFE" cpdAlgo="FindByMolecularFeature">
        <MSDetails p="+" />
        <Device type="TimeOfFlight" />
        <MSPeaks>
          <p rt="18.212" x="335.2582" y="100866.51" v="764874" z="1" s="M+H" />
          <p rt="18.212" x="336.2616" y="23424.16" v="179033" z="1" s="M+H+1" />
        </MSPeaks>
      </Spectrum>
    </Compound>
    <Compound algo="FindByMolecularFeature">
      <Location m="168.1149" rt="18.219" y="73245" v="603444" />
      <Spectrum type="MFE" cpdAlgo="FindByMolecularFeature">
        <MSDetails p="+" />
        <Device type="TimeOfFlight" />
        <MSPeaks>
          <p rt="18.219" x="169.1222" y="73245.02" v="537905" z="1" s="M+H" />
          <p rt="18.217" x="170.1254" y="9110.13" v="65539" z="1" s="M+H+1" />
        </MSPeaks>
      </Spectrum>
    </Compound>
    <Compound algo="FindByMolecularFeature">
      <Location m="1039.6492" rt="18.300" y="123687" v="1741359" />
      <Spectrum type="MFE" cpdAlgo="FindByMolecularFeature">
        <MSDetails p="+" />
        <Device type="TimeOfFlight" />
        <MSPeaks>
          <p rt="18.300" x="520.8319" y="123687.02" v="910490" z="2" s="M+2H" />
          <p rt="18.300" x="521.3334" y="77771.32" v="586182" z="2" s="M+2H+1" />
          <p rt="18.298" x="521.8346" y="27980.50" v="202761" z="2" s="M+2H+2" />
          <p rt="18.300" x="522.3415" y="4463.07" v="35246" z="2" s="M+2H+3" />
          <p rt="18.301" x="522.8368" y="965.52" v="6680" z="2" s="M+2H+4" />
        </MSPeaks>
      </Spectrum>
    </Compound>
    <Compound algo="FindByMolecularFeature">
      <Location m="1093.5663" rt="18.300" y="57077" v="1487354" />
      <Spectrum type="MFE" cpdAlgo="FindByMolecularFeature">
        <MSDetails p="+" />
        <Device type="TimeOfFlight" />
        <MSPeaks>
          <p rt="18.300" x="547.7904" y="39795.15" v="328268" z="2" s="M+2H" />
          <p rt="18.300" x="548.2924" y="22739.04" v="177059" z="2" s="M+2H+1" />
          <p rt="18.301" x="548.7917" y="57077.35" v="468389" z="2" s="M+2H+2" />
          <p rt="18.302" x="549.2929" y="34316.55" v="279700" z="2" s="M+2H+3" />
          <p rt="18.300" x="549.7914" y="28993.83" v="233937" z="2" s="M+2H+4" />
        </MSPeaks>
      </Spectrum>
    </Compound>
    <Compound algo="FindByMolecularFeature">
      <Location m="227.2251" rt="18.305" y="253764" v="2691356" />
      <Spectrum type="MFE" cpdAlgo="FindByMolecularFeature">
        <MSDetails p="+" />
        <Device type="TimeOfFlight" />
        <MSPeaks>
          <p rt="18.305" x="228.2324" y="253764.36" v="2290848" z="1" s="M+H" />
          <p rt="18.304" x="229.2356" y="39994.98" v="366539" z="1" s="M+H+1" />
          <p rt="18.325" x="230.2447" y="3172.79" v="33969" z="1" s="M+H+2" />
        </MSPeaks>
      </Spectrum>
    </Compound>
    <Compound algo="FindByMolecularFeature">
      <Location m="182.1311" rt="18.426" y="958469" v="8025061" />
      <Spectrum type="MFE" cpdAlgo="FindByMolecularFeature">
        <MSDetails p="+" />
        <Device type="TimeOfFlight" />
        <MSPeaks>
          <p rt="18.427" x="183.1384" y="958468.69" v="7086289" z="1" s="M+H" />
          <p rt="18.425" x="184.1413" y="115201.77" v="850391" z="1" s="M+H+1" />
          <p rt="18.430" x="185.1442" y="10376.88" v="77013" z="1" s="M+H+2" />
          <p rt="18.425" x="186.1464" y="1203.94" v="11367" z="1" s="M+H+3" />
        </MSPeaks>
      </Spectrum>
    </Compound>
    <Compound algo="FindByMolecularFeature">
      <Location m="580.3016" rt="18.441" y="130597" v="4575700" />
      <Spectrum type="MFE" cpdAlgo="FindByMolecularFeature">
        <MSDetails p="+" />
        <Device type="TimeOfFlight" />
        <MSPeaks>
          <p rt="18.441" x="581.3088" y="130597.35" v="3376412" z="1" s="M+H" />
          <p rt="18.441" x="582.3120" y="38522.65" v="987930" z="1" s="M+H+1" />
          <p rt="18.440" x="583.3157" y="7941.34" v="198537" z="1" s="M+H+2" />
          <p rt="18.465" x="584.3184" y="512.83" v="12821" z="1" s="M+H+3" />
        </MSPeaks>
      </Spectrum>
    </Compound>
    <Compound algo="FindByMolecularFeature">
      <Location m="250.2301" rt="18.463" y="731713" v="10499820" />
      <Spectrum type="MFE" cpdAlgo="FindByMolecularFeature">
        <MSDetails p="+" />
        <Device type="TimeOfFlight" />
        <MSPeaks>
          <p rt="18.464" x="251.2374" y="731713.19" v="8779094" z="1" s="M+H" />
          <p rt="18.462" x="252.2403" y="129910.27" v="1557979" z="1" s="M+H+1" />
          <p rt="18.458" x="253.2435" y="13386.56" v="157170" z="1" s="M+H+2" />
          <p rt="18.479" x="254.2470" y="477.55" v="5578" z="1" s="M+H+3" />
        </MSPeaks>
      </Spectrum>
    </Compound>
    <Compound algo="FindByMolecularFeature">
      <Location m="296.2357" rt="18.490" y="1874657" v="25762170" />
      <Spectrum type="MFE" cpdAlgo="FindByMolecularFeature">
        <MSDetails p="+" />
        <Device type="TimeOfFlight" />
        <MSPeaks>
          <p rt="18.490" x="297.2430" y="1874656.50" v="21053778" z="1" s="M+H" />
          <p rt="18.490" x="298.2461" y="369641.59" v="4150500" z="1" s="M+H+1" />
          <p rt="18.490" x="299.2489" y="43840.75" v="499884" z="1" s="M+H+2" />
          <p rt="18.491" x="300.2518" y="5027.04" v="58009" z="1" s="M+H+3" />
        </MSPeaks>
      </Spectrum>
    </Compound>
    <Compound algo="FindByMolecularFeature">
      <Location m="645.3822" rt="18.500" y="101204" v="1624721" />
      <Spectrum type="MFE" cpdAlgo="FindByMolecularFeature">
        <MSDetails p="+" />
        <Device type="TimeOfFlight" />
        <MSPeaks>
          <p rt="18.499" x="646.3895" y="101203.96" v="904385" z="1" s="M+H" />
          <p rt="18.500" x="647.3941" y="62923.94" v="561139" z="1" s="M+H+1" />
          <p rt="18.500" x="648.3980" y="17878.39" v="159197" z="1" s="M+H+2" />
        </MSPeaks>
      </Spectrum>
    </Compound>
    <Compound algo="FindByMolecularFeature">
      <Location m="648.3903" rt="18.500" y="57441" v="959723" />
      <Spectrum type="MFE" cpdAlgo="FindByMolecularFeature">
        <MSDetails p="+" />
        <Device type="TimeOfFlight" />
        <MSPeaks>
          <p rt="18.500" x="649.3976" y="57441.42" v="524930" z="1" s="M+H" />
          <p rt="18.501" x="650.4021" y="23304.15" v="213571" z="1" s="M+H+1" />
          <p rt="18.499" x="651.3963" y="23885.92" v="221221" z="1" s="M+H+2" />
        </MSPeaks>
      </Spectrum>
    </Compound>
    <Compound algo="FindByMolecularFeature">
      <Location m="395.1556" rt="18.501" y="136567" v="2013198" />
      <Spectrum type="MFE" cpdAlgo="FindByMolecularFeature">
        <MSDetails p="+" />
        <Device type="TimeOfFlight" />
        <MSPeaks>
          <p rt="18.502" x="396.1629" y="136567.39" v="1629776" z="1" s="M+H" />
          <p rt="18.500" x="397.1654" y="32204.33" v="383422" z="1" s="M+H+1" />
        </MSPeaks>
      </Spectrum>
    </Compound>
    <Compound algo="FindByMolecularFeature">
      <Location m="614.4523" rt="18.508" y="147902" v="2187684" />
      <Spectrum type="MFE" cpdAlgo="FindByMolecularFeature">
        <MSDetails p="+" />
        <Device type="TimeOfFlight" />
        <MSPeaks>
          <p rt="18.508" x="615.4596" y="147901.55" v="1448656" z="1" s="M+H" />
          <p rt="18.508" x="616.4628" y="60612.82" v="593299" z="1" s="M+H+1" />
          <p rt="18.509" x="617.4629" y="14769.65" v="145730" z="1" s="M+H+2" />
        </MSPeaks>
      </Spectrum>
    </Compound>
    <Compound algo="FindByMolecularFeature">
      <Location m="391.1810" rt="18.511" y="109082" v="2756572" />
      <Spectrum type="MFE" cpdAlgo="FindByMolecularFeature">
        <MSDetails p="+" />
        <Device type="TimeOfFlight" />
        <MSPeaks>
          <p rt="18.481" x="196.5979" y="5832.95" v="67887" z="2" s="M+2H" />
          <p rt="18.487" x="197.0964" y="1533.61" v="12516" z="2" s="M+2H+1" />
          <p rt="18.432" x="197.5985" y="2466.20" v="29547" z="2" s="M+2H+2" />
          <p rt="18.497" x="392.1883" y="43825.01" v="517181" z="1" s="M+H" />
          <p rt="18.502" x="393.1916" y="9715.15" v="114490" z="1" s="M+H+1" />
          <p rt="18.504" x="394.1887" y="109082.16" v="1304739" z="1" s="M+H+2" />
          <p rt="18.506" x="395.1920" y="24307.47" v="284792" z="1" s="M+H+3" />
          <p rt="18.546" x="396.1796" y="20680.07" v="240116" z="1" s="M+H+4" />
          <p rt="18.540" x="397.1826" y="5980.97" v="73085" z="1" s="M+H+5" />
          <p rt="18.509" x="398.1808" y="9335.42" v="112217" z="1" s="M+H+6" />
        </MSPeaks>
      </Spectrum>
    </Compound>
    <Compound algo="FindByMolecularFeature">
      <Location m="334.1904" rt="18.519" y="50781" v="651834" />
      <Spectrum type="MFE" cpdAlgo="FindByMolecularFeature">
        <MSDetails p="+" />
        <Device type="TimeOfFlight" />
        <MSPeaks>
          <p rt="18.518" x="335.1977" y="50781.33" v="503802" z="1" s="M+H" />
          <p rt="18.520" x="336.2010" y="10285.63" v="101447" z="1" s="M+H+1" />
          <p rt="18.523" x="337.1986" y="4067.31" v="39750" z="1" s="M+H+2" />
          <p rt="18.517" x="338.1988" y="720.64" v="6835" z="1" s="M+H+3" />
        </MSPeaks>
      </Spectrum>
    </Compound>
    <Compound algo="FindByMolecularFeature">
      <Location m="318.2177" rt="18.519" y="1199014" v="14653695" />
      <Spectrum type="MFE" cpdAlgo="FindByMolecularFeature">
        <MSDetails p="+" />
        <Device type="TimeOfFlight" />
        <MSPeaks>
          <p rt="18.520" x="319.2250" y="1199013.50" v="11912608" z="1" s="M+H" />
          <p rt="18.519" x="320.2280" y="232764.45" v="2313255" z="1" s="M+H+1" />
          <p rt="18.518" x="321.2311" y="25182.08" v="249528" z="1" s="M+H+2" />
          <p rt="18.516" x="322.2343" y="2139.94" v="20707" z="1" s="M+H+3" />
          <p rt="18.500" x="637.4408" y="5539.51" v="49073" z="1" s="2M+H" />
          <p rt="18.510" x="638.4472" y="2982.72" v="22454" z="1" s="2M+H+1" />
          <p rt="18.477" x="639.4413" y="1128.61" v="7271" z="1" s="2M+H+2" />
        </MSPeaks>
      </Spectrum>
    </Compound>
    <Compound algo="FindByMolecularFeature">
      <Location m="232.2190" rt="18.526" y="156237" v="1510300" />
      <Spectrum type="MFE" cpdAlgo="FindByMolecularFeature">
        <MSDetails p="+" />
        <Device type="TimeOfFlight" />
        <MSPeaks>
          <p rt="18.525" x="233.2263" y="156237.33" v="1250096" z="1" s="M+H" />
          <p rt="18.529" x="234.2296" y="29252.17" v="234849" z="1" s="M+H+1" />
          <p rt="18.521" x="235.2344" y="3355.02" v="25355" z="1" s="M+H+2" />
        </MSPeaks>
      </Spectrum>
    </Compound>
    <Compound algo="FindByMolecularFeature">
      <Location m="278.2251" rt="18.527" y="3371675" v="34050640" />
      <Spectrum type="MFE" cpdAlgo="FindByMolecularFeature">
        <MSDetails p="+" />
        <Device type="TimeOfFlight" />
        <MSPeaks>
          <p rt="18.527" x="279.2324" y="3371675.00" v="28197608" z="1" sat="true" s="M+H" />
          <p rt="18.527" x="280.2358" y="665350.81" v="5287446" z="1" s="M+H+1" />
          <p rt="18.527" x="281.2390" y="64460.42" v="531545" z="1" s="M+H+2" />
          <p rt="18.523" x="282.2427" y="4378.90" v="34038" z="1" s="M+H+3" />
        </MSPeaks>
      </Spectrum>
    </Compound>
    <Compound algo="FindByMolecularFeature">
      <Location m="242.2034" rt="18.529" y="73525" v="682790" />
      <Spectrum type="MFE" cpdAlgo="FindByMolecularFeature">
        <MSDetails p="+" />
        <Device type="TimeOfFlight" />
        <MSPeaks>
          <p rt="18.529" x="243.2107" y="73524.93" v="572727" z="1" s="M+H" />
          <p rt="18.531" x="244.2140" y="14243.08" v="110063" z="1" s="M+H+1" />
        </MSPeaks>
      </Spectrum>
    </Compound>
    <Compound algo="FindByMolecularFeature">
      <Location m="260.2141" rt="18.530" y="267952" v="2611551" />
      <Spectrum type="MFE" cpdAlgo="FindByMolecularFeature">
        <MSDetails p="+" />
        <Device type="TimeOfFlight" />
        <MSPeaks>
          <p rt="18.528" x="261.2214" y="267951.97" v="2152076" z="1" s="M+H" />
          <p rt="18.526" x="262.2246" y="49598.15" v="394144" z="1" s="M+H+1" />
          <p rt="18.618" x="263.2359" y="6810.29" v="65331" z="1" s="M+H+2" />
        </MSPeaks>
      </Spectrum>
    </Compound>
    <Compound algo="FindByMolecularFeature">
      <Location m="352.2615" rt="18.664" y="50830" v="502261" />
      <Spectrum type="MFE" cpdAlgo="FindByMolecularFeature">
        <MSDetails p="+" />
        <Device type="TimeOfFlight" />
        <MSPeaks>
          <p rt="18.663" x="353.2688" y="50830.24" v="415741" z="1" s="M+H" />
          <p rt="18.668" x="354.2722" y="10956.40" v="86520" z="1" s="M+H+1" />
        </MSPeaks>
      </Spectrum>
    </Compound>
    <Compound algo="FindByMolecularFeature">
      <Location m="327.2565" rt="18.669" y="88446" v="1099564" />
      <Spectrum type="MFE" cpdAlgo="FindByMolecularFeature">
        <MSDetails p="+" />
        <Device type="TimeOfFlight" />
        <MSPeaks>
          <p rt="18.670" x="328.2638" y="88446.12" v="874363" z="1" s="M+H" />
          <p rt="18.667" x="329.2668" y="22119.73" v="201585" z="1" s="M+H+1" />
          <p rt="18.657" x="330.2699" y="3561.93" v="21790" z="1" s="M+H+2" />
          <p rt="18.655" x="331.2723" y="298.52" v="1826" z="1" s="M+H+3" />
        </MSPeaks>
      </Spectrum>
    </Compound>
    <Compound algo="FindByMolecularFeature">
      <Location m="643.4872" rt="18.755" y="56023" v="1015925" />
      <Spectrum type="MFE" cpdAlgo="FindByMolecularFeature">
        <MSDetails p="+" />
        <Device type="TimeOfFlight" />
        <MSPeaks>
          <p rt="18.755" x="644.4945" y="56023.10" v="695133" z="1" s="M+H" />
          <p rt="18.757" x="645.4976" y="20349.99" v="255793" z="1" s="M+H+1" />
          <p rt="18.748" x="646.4991" y="5502.46" v="64999" z="1" s="M+H+2" />
        </MSPeaks>
      </Spectrum>
    </Compound>
    <Compound algo="FindByMolecularFeature">
      <Location m="323.2832" rt="18.788" y="985178" v="10031195" />
      <Spectrum type="MFE" cpdAlgo="FindByMolecularFeature">
        <MSDetails p="+" />
        <Device type="TimeOfFlight" />
        <MSPeaks>
          <p rt="18.788" x="324.2905" y="985177.63" v="7961364" z="1" s="M+H" />
          <p rt="18.788" x="325.2934" y="222027.81" v="1795116" z="1" s="M+H+1" />
          <p rt="18.782" x="326.2962" y="26939.29" v="217949" z="1" s="M+H+2" />
          <p rt="18.795" x="327.2965" y="2965.36" v="23123" z="1" s="M+H+3" />
          <p rt="18.782" x="647.5729" y="3048.73" v="13437" z="1" s="2M+H" />
          <p rt="18.778" x="648.5773" y="1107.02" v="3385" z="1" s="2M+H+1" />
        </MSPeaks>
      </Spectrum>
    </Compound>
    <Compound algo="FindByMolecularFeature">
      <Location m="599.4611" rt="18.821" y="80337" v="1074723" />
      <Spectrum type="MFE" cpdAlgo="FindByMolecularFeature">
        <MSDetails p="+" />
        <Device type="TimeOfFlight" />
        <MSPeaks>
          <p rt="18.815" x="600.4684" y="80337.30" v="632181" z="1" s="M+H" />
          <p rt="18.834" x="601.4715" y="26237.64" v="360745" z="1" s="M+H+1" />
          <p rt="18.836" x="602.4704" y="7383.57" v="81797" z="1" s="M+H+2" />
        </MSPeaks>
      </Spectrum>
    </Compound>
    <Compound algo="FindByMolecularFeature">
      <Location m="232.2190" rt="18.826" y="78063" v="722331" />
      <Spectrum type="MFE" cpdAlgo="FindByMolecularFeature">
        <MSDetails p="+" />
        <Device type="TimeOfFlight" />
        <MSPeaks>
          <p rt="18.826" x="233.2263" y="78063.04" v="598727" z="1" s="M+H" />
          <p rt="18.823" x="234.2296" y="14658.77" v="112432" z="1" s="M+H+1" />
          <p rt="18.822" x="235.2344" y="1774.79" v="11173" z="1" s="M+H+2" />
        </MSPeaks>
      </Spectrum>
    </Compound>
    <Compound algo="FindByMolecularFeature">
      <Location m="555.4347" rt="18.921" y="96773" v="1955867" />
      <Spectrum type="MFE" cpdAlgo="FindByMolecularFeature">
        <MSDetails p="+" />
        <Device type="TimeOfFlight" />
        <MSPeaks>
          <p rt="18.920" x="556.4420" y="96772.65" v="1397451" z="1" s="M+H" />
          <p rt="18.923" x="557.4451" y="30532.47" v="437271" z="1" s="M+H+1" />
          <p rt="18.922" x="558.4474" y="7622.10" v="104430" z="1" s="M+H+2" />
          <p rt="18.926" x="559.4467" y="1231.84" v="16715" z="1" s="M+H+3" />
        </MSPeaks>
      </Spectrum>
    </Compound>
    <Compound algo="FindByMolecularFeature">
      <Location m="260.2141" rt="18.971" y="95924" v="952463" />
      <Spectrum type="MFE" cpdAlgo="FindByMolecularFeature">
        <MSDetails p="+" />
        <Device type="TimeOfFlight" />
        <MSPeaks>
          <p rt="18.972" x="261.2214" y="95923.59" v="804934" z="1" s="M+H" />
          <p rt="18.970" x="262.2248" y="18116.48" v="147529" z="1" s="M+H+1" />
        </MSPeaks>
      </Spectrum>
    </Compound>
    <Compound algo="FindByMolecularFeature">
      <Location m="352.2618" rt="18.978" y="382968" v="3854975" />
      <Spectrum type="MFE" cpdAlgo="FindByMolecularFeature">
        <MSDetails p="+" />
        <Device type="TimeOfFlight" />
        <MSPeaks>
          <p rt="18.978" x="353.2691" y="382968.47" v="3083665" z="1" s="M+H" />
          <p rt="18.978" x="354.2722" y="82230.44" v="660492" z="1" s="M+H+1" />
          <p rt="18.981" x="355.2764" y="11301.07" v="89862" z="1" s="M+H+2" />
          <p rt="18.969" x="356.2796" y="2094.01" v="20958" z="1" s="M+H+3" />
        </MSPeaks>
      </Spectrum>
    </Compound>
    <Compound algo="FindByMolecularFeature">
      <Location m="405.1729" rt="18.981" y="51573" v="725633" />
      <Spectrum type="MFE" cpdAlgo="FindByMolecularFeature">
        <MSDetails p="+" />
        <Device type="TimeOfFlight" />
        <MSPeaks>
          <p rt="18.983" x="406.1802" y="51573.45" v="464908" z="1" s="M+H" />
          <p rt="18.978" x="407.1856" y="23751.00" v="206101" z="1" s="M+H+1" />
          <p rt="18.982" x="408.1893" y="5892.21" v="54623" z="1" s="M+H+2" />
        </MSPeaks>
      </Spectrum>
    </Compound>
    <Compound algo="FindByMolecularFeature">
      <Location m="374.2435" rt="18.984" y="104033" v="1109975" />
      <Spectrum type="MFE" cpdAlgo="FindByMolecularFeature">
        <MSDetails p="+" />
        <Device type="TimeOfFlight" />
        <MSPeaks>
          <p rt="18.984" x="375.2508" y="104032.59" v="899516" z="1" s="M+H" />
          <p rt="18.984" x="376.2545" y="24043.95" v="210459" z="1" s="M+H+1" />
        </MSPeaks>
      </Spectrum>
    </Compound>
    <Compound algo="FindByMolecularFeature">
      <Location m="282.2560" rt="18.989" y="141626" v="1430138" />
      <Spectrum type="MFE" cpdAlgo="FindByMolecularFeature">
        <MSDetails p="+" />
        <Device type="TimeOfFlight" />
        <MSPeaks>
          <p rt="18.988" x="283.2633" y="141625.69" v="1149933" z="1" s="M+H" />
          <p rt="18.988" x="284.2665" y="29095.40" v="237346" z="1" s="M+H+1" />
          <p rt="19.000" x="285.2694" y="4788.80" v="42859" z="1" s="M+H+2" />
        </MSPeaks>
      </Spectrum>
    </Compound>
    <Compound algo="FindByMolecularFeature">
      <Location m="264.2453" rt="18.989" y="98624" v="976286" />
      <Spectrum type="MFE" cpdAlgo="FindByMolecularFeature">
        <MSDetails p="+" />
        <Device type="TimeOfFlight" />
        <MSPeaks>
          <p rt="18.988" x="265.2526" y="98624.41" v="797099" z="1" s="M+H" />
          <p rt="18.987" x="266.2559" y="18689.09" v="150269" z="1" s="M+H+1" />
          <p rt="19.036" x="267.2663" y="2789.16" v="28918" z="1" s="M+H+2" />
        </MSPeaks>
      </Spectrum>
    </Compound>
    <Compound algo="FindByMolecularFeature">
      <Location m="511.4085" rt="19.003" y="123348" v="2301727" />
      <Spectrum type="MFE" cpdAlgo="FindByMolecularFeature">
        <MSDetails p="+" />
        <Device type="TimeOfFlight" />
        <MSPeaks>
          <p rt="19.004" x="512.4158" y="123347.92" v="1727488" z="1" s="M+H" />
          <p rt="19.000" x="513.4189" y="34640.57" v="466523" z="1" s="M+H+1" />
          <p rt="19.003" x="514.4204" y="7963.29" v="90337" z="1" s="M+H+2" />
          <p rt="18.994" x="515.4206" y="1429.32" v="17378" z="1" s="M+H+3" />
        </MSPeaks>
      </Spectrum>
    </Compound>
    <Compound algo="FindByMolecularFeature">
      <Location m="253.2412" rt="19.013" y="739681" v="7831488" />
      <Spectrum type="MFE" cpdAlgo="FindByMolecularFeature">
        <MSDetails p="+" />
        <Device type="TimeOfFlight" />
        <MSPeaks>
          <p rt="19.013" x="254.2485" y="739681.00" v="6525052" z="1" s="M+H" />
          <p rt="19.012" x="255.2514" y="129288.48" v="1145810" z="1" s="M+H+1" />
          <p rt="19.015" x="256.2546" y="13120.78" v="111459" z="1" s="M+H+2" />
          <p rt="18.997" x="257.2586" y="760.43" v="6374" z="1" s="M+H+3" />
          <p rt="19.016" x="507.4880" y="2820.28" v="15847" z="1" s="2M+H" />
          <p rt="19.009" x="508.4930" y="1339.62" v="5549" z="1" s="2M+H+1" />
        </MSPeaks>
      </Spectrum>
    </Compound>
    <Compound algo="FindByMolecularFeature">
      <Location m="467.3822" rt="19.079" y="119398" v="2227943" />
      <Spectrum type="MFE" cpdAlgo="FindByMolecularFeature">
        <MSDetails p="+" />
        <Device type="TimeOfFlight" />
        <MSPeaks>
          <p rt="19.079" x="468.3895" y="119398.27" v="1676672" z="1" s="M+H" />
          <p rt="19.080" x="469.3927" y="32610.31" v="450452" z="1" s="M+H+1" />
          <p rt="19.073" x="470.3934" y="6757.03" v="89609" z="1" s="M+H+2" />
          <p rt="19.081" x="471.3946" y="867.62" v="11210" z="1" s="M+H+3" />
        </MSPeaks>
      </Spectrum>
    </Compound>
    <Compound algo="FindByMolecularFeature">
      <Location m="423.3561" rt="19.150" y="88376" v="1668530" />
      <Spectrum type="MFE" cpdAlgo="FindByMolecularFeature">
        <MSDetails p="+" />
        <Device type="TimeOfFlight" />
        <MSPeaks>
          <p rt="19.151" x="424.3634" y="88376.48" v="1304712" z="1" s="M+H" />
          <p rt="19.145" x="425.3667" y="23700.38" v="298590" z="1" s="M+H+1" />
          <p rt="19.160" x="426.3671" y="4659.19" v="65229" z="1" s="M+H+2" />
        </MSPeaks>
      </Spectrum>
    </Compound>
    <Compound algo="FindByMolecularFeature">
      <Location m="365.2931" rt="19.184" y="186111" v="1967460" />
      <Spectrum type="MFE" cpdAlgo="FindByMolecularFeature">
        <MSDetails p="+" />
        <Device type="TimeOfFlight" />
        <MSPeaks>
          <p rt="19.184" x="366.3004" y="186110.50" v="1506290" z="1" s="M+H" />
          <p rt="19.184" x="367.3034" y="47427.61" v="384214" z="1" s="M+H+1" />
          <p rt="19.185" x="368.3066" y="7696.78" v="62932" z="1" s="M+H+2" />
          <p rt="19.164" x="369.3093" y="1493.27" v="14025" z="1" s="M+H+3" />
        </MSPeaks>
      </Spectrum>
    </Compound>
    <Compound algo="FindByMolecularFeature">
      <Location m="430.3451" rt="19.447" y="200171" v="2141548" />
      <Spectrum type="MFE" cpdAlgo="FindByMolecularFeature">
        <MSDetails p="+" />
        <Device type="TimeOfFlight" />
        <MSPeaks>
          <p rt="19.447" x="431.3523" y="200170.91" v="1566758" z="1" s="M+H" />
          <p rt="19.447" x="432.3557" y="60422.44" v="479367" z="1" s="M+H+1" />
          <p rt="19.448" x="433.3587" y="10794.25" v="83442" z="1" s="M+H+2" />
          <p rt="19.449" x="434.3603" y="1583.55" v="11981" z="1" s="M+H+3" />
        </MSPeaks>
      </Spectrum>
    </Compound>
    <Compound algo="FindByMolecularFeature">
      <Location m="452.3270" rt="19.448" y="187356" v="2074002" />
      <Spectrum type="MFE" cpdAlgo="FindByMolecularFeature">
        <MSDetails p="+" />
        <Device type="TimeOfFlight" />
        <MSPeaks>
          <p rt="19.447" x="453.3343" y="187356.45" v="1512921" z="1" s="M+H" />
          <p rt="19.449" x="454.3375" y="56975.69" v="466041" z="1" s="M+H+1" />
          <p rt="19.450" x="455.3449" y="12511.76" v="95040" z="1" s="M+H+2" />
        </MSPeaks>
      </Spectrum>
    </Compound>
    <Compound algo="FindByMolecularFeature">
      <Location m="339.2775" rt="19.466" y="117172" v="985472" />
      <Spectrum type="MFE" cpdAlgo="FindByMolecularFeature">
        <MSDetails p="+" />
        <Device type="TimeOfFlight" />
        <MSPeaks>
          <p rt="19.465" x="340.2848" y="117171.88" v="812739" z="1" s="M+H" />
          <p rt="19.470" x="341.2879" y="23140.53" v="153009" z="1" s="M+H+1" />
          <p rt="19.474" x="342.2901" y="3181.92" v="19724" z="1" s="M+H+2" />
        </MSPeaks>
      </Spectrum>
    </Compound>
    <Compound algo="FindByMolecularFeature">
      <Location m="280.2403" rt="19.485" y="56500" v="477221" />
      <Spectrum type="MFE" cpdAlgo="FindByMolecularFeature">
        <MSDetails p="+" />
        <Device type="TimeOfFlight" />
        <MSPeaks>
          <p rt="19.485" x="281.2476" y="56500.26" v="391907" z="1" s="M+H" />
          <p rt="19.485" x="282.2515" y="11064.63" v="85314" z="1" s="M+H+1" />
        </MSPeaks>
      </Spectrum>
    </Compound>
    <Compound algo="FindByMolecularFeature">
      <Location m="280.2408" rt="19.730" y="101535" v="976904" />
      <Spectrum type="MFE" cpdAlgo="FindByMolecularFeature">
        <MSDetails p="+" />
        <Device type="TimeOfFlight" />
        <MSPeaks>
          <p rt="19.730" x="281.2481" y="101534.90" v="815219" z="1" s="M+H" />
          <p rt="19.730" x="282.2512" y="19913.90" v="161685" z="1" s="M+H+1" />
        </MSPeaks>
      </Spectrum>
    </Compound>
    <Compound algo="FindByMolecularFeature">
      <Location m="617.4205" rt="19.738" y="54186" v="736249" />
      <Spectrum type="MFE" cpdAlgo="FindByMolecularFeature">
        <MSDetails p="+" />
        <Device type="TimeOfFlight" />
        <MSPeaks>
          <p rt="19.757" x="618.4278" y="54186.43" v="370139" z="1" s="M+H" />
          <p rt="19.704" x="619.4312" y="24021.31" v="297493" z="1" s="M+H+1" />
          <p rt="19.713" x="620.4346" y="5554.97" v="68617" z="1" s="M+H+2" />
        </MSPeaks>
      </Spectrum>
    </Compound>
    <Compound algo="FindByMolecularFeature">
      <Location m="339.2779" rt="19.757" y="495653" v="5599546" />
      <Spectrum type="MFE" cpdAlgo="FindByMolecularFeature">
        <MSDetails p="+" />
        <Device type="TimeOfFlight" />
        <MSPeaks>
          <p rt="19.757" x="340.2852" y="495652.78" v="4460877" z="1" s="M+H" />
          <p rt="19.756" x="341.2880" y="111612.46" v="1003331" z="1" s="M+H+1" />
          <p rt="19.750" x="342.2906" y="14113.72" v="118886" z="1" s="M+H+2" />
          <p rt="19.765" x="343.2923" y="1916.55" v="16451" z="1" s="M+H+3" />
        </MSPeaks>
      </Spectrum>
    </Compound>
    <Compound algo="FindByMolecularFeature">
      <Location m="262.2297" rt="19.864" y="113561" v="1479651" />
      <Spectrum type="MFE" cpdAlgo="FindByMolecularFeature">
        <MSDetails p="+" />
        <Device type="TimeOfFlight" />
        <MSPeaks>
          <p rt="19.864" x="263.2369" y="113560.74" v="1232613" z="1" s="M+H" />
          <p rt="19.866" x="264.2401" y="21860.48" v="224651" z="1" s="M+H+1" />
          <p rt="19.835" x="265.2495" y="2331.97" v="22386" z="1" s="M+H+2" />
        </MSPeaks>
      </Spectrum>
    </Compound>
    <Compound algo="FindByMolecularFeature">
      <Location m="279.2568" rt="19.866" y="782637" v="7659379" />
      <Spectrum type="MFE" cpdAlgo="FindByMolecularFeature">
        <MSDetails p="+" />
        <Device type="TimeOfFlight" />
        <MSPeaks>
          <p rt="19.866" x="280.2641" y="782636.81" v="6212441" z="1" s="M+H" />
          <p rt="19.867" x="281.2663" y="171315.80" v="1313902" z="1" s="M+H+1" />
          <p rt="19.863" x="282.2690" y="17854.01" v="133036" z="1" s="M+H+2" />
        </MSPeaks>
      </Spectrum>
    </Compound>
    <Compound algo="FindByMolecularFeature">
      <Location m="328.1530" rt="19.944" y="1528701" v="14455719" />
      <Spectrum type="MFE" cpdAlgo="FindByMolecularFeature">
        <MSDetails p="+" />
        <Device type="TimeOfFlight" />
        <MSPeaks>
          <p rt="19.944" x="329.1602" y="1528701.13" v="11813016" z="1" s="M+H" />
          <p rt="19.945" x="330.1633" y="266336.97" v="2262829" z="1" s="M+H+1" />
          <p rt="19.947" x="331.1654" y="42580.42" v="334080" z="1" s="M+H+2" />
          <p rt="19.954" x="332.1685" y="5434.77" v="45794" z="1" s="M+H+3" />
        </MSPeaks>
      </Spectrum>
    </Compound>
    <Compound algo="FindByMolecularFeature">
      <Location m="212.0685" rt="19.945" y="77812" v="792277" />
      <Spectrum type="MFE" cpdAlgo="FindByMolecularFeature">
        <MSDetails p="+" />
        <Device type="TimeOfFlight" />
        <MSPeaks>
          <p rt="19.945" x="213.0757" y="77812.13" v="695241" z="1" s="M+H" />
          <p rt="19.946" x="214.0807" y="9101.97" v="79327" z="1" s="M+H+1" />
          <p rt="19.960" x="215.0838" y="1864.97" v="17708" z="1" s="M+H+2" />
        </MSPeaks>
      </Spectrum>
    </Compound>
    <Compound algo="FindByMolecularFeature">
      <Location m="128.0110" rt="19.945" y="89497" v="736625" />
      <Spectrum type="MFE" cpdAlgo="FindByMolecularFeature">
        <MSDetails p="+" />
        <Device type="TimeOfFlight" />
        <MSPeaks>
          <p rt="19.944" x="129.0183" y="89496.60" v="688382" z="1" s="M+H" />
          <p rt="19.957" x="130.0211" y="4601.28" v="42596" z="1" s="M+H+1" />
          <p rt="19.952" x="131.0220" y="995.81" v="5647" z="1" s="M+H+2" />
        </MSPeaks>
      </Spectrum>
    </Compound>
    <Compound algo="FindByMolecularFeature">
      <Location m="360.2154" rt="19.945" y="504160" v="5362026" />
      <Spectrum type="MFE" cpdAlgo="FindByMolecularFeature">
        <MSDetails p="+" />
        <Device type="TimeOfFlight" />
        <MSPeaks>
          <p rt="19.945" x="361.2227" y="504159.69" v="4358304" z="1" s="M+H" />
          <p rt="19.945" x="362.2258" y="99504.53" v="856318" z="1" s="M+H+1" />
          <p rt="19.948" x="363.2286" y="14570.60" v="116961" z="1" s="M+H+2" />
          <p rt="19.911" x="364.2239" y="2959.46" v="30444" z="1" s="M+H+3" />
        </MSPeaks>
      </Spectrum>
    </Compound>
    <Compound algo="FindByMolecularFeature">
      <Location m="272.0900" rt="19.945" y="201754" v="2007374" />
      <Spectrum type="MFE" cpdAlgo="FindByMolecularFeature">
        <MSDetails p="+" />
        <Device type="TimeOfFlight" />
        <MSPeaks>
          <p rt="19.945" x="273.0972" y="201754.36" v="1721656" z="1" s="M+H" />
          <p rt="19.946" x="274.1004" y="27627.75" v="242223" z="1" s="M+H+1" />
          <p rt="19.950" x="275.1025" y="4937.77" v="43495" z="1" s="M+H+2" />
        </MSPeaks>
      </Spectrum>
    </Compound>
    <Compound algo="FindByMolecularFeature">
      <Location m="216.0270" rt="19.945" y="81946" v="745055" />
      <Spectrum type="MFE" cpdAlgo="FindByMolecularFeature">
        <MSDetails p="+" />
        <Device type="TimeOfFlight" />
        <MSPeaks>
          <p rt="19.946" x="217.0342" y="81946.25" v="670982" z="1" s="M+H" />
          <p rt="19.944" x="218.0377" y="7801.46" v="61293" z="1" s="M+H+1" />
          <p rt="19.942" x="219.0398" y="1839.89" v="12779" z="1" s="M+H+2" />
        </MSPeaks>
      </Spectrum>
    </Compound>
    <Compound algo="FindByMolecularFeature">
      <Location m="258.1470" rt="19.946" y="149441" v="1475981" />
      <Spectrum type="MFE" cpdAlgo="FindByMolecularFeature">
        <MSDetails p="+" />
        <Device type="TimeOfFlight" />
        <MSPeaks>
          <p rt="19.946" x="259.1543" y="149441.25" v="1272261" z="1" s="M+H" />
          <p rt="19.943" x="260.1576" y="21222.28" v="174875" z="1" s="M+H+1" />
          <p rt="19.952" x="261.1595" y="3695.37" v="28844" z="1" s="M+H+2" />
        </MSPeaks>
      </Spectrum>
    </Compound>
    <Compound algo="FindByMolecularFeature">
      <Location m="184.0737" rt="19.946" y="112290" v="1124634" />
      <Spectrum type="MFE" cpdAlgo="FindByMolecularFeature">
        <MSDetails p="+" />
        <Device type="TimeOfFlight" />
        <MSPeaks>
          <p rt="19.946" x="185.0810" y="112289.71" v="1000990" z="1" s="M+H" />
          <p rt="19.945" x="186.0846" y="11671.87" v="102931" z="1" s="M+H+1" />
          <p rt="19.953" x="187.0879" y="2312.80" v="20714" z="1" s="M+H+2" />
        </MSPeaks>
      </Spectrum>
    </Compound>
    <Compound algo="FindByMolecularFeature">
      <Location m="268.1313" rt="19.946" y="67317" v="629792" />
      <Spectrum type="MFE" cpdAlgo="FindByMolecularFeature">
        <MSDetails p="+" />
        <Device type="TimeOfFlight" />
        <MSPeaks>
          <p rt="19.946" x="269.1386" y="67316.98" v="533968" z="1" s="M+H" />
          <p rt="19.943" x="270.1419" y="10203.05" v="84873" z="1" s="M+H+1" />
          <p rt="19.949" x="271.1461" y="2000.48" v="10952" z="1" s="M+H+2" />
        </MSPeaks>
      </Spectrum>
    </Compound>
    <Compound algo="FindByMolecularFeature">
      <Location m="402.2261" rt="19.946" y="5287854" v="58472740" />
      <Spectrum type="MFE" cpdAlgo="FindByMolecularFeature">
        <MSDetails p="+" />
        <Device type="TimeOfFlight" />
        <MSPeaks>
          <p rt="19.946" x="403.2334" y="5287854.00" v="46064392" z="1" sat="true" s="M+H" />
          <p rt="19.945" x="404.2371" y="1193921.75" v="10478465" z="1" s="M+H+1" />
          <p rt="19.945" x="405.2391" y="200133.78" v="1666810" z="1" s="M+H+2" />
          <p rt="19.946" x="406.2414" y="27787.54" v="235798" z="1" s="M+H+3" />
          <p rt="19.944" x="407.2461" y="3022.78" v="27280" z="1" s="M+H+4" />
        </MSPeaks>
      </Spectrum>
    </Compound>
    <Compound algo="FindByMolecularFeature">
      <Location m="156.0058" rt="19.946" y="71407" v="695184" />
      <Spectrum type="MFE" cpdAlgo="FindByMolecularFeature">
        <MSDetails p="+" />
        <Device type="TimeOfFlight" />
        <MSPeaks>
          <p rt="19.946" x="157.0131" y="71407.05" v="647766" z="1" s="M+H" />
          <p rt="19.947" x="158.0146" y="5630.06" v="40207" z="1" s="M+H+1" />
          <p rt="19.943" x="159.0170" y="1792.77" v="7210" z="1" s="M+H+2" />
        </MSPeaks>
      </Spectrum>
    </Compound>
    <Compound algo="FindByMolecularFeature">
      <Location m="299.2825" rt="19.951" y="128330" v="1583049" />
      <Spectrum type="MFE" cpdAlgo="FindByMolecularFeature">
        <MSDetails p="+" />
        <Device type="TimeOfFlight" />
        <MSPeaks>
          <p rt="19.952" x="300.2898" y="128329.88" v="1292517" z="1" s="M+H" />
          <p rt="19.947" x="301.2933" y="25714.15" v="259006" z="1" s="M+H+1" />
          <p rt="19.943" x="302.2961" y="3222.46" v="31527" z="1" s="M+H+2" />
        </MSPeaks>
      </Spectrum>
    </Compound>
    <Compound algo="FindByMolecularFeature">
      <Location m="440.1818" rt="19.951" y="374725" v="5192459" />
      <Spectrum type="MFE" cpdAlgo="FindByMolecularFeature">
        <MSDetails p="+" />
        <Device type="TimeOfFlight" />
        <MSPeaks>
          <p rt="19.951" x="441.1890" y="374725.38" v="3917916" z="1" s="M+H" />
          <p rt="19.950" x="442.1922" y="81632.73" v="796529" z="1" s="M+H+1" />
          <p rt="19.951" x="443.1901" y="35914.92" v="380203" z="1" s="M+H+2" />
          <p rt="19.951" x="444.1922" y="7652.40" v="79344" z="1" s="M+H+3" />
          <p rt="19.951" x="445.1917" y="1901.70" v="18467" z="1" s="M+H+4" />
        </MSPeaks>
      </Spectrum>
    </Compound>
    <Compound algo="FindByMolecularFeature">
      <Location m="826.4342" rt="19.954" y="1057540" v="15486731" />
      <Spectrum type="MFE" cpdAlgo="FindByMolecularFeature">
        <MSDetails p="+" />
        <Device type="TimeOfFlight" />
        <MSPeaks>
          <p rt="19.954" x="827.4415" y="1057540.25" v="9596744" z="1" s="M+H" />
          <p rt="19.953" x="828.4445" y="478120.50" v="4396593" z="1" s="M+H+1" />
          <p rt="19.953" x="829.4465" y="131791.91" v="1190963" z="1" s="M+H+2" />
          <p rt="19.953" x="830.4486" y="27344.21" v="255964" z="1" s="M+H+3" />
          <p rt="19.955" x="831.4513" y="5129.21" v="46468" z="1" s="M+H+4" />
        </MSPeaks>
      </Spectrum>
    </Compound>
    <Compound algo="FindByMolecularFeature">
      <Location m="424.2081" rt="19.959" y="3339569" v="59059744" />
      <Spectrum type="MFE" cpdAlgo="FindByMolecularFeature">
        <MSDetails p="+" />
        <Device type="TimeOfFlight" />
        <MSPeaks>
          <p rt="19.960" x="425.2154" y="3339569.00" v="47402600" z="1" sat="true" s="M+H" />
          <p rt="19.957" x="426.2190" y="702673.06" v="9779606" z="1" s="M+H+1" />
          <p rt="19.956" x="427.2208" y="116477.63" v="1654130" z="1" s="M+H+2" />
          <p rt="19.953" x="428.2233" y="14545.63" v="199912" z="1" s="M+H+3" />
          <p rt="19.958" x="429.2225" y="1726.99" v="23497" z="1" s="M+H+4" />
        </MSPeaks>
      </Spectrum>
    </Compound>
    <Compound algo="FindByMolecularFeature">
      <Location m="408.2337" rt="19.965" y="51777" v="1149073" />
      <Spectrum type="MFE" cpdAlgo="FindByMolecularFeature">
        <MSDetails p="+" />
        <Device type="TimeOfFlight" />
        <MSPeaks>
          <p rt="19.966" x="409.2410" y="51777.20" v="901497" z="1" s="M+H" />
          <p rt="19.959" x="410.2442" y="12155.87" v="211652" z="1" s="M+H+1" />
          <p rt="19.959" x="411.2463" y="2927.25" v="35924" z="1" s="M+H+2" />
        </MSPeaks>
      </Spectrum>
    </Compound>
    <Compound algo="FindByMolecularFeature">
      <Location m="447.2834" rt="19.965" y="82664" v="1751269" />
      <Spectrum type="MFE" cpdAlgo="FindByMolecularFeature">
        <MSDetails p="+" />
        <Device type="TimeOfFlight" />
        <MSPeaks>
          <p rt="19.968" x="448.2907" y="82663.81" v="1437576" z="1" s="M+H" />
          <p rt="19.954" x="449.2937" y="22011.41" v="258721" z="1" s="M+H+1" />
          <p rt="19.961" x="450.2964" y="4258.22" v="48654" z="1" s="M+H+2" />
          <p rt="19.966" x="451.3026" y="566.26" v="6318" z="1" s="M+H+3" />
        </MSPeaks>
      </Spectrum>
    </Compound>
    <Compound algo="FindByMolecularFeature">
      <Location m="339.2779" rt="19.971" y="317374" v="3305520" />
      <Spectrum type="MFE" cpdAlgo="FindByMolecularFeature">
        <MSDetails p="+" />
        <Device type="TimeOfFlight" />
        <MSPeaks>
          <p rt="19.971" x="340.2851" y="317373.91" v="2645050" z="1" s="M+H" />
          <p rt="19.970" x="341.2882" y="68771.62" v="573071" z="1" s="M+H+1" />
          <p rt="19.963" x="342.2912" y="8535.54" v="76009" z="1" s="M+H+2" />
          <p rt="19.973" x="343.2935" y="1413.84" v="11390" z="1" s="M+H+3" />
        </MSPeaks>
      </Spectrum>
    </Compound>
    <Compound algo="FindByMolecularFeature">
      <Location m="617.4203" rt="19.982" y="52191" v="695570" />
      <Spectrum type="MFE" cpdAlgo="FindByMolecularFeature">
        <MSDetails p="+" />
        <Device type="TimeOfFlight" />
        <MSPeaks>
          <p rt="19.982" x="618.4276" y="52191.03" v="419952" z="1" s="M+H" />
          <p rt="19.983" x="619.4316" y="26703.46" v="214108" z="1" s="M+H+1" />
          <p rt="19.980" x="620.4357" y="7042.05" v="61510" z="1" s="M+H+2" />
        </MSPeaks>
      </Spectrum>
    </Compound>
    <Compound algo="FindByMolecularFeature">
      <Location m="701.5288" rt="20.025" y="64142" v="1445621" />
      <Spectrum type="MFE" cpdAlgo="FindByMolecularFeature">
        <MSDetails p="+" />
        <Device type="TimeOfFlight" />
        <MSPeaks>
          <p rt="20.019" x="702.5361" y="64142.11" v="1018935" z="1" s="M+H" />
          <p rt="20.044" x="703.5393" y="25932.89" v="313904" z="1" s="M+H+1" />
          <p rt="20.012" x="704.5415" y="7087.64" v="92708" z="1" s="M+H+2" />
          <p rt="20.029" x="705.5409" y="1537.80" v="20075" z="1" s="M+H+3" />
        </MSPeaks>
      </Spectrum>
    </Compound>
    <Compound algo="FindByMolecularFeature">
      <Location m="588.4390" rt="20.091" y="59489" v="920072" />
      <Spectrum type="MFE" cpdAlgo="FindByMolecularFeature">
        <MSDetails p="+" />
        <Device type="TimeOfFlight" />
        <MSPeaks>
          <p rt="20.090" x="589.4463" y="59489.20" v="597757" z="1" s="M+H" />
          <p rt="20.092" x="590.4494" y="24716.04" v="248075" z="1" s="M+H+1" />
          <p rt="20.091" x="591.4532" y="5965.36" v="61002" z="1" s="M+H+2" />
          <p rt="20.109" x="592.4587" y="1347.04" v="13239" z="1" s="M+H+3" />
        </MSPeaks>
      </Spectrum>
    </Compound>
    <Compound algo="FindByMolecularFeature">
      <Location m="262.2295" rt="20.162" y="65449" v="530605" />
      <Spectrum type="MFE" cpdAlgo="FindByMolecularFeature">
        <MSDetails p="+" />
        <Device type="TimeOfFlight" />
        <MSPeaks>
          <p rt="20.163" x="263.2368" y="65449.14" v="454442" z="1" s="M+H" />
          <p rt="20.156" x="264.2401" y="11756.48" v="76163" z="1" s="M+H+1" />
        </MSPeaks>
      </Spectrum>
    </Compound>
    <Compound algo="FindByMolecularFeature">
      <Location m="613.4767" rt="20.218" y="153669" v="3563338" />
      <Spectrum type="MFE" cpdAlgo="FindByMolecularFeature">
        <MSDetails p="+" />
        <Device type="TimeOfFlight" />
        <MSPeaks>
          <p rt="20.218" x="614.4840" y="153669.09" v="2481003" z="1" s="M+H" />
          <p rt="20.219" x="615.4871" y="51769.79" v="884776" z="1" s="M+H+1" />
          <p rt="20.214" x="616.4895" y="12151.75" v="178787" z="1" s="M+H+2" />
          <p rt="20.246" x="617.4922" y="1203.12" v="18772" z="1" s="M+H+3" />
        </MSPeaks>
      </Spectrum>
    </Compound>
    <Compound algo="FindByMolecularFeature">
      <Location m="279.2562" rt="20.228" y="88033" v="1342335" />
      <Spectrum type="MFE" cpdAlgo="FindByMolecularFeature">
        <MSDetails p="+" />
        <Device type="TimeOfFlight" />
        <MSPeaks>
          <p rt="20.231" x="280.2635" y="88032.74" v="1028742" z="1" s="M+H" />
          <p rt="20.221" x="281.2654" y="21318.85" v="287785" z="1" s="M+H+1" />
          <p rt="20.159" x="282.2727" y="2063.77" v="25808" z="1" s="M+H+2" />
        </MSPeaks>
      </Spectrum>
    </Compound>
    <Compound algo="FindByMolecularFeature">
      <Location m="341.2932" rt="20.296" y="67082" v="689253" />
      <Spectrum type="MFE" cpdAlgo="FindByMolecularFeature">
        <MSDetails p="+" />
        <Device type="TimeOfFlight" />
        <MSPeaks>
          <p rt="20.295" x="342.3005" y="67081.95" v="546318" z="1" s="M+H" />
          <p rt="20.298" x="343.3034" y="14998.66" v="122029" z="1" s="M+H+1" />
          <p rt="20.291" x="344.3065" y="2680.39" v="20906" z="1" s="M+H+2" />
        </MSPeaks>
      </Spectrum>
    </Compound>
    <Compound algo="FindByMolecularFeature">
      <Location m="569.4507" rt="20.318" y="218831" v="4815543" />
      <Spectrum type="MFE" cpdAlgo="FindByMolecularFeature">
        <MSDetails p="+" />
        <Device type="TimeOfFlight" />
        <MSPeaks>
          <p rt="20.319" x="570.4580" y="218831.06" v="3417534" z="1" s="M+H" />
          <p rt="20.317" x="571.4610" y="71001.31" v="1089044" z="1" s="M+H+1" />
          <p rt="20.322" x="572.4628" y="17657.20" v="276927" z="1" s="M+H+2" />
          <p rt="20.307" x="573.4645" y="2076.42" v="32037" z="1" s="M+H+3" />
        </MSPeaks>
      </Spectrum>
    </Compound>
    <Compound algo="FindByMolecularFeature">
      <Location m="601.4258" rt="20.323" y="110126" v="1358082" />
      <Spectrum type="MFE" cpdAlgo="FindByMolecularFeature">
        <MSDetails p="+" />
        <Device type="TimeOfFlight" />
        <MSPeaks>
          <p rt="20.323" x="602.4330" y="110125.90" v="894024" z="1" s="M+H" />
          <p rt="20.323" x="603.4362" y="45404.92" v="374918" z="1" s="M+H+1" />
          <p rt="20.320" x="604.4393" y="10594.60" v="89139" z="1" s="M+H+2" />
        </MSPeaks>
      </Spectrum>
    </Compound>
    <Compound algo="FindByMolecularFeature">
      <Location m="267.2563" rt="20.385" y="102309" v="1195358" />
      <Spectrum type="MFE" cpdAlgo="FindByMolecularFeature">
        <MSDetails p="+" />
        <Device type="TimeOfFlight" />
        <MSPeaks>
          <p rt="20.385" x="268.2636" y="102309.30" v="981993" z="1" s="M+H" />
          <p rt="20.385" x="269.2667" y="19720.65" v="193797" z="1" s="M+H+1" />
          <p rt="20.391" x="270.2706" y="2150.74" v="19567" z="1" s="M+H+2" />
        </MSPeaks>
      </Spectrum>
    </Compound>
    <Compound algo="FindByMolecularFeature">
      <Location m="525.4246" rt="20.418" y="281995" v="6407245" />
      <Spectrum type="MFE" cpdAlgo="FindByMolecularFeature">
        <MSDetails p="+" />
        <Device type="TimeOfFlight" />
        <MSPeaks>
          <p rt="20.416" x="526.4319" y="281994.81" v="4470376" z="1" s="M+H" />
          <p rt="20.422" x="527.4346" y="90429.05" v="1589019" z="1" s="M+H+1" />
          <p rt="20.422" x="528.4361" y="19454.97" v="300850" z="1" s="M+H+2" />
          <p rt="20.415" x="529.4367" y="3056.50" v="47001" z="1" s="M+H+3" />
        </MSPeaks>
      </Spectrum>
    </Compound>
    <Compound algo="FindByMolecularFeature">
      <Location m="761.4659" rt="20.504" y="82035" v="821328" />
      <Spectrum type="MFE" cpdAlgo="FindByMolecularFeature">
        <MSDetails p="+" />
        <Device type="TimeOfFlight" />
        <MSPeaks>
          <p rt="20.505" x="762.4732" y="82035.41" v="548869" z="1" s="M+H" />
          <p rt="20.503" x="763.4765" y="40279.91" v="272460" z="1" s="M+H+1" />
        </MSPeaks>
      </Spectrum>
    </Compound>
    <Compound algo="FindByMolecularFeature">
      <Location m="408.1954" rt="20.506" y="67311" v="1528564" />
      <Spectrum type="MFE" cpdAlgo="FindByMolecularFeature">
        <MSDetails p="+" />
        <Device type="TimeOfFlight" />
        <MSPeaks>
          <p rt="20.502" x="205.1053" y="3908.64" v="30986" z="2" s="M+2H" />
          <p rt="20.502" x="205.6070" y="1229.92" v="6077" z="2" s="M+2H+1" />
          <p rt="20.504" x="206.1085" y="6955.21" v="59996" z="2" s="M+2H+2" />
          <p rt="20.510" x="206.6077" y="1696.16" v="14170" z="2" s="M+2H+3" />
          <p rt="20.509" x="207.1161" y="1575.94" v="23496" z="2" s="M+2H+4" />
          <p rt="20.505" x="409.2026" y="40541.27" v="349982" z="1" s="M+H" />
          <p rt="20.505" x="410.2061" y="10653.42" v="88694" z="1" s="M+H+1" />
          <p rt="20.507" x="411.2043" y="67310.59" v="580181" z="1" s="M+H+2" />
          <p rt="20.507" x="412.2077" y="17719.51" v="151893" z="1" s="M+H+3" />
          <p rt="20.506" x="413.2013" y="25972.73" v="223088" z="1" s="M+H+4" />
        </MSPeaks>
      </Spectrum>
    </Compound>
    <Compound algo="FindByMolecularFeature">
      <Location m="764.4759" rt="20.507" y="67960" v="696718" />
      <Spectrum type="MFE" cpdAlgo="FindByMolecularFeature">
        <MSDetails p="+" />
        <Device type="TimeOfFlight" />
        <MSPeaks>
          <p rt="20.507" x="383.2452" y="67960.16" v="480223" z="2" s="M+2H" />
          <p rt="20.508" x="383.7463" y="30982.09" v="216495" z="2" s="M+2H+1" />
        </MSPeaks>
      </Spectrum>
    </Compound>
    <Compound algo="FindByMolecularFeature">
      <Location m="376.2593" rt="20.508" y="257855" v="2621004" />
      <Spectrum type="MFE" cpdAlgo="FindByMolecularFeature">
        <MSDetails p="+" />
        <Device type="TimeOfFlight" />
        <MSPeaks>
          <p rt="20.508" x="377.2666" y="257854.81" v="2076257" z="1" s="M+H" />
          <p rt="20.508" x="378.2699" y="57061.87" v="463196" z="1" s="M+H+1" />
          <p rt="20.506" x="379.2741" y="9688.70" v="73331" z="1" s="M+H+2" />
          <p rt="20.509" x="380.2738" y="1013.68" v="8220" z="1" s="M+H+3" />
        </MSPeaks>
      </Spectrum>
    </Compound>
    <Compound algo="FindByMolecularFeature">
      <Location m="354.2772" rt="20.511" y="213606" v="2241012" />
      <Spectrum type="MFE" cpdAlgo="FindByMolecularFeature">
        <MSDetails p="+" />
        <Device type="TimeOfFlight" />
        <MSPeaks>
          <p rt="20.511" x="355.2845" y="213605.67" v="1775630" z="1" s="M+H" />
          <p rt="20.514" x="356.2877" y="46383.29" v="407886" z="1" s="M+H+1" />
          <p rt="20.501" x="357.2909" y="7752.89" v="48134" z="1" s="M+H+2" />
          <p rt="20.489" x="358.2933" y="1557.94" v="9363" z="1" s="M+H+3" />
        </MSPeaks>
      </Spectrum>
    </Compound>
    <Compound algo="FindByMolecularFeature">
      <Location m="262.2297" rt="20.511" y="294147" v="3088205" />
      <Spectrum type="MFE" cpdAlgo="FindByMolecularFeature">
        <MSDetails p="+" />
        <Device type="TimeOfFlight" />
        <MSPeaks>
          <p rt="20.512" x="263.2370" y="294147.00" v="2581011" z="1" s="M+H" />
          <p rt="20.509" x="264.2402" y="58115.36" v="507194" z="1" s="M+H+1" />
        </MSPeaks>
      </Spectrum>
    </Compound>
    <Compound algo="FindByMolecularFeature">
      <Location m="336.2667" rt="20.511" y="147891" v="1555124" />
      <Spectrum type="MFE" cpdAlgo="FindByMolecularFeature">
        <MSDetails p="+" />
        <Device type="TimeOfFlight" />
        <MSPeaks>
          <p rt="20.511" x="337.2740" y="147890.89" v="1268422" z="1" s="M+H" />
          <p rt="20.514" x="338.2772" y="33512.69" v="286702" z="1" s="M+H+1" />
        </MSPeaks>
      </Spectrum>
    </Compound>
    <Compound algo="FindByMolecularFeature">
      <Location m="481.3984" rt="20.513" y="325336" v="7058227" />
      <Spectrum type="MFE" cpdAlgo="FindByMolecularFeature">
        <MSDetails p="+" />
        <Device type="TimeOfFlight" />
        <MSPeaks>
          <p rt="20.512" x="482.4057" y="325336.06" v="5255856" z="1" s="M+H" />
          <p rt="20.517" x="483.4087" y="86334.55" v="1500390" z="1" s="M+H+1" />
          <p rt="20.509" x="484.4108" y="17043.44" v="262633" z="1" s="M+H+2" />
          <p rt="20.514" x="485.4116" y="2569.21" v="39348" z="1" s="M+H+3" />
        </MSPeaks>
      </Spectrum>
    </Compound>
    <Compound algo="FindByMolecularFeature">
      <Location m="244.2190" rt="20.513" y="91263" v="936006" />
      <Spectrum type="MFE" cpdAlgo="FindByMolecularFeature">
        <MSDetails p="+" />
        <Device type="TimeOfFlight" />
        <MSPeaks>
          <p rt="20.514" x="245.2263" y="91263.49" v="790904" z="1" s="M+H" />
          <p rt="20.510" x="246.2297" y="17112.71" v="145102" z="1" s="M+H+1" />
        </MSPeaks>
      </Spectrum>
    </Compound>
    <Compound algo="FindByMolecularFeature">
      <Location m="324.2665" rt="20.540" y="67224" v="672708" />
      <Spectrum type="MFE" cpdAlgo="FindByMolecularFeature">
        <MSDetails p="+" />
        <Device type="TimeOfFlight" />
        <MSPeaks>
          <p rt="20.549" x="325.2738" y="67223.74" v="625717" z="1" s="M+H" />
          <p rt="20.505" x="326.2770" y="17084.04" v="33797" z="1" s="M+H+1" />
          <p rt="20.506" x="327.2742" y="2298.35" v="13194" z="1" s="M+H+2" />
        </MSPeaks>
      </Spectrum>
    </Compound>
    <Compound algo="FindByMolecularFeature">
      <Location m="306.2559" rt="20.553" y="112495" v="1250328" />
      <Spectrum type="MFE" cpdAlgo="FindByMolecularFeature">
        <MSDetails p="+" />
        <Device type="TimeOfFlight" />
        <MSPeaks>
          <p rt="20.553" x="307.2632" y="112494.66" v="1035378" z="1" s="M+H" />
          <p rt="20.551" x="308.2672" y="24088.54" v="214950" z="1" s="M+H+1" />
        </MSPeaks>
      </Spectrum>
    </Compound>
    <Compound algo="FindByMolecularFeature">
      <Location m="346.2485" rt="20.567" y="130978" v="1625760" />
      <Spectrum type="MFE" cpdAlgo="FindByMolecularFeature">
        <MSDetails p="+" />
        <Device type="TimeOfFlight" />
        <MSPeaks>
          <p rt="20.568" x="347.2558" y="130977.96" v="1333725" z="1" s="M+H" />
          <p rt="20.567" x="348.2588" y="28588.62" v="292035" z="1" s="M+H+1" />
        </MSPeaks>
      </Spectrum>
    </Compound>
    <Compound algo="FindByMolecularFeature">
      <Location m="325.2987" rt="20.584" y="1440118" v="15764769" />
      <Spectrum type="MFE" cpdAlgo="FindByMolecularFeature">
        <MSDetails p="+" />
        <Device type="TimeOfFlight" />
        <MSPeaks>
          <p rt="20.584" x="326.3060" y="1440118.38" v="12682666" z="1" s="M+H" />
          <p rt="20.584" x="327.3091" y="322548.09" v="2739153" z="1" s="M+H+1" />
          <p rt="20.584" x="328.3120" y="36531.10" v="310384" z="1" s="M+H+2" />
          <p rt="20.590" x="329.3150" y="3947.89" v="32567" z="1" s="M+H+3" />
        </MSPeaks>
      </Spectrum>
    </Compound>
    <Compound algo="FindByMolecularFeature">
      <Location m="347.2798" rt="20.600" y="104873" v="1093158" />
      <Spectrum type="MFE" cpdAlgo="FindByMolecularFeature">
        <MSDetails p="+" />
        <Device type="TimeOfFlight" />
        <MSPeaks>
          <p rt="20.599" x="348.2871" y="104873.02" v="880310" z="1" s="M+H" />
          <p rt="20.599" x="349.2901" y="24193.09" v="200981" z="1" s="M+H+1" />
          <p rt="20.637" x="350.2930" y="4388.13" v="11867" z="1" s="M+H+2" />
        </MSPeaks>
      </Spectrum>
    </Compound>
    <Compound algo="FindByMolecularFeature">
      <Location m="437.3721" rt="20.601" y="250464" v="5987282" />
      <Spectrum type="MFE" cpdAlgo="FindByMolecularFeature">
        <MSDetails p="+" />
        <Device type="TimeOfFlight" />
        <MSPeaks>
          <p rt="20.603" x="438.3793" y="250464.34" v="4660964" z="1" s="M+H" />
          <p rt="20.597" x="439.3820" y="66585.57" v="1116437" z="1" s="M+H+1" />
          <p rt="20.592" x="440.3824" y="12846.62" v="209881" z="1" s="M+H+2" />
        </MSPeaks>
      </Spectrum>
    </Compound>
    <Compound algo="FindByMolecularFeature">
      <Location m="450.3688" rt="20.642" y="134674" v="1324960" />
      <Spectrum type="MFE" cpdAlgo="FindByMolecularFeature">
        <MSDetails p="+" />
        <Device type="TimeOfFlight" />
        <MSPeaks>
          <p rt="20.643" x="451.3760" y="134673.89" v="967471" z="1" s="M+H" />
          <p rt="20.640" x="452.3798" y="39716.76" v="283652" z="1" s="M+H+1" />
          <p rt="20.638" x="453.3772" y="7895.36" v="52822" z="1" s="M+H+2" />
          <p rt="20.657" x="454.3753" y="2327.64" v="21016" z="1" s="M+H+3" />
        </MSPeaks>
      </Spectrum>
    </Compound>
    <Compound algo="FindByMolecularFeature">
      <Location m="599.4112" rt="20.644" y="625442" v="7337479" />
      <Spectrum type="MFE" cpdAlgo="FindByMolecularFeature">
        <MSDetails p="+" />
        <Device type="TimeOfFlight" />
        <MSPeaks>
          <p rt="20.644" x="600.4185" y="625442.06" v="4759298" z="1" s="M+H" />
          <p rt="20.643" x="601.4214" y="273755.28" v="2089755" z="1" s="M+H+1" />
          <p rt="20.641" x="602.4247" y="58512.79" v="416186" z="1" s="M+H+2" />
          <p rt="20.641" x="603.4263" y="7662.95" v="54503" z="1" s="M+H+3" />
          <p rt="20.637" x="604.4149" y="2290.95" v="17737" z="1" s="M+H+4" />
        </MSPeaks>
      </Spectrum>
    </Compound>
    <Compound algo="FindByMolecularFeature">
      <Location m="466.3432" rt="20.646" y="4125015" v="43228020" />
      <Spectrum type="MFE" cpdAlgo="FindByMolecularFeature">
        <MSDetails p="+" />
        <Device type="TimeOfFlight" />
        <MSPeaks>
          <p rt="20.646" x="467.3505" y="4125014.50" v="31656100" z="1" sat="true" s="M+H" />
          <p rt="20.645" x="468.3541" y="1258235.50" v="9687542" z="1" s="M+H+1" />
          <p rt="20.645" x="469.3567" y="212776.80" v="1658318" z="1" s="M+H+2" />
          <p rt="20.644" x="470.3596" y="25515.90" v="194113" z="1" s="M+H+3" />
          <p rt="20.627" x="471.3565" y="2677.75" v="31949" z="1" s="M+H+4" />
        </MSPeaks>
      </Spectrum>
    </Compound>
    <Compound algo="FindByMolecularFeature">
      <Location m="444.3612" rt="20.647" y="2035524" v="22863332" />
      <Spectrum type="MFE" cpdAlgo="FindByMolecularFeature">
        <MSDetails p="+" />
        <Device type="TimeOfFlight" />
        <MSPeaks>
          <p rt="20.647" x="445.3684" y="2035524.00" v="16852142" z="1" s="M+H" />
          <p rt="20.647" x="446.3718" y="606313.00" v="5024608" z="1" s="M+H+1" />
          <p rt="20.644" x="447.3743" y="103811.02" v="862445" z="1" s="M+H+2" />
          <p rt="20.647" x="448.3772" y="13217.81" v="112456" z="1" s="M+H+3" />
          <p rt="20.634" x="449.3769" y="1453.33" v="11681" z="1" s="M+H+4" />
        </MSPeaks>
      </Spectrum>
    </Compound>
    <Compound algo="FindByMolecularFeature">
      <Location m="408.3392" rt="20.647" y="99784" v="1200106" />
      <Spectrum type="MFE" cpdAlgo="FindByMolecularFeature">
        <MSDetails p="+" />
        <Device type="TimeOfFlight" />
        <MSPeaks>
          <p rt="20.647" x="409.3465" y="99784.00" v="859095" z="1" s="M+H" />
          <p rt="20.648" x="410.3497" y="32396.49" v="273355" z="1" s="M+H+1" />
          <p rt="20.655" x="411.3517" y="7553.28" v="62842" z="1" s="M+H+2" />
          <p rt="20.618" x="412.3566" y="490.03" v="4814" z="1" s="M+H+3" />
        </MSPeaks>
      </Spectrum>
    </Compound>
    <Compound algo="FindByMolecularFeature">
      <Location m="426.3503" rt="20.647" y="370009" v="4298361" />
      <Spectrum type="MFE" cpdAlgo="FindByMolecularFeature">
        <MSDetails p="+" />
        <Device type="TimeOfFlight" />
        <MSPeaks>
          <p rt="20.647" x="427.3575" y="370009.03" v="3114318" z="1" s="M+H" />
          <p rt="20.649" x="428.3606" y="114893.23" v="978981" z="1" s="M+H+1" />
          <p rt="20.643" x="429.3629" y="21544.80" v="182882" z="1" s="M+H+2" />
          <p rt="20.657" x="430.3660" y="2723.77" v="22180" z="1" s="M+H+3" />
        </MSPeaks>
      </Spectrum>
    </Compound>
    <Compound algo="FindByMolecularFeature">
      <Location m="482.3166" rt="20.649" y="115509" v="1387303" />
      <Spectrum type="MFE" cpdAlgo="FindByMolecularFeature">
        <MSDetails p="+" />
        <Device type="TimeOfFlight" />
        <MSPeaks>
          <p rt="20.649" x="483.3238" y="115509.03" v="930907" z="1" s="M+H" />
          <p rt="20.648" x="484.3275" y="38153.63" v="305064" z="1" s="M+H+1" />
          <p rt="20.649" x="485.3268" y="14772.23" v="119592" z="1" s="M+H+2" />
          <p rt="20.652" x="486.3298" y="3955.50" v="31739" z="1" s="M+H+3" />
        </MSPeaks>
      </Spectrum>
    </Compound>
    <Compound algo="FindByMolecularFeature">
      <Location m="278.2247" rt="20.649" y="271752" v="3118170" />
      <Spectrum type="MFE" cpdAlgo="FindByMolecularFeature">
        <MSDetails p="+" />
        <Device type="TimeOfFlight" />
        <MSPeaks>
          <p rt="20.649" x="279.2320" y="271751.91" v="2525197" z="1" s="M+H" />
          <p rt="20.648" x="280.2357" y="56380.59" v="515428" z="1" s="M+H+1" />
          <p rt="20.645" x="281.2455" y="5974.66" v="65566" z="1" s="M+H+2" />
          <p rt="20.654" x="282.2489" y="1034.31" v="11980" z="1" s="M+H+3" />
        </MSPeaks>
      </Spectrum>
    </Compound>
    <Compound algo="FindByMolecularFeature">
      <Location m="461.3870" rt="20.650" y="107377" v="1341299" />
      <Spectrum type="MFE" cpdAlgo="FindByMolecularFeature">
        <MSDetails p="+" />
        <Device type="TimeOfFlight" />
        <MSPeaks>
          <p rt="20.651" x="462.3943" y="107377.48" v="966896" z="1" s="M+H" />
          <p rt="20.650" x="463.3976" y="34885.52" v="313936" z="1" s="M+H+1" />
          <p rt="20.645" x="464.4003" y="6840.91" v="60467" z="1" s="M+H+2" />
        </MSPeaks>
      </Spectrum>
    </Compound>
    <Compound algo="FindByMolecularFeature">
      <Location m="910.7029" rt="20.651" y="172993" v="2245304" />
      <Spectrum type="MFE" cpdAlgo="FindByMolecularFeature">
        <MSDetails p="+" />
        <Device type="TimeOfFlight" />
        <MSPeaks>
          <p rt="20.651" x="911.7102" y="172993.39" v="1190029" z="1" s="M+H" />
          <p rt="20.652" x="912.7134" y="109359.49" v="751478" z="1" s="M+H+1" />
          <p rt="20.651" x="913.7163" y="34592.66" v="238411" z="1" s="M+H+2" />
          <p rt="20.652" x="914.7189" y="8167.76" v="55609" z="1" s="M+H+3" />
          <p rt="20.649" x="915.7224" y="1470.40" v="9776" z="1" s="M+H+4" />
        </MSPeaks>
      </Spectrum>
    </Compound>
    <Compound algo="FindByMolecularFeature">
      <Location m="332.1434" rt="20.658" y="90524" v="1304611" />
      <Spectrum type="MFE" cpdAlgo="FindByMolecularFeature">
        <MSDetails p="+" />
        <Device type="TimeOfFlight" />
        <MSPeaks>
          <p rt="20.659" x="333.1506" y="90523.63" v="1039102" z="1" s="M+H" />
          <p rt="20.652" x="334.1549" y="21437.71" v="265509" z="1" s="M+H+1" />
        </MSPeaks>
      </Spectrum>
    </Compound>
    <Compound algo="FindByMolecularFeature">
      <Location m="334.1453" rt="20.661" y="240533" v="3528405" />
      <Spectrum type="MFE" cpdAlgo="FindByMolecularFeature">
        <MSDetails p="+" />
        <Device type="TimeOfFlight" />
        <MSPeaks>
          <p rt="20.661" x="335.1526" y="240532.97" v="2945045" z="1" s="M+H" />
          <p rt="20.661" x="336.1554" y="51849.16" v="583360" z="1" s="M+H+1" />
        </MSPeaks>
      </Spectrum>
    </Compound>
    <Compound algo="FindByMolecularFeature">
      <Location m="336.1405" rt="20.663" y="93066" v="1456358" />
      <Spectrum type="MFE" cpdAlgo="FindByMolecularFeature">
        <MSDetails p="+" />
        <Device type="TimeOfFlight" />
        <MSPeaks>
          <p rt="20.663" x="337.1478" y="93066.04" v="1011380" z="1" s="M+H" />
          <p rt="20.661" x="338.1505" y="22288.16" v="246279" z="1" s="M+H+1" />
          <p rt="20.662" x="339.1472" y="14590.91" v="156994" z="1" s="M+H+2" />
          <p rt="20.665" x="340.1504" y="3654.45" v="41705" z="1" s="M+H+3" />
        </MSPeaks>
      </Spectrum>
    </Compound>
    <Compound algo="FindByMolecularFeature">
      <Location m="610.3639" rt="20.663" y="54568" v="635427" />
      <Spectrum type="MFE" cpdAlgo="FindByMolecularFeature">
        <MSDetails p="+" />
        <Device type="TimeOfFlight" />
        <MSPeaks>
          <p rt="20.662" x="611.3712" y="54567.72" v="490263" z="1" s="M+H" />
          <p rt="20.665" x="612.3747" y="12423.11" v="110205" z="1" s="M+H+1" />
          <p rt="20.663" x="613.3803" y="2970.34" v="34959" z="1" s="M+H+2" />
        </MSPeaks>
      </Spectrum>
    </Compound>
    <Compound algo="FindByMolecularFeature">
      <Location m="607.3667" rt="20.663" y="127000" v="1262349" />
      <Spectrum type="MFE" cpdAlgo="FindByMolecularFeature">
        <MSDetails p="+" />
        <Device type="TimeOfFlight" />
        <MSPeaks>
          <p rt="20.661" x="608.3740" y="8742.68" v="79707" z="1" s="M+H" />
          <p rt="20.656" x="609.3786" y="4068.94" v="35893" z="1" s="M+H+1" />
          <p rt="20.664" x="610.3682" y="126999.52" v="1146749" z="1" s="M+H+2" />
        </MSPeaks>
      </Spectrum>
    </Compound>
    <Compound algo="FindByMolecularFeature">
      <Location m="393.3455" rt="20.687" y="113767" v="2788082" />
      <Spectrum type="MFE" cpdAlgo="FindByMolecularFeature">
        <MSDetails p="+" />
        <Device type="TimeOfFlight" />
        <MSPeaks>
          <p rt="20.688" x="394.3528" y="113767.28" v="2152486" z="1" s="M+H" />
          <p rt="20.686" x="395.3560" y="31839.78" v="531224" z="1" s="M+H+1" />
          <p rt="20.685" x="396.3573" y="6317.89" v="104371" z="1" s="M+H+2" />
        </MSPeaks>
      </Spectrum>
    </Compound>
    <Compound algo="FindByMolecularFeature">
      <Location m="364.2616" rt="20.781" y="58997" v="519384" />
      <Spectrum type="MFE" cpdAlgo="FindByMolecularFeature">
        <MSDetails p="+" />
        <Device type="TimeOfFlight" />
        <MSPeaks>
          <p rt="20.782" x="365.2688" y="58997.39" v="400866" z="1" s="M+H" />
          <p rt="20.782" x="366.2723" y="14443.46" v="98068" z="1" s="M+H+1" />
          <p rt="20.758" x="367.2676" y="2393.25" v="20450" z="1" s="M+H+2" />
        </MSPeaks>
      </Spectrum>
    </Compound>
    <Compound algo="FindByMolecularFeature">
      <Location m="601.4243" rt="20.838" y="63239" v="696959" />
      <Spectrum type="MFE" cpdAlgo="FindByMolecularFeature">
        <MSDetails p="+" />
        <Device type="TimeOfFlight" />
        <MSPeaks>
          <p rt="20.837" x="602.4316" y="63239.08" v="395390" z="1" s="M+H" />
          <p rt="20.842" x="603.4347" y="23726.62" v="248298" z="1" s="M+H+1" />
          <p rt="20.835" x="604.4372" y="5650.43" v="53272" z="1" s="M+H+2" />
        </MSPeaks>
      </Spectrum>
    </Compound>
    <Compound algo="FindByMolecularFeature">
      <Location m="389.2907" rt="20.848" y="85741" v="944954" />
      <Spectrum type="MFE" cpdAlgo="FindByMolecularFeature">
        <MSDetails p="+" />
        <Device type="TimeOfFlight" />
        <MSPeaks>
          <p rt="20.849" x="390.2980" y="85740.85" v="740114" z="1" s="M+H" />
          <p rt="20.849" x="391.3017" y="21829.09" v="187099" z="1" s="M+H+1" />
          <p rt="20.816" x="392.3087" y="4104.08" v="17740" z="1" s="M+H+2" />
        </MSPeaks>
      </Spectrum>
    </Compound>
    <Compound algo="FindByMolecularFeature">
      <Location m="367.3090" rt="20.850" y="370444" v="4276723" />
      <Spectrum type="MFE" cpdAlgo="FindByMolecularFeature">
        <MSDetails p="+" />
        <Device type="TimeOfFlight" />
        <MSPeaks>
          <p rt="20.850" x="368.3163" y="370444.09" v="3278679" z="1" s="M+H" />
          <p rt="20.850" x="369.3193" y="95529.86" v="858177" z="1" s="M+H+1" />
          <p rt="20.852" x="370.3222" y="13920.40" v="122923" z="1" s="M+H+2" />
          <p rt="20.846" x="371.3244" y="1905.79" v="16944" z="1" s="M+H+3" />
        </MSPeaks>
      </Spectrum>
    </Compound>
    <Compound algo="FindByMolecularFeature">
      <Location m="599.4109" rt="20.930" y="478293" v="6562469" />
      <Spectrum type="MFE" cpdAlgo="FindByMolecularFeature">
        <MSDetails p="+" />
        <Device type="TimeOfFlight" />
        <MSPeaks>
          <p rt="20.927" x="600.4182" y="478293.06" v="4191331" z="1" s="M+H" />
          <p rt="20.927" x="601.4215" y="209135.83" v="1809400" z="1" s="M+H+1" />
          <p rt="20.941" x="602.4278" y="67053.05" v="490295" z="1" s="M+H+2" />
          <p rt="21.050" x="603.4345" y="6958.27" v="60133" z="1" s="M+H+3" />
          <p rt="21.062" x="604.4386" y="1633.39" v="11310" z="1" s="M+H+4" />
        </MSPeaks>
      </Spectrum>
    </Compound>
    <Compound algo="FindByMolecularFeature">
      <Location m="255.2567" rt="21.204" y="628462" v="6845963" />
      <Spectrum type="MFE" cpdAlgo="FindByMolecularFeature">
        <MSDetails p="+" />
        <Device type="TimeOfFlight" />
        <MSPeaks>
          <p rt="21.204" x="256.2640" y="628461.88" v="5735465" z="1" s="M+H" />
          <p rt="21.203" x="257.2669" y="113762.95" v="1015307" z="1" s="M+H+1" />
          <p rt="21.197" x="258.2712" y="9909.06" v="88177" z="1" s="M+H+2" />
          <p rt="21.198" x="259.2720" y="809.18" v="7013" z="1" s="M+H+3" />
        </MSPeaks>
      </Spectrum>
    </Compound>
    <Compound algo="FindByMolecularFeature">
      <Location m="379.3101" rt="21.257" y="53794" v="595415" />
      <Spectrum type="MFE" cpdAlgo="FindByMolecularFeature">
        <MSDetails p="+" />
        <Device type="TimeOfFlight" />
        <MSPeaks>
          <p rt="21.255" x="380.3174" y="53793.73" v="441186" z="1" s="M+H" />
          <p rt="21.263" x="381.3212" y="14799.82" v="135467" z="1" s="M+H+1" />
          <p rt="21.248" x="382.3240" y="2135.46" v="18762" z="1" s="M+H+2" />
        </MSPeaks>
      </Spectrum>
    </Compound>
    <Compound algo="FindByMolecularFeature">
      <Location m="426.3500" rt="21.527" y="135815" v="1454937" />
      <Spectrum type="MFE" cpdAlgo="FindByMolecularFeature">
        <MSDetails p="+" />
        <Device type="TimeOfFlight" />
        <MSPeaks>
          <p rt="21.528" x="427.3573" y="135815.09" v="1034765" z="1" s="M+H" />
          <p rt="21.526" x="428.3604" y="44057.02" v="343465" z="1" s="M+H+1" />
          <p rt="21.529" x="429.3650" y="9624.66" v="76708" z="1" s="M+H+2" />
        </MSPeaks>
      </Spectrum>
    </Compound>
    <Compound algo="FindByMolecularFeature">
      <Location m="444.3612" rt="21.528" y="680417" v="6998847" />
      <Spectrum type="MFE" cpdAlgo="FindByMolecularFeature">
        <MSDetails p="+" />
        <Device type="TimeOfFlight" />
        <MSPeaks>
          <p rt="21.528" x="445.3685" y="680417.00" v="5133617" z="1" s="M+H" />
          <p rt="21.527" x="446.3714" y="205478.84" v="1550660" z="1" s="M+H+1" />
          <p rt="21.529" x="447.3741" y="35906.02" v="274954" z="1" s="M+H+2" />
          <p rt="21.531" x="448.3772" y="5234.29" v="39616" z="1" s="M+H+3" />
        </MSPeaks>
      </Spectrum>
    </Compound>
    <Compound algo="FindByMolecularFeature">
      <Location m="408.3394" rt="21.529" y="50955" v="606955" />
      <Spectrum type="MFE" cpdAlgo="FindByMolecularFeature">
        <MSDetails p="+" />
        <Device type="TimeOfFlight" />
        <MSPeaks>
          <p rt="21.528" x="409.3467" y="50955.11" v="414666" z="1" s="M+H" />
          <p rt="21.530" x="410.3495" y="17725.94" v="146834" z="1" s="M+H+1" />
          <p rt="21.538" x="411.3532" y="5530.35" v="45455" z="1" s="M+H+2" />
        </MSPeaks>
      </Spectrum>
    </Compound>
    <Compound algo="FindByMolecularFeature">
      <Location m="466.3430" rt="21.531" y="462934" v="4994868" />
      <Spectrum type="MFE" cpdAlgo="FindByMolecularFeature">
        <MSDetails p="+" />
        <Device type="TimeOfFlight" />
        <MSPeaks>
          <p rt="21.530" x="467.3503" y="462934.19" v="3587970" z="1" s="M+H" />
          <p rt="21.532" x="468.3541" y="141404.22" v="1143658" z="1" s="M+H+1" />
          <p rt="21.533" x="469.3574" y="26876.68" v="217278" z="1" s="M+H+2" />
          <p rt="21.534" x="470.3638" y="4663.18" v="39839" z="1" s="M+H+3" />
          <p rt="21.457" x="471.3474" y="367.67" v="6123" z="1" s="M+H+4" />
        </MSPeaks>
      </Spectrum>
    </Compound>
    <Compound algo="FindByMolecularFeature">
      <Location m="583.4661" rt="21.563" y="85142" v="714243" />
      <Spectrum type="MFE" cpdAlgo="FindByMolecularFeature">
        <MSDetails p="+" />
        <Device type="TimeOfFlight" />
        <MSPeaks>
          <p rt="21.561" x="584.4733" y="85141.91" v="490182" z="1" s="M+H" />
          <p rt="21.568" x="585.4766" y="30962.68" v="224061" z="1" s="M+H+1" />
        </MSPeaks>
      </Spectrum>
    </Compound>
    <Compound algo="FindByMolecularFeature">
      <Location m="334.2510" rt="21.647" y="137530" v="1269450" />
      <Spectrum type="MFE" cpdAlgo="FindByMolecularFeature">
        <MSDetails p="+" />
        <Device type="TimeOfFlight" />
        <MSPeaks>
          <p rt="21.647" x="335.2582" y="137530.00" v="989517" z="1" s="M+H" />
          <p rt="21.650" x="336.2615" y="33241.93" v="239588" z="1" s="M+H+1" />
          <p rt="21.656" x="337.2702" y="4801.58" v="40346" z="1" s="M+H+2" />
        </MSPeaks>
      </Spectrum>
    </Compound>
    <Compound algo="FindByMolecularFeature">
      <Location m="264.2452" rt="21.709" y="126419" v="1292877" />
      <Spectrum type="MFE" cpdAlgo="FindByMolecularFeature">
        <MSDetails p="+" />
        <Device type="TimeOfFlight" />
        <MSPeaks>
          <p rt="21.708" x="265.2525" y="126419.44" v="1052088" z="1" s="M+H" />
          <p rt="21.708" x="266.2558" y="24473.48" v="213268" z="1" s="M+H+1" />
          <p rt="21.748" x="267.2662" y="2538.65" v="27521" z="1" s="M+H+2" />
        </MSPeaks>
      </Spectrum>
    </Compound>
    <Compound algo="FindByMolecularFeature">
      <Location m="246.2347" rt="21.710" y="50348" v="518542" />
      <Spectrum type="MFE" cpdAlgo="FindByMolecularFeature">
        <MSDetails p="+" />
        <Device type="TimeOfFlight" />
        <MSPeaks>
          <p rt="21.710" x="247.2420" y="50348.14" v="426490" z="1" s="M+H" />
          <p rt="21.710" x="248.2450" y="9607.45" v="86962" z="1" s="M+H+1" />
          <p rt="21.733" x="249.2520" y="663.16" v="5090" z="1" s="M+H+2" />
        </MSPeaks>
      </Spectrum>
    </Compound>
    <Compound algo="FindByMolecularFeature">
      <Location m="281.2724" rt="21.711" y="5845618" v="66172840" />
      <Spectrum type="MFE" cpdAlgo="FindByMolecularFeature">
        <MSDetails p="+" />
        <Device type="TimeOfFlight" />
        <MSPeaks>
          <p rt="21.711" x="282.2797" y="5845618.00" v="52776128" z="1" sat="true" s="M+H" />
          <p rt="21.710" x="283.2832" y="1113907.88" v="10293838" z="1" s="M+H+1" />
          <p rt="21.709" x="284.2858" y="110923.38" v="1016812" z="1" s="M+H+2" />
          <p rt="21.709" x="285.2884" y="8924.73" v="75946" z="1" s="M+H+3" />
          <p rt="21.714" x="286.2983" y="348.79" v="2816" z="1" s="M+H+4" />
          <p rt="21.700" x="563.5512" y="99077.61" v="656613" z="1" s="2M+H" />
          <p rt="21.699" x="564.5544" y="41260.37" v="275503" z="1" s="2M+H+1" />
          <p rt="21.702" x="565.5576" y="8801.34" v="60195" z="1" s="2M+H+2" />
          <p rt="21.698" x="566.5607" y="1784.04" v="11339" z="1" s="2M+H+3" />
        </MSPeaks>
      </Spectrum>
    </Compound>
    <Compound algo="FindByMolecularFeature">
      <Location m="424.3349" rt="21.767" y="89971" v="987977" />
      <Spectrum type="MFE" cpdAlgo="FindByMolecularFeature">
        <MSDetails p="+" />
        <Device type="TimeOfFlight" />
        <MSPeaks>
          <p rt="21.767" x="425.3422" y="89971.32" v="721638" z="1" s="M+H" />
          <p rt="21.768" x="426.3453" y="28188.35" v="229006" z="1" s="M+H+1" />
          <p rt="21.757" x="427.3520" y="6420.70" v="37333" z="1" s="M+H+2" />
        </MSPeaks>
      </Spectrum>
    </Compound>
    <Compound algo="FindByMolecularFeature">
      <Location m="442.3452" rt="21.767" y="318361" v="3115913" />
      <Spectrum type="MFE" cpdAlgo="FindByMolecularFeature">
        <MSDetails p="+" />
        <Device type="TimeOfFlight" />
        <MSPeaks>
          <p rt="21.768" x="443.3525" y="318361.09" v="2356109" z="1" s="M+H" />
          <p rt="21.766" x="444.3556" y="101596.78" v="759804" z="1" s="M+H+1" />
        </MSPeaks>
      </Spectrum>
    </Compound>
    <Compound algo="FindByMolecularFeature">
      <Location m="464.3272" rt="21.781" y="248934" v="2981916" />
      <Spectrum type="MFE" cpdAlgo="FindByMolecularFeature">
        <MSDetails p="+" />
        <Device type="TimeOfFlight" />
        <MSPeaks>
          <p rt="21.781" x="465.3344" y="248933.50" v="2269274" z="1" s="M+H" />
          <p rt="21.781" x="466.3377" y="78429.65" v="712642" z="1" s="M+H+1" />
        </MSPeaks>
      </Spectrum>
    </Compound>
    <Compound algo="FindByMolecularFeature">
      <Location m="451.3876" rt="21.875" y="121843" v="1178017" />
      <Spectrum type="MFE" cpdAlgo="FindByMolecularFeature">
        <MSDetails p="+" />
        <Device type="TimeOfFlight" />
        <MSPeaks>
          <p rt="21.877" x="452.3948" y="121843.09" v="954225" z="1" s="M+H" />
          <p rt="21.868" x="453.3978" y="31813.75" v="223792" z="1" s="M+H+1" />
        </MSPeaks>
      </Spectrum>
    </Compound>
    <Compound algo="FindByMolecularFeature">
      <Location m="495.4139" rt="21.904" y="177652" v="4530895" />
      <Spectrum type="MFE" cpdAlgo="FindByMolecularFeature">
        <MSDetails p="+" />
        <Device type="TimeOfFlight" />
        <MSPeaks>
          <p rt="21.904" x="496.4212" y="177652.17" v="3403479" z="1" s="M+H" />
          <p rt="21.906" x="497.4243" y="48712.46" v="916346" z="1" s="M+H+1" />
          <p rt="21.897" x="498.4259" y="10945.03" v="179397" z="1" s="M+H+2" />
          <p rt="21.916" x="499.4245" y="1872.65" v="31672" z="1" s="M+H+3" />
        </MSPeaks>
      </Spectrum>
    </Compound>
    <Compound algo="FindByMolecularFeature">
      <Location m="599.4106" rt="21.924" y="96527" v="1498492" />
      <Spectrum type="MFE" cpdAlgo="FindByMolecularFeature">
        <MSDetails p="+" />
        <Device type="TimeOfFlight" />
        <MSPeaks>
          <p rt="21.925" x="600.4178" y="96526.52" v="1034122" z="1" s="M+H" />
          <p rt="21.923" x="601.4212" y="42765.82" v="464370" z="1" s="M+H+1" />
        </MSPeaks>
      </Spectrum>
    </Compound>
    <Compound algo="FindByMolecularFeature">
      <Location m="338.2821" rt="21.933" y="69818" v="697139" />
      <Spectrum type="MFE" cpdAlgo="FindByMolecularFeature">
        <MSDetails p="+" />
        <Device type="TimeOfFlight" />
        <MSPeaks>
          <p rt="21.933" x="339.2894" y="69817.75" v="569841" z="1" s="M+H" />
          <p rt="21.932" x="340.2931" y="15941.95" v="127297" z="1" s="M+H+1" />
        </MSPeaks>
      </Spectrum>
    </Compound>
    <Compound algo="FindByMolecularFeature">
      <Location m="356.2928" rt="21.934" y="75826" v="758514" />
      <Spectrum type="MFE" cpdAlgo="FindByMolecularFeature">
        <MSDetails p="+" />
        <Device type="TimeOfFlight" />
        <MSPeaks>
          <p rt="21.934" x="357.3001" y="75825.56" v="596703" z="1" s="M+H" />
          <p rt="21.929" x="358.3034" y="17820.12" v="134922" z="1" s="M+H+1" />
          <p rt="21.945" x="359.3039" y="3232.44" v="26889" z="1" s="M+H+2" />
        </MSPeaks>
      </Spectrum>
    </Compound>
    <Compound algo="FindByMolecularFeature">
      <Location m="264.2452" rt="21.936" y="78447" v="733351" />
      <Spectrum type="MFE" cpdAlgo="FindByMolecularFeature">
        <MSDetails p="+" />
        <Device type="TimeOfFlight" />
        <MSPeaks>
          <p rt="21.937" x="265.2524" y="78446.80" v="626585" z="1" s="M+H" />
          <p rt="21.931" x="266.2557" y="13898.64" v="106766" z="1" s="M+H+1" />
        </MSPeaks>
      </Spectrum>
    </Compound>
    <Compound algo="FindByMolecularFeature">
      <Location m="351.3138" rt="22.042" y="101341" v="1090430" />
      <Spectrum type="MFE" cpdAlgo="FindByMolecularFeature">
        <MSDetails p="+" />
        <Device type="TimeOfFlight" />
        <MSPeaks>
          <p rt="22.041" x="352.3211" y="101341.35" v="841316" z="1" s="M+H" />
          <p rt="22.045" x="353.3244" y="24261.55" v="205579" z="1" s="M+H+1" />
          <p rt="22.039" x="354.3311" y="6498.51" v="43536" z="1" s="M+H+2" />
        </MSPeaks>
      </Spectrum>
    </Compound>
    <Compound algo="FindByMolecularFeature">
      <Location m="281.2720" rt="22.050" y="194353" v="3336383" />
      <Spectrum type="MFE" cpdAlgo="FindByMolecularFeature">
        <MSDetails p="+" />
        <Device type="TimeOfFlight" />
        <MSPeaks>
          <p rt="22.050" x="282.2793" y="194353.13" v="2723905" z="1" s="M+H" />
          <p rt="22.053" x="283.2822" y="40814.58" v="551046" z="1" s="M+H+1" />
          <p rt="22.044" x="284.2869" y="3935.36" v="55159" z="1" s="M+H+2" />
          <p rt="22.033" x="285.2884" y="443.15" v="6272" z="1" s="M+H+3" />
        </MSPeaks>
      </Spectrum>
    </Compound>
    <Compound algo="FindByMolecularFeature">
      <Location m="468.3588" rt="22.094" y="76673" v="711200" />
      <Spectrum type="MFE" cpdAlgo="FindByMolecularFeature">
        <MSDetails p="+" />
        <Device type="TimeOfFlight" />
        <MSPeaks>
          <p rt="22.094" x="469.3661" y="76672.81" v="504581" z="1" s="M+H" />
          <p rt="22.093" x="470.3696" y="23933.97" v="157620" z="1" s="M+H+1" />
          <p rt="22.098" x="471.3709" y="7209.61" v="48999" z="1" s="M+H+2" />
        </MSPeaks>
      </Spectrum>
    </Compound>
    <Compound algo="FindByMolecularFeature">
      <Location m="269.2718" rt="22.099" y="55917" v="749274" />
      <Spectrum type="MFE" cpdAlgo="FindByMolecularFeature">
        <MSDetails p="+" />
        <Device type="TimeOfFlight" />
        <MSPeaks>
          <p rt="22.098" x="270.2791" y="55917.20" v="601584" z="1" s="M+H" />
          <p rt="22.103" x="271.2818" y="12716.13" v="136449" z="1" s="M+H+1" />
          <p rt="22.099" x="272.2839" y="1429.04" v="11241" z="1" s="M+H+2" />
        </MSPeaks>
      </Spectrum>
    </Compound>
    <Compound algo="FindByMolecularFeature">
      <Location m="720.3222" rt="22.124" y="51555" v="628146" />
      <Spectrum type="MFE" cpdAlgo="FindByMolecularFeature">
        <MSDetails p="+" />
        <Device type="TimeOfFlight" />
        <MSPeaks>
          <p rt="22.124" x="721.3295" y="51555.39" v="349194" z="1" s="M+H" />
          <p rt="22.124" x="722.3312" y="21330.74" v="144601" z="1" s="M+H+1" />
          <p rt="22.123" x="723.3272" y="19876.66" v="134351" z="1" s="M+H+2" />
        </MSPeaks>
      </Spectrum>
    </Compound>
    <Compound algo="FindByMolecularFeature">
      <Location m="716.3261" rt="22.125" y="62351" v="524695" />
      <Spectrum type="MFE" cpdAlgo="FindByMolecularFeature">
        <MSDetails p="+" />
        <Device type="TimeOfFlight" />
        <MSPeaks>
          <p rt="22.127" x="717.3334" y="7673.54" v="56996" z="1" s="M+H" />
          <p rt="22.137" x="718.3352" y="4148.11" v="30245" z="1" s="M+H+1" />
          <p rt="22.124" x="719.3325" y="62350.99" v="437454" z="1" s="M+H+2" />
        </MSPeaks>
      </Spectrum>
    </Compound>
    <Compound algo="FindByMolecularFeature">
      <Location m="801.5397" rt="22.128" y="77693" v="729945" />
      <Spectrum type="MFE" cpdAlgo="FindByMolecularFeature">
        <MSDetails p="+" />
        <Device type="TimeOfFlight" />
        <MSPeaks>
          <p rt="22.144" x="802.5470" y="6206.34" v="51953" z="1" s="M+H" />
          <p rt="22.138" x="803.5460" y="4390.08" v="35401" z="1" s="M+H+1" />
          <p rt="22.127" x="804.5517" y="77693.04" v="642592" z="1" s="M+H+2" />
        </MSPeaks>
      </Spectrum>
    </Compound>
    <Compound algo="FindByMolecularFeature">
      <Location m="613.3923" rt="22.133" y="82156" v="1179979" />
      <Spectrum type="MFE" cpdAlgo="FindByMolecularFeature">
        <MSDetails p="+" />
        <Device type="TimeOfFlight" />
        <MSPeaks>
          <p rt="22.132" x="614.3996" y="82156.24" v="729942" z="1" s="M+H" />
          <p rt="22.131" x="615.4032" y="36739.50" v="330944" z="1" s="M+H+1" />
          <p rt="22.142" x="616.4093" y="10521.45" v="93699" z="1" s="M+H+2" />
          <p rt="22.136" x="617.4209" y="2663.99" v="25394" z="1" s="M+H+3" />
        </MSPeaks>
      </Spectrum>
    </Compound>
    <Compound algo="FindByMolecularFeature">
      <Location m="334.1594" rt="22.137" y="76187" v="980824" />
      <Spectrum type="MFE" cpdAlgo="FindByMolecularFeature">
        <MSDetails p="+" />
        <Device type="TimeOfFlight" />
        <MSPeaks>
          <p rt="22.137" x="335.1667" y="76186.93" v="792505" z="1" s="M+H" />
          <p rt="22.137" x="336.1703" y="17395.82" v="188319" z="1" s="M+H+1" />
        </MSPeaks>
      </Spectrum>
    </Compound>
    <Compound algo="FindByMolecularFeature">
      <Location m="407.3617" rt="22.138" y="105818" v="1858522" />
      <Spectrum type="MFE" cpdAlgo="FindByMolecularFeature">
        <MSDetails p="+" />
        <Device type="TimeOfFlight" />
        <MSPeaks>
          <p rt="22.145" x="408.3689" y="105817.67" v="1268949" z="1" s="M+H" />
          <p rt="22.105" x="409.3717" y="25489.28" v="544997" z="1" s="M+H+1" />
          <p rt="22.159" x="410.3704" y="4897.76" v="44575" z="1" s="M+H+2" />
        </MSPeaks>
      </Spectrum>
    </Compound>
    <Compound algo="FindByMolecularFeature">
      <Location m="336.1605" rt="22.139" y="472749" v="8286831" />
      <Spectrum type="MFE" cpdAlgo="FindByMolecularFeature">
        <MSDetails p="+" />
        <Device type="TimeOfFlight" />
        <MSPeaks>
          <p rt="22.140" x="337.1677" y="472748.50" v="4807947" z="1" s="M+H" />
          <p rt="22.140" x="338.1705" y="95581.35" v="1010114" z="1" s="M+H+1" />
          <p rt="22.137" x="339.1633" y="169940.16" v="1726425" z="1" s="M+H+2" />
          <p rt="22.138" x="340.1659" y="43456.49" v="450474" z="1" s="M+H+3" />
          <p rt="22.142" x="341.1620" y="28129.10" v="291869" z="1" s="M+H+4" />
        </MSPeaks>
      </Spectrum>
    </Compound>
    <Compound algo="FindByMolecularFeature">
      <Location m="262.2295" rt="22.146" y="64973" v="796828" />
      <Spectrum type="MFE" cpdAlgo="FindByMolecularFeature">
        <MSDetails p="+" />
        <Device type="TimeOfFlight" />
        <MSPeaks>
          <p rt="22.145" x="263.2368" y="64972.68" v="665156" z="1" s="M+H" />
          <p rt="22.152" x="264.2400" y="12993.01" v="131672" z="1" s="M+H+1" />
        </MSPeaks>
      </Spectrum>
    </Compound>
    <Compound algo="FindByMolecularFeature">
      <Location m="280.2402" rt="22.149" y="51087" v="767212" />
      <Spectrum type="MFE" cpdAlgo="FindByMolecularFeature">
        <MSDetails p="+" />
        <Device type="TimeOfFlight" />
        <MSPeaks>
          <p rt="22.149" x="281.2474" y="51086.97" v="550166" z="1" s="M+H" />
          <p rt="22.151" x="282.2506" y="11597.67" v="126670" z="1" s="M+H+1" />
          <p rt="22.140" x="561.4875" y="3500.78" v="28546" z="1" s="2M+H" />
          <p rt="22.144" x="562.4905" y="2021.81" v="12253" z="1" s="2M+H+1" />
          <p rt="22.192" x="563.4961" y="846.15" v="4388" z="1" s="2M+H+2" />
        </MSPeaks>
      </Spectrum>
    </Compound>
    <Compound algo="FindByMolecularFeature">
      <Location m="794.5459" rt="22.153" y="51208" v="348228" />
      <Spectrum type="MFE" cpdAlgo="FindByMolecularFeature">
        <MSDetails p="+" />
        <Device type="TimeOfFlight" />
        <MSPeaks>
          <p rt="22.159" x="795.5532" y="4051.03" v="30065" z="1" s="M+H" />
          <p rt="22.160" x="796.5533" y="2123.16" v="16008" z="1" s="M+H+1" />
          <p rt="22.153" x="797.5586" y="51207.54" v="302155" z="1" s="M+H+2" />
        </MSPeaks>
      </Spectrum>
    </Compound>
    <Compound algo="FindByMolecularFeature">
      <Location m="442.3818" rt="22.158" y="526391" v="5525346" />
      <Spectrum type="MFE" cpdAlgo="FindByMolecularFeature">
        <MSDetails p="+" />
        <Device type="TimeOfFlight" />
        <MSPeaks>
          <p rt="22.158" x="443.3891" y="526390.88" v="3995298" z="1" s="M+H" />
          <p rt="22.157" x="444.3921" y="169389.59" v="1283594" z="1" s="M+H+1" />
          <p rt="22.159" x="445.3949" y="29515.54" v="217580" z="1" s="M+H+2" />
          <p rt="22.163" x="446.3949" y="3966.89" v="28873" z="1" s="M+H+3" />
        </MSPeaks>
      </Spectrum>
    </Compound>
    <Compound algo="FindByMolecularFeature">
      <Location m="466.4003" rt="22.158" y="181733" v="1699504" />
      <Spectrum type="MFE" cpdAlgo="FindByMolecularFeature">
        <MSDetails p="+" />
        <Device type="TimeOfFlight" />
        <MSPeaks>
          <p rt="22.158" x="467.4076" y="181733.20" v="1266067" z="1" s="M+H" />
          <p rt="22.157" x="468.4086" y="54293.86" v="381227" z="1" s="M+H+1" />
          <p rt="22.163" x="469.4089" y="9820.94" v="52210" z="1" s="M+H+2" />
        </MSPeaks>
      </Spectrum>
    </Compound>
    <Compound algo="FindByMolecularFeature">
      <Location m="424.3714" rt="22.158" y="685931" v="7150313" />
      <Spectrum type="MFE" cpdAlgo="FindByMolecularFeature">
        <MSDetails p="+" />
        <Device type="TimeOfFlight" />
        <MSPeaks>
          <p rt="22.158" x="425.3787" y="685930.69" v="5181315" z="1" s="M+H" />
          <p rt="22.157" x="426.3816" y="219616.66" v="1663763" z="1" s="M+H+1" />
          <p rt="22.159" x="427.3847" y="35965.56" v="267139" z="1" s="M+H+2" />
          <p rt="22.159" x="428.3869" y="5236.83" v="38095" z="1" s="M+H+3" />
        </MSPeaks>
      </Spectrum>
    </Compound>
    <Compound algo="FindByMolecularFeature">
      <Location m="460.3916" rt="22.159" y="50400" v="535029" />
      <Spectrum type="MFE" cpdAlgo="FindByMolecularFeature">
        <MSDetails p="+" />
        <Device type="TimeOfFlight" />
        <MSPeaks>
          <p rt="22.159" x="461.3989" y="50399.84" v="388024" z="1" s="M+H" />
          <p rt="22.157" x="462.4022" y="16563.09" v="129579" z="1" s="M+H+1" />
          <p rt="22.160" x="463.4028" y="2566.75" v="17426" z="1" s="M+H+2" />
        </MSPeaks>
      </Spectrum>
    </Compound>
    <Compound algo="FindByMolecularFeature">
      <Location m="482.3746" rt="22.162" y="2255320" v="22391112" />
      <Spectrum type="MFE" cpdAlgo="FindByMolecularFeature">
        <MSDetails p="+" />
        <Device type="TimeOfFlight" />
        <MSPeaks>
          <p rt="22.162" x="483.3819" y="2255319.50" v="16318634" z="1" sat="true" s="M+H" />
          <p rt="22.162" x="484.3855" y="706357.81" v="5128107" z="1" s="M+H+1" />
          <p rt="22.161" x="485.3879" y="115344.65" v="833678" z="1" s="M+H+2" />
          <p rt="22.162" x="486.3900" y="14558.72" v="103180" z="1" s="M+H+3" />
          <p rt="22.188" x="487.3910" y="1073.30" v="7515" z="1" s="M+H+4" />
        </MSPeaks>
      </Spectrum>
    </Compound>
    <Compound algo="FindByMolecularFeature">
      <Location m="628.4358" rt="22.166" y="62050" v="2302012" />
      <Spectrum type="MFE" cpdAlgo="FindByMolecularFeature">
        <MSDetails p="+" />
        <Device type="TimeOfFlight" />
        <MSPeaks>
          <p rt="22.161" x="629.4431" y="23144.92" v="276252" z="1" s="M+H" />
          <p rt="22.167" x="630.4450" y="9230.09" v="151025" z="1" s="M+H+1" />
          <p rt="22.142" x="631.4550" y="62049.63" v="740378" z="1" s="M+H+2" />
          <p rt="22.147" x="632.4585" y="24964.30" v="358679" z="1" s="M+H+3" />
          <p rt="22.200" x="633.4702" y="46136.72" v="775679" z="1" s="M+H+4" />
        </MSPeaks>
      </Spectrum>
    </Compound>
    <Compound algo="FindByMolecularFeature">
      <Location m="331.2874" rt="22.176" y="63741" v="829296" />
      <Spectrum type="MFE" cpdAlgo="FindByMolecularFeature">
        <MSDetails p="+" />
        <Device type="TimeOfFlight" />
        <MSPeaks>
          <p rt="22.175" x="332.2947" y="63741.49" v="654421" z="1" s="M+H" />
          <p rt="22.176" x="333.2984" y="17893.60" v="174875" z="1" s="M+H+1" />
        </MSPeaks>
      </Spectrum>
    </Compound>
    <Compound algo="FindByMolecularFeature">
      <Location m="599.4116" rt="22.186" y="62349" v="607271" />
      <Spectrum type="MFE" cpdAlgo="FindByMolecularFeature">
        <MSDetails p="+" />
        <Device type="TimeOfFlight" />
        <MSPeaks>
          <p rt="22.184" x="600.4188" y="62348.62" v="409333" z="1" s="M+H" />
          <p rt="22.185" x="601.4219" y="25328.86" v="169201" z="1" s="M+H+1" />
          <p rt="22.216" x="602.4307" y="7956.38" v="28737" z="1" s="M+H+2" />
        </MSPeaks>
      </Spectrum>
    </Compound>
    <Compound algo="FindByMolecularFeature">
      <Location m="378.2752" rt="22.303" y="496574" v="4999942" />
      <Spectrum type="MFE" cpdAlgo="FindByMolecularFeature">
        <MSDetails p="+" />
        <Device type="TimeOfFlight" />
        <MSPeaks>
          <p rt="22.303" x="379.2825" y="496574.34" v="3953953" z="1" s="M+H" />
          <p rt="22.303" x="380.2856" y="112249.05" v="895173" z="1" s="M+H+1" />
          <p rt="22.303" x="381.2882" y="17583.07" v="138145" z="1" s="M+H+2" />
          <p rt="22.294" x="382.2907" y="1669.00" v="12670" z="1" s="M+H+3" />
        </MSPeaks>
      </Spectrum>
    </Compound>
    <Compound algo="FindByMolecularFeature">
      <Location m="1125.8027" rt="22.309" y="67049" v="1212749" />
      <Spectrum type="MFE" cpdAlgo="FindByMolecularFeature">
        <MSDetails p="+" />
        <Device type="TimeOfFlight" />
        <MSPeaks>
          <p rt="22.308" x="563.9086" y="67049.34" v="440977" z="2" s="M+2H" />
          <p rt="22.311" x="564.4075" y="60824.37" v="405718" z="2" s="M+2H+1" />
          <p rt="22.309" x="564.9076" y="31450.22" v="206909" z="2" s="M+2H+2" />
          <p rt="22.308" x="565.4076" y="17109.28" v="115941" z="2" s="M+2H+3" />
          <p rt="22.308" x="565.9071" y="6610.44" v="43205" z="2" s="M+2H+4" />
        </MSPeaks>
      </Spectrum>
    </Compound>
    <Compound algo="FindByMolecularFeature">
      <Location m="338.2823" rt="22.312" y="173254" v="1970623" />
      <Spectrum type="MFE" cpdAlgo="FindByMolecularFeature">
        <MSDetails p="+" />
        <Device type="TimeOfFlight" />
        <MSPeaks>
          <p rt="22.311" x="339.2896" y="173254.19" v="1564940" z="1" s="M+H" />
          <p rt="22.312" x="340.2929" y="38889.94" v="353992" z="1" s="M+H+1" />
          <p rt="22.312" x="341.2972" y="5384.34" v="43647" z="1" s="M+H+2" />
          <p rt="22.364" x="342.3012" y="992.40" v="8045" z="1" s="M+H+3" />
        </MSPeaks>
      </Spectrum>
    </Compound>
    <Compound algo="FindByMolecularFeature">
      <Location m="356.2929" rt="22.312" y="185229" v="2095700" />
      <Spectrum type="MFE" cpdAlgo="FindByMolecularFeature">
        <MSDetails p="+" />
        <Device type="TimeOfFlight" />
        <MSPeaks>
          <p rt="22.313" x="357.3002" y="185229.47" v="1633298" z="1" s="M+H" />
          <p rt="22.311" x="358.3034" y="43149.00" v="388485" z="1" s="M+H+1" />
          <p rt="22.309" x="359.3064" y="6885.32" v="61050" z="1" s="M+H+2" />
          <p rt="22.299" x="360.3108" y="1325.34" v="12866" z="1" s="M+H+3" />
        </MSPeaks>
      </Spectrum>
    </Compound>
    <Compound algo="FindByMolecularFeature">
      <Location m="768.5070" rt="22.314" y="118759" v="1463954" />
      <Spectrum type="MFE" cpdAlgo="FindByMolecularFeature">
        <MSDetails p="+" />
        <Device type="TimeOfFlight" />
        <MSPeaks>
          <p rt="22.314" x="385.2608" y="118758.52" v="982848" z="2" s="M+2H" />
          <p rt="22.313" x="385.7621" y="58344.01" v="481106" z="2" s="M+2H+1" />
        </MSPeaks>
      </Spectrum>
    </Compound>
    <Compound algo="FindByMolecularFeature">
      <Location m="770.5060" rt="22.316" y="60503" v="849271" />
      <Spectrum type="MFE" cpdAlgo="FindByMolecularFeature">
        <MSDetails p="+" />
        <Device type="TimeOfFlight" />
        <MSPeaks>
          <p rt="22.313" x="386.2600" y="60502.54" v="482222" z="2" s="M+2H" />
          <p rt="22.315" x="386.7604" y="26568.58" v="208246" z="2" s="M+2H+1" />
          <p rt="22.318" x="387.2609" y="13194.44" v="94834" z="2" s="M+2H+2" />
          <p rt="22.315" x="387.7601" y="4353.82" v="33427" z="2" s="M+2H+3" />
          <p rt="22.341" x="771.5243" y="2742.77" v="30542" z="1" s="M+H" />
        </MSPeaks>
      </Spectrum>
    </Compound>
    <Compound algo="FindByMolecularFeature">
      <Location m="264.2453" rt="22.319" y="204708" v="2607277" />
      <Spectrum type="MFE" cpdAlgo="FindByMolecularFeature">
        <MSDetails p="+" />
        <Device type="TimeOfFlight" />
        <MSPeaks>
          <p rt="22.319" x="265.2525" y="204707.69" v="2176223" z="1" s="M+H" />
          <p rt="22.318" x="266.2559" y="36801.84" v="387195" z="1" s="M+H+1" />
          <p rt="22.316" x="267.2640" y="4092.43" v="38645" z="1" s="M+H+2" />
          <p rt="22.341" x="268.2673" y="565.44" v="5214" z="1" s="M+H+3" />
        </MSPeaks>
      </Spectrum>
    </Compound>
    <Compound algo="FindByMolecularFeature">
      <Location m="412.2126" rt="22.331" y="61236" v="886443" />
      <Spectrum type="MFE" cpdAlgo="FindByMolecularFeature">
        <MSDetails p="+" />
        <Device type="TimeOfFlight" />
        <MSPeaks>
          <p rt="22.330" x="413.2198" y="61235.77" v="707899" z="1" s="M+H" />
          <p rt="22.333" x="414.2231" y="15439.08" v="178544" z="1" s="M+H+1" />
        </MSPeaks>
      </Spectrum>
    </Compound>
    <Compound algo="FindByMolecularFeature">
      <Location m="424.3712" rt="22.443" y="444481" v="4200007" />
      <Spectrum type="MFE" cpdAlgo="FindByMolecularFeature">
        <MSDetails p="+" />
        <Device type="TimeOfFlight" />
        <MSPeaks>
          <p rt="22.443" x="425.3785" y="444481.44" v="3033460" z="1" s="M+H" />
          <p rt="22.442" x="426.3815" y="141740.83" v="942028" z="1" s="M+H+1" />
          <p rt="22.450" x="427.3828" y="26938.33" v="194629" z="1" s="M+H+2" />
          <p rt="22.455" x="428.3829" y="3898.39" v="29889" z="1" s="M+H+3" />
        </MSPeaks>
      </Spectrum>
    </Compound>
    <Compound algo="FindByMolecularFeature">
      <Location m="442.3817" rt="22.444" y="368630" v="3758546" />
      <Spectrum type="MFE" cpdAlgo="FindByMolecularFeature">
        <MSDetails p="+" />
        <Device type="TimeOfFlight" />
        <MSPeaks>
          <p rt="22.444" x="443.3889" y="368630.25" v="2698815" z="1" s="M+H" />
          <p rt="22.443" x="444.3920" y="117792.34" v="862381" z="1" s="M+H+1" />
          <p rt="22.444" x="445.3946" y="21712.10" v="170135" z="1" s="M+H+2" />
          <p rt="22.443" x="446.3943" y="3441.20" v="27214" z="1" s="M+H+3" />
        </MSPeaks>
      </Spectrum>
    </Compound>
    <Compound algo="FindByMolecularFeature">
      <Location m="482.3749" rt="22.449" y="869896" v="9031446" />
      <Spectrum type="MFE" cpdAlgo="FindByMolecularFeature">
        <MSDetails p="+" />
        <Device type="TimeOfFlight" />
        <MSPeaks>
          <p rt="22.449" x="483.3822" y="869896.31" v="6499765" z="1" s="M+H" />
          <p rt="22.449" x="484.3850" y="282131.34" v="2110691" z="1" s="M+H+1" />
          <p rt="22.448" x="485.3877" y="49494.66" v="371700" z="1" s="M+H+2" />
          <p rt="22.450" x="486.3885" y="6734.81" v="49290" z="1" s="M+H+3" />
        </MSPeaks>
      </Spectrum>
    </Compound>
    <Compound algo="FindByMolecularFeature">
      <Location m="466.3999" rt="22.451" y="55004" v="508403" />
      <Spectrum type="MFE" cpdAlgo="FindByMolecularFeature">
        <MSDetails p="+" />
        <Device type="TimeOfFlight" />
        <MSPeaks>
          <p rt="22.452" x="467.4072" y="55004.01" v="452793" z="1" s="M+H" />
          <p rt="22.446" x="468.4026" y="10426.04" v="55611" z="1" s="M+H+1" />
        </MSPeaks>
      </Spectrum>
    </Compound>
    <Compound algo="FindByMolecularFeature">
      <Location m="270.2348" rt="22.549" y="71239" v="783614" />
      <Spectrum type="MFE" cpdAlgo="FindByMolecularFeature">
        <MSDetails p="+" />
        <Device type="TimeOfFlight" />
        <MSPeaks>
          <p rt="22.549" x="271.2420" y="71239.46" v="643428" z="1" s="M+H" />
          <p rt="22.544" x="272.2457" y="15326.44" v="140185" z="1" s="M+H+1" />
        </MSPeaks>
      </Spectrum>
    </Compound>
    <Compound algo="FindByMolecularFeature">
      <Location m="592.2686" rt="22.615" y="83781" v="974408" />
      <Spectrum type="MFE" cpdAlgo="FindByMolecularFeature">
        <MSDetails p="+" />
        <Device type="TimeOfFlight" />
        <MSPeaks>
          <p rt="22.615" x="593.2759" y="83781.26" v="656991" z="1" s="M+H" />
          <p rt="22.614" x="594.2791" y="32196.08" v="252445" z="1" s="M+H+1" />
          <p rt="22.616" x="595.2827" y="7590.80" v="57544" z="1" s="M+H+2" />
          <p rt="22.610" x="596.2847" y="991.91" v="7428" z="1" s="M+H+3" />
        </MSPeaks>
      </Spectrum>
    </Compound>
    <Compound algo="FindByMolecularFeature">
      <Location m="379.3097" rt="22.679" y="67349" v="1245704" />
      <Spectrum type="MFE" cpdAlgo="FindByMolecularFeature">
        <MSDetails p="+" />
        <Device type="TimeOfFlight" />
        <MSPeaks>
          <p rt="22.677" x="380.3170" y="67348.66" v="993565" z="1" s="M+H" />
          <p rt="22.683" x="381.3208" y="18271.70" v="252139" z="1" s="M+H+1" />
        </MSPeaks>
      </Spectrum>
    </Compound>
    <Compound algo="FindByMolecularFeature">
      <Location m="327.3138" rt="22.683" y="96342" v="988964" />
      <Spectrum type="MFE" cpdAlgo="FindByMolecularFeature">
        <MSDetails p="+" />
        <Device type="TimeOfFlight" />
        <MSPeaks>
          <p rt="22.683" x="328.3210" y="96341.70" v="784081" z="1" s="M+H" />
          <p rt="22.682" x="329.3242" y="21899.71" v="179406" z="1" s="M+H+1" />
          <p rt="22.691" x="330.3271" y="3298.46" v="25477" z="1" s="M+H+2" />
        </MSPeaks>
      </Spectrum>
    </Compound>
    <Compound algo="FindByMolecularFeature">
      <Location m="333.3031" rt="22.803" y="69156" v="696579" />
      <Spectrum type="MFE" cpdAlgo="FindByMolecularFeature">
        <MSDetails p="+" />
        <Device type="TimeOfFlight" />
        <MSPeaks>
          <p rt="22.803" x="334.3104" y="69156.40" v="553685" z="1" s="M+H" />
          <p rt="22.802" x="335.3136" y="17695.44" v="142894" z="1" s="M+H+1" />
        </MSPeaks>
      </Spectrum>
    </Compound>
    <Compound algo="FindByMolecularFeature">
      <Location m="381.3243" rt="22.863" y="65138" v="720613" />
      <Spectrum type="MFE" cpdAlgo="FindByMolecularFeature">
        <MSDetails p="+" />
        <Device type="TimeOfFlight" />
        <MSPeaks>
          <p rt="22.861" x="382.3316" y="65138.16" v="535576" z="1" s="M+H" />
          <p rt="22.869" x="383.3344" y="20570.82" v="168085" z="1" s="M+H+1" />
          <p rt="22.888" x="384.3443" y="2319.98" v="16953" z="1" s="M+H+2" />
        </MSPeaks>
      </Spectrum>
    </Compound>
    <Compound algo="FindByMolecularFeature">
      <Location m="554.4334" rt="22.904" y="52031" v="900054" />
      <Spectrum type="MFE" cpdAlgo="FindByMolecularFeature">
        <MSDetails p="+" />
        <Device type="TimeOfFlight" />
        <MSPeaks>
          <p rt="22.903" x="555.4407" y="52030.52" v="570022" z="1" s="M+H" />
          <p rt="22.905" x="556.4434" y="23582.79" v="258787" z="1" s="M+H+1" />
          <p rt="22.908" x="557.4479" y="5380.79" v="71245" z="1" s="M+H+2" />
        </MSPeaks>
      </Spectrum>
    </Compound>
    <Compound algo="FindByMolecularFeature">
      <Location m="440.3655" rt="22.914" y="84343" v="852293" />
      <Spectrum type="MFE" cpdAlgo="FindByMolecularFeature">
        <MSDetails p="+" />
        <Device type="TimeOfFlight" />
        <MSPeaks>
          <p rt="22.915" x="441.3727" y="84343.34" v="557272" z="1" s="M+H" />
          <p rt="22.916" x="442.3762" y="31804.77" v="214797" z="1" s="M+H+1" />
          <p rt="22.893" x="443.3842" y="10035.80" v="80224" z="1" s="M+H+2" />
        </MSPeaks>
      </Spectrum>
    </Compound>
    <Compound algo="FindByMolecularFeature">
      <Location m="422.3548" rt="22.917" y="50076" v="457774" />
      <Spectrum type="MFE" cpdAlgo="FindByMolecularFeature">
        <MSDetails p="+" />
        <Device type="TimeOfFlight" />
        <MSPeaks>
          <p rt="22.918" x="423.3621" y="50075.63" v="331072" z="1" s="M+H" />
          <p rt="22.914" x="424.3643" y="18705.37" v="126702" z="1" s="M+H+1" />
        </MSPeaks>
      </Spectrum>
    </Compound>
    <Compound algo="FindByMolecularFeature">
      <Location m="480.3583" rt="22.917" y="170239" v="1667527" />
      <Spectrum type="MFE" cpdAlgo="FindByMolecularFeature">
        <MSDetails p="+" />
        <Device type="TimeOfFlight" />
        <MSPeaks>
          <p rt="22.917" x="481.3656" y="170239.09" v="1193912" z="1" s="M+H" />
          <p rt="22.919" x="482.3686" y="55713.08" v="399327" z="1" s="M+H+1" />
          <p rt="22.914" x="483.3754" y="14145.68" v="74288" z="1" s="M+H+2" />
        </MSPeaks>
      </Spectrum>
    </Compound>
    <Compound algo="FindByMolecularFeature">
      <Location m="466.3451" rt="22.953" y="136240" v="1567614" />
      <Spectrum type="MFE" cpdAlgo="FindByMolecularFeature">
        <MSDetails p="+" />
        <Device type="TimeOfFlight" />
        <MSPeaks>
          <p rt="22.952" x="467.3524" y="136240.16" v="1066241" z="1" s="M+H" />
          <p rt="22.952" x="468.3557" y="48971.05" v="375096" z="1" s="M+H+1" />
          <p rt="22.959" x="469.3625" y="14639.24" v="104828" z="1" s="M+H+2" />
          <p rt="22.965" x="470.3721" y="2759.91" v="21450" z="1" s="M+H+3" />
        </MSPeaks>
      </Spectrum>
    </Compound>
    <Compound algo="FindByMolecularFeature">
      <Location m="506.3381" rt="22.955" y="63346" v="750164" />
      <Spectrum type="MFE" cpdAlgo="FindByMolecularFeature">
        <MSDetails p="+" />
        <Device type="TimeOfFlight" />
        <MSPeaks>
          <p rt="22.971" x="254.1749" y="1354.44" v="9827" z="2" s="M+2H" />
          <p rt="22.955" x="507.3454" y="63345.54" v="519285" z="1" s="M+H" />
          <p rt="22.955" x="508.3485" y="22137.94" v="180197" z="1" s="M+H+1" />
          <p rt="22.946" x="509.3530" y="4708.38" v="31025" z="1" s="M+H+2" />
          <p rt="22.979" x="510.3596" y="1070.40" v="9831" z="1" s="M+H+3" />
        </MSPeaks>
      </Spectrum>
    </Compound>
    <Compound algo="FindByMolecularFeature">
      <Location m="370.0940" rt="23.113" y="52278" v="629641" />
      <Spectrum type="MFE" cpdAlgo="FindByMolecularFeature">
        <MSDetails p="+" />
        <Device type="TimeOfFlight" />
        <MSPeaks>
          <p rt="23.113" x="371.1013" y="52278.49" v="380506" z="1" s="M+H" />
          <p rt="23.112" x="372.1022" y="20931.83" v="151679" z="1" s="M+H+1" />
          <p rt="23.113" x="373.0999" y="13232.76" v="97455" z="1" s="M+H+2" />
        </MSPeaks>
      </Spectrum>
    </Compound>
    <Compound algo="FindByMolecularFeature">
      <Location m="480.3582" rt="23.184" y="51871" v="494595" />
      <Spectrum type="MFE" cpdAlgo="FindByMolecularFeature">
        <MSDetails p="+" />
        <Device type="TimeOfFlight" />
        <MSPeaks>
          <p rt="23.185" x="481.3655" y="51870.61" v="353379" z="1" s="M+H" />
          <p rt="23.181" x="482.3694" y="15954.14" v="120137" z="1" s="M+H+1" />
          <p rt="23.186" x="483.3733" y="5670.31" v="21078" z="1" s="M+H+2" />
        </MSPeaks>
      </Spectrum>
    </Compound>
    <Compound algo="FindByMolecularFeature">
      <Location m="610.4214" rt="23.323" y="97018" v="1619753" />
      <Spectrum type="MFE" cpdAlgo="FindByMolecularFeature">
        <MSDetails p="+" />
        <Device type="TimeOfFlight" />
        <MSPeaks>
          <p rt="23.322" x="611.4287" y="97018.42" v="1104628" z="1" s="M+H" />
          <p rt="23.326" x="612.4321" y="40223.44" v="515125" z="1" s="M+H+1" />
        </MSPeaks>
      </Spectrum>
    </Compound>
    <Compound algo="FindByMolecularFeature">
      <Location m="309.3030" rt="23.359" y="68126" v="698732" />
      <Spectrum type="MFE" cpdAlgo="FindByMolecularFeature">
        <MSDetails p="+" />
        <Device type="TimeOfFlight" />
        <MSPeaks>
          <p rt="23.359" x="310.3103" y="68125.64" v="570745" z="1" s="M+H" />
          <p rt="23.359" x="311.3137" y="14602.57" v="118240" z="1" s="M+H+1" />
          <p rt="23.355" x="312.3183" y="1353.97" v="9748" z="1" s="M+H+2" />
        </MSPeaks>
      </Spectrum>
    </Compound>
    <Compound algo="FindByMolecularFeature">
      <Location m="534.2632" rt="23.424" y="81948" v="1206756" />
      <Spectrum type="MFE" cpdAlgo="FindByMolecularFeature">
        <MSDetails p="+" />
        <Device type="TimeOfFlight" />
        <MSPeaks>
          <p rt="23.424" x="535.2705" y="81947.97" v="830948" z="1" s="M+H" />
          <p rt="23.423" x="536.2737" y="30019.78" v="302999" z="1" s="M+H+1" />
          <p rt="23.434" x="537.2771" y="6424.29" v="66214" z="1" s="M+H+2" />
          <p rt="23.430" x="538.2788" y="670.98" v="6596" z="1" s="M+H+3" />
        </MSPeaks>
      </Spectrum>
    </Compound>
    <Compound algo="FindByMolecularFeature">
      <Location m="383.3402" rt="23.459" y="235949" v="4283996" />
      <Spectrum type="MFE" cpdAlgo="FindByMolecularFeature">
        <MSDetails p="+" />
        <Device type="TimeOfFlight" />
        <MSPeaks>
          <p rt="23.460" x="384.3475" y="235948.91" v="3283907" z="1" s="M+H" />
          <p rt="23.457" x="385.3507" y="61846.12" v="852372" z="1" s="M+H+1" />
          <p rt="23.455" x="386.3534" y="9999.63" v="135656" z="1" s="M+H+2" />
          <p rt="23.467" x="387.3552" y="894.98" v="12059" z="1" s="M+H+3" />
        </MSPeaks>
      </Spectrum>
    </Compound>
    <Compound algo="FindByMolecularFeature">
      <Location m="441.3929" rt="23.472" y="95542" v="1443243" />
      <Spectrum type="MFE" cpdAlgo="FindByMolecularFeature">
        <MSDetails p="+" />
        <Device type="TimeOfFlight" />
        <MSPeaks>
          <p rt="23.470" x="442.4002" y="95541.56" v="1100697" z="1" s="M+H" />
          <p rt="23.478" x="443.4026" y="28026.07" v="317109" z="1" s="M+H+1" />
          <p rt="23.479" x="444.3941" y="4615.73" v="25437" z="1" s="M+H+2" />
        </MSPeaks>
      </Spectrum>
    </Compound>
    <Compound algo="FindByMolecularFeature">
      <Location m="337.3352" rt="23.473" y="845592" v="13725385" />
      <Spectrum type="MFE" cpdAlgo="FindByMolecularFeature">
        <MSDetails p="+" />
        <Device type="TimeOfFlight" />
        <MSPeaks>
          <p rt="23.477" x="338.3424" y="845592.19" v="10571578" z="1" s="M+H" />
          <p rt="23.461" x="339.3454" y="198685.33" v="2768712" z="1" s="M+H+1" />
          <p rt="23.462" x="340.3486" y="25008.54" v="353840" z="1" s="M+H+2" />
          <p rt="23.468" x="341.3513" y="2058.33" v="31255" z="1" s="M+H+3" />
        </MSPeaks>
      </Spectrum>
    </Compound>
    <Compound algo="FindByMolecularFeature">
      <Location m="405.3227" rt="23.487" y="731474" v="9443042" />
      <Spectrum type="MFE" cpdAlgo="FindByMolecularFeature">
        <MSDetails p="+" />
        <Device type="TimeOfFlight" />
        <MSPeaks>
          <p rt="23.487" x="406.3300" y="731474.19" v="7147577" z="1" s="M+H" />
          <p rt="23.487" x="407.3329" y="187564.61" v="1951129" z="1" s="M+H+1" />
          <p rt="23.493" x="408.3349" y="32558.00" v="304513" z="1" s="M+H+2" />
          <p rt="23.494" x="409.3330" y="4685.90" v="39823" z="1" s="M+H+3" />
        </MSPeaks>
      </Spectrum>
    </Compound>
    <Compound algo="FindByMolecularFeature">
      <Location m="599.4106" rt="23.493" y="149281" v="2166756" />
      <Spectrum type="MFE" cpdAlgo="FindByMolecularFeature">
        <MSDetails p="+" />
        <Device type="TimeOfFlight" />
        <MSPeaks>
          <p rt="23.494" x="600.4179" y="149280.52" v="1034869" z="1" s="M+H" />
          <p rt="23.491" x="601.4235" y="118558.17" v="832727" z="1" s="M+H+1" />
          <p rt="23.492" x="602.4277" y="34961.79" v="241299" z="1" s="M+H+2" />
          <p rt="23.497" x="603.4314" y="8677.38" v="57862" z="1" s="M+H+3" />
        </MSPeaks>
      </Spectrum>
    </Compound>
    <Compound algo="FindByMolecularFeature">
      <Location m="804.5477" rt="23.514" y="80001" v="1089330" />
      <Spectrum type="MFE" cpdAlgo="FindByMolecularFeature">
        <MSDetails p="+" />
        <Device type="TimeOfFlight" />
        <MSPeaks>
          <p rt="23.514" x="805.5550" y="80000.68" v="774773" z="1" s="M+H" />
          <p rt="23.514" x="806.5588" y="23095.43" v="233008" z="1" s="M+H+1" />
          <p rt="23.516" x="807.5639" y="6182.55" v="59603" z="1" s="M+H+2" />
          <p rt="23.492" x="808.5684" y="1958.87" v="21946" z="1" s="M+H+3" />
        </MSPeaks>
      </Spectrum>
    </Compound>
    <Compound algo="FindByMolecularFeature">
      <Location m="394.2132" rt="23.517" y="146812" v="2671422" />
      <Spectrum type="MFE" cpdAlgo="FindByMolecularFeature">
        <MSDetails p="+" />
        <Device type="TimeOfFlight" />
        <MSPeaks>
          <p rt="23.517" x="395.2205" y="146812.05" v="1491205" z="1" s="M+H" />
          <p rt="23.518" x="396.2235" y="33704.52" v="351684" z="1" s="M+H+1" />
          <p rt="23.515" x="397.2166" y="54603.61" v="549727" z="1" s="M+H+2" />
          <p rt="23.515" x="398.2189" y="16015.88" v="163823" z="1" s="M+H+3" />
          <p rt="23.523" x="399.2178" y="11361.09" v="114983" z="1" s="M+H+4" />
        </MSPeaks>
      </Spectrum>
    </Compound>
    <Compound algo="FindByMolecularFeature">
      <Location m="395.3403" rt="23.549" y="79945" v="761402" />
      <Spectrum type="MFE" cpdAlgo="FindByMolecularFeature">
        <MSDetails p="+" />
        <Device type="TimeOfFlight" />
        <MSPeaks>
          <p rt="23.549" x="396.3475" y="79945.08" v="574560" z="1" s="M+H" />
          <p rt="23.550" x="397.3506" y="22517.27" v="156960" z="1" s="M+H+1" />
          <p rt="23.542" x="398.3510" y="3743.56" v="29882" z="1" s="M+H+2" />
        </MSPeaks>
      </Spectrum>
    </Compound>
    <Compound algo="FindByMolecularFeature">
      <Location m="440.3657" rt="23.653" y="191796" v="2159080" />
      <Spectrum type="MFE" cpdAlgo="FindByMolecularFeature">
        <MSDetails p="+" />
        <Device type="TimeOfFlight" />
        <MSPeaks>
          <p rt="23.653" x="441.3730" y="191795.81" v="1515554" z="1" s="M+H" />
          <p rt="23.653" x="442.3860" y="70230.92" v="643526" z="1" s="M+H+1" />
        </MSPeaks>
      </Spectrum>
    </Compound>
    <Compound algo="FindByMolecularFeature">
      <Location m="458.3762" rt="23.655" y="59711" v="707739" />
      <Spectrum type="MFE" cpdAlgo="FindByMolecularFeature">
        <MSDetails p="+" />
        <Device type="TimeOfFlight" />
        <MSPeaks>
          <p rt="23.654" x="459.3834" y="59711.37" v="479164" z="1" s="M+H" />
          <p rt="23.659" x="460.3863" y="19714.87" v="158986" z="1" s="M+H+1" />
          <p rt="23.662" x="461.3889" y="6533.57" v="57625" z="1" s="M+H+2" />
          <p rt="23.632" x="462.3936" y="1179.91" v="11965" z="1" s="M+H+3" />
        </MSPeaks>
      </Spectrum>
    </Compound>
    <Compound algo="FindByMolecularFeature">
      <Location m="422.3551" rt="23.661" y="57938" v="834909" />
      <Spectrum type="MFE" cpdAlgo="FindByMolecularFeature">
        <MSDetails p="+" />
        <Device type="TimeOfFlight" />
        <MSPeaks>
          <p rt="23.655" x="423.3623" y="57938.24" v="491341" z="1" s="M+H" />
          <p rt="23.665" x="424.3649" y="21759.20" v="190951" z="1" s="M+H+1" />
          <p rt="23.683" x="425.3737" y="13984.39" v="152617" z="1" s="M+H+2" />
        </MSPeaks>
      </Spectrum>
    </Compound>
    <Compound algo="FindByMolecularFeature">
      <Location m="480.3587" rt="23.728" y="329648" v="2249529" />
      <Spectrum type="MFE" cpdAlgo="FindByMolecularFeature">
        <MSDetails p="+" />
        <Device type="TimeOfFlight" />
        <MSPeaks>
          <p rt="23.729" x="481.3660" y="329647.50" v="1724482" z="1" s="M+H" />
          <p rt="23.727" x="482.3688" y="107598.35" v="525047" z="1" s="M+H+1" />
        </MSPeaks>
      </Spectrum>
    </Compound>
    <Compound algo="FindByMolecularFeature">
      <Location m="338.1755" rt="23.809" y="91840" v="1810375" />
      <Spectrum type="MFE" cpdAlgo="FindByMolecularFeature">
        <MSDetails p="+" />
        <Device type="TimeOfFlight" />
        <MSPeaks>
          <p rt="23.810" x="339.1828" y="91839.89" v="1117106" z="1" s="M+H" />
          <p rt="23.810" x="340.1859" y="21222.79" v="259516" z="1" s="M+H+1" />
          <p rt="23.808" x="341.1791" y="36468.14" v="433753" z="1" s="M+H+2" />
        </MSPeaks>
      </Spectrum>
    </Compound>
    <Compound algo="FindByMolecularFeature">
      <Location m="724.3534" rt="23.810" y="67098" v="1198402" />
      <Spectrum type="MFE" cpdAlgo="FindByMolecularFeature">
        <MSDetails p="+" />
        <Device type="TimeOfFlight" />
        <MSPeaks>
          <p rt="23.811" x="725.3607" y="67098.13" v="658941" z="1" s="M+H" />
          <p rt="23.809" x="726.3628" y="28698.36" v="281536" z="1" s="M+H+1" />
          <p rt="23.808" x="727.3585" y="26262.72" v="257925" z="1" s="M+H+2" />
        </MSPeaks>
      </Spectrum>
    </Compound>
    <Compound algo="FindByMolecularFeature">
      <Location m="720.3586" rt="23.810" y="84115" v="892459" />
      <Spectrum type="MFE" cpdAlgo="FindByMolecularFeature">
        <MSDetails p="+" />
        <Device type="TimeOfFlight" />
        <MSPeaks>
          <p rt="23.811" x="721.3659" y="4003.12" v="40614" z="1" s="M+H" />
          <p rt="23.809" x="722.3664" y="2824.86" v="27226" z="1" s="M+H+1" />
          <p rt="23.810" x="723.3640" y="84114.66" v="824619" z="1" s="M+H+2" />
        </MSPeaks>
      </Spectrum>
    </Compound>
    <Compound algo="FindByMolecularFeature">
      <Location m="379.2024" rt="23.812" y="275769" v="5990307" />
      <Spectrum type="MFE" cpdAlgo="FindByMolecularFeature">
        <MSDetails p="+" />
        <Device type="TimeOfFlight" />
        <MSPeaks>
          <p rt="23.812" x="380.2097" y="275768.81" v="3329587" z="1" s="M+H" />
          <p rt="23.812" x="381.2129" y="62948.59" v="766344" z="1" s="M+H+1" />
          <p rt="23.811" x="382.2057" y="109140.68" v="1319773" z="1" s="M+H+2" />
          <p rt="23.812" x="383.2083" y="29449.57" v="355304" z="1" s="M+H+3" />
          <p rt="23.811" x="384.2046" y="18361.76" v="219299" z="1" s="M+H+4" />
        </MSPeaks>
      </Spectrum>
    </Compound>
    <Compound algo="FindByMolecularFeature">
      <Location m="803.5451" rt="23.837" y="424583" v="8651883" />
      <Spectrum type="MFE" cpdAlgo="FindByMolecularFeature">
        <MSDetails p="+" />
        <Device type="TimeOfFlight" />
        <MSPeaks>
          <p rt="23.837" x="804.5524" y="424582.59" v="5121239" z="1" s="M+H" />
          <p rt="23.836" x="805.5554" y="202078.16" v="2588193" z="1" s="M+H+1" />
          <p rt="23.838" x="806.5589" y="54991.41" v="698076" z="1" s="M+H+2" />
          <p rt="23.840" x="807.5635" y="13712.15" v="186527" z="1" s="M+H+3" />
          <p rt="23.821" x="808.5724" y="4349.13" v="57849" z="1" s="M+H+4" />
        </MSPeaks>
      </Spectrum>
    </Compound>
    <Compound algo="FindByMolecularFeature">
      <Location m="283.2876" rt="23.838" y="137412" v="1363588" />
      <Spectrum type="MFE" cpdAlgo="FindByMolecularFeature">
        <MSDetails p="+" />
        <Device type="TimeOfFlight" />
        <MSPeaks>
          <p rt="23.838" x="284.2949" y="137412.38" v="1129199" z="1" s="M+H" />
          <p rt="23.836" x="285.2980" y="26513.85" v="209330" z="1" s="M+H+1" />
          <p rt="23.845" x="286.3029" y="3224.16" v="25059" z="1" s="M+H+2" />
        </MSPeaks>
      </Spectrum>
    </Compound>
    <Compound algo="FindByMolecularFeature">
      <Location m="610.4236" rt="23.874" y="144268" v="1124482" />
      <Spectrum type="MFE" cpdAlgo="FindByMolecularFeature">
        <MSDetails p="+" />
        <Device type="TimeOfFlight" />
        <MSPeaks>
          <p rt="23.887" x="611.4309" y="27209.17" v="151469" z="1" s="M+H" />
          <p rt="23.888" x="612.4346" y="11995.39" v="81683" z="1" s="M+H+1" />
          <p rt="23.871" x="613.4445" y="144267.53" v="891330" z="1" s="M+H+2" />
        </MSPeaks>
      </Spectrum>
    </Compound>
    <Compound algo="FindByMolecularFeature">
      <Location m="614.4533" rt="23.895" y="139397" v="1922946" />
      <Spectrum type="MFE" cpdAlgo="FindByMolecularFeature">
        <MSDetails p="+" />
        <Device type="TimeOfFlight" />
        <MSPeaks>
          <p rt="23.900" x="615.4606" y="139397.48" v="1153449" z="1" s="M+H" />
          <p rt="23.889" x="616.4647" y="56491.71" v="584170" z="1" s="M+H+1" />
          <p rt="23.879" x="617.4703" y="17408.93" v="185327" z="1" s="M+H+2" />
        </MSPeaks>
      </Spectrum>
    </Compound>
    <Compound algo="FindByMolecularFeature">
      <Location m="548.3694" rt="23.911" y="60311" v="529514" />
      <Spectrum type="MFE" cpdAlgo="FindByMolecularFeature">
        <MSDetails p="+" />
        <Device type="TimeOfFlight" />
        <MSPeaks>
          <p rt="23.912" x="549.3766" y="60311.46" v="368638" z="1" s="M+H" />
          <p rt="23.910" x="550.3815" y="21446.52" v="137203" z="1" s="M+H+1" />
          <p rt="23.906" x="551.3889" y="4840.97" v="23673" z="1" s="M+H+2" />
        </MSPeaks>
      </Spectrum>
    </Compound>
    <Compound algo="FindByMolecularFeature">
      <Location m="556.4487" rt="23.922" y="78963" v="1630399" />
      <Spectrum type="MFE" cpdAlgo="FindByMolecularFeature">
        <MSDetails p="+" />
        <Device type="TimeOfFlight" />
        <MSPeaks>
          <p rt="23.925" x="557.4560" y="78962.73" v="982141" z="1" s="M+H" />
          <p rt="23.914" x="558.4590" y="34619.04" v="535621" z="1" s="M+H+1" />
          <p rt="23.928" x="559.4583" y="10312.21" v="112636" z="1" s="M+H+2" />
        </MSPeaks>
      </Spectrum>
    </Compound>
    <Compound algo="FindByMolecularFeature">
      <Location m="522.3535" rt="23.947" y="104966" v="867126" />
      <Spectrum type="MFE" cpdAlgo="FindByMolecularFeature">
        <MSDetails p="+" />
        <Device type="TimeOfFlight" />
        <MSPeaks>
          <p rt="23.947" x="523.3607" y="104965.52" v="664926" z="1" s="M+H" />
          <p rt="23.947" x="524.3647" y="32578.54" v="202200" z="1" s="M+H+1" />
        </MSPeaks>
      </Spectrum>
    </Compound>
    <Compound algo="FindByMolecularFeature">
      <Location m="600.4168" rt="24.091" y="54809" v="611486" />
      <Spectrum type="MFE" cpdAlgo="FindByMolecularFeature">
        <MSDetails p="+" />
        <Device type="TimeOfFlight" />
        <MSPeaks>
          <p rt="24.092" x="601.4240" y="54809.06" v="451473" z="1" s="M+H" />
          <p rt="24.088" x="602.4290" y="16709.17" v="128173" z="1" s="M+H+1" />
          <p rt="24.092" x="603.4348" y="5151.25" v="31841" z="1" s="M+H+2" />
        </MSPeaks>
      </Spectrum>
    </Compound>
    <Compound algo="FindByMolecularFeature">
      <Location m="548.3692" rt="24.189" y="60405" v="920373" />
      <Spectrum type="MFE" cpdAlgo="FindByMolecularFeature">
        <MSDetails p="+" />
        <Device type="TimeOfFlight" />
        <MSPeaks>
          <p rt="24.188" x="549.3764" y="60405.21" v="633523" z="1" s="M+H" />
          <p rt="24.187" x="550.3801" y="21093.74" v="215853" z="1" s="M+H+1" />
          <p rt="24.217" x="551.3877" y="5993.33" v="70998" z="1" s="M+H+2" />
        </MSPeaks>
      </Spectrum>
    </Compound>
    <Compound algo="FindByMolecularFeature">
      <Location m="478.3429" rt="24.327" y="66792" v="551361" />
      <Spectrum type="MFE" cpdAlgo="FindByMolecularFeature">
        <MSDetails p="+" />
        <Device type="TimeOfFlight" />
        <MSPeaks>
          <p rt="24.326" x="479.3501" y="66792.21" v="408481" z="1" s="M+H" />
          <p rt="24.329" x="480.3538" y="23477.45" v="142879" z="1" s="M+H+1" />
        </MSPeaks>
      </Spectrum>
    </Compound>
    <Compound algo="FindByMolecularFeature">
      <Location m="612.4376" rt="24.330" y="71676" v="1483895" />
      <Spectrum type="MFE" cpdAlgo="FindByMolecularFeature">
        <MSDetails p="+" />
        <Device type="TimeOfFlight" />
        <MSPeaks>
          <p rt="24.332" x="613.4449" y="71675.61" v="929841" z="1" s="M+H" />
          <p rt="24.335" x="614.4477" y="36399.92" v="531850" z="1" s="M+H+1" />
          <p rt="24.306" x="615.4551" y="3576.56" v="22204" z="1" s="M+H+2" />
        </MSPeaks>
      </Spectrum>
    </Compound>
    <Compound algo="FindByMolecularFeature">
      <Location m="335.3190" rt="24.367" y="140798" v="1429072" />
      <Spectrum type="MFE" cpdAlgo="FindByMolecularFeature">
        <MSDetails p="+" />
        <Device type="TimeOfFlight" />
        <MSPeaks>
          <p rt="24.366" x="336.3263" y="140798.22" v="1167154" z="1" s="M+H" />
          <p rt="24.370" x="337.3296" y="31498.29" v="261918" z="1" s="M+H+1" />
        </MSPeaks>
      </Spectrum>
    </Compound>
    <Compound algo="FindByMolecularFeature">
      <Location m="628.3959" rt="24.750" y="142053" v="1230076" />
      <Spectrum type="MFE" cpdAlgo="FindByMolecularFeature">
        <MSDetails p="+" />
        <Device type="TimeOfFlight" />
        <MSPeaks>
          <p rt="24.750" x="629.4032" y="142052.91" v="893752" z="1" s="M+H" />
          <p rt="24.750" x="630.4067" y="54478.36" v="336324" z="1" s="M+H+1" />
        </MSPeaks>
      </Spectrum>
    </Compound>
    <Compound algo="FindByMolecularFeature">
      <Location m="588.4044" rt="24.751" y="54354" v="561607" />
      <Spectrum type="MFE" cpdAlgo="FindByMolecularFeature">
        <MSDetails p="+" />
        <Device type="TimeOfFlight" />
        <MSPeaks>
          <p rt="24.751" x="589.4116" y="54353.74" v="384336" z="1" s="M+H" />
          <p rt="24.752" x="590.4149" y="20729.91" v="145706" z="1" s="M+H+1" />
          <p rt="24.746" x="591.4187" y="6171.54" v="31564" z="1" s="M+H+2" />
        </MSPeaks>
      </Spectrum>
    </Compound>
    <Compound algo="FindByMolecularFeature">
      <Location m="396.3394" rt="24.763" y="117570" v="1512041" />
      <Spectrum type="MFE" cpdAlgo="FindByMolecularFeature">
        <MSDetails p="+" />
        <Device type="TimeOfFlight" />
        <MSPeaks>
          <p rt="24.764" x="397.3466" y="117569.55" v="1038200" z="1" s="M+H" />
          <p rt="24.763" x="398.3500" y="37191.77" v="328947" z="1" s="M+H+1" />
          <p rt="24.755" x="399.3516" y="9654.33" v="132034" z="1" s="M+H+2" />
          <p rt="24.744" x="400.3509" y="1239.58" v="12860" z="1" s="M+H+3" />
        </MSPeaks>
      </Spectrum>
    </Compound>
    <Compound algo="FindByMolecularFeature">
      <Location m="378.3287" rt="24.764" y="108870" v="1353665" />
      <Spectrum type="MFE" cpdAlgo="FindByMolecularFeature">
        <MSDetails p="+" />
        <Device type="TimeOfFlight" />
        <MSPeaks>
          <p rt="24.761" x="379.3360" y="108870.24" v="952783" z="1" s="M+H" />
          <p rt="24.760" x="380.3389" y="32888.48" v="293279" z="1" s="M+H+1" />
          <p rt="24.807" x="381.3483" y="10848.30" v="107603" z="1" s="M+H+2" />
        </MSPeaks>
      </Spectrum>
    </Compound>
    <Compound algo="FindByMolecularFeature">
      <Location m="667.6117" rt="24.880" y="50868" v="1096112" />
      <Spectrum type="MFE" cpdAlgo="FindByMolecularFeature">
        <MSDetails p="+" />
        <Device type="TimeOfFlight" />
        <MSPeaks>
          <p rt="24.881" x="668.6190" y="50867.90" v="697755" z="1" s="M+H" />
          <p rt="24.880" x="669.6220" y="22675.25" v="305126" z="1" s="M+H+1" />
          <p rt="24.882" x="670.6239" y="6224.12" v="78417" z="1" s="M+H+2" />
          <p rt="24.883" x="671.6240" y="1175.86" v="14814" z="1" s="M+H+3" />
        </MSPeaks>
      </Spectrum>
    </Compound>
    <Compound algo="FindByMolecularFeature">
      <Location m="627.1877" rt="25.001" y="73714" v="877544" />
      <Spectrum type="MFE" cpdAlgo="FindByMolecularFeature">
        <MSDetails p="+" />
        <Device type="TimeOfFlight" />
        <MSPeaks>
          <p rt="25.000" x="628.1950" y="73714.10" v="434133" z="1" s="M+H" />
          <p rt="25.001" x="629.1957" y="42293.00" v="250366" z="1" s="M+H+1" />
          <p rt="25.001" x="630.1939" y="31539.19" v="193045" z="1" s="M+H+2" />
        </MSPeaks>
      </Spectrum>
    </Compound>
    <Compound algo="FindByMolecularFeature">
      <Location m="567.4214" rt="25.076" y="703395" v="8061418" />
      <Spectrum type="MFE" cpdAlgo="FindByMolecularFeature">
        <MSDetails p="+" />
        <Device type="TimeOfFlight" />
        <MSPeaks>
          <p rt="25.077" x="568.4287" y="703394.63" v="5294905" z="1" s="M+H" />
          <p rt="25.075" x="569.4316" y="305845.19" v="2302334" z="1" s="M+H+1" />
          <p rt="25.077" x="570.4449" y="62480.66" v="464180" z="1" s="M+H+2" />
        </MSPeaks>
      </Spectrum>
    </Compound>
    <Compound algo="FindByMolecularFeature">
      <Location m="713.5089" rt="25.339" y="85147" v="356418" />
      <Spectrum type="MFE" cpdAlgo="FindByMolecularFeature">
        <MSDetails p="+" />
        <Device type="TimeOfFlight" />
        <MSPeaks>
          <p rt="25.337" x="714.5162" y="46443.29" v="126278" z="1" s="M+H" />
          <p rt="25.319" x="715.5207" y="30193.20" v="114591" z="1" s="M+H+1" />
          <p rt="25.342" x="716.5242" y="85146.86" v="115549" z="1" s="M+H+2" />
        </MSPeaks>
      </Spectrum>
    </Compound>
    <Compound algo="FindByMolecularFeature">
      <Location m="846.6503" rt="25.384" y="128178" v="1300100" />
      <Spectrum type="MFE" cpdAlgo="FindByMolecularFeature">
        <MSDetails p="+" />
        <Device type="TimeOfFlight" />
        <MSPeaks>
          <p rt="25.383" x="847.6576" y="128178.20" v="699912" z="1" s="M+H" />
          <p rt="25.384" x="848.6615" y="77917.26" v="440491" z="1" s="M+H+1" />
          <p rt="25.385" x="849.6669" y="24965.32" v="143972" z="1" s="M+H+2" />
          <p rt="25.385" x="850.6626" y="2958.39" v="15725" z="1" s="M+H+3" />
        </MSPeaks>
      </Spectrum>
    </Compound>
    <Compound algo="FindByMolecularFeature">
      <Location m="412.3349" rt="25.389" y="2051529" v="22389368" />
      <Spectrum type="MFE" cpdAlgo="FindByMolecularFeature">
        <MSDetails p="+" />
        <Device type="TimeOfFlight" />
        <MSPeaks>
          <p rt="25.389" x="413.3422" y="2051528.88" v="16601555" z="1" s="M+H" />
          <p rt="25.389" x="414.3456" y="596039.88" v="4815427" z="1" s="M+H+1" />
          <p rt="25.389" x="415.3485" y="94090.39" v="759614" z="1" s="M+H+2" />
          <p rt="25.383" x="416.3524" y="12947.35" v="105591" z="1" s="M+H+3" />
          <p rt="25.363" x="417.3540" y="1399.16" v="13626" z="1" s="M+H+4" />
          <p rt="25.374" x="825.6777" y="4450.61" v="38095" z="1" s="2M+H" />
          <p rt="25.311" x="826.7010" y="2495.09" v="8682" z="1" s="2M+H+1" />
        </MSPeaks>
      </Spectrum>
    </Compound>
    <Compound algo="FindByMolecularFeature">
      <Location m="614.4536" rt="25.391" y="112386" v="1632810" />
      <Spectrum type="MFE" cpdAlgo="FindByMolecularFeature">
        <MSDetails p="+" />
        <Device type="TimeOfFlight" />
        <MSPeaks>
          <p rt="25.391" x="615.4609" y="112385.98" v="1113928" z="1" s="M+H" />
          <p rt="25.392" x="616.4633" y="47976.38" v="518882" z="1" s="M+H+1" />
        </MSPeaks>
      </Spectrum>
    </Compound>
    <Compound algo="FindByMolecularFeature">
      <Location m="953.6082" rt="25.495" y="107384" v="1321148" />
      <Spectrum type="MFE" cpdAlgo="FindByMolecularFeature">
        <MSDetails p="+" />
        <Device type="TimeOfFlight" />
        <MSPeaks>
          <p rt="25.495" x="954.6154" y="107383.55" v="744059" z="1" s="M+H" />
          <p rt="25.495" x="955.6187" y="58844.52" v="402499" z="1" s="M+H+1" />
          <p rt="25.496" x="956.6221" y="20988.33" v="144868" z="1" s="M+H+2" />
          <p rt="25.490" x="957.6297" y="4535.44" v="29723" z="1" s="M+H+3" />
        </MSPeaks>
      </Spectrum>
    </Compound>
    <Compound algo="FindByMolecularFeature">
      <Location m="958.5636" rt="25.499" y="103503" v="1417350" />
      <Spectrum type="MFE" cpdAlgo="FindByMolecularFeature">
        <MSDetails p="+" />
        <Device type="TimeOfFlight" />
        <MSPeaks>
          <p rt="25.499" x="959.5709" y="103503.01" v="788800" z="1" s="M+H" />
          <p rt="25.499" x="960.5740" y="56594.89" v="437762" z="1" s="M+H+1" />
          <p rt="25.501" x="961.5770" y="19414.07" v="146402" z="1" s="M+H+2" />
          <p rt="25.498" x="962.5801" y="4941.89" v="36540" z="1" s="M+H+3" />
          <p rt="25.520" x="963.6030" y="868.78" v="7846" z="1" s="M+H+4" />
        </MSPeaks>
      </Spectrum>
    </Compound>
    <Compound algo="FindByMolecularFeature">
      <Location m="594.4262" rt="25.680" y="111708" v="1398706" />
      <Spectrum type="MFE" cpdAlgo="FindByMolecularFeature">
        <MSDetails p="+" />
        <Device type="TimeOfFlight" />
        <MSPeaks>
          <p rt="25.678" x="595.4335" y="111708.45" v="915921" z="1" s="M+H" />
          <p rt="25.683" x="596.4377" y="45339.37" v="367690" z="1" s="M+H+1" />
          <p rt="25.680" x="597.4435" y="11702.53" v="93251" z="1" s="M+H+2" />
          <p rt="25.683" x="598.4518" y="2809.62" v="21843" z="1" s="M+H+3" />
        </MSPeaks>
      </Spectrum>
    </Compound>
    <Compound algo="FindByMolecularFeature">
      <Location m="554.4337" rt="25.686" y="97879" v="1449192" />
      <Spectrum type="MFE" cpdAlgo="FindByMolecularFeature">
        <MSDetails p="+" />
        <Device type="TimeOfFlight" />
        <MSPeaks>
          <p rt="25.687" x="555.4409" y="97878.95" v="871863" z="1" s="M+H" />
          <p rt="25.686" x="556.4443" y="44131.12" v="386055" z="1" s="M+H+1" />
          <p rt="25.675" x="557.4503" y="14149.00" v="170233" z="1" s="M+H+2" />
          <p rt="25.669" x="558.4507" y="2314.57" v="21041" z="1" s="M+H+3" />
        </MSPeaks>
      </Spectrum>
    </Compound>
    <Compound algo="FindByMolecularFeature">
      <Location m="424.3705" rt="25.875" y="109190" v="1050302" />
      <Spectrum type="MFE" cpdAlgo="FindByMolecularFeature">
        <MSDetails p="+" />
        <Device type="TimeOfFlight" />
        <MSPeaks>
          <p rt="25.875" x="425.3778" y="109189.94" v="728066" z="1" s="M+H" />
          <p rt="25.875" x="426.3813" y="37396.89" v="260027" z="1" s="M+H+1" />
          <p rt="25.882" x="427.3833" y="7778.72" v="53319" z="1" s="M+H+2" />
          <p rt="25.863" x="428.3841" y="1386.41" v="8890" z="1" s="M+H+3" />
        </MSPeaks>
      </Spectrum>
    </Compound>
    <Compound algo="FindByMolecularFeature">
      <Location m="768.4798" rt="26.004" y="304366" v="3260269" />
      <Spectrum type="MFE" cpdAlgo="FindByMolecularFeature">
        <MSDetails p="+" />
        <Device type="TimeOfFlight" />
        <MSPeaks>
          <p rt="26.004" x="769.4871" y="304365.69" v="2017416" z="1" s="M+H" />
          <p rt="26.004" x="770.4902" y="140961.83" v="943555" z="1" s="M+H+1" />
          <p rt="26.003" x="771.4947" y="37921.01" v="247671" z="1" s="M+H+2" />
          <p rt="26.000" x="772.5020" y="8141.46" v="51626" z="1" s="M+H+3" />
        </MSPeaks>
      </Spectrum>
    </Compound>
    <Compound algo="FindByMolecularFeature">
      <Location m="763.5227" rt="26.004" y="324879" v="4128745" />
      <Spectrum type="MFE" cpdAlgo="FindByMolecularFeature">
        <MSDetails p="+" />
        <Device type="TimeOfFlight" />
        <MSPeaks>
          <p rt="26.004" x="764.5300" y="324878.78" v="3052245" z="1" s="M+H" />
          <p rt="26.004" x="765.5335" y="108651.80" v="787003" z="1" s="M+H+1" />
          <p rt="26.005" x="766.5369" y="30538.28" v="218513" z="1" s="M+H+2" />
          <p rt="26.003" x="767.5431" y="9458.25" v="70985" z="1" s="M+H+3" />
        </MSPeaks>
      </Spectrum>
    </Compound>
    <Compound algo="FindByMolecularFeature">
      <Location m="584.4454" rt="26.005" y="68996" v="585693" />
      <Spectrum type="MFE" cpdAlgo="FindByMolecularFeature">
        <MSDetails p="+" />
        <Device type="TimeOfFlight" />
        <MSPeaks>
          <p rt="26.006" x="585.4527" y="68995.95" v="382159" z="1" s="M+H" />
          <p rt="26.003" x="586.4553" y="26562.75" v="170530" z="1" s="M+H+1" />
          <p rt="26.004" x="587.4589" y="5303.04" v="33005" z="1" s="M+H+2" />
        </MSPeaks>
      </Spectrum>
    </Compound>
    <Compound algo="FindByMolecularFeature">
      <Location m="337.3350" rt="26.066" y="475238" v="6266202" />
      <Spectrum type="MFE" cpdAlgo="FindByMolecularFeature">
        <MSDetails p="+" />
        <Device type="TimeOfFlight" />
        <MSPeaks>
          <p rt="26.066" x="338.3423" y="475238.16" v="4669581" z="1" s="M+H" />
          <p rt="26.065" x="339.3453" y="112260.26" v="1121991" z="1" s="M+H+1" />
          <p rt="26.065" x="340.3493" y="14528.66" v="152872" z="1" s="M+H+2" />
          <p rt="26.059" x="341.3516" y="2042.31" v="19498" z="1" s="M+H+3" />
          <p rt="26.059" x="675.6761" y="14643.31" v="91204" z="1" s="2M+H" />
          <p rt="26.059" x="676.6793" y="7266.01" v="46180" z="1" s="2M+H+1" />
          <p rt="26.067" x="677.6795" y="2270.98" v="13747" z="1" s="2M+H+2" />
        </MSPeaks>
      </Spectrum>
    </Compound>
    <Compound algo="FindByMolecularFeature">
      <Location m="567.4211" rt="26.066" y="57729" v="526387" />
      <Spectrum type="MFE" cpdAlgo="FindByMolecularFeature">
        <MSDetails p="+" />
        <Device type="TimeOfFlight" />
        <MSPeaks>
          <p rt="26.066" x="568.4283" y="57728.57" v="373957" z="1" s="M+H" />
          <p rt="26.067" x="569.4320" y="24018.16" v="152430" z="1" s="M+H+1" />
        </MSPeaks>
      </Spectrum>
    </Compound>
    <Compound algo="FindByMolecularFeature">
      <Location m="731.5550" rt="26.180" y="50944" v="763115" />
      <Spectrum type="MFE" cpdAlgo="FindByMolecularFeature">
        <MSDetails p="+" />
        <Device type="TimeOfFlight" />
        <MSPeaks>
          <p rt="26.180" x="732.5623" y="50943.58" v="463245" z="1" s="M+H" />
          <p rt="26.178" x="733.5655" y="24198.22" v="212117" z="1" s="M+H+1" />
          <p rt="26.183" x="734.5680" y="8106.35" v="82065" z="1" s="M+H+2" />
          <p rt="26.178" x="735.5637" y="658.98" v="5688" z="1" s="M+H+3" />
        </MSPeaks>
      </Spectrum>
    </Compound>
    <Compound algo="FindByMolecularFeature">
      <Location m="567.4208" rt="26.299" y="128741" v="1369268" />
      <Spectrum type="MFE" cpdAlgo="FindByMolecularFeature">
        <MSDetails p="+" />
        <Device type="TimeOfFlight" />
        <MSPeaks>
          <p rt="26.299" x="568.4281" y="128741.41" v="979116" z="1" s="M+H" />
          <p rt="26.301" x="569.4314" y="52025.63" v="390152" z="1" s="M+H+1" />
        </MSPeaks>
      </Spectrum>
    </Compound>
    <Compound algo="FindByMolecularFeature">
      <Location m="934.5633" rt="26.339" y="60970" v="808036" />
      <Spectrum type="MFE" cpdAlgo="FindByMolecularFeature">
        <MSDetails p="+" />
        <Device type="TimeOfFlight" />
        <MSPeaks>
          <p rt="26.340" x="935.5706" y="60969.71" v="464819" z="1" s="M+H" />
          <p rt="26.339" x="936.5742" y="32164.07" v="255090" z="1" s="M+H+1" />
          <p rt="26.340" x="937.5794" y="9632.06" v="72474" z="1" s="M+H+2" />
          <p rt="26.337" x="938.5888" y="2137.71" v="15654" z="1" s="M+H+3" />
        </MSPeaks>
      </Spectrum>
    </Compound>
    <Compound algo="FindByMolecularFeature">
      <Location m="929.6077" rt="26.340" y="57833" v="810497" />
      <Spectrum type="MFE" cpdAlgo="FindByMolecularFeature">
        <MSDetails p="+" />
        <Device type="TimeOfFlight" />
        <MSPeaks>
          <p rt="26.339" x="930.6150" y="57832.72" v="453845" z="1" s="M+H" />
          <p rt="26.341" x="931.6187" y="32912.25" v="247117" z="1" s="M+H+1" />
          <p rt="26.338" x="932.6224" y="11519.37" v="88299" z="1" s="M+H+2" />
          <p rt="26.342" x="933.6289" y="2854.71" v="21236" z="1" s="M+H+3" />
        </MSPeaks>
      </Spectrum>
    </Compound>
    <Compound algo="FindByMolecularFeature">
      <Location m="616.5062" rt="26.392" y="119538" v="2519304" />
      <Spectrum type="MFE" cpdAlgo="FindByMolecularFeature">
        <MSDetails p="+" />
        <Device type="TimeOfFlight" />
        <MSPeaks>
          <p rt="26.392" x="617.5134" y="119537.53" v="1621729" z="1" s="M+H" />
          <p rt="26.390" x="618.5161" y="51233.94" v="823821" z="1" s="M+H+1" />
          <p rt="26.395" x="619.5171" y="6287.29" v="73755" z="1" s="M+H+2" />
        </MSPeaks>
      </Spectrum>
    </Compound>
    <Compound algo="FindByMolecularFeature">
      <Location m="674.5100" rt="26.402" y="104926" v="2293817" />
      <Spectrum type="MFE" cpdAlgo="FindByMolecularFeature">
        <MSDetails p="+" />
        <Device type="TimeOfFlight" />
        <MSPeaks>
          <p rt="26.400" x="675.5173" y="104925.65" v="1483538" z="1" s="M+H" />
          <p rt="26.401" x="676.5207" y="36249.82" v="567636" z="1" s="M+H+1" />
          <p rt="26.398" x="677.5170" y="12159.03" v="222010" z="1" s="M+H+2" />
          <p rt="26.492" x="678.5241" y="1124.78" v="20632" z="1" s="M+H+3" />
        </MSPeaks>
      </Spectrum>
    </Compound>
    <Compound algo="FindByMolecularFeature">
      <Location m="609.1773" rt="26.451" y="138490" v="6262958" />
      <Spectrum type="MFE" cpdAlgo="FindByMolecularFeature">
        <MSDetails p="+" />
        <Device type="TimeOfFlight" />
        <MSPeaks>
          <p rt="26.453" x="610.1846" y="138490.33" v="3220398" z="1" s="M+H" />
          <p rt="26.449" x="611.1852" y="76275.62" v="1733451" z="1" s="M+H+1" />
          <p rt="26.452" x="612.1834" y="57082.29" v="1309108" z="1" s="M+H+2" />
        </MSPeaks>
      </Spectrum>
    </Compound>
    <Compound algo="FindByMolecularFeature">
      <Location m="701.2063" rt="26.496" y="61976" v="819769" />
      <Spectrum type="MFE" cpdAlgo="FindByMolecularFeature">
        <MSDetails p="+" />
        <Device type="TimeOfFlight" />
        <MSPeaks>
          <p rt="26.496" x="702.2136" y="61975.95" v="376704" z="1" s="M+H" />
          <p rt="26.496" x="703.2142" y="41542.68" v="250084" z="1" s="M+H+1" />
          <p rt="26.496" x="704.2125" y="31619.90" v="192981" z="1" s="M+H+2" />
        </MSPeaks>
      </Spectrum>
    </Compound>
    <Compound algo="FindByMolecularFeature">
      <Location m="955.6243" rt="26.635" y="292921" v="4191654" />
      <Spectrum type="MFE" cpdAlgo="FindByMolecularFeature">
        <MSDetails p="+" />
        <Device type="TimeOfFlight" />
        <MSPeaks>
          <p rt="26.635" x="956.6316" y="292921.22" v="2343578" z="1" s="M+H" />
          <p rt="26.634" x="957.6346" y="167142.41" v="1308710" z="1" s="M+H+1" />
          <p rt="26.635" x="958.6373" y="51958.43" v="418680" z="1" s="M+H+2" />
          <p rt="26.637" x="959.6412" y="13294.72" v="103366" z="1" s="M+H+3" />
          <p rt="26.629" x="960.6463" y="2307.28" v="17320" z="1" s="M+H+4" />
        </MSPeaks>
      </Spectrum>
    </Compound>
    <Compound algo="FindByMolecularFeature">
      <Location m="960.5797" rt="26.635" y="301262" v="4276551" />
      <Spectrum type="MFE" cpdAlgo="FindByMolecularFeature">
        <MSDetails p="+" />
        <Device type="TimeOfFlight" />
        <MSPeaks>
          <p rt="26.635" x="961.5870" y="301261.84" v="2456823" z="1" s="M+H" />
          <p rt="26.635" x="962.5902" y="160399.63" v="1304176" z="1" s="M+H+1" />
          <p rt="26.634" x="963.5929" y="50652.35" v="400527" z="1" s="M+H+2" />
          <p rt="26.636" x="964.5957" y="12097.03" v="94956" z="1" s="M+H+3" />
          <p rt="26.634" x="965.6035" y="2607.18" v="20069" z="1" s="M+H+4" />
        </MSPeaks>
      </Spectrum>
    </Compound>
    <Compound algo="FindByMolecularFeature">
      <Location m="614.4903" rt="26.704" y="76449" v="1448461" />
      <Spectrum type="MFE" cpdAlgo="FindByMolecularFeature">
        <MSDetails p="+" />
        <Device type="TimeOfFlight" />
        <MSPeaks>
          <p rt="26.701" x="615.4976" y="76449.45" v="1007983" z="1" s="M+H" />
          <p rt="26.709" x="616.5008" y="40739.30" v="440478" z="1" s="M+H+1" />
        </MSPeaks>
      </Spectrum>
    </Compound>
    <Compound algo="FindByMolecularFeature">
      <Location m="672.4950" rt="26.718" y="116814" v="2154270" />
      <Spectrum type="MFE" cpdAlgo="FindByMolecularFeature">
        <MSDetails p="+" />
        <Device type="TimeOfFlight" />
        <MSPeaks>
          <p rt="26.719" x="673.5022" y="116814.27" v="1540175" z="1" s="M+H" />
          <p rt="26.717" x="674.5056" y="49359.07" v="614095" z="1" s="M+H+1" />
        </MSPeaks>
      </Spectrum>
    </Compound>
    <Compound algo="FindByMolecularFeature">
      <Location m="706.5493" rt="26.727" y="63410" v="931828" />
      <Spectrum type="MFE" cpdAlgo="FindByMolecularFeature">
        <MSDetails p="+" />
        <Device type="TimeOfFlight" />
        <MSPeaks>
          <p rt="26.733" x="707.5566" y="11675.92" v="116666" z="1" s="M+H" />
          <p rt="26.717" x="708.5593" y="5468.55" v="49412" z="1" s="M+H+1" />
          <p rt="26.727" x="709.5739" y="63410.39" v="765749" z="1" s="M+H+2" />
        </MSPeaks>
      </Spectrum>
    </Compound>
    <Compound algo="FindByMolecularFeature">
      <Location m="596.4423" rt="26.741" y="121732" v="2018530" />
      <Spectrum type="MFE" cpdAlgo="FindByMolecularFeature">
        <MSDetails p="+" />
        <Device type="TimeOfFlight" />
        <MSPeaks>
          <p rt="26.740" x="597.4496" y="121732.08" v="1338039" z="1" s="M+H" />
          <p rt="26.741" x="598.4531" y="48219.93" v="528888" z="1" s="M+H+1" />
          <p rt="26.747" x="599.4467" y="14845.82" v="151604" z="1" s="M+H+2" />
        </MSPeaks>
      </Spectrum>
    </Compound>
    <Compound algo="FindByMolecularFeature">
      <Location m="556.4493" rt="26.748" y="127920" v="1973301" />
      <Spectrum type="MFE" cpdAlgo="FindByMolecularFeature">
        <MSDetails p="+" />
        <Device type="TimeOfFlight" />
        <MSPeaks>
          <p rt="26.748" x="557.4566" y="127919.96" v="1329764" z="1" s="M+H" />
          <p rt="26.746" x="558.4598" y="49342.06" v="518958" z="1" s="M+H+1" />
          <p rt="26.747" x="559.4644" y="10126.85" v="111666" z="1" s="M+H+2" />
          <p rt="26.782" x="560.4720" y="1215.42" v="12913" z="1" s="M+H+3" />
        </MSPeaks>
      </Spectrum>
    </Compound>
    <Compound algo="FindByMolecularFeature">
      <Location m="765.5394" rt="27.191" y="142692" v="2416405" />
      <Spectrum type="MFE" cpdAlgo="FindByMolecularFeature">
        <MSDetails p="+" />
        <Device type="TimeOfFlight" />
        <MSPeaks>
          <p rt="27.191" x="766.5467" y="142692.47" v="1497443" z="1" s="M+H" />
          <p rt="27.193" x="767.5501" y="64868.32" v="679693" z="1" s="M+H+1" />
          <p rt="27.189" x="768.5541" y="19312.90" v="200982" z="1" s="M+H+2" />
          <p rt="27.187" x="769.5595" y="3779.10" v="38287" z="1" s="M+H+3" />
        </MSPeaks>
      </Spectrum>
    </Compound>
    <Compound algo="FindByMolecularFeature">
      <Location m="770.4953" rt="27.192" y="202512" v="3250903" />
      <Spectrum type="MFE" cpdAlgo="FindByMolecularFeature">
        <MSDetails p="+" />
        <Device type="TimeOfFlight" />
        <MSPeaks>
          <p rt="27.192" x="771.5025" y="202511.89" v="1985686" z="1" s="M+H" />
          <p rt="27.192" x="772.5057" y="94371.56" v="932484" z="1" s="M+H+1" />
          <p rt="27.194" x="773.5089" y="26032.88" v="255939" z="1" s="M+H+2" />
          <p rt="27.187" x="774.5119" y="7245.89" v="76794" z="1" s="M+H+3" />
        </MSPeaks>
      </Spectrum>
    </Compound>
    <Compound algo="FindByMolecularFeature">
      <Location m="796.5108" rt="27.469" y="56804" v="759444" />
      <Spectrum type="MFE" cpdAlgo="FindByMolecularFeature">
        <MSDetails p="+" />
        <Device type="TimeOfFlight" />
        <MSPeaks>
          <p rt="27.470" x="797.5180" y="56804.39" v="476332" z="1" s="M+H" />
          <p rt="27.468" x="798.5226" y="28786.89" v="224406" z="1" s="M+H+1" />
          <p rt="27.466" x="799.5322" y="7116.46" v="51561" z="1" s="M+H+2" />
          <p rt="27.464" x="800.5257" y="915.44" v="7145" z="1" s="M+H+3" />
        </MSPeaks>
      </Spectrum>
    </Compound>
    <Compound algo="FindByMolecularFeature">
      <Location m="672.4955" rt="27.583" y="68817" v="1437152" />
      <Spectrum type="MFE" cpdAlgo="FindByMolecularFeature">
        <MSDetails p="+" />
        <Device type="TimeOfFlight" />
        <MSPeaks>
          <p rt="27.582" x="673.5028" y="68817.11" v="725912" z="1" s="M+H" />
          <p rt="27.578" x="674.5099" y="27472.62" v="292713" z="1" s="M+H+1" />
          <p rt="27.591" x="675.5179" y="26559.75" v="302783" z="1" s="M+H+2" />
          <p rt="27.591" x="676.5223" y="8846.37" v="103330" z="1" s="M+H+3" />
          <p rt="27.568" x="677.5217" y="1205.31" v="12414" z="1" s="M+H+4" />
        </MSPeaks>
      </Spectrum>
    </Compound>
    <Compound algo="FindByMolecularFeature">
      <Location m="849.2437" rt="27.791" y="54898" v="1727497" />
      <Spectrum type="MFE" cpdAlgo="FindByMolecularFeature">
        <MSDetails p="+" />
        <Device type="TimeOfFlight" />
        <MSPeaks>
          <p rt="27.790" x="850.2509" y="54897.64" v="690100" z="1" s="M+H" />
          <p rt="27.793" x="851.2518" y="43215.81" v="568548" z="1" s="M+H+1" />
          <p rt="27.790" x="852.2502" y="37477.44" v="468848" z="1" s="M+H+2" />
        </MSPeaks>
      </Spectrum>
    </Compound>
    <Compound algo="FindByMolecularFeature">
      <Location m="957.6402" rt="28.201" y="413669" v="7819321" />
      <Spectrum type="MFE" cpdAlgo="FindByMolecularFeature">
        <MSDetails p="+" />
        <Device type="TimeOfFlight" />
        <MSPeaks>
          <p rt="28.202" x="958.6475" y="413668.97" v="4421080" z="1" s="M+H" />
          <p rt="28.202" x="959.6505" y="225037.52" v="2421462" z="1" s="M+H+1" />
          <p rt="28.200" x="960.6530" y="71278.29" v="749009" z="1" s="M+H+2" />
          <p rt="28.202" x="961.6567" y="18173.85" v="187602" z="1" s="M+H+3" />
          <p rt="28.199" x="962.6630" y="3972.84" v="40168" z="1" s="M+H+4" />
        </MSPeaks>
      </Spectrum>
    </Compound>
    <Compound algo="FindByMolecularFeature">
      <Location m="962.5956" rt="28.204" y="423134" v="8625827" />
      <Spectrum type="MFE" cpdAlgo="FindByMolecularFeature">
        <MSDetails p="+" />
        <Device type="TimeOfFlight" />
        <MSPeaks>
          <p rt="28.205" x="963.6029" y="423134.03" v="4885414" z="1" s="M+H" />
          <p rt="28.204" x="964.6059" y="231454.00" v="2682137" z="1" s="M+H+1" />
          <p rt="28.201" x="965.6085" y="73709.37" v="812012" z="1" s="M+H+2" />
          <p rt="28.204" x="966.6111" y="18463.64" v="207554" z="1" s="M+H+3" />
          <p rt="28.201" x="967.6153" y="3539.70" v="38710" z="1" s="M+H+4" />
        </MSPeaks>
      </Spectrum>
    </Compound>
    <Compound algo="FindByMolecularFeature">
      <Location m="715.5579" rt="28.361" y="60855" v="987363" />
      <Spectrum type="MFE" cpdAlgo="FindByMolecularFeature">
        <MSDetails p="+" />
        <Device type="TimeOfFlight" />
        <MSPeaks>
          <p rt="28.361" x="716.5652" y="60855.02" v="536949" z="1" s="M+H" />
          <p rt="28.365" x="717.5677" y="28840.55" v="389917" z="1" s="M+H+1" />
          <p rt="28.351" x="718.5677" y="5502.04" v="60496" z="1" s="M+H+2" />
        </MSPeaks>
      </Spectrum>
    </Compound>
    <Compound algo="FindByMolecularFeature">
      <Location m="558.4653" rt="28.443" y="155460" v="1543293" />
      <Spectrum type="MFE" cpdAlgo="FindByMolecularFeature">
        <MSDetails p="+" />
        <Device type="TimeOfFlight" />
        <MSPeaks>
          <p rt="28.443" x="559.4725" y="155459.64" v="1019630" z="1" s="M+H" />
          <p rt="28.444" x="560.4757" y="59264.39" v="425999" z="1" s="M+H+1" />
          <p rt="28.444" x="561.4797" y="12357.26" v="82293" z="1" s="M+H+2" />
          <p rt="28.447" x="562.4833" y="2277.39" v="15371" z="1" s="M+H+3" />
        </MSPeaks>
      </Spectrum>
    </Compound>
    <Compound algo="FindByMolecularFeature">
      <Location m="558.4652" rt="28.588" y="139157" v="1938027" />
      <Spectrum type="MFE" cpdAlgo="FindByMolecularFeature">
        <MSDetails p="+" />
        <Device type="TimeOfFlight" />
        <MSPeaks>
          <p rt="28.588" x="559.4725" y="139157.14" v="1366801" z="1" s="M+H" />
          <p rt="28.587" x="560.4758" y="53044.99" v="447161" z="1" s="M+H+1" />
          <p rt="28.585" x="561.4804" y="11205.72" v="105839" z="1" s="M+H+2" />
          <p rt="28.580" x="562.4853" y="2161.96" v="18225" z="1" s="M+H+3" />
        </MSPeaks>
      </Spectrum>
    </Compound>
    <Compound algo="FindByMolecularFeature">
      <Location m="772.5109" rt="28.890" y="247210" v="3999547" />
      <Spectrum type="MFE" cpdAlgo="FindByMolecularFeature">
        <MSDetails p="+" />
        <Device type="TimeOfFlight" />
        <MSPeaks>
          <p rt="28.891" x="773.5182" y="247209.59" v="2470316" z="1" s="M+H" />
          <p rt="28.889" x="774.5213" y="114236.13" v="1158193" z="1" s="M+H+1" />
          <p rt="28.890" x="775.5246" y="31222.62" v="313829" z="1" s="M+H+2" />
          <p rt="28.885" x="776.5284" y="6025.11" v="57208" z="1" s="M+H+3" />
        </MSPeaks>
      </Spectrum>
    </Compound>
    <Compound algo="FindByMolecularFeature">
      <Location m="767.5553" rt="28.892" y="145425" v="2373642" />
      <Spectrum type="MFE" cpdAlgo="FindByMolecularFeature">
        <MSDetails p="+" />
        <Device type="TimeOfFlight" />
        <MSPeaks>
          <p rt="28.890" x="768.5626" y="145425.23" v="1420252" z="1" s="M+H" />
          <p rt="28.892" x="769.5659" y="69613.65" v="693820" z="1" s="M+H+1" />
          <p rt="28.898" x="770.5698" y="25288.44" v="259569" z="1" s="M+H+2" />
        </MSPeaks>
      </Spectrum>
    </Compound>
    <Compound algo="FindByMolecularFeature">
      <Location m="662.4468" rt="29.075" y="82381" v="3368135" />
      <Spectrum type="MFE" cpdAlgo="FindByMolecularFeature">
        <MSDetails p="+" />
        <Device type="TimeOfFlight" />
        <MSPeaks>
          <p rt="29.075" x="663.4541" y="82380.92" v="2069833" z="1" s="M+H" />
          <p rt="29.073" x="664.4572" y="38039.48" v="975605" z="1" s="M+H+1" />
          <p rt="29.070" x="665.4590" y="11860.71" v="296692" z="1" s="M+H+2" />
          <p rt="29.098" x="666.4568" y="1048.07" v="26005" z="1" s="M+H+3" />
        </MSPeaks>
      </Spectrum>
    </Compound>
    <Compound algo="FindByMolecularFeature">
      <Location m="535.1587" rt="29.178" y="381551" v="10388294" />
      <Spectrum type="MFE" cpdAlgo="FindByMolecularFeature">
        <MSDetails p="+" />
        <Device type="TimeOfFlight" />
        <MSPeaks>
          <p rt="29.178" x="536.1660" y="381551.38" v="5729024" z="1" s="M+H" />
          <p rt="29.177" x="537.1665" y="180426.70" v="2735169" z="1" s="M+H+1" />
          <p rt="29.180" x="538.1644" y="127063.43" v="1924102" z="1" s="M+H+2" />
        </MSPeaks>
      </Spectrum>
    </Compound>
    <Compound algo="FindByMolecularFeature">
      <Location m="798.5261" rt="29.300" y="106195" v="1898981" />
      <Spectrum type="MFE" cpdAlgo="FindByMolecularFeature">
        <MSDetails p="+" />
        <Device type="TimeOfFlight" />
        <MSPeaks>
          <p rt="29.301" x="799.5334" y="106194.57" v="1129300" z="1" s="M+H" />
          <p rt="29.298" x="800.5367" y="54852.29" v="562188" z="1" s="M+H+1" />
          <p rt="29.299" x="801.5402" y="16870.18" v="178301" z="1" s="M+H+2" />
          <p rt="29.291" x="802.5446" y="2881.77" v="29191" z="1" s="M+H+3" />
        </MSPeaks>
      </Spectrum>
    </Compound>
    <Compound algo="FindByMolecularFeature">
      <Location m="793.5706" rt="29.300" y="71418" v="1187758" />
      <Spectrum type="MFE" cpdAlgo="FindByMolecularFeature">
        <MSDetails p="+" />
        <Device type="TimeOfFlight" />
        <MSPeaks>
          <p rt="29.299" x="794.5779" y="71418.40" v="704737" z="1" s="M+H" />
          <p rt="29.301" x="795.5813" y="35968.24" v="355863" z="1" s="M+H+1" />
          <p rt="29.301" x="796.5875" y="11213.11" v="127158" z="1" s="M+H+2" />
        </MSPeaks>
      </Spectrum>
    </Compound>
  </CompoundList>
</CEF>
