# Supplementary material for: Identification of sunflower, rapeseed, flaxseed and sesame seed oil metabolomic markers as a potential tool for oil authentication and detecting adulterations
Source: PLoS One. 2023 Apr 20;18(4):e0284599. doi: 10.1371/journal.pone.0284599 (PMC10118080; doi:10.1371/journal.pone.0284599)
Supplement: S1 File — (ZIP) [file pone.0284599.s001.zip › CEF/R_b1.cef]

<CEF version="1.0.0.0">
  <CompoundList>
    <Compound algo="FindByMolecularFeature">
      <Location m="121.9568" rt="0.544" y="50072" v="259396" />
      <Spectrum type="MFE" cpdAlgo="FindByMolecularFeature">
        <MSDetails p="+" />
        <Device type="TimeOfFlight" />
        <MSPeaks>
          <p rt="0.543" x="122.9640" y="50072.33" v="170355" z="1" s="M+H" />
          <p rt="0.559" x="123.9652" y="8763.53" v="31727" z="1" s="M+H+1" />
          <p rt="0.542" x="124.9635" y="17195.42" v="57314" z="1" s="M+H+2" />
        </MSPeaks>
      </Spectrum>
    </Compound>
    <Compound algo="FindByMolecularFeature">
      <Location m="140.9515" rt="0.548" y="353772" v="1432975" />
      <Spectrum type="MFE" cpdAlgo="FindByMolecularFeature">
        <MSDetails p="+" />
        <Device type="TimeOfFlight" />
        <MSPeaks>
          <p rt="0.548" x="141.9588" y="353771.53" v="1279500" z="1" s="M+H" />
          <p rt="0.547" x="142.9628" y="21355.32" v="80006" z="1" s="M+H+1" />
          <p rt="0.546" x="143.9598" y="21460.20" v="73469" z="1" s="M+H+2" />
        </MSPeaks>
      </Spectrum>
    </Compound>
    <Compound algo="FindByMolecularFeature">
      <Location m="124.9792" rt="0.552" y="217073" v="757204" />
      <Spectrum type="MFE" cpdAlgo="FindByMolecularFeature">
        <MSDetails p="+" />
        <Device type="TimeOfFlight" />
        <MSPeaks>
          <p rt="0.552" x="125.9864" y="217072.89" v="711953" z="1" s="M+H" />
          <p rt="0.553" x="126.9888" y="9050.86" v="30907" z="1" s="M+H+1" />
          <p rt="0.564" x="250.9685" y="1425.23" v="7172" z="1" s="2M+H" />
        </MSPeaks>
      </Spectrum>
    </Compound>
    <Compound algo="FindByMolecularFeature">
      <Location m="143.9750" rt="0.567" y="177587" v="685807" />
      <Spectrum type="MFE" cpdAlgo="FindByMolecularFeature">
        <MSDetails p="+" />
        <Device type="TimeOfFlight" />
        <MSPeaks>
          <p rt="0.567" x="144.9823" y="177587.38" v="646151" z="1" s="M+H" />
          <p rt="0.573" x="145.9832" y="9999.19" v="39657" z="1" s="M+H+1" />
        </MSPeaks>
      </Spectrum>
    </Compound>
    <Compound algo="FindByMolecularFeature">
      <Location m="102.9483" rt="0.569" y="100788" v="927501" />
      <Spectrum type="MFE" cpdAlgo="FindByMolecularFeature">
        <MSDetails p="+" />
        <Device type="TimeOfFlight" />
        <MSPeaks>
          <p rt="0.569" x="103.9555" y="100788.40" v="622036" z="1" s="M+H" />
          <p rt="0.567" x="104.9581" y="3061.79" v="11043" z="1" s="M+H+1" />
          <p rt="0.570" x="105.9540" y="45913.18" v="291100" z="1" s="M+H+2" />
          <p rt="0.558" x="106.9571" y="893.53" v="3321" z="1" s="M+H+3" />
        </MSPeaks>
      </Spectrum>
    </Compound>
    <Compound algo="FindByMolecularFeature">
      <Location m="176.0000" rt="0.610" y="385454" v="1978311" />
      <Spectrum type="MFE" cpdAlgo="FindByMolecularFeature">
        <MSDetails p="+" />
        <Device type="TimeOfFlight" />
        <MSPeaks>
          <p rt="0.610" x="177.0072" y="385454.16" v="1882460" z="1" s="M+H" />
          <p rt="0.614" x="178.0092" y="24030.06" v="73119" z="1" s="M+H+1" />
          <p rt="0.607" x="179.0055" y="7470.38" v="22732" z="1" s="M+H+2" />
        </MSPeaks>
      </Spectrum>
    </Compound>
    <Compound algo="FindByMolecularFeature">
      <Location m="160.0224" rt="0.613" y="114816" v="637438" />
      <Spectrum type="MFE" cpdAlgo="FindByMolecularFeature">
        <MSDetails p="+" />
        <Device type="TimeOfFlight" />
        <MSPeaks>
          <p rt="0.613" x="161.0296" y="114816.11" v="547956" z="1" s="M+H" />
          <p rt="0.616" x="162.0318" y="19987.97" v="89482" z="1" s="M+H+1" />
        </MSPeaks>
      </Spectrum>
    </Compound>
    <Compound algo="FindByMolecularFeature">
      <Location m="268.0472" rt="0.616" y="142268" v="717234" />
      <Spectrum type="MFE" cpdAlgo="FindByMolecularFeature">
        <MSDetails p="+" />
        <Device type="TimeOfFlight" />
        <MSPeaks>
          <p rt="0.617" x="269.0545" y="142267.91" v="649382" z="1" s="M+H" />
          <p rt="0.615" x="270.0579" y="12104.18" v="52816" z="1" s="M+H+1" />
          <p rt="0.620" x="271.0584" y="3796.10" v="15036" z="1" s="M+H+2" />
        </MSPeaks>
      </Spectrum>
    </Compound>
    <Compound algo="FindByMolecularFeature">
      <Location m="129.9944" rt="0.623" y="158710" v="970723" />
      <Spectrum type="MFE" cpdAlgo="FindByMolecularFeature">
        <MSDetails p="+" />
        <Device type="TimeOfFlight" />
        <MSPeaks>
          <p rt="0.622" x="131.0017" y="158709.73" v="912627" z="1" s="M+H" />
          <p rt="0.628" x="132.0048" y="5710.59" v="37851" z="1" s="M+H+1" />
          <p rt="0.663" x="133.0057" y="3306.13" v="20245" z="1" s="M+H+2" />
        </MSPeaks>
      </Spectrum>
    </Compound>
    <Compound algo="FindByMolecularFeature">
      <Location m="222.0427" rt="0.628" y="205720" v="1554841" />
      <Spectrum type="MFE" cpdAlgo="FindByMolecularFeature">
        <MSDetails p="+" />
        <Device type="TimeOfFlight" />
        <MSPeaks>
          <p rt="0.628" x="112.0287" y="205720.13" v="1236881" z="2" s="M+2H" />
          <p rt="0.630" x="112.5300" y="15510.18" v="91156" z="2" s="M+2H+1" />
          <p rt="0.630" x="113.0286" y="9876.76" v="27354" z="2" s="M+2H+2" />
          <p rt="0.625" x="223.0490" y="30078.97" v="189233" z="1" s="M+H" />
          <p rt="0.623" x="224.0525" y="2390.17" v="10217" z="1" s="M+H+1" />
        </MSPeaks>
      </Spectrum>
    </Compound>
    <Compound algo="FindByMolecularFeature">
      <Location m="238.0128" rt="0.633" y="53864" v="359147" />
      <Spectrum type="MFE" cpdAlgo="FindByMolecularFeature">
        <MSDetails p="+" />
        <Device type="TimeOfFlight" />
        <MSPeaks>
          <p rt="0.623" x="239.0201" y="53863.90" v="173435" z="1" s="M+H" />
          <p rt="0.668" x="240.0200" y="6400.86" v="67562" z="1" s="M+H+1" />
          <p rt="0.654" x="241.0215" y="10557.89" v="92315" z="1" s="M+H+2" />
          <p rt="0.658" x="242.0206" y="1194.03" v="9052" z="1" s="M+H+3" />
          <p rt="0.625" x="243.0168" y="4397.96" v="16783" z="1" s="M+H+4" />
        </MSPeaks>
      </Spectrum>
    </Compound>
    <Compound algo="FindByMolecularFeature">
      <Location m="322.0747" rt="0.633" y="54368" v="235362" />
      <Spectrum type="MFE" cpdAlgo="FindByMolecularFeature">
        <MSDetails p="+" />
        <Device type="TimeOfFlight" />
        <MSPeaks>
          <p rt="0.632" x="323.0820" y="54367.65" v="204815" z="1" s="M+H" />
          <p rt="0.634" x="324.0855" y="5949.94" v="22438" z="1" s="M+H+1" />
          <p rt="0.655" x="325.0829" y="2589.15" v="8109" z="1" s="M+H+2" />
        </MSPeaks>
      </Spectrum>
    </Compound>
    <Compound algo="FindByMolecularFeature">
      <Location m="202.0454" rt="0.642" y="109230" v="524725" />
      <Spectrum type="MFE" cpdAlgo="FindByMolecularFeature">
        <MSDetails p="+" />
        <Device type="TimeOfFlight" />
        <MSPeaks>
          <p rt="0.641" x="203.0527" y="109229.87" v="475070" z="1" s="M+H" />
          <p rt="0.642" x="204.0561" y="8872.09" v="36289" z="1" s="M+H+1" />
          <p rt="0.661" x="205.0479" y="9924.12" v="13366" z="1" s="M+H+2" />
        </MSPeaks>
      </Spectrum>
    </Compound>
    <Compound algo="FindByMolecularFeature">
      <Location m="117.1155" rt="0.647" y="291898" v="1257031" />
      <Spectrum type="MFE" cpdAlgo="FindByMolecularFeature">
        <MSDetails p="+" />
        <Device type="TimeOfFlight" />
        <MSPeaks>
          <p rt="0.647" x="118.1228" y="291898.19" v="1171324" z="1" s="M+H" />
          <p rt="0.648" x="119.1261" y="22410.96" v="80199" z="1" s="M+H+1" />
          <p rt="0.648" x="120.1287" y="1761.51" v="5508" z="1" s="M+H+2" />
        </MSPeaks>
      </Spectrum>
    </Compound>
    <Compound algo="FindByMolecularFeature">
      <Location m="186.9928" rt="0.652" y="97455" v="1155515" />
      <Spectrum type="MFE" cpdAlgo="FindByMolecularFeature">
        <MSDetails p="+" />
        <Device type="TimeOfFlight" />
        <MSPeaks>
          <p rt="0.660" x="188.0001" y="97455.38" v="981306" z="1" s="M+H" />
          <p rt="0.653" x="189.0027" y="8134.50" v="78182" z="1" s="M+H+1" />
          <p rt="0.629" x="189.9946" y="28101.66" v="96026" z="1" s="M+H+2" />
        </MSPeaks>
      </Spectrum>
    </Compound>
    <Compound algo="FindByMolecularFeature">
      <Location m="262.1030" rt="0.657" y="98023" v="348837" />
      <Spectrum type="MFE" cpdAlgo="FindByMolecularFeature">
        <MSDetails p="+" />
        <Device type="TimeOfFlight" />
        <MSPeaks>
          <p rt="0.657" x="263.1103" y="98023.23" v="310164" z="1" s="M+H" />
          <p rt="0.658" x="264.1138" y="10532.53" v="32991" z="1" s="M+H+1" />
          <p rt="0.659" x="265.1157" y="1991.17" v="5681" z="1" s="M+H+2" />
        </MSPeaks>
      </Spectrum>
    </Compound>
    <Compound algo="FindByMolecularFeature">
      <Location m="188.0660" rt="0.660" y="169284" v="666383" />
      <Spectrum type="MFE" cpdAlgo="FindByMolecularFeature">
        <MSDetails p="+" />
        <Device type="TimeOfFlight" />
        <MSPeaks>
          <p rt="0.659" x="189.0732" y="169283.58" v="608259" z="1" s="M+H" />
          <p rt="0.662" x="190.0765" y="12859.21" v="46529" z="1" s="M+H+1" />
          <p rt="0.661" x="191.0777" y="3519.58" v="11594" z="1" s="M+H+2" />
        </MSPeaks>
      </Spectrum>
    </Compound>
    <Compound algo="FindByMolecularFeature">
      <Location m="232.0561" rt="0.662" y="66716" v="325395" />
      <Spectrum type="MFE" cpdAlgo="FindByMolecularFeature">
        <MSDetails p="+" />
        <Device type="TimeOfFlight" />
        <MSPeaks>
          <p rt="0.662" x="233.0633" y="66716.09" v="292456" z="1" s="M+H" />
          <p rt="0.664" x="234.0667" y="5959.65" v="23824" z="1" s="M+H+1" />
          <p rt="0.663" x="235.0730" y="2100.87" v="9115" z="1" s="M+H+2" />
        </MSPeaks>
      </Spectrum>
    </Compound>
    <Compound algo="FindByMolecularFeature">
      <Location m="133.1106" rt="0.663" y="598473" v="2150531" />
      <Spectrum type="MFE" cpdAlgo="FindByMolecularFeature">
        <MSDetails p="+" />
        <Device type="TimeOfFlight" />
        <MSPeaks>
          <p rt="0.663" x="134.1179" y="598473.06" v="2002058" z="1" s="M+H" />
          <p rt="0.664" x="135.1210" y="42141.07" v="136651" z="1" s="M+H+1" />
          <p rt="0.663" x="136.1221" y="3411.35" v="10714" z="1" s="M+H+2" />
          <p rt="0.692" x="137.1296" y="356.21" v="1107" z="1" s="M+H+3" />
        </MSPeaks>
      </Spectrum>
    </Compound>
    <Compound algo="FindByMolecularFeature">
      <Location m="237.0061" rt="0.688" y="266398" v="3195514" />
      <Spectrum type="MFE" cpdAlgo="FindByMolecularFeature">
        <MSDetails p="+" />
        <Device type="TimeOfFlight" />
        <MSPeaks>
          <p rt="0.686" x="238.0134" y="266397.81" v="2853016" z="1" s="M+H" />
          <p rt="0.705" x="239.0190" y="39855.63" v="342498" z="1" s="M+H+1" />
        </MSPeaks>
      </Spectrum>
    </Compound>
    <Compound algo="FindByMolecularFeature">
      <Location m="208.0528" rt="0.693" y="99452" v="1058961" />
      <Spectrum type="MFE" cpdAlgo="FindByMolecularFeature">
        <MSDetails p="+" />
        <Device type="TimeOfFlight" />
        <MSPeaks>
          <p rt="0.692" x="209.0601" y="99451.72" v="973507" z="1" s="M+H" />
          <p rt="0.702" x="210.0641" y="7238.62" v="68896" z="1" s="M+H+1" />
          <p rt="0.690" x="211.0658" y="1784.91" v="16559" z="1" s="M+H+2" />
        </MSPeaks>
      </Spectrum>
    </Compound>
    <Compound algo="FindByMolecularFeature">
      <Location m="214.0626" rt="0.696" y="64716" v="487451" />
      <Spectrum type="MFE" cpdAlgo="FindByMolecularFeature">
        <MSDetails p="+" />
        <Device type="TimeOfFlight" />
        <MSPeaks>
          <p rt="0.696" x="215.0699" y="64716.43" v="448516" z="1" s="M+H" />
          <p rt="0.699" x="216.0735" y="4702.61" v="32899" z="1" s="M+H+1" />
          <p rt="0.674" x="217.0740" y="2162.74" v="6036" z="1" s="M+H+2" />
        </MSPeaks>
      </Spectrum>
    </Compound>
    <Compound algo="FindByMolecularFeature">
      <Location m="336.0343" rt="0.710" y="95766" v="721115" />
      <Spectrum type="MFE" cpdAlgo="FindByMolecularFeature">
        <MSDetails p="+" />
        <Device type="TimeOfFlight" />
        <MSPeaks>
          <p rt="0.712" x="337.0416" y="95766.41" v="630665" z="1" s="M+H" />
          <p rt="0.698" x="338.0452" y="10029.22" v="65772" z="1" s="M+H+1" />
          <p rt="0.690" x="339.0495" y="3636.93" v="23064" z="1" s="M+H+2" />
          <p rt="0.712" x="340.0527" y="254.43" v="1613" z="1" s="M+H+3" />
        </MSPeaks>
      </Spectrum>
    </Compound>
    <Compound algo="FindByMolecularFeature">
      <Location m="171.9695" rt="0.814" y="58298" v="560389" />
      <Spectrum type="MFE" cpdAlgo="FindByMolecularFeature">
        <MSDetails p="+" />
        <Device type="TimeOfFlight" />
        <MSPeaks>
          <p rt="0.814" x="172.9768" y="58298.28" v="519641" z="1" s="M+H" />
          <p rt="0.814" x="173.9806" y="4926.79" v="40748" z="1" s="M+H+1" />
        </MSPeaks>
      </Spectrum>
    </Compound>
    <Compound algo="FindByMolecularFeature">
      <Location m="133.1104" rt="0.847" y="190804" v="789902" />
      <Spectrum type="MFE" cpdAlgo="FindByMolecularFeature">
        <MSDetails p="+" />
        <Device type="TimeOfFlight" />
        <MSPeaks>
          <p rt="0.848" x="134.1176" y="190803.67" v="739558" z="1" s="M+H" />
          <p rt="0.847" x="135.1208" y="13110.21" v="50344" z="1" s="M+H+1" />
        </MSPeaks>
      </Spectrum>
    </Compound>
    <Compound algo="FindByMolecularFeature">
      <Location m="143.0404" rt="1.449" y="146808" v="807669" />
      <Spectrum type="MFE" cpdAlgo="FindByMolecularFeature">
        <MSDetails p="+" />
        <Device type="TimeOfFlight" />
        <MSPeaks>
          <p rt="1.449" x="144.0476" y="146807.88" v="721147" z="1" s="M+H" />
          <p rt="1.447" x="145.0505" y="11173.24" v="58218" z="1" s="M+H+1" />
          <p rt="1.446" x="146.0443" y="6635.74" v="28303" z="1" s="M+H+2" />
        </MSPeaks>
      </Spectrum>
    </Compound>
    <Compound algo="FindByMolecularFeature">
      <Location m="124.0525" rt="2.063" y="61665" v="368463" />
      <Spectrum type="MFE" cpdAlgo="FindByMolecularFeature">
        <MSDetails p="+" />
        <Device type="TimeOfFlight" />
        <MSPeaks>
          <p rt="2.064" x="125.0598" y="61665.24" v="340458" z="1" s="M+H" />
          <p rt="2.061" x="126.0630" y="5360.78" v="28004" z="1" s="M+H+1" />
        </MSPeaks>
      </Spectrum>
    </Compound>
    <Compound algo="FindByMolecularFeature">
      <Location m="126.0315" rt="2.321" y="56549" v="408389" />
      <Spectrum type="MFE" cpdAlgo="FindByMolecularFeature">
        <MSDetails p="+" />
        <Device type="TimeOfFlight" />
        <MSPeaks>
          <p rt="2.321" x="127.0387" y="56548.71" v="372400" z="1" s="M+H" />
          <p rt="2.326" x="128.0427" y="5129.93" v="35988" z="1" s="M+H+1" />
        </MSPeaks>
      </Spectrum>
    </Compound>
    <Compound algo="FindByMolecularFeature">
      <Location m="274.1892" rt="2.413" y="83367" v="478350" />
      <Spectrum type="MFE" cpdAlgo="FindByMolecularFeature">
        <MSDetails p="+" />
        <Device type="TimeOfFlight" />
        <MSPeaks>
          <p rt="2.413" x="275.1965" y="83367.18" v="410771" z="1" s="M+H" />
          <p rt="2.413" x="276.1997" y="11973.40" v="59346" z="1" s="M+H+1" />
          <p rt="2.413" x="277.2035" y="1853.77" v="8233" z="1" s="M+H+2" />
        </MSPeaks>
      </Spectrum>
    </Compound>
    <Compound algo="FindByMolecularFeature">
      <Location m="272.2098" rt="2.735" y="85532" v="478663" />
      <Spectrum type="MFE" cpdAlgo="FindByMolecularFeature">
        <MSDetails p="+" />
        <Device type="TimeOfFlight" />
        <MSPeaks>
          <p rt="2.735" x="273.2171" y="85531.73" v="409606" z="1" s="M+H" />
          <p rt="2.737" x="274.2202" y="14089.17" v="65635" z="1" s="M+H+1" />
          <p rt="2.728" x="275.2229" y="942.70" v="3422" z="1" s="M+H+2" />
        </MSPeaks>
      </Spectrum>
    </Compound>
    <Compound algo="FindByMolecularFeature">
      <Location m="113.0840" rt="2.747" y="174165" v="1129315" />
      <Spectrum type="MFE" cpdAlgo="FindByMolecularFeature">
        <MSDetails p="+" />
        <Device type="TimeOfFlight" />
        <MSPeaks>
          <p rt="2.748" x="114.0913" y="174165.31" v="1041268" z="1" s="M+H" />
          <p rt="2.745" x="115.0945" y="13691.97" v="81154" z="1" s="M+H+1" />
          <p rt="2.742" x="116.1036" y="1403.70" v="6893" z="1" s="M+H+2" />
        </MSPeaks>
      </Spectrum>
    </Compound>
    <Compound algo="FindByMolecularFeature">
      <Location m="188.0585" rt="2.900" y="128004" v="942334" />
      <Spectrum type="MFE" cpdAlgo="FindByMolecularFeature">
        <MSDetails p="+" />
        <Device type="TimeOfFlight" />
        <MSPeaks>
          <p rt="2.899" x="189.0658" y="128004.19" v="834575" z="1" s="M+H" />
          <p rt="2.899" x="190.0690" y="13819.90" v="88936" z="1" s="M+H+1" />
          <p rt="2.927" x="191.0745" y="2082.65" v="18824" z="1" s="M+H+2" />
        </MSPeaks>
      </Spectrum>
    </Compound>
    <Compound algo="FindByMolecularFeature">
      <Location m="378.1863" rt="3.096" y="64996" v="429921" />
      <Spectrum type="MFE" cpdAlgo="FindByMolecularFeature">
        <MSDetails p="+" />
        <Device type="TimeOfFlight" />
        <MSPeaks>
          <p rt="3.096" x="379.1935" y="64995.60" v="358668" z="1" s="M+H" />
          <p rt="3.095" x="380.1972" y="11059.38" v="59760" z="1" s="M+H+1" />
          <p rt="3.095" x="381.1978" y="2250.76" v="11493" z="1" s="M+H+2" />
        </MSPeaks>
      </Spectrum>
    </Compound>
    <Compound algo="FindByMolecularFeature">
      <Location m="155.0943" rt="3.167" y="237021" v="1365407" />
      <Spectrum type="MFE" cpdAlgo="FindByMolecularFeature">
        <MSDetails p="+" />
        <Device type="TimeOfFlight" />
        <MSPeaks>
          <p rt="3.167" x="156.1015" y="237020.58" v="1252846" z="1" s="M+H" />
          <p rt="3.167" x="157.1047" y="21656.63" v="112561" z="1" s="M+H+1" />
        </MSPeaks>
      </Spectrum>
    </Compound>
    <Compound algo="FindByMolecularFeature">
      <Location m="127.0995" rt="3.167" y="304154" v="1825003" />
      <Spectrum type="MFE" cpdAlgo="FindByMolecularFeature">
        <MSDetails p="+" />
        <Device type="TimeOfFlight" />
        <MSPeaks>
          <p rt="3.167" x="128.1067" y="304153.69" v="1681774" z="1" s="M+H" />
          <p rt="3.164" x="129.1099" y="26284.44" v="135273" z="1" s="M+H+1" />
          <p rt="3.179" x="130.1132" y="1753.75" v="7956" z="1" s="M+H+2" />
        </MSPeaks>
      </Spectrum>
    </Compound>
    <Compound algo="FindByMolecularFeature">
      <Location m="195.0869" rt="3.167" y="75726" v="403243" />
      <Spectrum type="MFE" cpdAlgo="FindByMolecularFeature">
        <MSDetails p="+" />
        <Device type="TimeOfFlight" />
        <MSPeaks>
          <p rt="3.167" x="196.0942" y="75725.62" v="373658" z="1" s="M+H" />
          <p rt="3.171" x="197.0973" y="6436.34" v="29585" z="1" s="M+H+1" />
        </MSPeaks>
      </Spectrum>
    </Compound>
    <Compound algo="FindByMolecularFeature">
      <Location m="138.0679" rt="3.168" y="186134" v="1150860" />
      <Spectrum type="MFE" cpdAlgo="FindByMolecularFeature">
        <MSDetails p="+" />
        <Device type="TimeOfFlight" />
        <MSPeaks>
          <p rt="3.167" x="139.0752" y="186133.50" v="1045437" z="1" s="M+H" />
          <p rt="3.169" x="140.0783" y="16884.79" v="105424" z="1" s="M+H+1" />
        </MSPeaks>
      </Spectrum>
    </Compound>
    <Compound algo="FindByMolecularFeature">
      <Location m="288.2051" rt="3.243" y="347981" v="1825080" />
      <Spectrum type="MFE" cpdAlgo="FindByMolecularFeature">
        <MSDetails p="+" />
        <Device type="TimeOfFlight" />
        <MSPeaks>
          <p rt="3.243" x="289.2124" y="347980.59" v="1551811" z="1" s="M+H" />
          <p rt="3.244" x="290.2153" y="55322.43" v="244180" z="1" s="M+H+1" />
          <p rt="3.243" x="291.2176" y="6777.68" v="29088" z="1" s="M+H+2" />
        </MSPeaks>
      </Spectrum>
    </Compound>
    <Compound algo="FindByMolecularFeature">
      <Location m="141.1154" rt="3.267" y="74175" v="453703" />
      <Spectrum type="MFE" cpdAlgo="FindByMolecularFeature">
        <MSDetails p="+" />
        <Device type="TimeOfFlight" />
        <MSPeaks>
          <p rt="3.267" x="142.1226" y="74175.49" v="414183" z="1" s="M+H" />
          <p rt="3.268" x="143.1255" y="7167.44" v="39520" z="1" s="M+H+1" />
        </MSPeaks>
      </Spectrum>
    </Compound>
    <Compound algo="FindByMolecularFeature">
      <Location m="309.1574" rt="3.512" y="132053" v="756549" />
      <Spectrum type="MFE" cpdAlgo="FindByMolecularFeature">
        <MSDetails p="+" />
        <Device type="TimeOfFlight" />
        <MSPeaks>
          <p rt="3.512" x="310.1647" y="132052.97" v="624392" z="1" s="M+H" />
          <p rt="3.512" x="311.1678" y="24525.29" v="117351" z="1" s="M+H+1" />
          <p rt="3.510" x="312.1705" y="3344.22" v="14806" z="1" s="M+H+2" />
        </MSPeaks>
      </Spectrum>
    </Compound>
    <Compound algo="FindByMolecularFeature">
      <Location m="326.1939" rt="3.587" y="60196" v="342244" />
      <Spectrum type="MFE" cpdAlgo="FindByMolecularFeature">
        <MSDetails p="+" />
        <Device type="TimeOfFlight" />
        <MSPeaks>
          <p rt="3.588" x="327.2012" y="60196.07" v="292437" z="1" s="M+H" />
          <p rt="3.585" x="328.2044" y="8974.21" v="43410" z="1" s="M+H+1" />
          <p rt="3.591" x="329.2065" y="1841.71" v="6397" z="1" s="M+H+2" />
        </MSPeaks>
      </Spectrum>
    </Compound>
    <Compound algo="FindByMolecularFeature">
      <Location m="343.2205" rt="3.588" y="101846" v="619629" />
      <Spectrum type="MFE" cpdAlgo="FindByMolecularFeature">
        <MSDetails p="+" />
        <Device type="TimeOfFlight" />
        <MSPeaks>
          <p rt="3.588" x="344.2277" y="101846.47" v="508071" z="1" s="M+H" />
          <p rt="3.591" x="345.2315" y="17512.76" v="96071" z="1" s="M+H+1" />
          <p rt="3.586" x="346.2333" y="3150.41" v="15486" z="1" s="M+H+2" />
        </MSPeaks>
      </Spectrum>
    </Compound>
    <Compound algo="FindByMolecularFeature">
      <Location m="286.2256" rt="3.690" y="191709" v="993005" />
      <Spectrum type="MFE" cpdAlgo="FindByMolecularFeature">
        <MSDetails p="+" />
        <Device type="TimeOfFlight" />
        <MSPeaks>
          <p rt="3.690" x="287.2329" y="191708.80" v="840678" z="1" s="M+H" />
          <p rt="3.691" x="288.2359" y="31730.78" v="137994" z="1" s="M+H+1" />
          <p rt="3.691" x="289.2381" y="3660.01" v="14333" z="1" s="M+H+2" />
        </MSPeaks>
      </Spectrum>
    </Compound>
    <Compound algo="FindByMolecularFeature">
      <Location m="180.0786" rt="3.923" y="89940" v="614853" />
      <Spectrum type="MFE" cpdAlgo="FindByMolecularFeature">
        <MSDetails p="+" />
        <Device type="TimeOfFlight" />
        <MSPeaks>
          <p rt="3.924" x="181.0858" y="89940.49" v="555726" z="1" s="M+H" />
          <p rt="3.921" x="182.0892" y="8798.18" v="51550" z="1" s="M+H+1" />
          <p rt="3.904" x="183.0936" y="1298.09" v="7577" z="1" s="M+H+2" />
        </MSPeaks>
      </Spectrum>
    </Compound>
    <Compound algo="FindByMolecularFeature">
      <Location m="123.0685" rt="3.961" y="186818" v="1238113" />
      <Spectrum type="MFE" cpdAlgo="FindByMolecularFeature">
        <MSDetails p="+" />
        <Device type="TimeOfFlight" />
        <MSPeaks>
          <p rt="3.961" x="124.0758" y="186818.11" v="1138633" z="1" s="M+H" />
          <p rt="3.960" x="125.0791" y="15154.81" v="92819" z="1" s="M+H+1" />
          <p rt="3.991" x="126.0893" y="856.49" v="6660" z="1" s="M+H+2" />
        </MSPeaks>
      </Spectrum>
    </Compound>
    <Compound algo="FindByMolecularFeature">
      <Location m="370.2201" rt="4.020" y="55926" v="341591" />
      <Spectrum type="MFE" cpdAlgo="FindByMolecularFeature">
        <MSDetails p="+" />
        <Device type="TimeOfFlight" />
        <MSPeaks>
          <p rt="4.020" x="371.2273" y="55926.43" v="282271" z="1" s="M+H" />
          <p rt="4.019" x="372.2304" y="10565.13" v="52352" z="1" s="M+H+1" />
          <p rt="4.015" x="373.2332" y="1599.13" v="6968" z="1" s="M+H+2" />
        </MSPeaks>
      </Spectrum>
    </Compound>
    <Compound algo="FindByMolecularFeature">
      <Location m="387.2468" rt="4.021" y="185241" v="1103381" />
      <Spectrum type="MFE" cpdAlgo="FindByMolecularFeature">
        <MSDetails p="+" />
        <Device type="TimeOfFlight" />
        <MSPeaks>
          <p rt="4.021" x="388.2541" y="185240.55" v="910052" z="1" s="M+H" />
          <p rt="4.020" x="389.2571" y="33154.34" v="162490" z="1" s="M+H+1" />
          <p rt="4.020" x="390.2594" y="5778.80" v="27628" z="1" s="M+H+2" />
          <p rt="4.024" x="391.2624" y="685.42" v="3211" z="1" s="M+H+3" />
        </MSPeaks>
      </Spectrum>
    </Compound>
    <Compound algo="FindByMolecularFeature">
      <Location m="302.2211" rt="4.180" y="809327" v="4182107" />
      <Spectrum type="MFE" cpdAlgo="FindByMolecularFeature">
        <MSDetails p="+" />
        <Device type="TimeOfFlight" />
        <MSPeaks>
          <p rt="4.182" x="152.1171" y="2664.01" v="11378" z="2" s="M+2H" />
          <p rt="4.180" x="303.2283" y="809327.13" v="3510948" z="1" s="M+H" />
          <p rt="4.180" x="304.2312" y="135262.91" v="583068" z="1" s="M+H+1" />
          <p rt="4.180" x="305.2335" y="17018.95" v="71853" z="1" s="M+H+2" />
          <p rt="4.174" x="306.2355" y="1188.29" v="4859" z="1" s="M+H+3" />
        </MSPeaks>
      </Spectrum>
    </Compound>
    <Compound algo="FindByMolecularFeature">
      <Location m="196.0734" rt="4.328" y="78404" v="500435" />
      <Spectrum type="MFE" cpdAlgo="FindByMolecularFeature">
        <MSDetails p="+" />
        <Device type="TimeOfFlight" />
        <MSPeaks>
          <p rt="4.328" x="197.0807" y="78404.41" v="441389" z="1" s="M+H" />
          <p rt="4.327" x="198.0847" y="9150.40" v="52284" z="1" s="M+H+1" />
          <p rt="4.319" x="199.0866" y="1509.17" v="6762" z="1" s="M+H+2" />
        </MSPeaks>
      </Spectrum>
    </Compound>
    <Compound algo="FindByMolecularFeature">
      <Location m="306.1678" rt="4.371" y="51412" v="396039" />
      <Spectrum type="MFE" cpdAlgo="FindByMolecularFeature">
        <MSDetails p="+" />
        <Device type="TimeOfFlight" />
        <MSPeaks>
          <p rt="4.371" x="307.1750" y="51412.16" v="334048" z="1" s="M+H" />
          <p rt="4.370" x="308.1784" y="8402.30" v="53191" z="1" s="M+H+1" />
          <p rt="4.372" x="309.1815" y="1545.29" v="8801" z="1" s="M+H+2" />
        </MSPeaks>
      </Spectrum>
    </Compound>
    <Compound algo="FindByMolecularFeature">
      <Location m="346.1602" rt="4.379" y="57020" v="375609" />
      <Spectrum type="MFE" cpdAlgo="FindByMolecularFeature">
        <MSDetails p="+" />
        <Device type="TimeOfFlight" />
        <MSPeaks>
          <p rt="4.380" x="347.1674" y="57020.04" v="320597" z="1" s="M+H" />
          <p rt="4.378" x="348.1709" y="8861.98" v="47535" z="1" s="M+H+1" />
          <p rt="4.371" x="349.1730" y="1904.07" v="7477" z="1" s="M+H+2" />
        </MSPeaks>
      </Spectrum>
    </Compound>
    <Compound algo="FindByMolecularFeature">
      <Location m="414.2463" rt="4.405" y="56268" v="342082" />
      <Spectrum type="MFE" cpdAlgo="FindByMolecularFeature">
        <MSDetails p="+" />
        <Device type="TimeOfFlight" />
        <MSPeaks>
          <p rt="4.405" x="415.2536" y="56267.73" v="276264" z="1" s="M+H" />
          <p rt="4.405" x="416.2568" y="11603.38" v="55652" z="1" s="M+H+1" />
          <p rt="4.406" x="417.2590" y="2207.97" v="10166" z="1" s="M+H+2" />
        </MSPeaks>
      </Spectrum>
    </Compound>
    <Compound algo="FindByMolecularFeature">
      <Location m="431.2732" rt="4.407" y="218971" v="1379564" />
      <Spectrum type="MFE" cpdAlgo="FindByMolecularFeature">
        <MSDetails p="+" />
        <Device type="TimeOfFlight" />
        <MSPeaks>
          <p rt="4.407" x="432.2805" y="218970.64" v="1112681" z="1" s="M+H" />
          <p rt="4.407" x="433.2836" y="44587.90" v="224685" z="1" s="M+H+1" />
          <p rt="4.407" x="434.2859" y="7825.53" v="38524" z="1" s="M+H+2" />
          <p rt="4.404" x="435.2892" y="756.60" v="3674" z="1" s="M+H+3" />
        </MSPeaks>
      </Spectrum>
    </Compound>
    <Compound algo="FindByMolecularFeature">
      <Location m="338.1940" rt="4.436" y="99872" v="639730" />
      <Spectrum type="MFE" cpdAlgo="FindByMolecularFeature">
        <MSDetails p="+" />
        <Device type="TimeOfFlight" />
        <MSPeaks>
          <p rt="4.436" x="339.2013" y="99871.94" v="526938" z="1" s="M+H" />
          <p rt="4.437" x="340.2045" y="18648.71" v="98028" z="1" s="M+H+1" />
          <p rt="4.436" x="341.2075" y="3199.72" v="14764" z="1" s="M+H+2" />
        </MSPeaks>
      </Spectrum>
    </Compound>
    <Compound algo="FindByMolecularFeature">
      <Location m="360.1760" rt="4.439" y="167859" v="1217672" />
      <Spectrum type="MFE" cpdAlgo="FindByMolecularFeature">
        <MSDetails p="+" />
        <Device type="TimeOfFlight" />
        <MSPeaks>
          <p rt="4.439" x="361.1833" y="167858.66" v="1011630" z="1" s="M+H" />
          <p rt="4.439" x="362.1867" y="28602.35" v="170453" z="1" s="M+H+1" />
          <p rt="4.437" x="363.1895" y="4886.55" v="32356" z="1" s="M+H+2" />
          <p rt="4.430" x="364.1934" y="562.20" v="3234" z="1" s="M+H+3" />
        </MSPeaks>
      </Spectrum>
    </Compound>
    <Compound algo="FindByMolecularFeature">
      <Location m="187.1207" rt="4.441" y="118668" v="904846" />
      <Spectrum type="MFE" cpdAlgo="FindByMolecularFeature">
        <MSDetails p="+" />
        <Device type="TimeOfFlight" />
        <MSPeaks>
          <p rt="4.441" x="188.1280" y="118667.89" v="629322" z="1" s="M+H" />
          <p rt="4.443" x="189.1313" y="11408.55" v="61547" z="1" s="M+H+1" />
          <p rt="4.448" x="190.1333" y="1468.74" v="6653" z="1" s="M+H+2" />
          <p rt="4.440" x="375.2490" y="14984.32" v="86644" z="1" s="2M+H" />
          <p rt="4.438" x="376.2512" y="3376.86" v="17018" z="1" s="2M+H+1" />
        </MSPeaks>
      </Spectrum>
    </Compound>
    <Compound algo="FindByMolecularFeature">
      <Location m="124.0892" rt="4.442" y="173788" v="1138576" />
      <Spectrum type="MFE" cpdAlgo="FindByMolecularFeature">
        <MSDetails p="+" />
        <Device type="TimeOfFlight" />
        <MSPeaks>
          <p rt="4.442" x="125.0965" y="173787.83" v="1029867" z="1" s="M+H" />
          <p rt="4.443" x="126.0994" y="16514.38" v="100465" z="1" s="M+H+1" />
          <p rt="4.442" x="127.1006" y="1451.60" v="8244" z="1" s="M+H+2" />
        </MSPeaks>
      </Spectrum>
    </Compound>
    <Compound algo="FindByMolecularFeature">
      <Location m="141.1157" rt="4.443" y="787476" v="5082453" />
      <Spectrum type="MFE" cpdAlgo="FindByMolecularFeature">
        <MSDetails p="+" />
        <Device type="TimeOfFlight" />
        <MSPeaks>
          <p rt="4.443" x="142.1230" y="787476.06" v="4646119" z="1" s="M+H" />
          <p rt="4.443" x="143.1260" y="69672.15" v="411838" z="1" s="M+H+1" />
          <p rt="4.449" x="144.1285" y="4351.33" v="24497" z="1" s="M+H+2" />
        </MSPeaks>
      </Spectrum>
    </Compound>
    <Compound algo="FindByMolecularFeature">
      <Location m="427.1530" rt="4.443" y="66712" v="505334" />
      <Spectrum type="MFE" cpdAlgo="FindByMolecularFeature">
        <MSDetails p="+" />
        <Device type="TimeOfFlight" />
        <MSPeaks>
          <p rt="4.443" x="428.1603" y="66712.35" v="323272" z="1" s="M+H" />
          <p rt="4.442" x="429.1662" y="31535.71" v="151429" z="1" s="M+H+1" />
          <p rt="4.443" x="430.1691" y="6548.76" v="30633" z="1" s="M+H+2" />
        </MSPeaks>
      </Spectrum>
    </Compound>
    <Compound algo="FindByMolecularFeature">
      <Location m="169.1106" rt="4.443" y="905956" v="6025583" />
      <Spectrum type="MFE" cpdAlgo="FindByMolecularFeature">
        <MSDetails p="+" />
        <Device type="TimeOfFlight" />
        <MSPeaks>
          <p rt="4.443" x="170.1179" y="905956.00" v="5413811" z="1" s="M+H" />
          <p rt="4.444" x="171.1208" y="95447.44" v="565744" z="1" s="M+H+1" />
          <p rt="4.438" x="172.1244" y="7675.46" v="41554" z="1" s="M+H+2" />
          <p rt="4.400" x="173.1200" y="690.60" v="4473" z="1" s="M+H+3" />
        </MSPeaks>
      </Spectrum>
    </Compound>
    <Compound algo="FindByMolecularFeature">
      <Location m="152.0839" rt="4.444" y="141244" v="911573" />
      <Spectrum type="MFE" cpdAlgo="FindByMolecularFeature">
        <MSDetails p="+" />
        <Device type="TimeOfFlight" />
        <MSPeaks>
          <p rt="4.444" x="153.0912" y="141243.97" v="822553" z="1" s="M+H" />
          <p rt="4.443" x="154.0944" y="14689.27" v="89020" z="1" s="M+H+1" />
        </MSPeaks>
      </Spectrum>
    </Compound>
    <Compound algo="FindByMolecularFeature">
      <Location m="134.0732" rt="4.444" y="83374" v="579868" />
      <Spectrum type="MFE" cpdAlgo="FindByMolecularFeature">
        <MSDetails p="+" />
        <Device type="TimeOfFlight" />
        <MSPeaks>
          <p rt="4.443" x="135.0804" y="83374.30" v="527772" z="1" s="M+H" />
          <p rt="4.447" x="136.0834" y="8432.26" v="52096" z="1" s="M+H+1" />
        </MSPeaks>
      </Spectrum>
    </Compound>
    <Compound algo="FindByMolecularFeature">
      <Location m="209.1028" rt="4.445" y="211330" v="1299019" />
      <Spectrum type="MFE" cpdAlgo="FindByMolecularFeature">
        <MSDetails p="+" />
        <Device type="TimeOfFlight" />
        <MSPeaks>
          <p rt="4.445" x="210.1101" y="211329.92" v="1171184" z="1" s="M+H" />
          <p rt="4.445" x="211.1133" y="20560.38" v="120708" z="1" s="M+H+1" />
          <p rt="4.444" x="212.1160" y="1557.34" v="7126" z="1" s="M+H+2" />
        </MSPeaks>
      </Spectrum>
    </Compound>
    <Compound algo="FindByMolecularFeature">
      <Location m="420.1974" rt="4.538" y="281944" v="1759247" />
      <Spectrum type="MFE" cpdAlgo="FindByMolecularFeature">
        <MSDetails p="+" />
        <Device type="TimeOfFlight" />
        <MSPeaks>
          <p rt="4.538" x="421.2047" y="281944.25" v="1440350" z="1" s="M+H" />
          <p rt="4.539" x="422.2077" y="50993.70" v="259564" z="1" s="M+H+1" />
          <p rt="4.536" x="423.2098" y="10443.55" v="52379" z="1" s="M+H+2" />
          <p rt="4.541" x="424.2135" y="1417.58" v="6955" z="1" s="M+H+3" />
        </MSPeaks>
      </Spectrum>
    </Compound>
    <Compound algo="FindByMolecularFeature">
      <Location m="380.2046" rt="4.543" y="92397" v="628573" />
      <Spectrum type="MFE" cpdAlgo="FindByMolecularFeature">
        <MSDetails p="+" />
        <Device type="TimeOfFlight" />
        <MSPeaks>
          <p rt="4.543" x="381.2119" y="92396.84" v="512721" z="1" s="M+H" />
          <p rt="4.543" x="382.2152" y="18031.62" v="99364" z="1" s="M+H+1" />
          <p rt="4.547" x="383.2173" y="3107.16" v="16488" z="1" s="M+H+2" />
        </MSPeaks>
      </Spectrum>
    </Compound>
    <Compound algo="FindByMolecularFeature">
      <Location m="475.2995" rt="4.752" y="215248" v="1341949" />
      <Spectrum type="MFE" cpdAlgo="FindByMolecularFeature">
        <MSDetails p="+" />
        <Device type="TimeOfFlight" />
        <MSPeaks>
          <p rt="4.751" x="476.3067" y="215247.91" v="1058087" z="1" s="M+H" />
          <p rt="4.752" x="477.3098" y="46635.29" v="230664" z="1" s="M+H+1" />
          <p rt="4.755" x="478.3119" y="9805.01" v="47773" z="1" s="M+H+2" />
          <p rt="4.750" x="479.3139" y="1126.70" v="5425" z="1" s="M+H+3" />
        </MSPeaks>
      </Spectrum>
    </Compound>
    <Compound algo="FindByMolecularFeature">
      <Location m="171.1259" rt="4.766" y="74420" v="1051424" />
      <Spectrum type="MFE" cpdAlgo="FindByMolecularFeature">
        <MSDetails p="+" />
        <Device type="TimeOfFlight" />
        <MSPeaks>
          <p rt="4.766" x="172.1331" y="74420.02" v="953625" z="1" s="M+H" />
          <p rt="4.770" x="173.1361" y="7447.22" v="91704" z="1" s="M+H+1" />
          <p rt="4.767" x="174.1375" y="1233.07" v="6095" z="1" s="M+H+2" />
        </MSPeaks>
      </Spectrum>
    </Compound>
    <Compound algo="FindByMolecularFeature">
      <Location m="182.0577" rt="4.877" y="143148" v="1025548" />
      <Spectrum type="MFE" cpdAlgo="FindByMolecularFeature">
        <MSDetails p="+" />
        <Device type="TimeOfFlight" />
        <MSPeaks>
          <p rt="4.876" x="183.0650" y="143148.03" v="921460" z="1" s="M+H" />
          <p rt="4.879" x="184.0686" y="14216.68" v="92302" z="1" s="M+H+1" />
          <p rt="4.879" x="185.0719" y="2083.78" v="11786" z="1" s="M+H+2" />
        </MSPeaks>
      </Spectrum>
    </Compound>
    <Compound algo="FindByMolecularFeature">
      <Location m="519.3255" rt="5.060" y="166715" v="1068183" />
      <Spectrum type="MFE" cpdAlgo="FindByMolecularFeature">
        <MSDetails p="+" />
        <Device type="TimeOfFlight" />
        <MSPeaks>
          <p rt="5.060" x="520.3327" y="166714.64" v="828526" z="1" s="M+H" />
          <p rt="5.062" x="521.3359" y="39729.54" v="194609" z="1" s="M+H+1" />
          <p rt="5.059" x="522.3383" y="7976.54" v="38208" z="1" s="M+H+2" />
          <p rt="5.057" x="523.3421" y="1450.35" v="6838" z="1" s="M+H+3" />
        </MSPeaks>
      </Spectrum>
    </Compound>
    <Compound algo="FindByMolecularFeature">
      <Location m="316.2361" rt="5.159" y="96207" v="523692" />
      <Spectrum type="MFE" cpdAlgo="FindByMolecularFeature">
        <MSDetails p="+" />
        <Device type="TimeOfFlight" />
        <MSPeaks>
          <p rt="5.160" x="317.2434" y="96206.75" v="431141" z="1" s="M+H" />
          <p rt="5.157" x="318.2466" y="17967.04" v="81368" z="1" s="M+H+1" />
          <p rt="5.155" x="319.2495" y="2599.91" v="11183" z="1" s="M+H+2" />
        </MSPeaks>
      </Spectrum>
    </Compound>
    <Compound algo="FindByMolecularFeature">
      <Location m="396.1526" rt="5.179" y="69524" v="649433" />
      <Spectrum type="MFE" cpdAlgo="FindByMolecularFeature">
        <MSDetails p="+" />
        <Device type="TimeOfFlight" />
        <MSPeaks>
          <p rt="5.180" x="397.1599" y="69524.22" v="410561" z="1" s="M+H" />
          <p rt="5.178" x="398.1633" y="11498.97" v="67225" z="1" s="M+H+1" />
          <p rt="5.179" x="399.1578" y="23175.56" v="137856" z="1" s="M+H+2" />
          <p rt="5.176" x="400.1607" y="3942.46" v="31405" z="1" s="M+H+3" />
          <p rt="5.166" x="401.1616" y="324.59" v="2385" z="1" s="M+H+4" />
        </MSPeaks>
      </Spectrum>
    </Compound>
    <Compound algo="FindByMolecularFeature">
      <Location m="470.1893" rt="5.182" y="94095" v="835969" />
      <Spectrum type="MFE" cpdAlgo="FindByMolecularFeature">
        <MSDetails p="+" />
        <Device type="TimeOfFlight" />
        <MSPeaks>
          <p rt="5.182" x="471.1966" y="94095.21" v="518031" z="1" s="M+H" />
          <p rt="5.181" x="472.1998" y="18813.87" v="100394" z="1" s="M+H+1" />
          <p rt="5.182" x="473.1944" y="32139.52" v="177072" z="1" s="M+H+2" />
          <p rt="5.184" x="474.1977" y="6261.63" v="33769" z="1" s="M+H+3" />
          <p rt="5.173" x="475.1994" y="1289.78" v="6704" z="1" s="M+H+4" />
        </MSPeaks>
      </Spectrum>
    </Compound>
    <Compound algo="FindByMolecularFeature">
      <Location m="501.0484" rt="5.186" y="55450" v="431812" />
      <Spectrum type="MFE" cpdAlgo="FindByMolecularFeature">
        <MSDetails p="+" />
        <Device type="TimeOfFlight" />
        <MSPeaks>
          <p rt="5.187" x="502.0557" y="55449.89" v="316122" z="1" s="M+H" />
          <p rt="5.186" x="503.0593" y="16440.75" v="93537" z="1" s="M+H+1" />
          <p rt="5.190" x="504.0617" y="3696.09" v="20153" z="1" s="M+H+2" />
          <p rt="5.180" x="505.0670" y="366.71" v="2000" z="1" s="M+H+3" />
        </MSPeaks>
      </Spectrum>
    </Compound>
    <Compound algo="FindByMolecularFeature">
      <Location m="206.0583" rt="5.189" y="724771" v="5380199" />
      <Spectrum type="MFE" cpdAlgo="FindByMolecularFeature">
        <MSDetails p="+" />
        <Device type="TimeOfFlight" />
        <MSPeaks>
          <p rt="5.189" x="207.0656" y="724771.06" v="4693904" z="1" s="M+H" />
          <p rt="5.189" x="208.0685" y="94267.93" v="606039" z="1" s="M+H+1" />
          <p rt="5.190" x="209.0706" y="11460.73" v="72402" z="1" s="M+H+2" />
          <p rt="5.192" x="210.0762" y="1265.19" v="7854" z="1" s="M+H+3" />
        </MSPeaks>
      </Spectrum>
    </Compound>
    <Compound algo="FindByMolecularFeature">
      <Location m="224.0683" rt="5.189" y="211553" v="1568163" />
      <Spectrum type="MFE" cpdAlgo="FindByMolecularFeature">
        <MSDetails p="+" />
        <Device type="TimeOfFlight" />
        <MSPeaks>
          <p rt="5.189" x="225.0756" y="211552.75" v="1371923" z="1" s="M+H" />
          <p rt="5.187" x="226.0791" y="26804.39" v="171842" z="1" s="M+H+1" />
          <p rt="5.190" x="227.0815" y="3955.89" v="24397" z="1" s="M+H+2" />
        </MSPeaks>
      </Spectrum>
    </Compound>
    <Compound algo="FindByMolecularFeature">
      <Location m="322.9853" rt="5.197" y="58215" v="568275" />
      <Spectrum type="MFE" cpdAlgo="FindByMolecularFeature">
        <MSDetails p="+" />
        <Device type="TimeOfFlight" />
        <MSPeaks>
          <p rt="5.197" x="323.9926" y="58214.54" v="481994" z="1" s="M+H" />
          <p rt="5.199" x="324.9961" y="9095.89" v="74536" z="1" s="M+H+1" />
          <p rt="5.188" x="325.9980" y="1613.39" v="11745" z="1" s="M+H+2" />
        </MSPeaks>
      </Spectrum>
    </Compound>
    <Compound algo="FindByMolecularFeature">
      <Location m="153.1153" rt="5.317" y="62170" v="429655" />
      <Spectrum type="MFE" cpdAlgo="FindByMolecularFeature">
        <MSDetails p="+" />
        <Device type="TimeOfFlight" />
        <MSPeaks>
          <p rt="5.316" x="154.1226" y="62169.68" v="381959" z="1" s="M+H" />
          <p rt="5.317" x="155.1256" y="8053.16" v="47697" z="1" s="M+H+1" />
        </MSPeaks>
      </Spectrum>
    </Compound>
    <Compound algo="FindByMolecularFeature">
      <Location m="563.3516" rt="5.341" y="105989" v="715955" />
      <Spectrum type="MFE" cpdAlgo="FindByMolecularFeature">
        <MSDetails p="+" />
        <Device type="TimeOfFlight" />
        <MSPeaks>
          <p rt="5.341" x="564.3588" y="105988.84" v="531434" z="1" s="M+H" />
          <p rt="5.341" x="565.3621" y="29904.99" v="149517" z="1" s="M+H+1" />
          <p rt="5.341" x="566.3644" y="6048.85" v="30210" z="1" s="M+H+2" />
          <p rt="5.347" x="567.3669" y="999.52" v="4793" z="1" s="M+H+3" />
        </MSPeaks>
      </Spectrum>
    </Compound>
    <Compound algo="FindByMolecularFeature">
      <Location m="303.2045" rt="5.549" y="61372" v="349275" />
      <Spectrum type="MFE" cpdAlgo="FindByMolecularFeature">
        <MSDetails p="+" />
        <Device type="TimeOfFlight" />
        <MSPeaks>
          <p rt="5.549" x="304.2118" y="61371.98" v="287509" z="1" s="M+H" />
          <p rt="5.550" x="305.2146" y="11482.26" v="52463" z="1" s="M+H+1" />
          <p rt="5.551" x="306.2151" y="2190.08" v="9303" z="1" s="M+H+2" />
        </MSPeaks>
      </Spectrum>
    </Compound>
    <Compound algo="FindByMolecularFeature">
      <Location m="607.3775" rt="5.597" y="64248" v="421146" />
      <Spectrum type="MFE" cpdAlgo="FindByMolecularFeature">
        <MSDetails p="+" />
        <Device type="TimeOfFlight" />
        <MSPeaks>
          <p rt="5.598" x="608.3848" y="64248.03" v="316472" z="1" s="M+H" />
          <p rt="5.594" x="609.3883" y="17717.30" v="85894" z="1" s="M+H+1" />
          <p rt="5.600" x="610.3908" y="4102.10" v="18781" z="1" s="M+H+2" />
        </MSPeaks>
      </Spectrum>
    </Compound>
    <Compound algo="FindByMolecularFeature">
      <Location m="196.1100" rt="5.689" y="286163" v="2128875" />
      <Spectrum type="MFE" cpdAlgo="FindByMolecularFeature">
        <MSDetails p="+" />
        <Device type="TimeOfFlight" />
        <MSPeaks>
          <p rt="5.689" x="197.1173" y="286163.22" v="1877645" z="1" s="M+H" />
          <p rt="5.690" x="198.1205" y="34588.44" v="224476" z="1" s="M+H+1" />
          <p rt="5.681" x="199.1232" y="4150.66" v="26754" z="1" s="M+H+2" />
        </MSPeaks>
      </Spectrum>
    </Compound>
    <Compound algo="FindByMolecularFeature">
      <Location m="178.0992" rt="5.695" y="69661" v="584395" />
      <Spectrum type="MFE" cpdAlgo="FindByMolecularFeature">
        <MSDetails p="+" />
        <Device type="TimeOfFlight" />
        <MSPeaks>
          <p rt="5.695" x="179.1065" y="69661.16" v="505436" z="1" s="M+H" />
          <p rt="5.694" x="180.1096" y="8948.43" v="62994" z="1" s="M+H+1" />
          <p rt="5.716" x="181.1191" y="1759.33" v="15965" z="1" s="M+H+2" />
        </MSPeaks>
      </Spectrum>
    </Compound>
    <Compound algo="FindByMolecularFeature">
      <Location m="241.1315" rt="5.757" y="74393" v="516489" />
      <Spectrum type="MFE" cpdAlgo="FindByMolecularFeature">
        <MSDetails p="+" />
        <Device type="TimeOfFlight" />
        <MSPeaks>
          <p rt="5.757" x="242.1387" y="74393.48" v="450355" z="1" s="M+H" />
          <p rt="5.757" x="243.1420" y="10899.58" v="66134" z="1" s="M+H+1" />
        </MSPeaks>
      </Spectrum>
    </Compound>
    <Compound algo="FindByMolecularFeature">
      <Location m="155.1309" rt="5.776" y="86474" v="582548" />
      <Spectrum type="MFE" cpdAlgo="FindByMolecularFeature">
        <MSDetails p="+" />
        <Device type="TimeOfFlight" />
        <MSPeaks>
          <p rt="5.776" x="156.1382" y="86473.80" v="522886" z="1" s="M+H" />
          <p rt="5.773" x="157.1414" y="9785.35" v="59662" z="1" s="M+H+1" />
        </MSPeaks>
      </Spectrum>
    </Compound>
    <Compound algo="FindByMolecularFeature">
      <Location m="183.1258" rt="5.777" y="192264" v="1271774" />
      <Spectrum type="MFE" cpdAlgo="FindByMolecularFeature">
        <MSDetails p="+" />
        <Device type="TimeOfFlight" />
        <MSPeaks>
          <p rt="5.777" x="184.1331" y="192263.84" v="1137654" z="1" s="M+H" />
          <p rt="5.776" x="185.1362" y="22911.02" v="134120" z="1" s="M+H+1" />
        </MSPeaks>
      </Spectrum>
    </Compound>
    <Compound algo="FindByMolecularFeature">
      <Location m="145.0527" rt="5.786" y="58523" v="462939" />
      <Spectrum type="MFE" cpdAlgo="FindByMolecularFeature">
        <MSDetails p="+" />
        <Device type="TimeOfFlight" />
        <MSPeaks>
          <p rt="5.787" x="146.0600" y="58523.10" v="413928" z="1" s="M+H" />
          <p rt="5.789" x="147.0638" y="5640.80" v="39723" z="1" s="M+H+1" />
          <p rt="5.738" x="148.0757" y="988.97" v="9288" z="1" s="M+H+2" />
        </MSPeaks>
      </Spectrum>
    </Compound>
    <Compound algo="FindByMolecularFeature">
      <Location m="462.2076" rt="5.878" y="99757" v="600457" />
      <Spectrum type="MFE" cpdAlgo="FindByMolecularFeature">
        <MSDetails p="+" />
        <Device type="TimeOfFlight" />
        <MSPeaks>
          <p rt="5.878" x="463.2149" y="99757.12" v="477731" z="1" s="M+H" />
          <p rt="5.878" x="464.2184" y="21316.76" v="101526" z="1" s="M+H+1" />
          <p rt="5.882" x="465.2201" y="4562.81" v="21200" z="1" s="M+H+2" />
        </MSPeaks>
      </Spectrum>
    </Compound>
    <Compound algo="FindByMolecularFeature">
      <Location m="422.2151" rt="6.015" y="73075" v="523118" />
      <Spectrum type="MFE" cpdAlgo="FindByMolecularFeature">
        <MSDetails p="+" />
        <Device type="TimeOfFlight" />
        <MSPeaks>
          <p rt="6.016" x="423.2223" y="73075.09" v="417348" z="1" s="M+H" />
          <p rt="6.014" x="424.2255" y="15622.24" v="88768" z="1" s="M+H+1" />
          <p rt="6.018" x="425.2272" y="3184.30" v="17001" z="1" s="M+H+2" />
        </MSPeaks>
      </Spectrum>
    </Compound>
    <Compound algo="FindByMolecularFeature">
      <Location m="462.2079" rt="6.016" y="306321" v="2170986" />
      <Spectrum type="MFE" cpdAlgo="FindByMolecularFeature">
        <MSDetails p="+" />
        <Device type="TimeOfFlight" />
        <MSPeaks>
          <p rt="6.016" x="463.2152" y="306321.09" v="1735768" z="1" s="M+H" />
          <p rt="6.017" x="464.2182" y="61716.79" v="348958" z="1" s="M+H+1" />
          <p rt="6.013" x="465.2198" y="13613.82" v="76156" z="1" s="M+H+2" />
          <p rt="6.020" x="466.2235" y="1840.53" v="10104" z="1" s="M+H+3" />
        </MSPeaks>
      </Spectrum>
    </Compound>
    <Compound algo="FindByMolecularFeature">
      <Location m="330.2518" rt="6.127" y="56909" v="316846" />
      <Spectrum type="MFE" cpdAlgo="FindByMolecularFeature">
        <MSDetails p="+" />
        <Device type="TimeOfFlight" />
        <MSPeaks>
          <p rt="6.135" x="166.1322" y="1130.17" v="4877" z="2" s="M+2H" />
          <p rt="6.127" x="331.2591" y="56909.36" v="257032" z="1" s="M+H" />
          <p rt="6.128" x="332.2622" y="11345.57" v="49431" z="1" s="M+H+1" />
          <p rt="6.120" x="333.2649" y="1643.88" v="5506" z="1" s="M+H+2" />
        </MSPeaks>
      </Spectrum>
    </Compound>
    <Compound algo="FindByMolecularFeature">
      <Location m="362.1941" rt="6.137" y="99681" v="691516" />
      <Spectrum type="MFE" cpdAlgo="FindByMolecularFeature">
        <MSDetails p="+" />
        <Device type="TimeOfFlight" />
        <MSPeaks>
          <p rt="6.137" x="363.2014" y="99681.17" v="558376" z="1" s="M+H" />
          <p rt="6.136" x="364.2048" y="19281.03" v="108426" z="1" s="M+H+1" />
          <p rt="6.136" x="365.2071" y="3360.60" v="24713" z="1" s="M+H+2" />
        </MSPeaks>
      </Spectrum>
    </Compound>
    <Compound algo="FindByMolecularFeature">
      <Location m="380.2047" rt="6.138" y="80116" v="572628" />
      <Spectrum type="MFE" cpdAlgo="FindByMolecularFeature">
        <MSDetails p="+" />
        <Device type="TimeOfFlight" />
        <MSPeaks>
          <p rt="6.137" x="381.2120" y="80115.66" v="463067" z="1" s="M+H" />
          <p rt="6.139" x="382.2150" y="16120.18" v="94131" z="1" s="M+H+1" />
          <p rt="6.142" x="383.2172" y="2680.66" v="13708" z="1" s="M+H+2" />
          <p rt="6.156" x="384.2228" y="231.73" v="1722" z="1" s="M+H+3" />
        </MSPeaks>
      </Spectrum>
    </Compound>
    <Compound algo="FindByMolecularFeature">
      <Location m="402.1872" rt="6.138" y="482278" v="3630432" />
      <Spectrum type="MFE" cpdAlgo="FindByMolecularFeature">
        <MSDetails p="+" />
        <Device type="TimeOfFlight" />
        <MSPeaks>
          <p rt="6.138" x="403.1945" y="482277.81" v="2981568" z="1" s="M+H" />
          <p rt="6.139" x="404.1974" y="88499.48" v="546787" z="1" s="M+H+1" />
          <p rt="6.137" x="405.2003" y="17246.03" v="102077" z="1" s="M+H+2" />
        </MSPeaks>
      </Spectrum>
    </Compound>
    <Compound algo="FindByMolecularFeature">
      <Location m="142.0993" rt="6.244" y="52010" v="261630" />
      <Spectrum type="MFE" cpdAlgo="FindByMolecularFeature">
        <MSDetails p="+" />
        <Device type="TimeOfFlight" />
        <MSPeaks>
          <p rt="6.244" x="143.1066" y="52010.43" v="237684" z="1" s="M+H" />
          <p rt="6.245" x="144.1095" y="5054.11" v="23946" z="1" s="M+H+1" />
        </MSPeaks>
      </Spectrum>
    </Compound>
    <Compound algo="FindByMolecularFeature">
      <Location m="231.1836" rt="6.245" y="359539" v="1927859" />
      <Spectrum type="MFE" cpdAlgo="FindByMolecularFeature">
        <MSDetails p="+" />
        <Device type="TimeOfFlight" />
        <MSPeaks>
          <p rt="6.245" x="232.1909" y="359539.34" v="1684878" z="1" s="M+H" />
          <p rt="6.245" x="233.1938" y="47229.11" v="218082" z="1" s="M+H+1" />
          <p rt="6.244" x="234.1961" y="5549.21" v="24900" z="1" s="M+H+2" />
        </MSPeaks>
      </Spectrum>
    </Compound>
    <Compound algo="FindByMolecularFeature">
      <Location m="342.1657" rt="6.246" y="357232" v="2436850" />
      <Spectrum type="MFE" cpdAlgo="FindByMolecularFeature">
        <MSDetails p="+" />
        <Device type="TimeOfFlight" />
        <MSPeaks>
          <p rt="6.246" x="343.1730" y="357231.59" v="2023624" z="1" s="M+H" />
          <p rt="6.245" x="344.1760" y="62998.26" v="353952" z="1" s="M+H+1" />
          <p rt="6.245" x="345.1783" y="9492.09" v="55300" z="1" s="M+H+2" />
          <p rt="6.243" x="346.1820" y="736.46" v="3974" z="1" s="M+H+3" />
        </MSPeaks>
      </Spectrum>
    </Compound>
    <Compound algo="FindByMolecularFeature">
      <Location m="320.1836" rt="6.249" y="195001" v="1397487" />
      <Spectrum type="MFE" cpdAlgo="FindByMolecularFeature">
        <MSDetails p="+" />
        <Device type="TimeOfFlight" />
        <MSPeaks>
          <p rt="6.249" x="321.1909" y="195001.36" v="1170960" z="1" s="M+H" />
          <p rt="6.249" x="322.1943" y="32410.14" v="194189" z="1" s="M+H+1" />
          <p rt="6.251" x="323.1959" y="5450.06" v="32338" z="1" s="M+H+2" />
        </MSPeaks>
      </Spectrum>
    </Compound>
    <Compound algo="FindByMolecularFeature">
      <Location m="161.0478" rt="6.258" y="319212" v="2729193" />
      <Spectrum type="MFE" cpdAlgo="FindByMolecularFeature">
        <MSDetails p="+" />
        <Device type="TimeOfFlight" />
        <MSPeaks>
          <p rt="6.258" x="162.0551" y="319211.72" v="2481669" z="1" s="M+H" />
          <p rt="6.256" x="163.0582" y="29265.34" v="229749" z="1" s="M+H+1" />
          <p rt="6.264" x="164.0623" y="2361.45" v="17775" z="1" s="M+H+2" />
        </MSPeaks>
      </Spectrum>
    </Compound>
    <Compound algo="FindByMolecularFeature">
      <Location m="224.1410" rt="6.517" y="167987" v="1161161" />
      <Spectrum type="MFE" cpdAlgo="FindByMolecularFeature">
        <MSDetails p="+" />
        <Device type="TimeOfFlight" />
        <MSPeaks>
          <p rt="6.517" x="225.1483" y="167986.53" v="988010" z="1" s="M+H" />
          <p rt="6.519" x="226.1518" y="23814.72" v="141479" z="1" s="M+H+1" />
          <p rt="6.505" x="227.1562" y="4151.88" v="31672" z="1" s="M+H+2" />
        </MSPeaks>
      </Spectrum>
    </Compound>
    <Compound algo="FindByMolecularFeature">
      <Location m="512.2000" rt="6.571" y="133574" v="1630402" />
      <Spectrum type="MFE" cpdAlgo="FindByMolecularFeature">
        <MSDetails p="+" />
        <Device type="TimeOfFlight" />
        <MSPeaks>
          <p rt="6.571" x="513.2073" y="133574.14" v="991132" z="1" s="M+H" />
          <p rt="6.569" x="514.2105" y="29331.05" v="223413" z="1" s="M+H+1" />
          <p rt="6.571" x="515.2053" y="43482.10" v="322833" z="1" s="M+H+2" />
          <p rt="6.570" x="516.2083" y="10356.68" v="79327" z="1" s="M+H+3" />
          <p rt="6.566" x="517.2097" y="1900.31" v="13697" z="1" s="M+H+4" />
        </MSPeaks>
      </Spectrum>
    </Compound>
    <Compound algo="FindByMolecularFeature">
      <Location m="191.0436" rt="6.591" y="53511" v="432669" />
      <Spectrum type="MFE" cpdAlgo="FindByMolecularFeature">
        <MSDetails p="+" />
        <Device type="TimeOfFlight" />
        <MSPeaks>
          <p rt="6.591" x="192.0508" y="53511.11" v="363284" z="1" s="M+H" />
          <p rt="6.587" x="193.0535" y="5263.85" v="34388" z="1" s="M+H+1" />
          <p rt="6.591" x="194.0474" y="5272.94" v="34997" z="1" s="M+H+2" />
        </MSPeaks>
      </Spectrum>
    </Compound>
    <Compound algo="FindByMolecularFeature">
      <Location m="167.1310" rt="6.610" y="66561" v="461824" />
      <Spectrum type="MFE" cpdAlgo="FindByMolecularFeature">
        <MSDetails p="+" />
        <Device type="TimeOfFlight" />
        <MSPeaks>
          <p rt="6.610" x="168.1382" y="66561.32" v="415299" z="1" s="M+H" />
          <p rt="6.607" x="169.1411" y="7686.29" v="46525" z="1" s="M+H+1" />
        </MSPeaks>
      </Spectrum>
    </Compound>
    <Compound algo="FindByMolecularFeature">
      <Location m="398.1708" rt="6.667" y="65085" v="953759" />
      <Spectrum type="MFE" cpdAlgo="FindByMolecularFeature">
        <MSDetails p="+" />
        <Device type="TimeOfFlight" />
        <MSPeaks>
          <p rt="6.667" x="399.1781" y="65085.01" v="574827" z="1" s="M+H" />
          <p rt="6.668" x="400.1813" y="12687.75" v="110543" z="1" s="M+H+1" />
          <p rt="6.667" x="401.1758" y="22085.54" v="225075" z="1" s="M+H+2" />
          <p rt="6.660" x="402.1778" y="4978.90" v="43314" z="1" s="M+H+3" />
        </MSPeaks>
      </Spectrum>
    </Compound>
    <Compound algo="FindByMolecularFeature">
      <Location m="438.1632" rt="6.674" y="91916" v="1404781" />
      <Spectrum type="MFE" cpdAlgo="FindByMolecularFeature">
        <MSDetails p="+" />
        <Device type="TimeOfFlight" />
        <MSPeaks>
          <p rt="6.674" x="439.1704" y="91915.59" v="860540" z="1" s="M+H" />
          <p rt="6.671" x="440.1736" y="17754.65" v="171853" z="1" s="M+H+1" />
          <p rt="6.672" x="441.1682" y="31180.77" v="287619" z="1" s="M+H+2" />
          <p rt="6.687" x="442.1713" y="6513.94" v="77278" z="1" s="M+H+3" />
          <p rt="6.688" x="443.1736" y="681.19" v="7491" z="1" s="M+H+4" />
        </MSPeaks>
      </Spectrum>
    </Compound>
    <Compound algo="FindByMolecularFeature">
      <Location m="170.1416" rt="6.681" y="73260" v="903994" />
      <Spectrum type="MFE" cpdAlgo="FindByMolecularFeature">
        <MSDetails p="+" />
        <Device type="TimeOfFlight" />
        <MSPeaks>
          <p rt="6.681" x="171.1489" y="73259.86" v="795662" z="1" s="M+H" />
          <p rt="6.681" x="172.1522" y="8072.54" v="105029" z="1" s="M+H+1" />
          <p rt="6.699" x="173.1538" y="871.06" v="3303" z="1" s="M+H+2" />
        </MSPeaks>
      </Spectrum>
    </Compound>
    <Compound algo="FindByMolecularFeature">
      <Location m="430.1962" rt="6.747" y="56515" v="544783" />
      <Spectrum type="MFE" cpdAlgo="FindByMolecularFeature">
        <MSDetails p="+" />
        <Device type="TimeOfFlight" />
        <MSPeaks>
          <p rt="6.747" x="431.2035" y="56515.04" v="354348" z="1" s="M+H" />
          <p rt="6.749" x="432.2068" y="11054.07" v="69470" z="1" s="M+H+1" />
          <p rt="6.743" x="433.2018" y="17250.32" v="98650" z="1" s="M+H+2" />
          <p rt="6.749" x="434.2064" y="3452.87" v="22314" z="1" s="M+H+3" />
        </MSPeaks>
      </Spectrum>
    </Compound>
    <Compound algo="FindByMolecularFeature">
      <Location m="452.1789" rt="6.747" y="134479" v="1514134" />
      <Spectrum type="MFE" cpdAlgo="FindByMolecularFeature">
        <MSDetails p="+" />
        <Device type="TimeOfFlight" />
        <MSPeaks>
          <p rt="6.747" x="453.1862" y="134479.08" v="937230" z="1" s="M+H" />
          <p rt="6.746" x="454.1894" y="26354.14" v="184644" z="1" s="M+H+1" />
          <p rt="6.748" x="455.1840" y="45585.77" v="318927" z="1" s="M+H+2" />
          <p rt="6.747" x="456.1867" y="9444.14" v="63908" z="1" s="M+H+3" />
          <p rt="6.748" x="457.1887" y="1411.27" v="9425" z="1" s="M+H+4" />
        </MSPeaks>
      </Spectrum>
    </Compound>
    <Compound algo="FindByMolecularFeature">
      <Location m="135.0683" rt="6.780" y="61380" v="549829" />
      <Spectrum type="MFE" cpdAlgo="FindByMolecularFeature">
        <MSDetails p="+" />
        <Device type="TimeOfFlight" />
        <MSPeaks>
          <p rt="6.781" x="136.0756" y="61379.73" v="497936" z="1" s="M+H" />
          <p rt="6.777" x="137.0791" y="6610.94" v="51893" z="1" s="M+H+1" />
        </MSPeaks>
      </Spectrum>
    </Compound>
    <Compound algo="FindByMolecularFeature">
      <Location m="430.1606" rt="6.872" y="51732" v="421399" />
      <Spectrum type="MFE" cpdAlgo="FindByMolecularFeature">
        <MSDetails p="+" />
        <Device type="TimeOfFlight" />
        <MSPeaks>
          <p rt="6.872" x="431.1678" y="51732.31" v="338485" z="1" s="M+H" />
          <p rt="6.873" x="432.1710" y="11628.18" v="73951" z="1" s="M+H+1" />
          <p rt="6.882" x="433.1732" y="2303.56" v="8963" z="1" s="M+H+2" />
        </MSPeaks>
      </Spectrum>
    </Compound>
    <Compound algo="FindByMolecularFeature">
      <Location m="204.0785" rt="6.873" y="87324" v="653983" />
      <Spectrum type="MFE" cpdAlgo="FindByMolecularFeature">
        <MSDetails p="+" />
        <Device type="TimeOfFlight" />
        <MSPeaks>
          <p rt="6.873" x="205.0857" y="87323.57" v="564515" z="1" s="M+H" />
          <p rt="6.874" x="206.0894" y="12173.10" v="74716" z="1" s="M+H+1" />
          <p rt="6.864" x="207.0972" y="2184.13" v="14752" z="1" s="M+H+2" />
        </MSPeaks>
      </Spectrum>
    </Compound>
    <Compound algo="FindByMolecularFeature">
      <Location m="476.2232" rt="6.986" y="52298" v="412388" />
      <Spectrum type="MFE" cpdAlgo="FindByMolecularFeature">
        <MSDetails p="+" />
        <Device type="TimeOfFlight" />
        <MSPeaks>
          <p rt="6.986" x="477.2305" y="52297.61" v="327022" z="1" s="M+H" />
          <p rt="6.987" x="478.2339" y="11304.01" v="72639" z="1" s="M+H+1" />
          <p rt="6.984" x="479.2365" y="2297.81" v="12728" z="1" s="M+H+2" />
        </MSPeaks>
      </Spectrum>
    </Compound>
    <Compound algo="FindByMolecularFeature">
      <Location m="169.1465" rt="7.052" y="56652" v="466113" />
      <Spectrum type="MFE" cpdAlgo="FindByMolecularFeature">
        <MSDetails p="+" />
        <Device type="TimeOfFlight" />
        <MSPeaks>
          <p rt="7.063" x="170.1537" y="56652.08" v="358487" z="1" s="M+H" />
          <p rt="6.997" x="171.1502" y="12859.13" v="107627" z="1" s="M+H+1" />
        </MSPeaks>
      </Spectrum>
    </Compound>
    <Compound algo="FindByMolecularFeature">
      <Location m="197.1414" rt="7.076" y="180438" v="1608119" />
      <Spectrum type="MFE" cpdAlgo="FindByMolecularFeature">
        <MSDetails p="+" />
        <Device type="TimeOfFlight" />
        <MSPeaks>
          <p rt="7.076" x="198.1487" y="180438.03" v="1422583" z="1" s="M+H" />
          <p rt="7.077" x="199.1518" y="23254.13" v="185536" z="1" s="M+H+1" />
        </MSPeaks>
      </Spectrum>
    </Compound>
    <Compound algo="FindByMolecularFeature">
      <Location m="416.2021" rt="7.233" y="50347" v="360423" />
      <Spectrum type="MFE" cpdAlgo="FindByMolecularFeature">
        <MSDetails p="+" />
        <Device type="TimeOfFlight" />
        <MSPeaks>
          <p rt="7.232" x="417.2094" y="50346.95" v="293327" z="1" s="M+H" />
          <p rt="7.235" x="418.2127" y="10240.55" v="56497" z="1" s="M+H+1" />
          <p rt="7.238" x="419.2154" y="1990.41" v="10599" z="1" s="M+H+2" />
        </MSPeaks>
      </Spectrum>
    </Compound>
    <Compound algo="FindByMolecularFeature">
      <Location m="475.2933" rt="7.309" y="88465" v="542458" />
      <Spectrum type="MFE" cpdAlgo="FindByMolecularFeature">
        <MSDetails p="+" />
        <Device type="TimeOfFlight" />
        <MSPeaks>
          <p rt="7.309" x="476.3006" y="88465.41" v="399197" z="1" s="M+H" />
          <p rt="7.309" x="477.3041" y="27514.90" v="121450" z="1" s="M+H+1" />
          <p rt="7.310" x="478.3063" y="5031.74" v="20740" z="1" s="M+H+2" />
          <p rt="7.294" x="479.3100" y="259.98" v="1072" z="1" s="M+H+3" />
        </MSPeaks>
      </Spectrum>
    </Compound>
    <Compound algo="FindByMolecularFeature">
      <Location m="504.2182" rt="7.413" y="68399" v="459195" />
      <Spectrum type="MFE" cpdAlgo="FindByMolecularFeature">
        <MSDetails p="+" />
        <Device type="TimeOfFlight" />
        <MSPeaks>
          <p rt="7.414" x="505.2255" y="68399.19" v="357460" z="1" s="M+H" />
          <p rt="7.413" x="506.2288" y="15707.77" v="85200" z="1" s="M+H+1" />
          <p rt="7.409" x="507.2309" y="3495.25" v="16534" z="1" s="M+H+2" />
        </MSPeaks>
      </Spectrum>
    </Compound>
    <Compound algo="FindByMolecularFeature">
      <Location m="504.2185" rt="7.552" y="133673" v="1037637" />
      <Spectrum type="MFE" cpdAlgo="FindByMolecularFeature">
        <MSDetails p="+" />
        <Device type="TimeOfFlight" />
        <MSPeaks>
          <p rt="7.552" x="505.2257" y="133672.80" v="800510" z="1" s="M+H" />
          <p rt="7.550" x="506.2287" y="31796.05" v="190045" z="1" s="M+H+1" />
          <p rt="7.551" x="507.2312" y="7001.35" v="42402" z="1" s="M+H+2" />
          <p rt="7.556" x="508.2347" y="809.88" v="4680" z="1" s="M+H+3" />
        </MSPeaks>
      </Spectrum>
    </Compound>
    <Compound algo="FindByMolecularFeature">
      <Location m="188.1200" rt="7.642" y="119781" v="967409" />
      <Spectrum type="MFE" cpdAlgo="FindByMolecularFeature">
        <MSDetails p="+" />
        <Device type="TimeOfFlight" />
        <MSPeaks>
          <p rt="7.642" x="189.1273" y="119780.66" v="846613" z="1" s="M+H" />
          <p rt="7.640" x="190.1304" y="17248.68" v="120796" z="1" s="M+H+1" />
        </MSPeaks>
      </Spectrum>
    </Compound>
    <Compound algo="FindByMolecularFeature">
      <Location m="245.1991" rt="7.646" y="206260" v="1119471" />
      <Spectrum type="MFE" cpdAlgo="FindByMolecularFeature">
        <MSDetails p="+" />
        <Device type="TimeOfFlight" />
        <MSPeaks>
          <p rt="7.646" x="246.2063" y="206259.55" v="962533" z="1" s="M+H" />
          <p rt="7.648" x="247.2095" y="30886.13" v="144000" z="1" s="M+H+1" />
          <p rt="7.649" x="248.2120" y="2987.37" v="12937" z="1" s="M+H+2" />
        </MSPeaks>
      </Spectrum>
    </Compound>
    <Compound algo="FindByMolecularFeature">
      <Location m="159.0683" rt="7.663" y="67427" v="621077" />
      <Spectrum type="MFE" cpdAlgo="FindByMolecularFeature">
        <MSDetails p="+" />
        <Device type="TimeOfFlight" />
        <MSPeaks>
          <p rt="7.663" x="160.0756" y="67426.71" v="554328" z="1" s="M+H" />
          <p rt="7.667" x="161.0798" y="7985.62" v="63102" z="1" s="M+H+1" />
          <p rt="7.670" x="162.0889" y="511.72" v="3647" z="1" s="M+H+2" />
        </MSPeaks>
      </Spectrum>
    </Compound>
    <Compound algo="FindByMolecularFeature">
      <Location m="307.2147" rt="7.713" y="196514" v="1155836" />
      <Spectrum type="MFE" cpdAlgo="FindByMolecularFeature">
        <MSDetails p="+" />
        <Device type="TimeOfFlight" />
        <MSPeaks>
          <p rt="7.713" x="308.2220" y="196513.77" v="932016" z="1" s="M+H" />
          <p rt="7.712" x="309.2252" y="39226.45" v="186367" z="1" s="M+H+1" />
          <p rt="7.719" x="310.2320" y="6856.57" v="37452" z="1" s="M+H+2" />
        </MSPeaks>
      </Spectrum>
    </Compound>
    <Compound algo="FindByMolecularFeature">
      <Location m="444.1970" rt="7.823" y="134109" v="879633" />
      <Spectrum type="MFE" cpdAlgo="FindByMolecularFeature">
        <MSDetails p="+" />
        <Device type="TimeOfFlight" />
        <MSPeaks>
          <p rt="7.823" x="445.2043" y="134108.53" v="704868" z="1" s="M+H" />
          <p rt="7.825" x="446.2075" y="28546.88" v="148436" z="1" s="M+H+1" />
          <p rt="7.821" x="447.2100" y="5645.84" v="26329" z="1" s="M+H+2" />
        </MSPeaks>
      </Spectrum>
    </Compound>
    <Compound algo="FindByMolecularFeature">
      <Location m="404.2045" rt="7.824" y="56784" v="377014" />
      <Spectrum type="MFE" cpdAlgo="FindByMolecularFeature">
        <MSDetails p="+" />
        <Device type="TimeOfFlight" />
        <MSPeaks>
          <p rt="7.824" x="405.2118" y="56784.01" v="306471" z="1" s="M+H" />
          <p rt="7.823" x="406.2150" y="12314.31" v="58850" z="1" s="M+H+1" />
          <p rt="7.825" x="407.2175" y="2371.55" v="11693" z="1" s="M+H+2" />
        </MSPeaks>
      </Spectrum>
    </Compound>
    <Compound algo="FindByMolecularFeature">
      <Location m="404.2046" rt="7.962" y="84138" v="677814" />
      <Spectrum type="MFE" cpdAlgo="FindByMolecularFeature">
        <MSDetails p="+" />
        <Device type="TimeOfFlight" />
        <MSPeaks>
          <p rt="7.962" x="405.2119" y="84137.70" v="537425" z="1" s="M+H" />
          <p rt="7.960" x="406.2151" y="17587.16" v="117848" z="1" s="M+H+1" />
          <p rt="7.960" x="407.2178" y="3188.90" v="19891" z="1" s="M+H+2" />
          <p rt="7.960" x="408.2206" y="424.91" v="2650" z="1" s="M+H+3" />
        </MSPeaks>
      </Spectrum>
    </Compound>
    <Compound algo="FindByMolecularFeature">
      <Location m="439.2417" rt="7.963" y="63269" v="495751" />
      <Spectrum type="MFE" cpdAlgo="FindByMolecularFeature">
        <MSDetails p="+" />
        <Device type="TimeOfFlight" />
        <MSPeaks>
          <p rt="7.962" x="440.2489" y="63269.33" v="387774" z="1" s="M+H" />
          <p rt="7.963" x="441.2524" y="14640.44" v="89925" z="1" s="M+H+1" />
          <p rt="7.964" x="442.2543" y="3035.54" v="18053" z="1" s="M+H+2" />
        </MSPeaks>
      </Spectrum>
    </Compound>
    <Compound algo="FindByMolecularFeature">
      <Location m="444.1975" rt="7.964" y="324699" v="2638307" />
      <Spectrum type="MFE" cpdAlgo="FindByMolecularFeature">
        <MSDetails p="+" />
        <Device type="TimeOfFlight" />
        <MSPeaks>
          <p rt="7.965" x="445.2048" y="324699.38" v="2108731" z="1" s="M+H" />
          <p rt="7.962" x="446.2078" y="66321.30" v="431606" z="1" s="M+H+1" />
          <p rt="7.964" x="447.2101" y="13343.42" v="87633" z="1" s="M+H+2" />
          <p rt="7.963" x="448.2119" y="1642.04" v="10336" z="1" s="M+H+3" />
        </MSPeaks>
      </Spectrum>
    </Compound>
    <Compound algo="FindByMolecularFeature">
      <Location m="554.2106" rt="8.021" y="136232" v="1869709" />
      <Spectrum type="MFE" cpdAlgo="FindByMolecularFeature">
        <MSDetails p="+" />
        <Device type="TimeOfFlight" />
        <MSPeaks>
          <p rt="8.023" x="555.2179" y="136232.39" v="1085844" z="1" s="M+H" />
          <p rt="8.014" x="556.2213" y="31450.15" v="303824" z="1" s="M+H+1" />
          <p rt="8.021" x="557.2162" y="48119.17" v="381711" z="1" s="M+H+2" />
          <p rt="8.022" x="558.2189" y="10384.07" v="81792" z="1" s="M+H+3" />
          <p rt="8.018" x="559.2210" y="2122.19" v="16538" z="1" s="M+H+4" />
        </MSPeaks>
      </Spectrum>
    </Compound>
    <Compound algo="FindByMolecularFeature">
      <Location m="494.1892" rt="8.259" y="53961" v="446950" />
      <Spectrum type="MFE" cpdAlgo="FindByMolecularFeature">
        <MSDetails p="+" />
        <Device type="TimeOfFlight" />
        <MSPeaks>
          <p rt="8.259" x="495.1965" y="53960.95" v="270102" z="1" s="M+H" />
          <p rt="8.258" x="496.2001" y="11784.99" v="59258" z="1" s="M+H+1" />
          <p rt="8.260" x="497.1946" y="19274.18" v="96716" z="1" s="M+H+2" />
          <p rt="8.252" x="498.1981" y="3597.29" v="18040" z="1" s="M+H+3" />
          <p rt="8.270" x="499.1979" y="582.62" v="2834" z="1" s="M+H+4" />
        </MSPeaks>
      </Spectrum>
    </Compound>
    <Compound algo="FindByMolecularFeature">
      <Location m="480.1738" rt="8.335" y="70406" v="692878" />
      <Spectrum type="MFE" cpdAlgo="FindByMolecularFeature">
        <MSDetails p="+" />
        <Device type="TimeOfFlight" />
        <MSPeaks>
          <p rt="8.334" x="481.1810" y="70405.51" v="442959" z="1" s="M+H" />
          <p rt="8.335" x="482.1843" y="15801.80" v="101080" z="1" s="M+H+1" />
          <p rt="8.338" x="483.1790" y="23657.01" v="148839" z="1" s="M+H+2" />
        </MSPeaks>
      </Spectrum>
    </Compound>
    <Compound algo="FindByMolecularFeature">
      <Location m="494.1899" rt="8.416" y="301823" v="3645565" />
      <Spectrum type="MFE" cpdAlgo="FindByMolecularFeature">
        <MSDetails p="+" />
        <Device type="TimeOfFlight" />
        <MSPeaks>
          <p rt="8.416" x="495.1972" y="301822.63" v="2219095" z="1" s="M+H" />
          <p rt="8.416" x="496.2001" y="63976.41" v="474784" z="1" s="M+H+1" />
          <p rt="8.416" x="497.1951" y="103538.34" v="760220" z="1" s="M+H+2" />
          <p rt="8.416" x="498.1979" y="21427.91" v="158287" z="1" s="M+H+3" />
          <p rt="8.411" x="499.1991" y="4353.86" v="31435" z="1" s="M+H+4" />
          <p rt="8.436" x="500.2064" y="247.46" v="1744" z="1" s="M+H+5" />
        </MSPeaks>
      </Spectrum>
    </Compound>
    <Compound algo="FindByMolecularFeature">
      <Location m="454.1969" rt="8.426" y="55318" v="783295" />
      <Spectrum type="MFE" cpdAlgo="FindByMolecularFeature">
        <MSDetails p="+" />
        <Device type="TimeOfFlight" />
        <MSPeaks>
          <p rt="8.427" x="455.2042" y="55318.00" v="475226" z="1" s="M+H" />
          <p rt="8.426" x="456.2078" y="12579.71" v="106922" z="1" s="M+H+1" />
          <p rt="8.425" x="457.2022" y="18691.82" v="160065" z="1" s="M+H+2" />
          <p rt="8.420" x="458.2057" y="4278.71" v="41083" z="1" s="M+H+3" />
        </MSPeaks>
      </Spectrum>
    </Compound>
    <Compound algo="FindByMolecularFeature">
      <Location m="480.1738" rt="8.466" y="58213" v="650609" />
      <Spectrum type="MFE" cpdAlgo="FindByMolecularFeature">
        <MSDetails p="+" />
        <Device type="TimeOfFlight" />
        <MSPeaks>
          <p rt="8.465" x="481.1811" y="58212.69" v="415127" z="1" s="M+H" />
          <p rt="8.468" x="482.1845" y="13054.92" v="90853" z="1" s="M+H+1" />
          <p rt="8.467" x="483.1792" y="19999.38" v="144629" z="1" s="M+H+2" />
        </MSPeaks>
      </Spectrum>
    </Compound>
    <Compound algo="FindByMolecularFeature">
      <Location m="398.1702" rt="8.495" y="103643" v="676322" />
      <Spectrum type="MFE" cpdAlgo="FindByMolecularFeature">
        <MSDetails p="+" />
        <Device type="TimeOfFlight" />
        <MSPeaks>
          <p rt="8.487" x="200.0873" y="2533.08" v="14970" z="2" s="M+2H" />
          <p rt="8.491" x="200.5890" y="1172.11" v="1848" z="2" s="M+2H+1" />
          <p rt="8.499" x="201.0808" y="2447.32" v="13039" z="2" s="M+2H+2" />
          <p rt="8.495" x="399.1778" y="103643.14" v="523349" z="1" s="M+H" />
          <p rt="8.496" x="400.1812" y="24662.07" v="123115" z="1" s="M+H+1" />
        </MSPeaks>
      </Spectrum>
    </Compound>
    <Compound algo="FindByMolecularFeature">
      <Location m="208.1099" rt="8.496" y="113361" v="804963" />
      <Spectrum type="MFE" cpdAlgo="FindByMolecularFeature">
        <MSDetails p="+" />
        <Device type="TimeOfFlight" />
        <MSPeaks>
          <p rt="8.496" x="209.1172" y="113361.26" v="708793" z="1" s="M+H" />
          <p rt="8.495" x="210.1203" y="13484.10" v="80918" z="1" s="M+H+1" />
          <p rt="8.509" x="211.1310" y="2673.81" v="15252" z="1" s="M+H+2" />
        </MSPeaks>
      </Spectrum>
    </Compound>
    <Compound algo="FindByMolecularFeature">
      <Location m="393.2152" rt="8.498" y="131567" v="1108755" />
      <Spectrum type="MFE" cpdAlgo="FindByMolecularFeature">
        <MSDetails p="+" />
        <Device type="TimeOfFlight" />
        <MSPeaks>
          <p rt="8.497" x="394.2224" y="131566.59" v="854317" z="1" s="M+H" />
          <p rt="8.498" x="395.2259" y="33325.89" v="215454" z="1" s="M+H+1" />
          <p rt="8.499" x="396.2293" y="6140.33" v="38984" z="1" s="M+H+2" />
        </MSPeaks>
      </Spectrum>
    </Compound>
    <Compound algo="FindByMolecularFeature">
      <Location m="362.1942" rt="8.503" y="141071" v="1107880" />
      <Spectrum type="MFE" cpdAlgo="FindByMolecularFeature">
        <MSDetails p="+" />
        <Device type="TimeOfFlight" />
        <MSPeaks>
          <p rt="8.503" x="363.2015" y="141071.30" v="885164" z="1" s="M+H" />
          <p rt="8.503" x="364.2052" y="28586.18" v="181890" z="1" s="M+H+1" />
          <p rt="8.501" x="365.2070" y="6692.75" v="40825" z="1" s="M+H+2" />
        </MSPeaks>
      </Spectrum>
    </Compound>
    <Compound algo="FindByMolecularFeature">
      <Location m="379.2208" rt="8.505" y="235592" v="1871499" />
      <Spectrum type="MFE" cpdAlgo="FindByMolecularFeature">
        <MSDetails p="+" />
        <Device type="TimeOfFlight" />
        <MSPeaks>
          <p rt="8.505" x="380.2280" y="235592.25" v="1508950" z="1" s="M+H" />
          <p rt="8.505" x="381.2312" y="44369.84" v="287352" z="1" s="M+H+1" />
          <p rt="8.503" x="382.2303" y="9874.35" v="60474" z="1" s="M+H+2" />
          <p rt="8.499" x="383.2332" y="2237.16" v="14723" z="1" s="M+H+3" />
        </MSPeaks>
      </Spectrum>
    </Compound>
    <Compound algo="FindByMolecularFeature">
      <Location m="384.1759" rt="8.516" y="152666" v="1518689" />
      <Spectrum type="MFE" cpdAlgo="FindByMolecularFeature">
        <MSDetails p="+" />
        <Device type="TimeOfFlight" />
        <MSPeaks>
          <p rt="8.517" x="385.1832" y="152666.36" v="1207427" z="1" s="M+H" />
          <p rt="8.509" x="386.1866" y="27447.22" v="271730" z="1" s="M+H+1" />
          <p rt="8.514" x="387.1892" y="5049.31" v="39531" z="1" s="M+H+2" />
        </MSPeaks>
      </Spectrum>
    </Compound>
    <Compound algo="FindByMolecularFeature">
      <Location m="517.3031" rt="8.715" y="67803" v="413092" />
      <Spectrum type="MFE" cpdAlgo="FindByMolecularFeature">
        <MSDetails p="+" />
        <Device type="TimeOfFlight" />
        <MSPeaks>
          <p rt="8.715" x="518.3104" y="67803.34" v="296415" z="1" s="M+H" />
          <p rt="8.716" x="519.3141" y="21762.50" v="96037" z="1" s="M+H+1" />
          <p rt="8.716" x="520.3169" y="4477.70" v="18695" z="1" s="M+H+2" />
          <p rt="8.720" x="521.3204" y="465.46" v="1944" z="1" s="M+H+3" />
        </MSPeaks>
      </Spectrum>
    </Compound>
    <Compound algo="FindByMolecularFeature">
      <Location m="218.1659" rt="8.729" y="316229" v="1785436" />
      <Spectrum type="MFE" cpdAlgo="FindByMolecularFeature">
        <MSDetails p="+" />
        <Device type="TimeOfFlight" />
        <MSPeaks>
          <p rt="8.729" x="219.1732" y="316228.75" v="1503588" z="1" s="M+H" />
          <p rt="8.729" x="220.1763" y="49836.50" v="250436" z="1" s="M+H+1" />
          <p rt="8.730" x="221.1798" y="5270.65" v="30271" z="1" s="M+H+2" />
          <p rt="8.728" x="222.1798" y="245.03" v="1140" z="1" s="M+H+3" />
        </MSPeaks>
      </Spectrum>
    </Compound>
    <Compound algo="FindByMolecularFeature">
      <Location m="263.2237" rt="8.731" y="107355" v="747882" />
      <Spectrum type="MFE" cpdAlgo="FindByMolecularFeature">
        <MSDetails p="+" />
        <Device type="TimeOfFlight" />
        <MSPeaks>
          <p rt="8.730" x="264.2310" y="107354.63" v="627736" z="1" s="M+H" />
          <p rt="8.731" x="265.2341" y="20936.24" v="111952" z="1" s="M+H+1" />
          <p rt="8.732" x="266.2367" y="1918.37" v="8194" z="1" s="M+H+2" />
        </MSPeaks>
      </Spectrum>
    </Compound>
    <Compound algo="FindByMolecularFeature">
      <Location m="148.0513" rt="8.736" y="73278" v="590832" />
      <Spectrum type="MFE" cpdAlgo="FindByMolecularFeature">
        <MSDetails p="+" />
        <Device type="TimeOfFlight" />
        <MSPeaks>
          <p rt="8.736" x="149.0586" y="73277.58" v="533972" z="1" s="M+H" />
          <p rt="8.738" x="150.0623" y="8115.85" v="56859" z="1" s="M+H+1" />
        </MSPeaks>
      </Spectrum>
    </Compound>
    <Compound algo="FindByMolecularFeature">
      <Location m="326.1144" rt="8.736" y="152990" v="1400586" />
      <Spectrum type="MFE" cpdAlgo="FindByMolecularFeature">
        <MSDetails p="+" />
        <Device type="TimeOfFlight" />
        <MSPeaks>
          <p rt="8.737" x="327.1217" y="152990.22" v="1122042" z="1" s="M+H" />
          <p rt="8.736" x="328.1249" y="33139.40" v="242127" z="1" s="M+H+1" />
          <p rt="8.733" x="329.1273" y="4769.09" v="33568" z="1" s="M+H+2" />
          <p rt="8.723" x="330.1315" y="404.81" v="2849" z="1" s="M+H+3" />
        </MSPeaks>
      </Spectrum>
    </Compound>
    <Compound algo="FindByMolecularFeature">
      <Location m="180.0775" rt="8.736" y="367846" v="3032936" />
      <Spectrum type="MFE" cpdAlgo="FindByMolecularFeature">
        <MSDetails p="+" />
        <Device type="TimeOfFlight" />
        <MSPeaks>
          <p rt="8.736" x="181.0848" y="367846.16" v="2745075" z="1" s="M+H" />
          <p rt="8.737" x="182.0880" y="35835.16" v="259363" z="1" s="M+H+1" />
          <p rt="8.737" x="183.0905" y="3790.56" v="26432" z="1" s="M+H+2" />
          <p rt="8.736" x="184.0920" y="296.31" v="2066" z="1" s="M+H+3" />
        </MSPeaks>
      </Spectrum>
    </Compound>
    <Compound algo="FindByMolecularFeature">
      <Location m="300.0186" rt="8.739" y="75774" v="758543" />
      <Spectrum type="MFE" cpdAlgo="FindByMolecularFeature">
        <MSDetails p="+" />
        <Device type="TimeOfFlight" />
        <MSPeaks>
          <p rt="8.739" x="151.0166" y="75773.98" v="637062" z="2" s="M+2H" />
          <p rt="8.737" x="151.5175" y="13066.44" v="107171" z="2" s="M+2H+1" />
          <p rt="8.748" x="152.0184" y="1913.83" v="14311" z="2" s="M+2H+2" />
        </MSPeaks>
      </Spectrum>
    </Compound>
    <Compound algo="FindByMolecularFeature">
      <Location m="179.0697" rt="8.740" y="183842" v="2083900" />
      <Spectrum type="MFE" cpdAlgo="FindByMolecularFeature">
        <MSDetails p="+" />
        <Device type="TimeOfFlight" />
        <MSPeaks>
          <p rt="8.740" x="180.0770" y="183842.09" v="1764931" z="1" s="M+H" />
          <p rt="8.744" x="359.1481" y="16706.14" v="123439" z="1" s="2M+H" />
          <p rt="8.744" x="360.1511" y="3848.88" v="31333" z="1" s="2M+H+1" />
          <p rt="8.747" x="361.1513" y="1019.25" v="4712" z="1" s="2M+H+2" />
        </MSPeaks>
      </Spectrum>
    </Compound>
    <Compound algo="FindByMolecularFeature">
      <Location m="278.9946" rt="8.742" y="187834" v="2174279" />
      <Spectrum type="MFE" cpdAlgo="FindByMolecularFeature">
        <MSDetails p="+" />
        <Device type="TimeOfFlight" />
        <MSPeaks>
          <p rt="8.742" x="280.0019" y="187833.73" v="1873631" z="1" s="M+H" />
          <p rt="8.743" x="281.0050" y="26384.88" v="260880" z="1" s="M+H+1" />
          <p rt="8.746" x="282.0081" y="3930.93" v="37901" z="1" s="M+H+2" />
          <p rt="8.704" x="283.0109" y="193.60" v="1867" z="1" s="M+H+3" />
        </MSPeaks>
      </Spectrum>
    </Compound>
    <Compound algo="FindByMolecularFeature">
      <Location m="143.1304" rt="8.792" y="74160" v="610507" />
      <Spectrum type="MFE" cpdAlgo="FindByMolecularFeature">
        <MSDetails p="+" />
        <Device type="TimeOfFlight" />
        <MSPeaks>
          <p rt="8.792" x="144.1377" y="74160.04" v="561218" z="1" s="M+H" />
          <p rt="8.795" x="145.1410" y="6770.40" v="49290" z="1" s="M+H+1" />
        </MSPeaks>
      </Spectrum>
    </Compound>
    <Compound algo="FindByMolecularFeature">
      <Location m="248.0680" rt="8.817" y="111526" v="876809" />
      <Spectrum type="MFE" cpdAlgo="FindByMolecularFeature">
        <MSDetails p="+" />
        <Device type="TimeOfFlight" />
        <MSPeaks>
          <p rt="8.818" x="249.0753" y="111526.29" v="760807" z="1" s="M+H" />
          <p rt="8.815" x="250.0787" y="15008.93" v="101662" z="1" s="M+H+1" />
          <p rt="8.819" x="251.0805" y="2538.57" v="14340" z="1" s="M+H+2" />
        </MSPeaks>
      </Spectrum>
    </Compound>
    <Compound algo="FindByMolecularFeature">
      <Location m="175.0631" rt="8.818" y="144038" v="572571" />
      <Spectrum type="MFE" cpdAlgo="FindByMolecularFeature">
        <MSDetails p="+" />
        <Device type="TimeOfFlight" />
        <MSPeaks>
          <p rt="8.814" x="176.0704" y="144038.00" v="427507" z="1" s="M+H" />
          <p rt="8.843" x="177.0737" y="17733.46" v="129416" z="1" s="M+H+1" />
          <p rt="8.843" x="178.0781" y="2086.15" v="15649" z="1" s="M+H+2" />
        </MSPeaks>
      </Spectrum>
    </Compound>
    <Compound algo="FindByMolecularFeature">
      <Location m="170.1312" rt="8.904" y="55057" v="264708" />
      <Spectrum type="MFE" cpdAlgo="FindByMolecularFeature">
        <MSDetails p="+" />
        <Device type="TimeOfFlight" />
        <MSPeaks>
          <p rt="8.904" x="171.1385" y="55056.82" v="236568" z="1" s="M+H" />
          <p rt="8.905" x="172.1407" y="6550.75" v="28140" z="1" s="M+H+1" />
        </MSPeaks>
      </Spectrum>
    </Compound>
    <Compound algo="FindByMolecularFeature">
      <Location m="259.2151" rt="8.906" y="416979" v="2343673" />
      <Spectrum type="MFE" cpdAlgo="FindByMolecularFeature">
        <MSDetails p="+" />
        <Device type="TimeOfFlight" />
        <MSPeaks>
          <p rt="8.906" x="260.2224" y="416978.97" v="1999538" z="1" s="M+H" />
          <p rt="8.907" x="261.2254" y="65525.18" v="308561" z="1" s="M+H+1" />
          <p rt="8.909" x="262.2276" y="7566.65" v="35574" z="1" s="M+H+2" />
        </MSPeaks>
      </Spectrum>
    </Compound>
    <Compound algo="FindByMolecularFeature">
      <Location m="434.1684" rt="8.917" y="176739" v="2843938" />
      <Spectrum type="MFE" cpdAlgo="FindByMolecularFeature">
        <MSDetails p="+" />
        <Device type="TimeOfFlight" />
        <MSPeaks>
          <p rt="8.915" x="435.1757" y="176739.06" v="1738625" z="1" s="M+H" />
          <p rt="8.918" x="436.1789" y="36150.66" v="357339" z="1" s="M+H+1" />
          <p rt="8.918" x="437.1736" y="62103.20" v="616889" z="1" s="M+H+2" />
          <p rt="8.921" x="438.1763" y="11762.10" v="112664" z="1" s="M+H+3" />
          <p rt="8.911" x="439.1779" y="1938.37" v="18420" z="1" s="M+H+4" />
        </MSPeaks>
      </Spectrum>
    </Compound>
    <Compound algo="FindByMolecularFeature">
      <Location m="412.1865" rt="8.928" y="81836" v="1150535" />
      <Spectrum type="MFE" cpdAlgo="FindByMolecularFeature">
        <MSDetails p="+" />
        <Device type="TimeOfFlight" />
        <MSPeaks>
          <p rt="8.930" x="413.1938" y="81835.60" v="727367" z="1" s="M+H" />
          <p rt="8.924" x="414.1971" y="16695.16" v="142905" z="1" s="M+H+1" />
          <p rt="8.931" x="415.1917" y="27170.93" v="239010" z="1" s="M+H+2" />
          <p rt="8.900" x="416.1970" y="4264.99" v="41254" z="1" s="M+H+3" />
        </MSPeaks>
      </Spectrum>
    </Compound>
    <Compound algo="FindByMolecularFeature">
      <Location m="429.2130" rt="8.932" y="98880" v="1494950" />
      <Spectrum type="MFE" cpdAlgo="FindByMolecularFeature">
        <MSDetails p="+" />
        <Device type="TimeOfFlight" />
        <MSPeaks>
          <p rt="8.932" x="430.2203" y="98879.89" v="919319" z="1" s="M+H" />
          <p rt="8.931" x="431.2236" y="20984.06" v="195086" z="1" s="M+H+1" />
          <p rt="8.933" x="432.2182" y="33634.19" v="311162" z="1" s="M+H+2" />
          <p rt="8.934" x="433.2215" y="6617.95" v="59687" z="1" s="M+H+3" />
          <p rt="8.932" x="434.2241" y="1087.10" v="9696" z="1" s="M+H+4" />
        </MSPeaks>
      </Spectrum>
    </Compound>
    <Compound algo="FindByMolecularFeature">
      <Location m="420.1525" rt="9.061" y="53409" v="693867" />
      <Spectrum type="MFE" cpdAlgo="FindByMolecularFeature">
        <MSDetails p="+" />
        <Device type="TimeOfFlight" />
        <MSPeaks>
          <p rt="9.062" x="421.1598" y="53409.38" v="422933" z="1" s="M+H" />
          <p rt="9.059" x="422.1633" y="11037.46" v="87673" z="1" s="M+H+1" />
          <p rt="9.061" x="423.1583" y="18895.77" v="148390" z="1" s="M+H+2" />
          <p rt="9.058" x="424.1611" y="3912.26" v="30302" z="1" s="M+H+3" />
          <p rt="9.043" x="425.1624" y="589.95" v="4569" z="1" s="M+H+4" />
        </MSPeaks>
      </Spectrum>
    </Compound>
    <Compound algo="FindByMolecularFeature">
      <Location m="458.2128" rt="9.138" y="58650" v="449480" />
      <Spectrum type="MFE" cpdAlgo="FindByMolecularFeature">
        <MSDetails p="+" />
        <Device type="TimeOfFlight" />
        <MSPeaks>
          <p rt="9.137" x="459.2201" y="58649.95" v="355016" z="1" s="M+H" />
          <p rt="9.139" x="460.2235" y="12747.25" v="76621" z="1" s="M+H+1" />
          <p rt="9.145" x="461.2237" y="3515.33" v="17843" z="1" s="M+H+2" />
        </MSPeaks>
      </Spectrum>
    </Compound>
    <Compound algo="FindByMolecularFeature">
      <Location m="358.1419" rt="9.178" y="263012" v="1440579" />
      <Spectrum type="MFE" cpdAlgo="FindByMolecularFeature">
        <MSDetails p="+" />
        <Device type="TimeOfFlight" />
        <MSPeaks>
          <p rt="9.178" x="359.1492" y="263011.56" v="1121811" z="1" s="M+H" />
          <p rt="9.178" x="360.1522" y="55608.24" v="236942" z="1" s="M+H+1" />
          <p rt="9.190" x="361.1524" y="10442.99" v="69048" z="1" s="M+H+2" />
          <p rt="9.200" x="362.1566" y="1730.16" v="12778" z="1" s="M+H+3" />
        </MSPeaks>
      </Spectrum>
    </Compound>
    <Compound algo="FindByMolecularFeature">
      <Location m="114.0468" rt="9.179" y="99319" v="484390" />
      <Spectrum type="MFE" cpdAlgo="FindByMolecularFeature">
        <MSDetails p="+" />
        <Device type="TimeOfFlight" />
        <MSPeaks>
          <p rt="9.178" x="115.0541" y="99319.48" v="419035" z="1" s="M+H" />
          <p rt="9.186" x="116.0589" y="11962.37" v="65356" z="1" s="M+H+1" />
        </MSPeaks>
      </Spectrum>
    </Compound>
    <Compound algo="FindByMolecularFeature">
      <Location m="144.0574" rt="9.186" y="174048" v="1010166" />
      <Spectrum type="MFE" cpdAlgo="FindByMolecularFeature">
        <MSDetails p="+" />
        <Device type="TimeOfFlight" />
        <MSPeaks>
          <p rt="9.178" x="145.0647" y="174048.11" v="723011" z="1" s="M+H" />
          <p rt="9.246" x="146.0681" y="19930.06" v="255628" z="1" s="M+H+1" />
          <p rt="9.240" x="147.0767" y="2619.17" v="31527" z="1" s="M+H+2" />
        </MSPeaks>
      </Spectrum>
    </Compound>
    <Compound algo="FindByMolecularFeature">
      <Location m="376.1521" rt="9.192" y="74356" v="557991" />
      <Spectrum type="MFE" cpdAlgo="FindByMolecularFeature">
        <MSDetails p="+" />
        <Device type="TimeOfFlight" />
        <MSPeaks>
          <p rt="9.192" x="377.1594" y="74356.48" v="441988" z="1" s="M+H" />
          <p rt="9.195" x="378.1629" y="15857.30" v="99046" z="1" s="M+H+1" />
          <p rt="9.195" x="379.1656" y="2768.28" v="16957" z="1" s="M+H+2" />
        </MSPeaks>
      </Spectrum>
    </Compound>
    <Compound algo="FindByMolecularFeature">
      <Location m="222.0893" rt="9.193" y="111502" v="787409" />
      <Spectrum type="MFE" cpdAlgo="FindByMolecularFeature">
        <MSDetails p="+" />
        <Device type="TimeOfFlight" />
        <MSPeaks>
          <p rt="9.193" x="223.0966" y="111501.66" v="678826" z="1" s="M+H" />
          <p rt="9.195" x="224.0998" y="15837.67" v="91144" z="1" s="M+H+1" />
          <p rt="9.201" x="225.1019" y="2198.88" v="17438" z="1" s="M+H+2" />
        </MSPeaks>
      </Spectrum>
    </Compound>
    <Compound algo="FindByMolecularFeature">
      <Location m="186.1190" rt="9.195" y="116028" v="1436141" />
      <Spectrum type="MFE" cpdAlgo="FindByMolecularFeature">
        <MSDetails p="+" />
        <Device type="TimeOfFlight" />
        <MSPeaks>
          <p rt="9.195" x="187.1263" y="116027.87" v="1229422" z="1" s="M+H" />
          <p rt="9.195" x="188.1292" y="13772.08" v="149381" z="1" s="M+H+1" />
          <p rt="9.194" x="189.1239" y="5168.63" v="57338" z="1" s="M+H+2" />
        </MSPeaks>
      </Spectrum>
    </Compound>
    <Compound algo="FindByMolecularFeature">
      <Location m="439.2207" rt="9.231" y="55655" v="859159" />
      <Spectrum type="MFE" cpdAlgo="FindByMolecularFeature">
        <MSDetails p="+" />
        <Device type="TimeOfFlight" />
        <MSPeaks>
          <p rt="9.232" x="440.2280" y="55654.94" v="661252" z="1" s="M+H" />
          <p rt="9.228" x="441.2311" y="14144.77" v="167243" z="1" s="M+H+1" />
          <p rt="9.245" x="442.2336" y="2702.23" v="30664" z="1" s="M+H+2" />
        </MSPeaks>
      </Spectrum>
    </Compound>
    <Compound algo="FindByMolecularFeature">
      <Location m="444.1763" rt="9.234" y="244170" v="3496642" />
      <Spectrum type="MFE" cpdAlgo="FindByMolecularFeature">
        <MSDetails p="+" />
        <Device type="TimeOfFlight" />
        <MSPeaks>
          <p rt="9.234" x="445.1836" y="244170.23" v="2750623" z="1" s="M+H" />
          <p rt="9.235" x="446.1866" y="55096.00" v="619847" z="1" s="M+H+1" />
          <p rt="9.236" x="447.1893" y="10706.05" v="118574" z="1" s="M+H+2" />
          <p rt="9.184" x="448.1919" y="689.14" v="7599" z="1" s="M+H+3" />
        </MSPeaks>
      </Spectrum>
    </Compound>
    <Compound algo="FindByMolecularFeature">
      <Location m="213.0787" rt="9.239" y="70004" v="1002352" />
      <Spectrum type="MFE" cpdAlgo="FindByMolecularFeature">
        <MSDetails p="+" />
        <Device type="TimeOfFlight" />
        <MSPeaks>
          <p rt="9.241" x="214.0860" y="70003.55" v="873837" z="1" s="M+H" />
          <p rt="9.229" x="215.0896" y="9814.14" v="117902" z="1" s="M+H+1" />
          <p rt="9.206" x="216.0922" y="1260.89" v="10613" z="1" s="M+H+2" />
        </MSPeaks>
      </Spectrum>
    </Compound>
    <Compound algo="FindByMolecularFeature">
      <Location m="205.0820" rt="9.240" y="65576" v="951810" />
      <Spectrum type="MFE" cpdAlgo="FindByMolecularFeature">
        <MSDetails p="+" />
        <Device type="TimeOfFlight" />
        <MSPeaks>
          <p rt="9.240" x="206.0893" y="65576.13" v="861201" z="1" s="M+H" />
          <p rt="9.243" x="207.0930" y="6167.88" v="80148" z="1" s="M+H+1" />
          <p rt="9.211" x="208.1029" y="939.20" v="10461" z="1" s="M+H+2" />
        </MSPeaks>
      </Spectrum>
    </Compound>
    <Compound algo="FindByMolecularFeature">
      <Location m="390.1681" rt="9.272" y="213886" v="2188394" />
      <Spectrum type="MFE" cpdAlgo="FindByMolecularFeature">
        <MSDetails p="+" />
        <Device type="TimeOfFlight" />
        <MSPeaks>
          <p rt="9.272" x="391.1754" y="213885.86" v="1744864" z="1" s="M+H" />
          <p rt="9.269" x="392.1786" y="47520.78" v="385122" z="1" s="M+H+1" />
          <p rt="9.276" x="393.1809" y="7964.12" v="58408" z="1" s="M+H+2" />
        </MSPeaks>
      </Spectrum>
    </Compound>
    <Compound algo="FindByMolecularFeature">
      <Location m="172.0524" rt="9.285" y="125455" v="1287356" />
      <Spectrum type="MFE" cpdAlgo="FindByMolecularFeature">
        <MSDetails p="+" />
        <Device type="TimeOfFlight" />
        <MSPeaks>
          <p rt="9.287" x="173.0597" y="125454.70" v="1134786" z="1" s="M+H" />
          <p rt="9.277" x="174.0631" y="17139.99" v="152570" z="1" s="M+H+1" />
        </MSPeaks>
      </Spectrum>
    </Compound>
    <Compound algo="FindByMolecularFeature">
      <Location m="228.1361" rt="9.292" y="50857" v="435716" />
      <Spectrum type="MFE" cpdAlgo="FindByMolecularFeature">
        <MSDetails p="+" />
        <Device type="TimeOfFlight" />
        <MSPeaks>
          <p rt="9.291" x="229.1433" y="50856.52" v="367856" z="1" s="M+H" />
          <p rt="9.297" x="230.1468" y="6786.38" v="48336" z="1" s="M+H+1" />
          <p rt="9.301" x="231.1460" y="1996.65" v="19523" z="1" s="M+H+2" />
        </MSPeaks>
      </Spectrum>
    </Compound>
    <Compound algo="FindByMolecularFeature">
      <Location m="324.1550" rt="9.292" y="144193" v="1178747" />
      <Spectrum type="MFE" cpdAlgo="FindByMolecularFeature">
        <MSDetails p="+" />
        <Device type="TimeOfFlight" />
        <MSPeaks>
          <p rt="9.292" x="325.1623" y="144192.73" v="983849" z="1" s="M+H" />
          <p rt="9.292" x="326.1656" y="24086.93" v="164957" z="1" s="M+H+1" />
          <p rt="9.300" x="327.1676" y="3943.07" v="27155" z="1" s="M+H+2" />
          <p rt="9.295" x="328.1694" y="422.28" v="2786" z="1" s="M+H+3" />
        </MSPeaks>
      </Spectrum>
    </Compound>
    <Compound algo="FindByMolecularFeature">
      <Location m="114.0468" rt="9.293" y="93295" v="982464" />
      <Spectrum type="MFE" cpdAlgo="FindByMolecularFeature">
        <MSDetails p="+" />
        <Device type="TimeOfFlight" />
        <MSPeaks>
          <p rt="9.291" x="115.0541" y="93294.74" v="895025" z="1" s="M+H" />
          <p rt="9.307" x="116.0592" y="11123.34" v="87438" z="1" s="M+H+1" />
        </MSPeaks>
      </Spectrum>
    </Compound>
    <Compound algo="FindByMolecularFeature">
      <Location m="319.2002" rt="9.293" y="876330" v="7541493" />
      <Spectrum type="MFE" cpdAlgo="FindByMolecularFeature">
        <MSDetails p="+" />
        <Device type="TimeOfFlight" />
        <MSPeaks>
          <p rt="9.293" x="320.2074" y="876329.56" v="6277045" z="1" s="M+H" />
          <p rt="9.293" x="321.2102" y="149943.00" v="1073373" z="1" s="M+H+1" />
          <p rt="9.296" x="322.2122" y="23964.61" v="169593" z="1" s="M+H+2" />
          <p rt="9.291" x="323.2133" y="3114.41" v="21482" z="1" s="M+H+3" />
        </MSPeaks>
      </Spectrum>
    </Compound>
    <Compound algo="FindByMolecularFeature">
      <Location m="302.1729" rt="9.294" y="57771" v="506395" />
      <Spectrum type="MFE" cpdAlgo="FindByMolecularFeature">
        <MSDetails p="+" />
        <Device type="TimeOfFlight" />
        <MSPeaks>
          <p rt="9.295" x="303.1801" y="57770.59" v="423065" z="1" s="M+H" />
          <p rt="9.290" x="304.1842" y="9743.65" v="71719" z="1" s="M+H+1" />
          <p rt="9.285" x="305.1828" y="1652.07" v="11611" z="1" s="M+H+2" />
        </MSPeaks>
      </Spectrum>
    </Compound>
    <Compound algo="FindByMolecularFeature">
      <Location m="358.1421" rt="9.325" y="478617" v="5513516" />
      <Spectrum type="MFE" cpdAlgo="FindByMolecularFeature">
        <MSDetails p="+" />
        <Device type="TimeOfFlight" />
        <MSPeaks>
          <p rt="9.322" x="359.1494" y="478617.41" v="4249524" z="1" s="M+H" />
          <p rt="9.321" x="360.1523" y="103269.88" v="922108" z="1" s="M+H+1" />
          <p rt="9.386" x="361.1441" y="33567.65" v="296763" z="1" s="M+H+2" />
          <p rt="9.389" x="362.1467" y="4905.87" v="45121" z="1" s="M+H+3" />
        </MSPeaks>
      </Spectrum>
    </Compound>
    <Compound algo="FindByMolecularFeature">
      <Location m="222.0894" rt="9.368" y="63805" v="515300" />
      <Spectrum type="MFE" cpdAlgo="FindByMolecularFeature">
        <MSDetails p="+" />
        <Device type="TimeOfFlight" />
        <MSPeaks>
          <p rt="9.369" x="223.0966" y="63804.86" v="446014" z="1" s="M+H" />
          <p rt="9.364" x="224.1000" y="9326.01" v="69285" z="1" s="M+H+1" />
        </MSPeaks>
      </Spectrum>
    </Compound>
    <Compound algo="FindByMolecularFeature">
      <Location m="429.2740" rt="9.496" y="136106" v="991533" />
      <Spectrum type="MFE" cpdAlgo="FindByMolecularFeature">
        <MSDetails p="+" />
        <Device type="TimeOfFlight" />
        <MSPeaks>
          <p rt="9.496" x="430.2813" y="136105.55" v="762445" z="1" s="M+H" />
          <p rt="9.496" x="431.2844" y="34411.34" v="193795" z="1" s="M+H+1" />
          <p rt="9.500" x="432.2870" y="5578.29" v="31201" z="1" s="M+H+2" />
          <p rt="9.486" x="433.2889" y="767.39" v="4091" z="1" s="M+H+3" />
        </MSPeaks>
      </Spectrum>
    </Compound>
    <Compound algo="FindByMolecularFeature">
      <Location m="596.2211" rt="9.622" y="70015" v="859841" />
      <Spectrum type="MFE" cpdAlgo="FindByMolecularFeature">
        <MSDetails p="+" />
        <Device type="TimeOfFlight" />
        <MSPeaks>
          <p rt="9.622" x="597.2283" y="70015.17" v="500963" z="1" s="M+H" />
          <p rt="9.621" x="598.2318" y="18498.46" v="130616" z="1" s="M+H+1" />
          <p rt="9.623" x="599.2271" y="24764.32" v="176836" z="1" s="M+H+2" />
          <p rt="9.623" x="600.2292" y="6039.10" v="43182" z="1" s="M+H+3" />
          <p rt="9.622" x="601.2317" y="1188.29" v="8243" z="1" s="M+H+4" />
        </MSPeaks>
      </Spectrum>
    </Compound>
    <Compound algo="FindByMolecularFeature">
      <Location m="358.1421" rt="9.961" y="408906" v="3270181" />
      <Spectrum type="MFE" cpdAlgo="FindByMolecularFeature">
        <MSDetails p="+" />
        <Device type="TimeOfFlight" />
        <MSPeaks>
          <p rt="9.961" x="359.1494" y="408906.03" v="2694727" z="1" s="M+H" />
          <p rt="9.961" x="360.1523" y="87199.10" v="575453" z="1" s="M+H+1" />
        </MSPeaks>
      </Spectrum>
    </Compound>
    <Compound algo="FindByMolecularFeature">
      <Location m="204.0785" rt="9.962" y="78618" v="599995" />
      <Spectrum type="MFE" cpdAlgo="FindByMolecularFeature">
        <MSDetails p="+" />
        <Device type="TimeOfFlight" />
        <MSPeaks>
          <p rt="9.962" x="205.0858" y="78617.69" v="526283" z="1" s="M+H" />
          <p rt="9.963" x="206.0896" y="11686.93" v="73712" z="1" s="M+H+1" />
        </MSPeaks>
      </Spectrum>
    </Compound>
    <Compound algo="FindByMolecularFeature">
      <Location m="273.2304" rt="10.043" y="280319" v="1536901" />
      <Spectrum type="MFE" cpdAlgo="FindByMolecularFeature">
        <MSDetails p="+" />
        <Device type="TimeOfFlight" />
        <MSPeaks>
          <p rt="10.043" x="274.2377" y="280318.94" v="1318988" z="1" s="M+H" />
          <p rt="10.043" x="275.2409" y="44398.65" v="199642" z="1" s="M+H+1" />
          <p rt="10.041" x="276.2397" y="4286.00" v="18272" z="1" s="M+H+2" />
        </MSPeaks>
      </Spectrum>
    </Compound>
    <Compound algo="FindByMolecularFeature">
      <Location m="536.2001" rt="10.154" y="63060" v="720726" />
      <Spectrum type="MFE" cpdAlgo="FindByMolecularFeature">
        <MSDetails p="+" />
        <Device type="TimeOfFlight" />
        <MSPeaks>
          <p rt="10.156" x="537.2074" y="63060.00" v="432876" z="1" s="M+H" />
          <p rt="10.154" x="538.2103" y="15490.13" v="108981" z="1" s="M+H+1" />
          <p rt="10.151" x="539.2058" y="22307.37" v="142044" z="1" s="M+H+2" />
          <p rt="10.147" x="540.2088" y="4940.61" v="30728" z="1" s="M+H+3" />
          <p rt="10.143" x="541.2106" y="980.44" v="6098" z="1" s="M+H+4" />
        </MSPeaks>
      </Spectrum>
    </Compound>
    <Compound algo="FindByMolecularFeature">
      <Location m="287.1157" rt="10.169" y="129072" v="1108412" />
      <Spectrum type="MFE" cpdAlgo="FindByMolecularFeature">
        <MSDetails p="+" />
        <Device type="TimeOfFlight" />
        <MSPeaks>
          <p rt="10.169" x="288.1230" y="129072.04" v="930634" z="1" s="M+H" />
          <p rt="10.169" x="289.1261" y="22011.68" v="156558" z="1" s="M+H+1" />
          <p rt="10.168" x="290.1291" y="3089.64" v="21220" z="1" s="M+H+2" />
        </MSPeaks>
      </Spectrum>
    </Compound>
    <Compound algo="FindByMolecularFeature">
      <Location m="180.1153" rt="10.182" y="481245" v="4245427" />
      <Spectrum type="MFE" cpdAlgo="FindByMolecularFeature">
        <MSDetails p="+" />
        <Device type="TimeOfFlight" />
        <MSPeaks>
          <p rt="10.182" x="181.1226" y="481244.91" v="3750084" z="1" s="M+H" />
          <p rt="10.181" x="182.1254" y="58587.80" v="459299" z="1" s="M+H+1" />
          <p rt="10.179" x="183.1285" y="4682.13" v="36044" z="1" s="M+H+2" />
        </MSPeaks>
      </Spectrum>
    </Compound>
    <Compound algo="FindByMolecularFeature">
      <Location m="536.2002" rt="10.311" y="156811" v="1652150" />
      <Spectrum type="MFE" cpdAlgo="FindByMolecularFeature">
        <MSDetails p="+" />
        <Device type="TimeOfFlight" />
        <MSPeaks>
          <p rt="10.312" x="537.2075" y="156811.45" v="974448" z="1" s="M+H" />
          <p rt="10.310" x="538.2108" y="36894.98" v="222174" z="1" s="M+H+1" />
          <p rt="10.311" x="539.2059" y="55141.72" v="352932" z="1" s="M+H+2" />
          <p rt="10.310" x="540.2086" y="12404.55" v="83692" z="1" s="M+H+3" />
          <p rt="10.314" x="541.2099" y="2986.87" v="18904" z="1" s="M+H+4" />
        </MSPeaks>
      </Spectrum>
    </Compound>
    <Compound algo="FindByMolecularFeature">
      <Location m="237.1186" rt="10.332" y="62800" v="604493" />
      <Spectrum type="MFE" cpdAlgo="FindByMolecularFeature">
        <MSDetails p="+" />
        <Device type="TimeOfFlight" />
        <MSPeaks>
          <p rt="10.334" x="238.1259" y="62799.99" v="492676" z="1" s="M+H" />
          <p rt="10.325" x="239.1292" y="10302.26" v="79672" z="1" s="M+H+1" />
          <p rt="10.339" x="240.1247" y="3697.12" v="30129" z="1" s="M+H+2" />
          <p rt="10.314" x="241.1253" y="269.75" v="2016" z="1" s="M+H+3" />
        </MSPeaks>
      </Spectrum>
    </Compound>
    <Compound algo="FindByMolecularFeature">
      <Location m="531.2449" rt="10.348" y="89467" v="1102513" />
      <Spectrum type="MFE" cpdAlgo="FindByMolecularFeature">
        <MSDetails p="+" />
        <Device type="TimeOfFlight" />
        <MSPeaks>
          <p rt="10.348" x="532.2522" y="89466.86" v="646493" z="1" s="M+H" />
          <p rt="10.351" x="533.2555" y="22950.54" v="163714" z="1" s="M+H+1" />
          <p rt="10.346" x="534.2503" y="31568.79" v="224291" z="1" s="M+H+2" />
          <p rt="10.348" x="535.2528" y="7838.81" v="56840" z="1" s="M+H+3" />
          <p rt="10.339" x="536.2540" y="1608.16" v="11176" z="1" s="M+H+4" />
        </MSPeaks>
      </Spectrum>
    </Compound>
    <Compound algo="FindByMolecularFeature">
      <Location m="400.1891" rt="10.381" y="355331" v="3066946" />
      <Spectrum type="MFE" cpdAlgo="FindByMolecularFeature">
        <MSDetails p="+" />
        <Device type="TimeOfFlight" />
        <MSPeaks>
          <p rt="10.381" x="401.1964" y="355330.81" v="2358421" z="1" s="M+H" />
          <p rt="10.381" x="402.1995" y="87389.63" v="577687" z="1" s="M+H+1" />
          <p rt="10.386" x="403.1997" y="16830.96" v="112939" z="1" s="M+H+2" />
          <p rt="10.388" x="404.2022" y="2817.07" v="17900" z="1" s="M+H+3" />
        </MSPeaks>
      </Spectrum>
    </Compound>
    <Compound algo="FindByMolecularFeature">
      <Location m="440.1815" rt="10.384" y="333126" v="2589397" />
      <Spectrum type="MFE" cpdAlgo="FindByMolecularFeature">
        <MSDetails p="+" />
        <Device type="TimeOfFlight" />
        <MSPeaks>
          <p rt="10.384" x="441.1888" y="333125.97" v="1969953" z="1" s="M+H" />
          <p rt="10.384" x="442.1920" y="85478.58" v="503858" z="1" s="M+H+1" />
          <p rt="10.384" x="443.1925" y="18596.18" v="103393" z="1" s="M+H+2" />
          <p rt="10.389" x="444.1938" y="2193.04" v="12193" z="1" s="M+H+3" />
        </MSPeaks>
      </Spectrum>
    </Compound>
    <Compound algo="FindByMolecularFeature">
      <Location m="887.3141" rt="10.384" y="51422" v="295572" />
      <Spectrum type="MFE" cpdAlgo="FindByMolecularFeature">
        <MSDetails p="+" />
        <Device type="TimeOfFlight" />
        <MSPeaks>
          <p rt="10.385" x="888.3213" y="3512.62" v="18697" z="1" s="M+H" />
          <p rt="10.381" x="889.3253" y="2001.81" v="9302" z="1" s="M+H+1" />
          <p rt="10.384" x="890.3168" y="51422.27" v="267573" z="1" s="M+H+2" />
        </MSPeaks>
      </Spectrum>
    </Compound>
    <Compound algo="FindByMolecularFeature">
      <Location m="435.2265" rt="10.387" y="1288056" v="11418928" />
      <Spectrum type="MFE" cpdAlgo="FindByMolecularFeature">
        <MSDetails p="+" />
        <Device type="TimeOfFlight" />
        <MSPeaks>
          <p rt="10.387" x="436.2338" y="1288056.38" v="8844175" z="1" s="M+H" />
          <p rt="10.387" x="437.2368" y="314144.47" v="2153894" z="1" s="M+H+1" />
          <p rt="10.388" x="438.2390" y="52659.94" v="360747" z="1" s="M+H+2" />
          <p rt="10.381" x="439.2411" y="8018.37" v="54574" z="1" s="M+H+3" />
          <p rt="10.382" x="440.2492" y="831.03" v="5538" z="1" s="M+H+4" />
        </MSPeaks>
      </Spectrum>
    </Compound>
    <Compound algo="FindByMolecularFeature">
      <Location m="456.1519" rt="10.387" y="67587" v="922947" />
      <Spectrum type="MFE" cpdAlgo="FindByMolecularFeature">
        <MSDetails p="+" />
        <Device type="TimeOfFlight" />
        <MSPeaks>
          <p rt="10.388" x="229.0806" y="35581.99" v="244183" z="2" s="M+2H" />
          <p rt="10.392" x="229.5824" y="9235.98" v="61266" z="2" s="M+2H+1" />
          <p rt="10.382" x="230.0876" y="2101.76" v="13663" z="2" s="M+2H+2" />
          <p rt="10.386" x="457.1622" y="67586.62" v="436759" z="1" s="M+H" />
          <p rt="10.387" x="458.1653" y="17213.30" v="111683" z="1" s="M+H+1" />
          <p rt="10.388" x="459.1634" y="7249.46" v="46576" z="1" s="M+H+2" />
          <p rt="10.395" x="460.1661" y="1429.42" v="8817" z="1" s="M+H+3" />
        </MSPeaks>
      </Spectrum>
    </Compound>
    <Compound algo="FindByMolecularFeature">
      <Location m="134.0731" rt="10.387" y="113391" v="845546" />
      <Spectrum type="MFE" cpdAlgo="FindByMolecularFeature">
        <MSDetails p="+" />
        <Device type="TimeOfFlight" />
        <MSPeaks>
          <p rt="10.388" x="135.0804" y="113390.66" v="769078" z="1" s="M+H" />
          <p rt="10.385" x="136.0834" y="11024.06" v="76468" z="1" s="M+H+1" />
        </MSPeaks>
      </Spectrum>
    </Compound>
    <Compound algo="FindByMolecularFeature">
      <Location m="208.1101" rt="10.387" y="309437" v="2413794" />
      <Spectrum type="MFE" cpdAlgo="FindByMolecularFeature">
        <MSDetails p="+" />
        <Device type="TimeOfFlight" />
        <MSPeaks>
          <p rt="10.388" x="209.1174" y="309437.03" v="2119894" z="1" s="M+H" />
          <p rt="10.386" x="210.1207" y="37968.66" v="255700" z="1" s="M+H+1" />
          <p rt="10.393" x="211.1269" y="5159.73" v="38199" z="1" s="M+H+2" />
        </MSPeaks>
      </Spectrum>
    </Compound>
    <Compound algo="FindByMolecularFeature">
      <Location m="190.0993" rt="10.389" y="51564" v="380140" />
      <Spectrum type="MFE" cpdAlgo="FindByMolecularFeature">
        <MSDetails p="+" />
        <Device type="TimeOfFlight" />
        <MSPeaks>
          <p rt="10.389" x="191.1066" y="51563.96" v="341184" z="1" s="M+H" />
          <p rt="10.389" x="192.1097" y="6112.12" v="38956" z="1" s="M+H+1" />
        </MSPeaks>
      </Spectrum>
    </Compound>
    <Compound algo="FindByMolecularFeature">
      <Location m="418.1992" rt="10.390" y="149805" v="1295559" />
      <Spectrum type="MFE" cpdAlgo="FindByMolecularFeature">
        <MSDetails p="+" />
        <Device type="TimeOfFlight" />
        <MSPeaks>
          <p rt="10.390" x="419.2065" y="149805.20" v="998051" z="1" s="M+H" />
          <p rt="10.389" x="420.2097" y="36339.42" v="241817" z="1" s="M+H+1" />
          <p rt="10.386" x="421.2132" y="7364.20" v="48538" z="1" s="M+H+2" />
          <p rt="10.397" x="422.2163" y="1115.09" v="7153" z="1" s="M+H+3" />
        </MSPeaks>
      </Spectrum>
    </Compound>
    <Compound algo="FindByMolecularFeature">
      <Location m="250.1205" rt="10.390" y="158544" v="1230681" />
      <Spectrum type="MFE" cpdAlgo="FindByMolecularFeature">
        <MSDetails p="+" />
        <Device type="TimeOfFlight" />
        <MSPeaks>
          <p rt="10.390" x="251.1277" y="158544.11" v="1040849" z="1" s="M+H" />
          <p rt="10.390" x="252.1314" y="25357.81" v="166106" z="1" s="M+H+1" />
          <p rt="10.387" x="253.1350" y="3604.65" v="23726" z="1" s="M+H+2" />
        </MSPeaks>
      </Spectrum>
    </Compound>
    <Compound algo="FindByMolecularFeature">
      <Location m="471.1108" rt="10.391" y="90211" v="1115458" />
      <Spectrum type="MFE" cpdAlgo="FindByMolecularFeature">
        <MSDetails p="+" />
        <Device type="TimeOfFlight" />
        <MSPeaks>
          <p rt="10.392" x="472.1180" y="90210.80" v="725752" z="1" s="M+H" />
          <p rt="10.391" x="473.1228" y="35486.16" v="285731" z="1" s="M+H+1" />
          <p rt="10.391" x="474.1262" y="7593.98" v="59893" z="1" s="M+H+2" />
          <p rt="10.384" x="943.2327" y="2046.25" v="10921" z="1" s="2M+H" />
          <p rt="10.388" x="944.2366" y="1654.62" v="8827" z="1" s="2M+H+1" />
          <p rt="10.372" x="945.2371" y="1039.42" v="2294" z="1" s="2M+H+2" />
        </MSPeaks>
      </Spectrum>
    </Compound>
    <Compound algo="FindByMolecularFeature">
      <Location m="295.2510" rt="10.807" y="118737" v="1074202" />
      <Spectrum type="MFE" cpdAlgo="FindByMolecularFeature">
        <MSDetails p="+" />
        <Device type="TimeOfFlight" />
        <MSPeaks>
          <p rt="10.806" x="296.2583" y="118737.37" v="865789" z="1" s="M+H" />
          <p rt="10.809" x="297.2615" y="25316.46" v="182265" z="1" s="M+H+1" />
          <p rt="10.802" x="298.2641" y="3779.00" v="26149" z="1" s="M+H+2" />
        </MSPeaks>
      </Spectrum>
    </Compound>
    <Compound algo="FindByMolecularFeature">
      <Location m="227.1885" rt="10.842" y="177384" v="3736445" />
      <Spectrum type="MFE" cpdAlgo="FindByMolecularFeature">
        <MSDetails p="+" />
        <Device type="TimeOfFlight" />
        <MSPeaks>
          <p rt="10.842" x="228.1958" y="177383.69" v="3225739" z="1" s="M+H" />
          <p rt="10.845" x="229.1988" y="26346.66" v="459821" z="1" s="M+H+1" />
          <p rt="10.833" x="230.2009" y="2946.53" v="50886" z="1" s="M+H+2" />
        </MSPeaks>
      </Spectrum>
    </Compound>
    <Compound algo="FindByMolecularFeature">
      <Location m="329.2564" rt="10.892" y="62122" v="573764" />
      <Spectrum type="MFE" cpdAlgo="FindByMolecularFeature">
        <MSDetails p="+" />
        <Device type="TimeOfFlight" />
        <MSPeaks>
          <p rt="10.892" x="330.2637" y="62121.81" v="451362" z="1" s="M+H" />
          <p rt="10.891" x="331.2671" y="13087.56" v="122401" z="1" s="M+H+1" />
        </MSPeaks>
      </Spectrum>
    </Compound>
    <Compound algo="FindByMolecularFeature">
      <Location m="278.0860" rt="11.043" y="190935" v="2009616" />
      <Spectrum type="MFE" cpdAlgo="FindByMolecularFeature">
        <MSDetails p="+" />
        <Device type="TimeOfFlight" />
        <MSPeaks>
          <p rt="11.044" x="279.0933" y="190934.81" v="1665324" z="1" s="M+H" />
          <p rt="11.041" x="280.0965" y="38999.21" v="312158" z="1" s="M+H+1" />
          <p rt="11.039" x="281.0998" y="4096.81" v="32133" z="1" s="M+H+2" />
        </MSPeaks>
      </Spectrum>
    </Compound>
    <Compound algo="FindByMolecularFeature">
      <Location m="295.2510" rt="11.125" y="138413" v="2032307" />
      <Spectrum type="MFE" cpdAlgo="FindByMolecularFeature">
        <MSDetails p="+" />
        <Device type="TimeOfFlight" />
        <MSPeaks>
          <p rt="11.129" x="296.2583" y="138413.31" v="1566344" z="1" s="M+H" />
          <p rt="11.107" x="297.2615" y="29971.96" v="412992" z="1" s="M+H+1" />
          <p rt="11.104" x="298.2640" y="3831.80" v="52972" z="1" s="M+H+2" />
        </MSPeaks>
      </Spectrum>
    </Compound>
    <Compound algo="FindByMolecularFeature">
      <Location m="476.1789" rt="11.246" y="124247" v="2052811" />
      <Spectrum type="MFE" cpdAlgo="FindByMolecularFeature">
        <MSDetails p="+" />
        <Device type="TimeOfFlight" />
        <MSPeaks>
          <p rt="11.247" x="477.1862" y="124247.26" v="1253145" z="1" s="M+H" />
          <p rt="11.246" x="478.1895" y="26821.96" v="267705" z="1" s="M+H+1" />
          <p rt="11.247" x="479.1842" y="41335.48" v="412579" z="1" s="M+H+2" />
          <p rt="11.245" x="480.1872" y="9729.10" v="101852" z="1" s="M+H+3" />
          <p rt="11.248" x="481.1891" y="1798.48" v="17530" z="1" s="M+H+4" />
        </MSPeaks>
      </Spectrum>
    </Compound>
    <Compound algo="FindByMolecularFeature">
      <Location m="471.2236" rt="11.257" y="190659" v="3375745" />
      <Spectrum type="MFE" cpdAlgo="FindByMolecularFeature">
        <MSDetails p="+" />
        <Device type="TimeOfFlight" />
        <MSPeaks>
          <p rt="11.256" x="472.2309" y="190659.22" v="2098855" z="1" s="M+H" />
          <p rt="11.261" x="473.2341" y="42768.48" v="430904" z="1" s="M+H+1" />
          <p rt="11.259" x="474.2291" y="65458.23" v="663506" z="1" s="M+H+2" />
          <p rt="11.255" x="475.2314" y="14283.04" v="156219" z="1" s="M+H+3" />
          <p rt="11.258" x="476.2343" y="2647.33" v="26261" z="1" s="M+H+4" />
        </MSPeaks>
      </Spectrum>
    </Compound>
    <Compound algo="FindByMolecularFeature">
      <Location m="281.1990" rt="11.262" y="51089" v="437348" />
      <Spectrum type="MFE" cpdAlgo="FindByMolecularFeature">
        <MSDetails p="+" />
        <Device type="TimeOfFlight" />
        <MSPeaks>
          <p rt="11.262" x="282.2063" y="51088.95" v="366418" z="1" s="M+H" />
          <p rt="11.263" x="283.2095" y="9700.29" v="70930" z="1" s="M+H+1" />
        </MSPeaks>
      </Spectrum>
    </Compound>
    <Compound algo="FindByMolecularFeature">
      <Location m="224.1888" rt="11.268" y="131618" v="1565627" />
      <Spectrum type="MFE" cpdAlgo="FindByMolecularFeature">
        <MSDetails p="+" />
        <Device type="TimeOfFlight" />
        <MSPeaks>
          <p rt="11.268" x="225.1961" y="131618.44" v="1405245" z="1" s="M+H" />
          <p rt="11.265" x="226.2002" y="17752.49" v="149425" z="1" s="M+H+1" />
          <p rt="11.264" x="227.2017" y="1599.88" v="10957" z="1" s="M+H+2" />
        </MSPeaks>
      </Spectrum>
    </Compound>
    <Compound algo="FindByMolecularFeature">
      <Location m="290.1883" rt="11.361" y="118442" v="1067372" />
      <Spectrum type="MFE" cpdAlgo="FindByMolecularFeature">
        <MSDetails p="+" />
        <Device type="TimeOfFlight" />
        <MSPeaks>
          <p rt="11.361" x="291.1955" y="118441.90" v="884384" z="1" s="M+H" />
          <p rt="11.361" x="292.1988" y="24260.21" v="182988" z="1" s="M+H+1" />
        </MSPeaks>
      </Spectrum>
    </Compound>
    <Compound algo="FindByMolecularFeature">
      <Location m="449.2413" rt="11.405" y="93315" v="908138" />
      <Spectrum type="MFE" cpdAlgo="FindByMolecularFeature">
        <MSDetails p="+" />
        <Device type="TimeOfFlight" />
        <MSPeaks>
          <p rt="11.405" x="450.2485" y="93315.07" v="683756" z="1" s="M+H" />
          <p rt="11.406" x="451.2518" y="25409.10" v="185052" z="1" s="M+H+1" />
          <p rt="11.407" x="452.2550" y="4664.37" v="32554" z="1" s="M+H+2" />
          <p rt="11.388" x="453.2564" y="970.79" v="6776" z="1" s="M+H+3" />
        </MSPeaks>
      </Spectrum>
    </Compound>
    <Compound algo="FindByMolecularFeature">
      <Location m="159.0683" rt="11.432" y="80779" v="826719" />
      <Spectrum type="MFE" cpdAlgo="FindByMolecularFeature">
        <MSDetails p="+" />
        <Device type="TimeOfFlight" />
        <MSPeaks>
          <p rt="11.433" x="160.0756" y="80779.49" v="743099" z="1" s="M+H" />
          <p rt="11.429" x="161.0786" y="9500.87" v="83619" z="1" s="M+H+1" />
        </MSPeaks>
      </Spectrum>
    </Compound>
    <Compound algo="FindByMolecularFeature">
      <Location m="385.1648" rt="11.473" y="54013" v="447850" />
      <Spectrum type="MFE" cpdAlgo="FindByMolecularFeature">
        <MSDetails p="+" />
        <Device type="TimeOfFlight" />
        <MSPeaks>
          <p rt="11.471" x="386.1720" y="54013.48" v="312735" z="1" s="M+H" />
          <p rt="11.480" x="387.1764" y="16351.56" v="110649" z="1" s="M+H+1" />
          <p rt="11.482" x="388.1798" y="3454.22" v="24467" z="1" s="M+H+2" />
        </MSPeaks>
      </Spectrum>
    </Compound>
    <Compound algo="FindByMolecularFeature">
      <Location m="368.1626" rt="11.483" y="196005" v="1826150" />
      <Spectrum type="MFE" cpdAlgo="FindByMolecularFeature">
        <MSDetails p="+" />
        <Device type="TimeOfFlight" />
        <MSPeaks>
          <p rt="11.483" x="369.1698" y="196005.31" v="1412240" z="1" s="M+H" />
          <p rt="11.483" x="370.1731" y="48874.40" v="350651" z="1" s="M+H+1" />
          <p rt="11.484" x="371.1759" y="7738.50" v="56260" z="1" s="M+H+2" />
          <p rt="11.494" x="372.1799" y="999.56" v="7000" z="1" s="M+H+3" />
        </MSPeaks>
      </Spectrum>
    </Compound>
    <Compound algo="FindByMolecularFeature">
      <Location m="375.2047" rt="11.540" y="170017" v="1500377" />
      <Spectrum type="MFE" cpdAlgo="FindByMolecularFeature">
        <MSDetails p="+" />
        <Device type="TimeOfFlight" />
        <MSPeaks>
          <p rt="11.540" x="376.2120" y="170017.25" v="1176788" z="1" s="M+H" />
          <p rt="11.541" x="377.2151" y="38792.56" v="269946" z="1" s="M+H+1" />
          <p rt="11.537" x="378.2193" y="6728.77" v="45342" z="1" s="M+H+2" />
          <p rt="11.566" x="379.2195" y="893.77" v="8301" z="1" s="M+H+3" />
        </MSPeaks>
      </Spectrum>
    </Compound>
    <Compound algo="FindByMolecularFeature">
      <Location m="281.1989" rt="11.628" y="73471" v="630756" />
      <Spectrum type="MFE" cpdAlgo="FindByMolecularFeature">
        <MSDetails p="+" />
        <Device type="TimeOfFlight" />
        <MSPeaks>
          <p rt="11.628" x="282.2062" y="73471.48" v="520204" z="1" s="M+H" />
          <p rt="11.628" x="283.2090" y="14044.13" v="96922" z="1" s="M+H+1" />
          <p rt="11.628" x="284.2188" y="2304.89" v="13630" z="1" s="M+H+2" />
        </MSPeaks>
      </Spectrum>
    </Compound>
    <Compound algo="FindByMolecularFeature">
      <Location m="263.1884" rt="11.665" y="53088" v="584700" />
      <Spectrum type="MFE" cpdAlgo="FindByMolecularFeature">
        <MSDetails p="+" />
        <Device type="TimeOfFlight" />
        <MSPeaks>
          <p rt="11.665" x="264.1956" y="53087.95" v="504650" z="1" s="M+H" />
          <p rt="11.661" x="265.1948" y="11835.97" v="80050" z="1" s="M+H+1" />
        </MSPeaks>
      </Spectrum>
    </Compound>
    <Compound algo="FindByMolecularFeature">
      <Location m="277.2406" rt="11.685" y="96069" v="1327676" />
      <Spectrum type="MFE" cpdAlgo="FindByMolecularFeature">
        <MSDetails p="+" />
        <Device type="TimeOfFlight" />
        <MSPeaks>
          <p rt="11.686" x="278.2479" y="96069.03" v="1001924" z="1" s="M+H" />
          <p rt="11.680" x="279.2465" y="29897.56" v="325753" z="1" s="M+H+1" />
        </MSPeaks>
      </Spectrum>
    </Compound>
    <Compound algo="FindByMolecularFeature">
      <Location m="229.2405" rt="11.789" y="151321" v="1226609" />
      <Spectrum type="MFE" cpdAlgo="FindByMolecularFeature">
        <MSDetails p="+" />
        <Device type="TimeOfFlight" />
        <MSPeaks>
          <p rt="11.789" x="230.2478" y="151321.13" v="1057974" z="1" s="M+H" />
          <p rt="11.788" x="231.2511" y="22286.22" v="157875" z="1" s="M+H+1" />
          <p rt="11.784" x="232.2539" y="2003.52" v="10761" z="1" s="M+H+2" />
        </MSPeaks>
      </Spectrum>
    </Compound>
    <Compound algo="FindByMolecularFeature">
      <Location m="220.1462" rt="11.806" y="51104" v="467365" />
      <Spectrum type="MFE" cpdAlgo="FindByMolecularFeature">
        <MSDetails p="+" />
        <Device type="TimeOfFlight" />
        <MSPeaks>
          <p rt="11.806" x="221.1535" y="51104.29" v="395594" z="1" s="M+H" />
          <p rt="11.807" x="222.1563" y="8889.78" v="71771" z="1" s="M+H+1" />
        </MSPeaks>
      </Spectrum>
    </Compound>
    <Compound algo="FindByMolecularFeature">
      <Location m="431.2897" rt="11.836" y="233310" v="1632618" />
      <Spectrum type="MFE" cpdAlgo="FindByMolecularFeature">
        <MSDetails p="+" />
        <Device type="TimeOfFlight" />
        <MSPeaks>
          <p rt="11.836" x="432.2970" y="233309.77" v="1232938" z="1" s="M+H" />
          <p rt="11.835" x="433.2999" y="60839.75" v="337500" z="1" s="M+H+1" />
          <p rt="11.836" x="434.3026" y="10189.06" v="55460" z="1" s="M+H+2" />
          <p rt="11.862" x="435.3070" y="1061.98" v="6721" z="1" s="M+H+3" />
        </MSPeaks>
      </Spectrum>
    </Compound>
    <Compound algo="FindByMolecularFeature">
      <Location m="276.2091" rt="11.986" y="114672" v="1046915" />
      <Spectrum type="MFE" cpdAlgo="FindByMolecularFeature">
        <MSDetails p="+" />
        <Device type="TimeOfFlight" />
        <MSPeaks>
          <p rt="11.984" x="277.2164" y="114672.14" v="858880" z="1" s="M+H" />
          <p rt="11.991" x="278.2196" y="24874.23" v="188035" z="1" s="M+H+1" />
        </MSPeaks>
      </Spectrum>
    </Compound>
    <Compound algo="FindByMolecularFeature">
      <Location m="311.2462" rt="11.986" y="291038" v="2532287" />
      <Spectrum type="MFE" cpdAlgo="FindByMolecularFeature">
        <MSDetails p="+" />
        <Device type="TimeOfFlight" />
        <MSPeaks>
          <p rt="11.985" x="312.2534" y="291038.31" v="2085651" z="1" s="M+H" />
          <p rt="11.988" x="313.2565" y="58519.47" v="404000" z="1" s="M+H+1" />
          <p rt="11.991" x="314.2615" y="6148.34" v="42636" z="1" s="M+H+2" />
        </MSPeaks>
      </Spectrum>
    </Compound>
    <Compound algo="FindByMolecularFeature">
      <Location m="333.2281" rt="11.993" y="119667" v="1126397" />
      <Spectrum type="MFE" cpdAlgo="FindByMolecularFeature">
        <MSDetails p="+" />
        <Device type="TimeOfFlight" />
        <MSPeaks>
          <p rt="11.993" x="334.2354" y="119667.31" v="928098" z="1" s="M+H" />
          <p rt="11.993" x="335.2383" y="25507.08" v="198299" z="1" s="M+H+1" />
        </MSPeaks>
      </Spectrum>
    </Compound>
    <Compound algo="FindByMolecularFeature">
      <Location m="368.1624" rt="12.055" y="134997" v="1252072" />
      <Spectrum type="MFE" cpdAlgo="FindByMolecularFeature">
        <MSDetails p="+" />
        <Device type="TimeOfFlight" />
        <MSPeaks>
          <p rt="12.055" x="369.1697" y="134996.88" v="968580" z="1" s="M+H" />
          <p rt="12.055" x="370.1732" y="33027.28" v="236948" z="1" s="M+H+1" />
          <p rt="12.055" x="371.1759" y="5836.34" v="41785" z="1" s="M+H+2" />
          <p rt="12.064" x="372.1829" y="609.07" v="4759" z="1" s="M+H+3" />
        </MSPeaks>
      </Spectrum>
    </Compound>
    <Compound algo="FindByMolecularFeature">
      <Location m="188.0836" rt="12.057" y="61528" v="499859" />
      <Spectrum type="MFE" cpdAlgo="FindByMolecularFeature">
        <MSDetails p="+" />
        <Device type="TimeOfFlight" />
        <MSPeaks>
          <p rt="12.057" x="189.0909" y="61528.17" v="441729" z="1" s="M+H" />
          <p rt="12.056" x="190.0946" y="8081.53" v="58130" z="1" s="M+H+1" />
        </MSPeaks>
      </Spectrum>
    </Compound>
    <Compound algo="FindByMolecularFeature">
      <Location m="428.1836" rt="12.096" y="59670" v="695163" />
      <Spectrum type="MFE" cpdAlgo="FindByMolecularFeature">
        <MSDetails p="+" />
        <Device type="TimeOfFlight" />
        <MSPeaks>
          <p rt="12.096" x="429.1909" y="59670.16" v="547069" z="1" s="M+H" />
          <p rt="12.094" x="430.1940" y="15639.09" v="148094" z="1" s="M+H+1" />
        </MSPeaks>
      </Spectrum>
    </Compound>
    <Compound algo="FindByMolecularFeature">
      <Location m="431.2898" rt="12.130" y="158616" v="1191469" />
      <Spectrum type="MFE" cpdAlgo="FindByMolecularFeature">
        <MSDetails p="+" />
        <Device type="TimeOfFlight" />
        <MSPeaks>
          <p rt="12.129" x="432.2971" y="158616.38" v="905760" z="1" s="M+H" />
          <p rt="12.131" x="433.2999" y="41654.90" v="237815" z="1" s="M+H+1" />
          <p rt="12.128" x="434.3029" y="6987.47" v="39470" z="1" s="M+H+2" />
          <p rt="12.106" x="435.3124" y="1086.03" v="8424" z="1" s="M+H+3" />
        </MSPeaks>
      </Spectrum>
    </Compound>
    <Compound algo="FindByMolecularFeature">
      <Location m="315.2774" rt="12.192" y="93993" v="493828" />
      <Spectrum type="MFE" cpdAlgo="FindByMolecularFeature">
        <MSDetails p="+" />
        <Device type="TimeOfFlight" />
        <MSPeaks>
          <p rt="12.192" x="316.2846" y="93993.13" v="406725" z="1" s="M+H" />
          <p rt="12.190" x="317.2876" y="18475.04" v="76617" z="1" s="M+H+1" />
          <p rt="12.190" x="318.2905" y="2615.38" v="10487" z="1" s="M+H+2" />
        </MSPeaks>
      </Spectrum>
    </Compound>
    <Compound algo="FindByMolecularFeature">
      <Location m="171.1622" rt="12.228" y="124844" v="1103798" />
      <Spectrum type="MFE" cpdAlgo="FindByMolecularFeature">
        <MSDetails p="+" />
        <Device type="TimeOfFlight" />
        <MSPeaks>
          <p rt="12.228" x="172.1695" y="124844.41" v="980892" z="1" s="M+H" />
          <p rt="12.228" x="173.1725" y="15038.44" v="116939" z="1" s="M+H+1" />
          <p rt="12.244" x="174.1752" y="1183.77" v="5967" z="1" s="M+H+2" />
        </MSPeaks>
      </Spectrum>
    </Compound>
    <Compound algo="FindByMolecularFeature">
      <Location m="293.2359" rt="12.378" y="520296" v="4546110" />
      <Spectrum type="MFE" cpdAlgo="FindByMolecularFeature">
        <MSDetails p="+" />
        <Device type="TimeOfFlight" />
        <MSPeaks>
          <p rt="12.377" x="294.2432" y="520296.44" v="3168498" z="1" s="M+H" />
          <p rt="12.381" x="295.2412" y="158803.61" v="1210318" z="1" s="M+H+1" />
          <p rt="12.378" x="296.2294" y="24824.25" v="167294" z="1" s="M+H+2" />
        </MSPeaks>
      </Spectrum>
    </Compound>
    <Compound algo="FindByMolecularFeature">
      <Location m="311.2461" rt="12.381" y="272998" v="2271112" />
      <Spectrum type="MFE" cpdAlgo="FindByMolecularFeature">
        <MSDetails p="+" />
        <Device type="TimeOfFlight" />
        <MSPeaks>
          <p rt="12.381" x="312.2534" y="272997.66" v="1844091" z="1" s="M+H" />
          <p rt="12.380" x="313.2563" y="56888.52" v="391100" z="1" s="M+H+1" />
          <p rt="12.377" x="623.4993" y="3098.53" v="13885" z="1" s="2M+H" />
          <p rt="12.381" x="624.5026" y="1463.56" v="4076" z="1" s="2M+H+1" />
        </MSPeaks>
      </Spectrum>
    </Compound>
    <Compound algo="FindByMolecularFeature">
      <Location m="333.2280" rt="12.389" y="167206" v="1532184" />
      <Spectrum type="MFE" cpdAlgo="FindByMolecularFeature">
        <MSDetails p="+" />
        <Device type="TimeOfFlight" />
        <MSPeaks>
          <p rt="12.390" x="334.2353" y="167205.75" v="1234760" z="1" s="M+H" />
          <p rt="12.388" x="335.2379" y="39297.42" v="297425" z="1" s="M+H+1" />
        </MSPeaks>
      </Spectrum>
    </Compound>
    <Compound algo="FindByMolecularFeature">
      <Location m="442.1996" rt="12.438" y="348840" v="3406635" />
      <Spectrum type="MFE" cpdAlgo="FindByMolecularFeature">
        <MSDetails p="+" />
        <Device type="TimeOfFlight" />
        <MSPeaks>
          <p rt="12.438" x="443.2068" y="348839.72" v="2551451" z="1" s="M+H" />
          <p rt="12.438" x="444.2100" y="96307.29" v="705722" z="1" s="M+H+1" />
          <p rt="12.438" x="445.2118" y="17893.19" v="129908" z="1" s="M+H+2" />
          <p rt="12.434" x="446.2121" y="2765.42" v="19553" z="1" s="M+H+3" />
        </MSPeaks>
      </Spectrum>
    </Compound>
    <Compound algo="FindByMolecularFeature">
      <Location m="477.2372" rt="12.440" y="986159" v="9408446" />
      <Spectrum type="MFE" cpdAlgo="FindByMolecularFeature">
        <MSDetails p="+" />
        <Device type="TimeOfFlight" />
        <MSPeaks>
          <p rt="12.440" x="478.2444" y="986158.50" v="7050148" z="1" s="M+H" />
          <p rt="12.439" x="479.2473" y="269210.06" v="1927361" z="1" s="M+H+1" />
          <p rt="12.441" x="480.2494" y="51015.50" v="366206" z="1" s="M+H+2" />
          <p rt="12.435" x="481.2522" y="8255.43" v="57512" z="1" s="M+H+3" />
          <p rt="12.437" x="482.2565" y="1050.99" v="7220" z="1" s="M+H+4" />
        </MSPeaks>
      </Spectrum>
    </Compound>
    <Compound algo="FindByMolecularFeature">
      <Location m="482.1919" rt="12.440" y="285473" v="2711924" />
      <Spectrum type="MFE" cpdAlgo="FindByMolecularFeature">
        <MSDetails p="+" />
        <Device type="TimeOfFlight" />
        <MSPeaks>
          <p rt="12.448" x="242.0972" y="1643.81" v="11333" z="2" s="M+2H" />
          <p rt="12.444" x="242.5985" y="1393.92" v="1428" z="2" s="M+2H+1" />
          <p rt="12.440" x="483.1992" y="285472.94" v="2061820" z="1" s="M+H" />
          <p rt="12.439" x="484.2022" y="71883.94" v="519425" z="1" s="M+H+1" />
          <p rt="12.442" x="485.2026" y="14385.91" v="103662" z="1" s="M+H+2" />
          <p rt="12.439" x="486.2037" y="2029.54" v="14256" z="1" s="M+H+3" />
        </MSPeaks>
      </Spectrum>
    </Compound>
    <Compound algo="FindByMolecularFeature">
      <Location m="251.2250" rt="12.441" y="206754" v="1729939" />
      <Spectrum type="MFE" cpdAlgo="FindByMolecularFeature">
        <MSDetails p="+" />
        <Device type="TimeOfFlight" />
        <MSPeaks>
          <p rt="12.441" x="252.2323" y="206753.94" v="1451466" z="1" s="M+H" />
          <p rt="12.442" x="253.2355" y="35867.14" v="248484" z="1" s="M+H+1" />
          <p rt="12.442" x="254.2393" y="4253.73" v="29989" z="1" s="M+H+2" />
        </MSPeaks>
      </Spectrum>
    </Compound>
    <Compound algo="FindByMolecularFeature">
      <Location m="250.1204" rt="12.442" y="71849" v="612915" />
      <Spectrum type="MFE" cpdAlgo="FindByMolecularFeature">
        <MSDetails p="+" />
        <Device type="TimeOfFlight" />
        <MSPeaks>
          <p rt="12.442" x="251.1277" y="71848.51" v="509850" z="1" s="M+H" />
          <p rt="12.442" x="252.1303" y="13556.21" v="92556" z="1" s="M+H+1" />
          <p rt="12.440" x="253.1335" y="2406.76" v="10509" z="1" s="M+H+2" />
        </MSPeaks>
      </Spectrum>
    </Compound>
    <Compound algo="FindByMolecularFeature">
      <Location m="511.1197" rt="12.443" y="53655" v="459430" />
      <Spectrum type="MFE" cpdAlgo="FindByMolecularFeature">
        <MSDetails p="+" />
        <Device type="TimeOfFlight" />
        <MSPeaks>
          <p rt="12.454" x="512.1270" y="4801.69" v="41080" z="1" s="M+H" />
          <p rt="12.442" x="513.1332" y="1838.42" v="12280" z="1" s="M+H+1" />
          <p rt="12.442" x="514.1283" y="53654.86" v="406070" z="1" s="M+H+2" />
        </MSPeaks>
      </Spectrum>
    </Compound>
    <Compound algo="FindByMolecularFeature">
      <Location m="411.2031" rt="12.486" y="1123516" v="16488539" />
      <Spectrum type="MFE" cpdAlgo="FindByMolecularFeature">
        <MSDetails p="+" />
        <Device type="TimeOfFlight" />
        <MSPeaks>
          <p rt="12.486" x="412.2104" y="1123515.75" v="10228797" z="1" s="M+H" />
          <p rt="12.485" x="413.2134" y="219148.58" v="1998137" z="1" s="M+H+1" />
          <p rt="12.486" x="414.2081" y="378819.78" v="3448114" z="1" s="M+H+2" />
          <p rt="12.486" x="415.2107" y="76259.90" v="704070" z="1" s="M+H+3" />
          <p rt="12.487" x="416.2129" y="12058.99" v="109421" z="1" s="M+H+4" />
        </MSPeaks>
      </Spectrum>
    </Compound>
    <Compound algo="FindByMolecularFeature">
      <Location m="416.1579" rt="12.492" y="127386" v="1792769" />
      <Spectrum type="MFE" cpdAlgo="FindByMolecularFeature">
        <MSDetails p="+" />
        <Device type="TimeOfFlight" />
        <MSPeaks>
          <p rt="12.492" x="417.1652" y="127385.71" v="1120168" z="1" s="M+H" />
          <p rt="12.494" x="418.1685" y="25228.95" v="220384" z="1" s="M+H+1" />
          <p rt="12.492" x="419.1629" y="41364.09" v="363743" z="1" s="M+H+2" />
          <p rt="12.492" x="420.1659" y="8573.68" v="74303" z="1" s="M+H+3" />
          <p rt="12.494" x="421.1692" y="1610.23" v="14171" z="1" s="M+H+4" />
        </MSPeaks>
      </Spectrum>
    </Compound>
    <Compound algo="FindByMolecularFeature">
      <Location m="292.2043" rt="12.525" y="94355" v="952055" />
      <Spectrum type="MFE" cpdAlgo="FindByMolecularFeature">
        <MSDetails p="+" />
        <Device type="TimeOfFlight" />
        <MSPeaks>
          <p rt="12.526" x="293.2116" y="94355.36" v="774597" z="1" s="M+H" />
          <p rt="12.520" x="294.2142" y="21661.68" v="177458" z="1" s="M+H+1" />
        </MSPeaks>
      </Spectrum>
    </Compound>
    <Compound algo="FindByMolecularFeature">
      <Location m="274.1931" rt="12.544" y="67395" v="836088" />
      <Spectrum type="MFE" cpdAlgo="FindByMolecularFeature">
        <MSDetails p="+" />
        <Device type="TimeOfFlight" />
        <MSPeaks>
          <p rt="12.544" x="275.2004" y="67395.43" v="704986" z="1" s="M+H" />
          <p rt="12.542" x="276.2036" y="13399.80" v="131103" z="1" s="M+H+1" />
        </MSPeaks>
      </Spectrum>
    </Compound>
    <Compound algo="FindByMolecularFeature">
      <Location m="323.1402" rt="12.620" y="216910" v="2572242" />
      <Spectrum type="MFE" cpdAlgo="FindByMolecularFeature">
        <MSDetails p="+" />
        <Device type="TimeOfFlight" />
        <MSPeaks>
          <p rt="12.620" x="324.1475" y="216910.28" v="1662534" z="1" s="M+H" />
          <p rt="12.620" x="325.1504" y="40545.64" v="303236" z="1" s="M+H+1" />
          <p rt="12.620" x="326.1448" y="65981.42" v="495844" z="1" s="M+H+2" />
          <p rt="12.621" x="327.1464" y="13617.89" v="102574" z="1" s="M+H+3" />
          <p rt="12.608" x="328.1472" y="1089.96" v="8054" z="1" s="M+H+4" />
        </MSPeaks>
      </Spectrum>
    </Compound>
    <Compound algo="FindByMolecularFeature">
      <Location m="477.2362" rt="12.716" y="55963" v="482393" />
      <Spectrum type="MFE" cpdAlgo="FindByMolecularFeature">
        <MSDetails p="+" />
        <Device type="TimeOfFlight" />
        <MSPeaks>
          <p rt="12.716" x="478.2435" y="55962.88" v="356549" z="1" s="M+H" />
          <p rt="12.717" x="479.2465" y="15808.50" v="101529" z="1" s="M+H+1" />
          <p rt="12.715" x="480.2492" y="3256.21" v="20784" z="1" s="M+H+2" />
          <p rt="12.707" x="481.2484" y="569.74" v="3531" z="1" s="M+H+3" />
        </MSPeaks>
      </Spectrum>
    </Compound>
    <Compound algo="FindByMolecularFeature">
      <Location m="680.3805" rt="12.742" y="51535" v="511781" />
      <Spectrum type="MFE" cpdAlgo="FindByMolecularFeature">
        <MSDetails p="+" />
        <Device type="TimeOfFlight" />
        <MSPeaks>
          <p rt="12.741" x="681.3878" y="51535.42" v="285258" z="1" s="M+H" />
          <p rt="12.744" x="682.3911" y="20018.62" v="110893" z="1" s="M+H+1" />
          <p rt="12.742" x="683.3855" y="21100.90" v="115630" z="1" s="M+H+2" />
        </MSPeaks>
      </Spectrum>
    </Compound>
    <Compound algo="FindByMolecularFeature">
      <Location m="677.3720" rt="12.742" y="154805" v="1470326" />
      <Spectrum type="MFE" cpdAlgo="FindByMolecularFeature">
        <MSDetails p="+" />
        <Device type="TimeOfFlight" />
        <MSPeaks>
          <p rt="12.742" x="678.3792" y="154804.56" v="869169" z="1" s="M+H" />
          <p rt="12.742" x="679.3834" y="82380.05" v="464162" z="1" s="M+H+1" />
          <p rt="12.744" x="680.3888" y="26500.57" v="136995" z="1" s="M+H+2" />
        </MSPeaks>
      </Spectrum>
    </Compound>
    <Compound algo="FindByMolecularFeature">
      <Location m="660.3928" rt="12.742" y="59276" v="330397" />
      <Spectrum type="MFE" cpdAlgo="FindByMolecularFeature">
        <MSDetails p="+" />
        <Device type="TimeOfFlight" />
        <MSPeaks>
          <p rt="12.764" x="661.4001" y="1796.80" v="12602" z="1" s="M+H" />
          <p rt="12.730" x="662.3909" y="1322.75" v="5771" z="1" s="M+H+1" />
          <p rt="12.742" x="663.4145" y="59275.74" v="312024" z="1" s="M+H+2" />
        </MSPeaks>
      </Spectrum>
    </Compound>
    <Compound algo="FindByMolecularFeature">
      <Location m="294.2204" rt="12.745" y="714801" v="6187797" />
      <Spectrum type="MFE" cpdAlgo="FindByMolecularFeature">
        <MSDetails p="+" />
        <Device type="TimeOfFlight" />
        <MSPeaks>
          <p rt="12.745" x="295.2276" y="714800.94" v="5162738" z="1" s="M+H" />
          <p rt="12.744" x="296.2304" y="145248.61" v="1025059" z="1" s="M+H+1" />
        </MSPeaks>
      </Spectrum>
    </Compound>
    <Compound algo="FindByMolecularFeature">
      <Location m="312.2305" rt="12.745" y="444155" v="3911624" />
      <Spectrum type="MFE" cpdAlgo="FindByMolecularFeature">
        <MSDetails p="+" />
        <Device type="TimeOfFlight" />
        <MSPeaks>
          <p rt="12.745" x="313.2378" y="444155.47" v="3176955" z="1" s="M+H" />
          <p rt="12.745" x="314.2408" y="88277.93" v="626788" z="1" s="M+H+1" />
          <p rt="12.741" x="315.2441" y="13655.21" v="93246" z="1" s="M+H+2" />
          <p rt="12.751" x="316.2438" y="2017.67" v="14634" z="1" s="M+H+3" />
        </MSPeaks>
      </Spectrum>
    </Compound>
    <Compound algo="FindByMolecularFeature">
      <Location m="276.2094" rt="12.746" y="2215812" v="19328820" />
      <Spectrum type="MFE" cpdAlgo="FindByMolecularFeature">
        <MSDetails p="+" />
        <Device type="TimeOfFlight" />
        <MSPeaks>
          <p rt="12.746" x="277.2167" y="2215811.50" v="16205474" z="1" sat="true" s="M+H" />
          <p rt="12.746" x="278.2204" y="431463.44" v="3123347" z="1" s="M+H+1" />
        </MSPeaks>
      </Spectrum>
    </Compound>
    <Compound algo="FindByMolecularFeature">
      <Location m="120.0938" rt="12.746" y="64982" v="1320207" />
      <Spectrum type="MFE" cpdAlgo="FindByMolecularFeature">
        <MSDetails p="+" />
        <Device type="TimeOfFlight" />
        <MSPeaks>
          <p rt="12.751" x="121.1010" y="23409.53" v="188514" z="1" s="M+H" />
          <p rt="12.744" x="241.1950" y="64982.10" v="451196" z="1" s="2M+H" />
          <p rt="12.743" x="242.2007" y="13743.04" v="114651" z="1" s="2M+H+1" />
        </MSPeaks>
      </Spectrum>
    </Compound>
    <Compound algo="FindByMolecularFeature">
      <Location m="258.1983" rt="12.746" y="212185" v="1847946" />
      <Spectrum type="MFE" cpdAlgo="FindByMolecularFeature">
        <MSDetails p="+" />
        <Device type="TimeOfFlight" />
        <MSPeaks>
          <p rt="12.745" x="259.2056" y="212185.06" v="1557818" z="1" s="M+H" />
          <p rt="12.749" x="260.2090" y="39248.07" v="290128" z="1" s="M+H+1" />
        </MSPeaks>
      </Spectrum>
    </Compound>
    <Compound algo="FindByMolecularFeature">
      <Location m="334.2127" rt="12.746" y="712633" v="6119910" />
      <Spectrum type="MFE" cpdAlgo="FindByMolecularFeature">
        <MSDetails p="+" />
        <Device type="TimeOfFlight" />
        <MSPeaks>
          <p rt="12.746" x="335.2200" y="712633.44" v="4951896" z="1" s="M+H" />
          <p rt="12.747" x="336.2238" y="139683.88" v="974430" z="1" s="M+H+1" />
          <p rt="12.747" x="337.2265" y="20516.73" v="129437" z="1" s="M+H+2" />
          <p rt="12.750" x="338.2302" y="3441.09" v="25282" z="1" s="M+H+3" />
          <p rt="12.746" x="669.4324" y="2311.23" v="13558" z="1" s="2M+H" />
          <p rt="12.743" x="670.4389" y="1116.14" v="5874" z="1" s="2M+H+1" />
        </MSPeaks>
      </Spectrum>
    </Compound>
    <Compound algo="FindByMolecularFeature">
      <Location m="236.1776" rt="12.748" y="88321" v="781553" />
      <Spectrum type="MFE" cpdAlgo="FindByMolecularFeature">
        <MSDetails p="+" />
        <Device type="TimeOfFlight" />
        <MSPeaks>
          <p rt="12.748" x="237.1848" y="88321.28" v="647788" z="1" s="M+H" />
          <p rt="12.747" x="238.1883" y="16071.38" v="120969" z="1" s="M+H+1" />
          <p rt="12.750" x="239.1851" y="1979.68" v="12796" z="1" s="M+H+2" />
        </MSPeaks>
      </Spectrum>
    </Compound>
    <Compound algo="FindByMolecularFeature">
      <Location m="730.2835" rt="12.750" y="68510" v="1049293" />
      <Spectrum type="MFE" cpdAlgo="FindByMolecularFeature">
        <MSDetails p="+" />
        <Device type="TimeOfFlight" />
        <MSPeaks>
          <p rt="12.750" x="366.1490" y="68509.53" v="591347" z="2" s="M+2H" />
          <p rt="12.726" x="366.6543" y="703.73" v="1643" z="2" s="M+2H+1" />
          <p rt="12.750" x="367.1554" y="39256.05" v="321785" z="2" s="M+2H+2" />
          <p rt="12.745" x="367.6539" y="1154.10" v="5043" z="2" s="M+2H+3" />
          <p rt="12.748" x="368.1604" y="10146.01" v="93929" z="2" s="M+2H+4" />
          <p rt="12.752" x="731.2923" y="4827.83" v="35545" z="1" s="M+H" />
        </MSPeaks>
      </Spectrum>
    </Compound>
    <Compound algo="FindByMolecularFeature">
      <Location m="251.2250" rt="12.784" y="196714" v="1523128" />
      <Spectrum type="MFE" cpdAlgo="FindByMolecularFeature">
        <MSDetails p="+" />
        <Device type="TimeOfFlight" />
        <MSPeaks>
          <p rt="12.783" x="252.2323" y="196713.53" v="1274762" z="1" s="M+H" />
          <p rt="12.786" x="253.2356" y="35553.12" v="224221" z="1" s="M+H+1" />
          <p rt="12.792" x="254.2405" y="3225.63" v="22912" z="1" s="M+H+2" />
          <p rt="12.738" x="255.2501" y="195.39" v="1232" z="1" s="M+H+3" />
        </MSPeaks>
      </Spectrum>
    </Compound>
    <Compound algo="FindByMolecularFeature">
      <Location m="317.2931" rt="12.823" y="55364" v="348095" />
      <Spectrum type="MFE" cpdAlgo="FindByMolecularFeature">
        <MSDetails p="+" />
        <Device type="TimeOfFlight" />
        <MSPeaks>
          <p rt="12.823" x="318.3003" y="55364.22" v="284505" z="1" s="M+H" />
          <p rt="12.821" x="319.3036" y="11180.43" v="55749" z="1" s="M+H+1" />
          <p rt="12.819" x="320.3059" y="1759.09" v="7841" z="1" s="M+H+2" />
        </MSPeaks>
      </Spectrum>
    </Compound>
    <Compound algo="FindByMolecularFeature">
      <Location m="293.2356" rt="12.873" y="253673" v="2708749" />
      <Spectrum type="MFE" cpdAlgo="FindByMolecularFeature">
        <MSDetails p="+" />
        <Device type="TimeOfFlight" />
        <MSPeaks>
          <p rt="12.872" x="294.2429" y="253673.13" v="2209219" z="1" s="M+H" />
          <p rt="12.877" x="295.2431" y="91221.02" v="499530" z="1" s="M+H+1" />
        </MSPeaks>
      </Spectrum>
    </Compound>
    <Compound algo="FindByMolecularFeature">
      <Location m="327.2410" rt="12.885" y="117620" v="1120834" />
      <Spectrum type="MFE" cpdAlgo="FindByMolecularFeature">
        <MSDetails p="+" />
        <Device type="TimeOfFlight" />
        <MSPeaks>
          <p rt="12.885" x="328.2483" y="117619.67" v="907963" z="1" s="M+H" />
          <p rt="12.887" x="329.2514" y="24815.24" v="192440" z="1" s="M+H+1" />
          <p rt="12.885" x="330.2588" y="3747.73" v="20430" z="1" s="M+H+2" />
        </MSPeaks>
      </Spectrum>
    </Compound>
    <Compound algo="FindByMolecularFeature">
      <Location m="297.2668" rt="12.957" y="100313" v="990250" />
      <Spectrum type="MFE" cpdAlgo="FindByMolecularFeature">
        <MSDetails p="+" />
        <Device type="TimeOfFlight" />
        <MSPeaks>
          <p rt="12.957" x="298.2740" y="100312.52" v="815453" z="1" s="M+H" />
          <p rt="12.955" x="299.2771" y="20412.18" v="155048" z="1" s="M+H+1" />
          <p rt="12.959" x="300.2807" y="2540.59" v="19748" z="1" s="M+H+2" />
        </MSPeaks>
      </Spectrum>
    </Compound>
    <Compound algo="FindByMolecularFeature">
      <Location m="251.2251" rt="13.005" y="216952" v="2336688" />
      <Spectrum type="MFE" cpdAlgo="FindByMolecularFeature">
        <MSDetails p="+" />
        <Device type="TimeOfFlight" />
        <MSPeaks>
          <p rt="13.008" x="252.2324" y="216952.27" v="2061912" z="1" s="M+H" />
          <p rt="12.989" x="253.2362" y="40027.53" v="274775" z="1" s="M+H+1" />
        </MSPeaks>
      </Spectrum>
    </Compound>
    <Compound algo="FindByMolecularFeature">
      <Location m="327.2411" rt="13.186" y="149223" v="1696450" />
      <Spectrum type="MFE" cpdAlgo="FindByMolecularFeature">
        <MSDetails p="+" />
        <Device type="TimeOfFlight" />
        <MSPeaks>
          <p rt="13.187" x="328.2484" y="149223.14" v="1410412" z="1" s="M+H" />
          <p rt="13.182" x="329.2516" y="30226.25" v="286038" z="1" s="M+H+1" />
        </MSPeaks>
      </Spectrum>
    </Compound>
    <Compound algo="FindByMolecularFeature">
      <Location m="295.2511" rt="13.295" y="125942" v="1665714" />
      <Spectrum type="MFE" cpdAlgo="FindByMolecularFeature">
        <MSDetails p="+" />
        <Device type="TimeOfFlight" />
        <MSPeaks>
          <p rt="13.294" x="296.2583" y="125941.63" v="1277509" z="1" s="M+H" />
          <p rt="13.297" x="297.2603" y="37302.58" v="388206" z="1" s="M+H+1" />
        </MSPeaks>
      </Spectrum>
    </Compound>
    <Compound algo="FindByMolecularFeature">
      <Location m="313.2617" rt="13.299" y="71066" v="904945" />
      <Spectrum type="MFE" cpdAlgo="FindByMolecularFeature">
        <MSDetails p="+" />
        <Device type="TimeOfFlight" />
        <MSPeaks>
          <p rt="13.298" x="314.2689" y="71065.50" v="726644" z="1" s="M+H" />
          <p rt="13.299" x="315.2721" y="14605.84" v="145086" z="1" s="M+H+1" />
          <p rt="13.303" x="627.5329" y="1704.20" v="13729" z="1" s="2M+H" />
          <p rt="13.322" x="628.5365" y="638.84" v="2879" z="1" s="2M+H+1" />
        </MSPeaks>
      </Spectrum>
    </Compound>
    <Compound algo="FindByMolecularFeature">
      <Location m="335.2435" rt="13.305" y="62771" v="732347" />
      <Spectrum type="MFE" cpdAlgo="FindByMolecularFeature">
        <MSDetails p="+" />
        <Device type="TimeOfFlight" />
        <MSPeaks>
          <p rt="13.304" x="336.2508" y="62771.15" v="589926" z="1" s="M+H" />
          <p rt="13.308" x="337.2534" y="15549.59" v="142421" z="1" s="M+H+1" />
        </MSPeaks>
      </Spectrum>
    </Compound>
    <Compound algo="FindByMolecularFeature">
      <Location m="291.2200" rt="13.312" y="241519" v="1829909" />
      <Spectrum type="MFE" cpdAlgo="FindByMolecularFeature">
        <MSDetails p="+" />
        <Device type="TimeOfFlight" />
        <MSPeaks>
          <p rt="13.315" x="292.2273" y="241519.14" v="1569805" z="1" s="M+H" />
          <p rt="13.299" x="293.2265" y="55601.27" v="260104" z="1" s="M+H+1" />
        </MSPeaks>
      </Spectrum>
    </Compound>
    <Compound algo="FindByMolecularFeature">
      <Location m="315.2773" rt="13.317" y="74156" v="661479" />
      <Spectrum type="MFE" cpdAlgo="FindByMolecularFeature">
        <MSDetails p="+" />
        <Device type="TimeOfFlight" />
        <MSPeaks>
          <p rt="13.316" x="316.2846" y="74156.10" v="536006" z="1" s="M+H" />
          <p rt="13.318" x="317.2878" y="14972.42" v="107155" z="1" s="M+H+1" />
          <p rt="13.324" x="318.2910" y="2666.34" v="18318" z="1" s="M+H+2" />
        </MSPeaks>
      </Spectrum>
    </Compound>
    <Compound algo="FindByMolecularFeature">
      <Location m="297.2668" rt="13.318" y="137655" v="1189847" />
      <Spectrum type="MFE" cpdAlgo="FindByMolecularFeature">
        <MSDetails p="+" />
        <Device type="TimeOfFlight" />
        <MSPeaks>
          <p rt="13.317" x="298.2741" y="137655.16" v="959183" z="1" s="M+H" />
          <p rt="13.319" x="299.2772" y="29245.71" v="203811" z="1" s="M+H+1" />
          <p rt="13.324" x="300.2812" y="3760.98" v="26853" z="1" s="M+H+2" />
        </MSPeaks>
      </Spectrum>
    </Compound>
    <Compound algo="FindByMolecularFeature">
      <Location m="289.2017" rt="13.336" y="51070" v="500660" />
      <Spectrum type="MFE" cpdAlgo="FindByMolecularFeature">
        <MSDetails p="+" />
        <Device type="TimeOfFlight" />
        <MSPeaks>
          <p rt="13.348" x="290.2089" y="51069.70" v="372403" z="1" s="M+H" />
          <p rt="13.320" x="291.2052" y="14008.77" v="114647" z="1" s="M+H+1" />
          <p rt="13.237" x="292.1990" y="917.24" v="13610" z="1" s="M+H+2" />
        </MSPeaks>
      </Spectrum>
    </Compound>
    <Compound algo="FindByMolecularFeature">
      <Location m="267.2199" rt="13.343" y="213990" v="1909524" />
      <Spectrum type="MFE" cpdAlgo="FindByMolecularFeature">
        <MSDetails p="+" />
        <Device type="TimeOfFlight" />
        <MSPeaks>
          <p rt="13.343" x="268.2272" y="213990.08" v="1560236" z="1" s="M+H" />
          <p rt="13.341" x="269.2304" y="41635.36" v="307461" z="1" s="M+H+1" />
          <p rt="13.352" x="270.2329" y="5309.05" v="41827" z="1" s="M+H+2" />
        </MSPeaks>
      </Spectrum>
    </Compound>
    <Compound algo="FindByMolecularFeature">
      <Location m="456.2146" rt="13.488" y="51413" v="553054" />
      <Spectrum type="MFE" cpdAlgo="FindByMolecularFeature">
        <MSDetails p="+" />
        <Device type="TimeOfFlight" />
        <MSPeaks>
          <p rt="13.489" x="457.2219" y="51412.80" v="410685" z="1" s="M+H" />
          <p rt="13.488" x="458.2255" y="14601.40" v="116766" z="1" s="M+H+1" />
          <p rt="13.487" x="459.2285" y="3442.64" v="25603" z="1" s="M+H+2" />
        </MSPeaks>
      </Spectrum>
    </Compound>
    <Compound algo="FindByMolecularFeature">
      <Location m="491.2519" rt="13.494" y="166918" v="1574721" />
      <Spectrum type="MFE" cpdAlgo="FindByMolecularFeature">
        <MSDetails p="+" />
        <Device type="TimeOfFlight" />
        <MSPeaks>
          <p rt="13.493" x="492.2592" y="166917.84" v="1168833" z="1" s="M+H" />
          <p rt="13.494" x="493.2624" y="47477.38" v="332221" z="1" s="M+H+1" />
          <p rt="13.495" x="494.2650" y="9144.79" v="63281" z="1" s="M+H+2" />
          <p rt="13.480" x="495.2698" y="1485.62" v="10386" z="1" s="M+H+3" />
        </MSPeaks>
      </Spectrum>
    </Compound>
    <Compound algo="FindByMolecularFeature">
      <Location m="190.1356" rt="13.508" y="66923" v="651862" />
      <Spectrum type="MFE" cpdAlgo="FindByMolecularFeature">
        <MSDetails p="+" />
        <Device type="TimeOfFlight" />
        <MSPeaks>
          <p rt="13.508" x="191.1428" y="66922.98" v="572265" z="1" s="M+H" />
          <p rt="13.509" x="192.1461" y="9766.30" v="79597" z="1" s="M+H+1" />
        </MSPeaks>
      </Spectrum>
    </Compound>
    <Compound algo="FindByMolecularFeature">
      <Location m="563.2262" rt="13.509" y="65084" v="1625525" />
      <Spectrum type="MFE" cpdAlgo="FindByMolecularFeature">
        <MSDetails p="+" />
        <Device type="TimeOfFlight" />
        <MSPeaks>
          <p rt="13.510" x="564.2335" y="65084.19" v="739662" z="1" s="M+H" />
          <p rt="13.505" x="565.2367" y="16544.81" v="178169" z="1" s="M+H+1" />
          <p rt="13.508" x="566.2312" y="43454.31" v="490418" z="1" s="M+H+2" />
          <p rt="13.508" x="567.2340" y="11302.38" v="125927" z="1" s="M+H+3" />
          <p rt="13.509" x="568.2298" y="8236.31" v="91350" z="1" s="M+H+4" />
        </MSPeaks>
      </Spectrum>
    </Compound>
    <Compound algo="FindByMolecularFeature">
      <Location m="298.0742" rt="13.509" y="56225" v="539372" />
      <Spectrum type="MFE" cpdAlgo="FindByMolecularFeature">
        <MSDetails p="+" />
        <Device type="TimeOfFlight" />
        <MSPeaks>
          <p rt="13.510" x="299.0815" y="56225.45" v="460487" z="1" s="M+H" />
          <p rt="13.508" x="300.0847" y="8327.17" v="70162" z="1" s="M+H+1" />
          <p rt="13.508" x="301.0956" y="1311.40" v="8723" z="1" s="M+H+2" />
        </MSPeaks>
      </Spectrum>
    </Compound>
    <Compound algo="FindByMolecularFeature">
      <Location m="343.2358" rt="13.605" y="59705" v="524419" />
      <Spectrum type="MFE" cpdAlgo="FindByMolecularFeature">
        <MSDetails p="+" />
        <Device type="TimeOfFlight" />
        <MSPeaks>
          <p rt="13.604" x="344.2431" y="59705.45" v="415199" z="1" s="M+H" />
          <p rt="13.607" x="345.2462" y="12672.88" v="92417" z="1" s="M+H+1" />
          <p rt="13.598" x="346.2522" y="2059.89" v="16803" z="1" s="M+H+2" />
        </MSPeaks>
      </Spectrum>
    </Compound>
    <Compound algo="FindByMolecularFeature">
      <Location m="251.2250" rt="13.608" y="73720" v="696512" />
      <Spectrum type="MFE" cpdAlgo="FindByMolecularFeature">
        <MSDetails p="+" />
        <Device type="TimeOfFlight" />
        <MSPeaks>
          <p rt="13.608" x="252.2323" y="73720.11" v="559760" z="1" s="M+H" />
          <p rt="13.610" x="253.2352" y="17105.17" v="136752" z="1" s="M+H+1" />
        </MSPeaks>
      </Spectrum>
    </Compound>
    <Compound algo="FindByMolecularFeature">
      <Location m="313.2618" rt="13.627" y="72249" v="746641" />
      <Spectrum type="MFE" cpdAlgo="FindByMolecularFeature">
        <MSDetails p="+" />
        <Device type="TimeOfFlight" />
        <MSPeaks>
          <p rt="13.629" x="314.2690" y="72249.20" v="645388" z="1" s="M+H" />
          <p rt="13.618" x="315.2719" y="13592.27" v="101253" z="1" s="M+H+1" />
        </MSPeaks>
      </Spectrum>
    </Compound>
    <Compound algo="FindByMolecularFeature">
      <Location m="309.2303" rt="13.648" y="88785" v="860631" />
      <Spectrum type="MFE" cpdAlgo="FindByMolecularFeature">
        <MSDetails p="+" />
        <Device type="TimeOfFlight" />
        <MSPeaks>
          <p rt="13.651" x="310.2376" y="88785.06" v="674329" z="1" s="M+H" />
          <p rt="13.639" x="311.2410" y="21498.10" v="186302" z="1" s="M+H+1" />
        </MSPeaks>
      </Spectrum>
    </Compound>
    <Compound algo="FindByMolecularFeature">
      <Location m="289.2018" rt="13.654" y="77775" v="898942" />
      <Spectrum type="MFE" cpdAlgo="FindByMolecularFeature">
        <MSDetails p="+" />
        <Device type="TimeOfFlight" />
        <MSPeaks>
          <p rt="13.653" x="290.2091" y="77774.91" v="779754" z="1" s="M+H" />
          <p rt="13.658" x="291.2049" y="15598.63" v="119188" z="1" s="M+H+1" />
        </MSPeaks>
      </Spectrum>
    </Compound>
    <Compound algo="FindByMolecularFeature">
      <Location m="250.1935" rt="13.656" y="61819" v="748961" />
      <Spectrum type="MFE" cpdAlgo="FindByMolecularFeature">
        <MSDetails p="+" />
        <Device type="TimeOfFlight" />
        <MSPeaks>
          <p rt="13.656" x="251.2008" y="61819.01" v="634247" z="1" s="M+H" />
          <p rt="13.659" x="252.2041" y="11403.69" v="114714" z="1" s="M+H+1" />
        </MSPeaks>
      </Spectrum>
    </Compound>
    <Compound algo="FindByMolecularFeature">
      <Location m="257.2719" rt="13.705" y="67507" v="706678" />
      <Spectrum type="MFE" cpdAlgo="FindByMolecularFeature">
        <MSDetails p="+" />
        <Device type="TimeOfFlight" />
        <MSPeaks>
          <p rt="13.705" x="258.2792" y="67507.20" v="584443" z="1" s="M+H" />
          <p rt="13.706" x="259.2825" y="12922.54" v="115686" z="1" s="M+H+1" />
          <p rt="13.690" x="260.2851" y="1509.99" v="6549" z="1" s="M+H+2" />
        </MSPeaks>
      </Spectrum>
    </Compound>
    <Compound algo="FindByMolecularFeature">
      <Location m="278.2249" rt="13.766" y="256269" v="2414092" />
      <Spectrum type="MFE" cpdAlgo="FindByMolecularFeature">
        <MSDetails p="+" />
        <Device type="TimeOfFlight" />
        <MSPeaks>
          <p rt="13.765" x="279.2322" y="256268.55" v="1973753" z="1" s="M+H" />
          <p rt="13.767" x="280.2355" y="52976.89" v="415347" z="1" s="M+H+1" />
          <p rt="13.764" x="281.2434" y="3847.59" v="24992" z="1" s="M+H+2" />
        </MSPeaks>
      </Spectrum>
    </Compound>
    <Compound algo="FindByMolecularFeature">
      <Location m="336.2290" rt="13.767" y="56224" v="548909" />
      <Spectrum type="MFE" cpdAlgo="FindByMolecularFeature">
        <MSDetails p="+" />
        <Device type="TimeOfFlight" />
        <MSPeaks>
          <p rt="13.766" x="337.2363" y="56224.07" v="434604" z="1" s="M+H" />
          <p rt="13.769" x="338.2391" y="12546.72" v="95398" z="1" s="M+H+1" />
          <p rt="13.770" x="339.2433" y="2635.99" v="18908" z="1" s="M+H+2" />
        </MSPeaks>
      </Spectrum>
    </Compound>
    <Compound algo="FindByMolecularFeature">
      <Location m="296.2362" rt="13.770" y="89511" v="822086" />
      <Spectrum type="MFE" cpdAlgo="FindByMolecularFeature">
        <MSDetails p="+" />
        <Device type="TimeOfFlight" />
        <MSPeaks>
          <p rt="13.770" x="297.2435" y="89510.70" v="658403" z="1" s="M+H" />
          <p rt="13.766" x="298.2470" y="19375.52" v="149575" z="1" s="M+H+1" />
          <p rt="13.784" x="299.2484" y="1937.36" v="14107" z="1" s="M+H+2" />
        </MSPeaks>
      </Spectrum>
    </Compound>
    <Compound algo="FindByMolecularFeature">
      <Location m="431.2308" rt="13.822" y="87299" v="865700" />
      <Spectrum type="MFE" cpdAlgo="FindByMolecularFeature">
        <MSDetails p="+" />
        <Device type="TimeOfFlight" />
        <MSPeaks>
          <p rt="13.822" x="432.2380" y="87299.07" v="654585" z="1" s="M+H" />
          <p rt="13.825" x="433.2413" y="24218.86" v="180743" z="1" s="M+H+1" />
          <p rt="13.823" x="434.2448" y="4356.06" v="30372" z="1" s="M+H+2" />
        </MSPeaks>
      </Spectrum>
    </Compound>
    <Compound algo="FindByMolecularFeature">
      <Location m="118.0781" rt="13.824" y="60519" v="508762" />
      <Spectrum type="MFE" cpdAlgo="FindByMolecularFeature">
        <MSDetails p="+" />
        <Device type="TimeOfFlight" />
        <MSPeaks>
          <p rt="13.824" x="119.0854" y="60519.24" v="462797" z="1" s="M+H" />
          <p rt="13.823" x="120.0886" y="6036.94" v="45965" z="1" s="M+H+1" />
        </MSPeaks>
      </Spectrum>
    </Compound>
    <Compound algo="FindByMolecularFeature">
      <Location m="414.2048" rt="13.824" y="414347" v="4359459" />
      <Spectrum type="MFE" cpdAlgo="FindByMolecularFeature">
        <MSDetails p="+" />
        <Device type="TimeOfFlight" />
        <MSPeaks>
          <p rt="13.824" x="415.2121" y="414347.38" v="3378828" z="1" s="M+H" />
          <p rt="13.824" x="416.2151" y="106093.73" v="840791" z="1" s="M+H+1" />
          <p rt="13.826" x="417.2183" y="17907.78" v="139840" z="1" s="M+H+2" />
        </MSPeaks>
      </Spectrum>
    </Compound>
    <Compound algo="FindByMolecularFeature">
      <Location m="294.2199" rt="13.832" y="147623" v="1554338" />
      <Spectrum type="MFE" cpdAlgo="FindByMolecularFeature">
        <MSDetails p="+" />
        <Device type="TimeOfFlight" />
        <MSPeaks>
          <p rt="13.832" x="295.2272" y="147623.28" v="1261966" z="1" s="M+H" />
          <p rt="13.834" x="296.2300" y="33398.66" v="292372" z="1" s="M+H+1" />
        </MSPeaks>
      </Spectrum>
    </Compound>
    <Compound algo="FindByMolecularFeature">
      <Location m="307.1453" rt="13.837" y="184916" v="2223652" />
      <Spectrum type="MFE" cpdAlgo="FindByMolecularFeature">
        <MSDetails p="+" />
        <Device type="TimeOfFlight" />
        <MSPeaks>
          <p rt="13.836" x="308.1526" y="184916.11" v="1413762" z="1" s="M+H" />
          <p rt="13.838" x="309.1558" y="33371.09" v="255232" z="1" s="M+H+1" />
          <p rt="13.837" x="310.1501" y="59422.72" v="455031" z="1" s="M+H+2" />
          <p rt="13.838" x="311.1532" y="11688.93" v="89122" z="1" s="M+H+3" />
          <p rt="13.829" x="312.1551" y="940.16" v="6903" z="1" s="M+H+4" />
          <p rt="13.794" x="615.2971" y="871.62" v="1801" z="1" s="2M+H" />
        </MSPeaks>
      </Spectrum>
    </Compound>
    <Compound algo="FindByMolecularFeature">
      <Location m="417.2155" rt="13.862" y="340997" v="3262382" />
      <Spectrum type="MFE" cpdAlgo="FindByMolecularFeature">
        <MSDetails p="+" />
        <Device type="TimeOfFlight" />
        <MSPeaks>
          <p rt="13.862" x="418.2228" y="340997.38" v="2497492" z="1" s="M+H" />
          <p rt="13.861" x="419.2260" y="87616.33" v="643235" z="1" s="M+H+1" />
          <p rt="13.861" x="420.2288" y="14835.43" v="106350" z="1" s="M+H+2" />
          <p rt="13.866" x="421.2325" y="2164.38" v="15305" z="1" s="M+H+3" />
        </MSPeaks>
      </Spectrum>
    </Compound>
    <Compound algo="FindByMolecularFeature">
      <Location m="309.2310" rt="13.970" y="655388" v="5340438" />
      <Spectrum type="MFE" cpdAlgo="FindByMolecularFeature">
        <MSDetails p="+" />
        <Device type="TimeOfFlight" />
        <MSPeaks>
          <p rt="13.969" x="310.2383" y="655387.75" v="4223707" z="1" s="M+H" />
          <p rt="13.974" x="311.2410" y="133748.33" v="987787" z="1" s="M+H+1" />
          <p rt="13.968" x="619.4673" y="8335.06" v="44398" z="1" s="2M+H" />
          <p rt="13.965" x="620.4704" y="2926.96" v="16714" z="1" s="2M+H+1" />
          <p rt="13.965" x="621.4751" y="1078.24" v="3360" z="1" s="2M+H+2" />
        </MSPeaks>
      </Spectrum>
    </Compound>
    <Compound algo="FindByMolecularFeature">
      <Location m="292.2045" rt="13.970" y="202213" v="1784032" />
      <Spectrum type="MFE" cpdAlgo="FindByMolecularFeature">
        <MSDetails p="+" />
        <Device type="TimeOfFlight" />
        <MSPeaks>
          <p rt="13.970" x="293.2118" y="202212.56" v="1483257" z="1" s="M+H" />
          <p rt="13.969" x="294.2148" y="40617.57" v="300775" z="1" s="M+H+1" />
        </MSPeaks>
      </Spectrum>
    </Compound>
    <Compound algo="FindByMolecularFeature">
      <Location m="331.2124" rt="13.971" y="135657" v="1179174" />
      <Spectrum type="MFE" cpdAlgo="FindByMolecularFeature">
        <MSDetails p="+" />
        <Device type="TimeOfFlight" />
        <MSPeaks>
          <p rt="13.971" x="332.2197" y="135657.38" v="976913" z="1" s="M+H" />
          <p rt="13.972" x="333.2227" y="28628.51" v="202261" z="1" s="M+H+1" />
        </MSPeaks>
      </Spectrum>
    </Compound>
    <Compound algo="FindByMolecularFeature">
      <Location m="161.0299" rt="14.069" y="85582" v="853228" />
      <Spectrum type="MFE" cpdAlgo="FindByMolecularFeature">
        <MSDetails p="+" />
        <Device type="TimeOfFlight" />
        <MSPeaks>
          <p rt="14.069" x="162.0372" y="85582.40" v="741801" z="1" s="M+H" />
          <p rt="14.071" x="163.0401" y="8206.08" v="71761" z="1" s="M+H+1" />
          <p rt="14.063" x="164.0331" y="4677.76" v="39666" z="1" s="M+H+2" />
        </MSPeaks>
      </Spectrum>
    </Compound>
    <Compound algo="FindByMolecularFeature">
      <Location m="291.2198" rt="14.172" y="102110" v="724898" />
      <Spectrum type="MFE" cpdAlgo="FindByMolecularFeature">
        <MSDetails p="+" />
        <Device type="TimeOfFlight" />
        <MSPeaks>
          <p rt="14.175" x="292.2271" y="102110.30" v="584232" z="1" s="M+H" />
          <p rt="14.165" x="293.2268" y="34899.23" v="107870" z="1" s="M+H+1" />
          <p rt="14.177" x="294.2147" y="5829.04" v="32796" z="1" s="M+H+2" />
        </MSPeaks>
      </Spectrum>
    </Compound>
    <Compound algo="FindByMolecularFeature">
      <Location m="309.2311" rt="14.352" y="784077" v="7436771" />
      <Spectrum type="MFE" cpdAlgo="FindByMolecularFeature">
        <MSDetails p="+" />
        <Device type="TimeOfFlight" />
        <MSPeaks>
          <p rt="14.353" x="310.2384" y="784076.56" v="5757338" z="1" s="M+H" />
          <p rt="14.351" x="311.2411" y="165634.56" v="1222851" z="1" s="M+H+1" />
          <p rt="14.343" x="312.2484" y="28263.44" v="217445" z="1" s="M+H+2" />
          <p rt="14.352" x="619.4674" y="16025.25" v="81439" z="1" s="2M+H" />
          <p rt="14.350" x="620.4701" y="5985.10" v="30060" z="1" s="2M+H+1" />
          <p rt="14.350" x="621.4752" y="1753.51" v="8070" z="1" s="2M+H+2" />
        </MSPeaks>
      </Spectrum>
    </Compound>
    <Compound algo="FindByMolecularFeature">
      <Location m="331.2124" rt="14.353" y="155136" v="1449596" />
      <Spectrum type="MFE" cpdAlgo="FindByMolecularFeature">
        <MSDetails p="+" />
        <Device type="TimeOfFlight" />
        <MSPeaks>
          <p rt="14.354" x="332.2197" y="155136.00" v="1186073" z="1" s="M+H" />
          <p rt="14.353" x="333.2229" y="31334.21" v="233908" z="1" s="M+H+1" />
          <p rt="14.334" x="334.2333" y="4508.35" v="29615" z="1" s="M+H+2" />
        </MSPeaks>
      </Spectrum>
    </Compound>
    <Compound algo="FindByMolecularFeature">
      <Location m="246.1983" rt="14.357" y="113485" v="992008" />
      <Spectrum type="MFE" cpdAlgo="FindByMolecularFeature">
        <MSDetails p="+" />
        <Device type="TimeOfFlight" />
        <MSPeaks>
          <p rt="14.357" x="247.2056" y="113484.63" v="842333" z="1" s="M+H" />
          <p rt="14.355" x="248.2090" y="20358.84" v="149675" z="1" s="M+H+1" />
        </MSPeaks>
      </Spectrum>
    </Compound>
    <Compound algo="FindByMolecularFeature">
      <Location m="274.1933" rt="14.365" y="133435" v="1240235" />
      <Spectrum type="MFE" cpdAlgo="FindByMolecularFeature">
        <MSDetails p="+" />
        <Device type="TimeOfFlight" />
        <MSPeaks>
          <p rt="14.365" x="275.2006" y="133435.00" v="1029377" z="1" s="M+H" />
          <p rt="14.366" x="276.2041" y="27461.04" v="210858" z="1" s="M+H+1" />
        </MSPeaks>
      </Spectrum>
    </Compound>
    <Compound algo="FindByMolecularFeature">
      <Location m="291.2203" rt="14.371" y="541054" v="5784701" />
      <Spectrum type="MFE" cpdAlgo="FindByMolecularFeature">
        <MSDetails p="+" />
        <Device type="TimeOfFlight" />
        <MSPeaks>
          <p rt="14.372" x="292.2276" y="541053.88" v="4327987" z="1" s="M+H" />
          <p rt="14.374" x="293.2276" y="179430.33" v="1110077" z="1" s="M+H+1" />
          <p rt="14.354" x="294.2149" y="37867.37" v="346638" z="1" s="M+H+2" />
        </MSPeaks>
      </Spectrum>
    </Compound>
    <Compound algo="FindByMolecularFeature">
      <Location m="349.2231" rt="14.376" y="88452" v="833882" />
      <Spectrum type="MFE" cpdAlgo="FindByMolecularFeature">
        <MSDetails p="+" />
        <Device type="TimeOfFlight" />
        <MSPeaks>
          <p rt="14.377" x="350.2304" y="88451.98" v="686122" z="1" s="M+H" />
          <p rt="14.372" x="351.2368" y="21020.36" v="147761" z="1" s="M+H+1" />
        </MSPeaks>
      </Spectrum>
    </Compound>
    <Compound algo="FindByMolecularFeature">
      <Location m="313.2617" rt="14.467" y="52650" v="569347" />
      <Spectrum type="MFE" cpdAlgo="FindByMolecularFeature">
        <MSDetails p="+" />
        <Device type="TimeOfFlight" />
        <MSPeaks>
          <p rt="14.467" x="314.2689" y="52650.16" v="458898" z="1" s="M+H" />
          <p rt="14.465" x="315.2716" y="10818.66" v="93159" z="1" s="M+H+1" />
          <p rt="14.476" x="316.2724" y="1936.56" v="17290" z="1" s="M+H+2" />
        </MSPeaks>
      </Spectrum>
    </Compound>
    <Compound algo="FindByMolecularFeature">
      <Location m="269.2354" rt="14.674" y="82416" v="821698" />
      <Spectrum type="MFE" cpdAlgo="FindByMolecularFeature">
        <MSDetails p="+" />
        <Device type="TimeOfFlight" />
        <MSPeaks>
          <p rt="14.674" x="270.2426" y="82415.77" v="691493" z="1" s="M+H" />
          <p rt="14.673" x="271.2456" y="14789.99" v="118982" z="1" s="M+H+1" />
          <p rt="14.664" x="272.2495" y="1679.49" v="11223" z="1" s="M+H+2" />
        </MSPeaks>
      </Spectrum>
    </Compound>
    <Compound algo="FindByMolecularFeature">
      <Location m="251.2250" rt="14.679" y="89928" v="827264" />
      <Spectrum type="MFE" cpdAlgo="FindByMolecularFeature">
        <MSDetails p="+" />
        <Device type="TimeOfFlight" />
        <MSPeaks>
          <p rt="14.679" x="252.2323" y="89927.82" v="707622" z="1" s="M+H" />
          <p rt="14.674" x="253.2348" y="18240.97" v="119643" z="1" s="M+H+1" />
        </MSPeaks>
      </Spectrum>
    </Compound>
    <Compound algo="FindByMolecularFeature">
      <Location m="492.2733" rt="14.701" y="54720" v="574446" />
      <Spectrum type="MFE" cpdAlgo="FindByMolecularFeature">
        <MSDetails p="+" />
        <Device type="TimeOfFlight" />
        <MSPeaks>
          <p rt="14.701" x="493.2806" y="54720.16" v="416555" z="1" s="M+H" />
          <p rt="14.700" x="494.2839" y="17217.25" v="131526" z="1" s="M+H+1" />
          <p rt="14.698" x="495.2873" y="3599.23" v="26365" z="1" s="M+H+2" />
        </MSPeaks>
      </Spectrum>
    </Compound>
    <Compound algo="FindByMolecularFeature">
      <Location m="280.2413" rt="14.791" y="115798" v="939530" />
      <Spectrum type="MFE" cpdAlgo="FindByMolecularFeature">
        <MSDetails p="+" />
        <Device type="TimeOfFlight" />
        <MSPeaks>
          <p rt="14.794" x="281.2486" y="115798.16" v="759129" z="1" s="M+H" />
          <p rt="14.778" x="282.2483" y="29906.52" v="180401" z="1" s="M+H+1" />
        </MSPeaks>
      </Spectrum>
    </Compound>
    <Compound algo="FindByMolecularFeature">
      <Location m="331.2123" rt="14.822" y="70356" v="605576" />
      <Spectrum type="MFE" cpdAlgo="FindByMolecularFeature">
        <MSDetails p="+" />
        <Device type="TimeOfFlight" />
        <MSPeaks>
          <p rt="14.822" x="332.2196" y="70355.75" v="493163" z="1" s="M+H" />
          <p rt="14.821" x="333.2201" y="17217.30" v="112413" z="1" s="M+H+1" />
        </MSPeaks>
      </Spectrum>
    </Compound>
    <Compound algo="FindByMolecularFeature">
      <Location m="309.2303" rt="14.826" y="131287" v="966701" />
      <Spectrum type="MFE" cpdAlgo="FindByMolecularFeature">
        <MSDetails p="+" />
        <Device type="TimeOfFlight" />
        <MSPeaks>
          <p rt="14.826" x="310.2376" y="131287.30" v="938238" z="1" s="M+H" />
          <p rt="14.821" x="619.4672" y="2179.45" v="9852" z="1" s="2M+H" />
          <p rt="14.813" x="620.4640" y="1109.01" v="4380" z="1" s="2M+H+1" />
        </MSPeaks>
      </Spectrum>
    </Compound>
    <Compound algo="FindByMolecularFeature">
      <Location m="291.2198" rt="14.829" y="189701" v="2010399" />
      <Spectrum type="MFE" cpdAlgo="FindByMolecularFeature">
        <MSDetails p="+" />
        <Device type="TimeOfFlight" />
        <MSPeaks>
          <p rt="14.830" x="292.2271" y="189701.00" v="1552556" z="1" s="M+H" />
          <p rt="14.824" x="293.2272" y="62679.49" v="314858" z="1" s="M+H+1" />
          <p rt="14.843" x="294.2149" y="11004.33" v="142984" z="1" s="M+H+2" />
        </MSPeaks>
      </Spectrum>
    </Compound>
    <Compound algo="FindByMolecularFeature">
      <Location m="503.2055" rt="14.880" y="273567" v="5972614" />
      <Spectrum type="MFE" cpdAlgo="FindByMolecularFeature">
        <MSDetails p="+" />
        <Device type="TimeOfFlight" />
        <MSPeaks>
          <p rt="14.880" x="504.2128" y="273567.34" v="2778664" z="1" s="M+H" />
          <p rt="14.878" x="505.2158" y="64314.61" v="644405" z="1" s="M+H+1" />
          <p rt="14.880" x="506.2104" y="176612.69" v="1796758" z="1" s="M+H+2" />
          <p rt="14.881" x="507.2132" y="42000.26" v="425864" z="1" s="M+H+3" />
          <p rt="14.877" x="508.2087" y="31982.46" v="326923" z="1" s="M+H+4" />
        </MSPeaks>
      </Spectrum>
    </Compound>
    <Compound algo="FindByMolecularFeature">
      <Location m="269.2354" rt="14.900" y="54540" v="551095" />
      <Spectrum type="MFE" cpdAlgo="FindByMolecularFeature">
        <MSDetails p="+" />
        <Device type="TimeOfFlight" />
        <MSPeaks>
          <p rt="14.901" x="270.2427" y="54540.30" v="461015" z="1" s="M+H" />
          <p rt="14.894" x="271.2455" y="9095.91" v="82018" z="1" s="M+H+1" />
          <p rt="14.885" x="272.2513" y="1012.36" v="8062" z="1" s="M+H+2" />
        </MSPeaks>
      </Spectrum>
    </Compound>
    <Compound algo="FindByMolecularFeature">
      <Location m="251.2251" rt="14.918" y="83535" v="751529" />
      <Spectrum type="MFE" cpdAlgo="FindByMolecularFeature">
        <MSDetails p="+" />
        <Device type="TimeOfFlight" />
        <MSPeaks>
          <p rt="14.917" x="252.2324" y="83534.52" v="633959" z="1" s="M+H" />
          <p rt="14.922" x="253.2348" y="17089.90" v="117570" z="1" s="M+H+1" />
        </MSPeaks>
      </Spectrum>
    </Compound>
    <Compound algo="FindByMolecularFeature">
      <Location m="262.2297" rt="14.959" y="162647" v="1554565" />
      <Spectrum type="MFE" cpdAlgo="FindByMolecularFeature">
        <MSDetails p="+" />
        <Device type="TimeOfFlight" />
        <MSPeaks>
          <p rt="14.959" x="263.2370" y="162646.50" v="1272875" z="1" s="M+H" />
          <p rt="14.957" x="264.2401" y="31738.63" v="240145" z="1" s="M+H+1" />
          <p rt="14.954" x="265.2429" y="5743.95" v="41545" z="1" s="M+H+2" />
        </MSPeaks>
      </Spectrum>
    </Compound>
    <Compound algo="FindByMolecularFeature">
      <Location m="279.2568" rt="14.959" y="1449478" v="14374460" />
      <Spectrum type="MFE" cpdAlgo="FindByMolecularFeature">
        <MSDetails p="+" />
        <Device type="TimeOfFlight" />
        <MSPeaks>
          <p rt="14.959" x="280.2641" y="1449478.00" v="11703928" z="1" s="M+H" />
          <p rt="14.962" x="281.2670" y="295559.19" v="2372434" z="1" s="M+H+1" />
          <p rt="14.963" x="282.2687" y="38404.70" v="278661" z="1" s="M+H+2" />
          <p rt="14.962" x="559.5200" y="1559.30" v="8343" z="1" s="2M+H" />
          <p rt="14.941" x="560.5232" y="711.87" v="1375" z="1" s="2M+H+1" />
        </MSPeaks>
      </Spectrum>
    </Compound>
    <Compound algo="FindByMolecularFeature">
      <Location m="319.2489" rt="14.960" y="160000" v="1662606" />
      <Spectrum type="MFE" cpdAlgo="FindByMolecularFeature">
        <MSDetails p="+" />
        <Device type="TimeOfFlight" />
        <MSPeaks>
          <p rt="14.960" x="320.2562" y="160000.34" v="1358116" z="1" s="M+H" />
          <p rt="14.960" x="321.2593" y="32944.95" v="278846" z="1" s="M+H+1" />
          <p rt="14.955" x="322.2623" y="3072.88" v="25644" z="1" s="M+H+2" />
        </MSPeaks>
      </Spectrum>
    </Compound>
    <Compound algo="FindByMolecularFeature">
      <Location m="244.2190" rt="14.960" y="59269" v="539975" />
      <Spectrum type="MFE" cpdAlgo="FindByMolecularFeature">
        <MSDetails p="+" />
        <Device type="TimeOfFlight" />
        <MSPeaks>
          <p rt="14.995" x="123.1166" y="3295.93" v="26755" z="2" s="M+2H" />
          <p rt="14.957" x="245.2263" y="59269.02" v="427202" z="1" s="M+H" />
          <p rt="14.956" x="246.2295" y="10775.83" v="76652" z="1" s="M+H+1" />
          <p rt="14.992" x="247.2339" y="2273.35" v="9366" z="1" s="M+H+2" />
        </MSPeaks>
      </Spectrum>
    </Compound>
    <Compound algo="FindByMolecularFeature">
      <Location m="352.2613" rt="15.032" y="61993" v="1067823" />
      <Spectrum type="MFE" cpdAlgo="FindByMolecularFeature">
        <MSDetails p="+" />
        <Device type="TimeOfFlight" />
        <MSPeaks>
          <p rt="15.034" x="353.2686" y="61992.70" v="860035" z="1" s="M+H" />
          <p rt="15.034" x="354.2718" y="13135.80" v="186931" z="1" s="M+H+1" />
          <p rt="15.008" x="355.2800" y="2435.86" v="20857" z="1" s="M+H+2" />
        </MSPeaks>
      </Spectrum>
    </Compound>
    <Compound algo="FindByMolecularFeature">
      <Location m="311.2459" rt="15.036" y="51275" v="434207" />
      <Spectrum type="MFE" cpdAlgo="FindByMolecularFeature">
        <MSDetails p="+" />
        <Device type="TimeOfFlight" />
        <MSPeaks>
          <p rt="15.035" x="312.2532" y="51275.29" v="366527" z="1" s="M+H" />
          <p rt="15.037" x="313.2544" y="11612.34" v="67679" z="1" s="M+H+1" />
        </MSPeaks>
      </Spectrum>
    </Compound>
    <Compound algo="FindByMolecularFeature">
      <Location m="401.3507" rt="15.186" y="89832" v="646112" />
      <Spectrum type="MFE" cpdAlgo="FindByMolecularFeature">
        <MSDetails p="+" />
        <Device type="TimeOfFlight" />
        <MSPeaks>
          <p rt="15.185" x="402.3579" y="89832.44" v="469957" z="1" s="M+H" />
          <p rt="15.190" x="403.3597" y="25522.13" v="144100" z="1" s="M+H+1" />
          <p rt="15.198" x="404.3594" y="5054.06" v="27851" z="1" s="M+H+2" />
          <p rt="15.176" x="405.3597" y="823.17" v="4203" z="1" s="M+H+3" />
        </MSPeaks>
      </Spectrum>
    </Compound>
    <Compound algo="FindByMolecularFeature">
      <Location m="381.2883" rt="15.201" y="68927" v="640590" />
      <Spectrum type="MFE" cpdAlgo="FindByMolecularFeature">
        <MSDetails p="+" />
        <Device type="TimeOfFlight" />
        <MSPeaks>
          <p rt="15.200" x="382.2955" y="68926.70" v="498483" z="1" s="M+H" />
          <p rt="15.202" x="383.2987" y="16401.36" v="117327" z="1" s="M+H+1" />
          <p rt="15.209" x="384.3007" y="3318.38" v="24780" z="1" s="M+H+2" />
        </MSPeaks>
      </Spectrum>
    </Compound>
    <Compound algo="FindByMolecularFeature">
      <Location m="276.2096" rt="15.212" y="759365" v="9440364" />
      <Spectrum type="MFE" cpdAlgo="FindByMolecularFeature">
        <MSDetails p="+" />
        <Device type="TimeOfFlight" />
        <MSPeaks>
          <p rt="15.212" x="277.2169" y="759364.50" v="7655554" z="1" s="M+H" />
          <p rt="15.211" x="278.2201" y="155110.09" v="1596412" z="1" s="M+H+1" />
          <p rt="15.225" x="553.4248" y="8375.38" v="64365" z="1" s="2M+H" />
          <p rt="15.222" x="554.4282" y="3540.24" v="25482" z="1" s="2M+H+1" />
          <p rt="15.228" x="555.4293" y="905.75" v="4353" z="1" s="2M+H+2" />
        </MSPeaks>
      </Spectrum>
    </Compound>
    <Compound algo="FindByMolecularFeature">
      <Location m="311.2459" rt="15.214" y="63950" v="564444" />
      <Spectrum type="MFE" cpdAlgo="FindByMolecularFeature">
        <MSDetails p="+" />
        <Device type="TimeOfFlight" />
        <MSPeaks>
          <p rt="15.214" x="312.2532" y="63949.55" v="452775" z="1" s="M+H" />
          <p rt="15.213" x="313.2531" y="15129.15" v="111669" z="1" s="M+H+1" />
        </MSPeaks>
      </Spectrum>
    </Compound>
    <Compound algo="FindByMolecularFeature">
      <Location m="280.2416" rt="15.231" y="283166" v="2058940" />
      <Spectrum type="MFE" cpdAlgo="FindByMolecularFeature">
        <MSDetails p="+" />
        <Device type="TimeOfFlight" />
        <MSPeaks>
          <p rt="15.230" x="281.2489" y="283165.56" v="1674911" z="1" s="M+H" />
          <p rt="15.236" x="282.2510" y="50655.25" v="343126" z="1" s="M+H+1" />
          <p rt="15.214" x="283.2591" y="6287.51" v="40903" z="1" s="M+H+2" />
        </MSPeaks>
      </Spectrum>
    </Compound>
    <Compound algo="FindByMolecularFeature">
      <Location m="338.2434" rt="15.234" y="65622" v="537441" />
      <Spectrum type="MFE" cpdAlgo="FindByMolecularFeature">
        <MSDetails p="+" />
        <Device type="TimeOfFlight" />
        <MSPeaks>
          <p rt="15.234" x="339.2507" y="65622.30" v="418443" z="1" s="M+H" />
          <p rt="15.236" x="340.2543" y="13691.12" v="87116" z="1" s="M+H+1" />
          <p rt="15.225" x="341.2513" y="4471.60" v="31882" z="1" s="M+H+2" />
        </MSPeaks>
      </Spectrum>
    </Compound>
    <Compound algo="FindByMolecularFeature">
      <Location m="293.2354" rt="15.236" y="104017" v="1330380" />
      <Spectrum type="MFE" cpdAlgo="FindByMolecularFeature">
        <MSDetails p="+" />
        <Device type="TimeOfFlight" />
        <MSPeaks>
          <p rt="15.238" x="294.2427" y="104017.22" v="1002341" z="1" s="M+H" />
          <p rt="15.228" x="295.2399" y="29411.22" v="288659" z="1" s="M+H+1" />
          <p rt="15.224" x="296.2296" y="7233.05" v="39380" z="1" s="M+H+2" />
        </MSPeaks>
      </Spectrum>
    </Compound>
    <Compound algo="FindByMolecularFeature">
      <Location m="298.2508" rt="15.239" y="66000" v="602447" />
      <Spectrum type="MFE" cpdAlgo="FindByMolecularFeature">
        <MSDetails p="+" />
        <Device type="TimeOfFlight" />
        <MSPeaks>
          <p rt="15.240" x="299.2580" y="65999.81" v="492512" z="1" s="M+H" />
          <p rt="15.238" x="300.2615" y="12986.57" v="98056" z="1" s="M+H+1" />
          <p rt="15.236" x="301.2639" y="2032.14" v="11879" z="1" s="M+H+2" />
        </MSPeaks>
      </Spectrum>
    </Compound>
    <Compound algo="FindByMolecularFeature">
      <Location m="336.2281" rt="15.241" y="155766" v="1262062" />
      <Spectrum type="MFE" cpdAlgo="FindByMolecularFeature">
        <MSDetails p="+" />
        <Device type="TimeOfFlight" />
        <MSPeaks>
          <p rt="15.242" x="169.1221" y="10995.24" v="72270" z="2" s="M+2H" />
          <p rt="15.242" x="337.2352" y="155766.44" v="992969" z="1" s="M+H" />
          <p rt="15.241" x="338.2386" y="31482.64" v="196823" z="1" s="M+H+1" />
        </MSPeaks>
      </Spectrum>
    </Compound>
    <Compound algo="FindByMolecularFeature">
      <Location m="296.2357" rt="15.244" y="114993" v="1013359" />
      <Spectrum type="MFE" cpdAlgo="FindByMolecularFeature">
        <MSDetails p="+" />
        <Device type="TimeOfFlight" />
        <MSPeaks>
          <p rt="15.243" x="297.2429" y="114993.46" v="844982" z="1" s="M+H" />
          <p rt="15.244" x="298.2459" y="23690.44" v="168377" z="1" s="M+H+1" />
        </MSPeaks>
      </Spectrum>
    </Compound>
    <Compound algo="FindByMolecularFeature">
      <Location m="368.2563" rt="15.247" y="76111" v="651575" />
      <Spectrum type="MFE" cpdAlgo="FindByMolecularFeature">
        <MSDetails p="+" />
        <Device type="TimeOfFlight" />
        <MSPeaks>
          <p rt="15.247" x="369.2636" y="76110.95" v="508450" z="1" s="M+H" />
          <p rt="15.247" x="370.2671" y="18306.71" v="119471" z="1" s="M+H+1" />
          <p rt="15.239" x="371.2704" y="3643.90" v="23654" z="1" s="M+H+2" />
        </MSPeaks>
      </Spectrum>
    </Compound>
    <Compound algo="FindByMolecularFeature">
      <Location m="390.2384" rt="15.248" y="186279" v="1607809" />
      <Spectrum type="MFE" cpdAlgo="FindByMolecularFeature">
        <MSDetails p="+" />
        <Device type="TimeOfFlight" />
        <MSPeaks>
          <p rt="15.249" x="391.2456" y="186278.88" v="1249639" z="1" s="M+H" />
          <p rt="15.249" x="392.2491" y="41474.41" v="276648" z="1" s="M+H+1" />
          <p rt="15.224" x="393.2583" y="12445.76" v="81521" z="1" s="M+H+2" />
        </MSPeaks>
      </Spectrum>
    </Compound>
    <Compound algo="FindByMolecularFeature">
      <Location m="350.2463" rt="15.248" y="522626" v="4298609" />
      <Spectrum type="MFE" cpdAlgo="FindByMolecularFeature">
        <MSDetails p="+" />
        <Device type="TimeOfFlight" />
        <MSPeaks>
          <p rt="15.248" x="351.2536" y="522626.44" v="3427263" z="1" s="M+H" />
          <p rt="15.248" x="352.2565" y="115141.73" v="752054" z="1" s="M+H+1" />
          <p rt="15.246" x="353.2640" y="20460.42" v="103853" z="1" s="M+H+2" />
          <p rt="15.243" x="354.2688" y="3041.62" v="15439" z="1" s="M+H+3" />
        </MSPeaks>
      </Spectrum>
    </Compound>
    <Compound algo="FindByMolecularFeature">
      <Location m="199.1937" rt="15.313" y="169958" v="1626660" />
      <Spectrum type="MFE" cpdAlgo="FindByMolecularFeature">
        <MSDetails p="+" />
        <Device type="TimeOfFlight" />
        <MSPeaks>
          <p rt="15.313" x="200.2010" y="169957.72" v="1417804" z="1" s="M+H" />
          <p rt="15.314" x="201.2042" y="23033.87" v="191829" z="1" s="M+H+1" />
          <p rt="15.316" x="202.2070" y="2307.32" v="17027" z="1" s="M+H+2" />
        </MSPeaks>
      </Spectrum>
    </Compound>
    <Compound algo="FindByMolecularFeature">
      <Location m="244.2190" rt="15.341" y="54129" v="544731" />
      <Spectrum type="MFE" cpdAlgo="FindByMolecularFeature">
        <MSDetails p="+" />
        <Device type="TimeOfFlight" />
        <MSPeaks>
          <p rt="15.340" x="245.2262" y="54129.18" v="474072" z="1" s="M+H" />
          <p rt="15.343" x="246.2296" y="9868.92" v="53305" z="1" s="M+H+1" />
          <p rt="15.357" x="247.2321" y="1995.96" v="17354" z="1" s="M+H+2" />
        </MSPeaks>
      </Spectrum>
    </Compound>
    <Compound algo="FindByMolecularFeature">
      <Location m="262.2297" rt="15.350" y="160691" v="1404389" />
      <Spectrum type="MFE" cpdAlgo="FindByMolecularFeature">
        <MSDetails p="+" />
        <Device type="TimeOfFlight" />
        <MSPeaks>
          <p rt="15.350" x="263.2370" y="160690.78" v="1147722" z="1" s="M+H" />
          <p rt="15.351" x="264.2401" y="31548.99" v="223438" z="1" s="M+H+1" />
          <p rt="15.361" x="265.2437" y="5086.22" v="33230" z="1" s="M+H+2" />
        </MSPeaks>
      </Spectrum>
    </Compound>
    <Compound algo="FindByMolecularFeature">
      <Location m="319.2490" rt="15.351" y="180817" v="1502574" />
      <Spectrum type="MFE" cpdAlgo="FindByMolecularFeature">
        <MSDetails p="+" />
        <Device type="TimeOfFlight" />
        <MSPeaks>
          <p rt="15.351" x="320.2562" y="180817.06" v="1230089" z="1" s="M+H" />
          <p rt="15.351" x="321.2594" y="36198.24" v="244466" z="1" s="M+H+1" />
          <p rt="15.344" x="322.2645" y="3836.01" v="28018" z="1" s="M+H+2" />
        </MSPeaks>
      </Spectrum>
    </Compound>
    <Compound algo="FindByMolecularFeature">
      <Location m="279.2568" rt="15.353" y="1338425" v="11034538" />
      <Spectrum type="MFE" cpdAlgo="FindByMolecularFeature">
        <MSDetails p="+" />
        <Device type="TimeOfFlight" />
        <MSPeaks>
          <p rt="15.353" x="280.2641" y="1338425.13" v="8930256" z="1" s="M+H" />
          <p rt="15.351" x="281.2662" y="276589.69" v="1846040" z="1" s="M+H+1" />
          <p rt="15.363" x="282.2658" y="24963.29" v="128250" z="1" s="M+H+2" />
          <p rt="15.351" x="559.5199" y="8703.59" v="47362" z="1" s="2M+H" />
          <p rt="15.353" x="560.5227" y="3240.36" v="17634" z="1" s="2M+H+1" />
        </MSPeaks>
      </Spectrum>
    </Compound>
    <Compound algo="FindByMolecularFeature">
      <Location m="292.2040" rt="15.376" y="186190" v="2138203" />
      <Spectrum type="MFE" cpdAlgo="FindByMolecularFeature">
        <MSDetails p="+" />
        <Device type="TimeOfFlight" />
        <MSPeaks>
          <p rt="15.376" x="293.2113" y="186190.19" v="1773924" z="1" s="M+H" />
          <p rt="15.374" x="294.2143" y="38175.06" v="364278" z="1" s="M+H+1" />
        </MSPeaks>
      </Spectrum>
    </Compound>
    <Compound algo="FindByMolecularFeature">
      <Location m="357.1942" rt="15.506" y="206377" v="2007467" />
      <Spectrum type="MFE" cpdAlgo="FindByMolecularFeature">
        <MSDetails p="+" />
        <Device type="TimeOfFlight" />
        <MSPeaks>
          <p rt="15.506" x="358.2015" y="206377.44" v="1588575" z="1" s="M+H" />
          <p rt="15.505" x="359.2047" y="47027.42" v="365243" z="1" s="M+H+1" />
          <p rt="15.508" x="360.2075" y="6829.99" v="50866" z="1" s="M+H+2" />
          <p rt="15.505" x="361.2081" y="373.76" v="2783" z="1" s="M+H+3" />
        </MSPeaks>
      </Spectrum>
    </Compound>
    <Compound algo="FindByMolecularFeature">
      <Location m="319.2488" rt="15.512" y="110612" v="720323" />
      <Spectrum type="MFE" cpdAlgo="FindByMolecularFeature">
        <MSDetails p="+" />
        <Device type="TimeOfFlight" />
        <MSPeaks>
          <p rt="15.512" x="320.2561" y="110611.98" v="600985" z="1" s="M+H" />
          <p rt="15.513" x="321.2592" y="21964.53" v="119338" z="1" s="M+H+1" />
        </MSPeaks>
      </Spectrum>
    </Compound>
    <Compound algo="FindByMolecularFeature">
      <Location m="279.2567" rt="15.516" y="1125172" v="7914781" />
      <Spectrum type="MFE" cpdAlgo="FindByMolecularFeature">
        <MSDetails p="+" />
        <Device type="TimeOfFlight" />
        <MSPeaks>
          <p rt="15.516" x="280.2640" y="1125172.13" v="6390446" z="1" s="M+H" />
          <p rt="15.518" x="281.2669" y="215566.55" v="1224321" z="1" s="M+H+1" />
          <p rt="15.514" x="282.2702" y="28007.57" v="159069" z="1" s="M+H+2" />
          <p rt="15.524" x="559.5195" y="9465.42" v="47785" z="1" s="2M+H" />
          <p rt="15.521" x="560.5231" y="3525.54" v="19316" z="1" s="2M+H+1" />
          <p rt="15.528" x="561.5254" y="952.58" v="3372" z="1" s="2M+H+2" />
        </MSPeaks>
      </Spectrum>
    </Compound>
    <Compound algo="FindByMolecularFeature">
      <Location m="283.3240" rt="15.538" y="147838" v="2318978" />
      <Spectrum type="MFE" cpdAlgo="FindByMolecularFeature">
        <MSDetails p="+" />
        <Device type="TimeOfFlight" />
        <MSPeaks>
          <p rt="15.538" x="284.3313" y="147838.05" v="1936889" z="1" s="M+H" />
          <p rt="15.536" x="285.3345" y="31085.95" v="382089" z="1" s="M+H+1" />
        </MSPeaks>
      </Spectrum>
    </Compound>
    <Compound algo="FindByMolecularFeature">
      <Location m="279.2567" rt="15.621" y="1054321" v="8494860" />
      <Spectrum type="MFE" cpdAlgo="FindByMolecularFeature">
        <MSDetails p="+" />
        <Device type="TimeOfFlight" />
        <MSPeaks>
          <p rt="15.621" x="280.2640" y="1054321.25" v="6950309" z="1" s="M+H" />
          <p rt="15.619" x="281.2669" y="201716.36" v="1275572" z="1" s="M+H+1" />
          <p rt="15.626" x="282.2706" y="23607.65" v="178456" z="1" s="M+H+2" />
          <p rt="15.622" x="559.5195" y="7012.18" v="33709" z="1" s="2M+H" />
          <p rt="15.621" x="560.5224" y="2462.89" v="11552" z="1" s="2M+H+1" />
        </MSPeaks>
      </Spectrum>
    </Compound>
    <Compound algo="FindByMolecularFeature">
      <Location m="274.1932" rt="15.836" y="128956" v="1795336" />
      <Spectrum type="MFE" cpdAlgo="FindByMolecularFeature">
        <MSDetails p="+" />
        <Device type="TimeOfFlight" />
        <MSPeaks>
          <p rt="15.837" x="275.2005" y="128955.84" v="1501116" z="1" s="M+H" />
          <p rt="15.835" x="276.2039" y="25204.35" v="294221" z="1" s="M+H+1" />
        </MSPeaks>
      </Spectrum>
    </Compound>
    <Compound algo="FindByMolecularFeature">
      <Location m="218.1670" rt="15.843" y="124343" v="1126978" />
      <Spectrum type="MFE" cpdAlgo="FindByMolecularFeature">
        <MSDetails p="+" />
        <Device type="TimeOfFlight" />
        <MSPeaks>
          <p rt="15.844" x="219.1743" y="124342.84" v="948312" z="1" s="M+H" />
          <p rt="15.841" x="220.1774" y="21715.14" v="167246" z="1" s="M+H+1" />
          <p rt="15.848" x="221.1823" y="1636.18" v="11420" z="1" s="M+H+2" />
        </MSPeaks>
      </Spectrum>
    </Compound>
    <Compound algo="FindByMolecularFeature">
      <Location m="335.2436" rt="15.861" y="91482" v="712411" />
      <Spectrum type="MFE" cpdAlgo="FindByMolecularFeature">
        <MSDetails p="+" />
        <Device type="TimeOfFlight" />
        <MSPeaks>
          <p rt="15.861" x="336.2509" y="91481.55" v="590607" z="1" s="M+H" />
          <p rt="15.864" x="337.2557" y="21914.06" v="121804" z="1" s="M+H+1" />
        </MSPeaks>
      </Spectrum>
    </Compound>
    <Compound algo="FindByMolecularFeature">
      <Location m="185.1416" rt="15.863" y="167154" v="1200178" />
      <Spectrum type="MFE" cpdAlgo="FindByMolecularFeature">
        <MSDetails p="+" />
        <Device type="TimeOfFlight" />
        <MSPeaks>
          <p rt="15.863" x="186.1489" y="167154.39" v="1054749" z="1" s="M+H" />
          <p rt="15.866" x="187.1517" y="19665.69" v="127649" z="1" s="M+H+1" />
          <p rt="15.856" x="188.1531" y="2072.36" v="17780" z="1" s="M+H+2" />
        </MSPeaks>
      </Spectrum>
    </Compound>
    <Compound algo="FindByMolecularFeature">
      <Location m="308.1989" rt="15.911" y="83064" v="677187" />
      <Spectrum type="MFE" cpdAlgo="FindByMolecularFeature">
        <MSDetails p="+" />
        <Device type="TimeOfFlight" />
        <MSPeaks>
          <p rt="15.911" x="309.2062" y="83064.20" v="555028" z="1" s="M+H" />
          <p rt="15.912" x="310.2101" y="17499.11" v="122160" z="1" s="M+H+1" />
        </MSPeaks>
      </Spectrum>
    </Compound>
    <Compound algo="FindByMolecularFeature">
      <Location m="192.1150" rt="15.915" y="142956" v="1233872" />
      <Spectrum type="MFE" cpdAlgo="FindByMolecularFeature">
        <MSDetails p="+" />
        <Device type="TimeOfFlight" />
        <MSPeaks>
          <p rt="15.915" x="193.1223" y="142956.28" v="1044685" z="1" s="M+H" />
          <p rt="15.917" x="194.1237" y="28344.14" v="189187" z="1" s="M+H+1" />
        </MSPeaks>
      </Spectrum>
    </Compound>
    <Compound algo="FindByMolecularFeature">
      <Location m="295.2517" rt="16.025" y="1732262" v="19058878" />
      <Spectrum type="MFE" cpdAlgo="FindByMolecularFeature">
        <MSDetails p="+" />
        <Device type="TimeOfFlight" />
        <MSPeaks>
          <p rt="16.025" x="296.2589" y="1732261.63" v="15223332" z="1" s="M+H" />
          <p rt="16.026" x="297.2621" y="376366.69" v="3268906" z="1" s="M+H+1" />
          <p rt="16.024" x="298.2649" y="41817.81" v="364355" z="1" s="M+H+2" />
          <p rt="16.029" x="299.2670" y="1922.27" v="16469" z="1" s="M+H+3" />
          <p rt="16.026" x="591.5097" y="9993.17" v="61012" z="1" s="2M+H" />
          <p rt="16.027" x="592.5120" y="4164.80" v="24927" z="1" s="2M+H+1" />
          <p rt="16.032" x="593.5206" y="1408.25" v="6969" z="1" s="2M+H+2" />
        </MSPeaks>
      </Spectrum>
    </Compound>
    <Compound algo="FindByMolecularFeature">
      <Location m="317.2335" rt="16.030" y="388510" v="4527329" />
      <Spectrum type="MFE" cpdAlgo="FindByMolecularFeature">
        <MSDetails p="+" />
        <Device type="TimeOfFlight" />
        <MSPeaks>
          <p rt="16.031" x="318.2408" y="388509.84" v="3796066" z="1" s="M+H" />
          <p rt="16.028" x="319.2438" y="71371.05" v="683146" z="1" s="M+H+1" />
          <p rt="16.009" x="320.2520" y="5872.73" v="48116" z="1" s="M+H+2" />
        </MSPeaks>
      </Spectrum>
    </Compound>
    <Compound algo="FindByMolecularFeature">
      <Location m="335.2437" rt="16.075" y="115940" v="1209985" />
      <Spectrum type="MFE" cpdAlgo="FindByMolecularFeature">
        <MSDetails p="+" />
        <Device type="TimeOfFlight" />
        <MSPeaks>
          <p rt="16.079" x="336.2509" y="115940.45" v="1069804" z="1" s="M+H" />
          <p rt="16.057" x="337.2593" y="21308.77" v="140181" z="1" s="M+H+1" />
        </MSPeaks>
      </Spectrum>
    </Compound>
    <Compound algo="FindByMolecularFeature">
      <Location m="171.1258" rt="16.090" y="50526" v="491586" />
      <Spectrum type="MFE" cpdAlgo="FindByMolecularFeature">
        <MSDetails p="+" />
        <Device type="TimeOfFlight" />
        <MSPeaks>
          <p rt="16.091" x="172.1331" y="50525.69" v="437340" z="1" s="M+H" />
          <p rt="16.086" x="173.1353" y="6183.75" v="54246" z="1" s="M+H+1" />
        </MSPeaks>
      </Spectrum>
    </Compound>
    <Compound algo="FindByMolecularFeature">
      <Location m="154.0994" rt="16.091" y="59397" v="1410785" />
      <Spectrum type="MFE" cpdAlgo="FindByMolecularFeature">
        <MSDetails p="+" />
        <Device type="TimeOfFlight" />
        <MSPeaks>
          <p rt="16.090" x="155.1066" y="16726.36" v="140987" z="1" s="M+H" />
          <p rt="16.119" x="156.1079" y="1558.87" v="19022" z="1" s="M+H+1" />
          <p rt="16.091" x="309.2062" y="59397.28" v="522348" z="1" s="2M+H" />
          <p rt="16.089" x="310.2109" y="12540.58" v="103040" z="1" s="2M+H+1" />
        </MSPeaks>
      </Spectrum>
    </Compound>
    <Compound algo="FindByMolecularFeature">
      <Location m="290.1883" rt="16.092" y="59064" v="595846" />
      <Spectrum type="MFE" cpdAlgo="FindByMolecularFeature">
        <MSDetails p="+" />
        <Device type="TimeOfFlight" />
        <MSPeaks>
          <p rt="16.093" x="291.1956" y="59063.79" v="499040" z="1" s="M+H" />
          <p rt="16.091" x="292.1995" y="11760.88" v="96807" z="1" s="M+H+1" />
        </MSPeaks>
      </Spectrum>
    </Compound>
    <Compound algo="FindByMolecularFeature">
      <Location m="274.1933" rt="16.114" y="174977" v="1552310" />
      <Spectrum type="MFE" cpdAlgo="FindByMolecularFeature">
        <MSDetails p="+" />
        <Device type="TimeOfFlight" />
        <MSPeaks>
          <p rt="16.114" x="275.2006" y="174977.48" v="1291900" z="1" s="M+H" />
          <p rt="16.115" x="276.2038" y="35270.50" v="260410" z="1" s="M+H+1" />
        </MSPeaks>
      </Spectrum>
    </Compound>
    <Compound algo="FindByMolecularFeature">
      <Location m="292.2039" rt="16.116" y="158510" v="1431073" />
      <Spectrum type="MFE" cpdAlgo="FindByMolecularFeature">
        <MSDetails p="+" />
        <Device type="TimeOfFlight" />
        <MSPeaks>
          <p rt="16.116" x="293.2112" y="158510.25" v="1202630" z="1" s="M+H" />
          <p rt="16.115" x="294.2152" y="30586.47" v="228443" z="1" s="M+H+1" />
        </MSPeaks>
      </Spectrum>
    </Compound>
    <Compound algo="FindByMolecularFeature">
      <Location m="354.2770" rt="16.204" y="66360" v="760666" />
      <Spectrum type="MFE" cpdAlgo="FindByMolecularFeature">
        <MSDetails p="+" />
        <Device type="TimeOfFlight" />
        <MSPeaks>
          <p rt="16.205" x="355.2843" y="66359.82" v="602609" z="1" s="M+H" />
          <p rt="16.202" x="356.2877" y="16139.68" v="148408" z="1" s="M+H+1" />
          <p rt="16.202" x="709.5583" y="1035.66" v="4824" z="1" s="2M+H" />
        </MSPeaks>
      </Spectrum>
    </Compound>
    <Compound algo="FindByMolecularFeature">
      <Location m="394.2697" rt="16.213" y="108503" v="1100480" />
      <Spectrum type="MFE" cpdAlgo="FindByMolecularFeature">
        <MSDetails p="+" />
        <Device type="TimeOfFlight" />
        <MSPeaks>
          <p rt="16.213" x="395.2770" y="108503.30" v="875014" z="1" s="M+H" />
          <p rt="16.212" x="396.2801" y="24173.04" v="194831" z="1" s="M+H+1" />
          <p rt="16.203" x="397.2839" y="4358.15" v="30635" z="1" s="M+H+2" />
        </MSPeaks>
      </Spectrum>
    </Compound>
    <Compound algo="FindByMolecularFeature">
      <Location m="225.2093" rt="16.254" y="153569" v="1445364" />
      <Spectrum type="MFE" cpdAlgo="FindByMolecularFeature">
        <MSDetails p="+" />
        <Device type="TimeOfFlight" />
        <MSPeaks>
          <p rt="16.255" x="226.2166" y="153569.09" v="1252142" z="1" s="M+H" />
          <p rt="16.253" x="227.2200" y="23868.58" v="193222" z="1" s="M+H+1" />
        </MSPeaks>
      </Spectrum>
    </Compound>
    <Compound algo="FindByMolecularFeature">
      <Location m="317.2336" rt="16.261" y="345869" v="2193286" />
      <Spectrum type="MFE" cpdAlgo="FindByMolecularFeature">
        <MSDetails p="+" />
        <Device type="TimeOfFlight" />
        <MSPeaks>
          <p rt="16.261" x="318.2408" y="345869.03" v="1852099" z="1" s="M+H" />
          <p rt="16.258" x="319.2436" y="64939.45" v="314124" z="1" s="M+H+1" />
          <p rt="16.254" x="320.2496" y="5638.32" v="27063" z="1" s="M+H+2" />
        </MSPeaks>
      </Spectrum>
    </Compound>
    <Compound algo="FindByMolecularFeature">
      <Location m="250.2296" rt="16.262" y="59996" v="355305" />
      <Spectrum type="MFE" cpdAlgo="FindByMolecularFeature">
        <MSDetails p="+" />
        <Device type="TimeOfFlight" />
        <MSPeaks>
          <p rt="16.263" x="251.2368" y="59996.37" v="305119" z="1" s="M+H" />
          <p rt="16.258" x="252.2401" y="10335.71" v="44755" z="1" s="M+H+1" />
          <p rt="16.252" x="253.2429" y="1633.76" v="5431" z="1" s="M+H+2" />
        </MSPeaks>
      </Spectrum>
    </Compound>
    <Compound algo="FindByMolecularFeature">
      <Location m="295.2517" rt="16.262" y="1441079" v="9286460" />
      <Spectrum type="MFE" cpdAlgo="FindByMolecularFeature">
        <MSDetails p="+" />
        <Device type="TimeOfFlight" />
        <MSPeaks>
          <p rt="16.262" x="296.2589" y="1441079.00" v="7397269" z="1" s="M+H" />
          <p rt="16.262" x="297.2621" y="296327.78" v="1577215" z="1" s="M+H+1" />
          <p rt="16.265" x="298.2662" y="32420.39" v="182275" z="1" s="M+H+2" />
          <p rt="16.269" x="299.2710" y="3641.12" v="21310" z="1" s="M+H+3" />
          <p rt="16.265" x="591.5099" y="7680.08" v="35499" z="1" s="2M+H" />
          <p rt="16.266" x="592.5128" y="3299.04" v="14694" z="1" s="2M+H+1" />
          <p rt="16.265" x="593.5179" y="952.78" v="4003" z="1" s="2M+H+2" />
        </MSPeaks>
      </Spectrum>
    </Compound>
    <Compound algo="FindByMolecularFeature">
      <Location m="367.3452" rt="16.297" y="60196" v="562157" />
      <Spectrum type="MFE" cpdAlgo="FindByMolecularFeature">
        <MSDetails p="+" />
        <Device type="TimeOfFlight" />
        <MSPeaks>
          <p rt="16.297" x="368.3525" y="60195.61" v="445625" z="1" s="M+H" />
          <p rt="16.296" x="369.3555" y="15406.67" v="106535" z="1" s="M+H+1" />
          <p rt="16.301" x="370.3582" y="2261.49" v="9997" z="1" s="M+H+2" />
        </MSPeaks>
      </Spectrum>
    </Compound>
    <Compound algo="FindByMolecularFeature">
      <Location m="325.3711" rt="16.352" y="187084" v="1442271" />
      <Spectrum type="MFE" cpdAlgo="FindByMolecularFeature">
        <MSDetails p="+" />
        <Device type="TimeOfFlight" />
        <MSPeaks>
          <p rt="16.352" x="326.3784" y="187083.53" v="1156761" z="1" s="M+H" />
          <p rt="16.352" x="327.3815" y="43637.93" v="255695" z="1" s="M+H+1" />
          <p rt="16.348" x="328.3847" y="5181.72" v="29816" z="1" s="M+H+2" />
        </MSPeaks>
      </Spectrum>
    </Compound>
    <Compound algo="FindByMolecularFeature">
      <Location m="612.4842" rt="16.384" y="61593" v="516912" />
      <Spectrum type="MFE" cpdAlgo="FindByMolecularFeature">
        <MSDetails p="+" />
        <Device type="TimeOfFlight" />
        <MSPeaks>
          <p rt="16.385" x="613.4915" y="61593.09" v="341253" z="1" s="M+H" />
          <p rt="16.385" x="614.4939" y="23613.89" v="132843" z="1" s="M+H+1" />
          <p rt="16.386" x="615.4973" y="6761.54" v="38196" z="1" s="M+H+2" />
          <p rt="16.369" x="616.4939" y="844.77" v="4620" z="1" s="M+H+3" />
        </MSPeaks>
      </Spectrum>
    </Compound>
    <Compound algo="FindByMolecularFeature">
      <Location m="317.2336" rt="16.397" y="518167" v="5377884" />
      <Spectrum type="MFE" cpdAlgo="FindByMolecularFeature">
        <MSDetails p="+" />
        <Device type="TimeOfFlight" />
        <MSPeaks>
          <p rt="16.397" x="318.2409" y="518166.94" v="4323100" z="1" s="M+H" />
          <p rt="16.398" x="319.2433" y="105306.10" v="942199" z="1" s="M+H+1" />
          <p rt="16.407" x="320.2476" y="11693.65" v="112585" z="1" s="M+H+2" />
        </MSPeaks>
      </Spectrum>
    </Compound>
    <Compound algo="FindByMolecularFeature">
      <Location m="295.2516" rt="16.404" y="2248788" v="24434064" />
      <Spectrum type="MFE" cpdAlgo="FindByMolecularFeature">
        <MSDetails p="+" />
        <Device type="TimeOfFlight" />
        <MSPeaks>
          <p rt="16.404" x="296.2589" y="2248787.50" v="19659240" z="1" sat="true" s="M+H" />
          <p rt="16.404" x="297.2622" y="451599.25" v="3953871" z="1" s="M+H+1" />
          <p rt="16.407" x="298.2655" y="47461.12" v="424649" z="1" s="M+H+2" />
          <p rt="16.404" x="299.2685" y="3823.46" v="31899" z="1" s="M+H+3" />
          <p rt="16.398" x="591.5095" y="18993.03" v="117584" z="1" s="2M+H" />
          <p rt="16.400" x="592.5120" y="8220.00" v="50841" z="1" s="2M+H+1" />
          <p rt="16.402" x="593.5134" y="2400.34" v="13778" z="1" s="2M+H+2" />
        </MSPeaks>
      </Spectrum>
    </Compound>
    <Compound algo="FindByMolecularFeature">
      <Location m="250.2296" rt="16.408" y="108438" v="1157304" />
      <Spectrum type="MFE" cpdAlgo="FindByMolecularFeature">
        <MSDetails p="+" />
        <Device type="TimeOfFlight" />
        <MSPeaks>
          <p rt="16.408" x="251.2369" y="108438.18" v="955061" z="1" s="M+H" />
          <p rt="16.405" x="252.2399" y="19582.57" v="178906" z="1" s="M+H+1" />
          <p rt="16.405" x="253.2436" y="2595.79" v="23337" z="1" s="M+H+2" />
        </MSPeaks>
      </Spectrum>
    </Compound>
    <Compound algo="FindByMolecularFeature">
      <Location m="260.2140" rt="16.437" y="77924" v="970673" />
      <Spectrum type="MFE" cpdAlgo="FindByMolecularFeature">
        <MSDetails p="+" />
        <Device type="TimeOfFlight" />
        <MSPeaks>
          <p rt="16.438" x="261.2213" y="77924.20" v="822773" z="1" s="M+H" />
          <p rt="16.436" x="262.2246" y="14376.60" v="147899" z="1" s="M+H+1" />
        </MSPeaks>
      </Spectrum>
    </Compound>
    <Compound algo="FindByMolecularFeature">
      <Location m="278.2251" rt="16.477" y="1515439" v="19487396" />
      <Spectrum type="MFE" cpdAlgo="FindByMolecularFeature">
        <MSDetails p="+" />
        <Device type="TimeOfFlight" />
        <MSPeaks>
          <p rt="16.475" x="279.2324" y="1515438.63" v="14515691" z="1" s="M+H" />
          <p rt="16.479" x="280.2355" y="313104.44" v="3112905" z="1" s="M+H+1" />
          <p rt="16.489" x="281.2411" y="36860.43" v="386424" z="1" s="M+H+2" />
          <p rt="16.528" x="282.2471" y="4511.14" v="55459" z="1" s="M+H+3" />
          <p rt="16.489" x="557.4564" y="67084.96" v="466724" z="1" s="2M+H" />
          <p rt="16.486" x="558.4599" y="27620.03" v="193882" z="1" s="2M+H+1" />
          <p rt="16.486" x="559.4627" y="6088.72" v="41672" z="1" s="2M+H+2" />
          <p rt="16.489" x="560.4645" y="917.43" v="6180" z="1" s="2M+H+3" />
        </MSPeaks>
      </Spectrum>
    </Compound>
    <Compound algo="FindByMolecularFeature">
      <Location m="349.1467" rt="16.485" y="89052" v="1257490" />
      <Spectrum type="MFE" cpdAlgo="FindByMolecularFeature">
        <MSDetails p="+" />
        <Device type="TimeOfFlight" />
        <MSPeaks>
          <p rt="16.483" x="350.1539" y="89051.91" v="986418" z="1" s="M+H" />
          <p rt="16.491" x="351.1576" y="20527.09" v="222258" z="1" s="M+H+1" />
          <p rt="16.515" x="352.1629" y="2975.15" v="32489" z="1" s="M+H+2" />
          <p rt="16.491" x="699.3041" y="1336.41" v="8163" z="1" s="2M+H" />
        </MSPeaks>
      </Spectrum>
    </Compound>
    <Compound algo="FindByMolecularFeature">
      <Location m="332.1432" rt="16.488" y="62890" v="1638075" />
      <Spectrum type="MFE" cpdAlgo="FindByMolecularFeature">
        <MSDetails p="+" />
        <Device type="TimeOfFlight" />
        <MSPeaks>
          <p rt="16.488" x="333.1504" y="30125.29" v="326790" z="1" s="M+H" />
          <p rt="16.482" x="334.1546" y="7038.06" v="75168" z="1" s="M+H+1" />
          <p rt="16.488" x="335.1517" y="62889.62" v="691201" z="1" s="M+H+2" />
          <p rt="16.489" x="336.1548" y="13600.66" v="147528" z="1" s="M+H+3" />
          <p rt="16.490" x="337.1477" y="25642.96" v="280858" z="1" s="M+H+4" />
          <p rt="16.492" x="338.1507" y="6457.57" v="70029" z="1" s="M+H+5" />
          <p rt="16.496" x="339.1473" y="4140.99" v="46500" z="1" s="M+H+6" />
        </MSPeaks>
      </Spectrum>
    </Compound>
    <Compound algo="FindByMolecularFeature">
      <Location m="479.3015" rt="16.530" y="62615" v="673010" />
      <Spectrum type="MFE" cpdAlgo="FindByMolecularFeature">
        <MSDetails p="+" />
        <Device type="TimeOfFlight" />
        <MSPeaks>
          <p rt="16.530" x="480.3088" y="62615.46" v="506467" z="1" s="M+H" />
          <p rt="16.529" x="481.3129" y="17059.03" v="142722" z="1" s="M+H+1" />
          <p rt="16.530" x="482.3190" y="3707.13" v="23821" z="1" s="M+H+2" />
        </MSPeaks>
      </Spectrum>
    </Compound>
    <Compound algo="FindByMolecularFeature">
      <Location m="392.2540" rt="16.540" y="69468" v="1024663" />
      <Spectrum type="MFE" cpdAlgo="FindByMolecularFeature">
        <MSDetails p="+" />
        <Device type="TimeOfFlight" />
        <MSPeaks>
          <p rt="16.540" x="393.2613" y="69467.78" v="836559" z="1" s="M+H" />
          <p rt="16.539" x="394.2647" y="15686.54" v="188104" z="1" s="M+H+1" />
        </MSPeaks>
      </Spectrum>
    </Compound>
    <Compound algo="FindByMolecularFeature">
      <Location m="352.2617" rt="16.561" y="214129" v="3523063" />
      <Spectrum type="MFE" cpdAlgo="FindByMolecularFeature">
        <MSDetails p="+" />
        <Device type="TimeOfFlight" />
        <MSPeaks>
          <p rt="16.561" x="353.2689" y="214129.38" v="2883974" z="1" s="M+H" />
          <p rt="16.558" x="354.2721" y="44487.43" v="605848" z="1" s="M+H+1" />
          <p rt="16.611" x="355.2777" y="4173.60" v="28436" z="1" s="M+H+2" />
          <p rt="16.560" x="356.2834" y="423.29" v="4805" z="1" s="M+H+3" />
        </MSPeaks>
      </Spectrum>
    </Compound>
    <Compound algo="FindByMolecularFeature">
      <Location m="471.2445" rt="16.572" y="83234" v="836122" />
      <Spectrum type="MFE" cpdAlgo="FindByMolecularFeature">
        <MSDetails p="+" />
        <Device type="TimeOfFlight" />
        <MSPeaks>
          <p rt="16.572" x="472.2517" y="83233.98" v="585088" z="1" s="M+H" />
          <p rt="16.573" x="473.2550" y="26913.67" v="189664" z="1" s="M+H+1" />
          <p rt="16.569" x="474.2545" y="7121.75" v="50201" z="1" s="M+H+2" />
          <p rt="16.566" x="475.2553" y="1631.34" v="11169" z="1" s="M+H+3" />
        </MSPeaks>
      </Spectrum>
    </Compound>
    <Compound algo="FindByMolecularFeature">
      <Location m="521.3482" rt="16.662" y="59503" v="655050" />
      <Spectrum type="MFE" cpdAlgo="FindByMolecularFeature">
        <MSDetails p="+" />
        <Device type="TimeOfFlight" />
        <MSPeaks>
          <p rt="16.662" x="522.3555" y="59503.11" v="491058" z="1" s="M+H" />
          <p rt="16.663" x="523.3590" y="16742.73" v="135508" z="1" s="M+H+1" />
          <p rt="16.660" x="524.3635" y="3402.00" v="28484" z="1" s="M+H+2" />
        </MSPeaks>
      </Spectrum>
    </Compound>
    <Compound algo="FindByMolecularFeature">
      <Location m="284.2140" rt="16.790" y="77564" v="876224" />
      <Spectrum type="MFE" cpdAlgo="FindByMolecularFeature">
        <MSDetails p="+" />
        <Device type="TimeOfFlight" />
        <MSPeaks>
          <p rt="16.791" x="285.2213" y="77564.47" v="729153" z="1" s="M+H" />
          <p rt="16.785" x="286.2247" y="16386.32" v="147071" z="1" s="M+H+1" />
        </MSPeaks>
      </Spectrum>
    </Compound>
    <Compound algo="FindByMolecularFeature">
      <Location m="471.2445" rt="16.842" y="132521" v="1427822" />
      <Spectrum type="MFE" cpdAlgo="FindByMolecularFeature">
        <MSDetails p="+" />
        <Device type="TimeOfFlight" />
        <MSPeaks>
          <p rt="16.840" x="472.2518" y="132521.02" v="1006886" z="1" s="M+H" />
          <p rt="16.845" x="473.2552" y="41387.34" v="317722" z="1" s="M+H+1" />
          <p rt="16.845" x="474.2549" y="11362.92" v="84383" z="1" s="M+H+2" />
          <p rt="16.855" x="475.2555" y="2599.56" v="18831" z="1" s="M+H+3" />
        </MSPeaks>
      </Spectrum>
    </Compound>
    <Compound algo="FindByMolecularFeature">
      <Location m="641.3508" rt="16.853" y="103530" v="1067839" />
      <Spectrum type="MFE" cpdAlgo="FindByMolecularFeature">
        <MSDetails p="+" />
        <Device type="TimeOfFlight" />
        <MSPeaks>
          <p rt="16.852" x="642.3581" y="103530.33" v="622983" z="1" s="M+H" />
          <p rt="16.854" x="643.3626" y="55916.06" v="337036" z="1" s="M+H+1" />
          <p rt="16.857" x="644.3681" y="17751.38" v="107821" z="1" s="M+H+2" />
        </MSPeaks>
      </Spectrum>
    </Compound>
    <Compound algo="FindByMolecularFeature">
      <Location m="276.2095" rt="16.855" y="3086006" v="25925432" />
      <Spectrum type="MFE" cpdAlgo="FindByMolecularFeature">
        <MSDetails p="+" />
        <Device type="TimeOfFlight" />
        <MSPeaks>
          <p rt="16.857" x="139.1126" y="5907.83" v="51228" z="2" s="M+2H" />
          <p rt="16.855" x="277.2167" y="3086006.00" v="21589284" z="1" sat="true" s="M+H" />
          <p rt="16.855" x="278.2202" y="596037.06" v="4171489" z="1" s="M+H+1" />
          <p rt="16.850" x="553.4250" y="7360.58" v="40769" z="1" s="2M+H" />
          <p rt="16.858" x="554.4287" y="2922.74" v="15948" z="1" s="2M+H+1" />
        </MSPeaks>
      </Spectrum>
    </Compound>
    <Compound algo="FindByMolecularFeature">
      <Location m="393.1366" rt="16.857" y="73129" v="766185" />
      <Spectrum type="MFE" cpdAlgo="FindByMolecularFeature">
        <MSDetails p="+" />
        <Device type="TimeOfFlight" />
        <MSPeaks>
          <p rt="16.857" x="394.1438" y="73128.93" v="605475" z="1" s="M+H" />
          <p rt="16.853" x="395.1470" y="16783.60" v="133009" z="1" s="M+H+1" />
          <p rt="16.867" x="396.1527" y="3044.78" v="27702" z="1" s="M+H+2" />
        </MSPeaks>
      </Spectrum>
    </Compound>
    <Compound algo="FindByMolecularFeature">
      <Location m="258.1984" rt="16.857" y="228365" v="2305018" />
      <Spectrum type="MFE" cpdAlgo="FindByMolecularFeature">
        <MSDetails p="+" />
        <Device type="TimeOfFlight" />
        <MSPeaks>
          <p rt="16.858" x="259.2057" y="228364.86" v="1996329" z="1" s="M+H" />
          <p rt="16.857" x="260.2090" y="41442.95" v="308689" z="1" s="M+H+1" />
        </MSPeaks>
      </Spectrum>
    </Compound>
    <Compound algo="FindByMolecularFeature">
      <Location m="236.1777" rt="16.857" y="103996" v="1028242" />
      <Spectrum type="MFE" cpdAlgo="FindByMolecularFeature">
        <MSDetails p="+" />
        <Device type="TimeOfFlight" />
        <MSPeaks>
          <p rt="16.857" x="237.1849" y="103996.47" v="806999" z="1" s="M+H" />
          <p rt="16.859" x="238.1883" y="19333.56" v="151722" z="1" s="M+H+1" />
          <p rt="16.851" x="239.1906" y="1910.14" v="14728" z="1" s="M+H+2" />
          <p rt="16.846" x="473.3611" y="2404.07" v="9740" z="1" s="2M+H" />
          <p rt="16.914" x="474.3648" y="1234.19" v="9155" z="1" s="2M+H+1" />
          <p rt="16.857" x="475.3736" y="1231.38" v="8502" z="1" s="2M+H+2" />
        </MSPeaks>
      </Spectrum>
    </Compound>
    <Compound algo="FindByMolecularFeature">
      <Location m="120.0939" rt="16.858" y="68966" v="1452918" />
      <Spectrum type="MFE" cpdAlgo="FindByMolecularFeature">
        <MSDetails p="+" />
        <Device type="TimeOfFlight" />
        <MSPeaks>
          <p rt="16.857" x="121.1011" y="25206.54" v="198108" z="1" s="M+H" />
          <p rt="16.858" x="241.1951" y="68965.73" v="521387" z="1" s="2M+H" />
          <p rt="16.858" x="242.1987" y="13849.87" v="106018" z="1" s="2M+H+1" />
        </MSPeaks>
      </Spectrum>
    </Compound>
    <Compound algo="FindByMolecularFeature">
      <Location m="220.1827" rt="16.858" y="54309" v="456962" />
      <Spectrum type="MFE" cpdAlgo="FindByMolecularFeature">
        <MSDetails p="+" />
        <Device type="TimeOfFlight" />
        <MSPeaks>
          <p rt="16.858" x="221.1900" y="54309.39" v="389841" z="1" s="M+H" />
          <p rt="16.858" x="222.1932" y="9543.71" v="67122" z="1" s="M+H+1" />
        </MSPeaks>
      </Spectrum>
    </Compound>
    <Compound algo="FindByMolecularFeature">
      <Location m="370.2721" rt="16.859" y="67948" v="521533" />
      <Spectrum type="MFE" cpdAlgo="FindByMolecularFeature">
        <MSDetails p="+" />
        <Device type="TimeOfFlight" />
        <MSPeaks>
          <p rt="16.860" x="371.2793" y="67947.62" v="416956" z="1" s="M+H" />
          <p rt="16.855" x="372.2826" y="16113.89" v="86799" z="1" s="M+H+1" />
          <p rt="16.853" x="373.2843" y="3100.05" v="17779" z="1" s="M+H+2" />
        </MSPeaks>
      </Spectrum>
    </Compound>
    <Compound algo="FindByMolecularFeature">
      <Location m="352.2620" rt="16.861" y="466365" v="3555210" />
      <Spectrum type="MFE" cpdAlgo="FindByMolecularFeature">
        <MSDetails p="+" />
        <Device type="TimeOfFlight" />
        <MSPeaks>
          <p rt="16.861" x="353.2693" y="466365.38" v="2905224" z="1" s="M+H" />
          <p rt="16.863" x="354.2722" y="97436.30" v="566709" z="1" s="M+H+1" />
          <p rt="16.864" x="355.2758" y="13110.14" v="74577" z="1" s="M+H+2" />
          <p rt="16.842" x="356.2785" y="1361.49" v="8699" z="1" s="M+H+3" />
        </MSPeaks>
      </Spectrum>
    </Compound>
    <Compound algo="FindByMolecularFeature">
      <Location m="335.2463" rt="16.862" y="117256" v="1290407" />
      <Spectrum type="MFE" cpdAlgo="FindByMolecularFeature">
        <MSDetails p="+" />
        <Device type="TimeOfFlight" />
        <MSPeaks>
          <p rt="16.862" x="336.2535" y="117255.64" v="992204" z="1" s="M+H" />
          <p rt="16.861" x="337.2573" y="28429.66" v="259056" z="1" s="M+H+1" />
          <p rt="16.872" x="338.2630" y="4823.25" v="39146" z="1" s="M+H+2" />
        </MSPeaks>
      </Spectrum>
    </Compound>
    <Compound algo="FindByMolecularFeature">
      <Location m="392.2542" rt="16.862" y="130428" v="914512" />
      <Spectrum type="MFE" cpdAlgo="FindByMolecularFeature">
        <MSDetails p="+" />
        <Device type="TimeOfFlight" />
        <MSPeaks>
          <p rt="16.862" x="393.2615" y="130428.13" v="723357" z="1" s="M+H" />
          <p rt="16.862" x="394.2646" y="28673.51" v="161683" z="1" s="M+H+1" />
          <p rt="16.853" x="395.2698" y="5827.43" v="29472" z="1" s="M+H+2" />
        </MSPeaks>
      </Spectrum>
    </Compound>
    <Compound algo="FindByMolecularFeature">
      <Location m="294.2202" rt="16.863" y="711309" v="7619359" />
      <Spectrum type="MFE" cpdAlgo="FindByMolecularFeature">
        <MSDetails p="+" />
        <Device type="TimeOfFlight" />
        <MSPeaks>
          <p rt="16.865" x="295.2275" y="711308.88" v="6241074" z="1" s="M+H" />
          <p rt="16.857" x="296.2301" y="145665.75" v="1023312" z="1" s="M+H+1" />
          <p rt="16.858" x="589.4463" y="18478.32" v="116231" z="1" s="2M+H" />
          <p rt="16.861" x="590.4504" y="8017.11" v="48803" z="1" s="2M+H+1" />
          <p rt="16.862" x="591.4546" y="2350.78" v="12452" z="1" s="2M+H+2" />
        </MSPeaks>
      </Spectrum>
    </Compound>
    <Compound algo="FindByMolecularFeature">
      <Location m="348.1385" rt="16.865" y="72856" v="1747771" />
      <Spectrum type="MFE" cpdAlgo="FindByMolecularFeature">
        <MSDetails p="+" />
        <Device type="TimeOfFlight" />
        <MSPeaks>
          <p rt="16.867" x="349.1458" y="55485.94" v="566888" z="1" s="M+H" />
          <p rt="16.873" x="350.1517" y="18121.28" v="160517" z="1" s="M+H+1" />
          <p rt="16.863" x="351.1469" y="72855.59" v="645489" z="1" s="M+H+2" />
          <p rt="16.863" x="352.1512" y="13555.35" v="126977" z="1" s="M+H+3" />
          <p rt="16.863" x="353.1431" y="27166.89" v="247900" z="1" s="M+H+4" />
        </MSPeaks>
      </Spectrum>
    </Compound>
    <Compound algo="FindByMolecularFeature">
      <Location m="278.2247" rt="16.884" y="411081" v="4597322" />
      <Spectrum type="MFE" cpdAlgo="FindByMolecularFeature">
        <MSDetails p="+" />
        <Device type="TimeOfFlight" />
        <MSPeaks>
          <p rt="16.884" x="279.2320" y="411081.41" v="3710985" z="1" s="M+H" />
          <p rt="16.885" x="280.2357" y="82782.19" v="746077" z="1" s="M+H+1" />
          <p rt="16.867" x="557.4560" y="6347.60" v="41936" z="1" s="2M+H" />
          <p rt="16.866" x="558.4575" y="2837.85" v="18792" z="1" s="2M+H+1" />
          <p rt="16.880" x="559.4687" y="1528.04" v="9402" z="1" s="2M+H+2" />
        </MSPeaks>
      </Spectrum>
    </Compound>
    <Compound algo="FindByMolecularFeature">
      <Location m="451.3150" rt="16.929" y="149860" v="1510022" />
      <Spectrum type="MFE" cpdAlgo="FindByMolecularFeature">
        <MSDetails p="+" />
        <Device type="TimeOfFlight" />
        <MSPeaks>
          <p rt="16.929" x="452.3223" y="149859.86" v="1161244" z="1" s="M+H" />
          <p rt="16.931" x="453.3258" y="35887.91" v="279667" z="1" s="M+H+1" />
          <p rt="16.928" x="454.3293" y="8266.33" v="69111" z="1" s="M+H+2" />
        </MSPeaks>
      </Spectrum>
    </Compound>
    <Compound algo="FindByMolecularFeature">
      <Location m="370.2721" rt="16.994" y="96615" v="1016382" />
      <Spectrum type="MFE" cpdAlgo="FindByMolecularFeature">
        <MSDetails p="+" />
        <Device type="TimeOfFlight" />
        <MSPeaks>
          <p rt="16.995" x="371.2794" y="96615.08" v="786031" z="1" s="M+H" />
          <p rt="16.991" x="372.2827" y="21998.50" v="188002" z="1" s="M+H+1" />
          <p rt="16.990" x="373.2851" y="4345.95" v="36295" z="1" s="M+H+2" />
          <p rt="16.974" x="374.2852" y="677.15" v="6055" z="1" s="M+H+3" />
        </MSPeaks>
      </Spectrum>
    </Compound>
    <Compound algo="FindByMolecularFeature">
      <Location m="276.2095" rt="17.057" y="1624892" v="18218084" />
      <Spectrum type="MFE" cpdAlgo="FindByMolecularFeature">
        <MSDetails p="+" />
        <Device type="TimeOfFlight" />
        <MSPeaks>
          <p rt="17.057" x="277.2168" y="1624892.38" v="15184412" z="1" s="M+H" />
          <p rt="17.056" x="278.2200" y="324634.56" v="3033672" z="1" s="M+H+1" />
        </MSPeaks>
      </Spectrum>
    </Compound>
    <Compound algo="FindByMolecularFeature">
      <Location m="178.1357" rt="17.060" y="305783" v="2900181" />
      <Spectrum type="MFE" cpdAlgo="FindByMolecularFeature">
        <MSDetails p="+" />
        <Device type="TimeOfFlight" />
        <MSPeaks>
          <p rt="17.060" x="179.1430" y="305783.47" v="2552348" z="1" s="M+H" />
          <p rt="17.060" x="180.1465" y="41462.29" v="335296" z="1" s="M+H+1" />
          <p rt="17.048" x="181.1515" y="2425.32" v="12537" z="1" s="M+H+2" />
        </MSPeaks>
      </Spectrum>
    </Compound>
    <Compound algo="FindByMolecularFeature">
      <Location m="160.1251" rt="17.065" y="53989" v="592182" />
      <Spectrum type="MFE" cpdAlgo="FindByMolecularFeature">
        <MSDetails p="+" />
        <Device type="TimeOfFlight" />
        <MSPeaks>
          <p rt="17.065" x="161.1323" y="53989.50" v="522860" z="1" s="M+H" />
          <p rt="17.066" x="162.1355" y="7064.34" v="69321" z="1" s="M+H+1" />
        </MSPeaks>
      </Spectrum>
    </Compound>
    <Compound algo="FindByMolecularFeature">
      <Location m="316.2018" rt="17.070" y="414949" v="4575723" />
      <Spectrum type="MFE" cpdAlgo="FindByMolecularFeature">
        <MSDetails p="+" />
        <Device type="TimeOfFlight" />
        <MSPeaks>
          <p rt="17.070" x="317.2091" y="414948.66" v="3835544" z="1" s="M+H" />
          <p rt="17.073" x="318.2128" y="78893.89" v="740179" z="1" s="M+H+1" />
        </MSPeaks>
      </Spectrum>
    </Compound>
    <Compound algo="FindByMolecularFeature">
      <Location m="262.2296" rt="17.190" y="122977" v="1601552" />
      <Spectrum type="MFE" cpdAlgo="FindByMolecularFeature">
        <MSDetails p="+" />
        <Device type="TimeOfFlight" />
        <MSPeaks>
          <p rt="17.189" x="263.2368" y="122976.64" v="1286172" z="1" s="M+H" />
          <p rt="17.192" x="264.2401" y="25684.06" v="274330" z="1" s="M+H+1" />
          <p rt="17.209" x="265.2467" y="5014.46" v="41050" z="1" s="M+H+2" />
        </MSPeaks>
      </Spectrum>
    </Compound>
    <Compound algo="FindByMolecularFeature">
      <Location m="280.2409" rt="17.191" y="106289" v="1407530" />
      <Spectrum type="MFE" cpdAlgo="FindByMolecularFeature">
        <MSDetails p="+" />
        <Device type="TimeOfFlight" />
        <MSPeaks>
          <p rt="17.192" x="281.2482" y="106289.41" v="1185464" z="1" s="M+H" />
          <p rt="17.188" x="282.2516" y="19237.91" v="189441" z="1" s="M+H+1" />
          <p rt="17.183" x="283.2617" y="3411.16" v="32625" z="1" s="M+H+2" />
        </MSPeaks>
      </Spectrum>
    </Compound>
    <Compound algo="FindByMolecularFeature">
      <Location m="294.2202" rt="17.197" y="901490" v="6916722" />
      <Spectrum type="MFE" cpdAlgo="FindByMolecularFeature">
        <MSDetails p="+" />
        <Device type="TimeOfFlight" />
        <MSPeaks>
          <p rt="17.197" x="295.2275" y="901490.06" v="5635398" z="1" s="M+H" />
          <p rt="17.193" x="296.2308" y="177788.42" v="1138689" z="1" s="M+H+1" />
          <p rt="17.188" x="297.2365" y="21746.09" v="142635" z="1" s="M+H+2" />
        </MSPeaks>
      </Spectrum>
    </Compound>
    <Compound algo="FindByMolecularFeature">
      <Location m="292.1869" rt="17.238" y="50690" v="445675" />
      <Spectrum type="MFE" cpdAlgo="FindByMolecularFeature">
        <MSDetails p="+" />
        <Device type="TimeOfFlight" />
        <MSPeaks>
          <p rt="17.238" x="293.1942" y="50689.52" v="355149" z="1" s="M+H" />
          <p rt="17.239" x="294.1978" y="12415.31" v="90526" z="1" s="M+H+1" />
        </MSPeaks>
      </Spectrum>
    </Compound>
    <Compound algo="FindByMolecularFeature">
      <Location m="336.1761" rt="17.239" y="160896" v="1465498" />
      <Spectrum type="MFE" cpdAlgo="FindByMolecularFeature">
        <MSDetails p="+" />
        <Device type="TimeOfFlight" />
        <MSPeaks>
          <p rt="17.239" x="337.1834" y="160896.28" v="1139421" z="1" s="M+H" />
          <p rt="17.239" x="338.1864" y="36176.59" v="255257" z="1" s="M+H+1" />
          <p rt="17.234" x="339.1807" y="12116.70" v="70821" z="1" s="M+H+2" />
        </MSPeaks>
      </Spectrum>
    </Compound>
    <Compound algo="FindByMolecularFeature">
      <Location m="376.1687" rt="17.240" y="89130" v="844253" />
      <Spectrum type="MFE" cpdAlgo="FindByMolecularFeature">
        <MSDetails p="+" />
        <Device type="TimeOfFlight" />
        <MSPeaks>
          <p rt="17.239" x="377.1760" y="89129.63" v="641602" z="1" s="M+H" />
          <p rt="17.240" x="378.1796" y="21091.14" v="145869" z="1" s="M+H+1" />
          <p rt="17.252" x="379.1782" y="6371.33" v="56782" z="1" s="M+H+2" />
        </MSPeaks>
      </Spectrum>
    </Compound>
    <Compound algo="FindByMolecularFeature">
      <Location m="321.2669" rt="17.289" y="94888" v="828621" />
      <Spectrum type="MFE" cpdAlgo="FindByMolecularFeature">
        <MSDetails p="+" />
        <Device type="TimeOfFlight" />
        <MSPeaks>
          <p rt="17.288" x="322.2742" y="94888.48" v="632968" z="1" s="M+H" />
          <p rt="17.294" x="323.2772" y="20761.87" v="169281" z="1" s="M+H+1" />
          <p rt="17.294" x="324.2806" y="3223.68" v="26372" z="1" s="M+H+2" />
        </MSPeaks>
      </Spectrum>
    </Compound>
    <Compound algo="FindByMolecularFeature">
      <Location m="352.2616" rt="17.311" y="56046" v="481777" />
      <Spectrum type="MFE" cpdAlgo="FindByMolecularFeature">
        <MSDetails p="+" />
        <Device type="TimeOfFlight" />
        <MSPeaks>
          <p rt="17.312" x="353.2689" y="56045.54" v="416954" z="1" s="M+H" />
          <p rt="17.305" x="354.2712" y="13119.85" v="64823" z="1" s="M+H+1" />
        </MSPeaks>
      </Spectrum>
    </Compound>
    <Compound algo="FindByMolecularFeature">
      <Location m="393.1393" rt="17.360" y="50260" v="501863" />
      <Spectrum type="MFE" cpdAlgo="FindByMolecularFeature">
        <MSDetails p="+" />
        <Device type="TimeOfFlight" />
        <MSPeaks>
          <p rt="17.360" x="394.1466" y="50259.90" v="399439" z="1" s="M+H" />
          <p rt="17.361" x="395.1506" y="10974.00" v="87451" z="1" s="M+H+1" />
          <p rt="17.365" x="396.1628" y="2096.88" v="14974" z="1" s="M+H+2" />
        </MSPeaks>
      </Spectrum>
    </Compound>
    <Compound algo="FindByMolecularFeature">
      <Location m="329.2567" rt="17.362" y="122340" v="1422375" />
      <Spectrum type="MFE" cpdAlgo="FindByMolecularFeature">
        <MSDetails p="+" />
        <Device type="TimeOfFlight" />
        <MSPeaks>
          <p rt="17.356" x="330.2640" y="122340.10" v="1023249" z="1" s="M+H" />
          <p rt="17.378" x="331.2661" y="36189.65" v="324557" z="1" s="M+H+1" />
          <p rt="17.388" x="332.2679" y="6790.96" v="57398" z="1" s="M+H+2" />
          <p rt="17.373" x="333.2714" y="1763.38" v="17171" z="1" s="M+H+3" />
        </MSPeaks>
      </Spectrum>
    </Compound>
    <Compound algo="FindByMolecularFeature">
      <Location m="294.2201" rt="17.363" y="1507409" v="13368897" />
      <Spectrum type="MFE" cpdAlgo="FindByMolecularFeature">
        <MSDetails p="+" />
        <Device type="TimeOfFlight" />
        <MSPeaks>
          <p rt="17.363" x="295.2274" y="1507408.75" v="10903162" z="1" s="M+H" />
          <p rt="17.363" x="296.2304" y="291786.97" v="2195550" z="1" s="M+H+1" />
          <p rt="17.363" x="297.2343" y="36062.57" v="255138" z="1" s="M+H+2" />
          <p rt="17.352" x="298.2379" y="2126.72" v="15047" z="1" s="M+H+3" />
        </MSPeaks>
      </Spectrum>
    </Compound>
    <Compound algo="FindByMolecularFeature">
      <Location m="334.2122" rt="17.363" y="143165" v="1506685" />
      <Spectrum type="MFE" cpdAlgo="FindByMolecularFeature">
        <MSDetails p="+" />
        <Device type="TimeOfFlight" />
        <MSPeaks>
          <p rt="17.361" x="335.2194" y="143164.86" v="1163950" z="1" s="M+H" />
          <p rt="17.377" x="336.2248" y="34972.78" v="342735" z="1" s="M+H+1" />
        </MSPeaks>
      </Spectrum>
    </Compound>
    <Compound algo="FindByMolecularFeature">
      <Location m="248.2140" rt="17.363" y="148505" v="1333015" />
      <Spectrum type="MFE" cpdAlgo="FindByMolecularFeature">
        <MSDetails p="+" />
        <Device type="TimeOfFlight" />
        <MSPeaks>
          <p rt="17.364" x="249.2213" y="148504.94" v="1098823" z="1" s="M+H" />
          <p rt="17.365" x="250.2244" y="28909.04" v="212477" z="1" s="M+H+1" />
          <p rt="17.326" x="251.2341" y="3249.42" v="21715" z="1" s="M+H+2" />
        </MSPeaks>
      </Spectrum>
    </Compound>
    <Compound algo="FindByMolecularFeature">
      <Location m="276.2095" rt="17.364" y="1623437" v="15809855" />
      <Spectrum type="MFE" cpdAlgo="FindByMolecularFeature">
        <MSDetails p="+" />
        <Device type="TimeOfFlight" />
        <MSPeaks>
          <p rt="17.364" x="277.2168" y="1623436.50" v="13182938" z="1" s="M+H" />
          <p rt="17.364" x="278.2200" y="323183.75" v="2626917" z="1" s="M+H+1" />
        </MSPeaks>
      </Spectrum>
    </Compound>
    <Compound algo="FindByMolecularFeature">
      <Location m="258.1982" rt="17.367" y="57979" v="558535" />
      <Spectrum type="MFE" cpdAlgo="FindByMolecularFeature">
        <MSDetails p="+" />
        <Device type="TimeOfFlight" />
        <MSPeaks>
          <p rt="17.367" x="259.2055" y="57979.49" v="475395" z="1" s="M+H" />
          <p rt="17.366" x="260.2089" y="10752.23" v="83140" z="1" s="M+H+1" />
        </MSPeaks>
      </Spectrum>
    </Compound>
    <Compound algo="FindByMolecularFeature">
      <Location m="316.2019" rt="17.370" y="449828" v="3848243" />
      <Spectrum type="MFE" cpdAlgo="FindByMolecularFeature">
        <MSDetails p="+" />
        <Device type="TimeOfFlight" />
        <MSPeaks>
          <p rt="17.370" x="317.2092" y="449827.50" v="3190784" z="1" s="M+H" />
          <p rt="17.369" x="318.2123" y="84512.46" v="608546" z="1" s="M+H+1" />
          <p rt="17.367" x="319.2155" y="7501.39" v="46247" z="1" s="M+H+2" />
          <p rt="17.365" x="320.2160" y="432.30" v="2666" z="1" s="M+H+3" />
        </MSPeaks>
      </Spectrum>
    </Compound>
    <Compound algo="FindByMolecularFeature">
      <Location m="262.2295" rt="17.467" y="118752" v="1181309" />
      <Spectrum type="MFE" cpdAlgo="FindByMolecularFeature">
        <MSDetails p="+" />
        <Device type="TimeOfFlight" />
        <MSPeaks>
          <p rt="17.468" x="263.2368" y="118751.93" v="986094" z="1" s="M+H" />
          <p rt="17.462" x="264.2401" y="23299.48" v="195215" z="1" s="M+H+1" />
        </MSPeaks>
      </Spectrum>
    </Compound>
    <Compound algo="FindByMolecularFeature">
      <Location m="319.2490" rt="17.468" y="239559" v="2386213" />
      <Spectrum type="MFE" cpdAlgo="FindByMolecularFeature">
        <MSDetails p="+" />
        <Device type="TimeOfFlight" />
        <MSPeaks>
          <p rt="17.469" x="320.2562" y="239559.30" v="1980457" z="1" s="M+H" />
          <p rt="17.467" x="321.2589" y="51785.15" v="405756" z="1" s="M+H+1" />
        </MSPeaks>
      </Spectrum>
    </Compound>
    <Compound algo="FindByMolecularFeature">
      <Location m="279.2568" rt="17.469" y="645845" v="6633601" />
      <Spectrum type="MFE" cpdAlgo="FindByMolecularFeature">
        <MSDetails p="+" />
        <Device type="TimeOfFlight" />
        <MSPeaks>
          <p rt="17.469" x="280.2641" y="645844.63" v="5306665" z="1" s="M+H" />
          <p rt="17.468" x="281.2644" y="152955.63" v="1252291" z="1" s="M+H+1" />
          <p rt="17.506" x="282.2680" y="16858.71" v="74646" z="1" s="M+H+2" />
        </MSPeaks>
      </Spectrum>
    </Compound>
    <Compound algo="FindByMolecularFeature">
      <Location m="297.2674" rt="17.471" y="666595" v="6966484" />
      <Spectrum type="MFE" cpdAlgo="FindByMolecularFeature">
        <MSDetails p="+" />
        <Device type="TimeOfFlight" />
        <MSPeaks>
          <p rt="17.471" x="298.2747" y="666595.06" v="5460143" z="1" s="M+H" />
          <p rt="17.470" x="299.2774" y="136833.97" v="1123285" z="1" s="M+H+1" />
          <p rt="17.470" x="300.2806" y="15520.79" v="133614" z="1" s="M+H+2" />
          <p rt="17.495" x="301.2829" y="1794.67" v="18007" z="1" s="M+H+3" />
          <p rt="17.472" x="595.5407" y="13022.82" v="78491" z="1" s="2M+H" />
          <p rt="17.470" x="596.5441" y="5549.82" v="32031" z="1" s="2M+H+1" />
          <p rt="17.466" x="597.5462" y="1323.09" v="5195" z="1" s="2M+H+2" />
        </MSPeaks>
      </Spectrum>
    </Compound>
    <Compound algo="FindByMolecularFeature">
      <Location m="334.1594" rt="17.609" y="65787" v="676818" />
      <Spectrum type="MFE" cpdAlgo="FindByMolecularFeature">
        <MSDetails p="+" />
        <Device type="TimeOfFlight" />
        <MSPeaks>
          <p rt="17.610" x="335.1666" y="36648.74" v="195674" z="1" s="M+H" />
          <p rt="17.601" x="336.1702" y="7935.43" v="56455" z="1" s="M+H+1" />
          <p rt="17.609" x="337.1677" y="65786.72" v="350293" z="1" s="M+H+2" />
          <p rt="17.608" x="338.1708" y="14046.57" v="74397" z="1" s="M+H+3" />
        </MSPeaks>
      </Spectrum>
    </Compound>
    <Compound algo="FindByMolecularFeature">
      <Location m="276.2095" rt="17.667" y="1321251" v="12260201" />
      <Spectrum type="MFE" cpdAlgo="FindByMolecularFeature">
        <MSDetails p="+" />
        <Device type="TimeOfFlight" />
        <MSPeaks>
          <p rt="17.668" x="277.2167" y="1321251.13" v="10124942" z="1" s="M+H" />
          <p rt="17.667" x="278.2199" y="262196.06" v="2003020" z="1" s="M+H+1" />
          <p rt="17.648" x="279.2287" y="17291.11" v="132239" z="1" s="M+H+2" />
        </MSPeaks>
      </Spectrum>
    </Compound>
    <Compound algo="FindByMolecularFeature">
      <Location m="248.2140" rt="17.667" y="95755" v="896707" />
      <Spectrum type="MFE" cpdAlgo="FindByMolecularFeature">
        <MSDetails p="+" />
        <Device type="TimeOfFlight" />
        <MSPeaks>
          <p rt="17.667" x="249.2213" y="95755.26" v="749829" z="1" s="M+H" />
          <p rt="17.667" x="250.2244" y="18638.23" v="146878" z="1" s="M+H+1" />
        </MSPeaks>
      </Spectrum>
    </Compound>
    <Compound algo="FindByMolecularFeature">
      <Location m="294.2201" rt="17.668" y="1356444" v="12696238" />
      <Spectrum type="MFE" cpdAlgo="FindByMolecularFeature">
        <MSDetails p="+" />
        <Device type="TimeOfFlight" />
        <MSPeaks>
          <p rt="17.668" x="295.2274" y="1356443.75" v="10436546" z="1" s="M+H" />
          <p rt="17.667" x="296.2306" y="266219.84" v="2086428" z="1" s="M+H+1" />
          <p rt="17.671" x="297.2355" y="26366.45" v="173264" z="1" s="M+H+2" />
        </MSPeaks>
      </Spectrum>
    </Compound>
    <Compound algo="FindByMolecularFeature">
      <Location m="316.2019" rt="17.671" y="548529" v="5556222" />
      <Spectrum type="MFE" cpdAlgo="FindByMolecularFeature">
        <MSDetails p="+" />
        <Device type="TimeOfFlight" />
        <MSPeaks>
          <p rt="17.671" x="317.2092" y="548528.75" v="4556658" z="1" s="M+H" />
          <p rt="17.670" x="318.2123" y="103026.11" v="859606" z="1" s="M+H+1" />
          <p rt="17.676" x="319.2151" y="13998.19" v="139959" z="1" s="M+H+2" />
        </MSPeaks>
      </Spectrum>
    </Compound>
    <Compound algo="FindByMolecularFeature">
      <Location m="319.2489" rt="17.712" y="180742" v="1868971" />
      <Spectrum type="MFE" cpdAlgo="FindByMolecularFeature">
        <MSDetails p="+" />
        <Device type="TimeOfFlight" />
        <MSPeaks>
          <p rt="17.710" x="320.2562" y="180742.08" v="1429419" z="1" s="M+H" />
          <p rt="17.718" x="321.2552" y="44588.51" v="367734" z="1" s="M+H+1" />
          <p rt="17.738" x="322.2546" y="6047.46" v="71818" z="1" s="M+H+2" />
        </MSPeaks>
      </Spectrum>
    </Compound>
    <Compound algo="FindByMolecularFeature">
      <Location m="297.2671" rt="17.716" y="358056" v="4172218" />
      <Spectrum type="MFE" cpdAlgo="FindByMolecularFeature">
        <MSDetails p="+" />
        <Device type="TimeOfFlight" />
        <MSPeaks>
          <p rt="17.716" x="298.2744" y="358055.56" v="3385981" z="1" s="M+H" />
          <p rt="17.713" x="299.2774" y="70629.01" v="658715" z="1" s="M+H+1" />
          <p rt="17.710" x="300.2813" y="7866.70" v="67894" z="1" s="M+H+2" />
          <p rt="17.741" x="301.2824" y="719.67" v="6211" z="1" s="M+H+3" />
          <p rt="17.698" x="595.5411" y="3665.54" v="20135" z="1" s="2M+H" />
          <p rt="17.721" x="596.5438" y="1503.95" v="6573" z="1" s="2M+H+1" />
        </MSPeaks>
      </Spectrum>
    </Compound>
    <Compound algo="FindByMolecularFeature">
      <Location m="279.2568" rt="17.717" y="639106" v="6964346" />
      <Spectrum type="MFE" cpdAlgo="FindByMolecularFeature">
        <MSDetails p="+" />
        <Device type="TimeOfFlight" />
        <MSPeaks>
          <p rt="17.717" x="280.2640" y="639106.06" v="5584267" z="1" s="M+H" />
          <p rt="17.716" x="281.2647" y="145048.91" v="1254968" z="1" s="M+H+1" />
          <p rt="17.717" x="282.2654" y="15592.16" v="125110" z="1" s="M+H+2" />
        </MSPeaks>
      </Spectrum>
    </Compound>
    <Compound algo="FindByMolecularFeature">
      <Location m="262.2296" rt="17.722" y="130510" v="1504690" />
      <Spectrum type="MFE" cpdAlgo="FindByMolecularFeature">
        <MSDetails p="+" />
        <Device type="TimeOfFlight" />
        <MSPeaks>
          <p rt="17.722" x="263.2368" y="130509.52" v="1233777" z="1" s="M+H" />
          <p rt="17.722" x="264.2401" y="24299.08" v="238738" z="1" s="M+H+1" />
          <p rt="17.697" x="265.2467" y="3434.91" v="21033" z="1" s="M+H+2" />
          <p rt="17.726" x="525.4668" y="1177.08" v="5570" z="1" s="2M+H" />
        </MSPeaks>
      </Spectrum>
    </Compound>
    <Compound algo="FindByMolecularFeature">
      <Location m="560.4813" rt="17.728" y="439921" v="4327470" />
      <Spectrum type="MFE" cpdAlgo="FindByMolecularFeature">
        <MSDetails p="+" />
        <Device type="TimeOfFlight" />
        <MSPeaks>
          <p rt="17.728" x="561.4885" y="439921.00" v="2936975" z="1" s="M+H" />
          <p rt="17.727" x="562.4915" y="167841.30" v="1126844" z="1" s="M+H+1" />
          <p rt="17.726" x="563.4944" y="33618.63" v="225000" z="1" s="M+H+2" />
          <p rt="17.723" x="564.4975" y="5314.90" v="34224" z="1" s="M+H+3" />
          <p rt="17.699" x="565.5002" y="579.93" v="4427" z="1" s="M+H+4" />
        </MSPeaks>
      </Spectrum>
    </Compound>
    <Compound algo="FindByMolecularFeature">
      <Location m="334.1595" rt="17.733" y="74559" v="2166561" />
      <Spectrum type="MFE" cpdAlgo="FindByMolecularFeature">
        <MSDetails p="+" />
        <Device type="TimeOfFlight" />
        <MSPeaks>
          <p rt="17.740" x="335.1668" y="36875.08" v="405074" z="1" s="M+H" />
          <p rt="17.733" x="336.1701" y="7994.79" v="89790" z="1" s="M+H+1" />
          <p rt="17.746" x="337.1677" y="74559.11" v="811915" z="1" s="M+H+2" />
          <p rt="17.738" x="338.1707" y="15026.55" v="158544" z="1" s="M+H+3" />
          <p rt="17.695" x="339.1635" y="28586.30" v="530833" z="1" s="M+H+4" />
          <p rt="17.701" x="340.1661" y="6954.82" v="115448" z="1" s="M+H+5" />
          <p rt="17.742" x="341.1626" y="4749.97" v="54958" z="1" s="M+H+6" />
        </MSPeaks>
      </Spectrum>
    </Compound>
    <Compound algo="FindByMolecularFeature">
      <Location m="279.0557" rt="17.762" y="85432" v="993194" />
      <Spectrum type="MFE" cpdAlgo="FindByMolecularFeature">
        <MSDetails p="+" />
        <Device type="TimeOfFlight" />
        <MSPeaks>
          <p rt="17.762" x="280.0630" y="85432.49" v="826826" z="1" s="M+H" />
          <p rt="17.762" x="281.0665" y="15220.07" v="146027" z="1" s="M+H+1" />
          <p rt="17.758" x="282.0685" y="2244.88" v="20340" z="1" s="M+H+2" />
        </MSPeaks>
      </Spectrum>
    </Compound>
    <Compound algo="FindByMolecularFeature">
      <Location m="334.2508" rt="17.820" y="50373" v="542676" />
      <Spectrum type="MFE" cpdAlgo="FindByMolecularFeature">
        <MSDetails p="+" />
        <Device type="TimeOfFlight" />
        <MSPeaks>
          <p rt="17.820" x="335.2581" y="50373.39" v="438643" z="1" s="M+H" />
          <p rt="17.819" x="336.2609" y="13594.05" v="104033" z="1" s="M+H+1" />
        </MSPeaks>
      </Spectrum>
    </Compound>
    <Compound algo="FindByMolecularFeature">
      <Location m="278.1520" rt="17.942" y="75590" v="1015306" />
      <Spectrum type="MFE" cpdAlgo="FindByMolecularFeature">
        <MSDetails p="+" />
        <Device type="TimeOfFlight" />
        <MSPeaks>
          <p rt="17.942" x="279.1593" y="75589.70" v="851834" z="1" s="M+H" />
          <p rt="17.944" x="280.1624" y="12942.92" v="151731" z="1" s="M+H+1" />
          <p rt="17.938" x="281.1655" y="1307.48" v="11740" z="1" s="M+H+2" />
        </MSPeaks>
      </Spectrum>
    </Compound>
    <Compound algo="FindByMolecularFeature">
      <Location m="148.0159" rt="17.945" y="179486" v="2410957" />
      <Spectrum type="MFE" cpdAlgo="FindByMolecularFeature">
        <MSDetails p="+" />
        <Device type="TimeOfFlight" />
        <MSPeaks>
          <p rt="17.946" x="149.0232" y="179486.13" v="2208102" z="1" s="M+H" />
          <p rt="17.943" x="150.0268" y="15242.63" v="181597" z="1" s="M+H+1" />
          <p rt="17.913" x="151.0336" y="3433.12" v="21258" z="1" s="M+H+2" />
        </MSPeaks>
      </Spectrum>
    </Compound>
    <Compound algo="FindByMolecularFeature">
      <Location m="300.1339" rt="17.955" y="56130" v="852193" />
      <Spectrum type="MFE" cpdAlgo="FindByMolecularFeature">
        <MSDetails p="+" />
        <Device type="TimeOfFlight" />
        <MSPeaks>
          <p rt="17.955" x="301.1412" y="56130.45" v="696996" z="1" s="M+H" />
          <p rt="17.954" x="302.1446" y="10637.46" v="131463" z="1" s="M+H+1" />
          <p rt="17.967" x="303.1479" y="1850.17" v="23734" z="1" s="M+H+2" />
        </MSPeaks>
      </Spectrum>
    </Compound>
    <Compound algo="FindByMolecularFeature">
      <Location m="296.2355" rt="18.069" y="263811" v="2481197" />
      <Spectrum type="MFE" cpdAlgo="FindByMolecularFeature">
        <MSDetails p="+" />
        <Device type="TimeOfFlight" />
        <MSPeaks>
          <p rt="18.068" x="297.2428" y="263810.50" v="2014180" z="1" s="M+H" />
          <p rt="18.071" x="298.2463" y="57023.19" v="412958" z="1" s="M+H+1" />
          <p rt="18.085" x="299.2504" y="7475.68" v="54060" z="1" s="M+H+2" />
        </MSPeaks>
      </Spectrum>
    </Compound>
    <Compound algo="FindByMolecularFeature">
      <Location m="278.2252" rt="18.071" y="598861" v="5531870" />
      <Spectrum type="MFE" cpdAlgo="FindByMolecularFeature">
        <MSDetails p="+" />
        <Device type="TimeOfFlight" />
        <MSPeaks>
          <p rt="18.071" x="279.2325" y="598860.69" v="4479031" z="1" s="M+H" />
          <p rt="18.070" x="280.2356" y="124432.55" v="933645" z="1" s="M+H+1" />
          <p rt="18.072" x="281.2438" y="18811.51" v="119194" z="1" s="M+H+2" />
        </MSPeaks>
      </Spectrum>
    </Compound>
    <Compound algo="FindByMolecularFeature">
      <Location m="382.1970" rt="18.102" y="161224" v="1641651" />
      <Spectrum type="MFE" cpdAlgo="FindByMolecularFeature">
        <MSDetails p="+" />
        <Device type="TimeOfFlight" />
        <MSPeaks>
          <p rt="18.102" x="383.2043" y="161223.92" v="1325619" z="1" s="M+H" />
          <p rt="18.104" x="384.2076" y="32152.24" v="264597" z="1" s="M+H+1" />
          <p rt="18.103" x="385.2101" y="5831.13" v="47592" z="1" s="M+H+2" />
          <p rt="18.073" x="386.2126" y="493.14" v="3842" z="1" s="M+H+3" />
        </MSPeaks>
      </Spectrum>
    </Compound>
    <Compound algo="FindByMolecularFeature">
      <Location m="360.2150" rt="18.105" y="100696" v="1055103" />
      <Spectrum type="MFE" cpdAlgo="FindByMolecularFeature">
        <MSDetails p="+" />
        <Device type="TimeOfFlight" />
        <MSPeaks>
          <p rt="18.105" x="361.2223" y="100696.13" v="848233" z="1" s="M+H" />
          <p rt="18.105" x="362.2258" y="21134.63" v="179072" z="1" s="M+H+1" />
          <p rt="18.104" x="363.2295" y="3631.99" v="27798" z="1" s="M+H+2" />
        </MSPeaks>
      </Spectrum>
    </Compound>
    <Compound algo="FindByMolecularFeature">
      <Location m="250.2297" rt="18.126" y="76676" v="1038817" />
      <Spectrum type="MFE" cpdAlgo="FindByMolecularFeature">
        <MSDetails p="+" />
        <Device type="TimeOfFlight" />
        <MSPeaks>
          <p rt="18.126" x="251.2369" y="76676.18" v="856785" z="1" s="M+H" />
          <p rt="18.125" x="252.2400" y="14077.52" v="157976" z="1" s="M+H+1" />
          <p rt="18.157" x="253.2480" y="2089.33" v="24057" z="1" s="M+H+2" />
        </MSPeaks>
      </Spectrum>
    </Compound>
    <Compound algo="FindByMolecularFeature">
      <Location m="168.1149" rt="18.221" y="81688" v="688959" />
      <Spectrum type="MFE" cpdAlgo="FindByMolecularFeature">
        <MSDetails p="+" />
        <Device type="TimeOfFlight" />
        <MSPeaks>
          <p rt="18.220" x="169.1222" y="81688.32" v="617160" z="1" s="M+H" />
          <p rt="18.229" x="170.1253" y="9461.67" v="71800" z="1" s="M+H+1" />
        </MSPeaks>
      </Spectrum>
    </Compound>
    <Compound algo="FindByMolecularFeature">
      <Location m="227.2255" rt="18.302" y="712439" v="7185909" />
      <Spectrum type="MFE" cpdAlgo="FindByMolecularFeature">
        <MSDetails p="+" />
        <Device type="TimeOfFlight" />
        <MSPeaks>
          <p rt="18.302" x="228.2327" y="712439.19" v="6164724" z="1" s="M+H" />
          <p rt="18.302" x="229.2357" y="110302.20" v="944545" z="1" s="M+H+1" />
          <p rt="18.300" x="230.2408" y="7540.03" v="66821" z="1" s="M+H+2" />
          <p rt="18.308" x="231.2449" y="902.62" v="7523" z="1" s="M+H+3" />
          <p rt="18.280" x="455.4524" y="694.93" v="1148" z="1" s="2M+H" />
        </MSPeaks>
      </Spectrum>
    </Compound>
    <Compound algo="FindByMolecularFeature">
      <Location m="182.1312" rt="18.424" y="1016076" v="8222445" />
      <Spectrum type="MFE" cpdAlgo="FindByMolecularFeature">
        <MSDetails p="+" />
        <Device type="TimeOfFlight" />
        <MSPeaks>
          <p rt="18.424" x="183.1384" y="1016075.63" v="7277335" z="1" s="M+H" />
          <p rt="18.423" x="184.1414" y="121290.52" v="866918" z="1" s="M+H+1" />
          <p rt="18.429" x="185.1439" y="10602.23" v="78193" z="1" s="M+H+2" />
        </MSPeaks>
      </Spectrum>
    </Compound>
    <Compound algo="FindByMolecularFeature">
      <Location m="250.2302" rt="18.453" y="812643" v="10409322" />
      <Spectrum type="MFE" cpdAlgo="FindByMolecularFeature">
        <MSDetails p="+" />
        <Device type="TimeOfFlight" />
        <MSPeaks>
          <p rt="18.453" x="251.2375" y="812643.13" v="8701722" z="1" s="M+H" />
          <p rt="18.453" x="252.2404" y="144149.17" v="1544245" z="1" s="M+H+1" />
          <p rt="18.451" x="253.2437" y="15312.56" v="163355" z="1" s="M+H+2" />
        </MSPeaks>
      </Spectrum>
    </Compound>
    <Compound algo="FindByMolecularFeature">
      <Location m="391.1810" rt="18.490" y="102802" v="2380999" />
      <Spectrum type="MFE" cpdAlgo="FindByMolecularFeature">
        <MSDetails p="+" />
        <Device type="TimeOfFlight" />
        <MSPeaks>
          <p rt="18.463" x="196.5980" y="4920.45" v="56129" z="2" s="M+2H" />
          <p rt="18.455" x="197.0979" y="2624.79" v="12849" z="2" s="M+2H+1" />
          <p rt="18.424" x="197.5988" y="3857.17" v="25182" z="2" s="M+2H+2" />
          <p rt="18.489" x="392.1883" y="43353.84" v="559431" z="1" s="M+H" />
          <p rt="18.492" x="393.1916" y="8912.92" v="114129" z="1" s="M+H+1" />
          <p rt="18.496" x="394.1888" y="102802.04" v="1321675" z="1" s="M+H+2" />
          <p rt="18.497" x="395.1918" y="22750.61" v="291605" z="1" s="M+H+3" />
        </MSPeaks>
      </Spectrum>
    </Compound>
    <Compound algo="FindByMolecularFeature">
      <Location m="645.3823" rt="18.492" y="94820" v="1581682" />
      <Spectrum type="MFE" cpdAlgo="FindByMolecularFeature">
        <MSDetails p="+" />
        <Device type="TimeOfFlight" />
        <MSPeaks>
          <p rt="18.492" x="646.3896" y="94820.43" v="877314" z="1" s="M+H" />
          <p rt="18.493" x="647.3942" y="58353.99" v="541366" z="1" s="M+H+1" />
          <p rt="18.492" x="648.3982" y="17932.45" v="163002" z="1" s="M+H+2" />
        </MSPeaks>
      </Spectrum>
    </Compound>
    <Compound algo="FindByMolecularFeature">
      <Location m="648.3903" rt="18.493" y="54322" v="912852" />
      <Spectrum type="MFE" cpdAlgo="FindByMolecularFeature">
        <MSDetails p="+" />
        <Device type="TimeOfFlight" />
        <MSPeaks>
          <p rt="18.493" x="649.3975" y="54322.16" v="507469" z="1" s="M+H" />
          <p rt="18.490" x="650.4016" y="21544.78" v="199537" z="1" s="M+H+1" />
          <p rt="18.495" x="651.3957" y="22125.12" v="205846" z="1" s="M+H+2" />
        </MSPeaks>
      </Spectrum>
    </Compound>
    <Compound algo="FindByMolecularFeature">
      <Location m="395.1564" rt="18.497" y="128072" v="1954719" />
      <Spectrum type="MFE" cpdAlgo="FindByMolecularFeature">
        <MSDetails p="+" />
        <Device type="TimeOfFlight" />
        <MSPeaks>
          <p rt="18.498" x="396.1636" y="128071.63" v="1595892" z="1" s="M+H" />
          <p rt="18.492" x="397.1651" y="29212.89" v="358827" z="1" s="M+H+1" />
        </MSPeaks>
      </Spectrum>
    </Compound>
    <Compound algo="FindByMolecularFeature">
      <Location m="614.4524" rt="18.507" y="135208" v="1844705" />
      <Spectrum type="MFE" cpdAlgo="FindByMolecularFeature">
        <MSDetails p="+" />
        <Device type="TimeOfFlight" />
        <MSPeaks>
          <p rt="18.516" x="615.4596" y="135208.48" v="1084536" z="1" s="M+H" />
          <p rt="18.488" x="616.4627" y="53291.34" v="591140" z="1" s="M+H+1" />
          <p rt="18.491" x="617.4630" y="13688.49" v="153478" z="1" s="M+H+2" />
          <p rt="18.485" x="618.4605" y="1453.95" v="15552" z="1" s="M+H+3" />
        </MSPeaks>
      </Spectrum>
    </Compound>
    <Compound algo="FindByMolecularFeature">
      <Location m="296.2358" rt="18.507" y="1695447" v="18340492" />
      <Spectrum type="MFE" cpdAlgo="FindByMolecularFeature">
        <MSDetails p="+" />
        <Device type="TimeOfFlight" />
        <MSPeaks>
          <p rt="18.512" x="297.2430" y="1695446.88" v="13814227" z="1" s="M+H" />
          <p rt="18.483" x="298.2462" y="336018.94" v="3981044" z="1" s="M+H+1" />
          <p rt="18.483" x="299.2490" y="40623.46" v="482079" z="1" s="M+H+2" />
          <p rt="18.487" x="300.2517" y="4800.63" v="60521" z="1" s="M+H+3" />
          <p rt="18.625" x="301.2544" y="325.81" v="2618" z="1" s="M+H+4" />
        </MSPeaks>
      </Spectrum>
    </Compound>
    <Compound algo="FindByMolecularFeature">
      <Location m="318.2179" rt="18.510" y="1086767" v="14168256" />
      <Spectrum type="MFE" cpdAlgo="FindByMolecularFeature">
        <MSDetails p="+" />
        <Device type="TimeOfFlight" />
        <MSPeaks>
          <p rt="18.510" x="319.2252" y="1086767.00" v="11424356" z="1" s="M+H" />
          <p rt="18.508" x="320.2280" y="223433.81" v="2374520" z="1" s="M+H+1" />
          <p rt="18.519" x="321.2311" y="24907.94" v="217333" z="1" s="M+H+2" />
          <p rt="18.510" x="322.2342" y="2729.49" v="29354" z="1" s="M+H+3" />
          <p rt="18.508" x="637.4403" y="5556.25" v="37503" z="1" s="2M+H" />
          <p rt="18.515" x="638.4487" y="2676.64" v="14880" z="1" s="2M+H+1" />
          <p rt="18.542" x="639.4455" y="1208.41" v="8964" z="1" s="2M+H+2" />
        </MSPeaks>
      </Spectrum>
    </Compound>
    <Compound algo="FindByMolecularFeature">
      <Location m="232.2190" rt="18.525" y="135861" v="1388130" />
      <Spectrum type="MFE" cpdAlgo="FindByMolecularFeature">
        <MSDetails p="+" />
        <Device type="TimeOfFlight" />
        <MSPeaks>
          <p rt="18.525" x="233.2263" y="135861.19" v="1144193" z="1" s="M+H" />
          <p rt="18.524" x="234.2297" y="26452.47" v="219522" z="1" s="M+H+1" />
          <p rt="18.530" x="235.2354" y="3112.27" v="24415" z="1" s="M+H+2" />
        </MSPeaks>
      </Spectrum>
    </Compound>
    <Compound algo="FindByMolecularFeature">
      <Location m="278.2251" rt="18.525" y="3031458" v="31049928" />
      <Spectrum type="MFE" cpdAlgo="FindByMolecularFeature">
        <MSDetails p="+" />
        <Device type="TimeOfFlight" />
        <MSPeaks>
          <p rt="18.525" x="279.2323" y="3031457.50" v="25486354" z="1" sat="true" s="M+H" />
          <p rt="18.525" x="280.2359" y="593692.69" v="5003639" z="1" s="M+H+1" />
          <p rt="18.526" x="281.2392" y="62306.16" v="516472" z="1" s="M+H+2" />
          <p rt="18.542" x="282.2442" y="5042.33" v="43465" z="1" s="M+H+3" />
        </MSPeaks>
      </Spectrum>
    </Compound>
    <Compound algo="FindByMolecularFeature">
      <Location m="260.2142" rt="18.527" y="244688" v="2327736" />
      <Spectrum type="MFE" cpdAlgo="FindByMolecularFeature">
        <MSDetails p="+" />
        <Device type="TimeOfFlight" />
        <MSPeaks>
          <p rt="18.527" x="261.2215" y="244688.25" v="1967070" z="1" s="M+H" />
          <p rt="18.526" x="262.2247" y="43918.92" v="360665" z="1" s="M+H+1" />
        </MSPeaks>
      </Spectrum>
    </Compound>
    <Compound algo="FindByMolecularFeature">
      <Location m="242.2035" rt="18.527" y="64814" v="625789" />
      <Spectrum type="MFE" cpdAlgo="FindByMolecularFeature">
        <MSDetails p="+" />
        <Device type="TimeOfFlight" />
        <MSPeaks>
          <p rt="18.527" x="243.2108" y="64813.83" v="512910" z="1" s="M+H" />
          <p rt="18.525" x="244.2143" y="13879.68" v="112880" z="1" s="M+H+1" />
        </MSPeaks>
      </Spectrum>
    </Compound>
    <Compound algo="FindByMolecularFeature">
      <Location m="352.2616" rt="18.660" y="58783" v="531152" />
      <Spectrum type="MFE" cpdAlgo="FindByMolecularFeature">
        <MSDetails p="+" />
        <Device type="TimeOfFlight" />
        <MSPeaks>
          <p rt="18.660" x="353.2689" y="58783.26" v="438481" z="1" s="M+H" />
          <p rt="18.663" x="354.2722" y="12851.89" v="92671" z="1" s="M+H+1" />
        </MSPeaks>
      </Spectrum>
    </Compound>
    <Compound algo="FindByMolecularFeature">
      <Location m="327.2565" rt="18.669" y="89738" v="1033223" />
      <Spectrum type="MFE" cpdAlgo="FindByMolecularFeature">
        <MSDetails p="+" />
        <Device type="TimeOfFlight" />
        <MSPeaks>
          <p rt="18.669" x="328.2638" y="89738.16" v="817806" z="1" s="M+H" />
          <p rt="18.668" x="329.2669" y="21885.43" v="189895" z="1" s="M+H+1" />
          <p rt="18.671" x="330.2707" y="3290.80" v="25522" z="1" s="M+H+2" />
        </MSPeaks>
      </Spectrum>
    </Compound>
    <Compound algo="FindByMolecularFeature">
      <Location m="323.2828" rt="18.788" y="383002" v="3870702" />
      <Spectrum type="MFE" cpdAlgo="FindByMolecularFeature">
        <MSDetails p="+" />
        <Device type="TimeOfFlight" />
        <MSPeaks>
          <p rt="18.788" x="324.2901" y="383002.38" v="3059649" z="1" s="M+H" />
          <p rt="18.788" x="325.2932" y="88442.30" v="716136" z="1" s="M+H+1" />
          <p rt="18.786" x="326.2965" y="10833.22" v="83452" z="1" s="M+H+2" />
          <p rt="18.764" x="327.2960" y="963.97" v="7312" z="1" s="M+H+3" />
          <p rt="18.770" x="647.5673" y="1166.69" v="2077" z="1" s="2M+H" />
        </MSPeaks>
      </Spectrum>
    </Compound>
    <Compound algo="FindByMolecularFeature">
      <Location m="318.2172" rt="18.823" y="110524" v="779008" />
      <Spectrum type="MFE" cpdAlgo="FindByMolecularFeature">
        <MSDetails p="+" />
        <Device type="TimeOfFlight" />
        <MSPeaks>
          <p rt="18.821" x="319.2244" y="110524.31" v="608065" z="1" s="M+H" />
          <p rt="18.841" x="320.2279" y="17744.77" v="163112" z="1" s="M+H+1" />
          <p rt="18.794" x="321.2401" y="1998.59" v="7831" z="1" s="M+H+2" />
        </MSPeaks>
      </Spectrum>
    </Compound>
    <Compound algo="FindByMolecularFeature">
      <Location m="232.2191" rt="18.826" y="77534" v="755442" />
      <Spectrum type="MFE" cpdAlgo="FindByMolecularFeature">
        <MSDetails p="+" />
        <Device type="TimeOfFlight" />
        <MSPeaks>
          <p rt="18.828" x="233.2263" y="77533.70" v="625513" z="1" s="M+H" />
          <p rt="18.821" x="234.2294" y="14843.43" v="117300" z="1" s="M+H+1" />
          <p rt="18.819" x="235.2340" y="1761.57" v="12628" z="1" s="M+H+2" />
        </MSPeaks>
      </Spectrum>
    </Compound>
    <Compound algo="FindByMolecularFeature">
      <Location m="599.4608" rt="18.845" y="65087" v="1292416" />
      <Spectrum type="MFE" cpdAlgo="FindByMolecularFeature">
        <MSDetails p="+" />
        <Device type="TimeOfFlight" />
        <MSPeaks>
          <p rt="18.845" x="600.4681" y="65086.71" v="911320" z="1" s="M+H" />
          <p rt="18.845" x="601.4714" y="21882.55" v="299300" z="1" s="M+H+1" />
          <p rt="18.842" x="602.4701" y="5952.47" v="77722" z="1" s="M+H+2" />
          <p rt="18.852" x="603.4713" y="316.07" v="4074" z="1" s="M+H+3" />
        </MSPeaks>
      </Spectrum>
    </Compound>
    <Compound algo="FindByMolecularFeature">
      <Location m="555.4347" rt="18.927" y="88749" v="1728183" />
      <Spectrum type="MFE" cpdAlgo="FindByMolecularFeature">
        <MSDetails p="+" />
        <Device type="TimeOfFlight" />
        <MSPeaks>
          <p rt="18.927" x="556.4420" y="88748.61" v="1222995" z="1" s="M+H" />
          <p rt="18.926" x="557.4453" y="28486.51" v="390530" z="1" s="M+H+1" />
          <p rt="18.931" x="558.4471" y="7272.45" v="99450" z="1" s="M+H+2" />
          <p rt="18.935" x="559.4473" y="1119.25" v="15208" z="1" s="M+H+3" />
        </MSPeaks>
      </Spectrum>
    </Compound>
    <Compound algo="FindByMolecularFeature">
      <Location m="260.2141" rt="18.967" y="72351" v="723027" />
      <Spectrum type="MFE" cpdAlgo="FindByMolecularFeature">
        <MSDetails p="+" />
        <Device type="TimeOfFlight" />
        <MSPeaks>
          <p rt="18.967" x="261.2214" y="72351.14" v="617549" z="1" s="M+H" />
          <p rt="18.967" x="262.2246" y="13080.35" v="105478" z="1" s="M+H+1" />
        </MSPeaks>
      </Spectrum>
    </Compound>
    <Compound algo="FindByMolecularFeature">
      <Location m="352.2618" rt="18.975" y="284038" v="2744645" />
      <Spectrum type="MFE" cpdAlgo="FindByMolecularFeature">
        <MSDetails p="+" />
        <Device type="TimeOfFlight" />
        <MSPeaks>
          <p rt="18.975" x="353.2690" y="284038.44" v="2179498" z="1" s="M+H" />
          <p rt="18.974" x="354.2721" y="60535.99" v="467209" z="1" s="M+H+1" />
          <p rt="18.978" x="355.2779" y="10312.97" v="77783" z="1" s="M+H+2" />
          <p rt="18.977" x="356.2841" y="2251.38" v="20155" z="1" s="M+H+3" />
        </MSPeaks>
      </Spectrum>
    </Compound>
    <Compound algo="FindByMolecularFeature">
      <Location m="374.2434" rt="18.979" y="73666" v="804414" />
      <Spectrum type="MFE" cpdAlgo="FindByMolecularFeature">
        <MSDetails p="+" />
        <Device type="TimeOfFlight" />
        <MSPeaks>
          <p rt="18.982" x="188.1265" y="1808.44" v="12384" z="2" s="M+2H" />
          <p rt="18.981" x="375.2507" y="73665.95" v="635613" z="1" s="M+H" />
          <p rt="18.978" x="376.2543" y="17191.16" v="141612" z="1" s="M+H+1" />
          <p rt="18.939" x="377.2645" y="3793.58" v="14805" z="1" s="M+H+2" />
        </MSPeaks>
      </Spectrum>
    </Compound>
    <Compound algo="FindByMolecularFeature">
      <Location m="282.2560" rt="18.984" y="89657" v="877039" />
      <Spectrum type="MFE" cpdAlgo="FindByMolecularFeature">
        <MSDetails p="+" />
        <Device type="TimeOfFlight" />
        <MSPeaks>
          <p rt="18.985" x="283.2632" y="89657.03" v="704194" z="1" s="M+H" />
          <p rt="18.984" x="284.2666" y="19060.46" v="146168" z="1" s="M+H+1" />
          <p rt="18.978" x="285.2673" y="3132.60" v="26677" z="1" s="M+H+2" />
        </MSPeaks>
      </Spectrum>
    </Compound>
    <Compound algo="FindByMolecularFeature">
      <Location m="264.2452" rt="18.985" y="61284" v="551731" />
      <Spectrum type="MFE" cpdAlgo="FindByMolecularFeature">
        <MSDetails p="+" />
        <Device type="TimeOfFlight" />
        <MSPeaks>
          <p rt="18.984" x="265.2525" y="61283.85" v="465454" z="1" s="M+H" />
          <p rt="18.988" x="266.2559" y="11208.77" v="86277" z="1" s="M+H+1" />
        </MSPeaks>
      </Spectrum>
    </Compound>
    <Compound algo="FindByMolecularFeature">
      <Location m="511.4085" rt="19.005" y="116453" v="2162409" />
      <Spectrum type="MFE" cpdAlgo="FindByMolecularFeature">
        <MSDetails p="+" />
        <Device type="TimeOfFlight" />
        <MSPeaks>
          <p rt="19.006" x="512.4158" y="116452.59" v="1647869" z="1" s="M+H" />
          <p rt="19.003" x="513.4189" y="30289.91" v="413066" z="1" s="M+H+1" />
          <p rt="19.002" x="514.4202" y="6863.55" v="87231" z="1" s="M+H+2" />
          <p rt="18.986" x="515.4213" y="1130.35" v="14243" z="1" s="M+H+3" />
        </MSPeaks>
      </Spectrum>
    </Compound>
    <Compound algo="FindByMolecularFeature">
      <Location m="253.2410" rt="19.013" y="539678" v="6301054" />
      <Spectrum type="MFE" cpdAlgo="FindByMolecularFeature">
        <MSDetails p="+" />
        <Device type="TimeOfFlight" />
        <MSPeaks>
          <p rt="19.013" x="254.2483" y="539678.31" v="5248418" z="1" s="M+H" />
          <p rt="19.012" x="255.2513" y="96474.48" v="916524" z="1" s="M+H+1" />
          <p rt="19.014" x="256.2551" y="9801.91" v="98262" z="1" s="M+H+2" />
          <p rt="19.016" x="257.2546" y="462.97" v="4176" z="1" s="M+H+3" />
          <p rt="19.011" x="507.4870" y="2119.05" v="14303" z="1" s="2M+H" />
          <p rt="19.001" x="508.4896" y="808.58" v="2535" z="1" s="2M+H+1" />
        </MSPeaks>
      </Spectrum>
    </Compound>
    <Compound algo="FindByMolecularFeature">
      <Location m="467.3823" rt="19.085" y="106948" v="2119914" />
      <Spectrum type="MFE" cpdAlgo="FindByMolecularFeature">
        <MSDetails p="+" />
        <Device type="TimeOfFlight" />
        <MSPeaks>
          <p rt="19.084" x="468.3896" y="106948.15" v="1580894" z="1" s="M+H" />
          <p rt="19.086" x="469.3928" y="29779.37" v="436310" z="1" s="M+H+1" />
          <p rt="19.081" x="470.3934" y="5876.15" v="88967" z="1" s="M+H+2" />
          <p rt="19.092" x="471.3924" y="941.41" v="13743" z="1" s="M+H+3" />
        </MSPeaks>
      </Spectrum>
    </Compound>
    <Compound algo="FindByMolecularFeature">
      <Location m="423.3562" rt="19.154" y="80101" v="1604171" />
      <Spectrum type="MFE" cpdAlgo="FindByMolecularFeature">
        <MSDetails p="+" />
        <Device type="TimeOfFlight" />
        <MSPeaks>
          <p rt="19.155" x="424.3635" y="80100.54" v="1194173" z="1" s="M+H" />
          <p rt="19.152" x="425.3669" y="22369.77" v="339905" z="1" s="M+H+1" />
          <p rt="19.164" x="426.3675" y="4747.11" v="70093" z="1" s="M+H+2" />
        </MSPeaks>
      </Spectrum>
    </Compound>
    <Compound algo="FindByMolecularFeature">
      <Location m="365.2931" rt="19.184" y="89142" v="919916" />
      <Spectrum type="MFE" cpdAlgo="FindByMolecularFeature">
        <MSDetails p="+" />
        <Device type="TimeOfFlight" />
        <MSPeaks>
          <p rt="19.183" x="366.3004" y="89141.77" v="695783" z="1" s="M+H" />
          <p rt="19.185" x="367.3031" y="23979.74" v="191280" z="1" s="M+H+1" />
          <p rt="19.190" x="368.3077" y="4196.55" v="32854" z="1" s="M+H+2" />
        </MSPeaks>
      </Spectrum>
    </Compound>
    <Compound algo="FindByMolecularFeature">
      <Location m="506.3607" rt="19.195" y="54322" v="655588" />
      <Spectrum type="MFE" cpdAlgo="FindByMolecularFeature">
        <MSDetails p="+" />
        <Device type="TimeOfFlight" />
        <MSPeaks>
          <p rt="19.194" x="507.3680" y="54322.28" v="486853" z="1" s="M+H" />
          <p rt="19.194" x="508.3719" y="17907.93" v="154279" z="1" s="M+H+1" />
          <p rt="19.206" x="509.3704" y="5995.85" v="14457" z="1" s="M+H+2" />
        </MSPeaks>
      </Spectrum>
    </Compound>
    <Compound algo="FindByMolecularFeature">
      <Location m="326.2222" rt="19.214" y="54034" v="585308" />
      <Spectrum type="MFE" cpdAlgo="FindByMolecularFeature">
        <MSDetails p="+" />
        <Device type="TimeOfFlight" />
        <MSPeaks>
          <p rt="19.213" x="327.2295" y="54034.18" v="469710" z="1" s="M+H" />
          <p rt="19.215" x="328.2334" y="12168.38" v="104200" z="1" s="M+H+1" />
          <p rt="19.213" x="329.2351" y="1978.67" v="11398" z="1" s="M+H+2" />
        </MSPeaks>
      </Spectrum>
    </Compound>
    <Compound algo="FindByMolecularFeature">
      <Location m="241.2407" rt="19.258" y="75410" v="572831" />
      <Spectrum type="MFE" cpdAlgo="FindByMolecularFeature">
        <MSDetails p="+" />
        <Device type="TimeOfFlight" />
        <MSPeaks>
          <p rt="19.257" x="242.2480" y="75410.34" v="482684" z="1" s="M+H" />
          <p rt="19.262" x="243.2512" y="12736.95" v="90147" z="1" s="M+H+1" />
        </MSPeaks>
      </Spectrum>
    </Compound>
    <Compound algo="FindByMolecularFeature">
      <Location m="241.2408" rt="19.399" y="63613" v="660304" />
      <Spectrum type="MFE" cpdAlgo="FindByMolecularFeature">
        <MSDetails p="+" />
        <Device type="TimeOfFlight" />
        <MSPeaks>
          <p rt="19.398" x="242.2481" y="63612.81" v="574515" z="1" s="M+H" />
          <p rt="19.401" x="243.2509" y="10316.11" v="85789" z="1" s="M+H+1" />
        </MSPeaks>
      </Spectrum>
    </Compound>
    <Compound algo="FindByMolecularFeature">
      <Location m="430.3449" rt="19.450" y="157212" v="1625040" />
      <Spectrum type="MFE" cpdAlgo="FindByMolecularFeature">
        <MSDetails p="+" />
        <Device type="TimeOfFlight" />
        <MSPeaks>
          <p rt="19.449" x="431.3522" y="157211.91" v="1189610" z="1" s="M+H" />
          <p rt="19.450" x="432.3554" y="47326.39" v="358823" z="1" s="M+H+1" />
          <p rt="19.452" x="433.3587" y="8755.56" v="65633" z="1" s="M+H+2" />
          <p rt="19.466" x="434.3626" y="1507.94" v="10974" z="1" s="M+H+3" />
        </MSPeaks>
      </Spectrum>
    </Compound>
    <Compound algo="FindByMolecularFeature">
      <Location m="452.3269" rt="19.453" y="141676" v="1589699" />
      <Spectrum type="MFE" cpdAlgo="FindByMolecularFeature">
        <MSDetails p="+" />
        <Device type="TimeOfFlight" />
        <MSPeaks>
          <p rt="19.452" x="453.3342" y="141676.16" v="1140521" z="1" s="M+H" />
          <p rt="19.452" x="454.3375" y="45076.98" v="358650" z="1" s="M+H+1" />
          <p rt="19.468" x="455.3460" y="11420.79" v="74822" z="1" s="M+H+2" />
          <p rt="19.446" x="456.3526" y="1719.40" v="15705" z="1" s="M+H+3" />
        </MSPeaks>
      </Spectrum>
    </Compound>
    <Compound algo="FindByMolecularFeature">
      <Location m="280.2406" rt="19.736" y="82468" v="804579" />
      <Spectrum type="MFE" cpdAlgo="FindByMolecularFeature">
        <MSDetails p="+" />
        <Device type="TimeOfFlight" />
        <MSPeaks>
          <p rt="19.736" x="281.2479" y="82467.52" v="677129" z="1" s="M+H" />
          <p rt="19.739" x="282.2512" y="14514.00" v="127450" z="1" s="M+H+1" />
        </MSPeaks>
      </Spectrum>
    </Compound>
    <Compound algo="FindByMolecularFeature">
      <Location m="339.2778" rt="19.760" y="328729" v="3456570" />
      <Spectrum type="MFE" cpdAlgo="FindByMolecularFeature">
        <MSDetails p="+" />
        <Device type="TimeOfFlight" />
        <MSPeaks>
          <p rt="19.760" x="340.2851" y="328729.03" v="2742487" z="1" s="M+H" />
          <p rt="19.758" x="341.2880" y="74517.26" v="615733" z="1" s="M+H+1" />
          <p rt="19.762" x="342.2906" y="9524.02" v="76823" z="1" s="M+H+2" />
          <p rt="19.756" x="343.2928" y="2179.38" v="21528" z="1" s="M+H+3" />
        </MSPeaks>
      </Spectrum>
    </Compound>
    <Compound algo="FindByMolecularFeature">
      <Location m="279.2565" rt="19.869" y="278258" v="2880603" />
      <Spectrum type="MFE" cpdAlgo="FindByMolecularFeature">
        <MSDetails p="+" />
        <Device type="TimeOfFlight" />
        <MSPeaks>
          <p rt="19.869" x="280.2638" y="278257.56" v="2308504" z="1" s="M+H" />
          <p rt="19.871" x="281.2646" y="65511.05" v="524580" z="1" s="M+H+1" />
          <p rt="19.862" x="282.2690" y="6953.99" v="47518" z="1" s="M+H+2" />
        </MSPeaks>
      </Spectrum>
    </Compound>
    <Compound algo="FindByMolecularFeature">
      <Location m="268.1312" rt="19.948" y="71373" v="649774" />
      <Spectrum type="MFE" cpdAlgo="FindByMolecularFeature">
        <MSDetails p="+" />
        <Device type="TimeOfFlight" />
        <MSPeaks>
          <p rt="19.948" x="269.1385" y="71372.85" v="549550" z="1" s="M+H" />
          <p rt="19.949" x="270.1418" y="11262.38" v="85392" z="1" s="M+H+1" />
          <p rt="19.946" x="271.1468" y="1780.48" v="14833" z="1" s="M+H+2" />
        </MSPeaks>
      </Spectrum>
    </Compound>
    <Compound algo="FindByMolecularFeature">
      <Location m="216.0269" rt="19.948" y="85454" v="791153" />
      <Spectrum type="MFE" cpdAlgo="FindByMolecularFeature">
        <MSDetails p="+" />
        <Device type="TimeOfFlight" />
        <MSPeaks>
          <p rt="19.949" x="217.0342" y="85454.27" v="713840" z="1" s="M+H" />
          <p rt="19.947" x="218.0377" y="7871.07" v="64226" z="1" s="M+H+1" />
          <p rt="19.938" x="219.0398" y="1800.13" v="13087" z="1" s="M+H+2" />
        </MSPeaks>
      </Spectrum>
    </Compound>
    <Compound algo="FindByMolecularFeature">
      <Location m="184.0736" rt="19.949" y="116152" v="1107924" />
      <Spectrum type="MFE" cpdAlgo="FindByMolecularFeature">
        <MSDetails p="+" />
        <Device type="TimeOfFlight" />
        <MSPeaks>
          <p rt="19.949" x="185.0809" y="116152.05" v="992316" z="1" s="M+H" />
          <p rt="19.950" x="186.0846" y="11264.34" v="93032" z="1" s="M+H+1" />
          <p rt="19.953" x="187.0878" y="2511.19" v="22576" z="1" s="M+H+2" />
        </MSPeaks>
      </Spectrum>
    </Compound>
    <Compound algo="FindByMolecularFeature">
      <Location m="128.0110" rt="19.949" y="90892" v="801497" />
      <Spectrum type="MFE" cpdAlgo="FindByMolecularFeature">
        <MSDetails p="+" />
        <Device type="TimeOfFlight" />
        <MSPeaks>
          <p rt="19.949" x="129.0183" y="90891.59" v="747784" z="1" s="M+H" />
          <p rt="19.964" x="130.0209" y="4827.04" v="47768" z="1" s="M+H+1" />
          <p rt="19.921" x="131.0225" y="1252.17" v="5945" z="1" s="M+H+2" />
        </MSPeaks>
      </Spectrum>
    </Compound>
    <Compound algo="FindByMolecularFeature">
      <Location m="328.1529" rt="19.949" y="1508453" v="15660936" />
      <Spectrum type="MFE" cpdAlgo="FindByMolecularFeature">
        <MSDetails p="+" />
        <Device type="TimeOfFlight" />
        <MSPeaks>
          <p rt="19.950" x="329.1602" y="1508452.50" v="13040064" z="1" s="M+H" />
          <p rt="19.949" x="330.1633" y="259603.72" v="2230083" z="1" s="M+H+1" />
          <p rt="19.950" x="331.1654" y="42160.79" v="346777" z="1" s="M+H+2" />
          <p rt="19.940" x="332.1687" y="5311.97" v="44012" z="1" s="M+H+3" />
        </MSPeaks>
      </Spectrum>
    </Compound>
    <Compound algo="FindByMolecularFeature">
      <Location m="272.0899" rt="19.949" y="206390" v="1977945" />
      <Spectrum type="MFE" cpdAlgo="FindByMolecularFeature">
        <MSDetails p="+" />
        <Device type="TimeOfFlight" />
        <MSPeaks>
          <p rt="19.949" x="273.0972" y="206390.31" v="1696752" z="1" s="M+H" />
          <p rt="19.950" x="274.1003" y="27654.88" v="238872" z="1" s="M+H+1" />
          <p rt="19.947" x="275.1025" y="4665.12" v="36625" z="1" s="M+H+2" />
          <p rt="19.940" x="276.1075" y="725.60" v="5696" z="1" s="M+H+3" />
        </MSPeaks>
      </Spectrum>
    </Compound>
    <Compound algo="FindByMolecularFeature">
      <Location m="360.2154" rt="19.949" y="492448" v="5368939" />
      <Spectrum type="MFE" cpdAlgo="FindByMolecularFeature">
        <MSDetails p="+" />
        <Device type="TimeOfFlight" />
        <MSPeaks>
          <p rt="19.950" x="361.2227" y="492447.66" v="4357407" z="1" s="M+H" />
          <p rt="19.948" x="362.2258" y="99357.33" v="873211" z="1" s="M+H+1" />
          <p rt="19.954" x="363.2282" y="14129.81" v="117890" z="1" s="M+H+2" />
          <p rt="19.942" x="364.2291" y="2127.38" v="20431" z="1" s="M+H+3" />
        </MSPeaks>
      </Spectrum>
    </Compound>
    <Compound algo="FindByMolecularFeature">
      <Location m="258.1469" rt="19.950" y="145560" v="1453749" />
      <Spectrum type="MFE" cpdAlgo="FindByMolecularFeature">
        <MSDetails p="+" />
        <Device type="TimeOfFlight" />
        <MSPeaks>
          <p rt="19.950" x="259.1542" y="145560.28" v="1257922" z="1" s="M+H" />
          <p rt="19.949" x="260.1573" y="20230.97" v="168085" z="1" s="M+H+1" />
          <p rt="19.957" x="261.1592" y="3632.63" v="27743" z="1" s="M+H+2" />
        </MSPeaks>
      </Spectrum>
    </Compound>
    <Compound algo="FindByMolecularFeature">
      <Location m="402.2262" rt="19.950" y="5115433" v="57837512" />
      <Spectrum type="MFE" cpdAlgo="FindByMolecularFeature">
        <MSDetails p="+" />
        <Device type="TimeOfFlight" />
        <MSPeaks>
          <p rt="19.950" x="403.2335" y="5115433.00" v="45594440" z="1" sat="true" s="M+H" />
          <p rt="19.949" x="404.2371" y="1154881.88" v="10292627" z="1" s="M+H+1" />
          <p rt="19.950" x="405.2389" y="192354.89" v="1695159" z="1" s="M+H+2" />
          <p rt="19.952" x="406.2415" y="25664.42" v="229976" z="1" s="M+H+3" />
          <p rt="19.939" x="407.2447" y="2564.87" v="25307" z="1" s="M+H+4" />
        </MSPeaks>
      </Spectrum>
    </Compound>
    <Compound algo="FindByMolecularFeature">
      <Location m="212.0684" rt="19.951" y="82766" v="795372" />
      <Spectrum type="MFE" cpdAlgo="FindByMolecularFeature">
        <MSDetails p="+" />
        <Device type="TimeOfFlight" />
        <MSPeaks>
          <p rt="19.952" x="213.0757" y="82765.77" v="707536" z="1" s="M+H" />
          <p rt="19.950" x="214.0809" y="8825.20" v="69500" z="1" s="M+H+1" />
          <p rt="19.947" x="215.0845" y="2087.39" v="18336" z="1" s="M+H+2" />
        </MSPeaks>
      </Spectrum>
    </Compound>
    <Compound algo="FindByMolecularFeature">
      <Location m="156.0058" rt="19.952" y="76602" v="715297" />
      <Spectrum type="MFE" cpdAlgo="FindByMolecularFeature">
        <MSDetails p="+" />
        <Device type="TimeOfFlight" />
        <MSPeaks>
          <p rt="19.952" x="157.0131" y="76601.95" v="656289" z="1" s="M+H" />
          <p rt="19.955" x="158.0151" y="6695.66" v="47862" z="1" s="M+H+1" />
          <p rt="19.938" x="159.0192" y="2149.03" v="11146" z="1" s="M+H+2" />
        </MSPeaks>
      </Spectrum>
    </Compound>
    <Compound algo="FindByMolecularFeature">
      <Location m="440.1818" rt="19.955" y="378227" v="5353482" />
      <Spectrum type="MFE" cpdAlgo="FindByMolecularFeature">
        <MSDetails p="+" />
        <Device type="TimeOfFlight" />
        <MSPeaks>
          <p rt="19.955" x="441.1891" y="378226.84" v="4041622" z="1" s="M+H" />
          <p rt="19.956" x="442.1922" y="81537.38" v="814131" z="1" s="M+H+1" />
          <p rt="19.956" x="443.1899" y="37671.86" v="402807" z="1" s="M+H+2" />
          <p rt="19.959" x="444.1924" y="7809.02" v="77433" z="1" s="M+H+3" />
          <p rt="19.967" x="445.1917" y="1763.65" v="17489" z="1" s="M+H+4" />
        </MSPeaks>
      </Spectrum>
    </Compound>
    <Compound algo="FindByMolecularFeature">
      <Location m="299.2824" rt="19.956" y="53956" v="650097" />
      <Spectrum type="MFE" cpdAlgo="FindByMolecularFeature">
        <MSDetails p="+" />
        <Device type="TimeOfFlight" />
        <MSPeaks>
          <p rt="19.956" x="300.2897" y="53955.95" v="536469" z="1" s="M+H" />
          <p rt="19.953" x="301.2932" y="10312.28" v="104142" z="1" s="M+H+1" />
          <p rt="19.968" x="302.2957" y="1227.40" v="9486" z="1" s="M+H+2" />
        </MSPeaks>
      </Spectrum>
    </Compound>
    <Compound algo="FindByMolecularFeature">
      <Location m="826.4341" rt="19.956" y="1063318" v="15526728" />
      <Spectrum type="MFE" cpdAlgo="FindByMolecularFeature">
        <MSDetails p="+" />
        <Device type="TimeOfFlight" />
        <MSPeaks>
          <p rt="19.938" x="414.2210" y="1883.07" v="9253" z="2" s="M+2H" />
          <p rt="19.944" x="414.7196" y="1132.78" v="2716" z="2" s="M+2H+1" />
          <p rt="19.956" x="827.4414" y="1063318.00" v="9658042" z="1" s="M+H" />
          <p rt="19.957" x="828.4445" y="478142.09" v="4354727" z="1" s="M+H+1" />
          <p rt="19.956" x="829.4465" y="131492.73" v="1208283" z="1" s="M+H+2" />
          <p rt="19.955" x="830.4485" y="27584.32" v="245037" z="1" s="M+H+3" />
          <p rt="19.954" x="831.4513" y="4957.23" v="43484" z="1" s="M+H+4" />
          <p rt="19.950" x="832.4567" y="591.43" v="5187" z="1" s="M+H+5" />
        </MSPeaks>
      </Spectrum>
    </Compound>
    <Compound algo="FindByMolecularFeature">
      <Location m="424.2082" rt="19.964" y="3203563" v="55543584" />
      <Spectrum type="MFE" cpdAlgo="FindByMolecularFeature">
        <MSDetails p="+" />
        <Device type="TimeOfFlight" />
        <MSPeaks>
          <p rt="19.964" x="425.2155" y="3203562.75" v="44599960" z="1" sat="true" s="M+H" />
          <p rt="19.963" x="426.2191" y="678030.94" v="9245628" z="1" s="M+H+1" />
          <p rt="19.962" x="427.2208" y="112648.70" v="1469728" z="1" s="M+H+2" />
          <p rt="19.967" x="428.2232" y="15680.09" v="206431" z="1" s="M+H+3" />
          <p rt="19.964" x="429.2237" y="1684.37" v="21836" z="1" s="M+H+4" />
        </MSPeaks>
      </Spectrum>
    </Compound>
    <Compound algo="FindByMolecularFeature">
      <Location m="447.2835" rt="19.972" y="75759" v="1756275" />
      <Spectrum type="MFE" cpdAlgo="FindByMolecularFeature">
        <MSDetails p="+" />
        <Device type="TimeOfFlight" />
        <MSPeaks>
          <p rt="19.971" x="448.2907" y="75758.84" v="1307664" z="1" s="M+H" />
          <p rt="19.975" x="449.2944" y="20193.48" v="401300" z="1" s="M+H+1" />
          <p rt="19.967" x="450.2982" y="3814.07" v="47312" z="1" s="M+H+2" />
        </MSPeaks>
      </Spectrum>
    </Compound>
    <Compound algo="FindByMolecularFeature">
      <Location m="339.2778" rt="19.975" y="299907" v="3223331" />
      <Spectrum type="MFE" cpdAlgo="FindByMolecularFeature">
        <MSDetails p="+" />
        <Device type="TimeOfFlight" />
        <MSPeaks>
          <p rt="19.975" x="340.2850" y="299907.28" v="2576354" z="1" s="M+H" />
          <p rt="19.974" x="341.2881" y="66623.04" v="567197" z="1" s="M+H+1" />
          <p rt="19.972" x="342.2911" y="8179.10" v="67829" z="1" s="M+H+2" />
          <p rt="19.989" x="343.2929" y="1441.27" v="11952" z="1" s="M+H+3" />
        </MSPeaks>
      </Spectrum>
    </Compound>
    <Compound algo="FindByMolecularFeature">
      <Location m="701.5288" rt="20.027" y="50520" v="1104957" />
      <Spectrum type="MFE" cpdAlgo="FindByMolecularFeature">
        <MSDetails p="+" />
        <Device type="TimeOfFlight" />
        <MSPeaks>
          <p rt="20.029" x="702.5361" y="50520.21" v="725992" z="1" s="M+H" />
          <p rt="20.026" x="703.5395" y="19884.52" v="296102" z="1" s="M+H+1" />
          <p rt="20.008" x="704.5410" y="6101.44" v="67235" z="1" s="M+H+2" />
          <p rt="20.039" x="705.5383" y="1308.52" v="15628" z="1" s="M+H+3" />
        </MSPeaks>
      </Spectrum>
    </Compound>
    <Compound algo="FindByMolecularFeature">
      <Location m="588.4391" rt="20.085" y="59310" v="723479" />
      <Spectrum type="MFE" cpdAlgo="FindByMolecularFeature">
        <MSDetails p="+" />
        <Device type="TimeOfFlight" />
        <MSPeaks>
          <p rt="20.082" x="589.4464" y="59310.37" v="416565" z="1" s="M+H" />
          <p rt="20.095" x="590.4496" y="23749.54" v="240964" z="1" s="M+H+1" />
          <p rt="20.086" x="591.4539" y="5508.12" v="55431" z="1" s="M+H+2" />
          <p rt="20.073" x="592.4583" y="1338.09" v="10518" z="1" s="M+H+3" />
        </MSPeaks>
      </Spectrum>
    </Compound>
    <Compound algo="FindByMolecularFeature">
      <Location m="613.4765" rt="20.228" y="123132" v="2727945" />
      <Spectrum type="MFE" cpdAlgo="FindByMolecularFeature">
        <MSDetails p="+" />
        <Device type="TimeOfFlight" />
        <MSPeaks>
          <p rt="20.226" x="614.4838" y="123131.90" v="1942068" z="1" s="M+H" />
          <p rt="20.228" x="615.4869" y="40407.33" v="656444" z="1" s="M+H+1" />
          <p rt="20.247" x="616.4889" y="10292.44" v="129433" z="1" s="M+H+2" />
        </MSPeaks>
      </Spectrum>
    </Compound>
    <Compound algo="FindByMolecularFeature">
      <Location m="569.4504" rt="20.330" y="187097" v="3923448" />
      <Spectrum type="MFE" cpdAlgo="FindByMolecularFeature">
        <MSDetails p="+" />
        <Device type="TimeOfFlight" />
        <MSPeaks>
          <p rt="20.327" x="570.4577" y="187097.28" v="3130656" z="1" s="M+H" />
          <p rt="20.343" x="571.4607" y="58912.46" v="567479" z="1" s="M+H+1" />
          <p rt="20.320" x="572.4616" y="13792.58" v="225313" z="1" s="M+H+2" />
        </MSPeaks>
      </Spectrum>
    </Compound>
    <Compound algo="FindByMolecularFeature">
      <Location m="267.2564" rt="20.390" y="65559" v="803517" />
      <Spectrum type="MFE" cpdAlgo="FindByMolecularFeature">
        <MSDetails p="+" />
        <Device type="TimeOfFlight" />
        <MSPeaks>
          <p rt="20.390" x="268.2636" y="65558.82" v="650083" z="1" s="M+H" />
          <p rt="20.393" x="269.2667" y="13352.16" v="136629" z="1" s="M+H+1" />
          <p rt="20.399" x="270.2716" y="1697.90" v="16804" z="1" s="M+H+2" />
        </MSPeaks>
      </Spectrum>
    </Compound>
    <Compound algo="FindByMolecularFeature">
      <Location m="525.4244" rt="20.424" y="238487" v="5534982" />
      <Spectrum type="MFE" cpdAlgo="FindByMolecularFeature">
        <MSDetails p="+" />
        <Device type="TimeOfFlight" />
        <MSPeaks>
          <p rt="20.421" x="526.4317" y="238487.31" v="3883051" z="1" s="M+H" />
          <p rt="20.428" x="527.4344" y="79108.14" v="1414367" z="1" s="M+H+1" />
          <p rt="20.449" x="528.4354" y="16071.89" v="189790" z="1" s="M+H+2" />
          <p rt="20.438" x="529.4351" y="3175.30" v="47774" z="1" s="M+H+3" />
        </MSPeaks>
      </Spectrum>
    </Compound>
    <Compound algo="FindByMolecularFeature">
      <Location m="761.4655" rt="20.505" y="59128" v="551021" />
      <Spectrum type="MFE" cpdAlgo="FindByMolecularFeature">
        <MSDetails p="+" />
        <Device type="TimeOfFlight" />
        <MSPeaks>
          <p rt="20.505" x="762.4728" y="59128.36" v="367874" z="1" s="M+H" />
          <p rt="20.506" x="763.4766" y="28613.13" v="183148" z="1" s="M+H+1" />
        </MSPeaks>
      </Spectrum>
    </Compound>
    <Compound algo="FindByMolecularFeature">
      <Location m="354.2772" rt="20.511" y="157896" v="1571145" />
      <Spectrum type="MFE" cpdAlgo="FindByMolecularFeature">
        <MSDetails p="+" />
        <Device type="TimeOfFlight" />
        <MSPeaks>
          <p rt="20.511" x="355.2845" y="157895.67" v="1256439" z="1" s="M+H" />
          <p rt="20.510" x="356.2877" y="35579.54" v="286165" z="1" s="M+H+1" />
          <p rt="20.499" x="357.2903" y="5651.90" v="28541" z="1" s="M+H+2" />
        </MSPeaks>
      </Spectrum>
    </Compound>
    <Compound algo="FindByMolecularFeature">
      <Location m="336.2667" rt="20.511" y="106583" v="1139018" />
      <Spectrum type="MFE" cpdAlgo="FindByMolecularFeature">
        <MSDetails p="+" />
        <Device type="TimeOfFlight" />
        <MSPeaks>
          <p rt="20.512" x="337.2739" y="106583.05" v="909418" z="1" s="M+H" />
          <p rt="20.509" x="338.2772" y="25069.13" v="206590" z="1" s="M+H+1" />
          <p rt="20.510" x="339.2846" y="3665.92" v="23009" z="1" s="M+H+2" />
        </MSPeaks>
      </Spectrum>
    </Compound>
    <Compound algo="FindByMolecularFeature">
      <Location m="262.2298" rt="20.511" y="231851" v="2295101" />
      <Spectrum type="MFE" cpdAlgo="FindByMolecularFeature">
        <MSDetails p="+" />
        <Device type="TimeOfFlight" />
        <MSPeaks>
          <p rt="20.512" x="263.2370" y="231850.59" v="1920500" z="1" s="M+H" />
          <p rt="20.509" x="264.2402" y="45298.27" v="374601" z="1" s="M+H+1" />
        </MSPeaks>
      </Spectrum>
    </Compound>
    <Compound algo="FindByMolecularFeature">
      <Location m="244.2191" rt="20.512" y="68300" v="690389" />
      <Spectrum type="MFE" cpdAlgo="FindByMolecularFeature">
        <MSDetails p="+" />
        <Device type="TimeOfFlight" />
        <MSPeaks>
          <p rt="20.512" x="245.2264" y="68299.67" v="586317" z="1" s="M+H" />
          <p rt="20.516" x="246.2296" y="12478.15" v="104072" z="1" s="M+H+1" />
        </MSPeaks>
      </Spectrum>
    </Compound>
    <Compound algo="FindByMolecularFeature">
      <Location m="376.2592" rt="20.515" y="155158" v="1681890" />
      <Spectrum type="MFE" cpdAlgo="FindByMolecularFeature">
        <MSDetails p="+" />
        <Device type="TimeOfFlight" />
        <MSPeaks>
          <p rt="20.515" x="377.2665" y="155158.06" v="1336867" z="1" s="M+H" />
          <p rt="20.516" x="378.2697" y="33407.98" v="293472" z="1" s="M+H+1" />
          <p rt="20.510" x="379.2742" y="5958.74" v="44945" z="1" s="M+H+2" />
          <p rt="20.523" x="380.2734" y="897.93" v="6607" z="1" s="M+H+3" />
        </MSPeaks>
      </Spectrum>
    </Compound>
    <Compound algo="FindByMolecularFeature">
      <Location m="481.3983" rt="20.519" y="280045" v="6622274" />
      <Spectrum type="MFE" cpdAlgo="FindByMolecularFeature">
        <MSDetails p="+" />
        <Device type="TimeOfFlight" />
        <MSPeaks>
          <p rt="20.517" x="482.4055" y="280044.69" v="4975783" z="1" s="M+H" />
          <p rt="20.524" x="483.4085" y="74584.88" v="1341502" z="1" s="M+H+1" />
          <p rt="20.526" x="484.4104" y="15598.00" v="265202" z="1" s="M+H+2" />
          <p rt="20.527" x="485.4094" y="2386.07" v="39788" z="1" s="M+H+3" />
        </MSPeaks>
      </Spectrum>
    </Compound>
    <Compound algo="FindByMolecularFeature">
      <Location m="306.2561" rt="20.556" y="84902" v="1036788" />
      <Spectrum type="MFE" cpdAlgo="FindByMolecularFeature">
        <MSDetails p="+" />
        <Device type="TimeOfFlight" />
        <MSPeaks>
          <p rt="20.556" x="307.2633" y="84902.09" v="870486" z="1" s="M+H" />
          <p rt="20.556" x="308.2678" y="17129.01" v="166302" z="1" s="M+H+1" />
        </MSPeaks>
      </Spectrum>
    </Compound>
    <Compound algo="FindByMolecularFeature">
      <Location m="346.2486" rt="20.571" y="104384" v="1308827" />
      <Spectrum type="MFE" cpdAlgo="FindByMolecularFeature">
        <MSDetails p="+" />
        <Device type="TimeOfFlight" />
        <MSPeaks>
          <p rt="20.572" x="347.2559" y="104383.90" v="1058277" z="1" s="M+H" />
          <p rt="20.571" x="348.2590" y="23054.29" v="236496" z="1" s="M+H+1" />
          <p rt="20.522" x="349.2638" y="3769.42" v="14055" z="1" s="M+H+2" />
        </MSPeaks>
      </Spectrum>
    </Compound>
    <Compound algo="FindByMolecularFeature">
      <Location m="325.2987" rt="20.585" y="580793" v="6412022" />
      <Spectrum type="MFE" cpdAlgo="FindByMolecularFeature">
        <MSDetails p="+" />
        <Device type="TimeOfFlight" />
        <MSPeaks>
          <p rt="20.585" x="326.3060" y="580793.44" v="5139766" z="1" s="M+H" />
          <p rt="20.583" x="327.3089" y="128766.09" v="1140440" z="1" s="M+H+1" />
          <p rt="20.585" x="328.3118" y="14739.82" v="122074" z="1" s="M+H+2" />
          <p rt="20.580" x="329.3152" y="1182.10" v="9741" z="1" s="M+H+3" />
        </MSPeaks>
      </Spectrum>
    </Compound>
    <Compound algo="FindByMolecularFeature">
      <Location m="437.3719" rt="20.603" y="218564" v="4967253" />
      <Spectrum type="MFE" cpdAlgo="FindByMolecularFeature">
        <MSDetails p="+" />
        <Device type="TimeOfFlight" />
        <MSPeaks>
          <p rt="20.604" x="438.3792" y="218564.20" v="3732756" z="1" s="M+H" />
          <p rt="20.597" x="439.3818" y="60201.55" v="1021512" z="1" s="M+H+1" />
          <p rt="20.600" x="440.3819" y="11858.63" v="212985" z="1" s="M+H+2" />
        </MSPeaks>
      </Spectrum>
    </Compound>
    <Compound algo="FindByMolecularFeature">
      <Location m="450.3686" rt="20.639" y="94810" v="842407" />
      <Spectrum type="MFE" cpdAlgo="FindByMolecularFeature">
        <MSDetails p="+" />
        <Device type="TimeOfFlight" />
        <MSPeaks>
          <p rt="20.639" x="451.3758" y="94810.09" v="620202" z="1" s="M+H" />
          <p rt="20.639" x="452.3799" y="28383.28" v="180968" z="1" s="M+H+1" />
          <p rt="20.629" x="453.3730" y="7261.73" v="41237" z="1" s="M+H+2" />
        </MSPeaks>
      </Spectrum>
    </Compound>
    <Compound algo="FindByMolecularFeature">
      <Location m="466.3431" rt="20.643" y="3217070" v="30680594" />
      <Spectrum type="MFE" cpdAlgo="FindByMolecularFeature">
        <MSDetails p="+" />
        <Device type="TimeOfFlight" />
        <MSPeaks>
          <p rt="20.644" x="467.3504" y="3217070.00" v="22586304" z="1" sat="true" s="M+H" />
          <p rt="20.643" x="468.3542" y="959592.75" v="6733586" z="1" s="M+H+1" />
          <p rt="20.644" x="469.3567" y="167571.77" v="1182193" z="1" s="M+H+2" />
          <p rt="20.643" x="470.3595" y="20240.12" v="143234" z="1" s="M+H+3" />
          <p rt="20.639" x="471.3544" y="3617.89" v="35276" z="1" s="M+H+4" />
        </MSPeaks>
      </Spectrum>
    </Compound>
    <Compound algo="FindByMolecularFeature">
      <Location m="599.4105" rt="20.645" y="93038" v="1027218" />
      <Spectrum type="MFE" cpdAlgo="FindByMolecularFeature">
        <MSDetails p="+" />
        <Device type="TimeOfFlight" />
        <MSPeaks>
          <p rt="20.644" x="600.4177" y="93037.56" v="711996" z="1" s="M+H" />
          <p rt="20.645" x="601.4209" y="41473.84" v="315222" z="1" s="M+H+1" />
        </MSPeaks>
      </Spectrum>
    </Compound>
    <Compound algo="FindByMolecularFeature">
      <Location m="482.3163" rt="20.648" y="97338" v="1052998" />
      <Spectrum type="MFE" cpdAlgo="FindByMolecularFeature">
        <MSDetails p="+" />
        <Device type="TimeOfFlight" />
        <MSPeaks>
          <p rt="20.649" x="483.3236" y="97337.66" v="744268" z="1" s="M+H" />
          <p rt="20.646" x="484.3278" y="30890.67" v="229440" z="1" s="M+H+1" />
          <p rt="20.641" x="485.3272" y="11920.07" v="79290" z="1" s="M+H+2" />
        </MSPeaks>
      </Spectrum>
    </Compound>
    <Compound algo="FindByMolecularFeature">
      <Location m="408.3391" rt="20.649" y="68614" v="830094" />
      <Spectrum type="MFE" cpdAlgo="FindByMolecularFeature">
        <MSDetails p="+" />
        <Device type="TimeOfFlight" />
        <MSPeaks>
          <p rt="20.649" x="409.3463" y="68613.91" v="600916" z="1" s="M+H" />
          <p rt="20.649" x="410.3498" y="21968.64" v="184361" z="1" s="M+H+1" />
          <p rt="20.650" x="411.3492" y="5351.23" v="44817" z="1" s="M+H+2" />
        </MSPeaks>
      </Spectrum>
    </Compound>
    <Compound algo="FindByMolecularFeature">
      <Location m="444.3613" rt="20.649" y="1436973" v="16308793" />
      <Spectrum type="MFE" cpdAlgo="FindByMolecularFeature">
        <MSDetails p="+" />
        <Device type="TimeOfFlight" />
        <MSPeaks>
          <p rt="20.649" x="445.3685" y="1436972.88" v="11978855" z="1" s="M+H" />
          <p rt="20.650" x="446.3716" y="434340.81" v="3621447" z="1" s="M+H+1" />
          <p rt="20.649" x="447.3743" y="74929.96" v="626429" z="1" s="M+H+2" />
          <p rt="20.652" x="448.3770" y="9747.92" v="82062" z="1" s="M+H+3" />
        </MSPeaks>
      </Spectrum>
    </Compound>
    <Compound algo="FindByMolecularFeature">
      <Location m="910.7030" rt="20.649" y="133045" v="1576651" />
      <Spectrum type="MFE" cpdAlgo="FindByMolecularFeature">
        <MSDetails p="+" />
        <Device type="TimeOfFlight" />
        <MSPeaks>
          <p rt="20.649" x="911.7103" y="133044.95" v="831641" z="1" s="M+H" />
          <p rt="20.649" x="912.7133" y="84619.98" v="532138" z="1" s="M+H+1" />
          <p rt="20.651" x="913.7160" y="26816.18" v="168386" z="1" s="M+H+2" />
          <p rt="20.651" x="914.7193" y="6362.92" v="38740" z="1" s="M+H+3" />
          <p rt="20.650" x="915.7218" y="957.14" v="5747" z="1" s="M+H+4" />
        </MSPeaks>
      </Spectrum>
    </Compound>
    <Compound algo="FindByMolecularFeature">
      <Location m="426.3502" rt="20.650" y="258453" v="3065889" />
      <Spectrum type="MFE" cpdAlgo="FindByMolecularFeature">
        <MSDetails p="+" />
        <Device type="TimeOfFlight" />
        <MSPeaks>
          <p rt="20.649" x="427.3574" y="258452.55" v="2208789" z="1" s="M+H" />
          <p rt="20.650" x="428.3605" y="83214.01" v="713550" z="1" s="M+H+1" />
          <p rt="20.651" x="429.3625" y="15105.58" v="128015" z="1" s="M+H+2" />
          <p rt="20.640" x="430.3648" y="1877.47" v="15535" z="1" s="M+H+3" />
        </MSPeaks>
      </Spectrum>
    </Compound>
    <Compound algo="FindByMolecularFeature">
      <Location m="278.2248" rt="20.650" y="207800" v="2397922" />
      <Spectrum type="MFE" cpdAlgo="FindByMolecularFeature">
        <MSDetails p="+" />
        <Device type="TimeOfFlight" />
        <MSPeaks>
          <p rt="20.650" x="279.2321" y="207799.94" v="1938078" z="1" s="M+H" />
          <p rt="20.649" x="280.2357" y="44386.51" v="394952" z="1" s="M+H+1" />
          <p rt="20.657" x="281.2461" y="6617.27" v="64891" z="1" s="M+H+2" />
        </MSPeaks>
      </Spectrum>
    </Compound>
    <Compound algo="FindByMolecularFeature">
      <Location m="461.3869" rt="20.653" y="78806" v="975695" />
      <Spectrum type="MFE" cpdAlgo="FindByMolecularFeature">
        <MSDetails p="+" />
        <Device type="TimeOfFlight" />
        <MSPeaks>
          <p rt="20.652" x="462.3942" y="78805.91" v="697492" z="1" s="M+H" />
          <p rt="20.655" x="463.3974" y="26565.70" v="233218" z="1" s="M+H+1" />
          <p rt="20.656" x="464.3998" y="5100.46" v="44985" z="1" s="M+H+2" />
        </MSPeaks>
      </Spectrum>
    </Compound>
    <Compound algo="FindByMolecularFeature">
      <Location m="332.1433" rt="20.659" y="75736" v="977647" />
      <Spectrum type="MFE" cpdAlgo="FindByMolecularFeature">
        <MSDetails p="+" />
        <Device type="TimeOfFlight" />
        <MSPeaks>
          <p rt="20.660" x="333.1506" y="75736.44" v="794343" z="1" s="M+H" />
          <p rt="20.656" x="334.1547" y="16399.29" v="183304" z="1" s="M+H+1" />
        </MSPeaks>
      </Spectrum>
    </Compound>
    <Compound algo="FindByMolecularFeature">
      <Location m="336.1407" rt="20.660" y="75840" v="1123835" />
      <Spectrum type="MFE" cpdAlgo="FindByMolecularFeature">
        <MSDetails p="+" />
        <Device type="TimeOfFlight" />
        <MSPeaks>
          <p rt="20.660" x="337.1479" y="75840.45" v="807452" z="1" s="M+H" />
          <p rt="20.656" x="338.1506" y="18251.54" v="195465" z="1" s="M+H+1" />
          <p rt="20.663" x="339.1476" y="11675.29" v="120918" z="1" s="M+H+2" />
        </MSPeaks>
      </Spectrum>
    </Compound>
    <Compound algo="FindByMolecularFeature">
      <Location m="607.3675" rt="20.660" y="111989" v="1047428" />
      <Spectrum type="MFE" cpdAlgo="FindByMolecularFeature">
        <MSDetails p="+" />
        <Device type="TimeOfFlight" />
        <MSPeaks>
          <p rt="20.660" x="608.3748" y="7744.85" v="64286" z="1" s="M+H" />
          <p rt="20.666" x="609.3789" y="4165.46" v="37085" z="1" s="M+H+1" />
          <p rt="20.660" x="610.3680" y="111989.09" v="946057" z="1" s="M+H+2" />
        </MSPeaks>
      </Spectrum>
    </Compound>
    <Compound algo="FindByMolecularFeature">
      <Location m="334.1449" rt="20.681" y="192593" v="1781229" />
      <Spectrum type="MFE" cpdAlgo="FindByMolecularFeature">
        <MSDetails p="+" />
        <Device type="TimeOfFlight" />
        <MSPeaks>
          <p rt="20.681" x="335.1522" y="192593.45" v="1481802" z="1" s="M+H" />
          <p rt="20.681" x="336.1551" y="41350.48" v="299427" z="1" s="M+H+1" />
        </MSPeaks>
      </Spectrum>
    </Compound>
    <Compound algo="FindByMolecularFeature">
      <Location m="367.3088" rt="20.853" y="186225" v="2137391" />
      <Spectrum type="MFE" cpdAlgo="FindByMolecularFeature">
        <MSDetails p="+" />
        <Device type="TimeOfFlight" />
        <MSPeaks>
          <p rt="20.852" x="368.3161" y="186224.52" v="1647272" z="1" s="M+H" />
          <p rt="20.855" x="369.3194" y="48893.46" v="415469" z="1" s="M+H+1" />
          <p rt="20.851" x="370.3223" y="7165.73" v="64492" z="1" s="M+H+2" />
          <p rt="20.872" x="371.3237" y="1218.90" v="10159" z="1" s="M+H+3" />
        </MSPeaks>
      </Spectrum>
    </Compound>
    <Compound algo="FindByMolecularFeature">
      <Location m="599.4106" rt="20.929" y="80848" v="1355156" />
      <Spectrum type="MFE" cpdAlgo="FindByMolecularFeature">
        <MSDetails p="+" />
        <Device type="TimeOfFlight" />
        <MSPeaks>
          <p rt="20.940" x="600.4179" y="80848.06" v="706682" z="1" s="M+H" />
          <p rt="20.940" x="601.4208" y="38478.73" v="339123" z="1" s="M+H+1" />
          <p rt="20.859" x="602.4312" y="20858.64" v="309350" z="1" s="M+H+2" />
        </MSPeaks>
      </Spectrum>
    </Compound>
    <Compound algo="FindByMolecularFeature">
      <Location m="255.2567" rt="21.204" y="534154" v="5794671" />
      <Spectrum type="MFE" cpdAlgo="FindByMolecularFeature">
        <MSDetails p="+" />
        <Device type="TimeOfFlight" />
        <MSPeaks>
          <p rt="21.204" x="256.2640" y="534154.00" v="4836283" z="1" s="M+H" />
          <p rt="21.203" x="257.2669" y="98384.21" v="876409" z="1" s="M+H+1" />
          <p rt="21.200" x="258.2712" y="8254.64" v="70853" z="1" s="M+H+2" />
          <p rt="21.200" x="259.2735" y="638.75" v="5922" z="1" s="M+H+3" />
          <p rt="21.189" x="511.5198" y="862.93" v="2602" z="1" s="2M+H" />
        </MSPeaks>
      </Spectrum>
    </Compound>
    <Compound algo="FindByMolecularFeature">
      <Location m="286.2297" rt="21.237" y="55634" v="578854" />
      <Spectrum type="MFE" cpdAlgo="FindByMolecularFeature">
        <MSDetails p="+" />
        <Device type="TimeOfFlight" />
        <MSPeaks>
          <p rt="21.236" x="287.2370" y="55634.00" v="456750" z="1" s="M+H" />
          <p rt="21.240" x="288.2407" y="13118.56" v="111130" z="1" s="M+H+1" />
          <p rt="21.236" x="289.2459" y="1370.86" v="10974" z="1" s="M+H+2" />
        </MSPeaks>
      </Spectrum>
    </Compound>
    <Compound algo="FindByMolecularFeature">
      <Location m="426.3503" rt="21.528" y="91677" v="997686" />
      <Spectrum type="MFE" cpdAlgo="FindByMolecularFeature">
        <MSDetails p="+" />
        <Device type="TimeOfFlight" />
        <MSPeaks>
          <p rt="21.528" x="427.3576" y="91676.88" v="704061" z="1" s="M+H" />
          <p rt="21.529" x="428.3607" y="31062.12" v="242224" z="1" s="M+H+1" />
          <p rt="21.530" x="429.3647" y="6852.00" v="51401" z="1" s="M+H+2" />
        </MSPeaks>
      </Spectrum>
    </Compound>
    <Compound algo="FindByMolecularFeature">
      <Location m="444.3611" rt="21.530" y="454782" v="4773503" />
      <Spectrum type="MFE" cpdAlgo="FindByMolecularFeature">
        <MSDetails p="+" />
        <Device type="TimeOfFlight" />
        <MSPeaks>
          <p rt="21.530" x="445.3684" y="454782.16" v="3501369" z="1" s="M+H" />
          <p rt="21.530" x="446.3713" y="135979.47" v="1050028" z="1" s="M+H+1" />
          <p rt="21.529" x="447.3740" y="24809.39" v="193062" z="1" s="M+H+2" />
          <p rt="21.529" x="448.3760" y="3940.61" v="29044" z="1" s="M+H+3" />
        </MSPeaks>
      </Spectrum>
    </Compound>
    <Compound algo="FindByMolecularFeature">
      <Location m="466.3429" rt="21.532" y="310653" v="3382245" />
      <Spectrum type="MFE" cpdAlgo="FindByMolecularFeature">
        <MSDetails p="+" />
        <Device type="TimeOfFlight" />
        <MSPeaks>
          <p rt="21.532" x="467.3501" y="310652.78" v="2452269" z="1" s="M+H" />
          <p rt="21.532" x="468.3545" y="95044.44" v="733537" z="1" s="M+H+1" />
          <p rt="21.529" x="469.3572" y="19501.88" v="161984" z="1" s="M+H+2" />
          <p rt="21.528" x="470.3643" y="3843.86" v="34454" z="1" s="M+H+3" />
        </MSPeaks>
      </Spectrum>
    </Compound>
    <Compound algo="FindByMolecularFeature">
      <Location m="264.2451" rt="21.708" y="64649" v="624143" />
      <Spectrum type="MFE" cpdAlgo="FindByMolecularFeature">
        <MSDetails p="+" />
        <Device type="TimeOfFlight" />
        <MSPeaks>
          <p rt="21.708" x="265.2524" y="64649.27" v="526628" z="1" s="M+H" />
          <p rt="21.703" x="266.2557" y="11887.63" v="97515" z="1" s="M+H+1" />
        </MSPeaks>
      </Spectrum>
    </Compound>
    <Compound algo="FindByMolecularFeature">
      <Location m="583.4661" rt="21.708" y="86558" v="2268503" />
      <Spectrum type="MFE" cpdAlgo="FindByMolecularFeature">
        <MSDetails p="+" />
        <Device type="TimeOfFlight" />
        <MSPeaks>
          <p rt="21.697" x="584.4733" y="86558.02" v="1751842" z="1" s="M+H" />
          <p rt="21.747" x="585.4766" y="29190.09" v="398666" z="1" s="M+H+1" />
          <p rt="21.676" x="586.4760" y="7558.76" v="117995" z="1" s="M+H+2" />
        </MSPeaks>
      </Spectrum>
    </Compound>
    <Compound algo="FindByMolecularFeature">
      <Location m="281.2724" rt="21.710" y="3128166" v="33439376" />
      <Spectrum type="MFE" cpdAlgo="FindByMolecularFeature">
        <MSDetails p="+" />
        <Device type="TimeOfFlight" />
        <MSPeaks>
          <p rt="21.710" x="282.2796" y="3128166.00" v="26959798" z="1" sat="true" s="M+H" />
          <p rt="21.710" x="283.2831" y="585222.25" v="5079369" z="1" s="M+H+1" />
          <p rt="21.711" x="284.2858" y="60742.63" v="519005" z="1" s="M+H+2" />
          <p rt="21.710" x="285.2886" y="5162.62" v="42586" z="1" s="M+H+3" />
          <p rt="21.701" x="563.5508" y="45430.14" v="278302" z="1" s="2M+H" />
          <p rt="21.700" x="564.5542" y="18087.81" v="110409" z="1" s="2M+H+1" />
          <p rt="21.695" x="565.5574" y="4543.49" v="26996" z="1" s="2M+H+2" />
          <p rt="21.702" x="566.5612" y="618.38" v="3601" z="1" s="2M+H+3" />
        </MSPeaks>
      </Spectrum>
    </Compound>
    <Compound algo="FindByMolecularFeature">
      <Location m="424.3351" rt="21.767" y="55666" v="620385" />
      <Spectrum type="MFE" cpdAlgo="FindByMolecularFeature">
        <MSDetails p="+" />
        <Device type="TimeOfFlight" />
        <MSPeaks>
          <p rt="21.769" x="425.3424" y="55666.24" v="435982" z="1" s="M+H" />
          <p rt="21.767" x="426.3451" y="18759.56" v="154729" z="1" s="M+H+1" />
          <p rt="21.752" x="427.3511" y="5305.67" v="29673" z="1" s="M+H+2" />
        </MSPeaks>
      </Spectrum>
    </Compound>
    <Compound algo="FindByMolecularFeature">
      <Location m="442.3450" rt="21.768" y="199557" v="1925369" />
      <Spectrum type="MFE" cpdAlgo="FindByMolecularFeature">
        <MSDetails p="+" />
        <Device type="TimeOfFlight" />
        <MSPeaks>
          <p rt="21.765" x="443.3522" y="199557.02" v="1406401" z="1" s="M+H" />
          <p rt="21.766" x="444.3555" y="65730.00" v="452311" z="1" s="M+H+1" />
          <p rt="21.832" x="445.3608" y="14723.25" v="54535" z="1" s="M+H+2" />
          <p rt="21.823" x="446.3626" y="4081.91" v="12122" z="1" s="M+H+3" />
        </MSPeaks>
      </Spectrum>
    </Compound>
    <Compound algo="FindByMolecularFeature">
      <Location m="464.3270" rt="21.777" y="150206" v="1763599" />
      <Spectrum type="MFE" cpdAlgo="FindByMolecularFeature">
        <MSDetails p="+" />
        <Device type="TimeOfFlight" />
        <MSPeaks>
          <p rt="21.776" x="465.3343" y="150205.53" v="1337593" z="1" s="M+H" />
          <p rt="21.779" x="466.3378" y="48231.83" v="426006" z="1" s="M+H+1" />
        </MSPeaks>
      </Spectrum>
    </Compound>
    <Compound algo="FindByMolecularFeature">
      <Location m="539.4399" rt="21.806" y="128479" v="3270721" />
      <Spectrum type="MFE" cpdAlgo="FindByMolecularFeature">
        <MSDetails p="+" />
        <Device type="TimeOfFlight" />
        <MSPeaks>
          <p rt="21.807" x="540.4472" y="128478.92" v="2322459" z="1" s="M+H" />
          <p rt="21.804" x="541.4506" y="41066.45" v="764793" z="1" s="M+H+1" />
          <p rt="21.810" x="542.4511" y="9359.04" v="158340" z="1" s="M+H+2" />
          <p rt="21.828" x="543.4508" y="1485.43" v="25129" z="1" s="M+H+3" />
        </MSPeaks>
      </Spectrum>
    </Compound>
    <Compound algo="FindByMolecularFeature">
      <Location m="338.2820" rt="21.936" y="58158" v="597184" />
      <Spectrum type="MFE" cpdAlgo="FindByMolecularFeature">
        <MSDetails p="+" />
        <Device type="TimeOfFlight" />
        <MSPeaks>
          <p rt="21.935" x="339.2893" y="58157.92" v="465945" z="1" s="M+H" />
          <p rt="21.938" x="340.2927" y="13197.72" v="104123" z="1" s="M+H+1" />
          <p rt="21.931" x="341.2934" y="3478.59" v="27116" z="1" s="M+H+2" />
        </MSPeaks>
      </Spectrum>
    </Compound>
    <Compound algo="FindByMolecularFeature">
      <Location m="356.2927" rt="21.937" y="60698" v="615402" />
      <Spectrum type="MFE" cpdAlgo="FindByMolecularFeature">
        <MSDetails p="+" />
        <Device type="TimeOfFlight" />
        <MSPeaks>
          <p rt="21.936" x="357.3000" y="60698.10" v="468462" z="1" s="M+H" />
          <p rt="21.938" x="358.3031" y="14862.84" v="112670" z="1" s="M+H+1" />
          <p rt="21.951" x="359.3014" y="4085.04" v="34270" z="1" s="M+H+2" />
        </MSPeaks>
      </Spectrum>
    </Compound>
    <Compound algo="FindByMolecularFeature">
      <Location m="264.2451" rt="21.937" y="61325" v="610940" />
      <Spectrum type="MFE" cpdAlgo="FindByMolecularFeature">
        <MSDetails p="+" />
        <Device type="TimeOfFlight" />
        <MSPeaks>
          <p rt="21.937" x="265.2524" y="61324.96" v="511646" z="1" s="M+H" />
          <p rt="21.937" x="266.2557" y="11891.91" v="99295" z="1" s="M+H+1" />
        </MSPeaks>
      </Spectrum>
    </Compound>
    <Compound algo="FindByMolecularFeature">
      <Location m="495.4139" rt="21.940" y="156774" v="3120838" />
      <Spectrum type="MFE" cpdAlgo="FindByMolecularFeature">
        <MSDetails p="+" />
        <Device type="TimeOfFlight" />
        <MSPeaks>
          <p rt="21.951" x="496.4212" y="156774.13" v="2053529" z="1" s="M+H" />
          <p rt="21.910" x="497.4242" y="43160.24" v="886864" z="1" s="M+H+1" />
          <p rt="21.915" x="498.4254" y="9709.69" v="180445" z="1" s="M+H+2" />
        </MSPeaks>
      </Spectrum>
    </Compound>
    <Compound algo="FindByMolecularFeature">
      <Location m="407.3611" rt="21.947" y="61357" v="548348" />
      <Spectrum type="MFE" cpdAlgo="FindByMolecularFeature">
        <MSDetails p="+" />
        <Device type="TimeOfFlight" />
        <MSPeaks>
          <p rt="21.951" x="408.3684" y="61357.43" v="476422" z="1" s="M+H" />
          <p rt="21.932" x="409.3711" y="13694.21" v="71926" z="1" s="M+H+1" />
        </MSPeaks>
      </Spectrum>
    </Compound>
    <Compound algo="FindByMolecularFeature">
      <Location m="803.5446" rt="22.110" y="138398" v="2544529" />
      <Spectrum type="MFE" cpdAlgo="FindByMolecularFeature">
        <MSDetails p="+" />
        <Device type="TimeOfFlight" />
        <MSPeaks>
          <p rt="22.111" x="804.5519" y="92580.31" v="649727" z="1" s="M+H" />
          <p rt="22.110" x="805.5550" y="44282.70" v="307085" z="1" s="M+H+1" />
          <p rt="22.110" x="806.5669" y="138398.28" v="973183" z="1" s="M+H+2" />
          <p rt="22.110" x="807.5703" y="63158.39" v="443700" z="1" s="M+H+3" />
          <p rt="22.109" x="808.5734" y="17828.83" v="126826" z="1" s="M+H+4" />
          <p rt="22.117" x="809.5745" y="4610.84" v="33933" z="1" s="M+H+5" />
          <p rt="22.104" x="810.5744" y="1334.70" v="10076" z="1" s="M+H+6" />
        </MSPeaks>
      </Spectrum>
    </Compound>
    <Compound algo="FindByMolecularFeature">
      <Location m="613.3923" rt="22.127" y="71295" v="943056" />
      <Spectrum type="MFE" cpdAlgo="FindByMolecularFeature">
        <MSDetails p="+" />
        <Device type="TimeOfFlight" />
        <MSPeaks>
          <p rt="22.128" x="614.3996" y="71295.11" v="597807" z="1" s="M+H" />
          <p rt="22.127" x="615.4031" y="32203.04" v="274759" z="1" s="M+H+1" />
          <p rt="22.123" x="616.4084" y="8641.69" v="70490" z="1" s="M+H+2" />
        </MSPeaks>
      </Spectrum>
    </Compound>
    <Compound algo="FindByMolecularFeature">
      <Location m="334.1593" rt="22.131" y="64329" v="763668" />
      <Spectrum type="MFE" cpdAlgo="FindByMolecularFeature">
        <MSDetails p="+" />
        <Device type="TimeOfFlight" />
        <MSPeaks>
          <p rt="22.131" x="335.1666" y="64328.69" v="628775" z="1" s="M+H" />
          <p rt="22.133" x="336.1701" y="13879.06" v="134893" z="1" s="M+H+1" />
        </MSPeaks>
      </Spectrum>
    </Compound>
    <Compound algo="FindByMolecularFeature">
      <Location m="338.1560" rt="22.132" y="136755" v="1835565" />
      <Spectrum type="MFE" cpdAlgo="FindByMolecularFeature">
        <MSDetails p="+" />
        <Device type="TimeOfFlight" />
        <MSPeaks>
          <p rt="22.132" x="339.1633" y="136754.92" v="1303725" z="1" s="M+H" />
          <p rt="22.129" x="340.1659" y="33109.81" v="314833" z="1" s="M+H+1" />
          <p rt="22.138" x="341.1624" y="22178.36" v="217007" z="1" s="M+H+2" />
        </MSPeaks>
      </Spectrum>
    </Compound>
    <Compound algo="FindByMolecularFeature">
      <Location m="336.1604" rt="22.132" y="364558" v="4307820" />
      <Spectrum type="MFE" cpdAlgo="FindByMolecularFeature">
        <MSDetails p="+" />
        <Device type="TimeOfFlight" />
        <MSPeaks>
          <p rt="22.133" x="337.1677" y="364557.78" v="3585144" z="1" s="M+H" />
          <p rt="22.131" x="338.1706" y="72991.19" v="722676" z="1" s="M+H+1" />
        </MSPeaks>
      </Spectrum>
    </Compound>
    <Compound algo="FindByMolecularFeature">
      <Location m="628.4642" rt="22.134" y="100117" v="1287765" />
      <Spectrum type="MFE" cpdAlgo="FindByMolecularFeature">
        <MSDetails p="+" />
        <Device type="TimeOfFlight" />
        <MSPeaks>
          <p rt="22.109" x="629.4715" y="16918.11" v="38467" z="1" s="M+H" />
          <p rt="22.130" x="630.4742" y="4350.12" v="39493" z="1" s="M+H+1" />
          <p rt="22.139" x="631.4555" y="100116.93" v="1209805" z="1" s="M+H+2" />
        </MSPeaks>
      </Spectrum>
    </Compound>
    <Compound algo="FindByMolecularFeature">
      <Location m="262.2295" rt="22.142" y="52955" v="663617" />
      <Spectrum type="MFE" cpdAlgo="FindByMolecularFeature">
        <MSDetails p="+" />
        <Device type="TimeOfFlight" />
        <MSPeaks>
          <p rt="22.142" x="263.2367" y="52954.90" v="535566" z="1" s="M+H" />
          <p rt="22.142" x="264.2399" y="12332.14" v="128051" z="1" s="M+H+1" />
        </MSPeaks>
      </Spectrum>
    </Compound>
    <Compound algo="FindByMolecularFeature">
      <Location m="407.3623" rt="22.149" y="142912" v="1981158" />
      <Spectrum type="MFE" cpdAlgo="FindByMolecularFeature">
        <MSDetails p="+" />
        <Device type="TimeOfFlight" />
        <MSPeaks>
          <p rt="22.152" x="408.3696" y="142912.23" v="1544133" z="1" s="M+H" />
          <p rt="22.139" x="409.3723" y="29133.37" v="352829" z="1" s="M+H+1" />
          <p rt="22.111" x="410.3710" y="5615.32" v="84196" z="1" s="M+H+2" />
        </MSPeaks>
      </Spectrum>
    </Compound>
    <Compound algo="FindByMolecularFeature">
      <Location m="797.5550" rt="22.152" y="55572" v="856320" />
      <Spectrum type="MFE" cpdAlgo="FindByMolecularFeature">
        <MSDetails p="+" />
        <Device type="TimeOfFlight" />
        <MSPeaks>
          <p rt="22.152" x="798.5622" y="55572.34" v="367217" z="1" s="M+H" />
          <p rt="22.151" x="799.5578" y="52280.41" v="330477" z="1" s="M+H+1" />
          <p rt="22.153" x="800.5592" y="25165.67" v="158626" z="1" s="M+H+2" />
        </MSPeaks>
      </Spectrum>
    </Compound>
    <Compound algo="FindByMolecularFeature">
      <Location m="498.3460" rt="22.153" y="55020" v="795962" />
      <Spectrum type="MFE" cpdAlgo="FindByMolecularFeature">
        <MSDetails p="+" />
        <Device type="TimeOfFlight" />
        <MSPeaks>
          <p rt="22.155" x="250.1770" y="15990.56" v="129085" z="2" s="M+2H" />
          <p rt="22.182" x="250.6768" y="1154.33" v="5036" z="2" s="M+2H+1" />
          <p rt="22.126" x="251.1796" y="2408.01" v="21994" z="2" s="M+2H+2" />
          <p rt="22.155" x="499.3553" y="55019.95" v="413412" z="1" s="M+H" />
          <p rt="22.154" x="500.3594" y="19761.01" v="147442" z="1" s="M+H+1" />
          <p rt="22.144" x="501.3644" y="8882.87" v="63495" z="1" s="M+H+2" />
          <p rt="22.119" x="502.3651" y="1984.04" v="15497" z="1" s="M+H+3" />
        </MSPeaks>
      </Spectrum>
    </Compound>
    <Compound algo="FindByMolecularFeature">
      <Location m="794.5488" rt="22.153" y="102548" v="740890" />
      <Spectrum type="MFE" cpdAlgo="FindByMolecularFeature">
        <MSDetails p="+" />
        <Device type="TimeOfFlight" />
        <MSPeaks>
          <p rt="22.155" x="795.5561" y="8398.98" v="57230" z="1" s="M+H" />
          <p rt="22.159" x="796.5600" y="4893.86" v="42663" z="1" s="M+H+1" />
          <p rt="22.153" x="797.5592" y="102547.77" v="640997" z="1" s="M+H+2" />
        </MSPeaks>
      </Spectrum>
    </Compound>
    <Compound algo="FindByMolecularFeature">
      <Location m="466.4006" rt="22.157" y="308612" v="3132798" />
      <Spectrum type="MFE" cpdAlgo="FindByMolecularFeature">
        <MSDetails p="+" />
        <Device type="TimeOfFlight" />
        <MSPeaks>
          <p rt="22.157" x="467.4079" y="308611.75" v="2399508" z="1" s="M+H" />
          <p rt="22.156" x="468.4101" y="80991.83" v="610557" z="1" s="M+H+1" />
          <p rt="22.155" x="469.4106" y="14887.44" v="104214" z="1" s="M+H+2" />
          <p rt="22.158" x="470.4133" y="2645.55" v="18519" z="1" s="M+H+3" />
        </MSPeaks>
      </Spectrum>
    </Compound>
    <Compound algo="FindByMolecularFeature">
      <Location m="482.3746" rt="22.158" y="5043808" v="52634920" />
      <Spectrum type="MFE" cpdAlgo="FindByMolecularFeature">
        <MSDetails p="+" />
        <Device type="TimeOfFlight" />
        <MSPeaks>
          <p rt="22.158" x="483.3818" y="5043808.00" v="38434632" z="1" sat="true" s="M+H" />
          <p rt="22.158" x="484.3854" y="1572447.25" v="12112190" z="1" s="M+H+1" />
          <p rt="22.153" x="485.3882" y="268107.97" v="1820950" z="1" s="M+H+2" />
          <p rt="22.156" x="486.3906" y="31436.98" v="241249" z="1" s="M+H+3" />
          <p rt="22.152" x="487.3840" y="3461.49" v="25894" z="1" s="M+H+4" />
        </MSPeaks>
      </Spectrum>
    </Compound>
    <Compound algo="FindByMolecularFeature">
      <Location m="442.3821" rt="22.159" y="1349083" v="14285938" />
      <Spectrum type="MFE" cpdAlgo="FindByMolecularFeature">
        <MSDetails p="+" />
        <Device type="TimeOfFlight" />
        <MSPeaks>
          <p rt="22.159" x="443.3894" y="1349082.75" v="10314928" z="1" s="M+H" />
          <p rt="22.159" x="444.3926" y="437196.53" v="3347685" z="1" s="M+H+1" />
          <p rt="22.159" x="445.3952" y="72325.63" v="547917" z="1" s="M+H+2" />
          <p rt="22.161" x="446.3972" y="9832.03" v="75409" z="1" s="M+H+3" />
        </MSPeaks>
      </Spectrum>
    </Compound>
    <Compound algo="FindByMolecularFeature">
      <Location m="424.3714" rt="22.160" y="1801257" v="18815468" />
      <Spectrum type="MFE" cpdAlgo="FindByMolecularFeature">
        <MSDetails p="+" />
        <Device type="TimeOfFlight" />
        <MSPeaks>
          <p rt="22.160" x="425.3787" y="1801257.13" v="13742088" z="1" s="M+H" />
          <p rt="22.160" x="426.3821" y="567014.19" v="4326793" z="1" s="M+H+1" />
          <p rt="22.158" x="427.3847" y="87419.33" v="667821" z="1" s="M+H+2" />
          <p rt="22.159" x="428.3876" y="10224.44" v="78766" z="1" s="M+H+3" />
        </MSPeaks>
      </Spectrum>
    </Compound>
    <Compound algo="FindByMolecularFeature">
      <Location m="460.3920" rt="22.160" y="124442" v="1373669" />
      <Spectrum type="MFE" cpdAlgo="FindByMolecularFeature">
        <MSDetails p="+" />
        <Device type="TimeOfFlight" />
        <MSPeaks>
          <p rt="22.160" x="461.3992" y="124442.02" v="963303" z="1" s="M+H" />
          <p rt="22.159" x="462.4025" y="41154.15" v="326393" z="1" s="M+H+1" />
          <p rt="22.160" x="463.4040" y="8298.50" v="64607" z="1" s="M+H+2" />
          <p rt="22.135" x="464.4053" y="2197.97" v="19365" z="1" s="M+H+3" />
        </MSPeaks>
      </Spectrum>
    </Compound>
    <Compound algo="FindByMolecularFeature">
      <Location m="331.2876" rt="22.179" y="55798" v="718421" />
      <Spectrum type="MFE" cpdAlgo="FindByMolecularFeature">
        <MSDetails p="+" />
        <Device type="TimeOfFlight" />
        <MSPeaks>
          <p rt="22.178" x="332.2948" y="55798.07" v="563677" z="1" s="M+H" />
          <p rt="22.184" x="333.2986" y="15281.86" v="154744" z="1" s="M+H+1" />
        </MSPeaks>
      </Spectrum>
    </Compound>
    <Compound algo="FindByMolecularFeature">
      <Location m="378.2750" rt="22.305" y="287044" v="2382317" />
      <Spectrum type="MFE" cpdAlgo="FindByMolecularFeature">
        <MSDetails p="+" />
        <Device type="TimeOfFlight" />
        <MSPeaks>
          <p rt="22.305" x="379.2823" y="287043.53" v="1871821" z="1" s="M+H" />
          <p rt="22.303" x="380.2855" y="67419.07" v="438968" z="1" s="M+H+1" />
          <p rt="22.304" x="381.2887" y="11024.14" v="71527" z="1" s="M+H+2" />
        </MSPeaks>
      </Spectrum>
    </Compound>
    <Compound algo="FindByMolecularFeature">
      <Location m="1120.7910" rt="22.308" y="59431" v="523952" />
      <Spectrum type="MFE" cpdAlgo="FindByMolecularFeature">
        <MSDetails p="+" />
        <Device type="TimeOfFlight" />
        <MSPeaks>
          <p rt="22.300" x="561.4028" y="3314.72" v="23960" z="2" s="M+2H" />
          <p rt="22.308" x="561.9076" y="3223.47" v="17828" z="2" s="M+2H+1" />
          <p rt="22.308" x="562.4074" y="13379.07" v="80243" z="2" s="M+2H+2" />
          <p rt="22.310" x="562.9088" y="9194.67" v="54706" z="2" s="M+2H+3" />
          <p rt="22.308" x="563.4073" y="59430.95" v="347215" z="2" s="M+2H+4" />
        </MSPeaks>
      </Spectrum>
    </Compound>
    <Compound algo="FindByMolecularFeature">
      <Location m="338.2823" rt="22.312" y="123436" v="1286425" />
      <Spectrum type="MFE" cpdAlgo="FindByMolecularFeature">
        <MSDetails p="+" />
        <Device type="TimeOfFlight" />
        <MSPeaks>
          <p rt="22.312" x="339.2895" y="123436.34" v="1009067" z="1" s="M+H" />
          <p rt="22.313" x="340.2928" y="29053.55" v="232510" z="1" s="M+H+1" />
          <p rt="22.317" x="341.2940" y="5621.61" v="44848" z="1" s="M+H+2" />
        </MSPeaks>
      </Spectrum>
    </Compound>
    <Compound algo="FindByMolecularFeature">
      <Location m="356.2929" rt="22.313" y="131956" v="1401748" />
      <Spectrum type="MFE" cpdAlgo="FindByMolecularFeature">
        <MSDetails p="+" />
        <Device type="TimeOfFlight" />
        <MSPeaks>
          <p rt="22.313" x="357.3002" y="131956.11" v="1102499" z="1" s="M+H" />
          <p rt="22.312" x="358.3033" y="30722.65" v="252032" z="1" s="M+H+1" />
          <p rt="22.311" x="359.3059" y="5454.00" v="47218" z="1" s="M+H+2" />
        </MSPeaks>
      </Spectrum>
    </Compound>
    <Compound algo="FindByMolecularFeature">
      <Location m="384.2535" rt="22.313" y="83200" v="1069037" />
      <Spectrum type="MFE" cpdAlgo="FindByMolecularFeature">
        <MSDetails p="+" />
        <Device type="TimeOfFlight" />
        <MSPeaks>
          <p rt="22.314" x="385.2608" y="83200.48" v="657925" z="1" s="M+H" />
          <p rt="22.311" x="386.2601" y="39960.88" v="313968" z="1" s="M+H+1" />
          <p rt="22.309" x="387.2604" y="9843.87" v="77114" z="1" s="M+H+2" />
          <p rt="22.319" x="388.2574" y="2446.03" v="20030" z="1" s="M+H+3" />
        </MSPeaks>
      </Spectrum>
    </Compound>
    <Compound algo="FindByMolecularFeature">
      <Location m="264.2453" rt="22.315" y="162688" v="1908947" />
      <Spectrum type="MFE" cpdAlgo="FindByMolecularFeature">
        <MSDetails p="+" />
        <Device type="TimeOfFlight" />
        <MSPeaks>
          <p rt="22.316" x="265.2526" y="162688.28" v="1556125" z="1" s="M+H" />
          <p rt="22.316" x="266.2559" y="30851.96" v="299373" z="1" s="M+H+1" />
          <p rt="22.290" x="267.2649" y="3871.52" v="44914" z="1" s="M+H+2" />
          <p rt="22.290" x="268.2665" y="836.03" v="8536" z="1" s="M+H+3" />
        </MSPeaks>
      </Spectrum>
    </Compound>
    <Compound algo="FindByMolecularFeature">
      <Location m="442.3820" rt="22.446" y="1405930" v="13933060" />
      <Spectrum type="MFE" cpdAlgo="FindByMolecularFeature">
        <MSDetails p="+" />
        <Device type="TimeOfFlight" />
        <MSPeaks>
          <p rt="22.445" x="443.3892" y="1405929.88" v="9794393" z="1" s="M+H" />
          <p rt="22.449" x="444.3925" y="452858.22" v="3471455" z="1" s="M+H+1" />
          <p rt="22.448" x="445.3952" y="75912.77" v="583849" z="1" s="M+H+2" />
          <p rt="22.449" x="446.3977" y="9842.46" v="75527" z="1" s="M+H+3" />
          <p rt="22.446" x="447.3974" y="1138.39" v="7837" z="1" s="M+H+4" />
        </MSPeaks>
      </Spectrum>
    </Compound>
    <Compound algo="FindByMolecularFeature">
      <Location m="424.3713" rt="22.448" y="1644244" v="17346846" />
      <Spectrum type="MFE" cpdAlgo="FindByMolecularFeature">
        <MSDetails p="+" />
        <Device type="TimeOfFlight" />
        <MSPeaks>
          <p rt="22.447" x="425.3786" y="1644244.00" v="12502110" z="1" s="M+H" />
          <p rt="22.449" x="426.3820" y="520677.75" v="4099915" z="1" s="M+H+1" />
          <p rt="22.448" x="427.3846" y="83971.63" v="667540" z="1" s="M+H+2" />
          <p rt="22.451" x="428.3861" y="10164.04" v="77283" z="1" s="M+H+3" />
        </MSPeaks>
      </Spectrum>
    </Compound>
    <Compound algo="FindByMolecularFeature">
      <Location m="460.3919" rt="22.448" y="171547" v="1855558" />
      <Spectrum type="MFE" cpdAlgo="FindByMolecularFeature">
        <MSDetails p="+" />
        <Device type="TimeOfFlight" />
        <MSPeaks>
          <p rt="22.448" x="461.3992" y="171546.55" v="1334060" z="1" s="M+H" />
          <p rt="22.449" x="462.4023" y="55249.56" v="430578" z="1" s="M+H+1" />
          <p rt="22.447" x="463.4049" y="10186.54" v="76336" z="1" s="M+H+2" />
          <p rt="22.451" x="464.4010" y="1946.26" v="14585" z="1" s="M+H+3" />
        </MSPeaks>
      </Spectrum>
    </Compound>
    <Compound algo="FindByMolecularFeature">
      <Location m="406.3601" rt="22.449" y="182280" v="2132443" />
      <Spectrum type="MFE" cpdAlgo="FindByMolecularFeature">
        <MSDetails p="+" />
        <Device type="TimeOfFlight" />
        <MSPeaks>
          <p rt="22.450" x="407.3674" y="182280.08" v="1408608" z="1" s="M+H" />
          <p rt="22.447" x="408.3698" y="81238.48" v="598418" z="1" s="M+H+1" />
          <p rt="22.459" x="409.3726" y="13261.66" v="108896" z="1" s="M+H+2" />
          <p rt="22.475" x="410.3707" y="2333.58" v="16520" z="1" s="M+H+3" />
        </MSPeaks>
      </Spectrum>
    </Compound>
    <Compound algo="FindByMolecularFeature">
      <Location m="482.3747" rt="22.451" y="2474586" v="30365002" />
      <Spectrum type="MFE" cpdAlgo="FindByMolecularFeature">
        <MSDetails p="+" />
        <Device type="TimeOfFlight" />
        <MSPeaks>
          <p rt="22.451" x="483.3819" y="2474586.25" v="21843684" z="1" sat="true" s="M+H" />
          <p rt="22.452" x="484.3854" y="778539.56" v="6918661" z="1" s="M+H+1" />
          <p rt="22.449" x="485.3878" y="134058.17" v="1437686" z="1" s="M+H+2" />
          <p rt="22.448" x="486.3902" y="16128.39" v="142627" z="1" s="M+H+3" />
          <p rt="22.460" x="487.3798" y="2571.63" v="22345" z="1" s="M+H+4" />
        </MSPeaks>
      </Spectrum>
    </Compound>
    <Compound algo="FindByMolecularFeature">
      <Location m="466.4001" rt="22.454" y="126985" v="1449403" />
      <Spectrum type="MFE" cpdAlgo="FindByMolecularFeature">
        <MSDetails p="+" />
        <Device type="TimeOfFlight" />
        <MSPeaks>
          <p rt="22.455" x="467.4074" y="126985.38" v="1181479" z="1" s="M+H" />
          <p rt="22.449" x="468.4083" y="27477.04" v="231289" z="1" s="M+H+1" />
          <p rt="22.453" x="469.4083" y="3896.66" v="32515" z="1" s="M+H+2" />
          <p rt="22.517" x="470.4125" y="365.79" v="4120" z="1" s="M+H+3" />
        </MSPeaks>
      </Spectrum>
    </Compound>
    <Compound algo="FindByMolecularFeature">
      <Location m="270.2348" rt="22.544" y="73736" v="869637" />
      <Spectrum type="MFE" cpdAlgo="FindByMolecularFeature">
        <MSDetails p="+" />
        <Device type="TimeOfFlight" />
        <MSPeaks>
          <p rt="22.544" x="271.2421" y="73736.13" v="722082" z="1" s="M+H" />
          <p rt="22.545" x="272.2459" y="15684.31" v="147555" z="1" s="M+H+1" />
        </MSPeaks>
      </Spectrum>
    </Compound>
    <Compound algo="FindByMolecularFeature">
      <Location m="554.4335" rt="22.890" y="65759" v="1182072" />
      <Spectrum type="MFE" cpdAlgo="FindByMolecularFeature">
        <MSDetails p="+" />
        <Device type="TimeOfFlight" />
        <MSPeaks>
          <p rt="22.891" x="555.4407" y="65759.37" v="804318" z="1" s="M+H" />
          <p rt="22.888" x="556.4433" y="28704.03" v="377754" z="1" s="M+H+1" />
        </MSPeaks>
      </Spectrum>
    </Compound>
    <Compound algo="FindByMolecularFeature">
      <Location m="422.3550" rt="22.915" y="144427" v="1451439" />
      <Spectrum type="MFE" cpdAlgo="FindByMolecularFeature">
        <MSDetails p="+" />
        <Device type="TimeOfFlight" />
        <MSPeaks>
          <p rt="22.917" x="423.3623" y="144427.45" v="1045000" z="1" s="M+H" />
          <p rt="22.914" x="424.3650" y="47888.30" v="351764" z="1" s="M+H+1" />
          <p rt="22.900" x="425.3727" y="7364.88" v="54674" z="1" s="M+H+2" />
        </MSPeaks>
      </Spectrum>
    </Compound>
    <Compound algo="FindByMolecularFeature">
      <Location m="440.3657" rt="22.917" y="252254" v="2355306" />
      <Spectrum type="MFE" cpdAlgo="FindByMolecularFeature">
        <MSDetails p="+" />
        <Device type="TimeOfFlight" />
        <MSPeaks>
          <p rt="22.916" x="441.3730" y="252254.06" v="1739261" z="1" s="M+H" />
          <p rt="22.917" x="442.3762" y="87666.90" v="616044" z="1" s="M+H+1" />
        </MSPeaks>
      </Spectrum>
    </Compound>
    <Compound algo="FindByMolecularFeature">
      <Location m="480.3586" rt="22.917" y="475651" v="4906124" />
      <Spectrum type="MFE" cpdAlgo="FindByMolecularFeature">
        <MSDetails p="+" />
        <Device type="TimeOfFlight" />
        <MSPeaks>
          <p rt="22.918" x="481.3659" y="475650.69" v="3447827" z="1" s="M+H" />
          <p rt="22.918" x="482.3691" y="158824.36" v="1156309" z="1" s="M+H+1" />
          <p rt="22.905" x="483.3769" y="39881.74" v="301989" z="1" s="M+H+2" />
        </MSPeaks>
      </Spectrum>
    </Compound>
    <Compound algo="FindByMolecularFeature">
      <Location m="466.3448" rt="22.953" y="101427" v="1150547" />
      <Spectrum type="MFE" cpdAlgo="FindByMolecularFeature">
        <MSDetails p="+" />
        <Device type="TimeOfFlight" />
        <MSPeaks>
          <p rt="22.952" x="467.3521" y="101427.06" v="790279" z="1" s="M+H" />
          <p rt="22.952" x="468.3559" y="37321.85" v="273080" z="1" s="M+H+1" />
          <p rt="22.965" x="469.3596" y="10678.34" v="71404" z="1" s="M+H+2" />
          <p rt="22.973" x="470.3733" y="2119.79" v="15784" z="1" s="M+H+3" />
        </MSPeaks>
      </Spectrum>
    </Compound>
    <Compound algo="FindByMolecularFeature">
      <Location m="370.0940" rt="23.113" y="50542" v="586042" />
      <Spectrum type="MFE" cpdAlgo="FindByMolecularFeature">
        <MSDetails p="+" />
        <Device type="TimeOfFlight" />
        <MSPeaks>
          <p rt="23.112" x="371.1013" y="50541.81" v="361240" z="1" s="M+H" />
          <p rt="23.114" x="372.1022" y="19484.90" v="135982" z="1" s="M+H+1" />
          <p rt="23.114" x="373.0999" y="12203.05" v="88820" z="1" s="M+H+2" />
        </MSPeaks>
      </Spectrum>
    </Compound>
    <Compound algo="FindByMolecularFeature">
      <Location m="440.3655" rt="23.180" y="85662" v="896766" />
      <Spectrum type="MFE" cpdAlgo="FindByMolecularFeature">
        <MSDetails p="+" />
        <Device type="TimeOfFlight" />
        <MSPeaks>
          <p rt="23.180" x="441.3728" y="85662.22" v="646209" z="1" s="M+H" />
          <p rt="23.179" x="442.3770" y="31319.85" v="229020" z="1" s="M+H+1" />
          <p rt="23.176" x="443.3809" y="3679.58" v="21536" z="1" s="M+H+2" />
        </MSPeaks>
      </Spectrum>
    </Compound>
    <Compound algo="FindByMolecularFeature">
      <Location m="480.3582" rt="23.184" y="182764" v="1943395" />
      <Spectrum type="MFE" cpdAlgo="FindByMolecularFeature">
        <MSDetails p="+" />
        <Device type="TimeOfFlight" />
        <MSPeaks>
          <p rt="23.183" x="481.3655" y="182763.88" v="1363913" z="1" s="M+H" />
          <p rt="23.184" x="482.3689" y="63052.08" v="478596" z="1" s="M+H+1" />
          <p rt="23.183" x="483.3737" y="14765.68" v="100887" z="1" s="M+H+2" />
        </MSPeaks>
      </Spectrum>
    </Compound>
    <Compound algo="FindByMolecularFeature">
      <Location m="610.4215" rt="23.322" y="72706" v="1296216" />
      <Spectrum type="MFE" cpdAlgo="FindByMolecularFeature">
        <MSDetails p="+" />
        <Device type="TimeOfFlight" />
        <MSPeaks>
          <p rt="23.326" x="611.4287" y="72706.16" v="887495" z="1" s="M+H" />
          <p rt="23.328" x="612.4323" y="31541.49" v="385616" z="1" s="M+H+1" />
          <p rt="23.235" x="613.4417" y="8198.41" v="23106" z="1" s="M+H+2" />
        </MSPeaks>
      </Spectrum>
    </Compound>
    <Compound algo="FindByMolecularFeature">
      <Location m="405.3222" rt="23.340" y="197559" v="1139537" />
      <Spectrum type="MFE" cpdAlgo="FindByMolecularFeature">
        <MSDetails p="+" />
        <Device type="TimeOfFlight" />
        <MSPeaks>
          <p rt="23.340" x="406.3295" y="197559.45" v="884930" z="1" s="M+H" />
          <p rt="23.341" x="407.3329" y="52766.21" v="222234" z="1" s="M+H+1" />
          <p rt="23.331" x="408.3313" y="9712.90" v="32373" z="1" s="M+H+2" />
        </MSPeaks>
      </Spectrum>
    </Compound>
    <Compound algo="FindByMolecularFeature">
      <Location m="337.3353" rt="23.468" y="867467" v="9239720" />
      <Spectrum type="MFE" cpdAlgo="FindByMolecularFeature">
        <MSDetails p="+" />
        <Device type="TimeOfFlight" />
        <MSPeaks>
          <p rt="23.467" x="338.3425" y="867466.69" v="7403226" z="1" s="M+H" />
          <p rt="23.469" x="339.3455" y="207190.44" v="1575249" z="1" s="M+H+1" />
          <p rt="23.480" x="340.3486" y="24915.86" v="222301" z="1" s="M+H+2" />
          <p rt="23.463" x="341.3515" y="2652.94" v="38945" z="1" s="M+H+3" />
        </MSPeaks>
      </Spectrum>
    </Compound>
    <Compound algo="FindByMolecularFeature">
      <Location m="441.3928" rt="23.477" y="92449" v="1523469" />
      <Spectrum type="MFE" cpdAlgo="FindByMolecularFeature">
        <MSDetails p="+" />
        <Device type="TimeOfFlight" />
        <MSPeaks>
          <p rt="23.478" x="442.4000" y="92449.05" v="1169659" z="1" s="M+H" />
          <p rt="23.476" x="443.4024" y="25675.75" v="298794" z="1" s="M+H+1" />
          <p rt="23.451" x="444.3911" y="5503.86" v="55016" z="1" s="M+H+2" />
        </MSPeaks>
      </Spectrum>
    </Compound>
    <Compound algo="FindByMolecularFeature">
      <Location m="383.3403" rt="23.485" y="239076" v="3490052" />
      <Spectrum type="MFE" cpdAlgo="FindByMolecularFeature">
        <MSDetails p="+" />
        <Device type="TimeOfFlight" />
        <MSPeaks>
          <p rt="23.485" x="384.3476" y="239075.92" v="2693385" z="1" s="M+H" />
          <p rt="23.485" x="385.3508" y="62397.09" v="669368" z="1" s="M+H+1" />
          <p rt="23.477" x="386.3537" y="9924.54" v="108393" z="1" s="M+H+2" />
          <p rt="23.465" x="387.3568" y="1406.88" v="18907" z="1" s="M+H+3" />
        </MSPeaks>
      </Spectrum>
    </Compound>
    <Compound algo="FindByMolecularFeature">
      <Location m="405.3227" rt="23.494" y="568749" v="6934719" />
      <Spectrum type="MFE" cpdAlgo="FindByMolecularFeature">
        <MSDetails p="+" />
        <Device type="TimeOfFlight" />
        <MSPeaks>
          <p rt="23.494" x="406.3300" y="568749.06" v="5394941" z="1" s="M+H" />
          <p rt="23.493" x="407.3330" y="146133.22" v="1290820" z="1" s="M+H+1" />
          <p rt="23.493" x="408.3353" y="21881.25" v="213627" z="1" s="M+H+2" />
          <p rt="23.467" x="409.3373" y="3522.89" v="35331" z="1" s="M+H+3" />
        </MSPeaks>
      </Spectrum>
    </Compound>
    <Compound algo="FindByMolecularFeature">
      <Location m="394.2133" rt="23.517" y="115150" v="1828787" />
      <Spectrum type="MFE" cpdAlgo="FindByMolecularFeature">
        <MSDetails p="+" />
        <Device type="TimeOfFlight" />
        <MSPeaks>
          <p rt="23.518" x="395.2206" y="115149.59" v="1141576" z="1" s="M+H" />
          <p rt="23.514" x="396.2236" y="26100.05" v="261123" z="1" s="M+H+1" />
          <p rt="23.517" x="397.2168" y="43336.90" v="426088" z="1" s="M+H+2" />
        </MSPeaks>
      </Spectrum>
    </Compound>
    <Compound algo="FindByMolecularFeature">
      <Location m="480.3588" rt="23.641" y="482561" v="3593432" />
      <Spectrum type="MFE" cpdAlgo="FindByMolecularFeature">
        <MSDetails p="+" />
        <Device type="TimeOfFlight" />
        <MSPeaks>
          <p rt="23.641" x="481.3661" y="482560.50" v="2705398" z="1" s="M+H" />
          <p rt="23.641" x="482.3690" y="158511.05" v="888034" z="1" s="M+H+1" />
        </MSPeaks>
      </Spectrum>
    </Compound>
    <Compound algo="FindByMolecularFeature">
      <Location m="422.3551" rt="23.653" y="91088" v="1154256" />
      <Spectrum type="MFE" cpdAlgo="FindByMolecularFeature">
        <MSDetails p="+" />
        <Device type="TimeOfFlight" />
        <MSPeaks>
          <p rt="23.655" x="423.3623" y="91087.55" v="755327" z="1" s="M+H" />
          <p rt="23.651" x="424.3650" y="31001.61" v="245698" z="1" s="M+H+1" />
          <p rt="23.645" x="425.3726" y="11734.65" v="134665" z="1" s="M+H+2" />
          <p rt="23.619" x="426.3723" y="1939.99" v="18565" z="1" s="M+H+3" />
        </MSPeaks>
      </Spectrum>
    </Compound>
    <Compound algo="FindByMolecularFeature">
      <Location m="440.3660" rt="23.654" y="316941" v="3393312" />
      <Spectrum type="MFE" cpdAlgo="FindByMolecularFeature">
        <MSDetails p="+" />
        <Device type="TimeOfFlight" />
        <MSPeaks>
          <p rt="23.654" x="441.3733" y="316941.31" v="2483560" z="1" s="M+H" />
          <p rt="23.654" x="442.3804" y="107034.91" v="740200" z="1" s="M+H+1" />
          <p rt="23.663" x="443.3886" y="17793.33" v="137167" z="1" s="M+H+2" />
          <p rt="23.664" x="444.3873" y="4435.51" v="32385" z="1" s="M+H+3" />
        </MSPeaks>
      </Spectrum>
    </Compound>
    <Compound algo="FindByMolecularFeature">
      <Location m="458.3762" rt="23.655" y="92115" v="1050454" />
      <Spectrum type="MFE" cpdAlgo="FindByMolecularFeature">
        <MSDetails p="+" />
        <Device type="TimeOfFlight" />
        <MSPeaks>
          <p rt="23.655" x="459.3834" y="92114.52" v="732699" z="1" s="M+H" />
          <p rt="23.656" x="460.3866" y="30337.61" v="249971" z="1" s="M+H+1" />
          <p rt="23.660" x="461.3896" y="8004.77" v="60885" z="1" s="M+H+2" />
          <p rt="23.650" x="462.3948" y="893.38" v="6899" z="1" s="M+H+3" />
        </MSPeaks>
      </Spectrum>
    </Compound>
    <Compound algo="FindByMolecularFeature">
      <Location m="480.3587" rt="23.739" y="445205" v="3422465" />
      <Spectrum type="MFE" cpdAlgo="FindByMolecularFeature">
        <MSDetails p="+" />
        <Device type="TimeOfFlight" />
        <MSPeaks>
          <p rt="23.742" x="481.3660" y="445205.09" v="2206259" z="1" s="M+H" />
          <p rt="23.740" x="482.3693" y="143666.30" v="679517" z="1" s="M+H+1" />
          <p rt="23.702" x="483.3736" y="48517.90" v="473937" z="1" s="M+H+2" />
          <p rt="23.722" x="484.3790" y="8911.52" v="62753" z="1" s="M+H+3" />
        </MSPeaks>
      </Spectrum>
    </Compound>
    <Compound algo="FindByMolecularFeature">
      <Location m="534.3538" rt="23.749" y="150543" v="1555417" />
      <Spectrum type="MFE" cpdAlgo="FindByMolecularFeature">
        <MSDetails p="+" />
        <Device type="TimeOfFlight" />
        <MSPeaks>
          <p rt="23.749" x="535.3611" y="150543.47" v="1099159" z="1" s="M+H" />
          <p rt="23.750" x="536.3644" y="47198.77" v="350063" z="1" s="M+H+1" />
          <p rt="23.757" x="537.3705" y="11226.08" v="93368" z="1" s="M+H+2" />
          <p rt="23.752" x="538.3785" y="1783.50" v="12826" z="1" s="M+H+3" />
        </MSPeaks>
      </Spectrum>
    </Compound>
    <Compound algo="FindByMolecularFeature">
      <Location m="405.3222" rt="23.799" y="214824" v="3348848" />
      <Spectrum type="MFE" cpdAlgo="FindByMolecularFeature">
        <MSDetails p="+" />
        <Device type="TimeOfFlight" />
        <MSPeaks>
          <p rt="23.799" x="406.3295" y="214824.47" v="2504565" z="1" s="M+H" />
          <p rt="23.795" x="407.3331" y="54192.98" v="709132" z="1" s="M+H+1" />
          <p rt="23.809" x="408.3319" y="11919.94" v="135151" z="1" s="M+H+2" />
        </MSPeaks>
      </Spectrum>
    </Compound>
    <Compound algo="FindByMolecularFeature">
      <Location m="724.3536" rt="23.807" y="59546" v="1019683" />
      <Spectrum type="MFE" cpdAlgo="FindByMolecularFeature">
        <MSDetails p="+" />
        <Device type="TimeOfFlight" />
        <MSPeaks>
          <p rt="23.808" x="725.3608" y="59545.88" v="514688" z="1" s="M+H" />
          <p rt="23.807" x="726.3629" y="25306.45" v="219338" z="1" s="M+H+1" />
          <p rt="23.806" x="727.3587" y="23130.01" v="200108" z="1" s="M+H+2" />
          <p rt="23.808" x="728.3597" y="9891.34" v="85548" z="1" s="M+H+3" />
        </MSPeaks>
      </Spectrum>
    </Compound>
    <Compound algo="FindByMolecularFeature">
      <Location m="720.3584" rt="23.808" y="74505" v="692594" />
      <Spectrum type="MFE" cpdAlgo="FindByMolecularFeature">
        <MSDetails p="+" />
        <Device type="TimeOfFlight" />
        <MSPeaks>
          <p rt="23.808" x="721.3657" y="3814.07" v="32226" z="1" s="M+H" />
          <p rt="23.799" x="722.3659" y="2339.60" v="19373" z="1" s="M+H+1" />
          <p rt="23.808" x="723.3639" y="74504.98" v="640996" z="1" s="M+H+2" />
        </MSPeaks>
      </Spectrum>
    </Compound>
    <Compound algo="FindByMolecularFeature">
      <Location m="338.1756" rt="23.808" y="79342" v="1515756" />
      <Spectrum type="MFE" cpdAlgo="FindByMolecularFeature">
        <MSDetails p="+" />
        <Device type="TimeOfFlight" />
        <MSPeaks>
          <p rt="23.807" x="339.1828" y="79342.45" v="927500" z="1" s="M+H" />
          <p rt="23.809" x="340.1860" y="19119.32" v="224802" z="1" s="M+H+1" />
          <p rt="23.808" x="341.1793" y="31525.52" v="361242" z="1" s="M+H+2" />
          <p rt="23.832" x="677.3572" y="675.60" v="1106" z="1" s="2M+H" />
        </MSPeaks>
      </Spectrum>
    </Compound>
    <Compound algo="FindByMolecularFeature">
      <Location m="379.2023" rt="23.810" y="254569" v="4994065" />
      <Spectrum type="MFE" cpdAlgo="FindByMolecularFeature">
        <MSDetails p="+" />
        <Device type="TimeOfFlight" />
        <MSPeaks>
          <p rt="23.810" x="380.2096" y="254568.53" v="2821918" z="1" s="M+H" />
          <p rt="23.810" x="381.2130" y="55833.66" v="607417" z="1" s="M+H+1" />
          <p rt="23.812" x="382.2058" y="98983.94" v="1102927" z="1" s="M+H+2" />
          <p rt="23.809" x="383.2086" y="26887.00" v="298011" z="1" s="M+H+3" />
          <p rt="23.809" x="384.2047" y="15260.91" v="163792" z="1" s="M+H+4" />
        </MSPeaks>
      </Spectrum>
    </Compound>
    <Compound algo="FindByMolecularFeature">
      <Location m="777.5290" rt="23.822" y="64446" v="1883312" />
      <Spectrum type="MFE" cpdAlgo="FindByMolecularFeature">
        <MSDetails p="+" />
        <Device type="TimeOfFlight" />
        <MSPeaks>
          <p rt="23.825" x="778.5363" y="39079.12" v="482970" z="1" s="M+H" />
          <p rt="23.823" x="779.5399" y="18861.39" v="232002" z="1" s="M+H+1" />
          <p rt="23.821" x="780.5517" y="64446.34" v="795998" z="1" s="M+H+2" />
          <p rt="23.820" x="781.5551" y="30236.46" v="372342" z="1" s="M+H+3" />
        </MSPeaks>
      </Spectrum>
    </Compound>
    <Compound algo="FindByMolecularFeature">
      <Location m="803.5454" rt="23.824" y="460992" v="16818984" />
      <Spectrum type="MFE" cpdAlgo="FindByMolecularFeature">
        <MSDetails p="+" />
        <Device type="TimeOfFlight" />
        <MSPeaks>
          <p rt="23.824" x="804.5527" y="427658.41" v="5310931" z="1" s="M+H" />
          <p rt="23.824" x="805.5557" y="202809.97" v="2510984" z="1" s="M+H+1" />
          <p rt="23.823" x="806.5675" y="460992.19" v="5680446" z="1" s="M+H+2" />
          <p rt="23.824" x="807.5708" y="201586.88" v="2487591" z="1" s="M+H+3" />
          <p rt="23.825" x="808.5739" y="51225.65" v="629763" z="1" s="M+H+4" />
          <p rt="23.821" x="809.5779" y="12239.78" v="150780" z="1" s="M+H+5" />
          <p rt="23.805" x="810.5886" y="4042.27" v="48490" z="1" s="M+H+6" />
        </MSPeaks>
      </Spectrum>
    </Compound>
    <Compound algo="FindByMolecularFeature">
      <Location m="283.2872" rt="23.847" y="56387" v="633027" />
      <Spectrum type="MFE" cpdAlgo="FindByMolecularFeature">
        <MSDetails p="+" />
        <Device type="TimeOfFlight" />
        <MSPeaks>
          <p rt="23.847" x="284.2945" y="56387.36" v="512129" z="1" s="M+H" />
          <p rt="23.847" x="285.2978" y="12368.06" v="114916" z="1" s="M+H+1" />
          <p rt="23.839" x="286.3032" y="791.04" v="5982" z="1" s="M+H+2" />
        </MSPeaks>
      </Spectrum>
    </Compound>
    <Compound algo="FindByMolecularFeature">
      <Location m="612.4377" rt="23.863" y="118101" v="1162526" />
      <Spectrum type="MFE" cpdAlgo="FindByMolecularFeature">
        <MSDetails p="+" />
        <Device type="TimeOfFlight" />
        <MSPeaks>
          <p rt="23.864" x="613.4450" y="118101.27" v="798992" z="1" s="M+H" />
          <p rt="23.863" x="614.4484" y="57739.40" v="363534" z="1" s="M+H+1" />
        </MSPeaks>
      </Spectrum>
    </Compound>
    <Compound algo="FindByMolecularFeature">
      <Location m="614.4535" rt="23.896" y="297299" v="4734162" />
      <Spectrum type="MFE" cpdAlgo="FindByMolecularFeature">
        <MSDetails p="+" />
        <Device type="TimeOfFlight" />
        <MSPeaks>
          <p rt="23.898" x="615.4608" y="297298.63" v="2919953" z="1" s="M+H" />
          <p rt="23.891" x="616.4642" y="120906.87" v="1438181" z="1" s="M+H+1" />
          <p rt="23.886" x="617.4684" y="32502.82" v="330324" z="1" s="M+H+2" />
          <p rt="23.913" x="618.4677" y="4283.80" v="45704" z="1" s="M+H+3" />
        </MSPeaks>
      </Spectrum>
    </Compound>
    <Compound algo="FindByMolecularFeature">
      <Location m="548.3695" rt="23.913" y="206471" v="1762899" />
      <Spectrum type="MFE" cpdAlgo="FindByMolecularFeature">
        <MSDetails p="+" />
        <Device type="TimeOfFlight" />
        <MSPeaks>
          <p rt="23.912" x="549.3768" y="206471.42" v="1234294" z="1" s="M+H" />
          <p rt="23.913" x="550.3803" y="67585.57" v="400058" z="1" s="M+H+1" />
          <p rt="23.911" x="551.3842" y="16260.10" v="112755" z="1" s="M+H+2" />
          <p rt="23.918" x="552.3905" y="2699.12" v="15792" z="1" s="M+H+3" />
        </MSPeaks>
      </Spectrum>
    </Compound>
    <Compound algo="FindByMolecularFeature">
      <Location m="556.4494" rt="23.926" y="221788" v="3567181" />
      <Spectrum type="MFE" cpdAlgo="FindByMolecularFeature">
        <MSDetails p="+" />
        <Device type="TimeOfFlight" />
        <MSPeaks>
          <p rt="23.925" x="557.4567" y="221788.33" v="2272716" z="1" s="M+H" />
          <p rt="23.928" x="558.4600" y="92010.60" v="1040220" z="1" s="M+H+1" />
          <p rt="23.928" x="559.4618" y="22392.86" v="240477" z="1" s="M+H+2" />
          <p rt="23.946" x="560.4577" y="1433.78" v="13768" z="1" s="M+H+3" />
        </MSPeaks>
      </Spectrum>
    </Compound>
    <Compound algo="FindByMolecularFeature">
      <Location m="543.4139" rt="23.929" y="71982" v="701155" />
      <Spectrum type="MFE" cpdAlgo="FindByMolecularFeature">
        <MSDetails p="+" />
        <Device type="TimeOfFlight" />
        <MSPeaks>
          <p rt="23.928" x="544.4211" y="71982.13" v="452728" z="1" s="M+H" />
          <p rt="23.931" x="545.4235" y="28489.95" v="173401" z="1" s="M+H+1" />
          <p rt="23.931" x="546.4289" y="8516.58" v="75026" z="1" s="M+H+2" />
        </MSPeaks>
      </Spectrum>
    </Compound>
    <Compound algo="FindByMolecularFeature">
      <Location m="522.3537" rt="23.948" y="172557" v="1714451" />
      <Spectrum type="MFE" cpdAlgo="FindByMolecularFeature">
        <MSDetails p="+" />
        <Device type="TimeOfFlight" />
        <MSPeaks>
          <p rt="23.953" x="523.3610" y="172557.39" v="1168004" z="1" s="M+H" />
          <p rt="23.952" x="524.3646" y="53615.46" v="358580" z="1" s="M+H+1" />
          <p rt="23.892" x="525.3653" y="13421.96" v="163102" z="1" s="M+H+2" />
          <p rt="23.875" x="526.3664" y="1286.97" v="24765" z="1" s="M+H+3" />
        </MSPeaks>
      </Spectrum>
    </Compound>
    <Compound algo="FindByMolecularFeature">
      <Location m="517.3981" rt="23.955" y="58249" v="578632" />
      <Spectrum type="MFE" cpdAlgo="FindByMolecularFeature">
        <MSDetails p="+" />
        <Device type="TimeOfFlight" />
        <MSPeaks>
          <p rt="23.963" x="518.4053" y="58249.21" v="388475" z="1" s="M+H" />
          <p rt="23.962" x="519.4079" y="18930.55" v="122706" z="1" s="M+H+1" />
          <p rt="23.884" x="520.4077" y="6014.34" v="67451" z="1" s="M+H+2" />
        </MSPeaks>
      </Spectrum>
    </Compound>
    <Compound algo="FindByMolecularFeature">
      <Location m="482.3620" rt="23.967" y="62461" v="614934" />
      <Spectrum type="MFE" cpdAlgo="FindByMolecularFeature">
        <MSDetails p="+" />
        <Device type="TimeOfFlight" />
        <MSPeaks>
          <p rt="23.967" x="483.3692" y="62461.37" v="440404" z="1" s="M+H" />
          <p rt="23.965" x="484.3750" y="20454.19" v="132815" z="1" s="M+H+1" />
          <p rt="23.964" x="485.3775" y="6033.35" v="41715" z="1" s="M+H+2" />
        </MSPeaks>
      </Spectrum>
    </Compound>
    <Compound algo="FindByMolecularFeature">
      <Location m="543.4139" rt="24.189" y="158892" v="2143346" />
      <Spectrum type="MFE" cpdAlgo="FindByMolecularFeature">
        <MSDetails p="+" />
        <Device type="TimeOfFlight" />
        <MSPeaks>
          <p rt="24.189" x="544.4212" y="158891.88" v="1481892" z="1" s="M+H" />
          <p rt="24.191" x="545.4242" y="56375.50" v="536235" z="1" s="M+H+1" />
          <p rt="24.193" x="546.4275" y="11940.52" v="109433" z="1" s="M+H+2" />
          <p rt="24.190" x="547.4314" y="1747.12" v="15786" z="1" s="M+H+3" />
        </MSPeaks>
      </Spectrum>
    </Compound>
    <Compound algo="FindByMolecularFeature">
      <Location m="548.3695" rt="24.194" y="278009" v="3708598" />
      <Spectrum type="MFE" cpdAlgo="FindByMolecularFeature">
        <MSDetails p="+" />
        <Device type="TimeOfFlight" />
        <MSPeaks>
          <p rt="24.194" x="549.3768" y="278008.53" v="2612953" z="1" s="M+H" />
          <p rt="24.194" x="550.3799" y="91488.14" v="863386" z="1" s="M+H+1" />
          <p rt="24.192" x="551.3835" y="20254.23" v="188596" z="1" s="M+H+2" />
          <p rt="24.213" x="552.3860" y="3954.46" v="43663" z="1" s="M+H+3" />
        </MSPeaks>
      </Spectrum>
    </Compound>
    <Compound algo="FindByMolecularFeature">
      <Location m="508.3767" rt="24.196" y="132285" v="1498869" />
      <Spectrum type="MFE" cpdAlgo="FindByMolecularFeature">
        <MSDetails p="+" />
        <Device type="TimeOfFlight" />
        <MSPeaks>
          <p rt="24.196" x="509.3840" y="132285.39" v="1109580" z="1" s="M+H" />
          <p rt="24.196" x="510.3876" y="41620.92" v="329879" z="1" s="M+H+1" />
          <p rt="24.195" x="511.3910" y="7559.42" v="59410" z="1" s="M+H+2" />
        </MSPeaks>
      </Spectrum>
    </Compound>
    <Compound algo="FindByMolecularFeature">
      <Location m="478.3430" rt="24.328" y="118282" v="972907" />
      <Spectrum type="MFE" cpdAlgo="FindByMolecularFeature">
        <MSDetails p="+" />
        <Device type="TimeOfFlight" />
        <MSPeaks>
          <p rt="24.328" x="479.3502" y="118282.32" v="722457" z="1" s="M+H" />
          <p rt="24.327" x="480.3537" y="40656.80" v="250451" z="1" s="M+H+1" />
        </MSPeaks>
      </Spectrum>
    </Compound>
    <Compound algo="FindByMolecularFeature">
      <Location m="456.3603" rt="24.328" y="52888" v="518000" />
      <Spectrum type="MFE" cpdAlgo="FindByMolecularFeature">
        <MSDetails p="+" />
        <Device type="TimeOfFlight" />
        <MSPeaks>
          <p rt="24.327" x="457.3676" y="52887.55" v="364394" z="1" s="M+H" />
          <p rt="24.330" x="458.3712" y="17931.04" v="119448" z="1" s="M+H+1" />
          <p rt="24.329" x="459.3771" y="4644.56" v="34157" z="1" s="M+H+2" />
        </MSPeaks>
      </Spectrum>
    </Compound>
    <Compound algo="FindByMolecularFeature">
      <Location m="438.3525" rt="24.329" y="64575" v="549876" />
      <Spectrum type="MFE" cpdAlgo="FindByMolecularFeature">
        <MSDetails p="+" />
        <Device type="TimeOfFlight" />
        <MSPeaks>
          <p rt="24.329" x="439.3598" y="64574.93" v="380453" z="1" s="M+H" />
          <p rt="24.328" x="440.3613" y="23011.03" v="142954" z="1" s="M+H+1" />
          <p rt="24.333" x="441.3661" y="3900.37" v="26468" z="1" s="M+H+2" />
        </MSPeaks>
      </Spectrum>
    </Compound>
    <Compound algo="FindByMolecularFeature">
      <Location m="612.4383" rt="24.338" y="75845" v="1504336" />
      <Spectrum type="MFE" cpdAlgo="FindByMolecularFeature">
        <MSDetails p="+" />
        <Device type="TimeOfFlight" />
        <MSPeaks>
          <p rt="24.340" x="613.4455" y="75844.77" v="1058691" z="1" s="M+H" />
          <p rt="24.333" x="614.4478" y="40448.66" v="445645" z="1" s="M+H+1" />
        </MSPeaks>
      </Spectrum>
    </Compound>
    <Compound algo="FindByMolecularFeature">
      <Location m="572.4446" rt="24.351" y="70623" v="1317148" />
      <Spectrum type="MFE" cpdAlgo="FindByMolecularFeature">
        <MSDetails p="+" />
        <Device type="TimeOfFlight" />
        <MSPeaks>
          <p rt="24.349" x="573.4518" y="70623.03" v="949934" z="1" s="M+H" />
          <p rt="24.355" x="574.4552" y="26710.93" v="333978" z="1" s="M+H+1" />
          <p rt="24.360" x="575.4612" y="3826.00" v="33237" z="1" s="M+H+2" />
        </MSPeaks>
      </Spectrum>
    </Compound>
    <Compound algo="FindByMolecularFeature">
      <Location m="335.3188" rt="24.373" y="55449" v="662357" />
      <Spectrum type="MFE" cpdAlgo="FindByMolecularFeature">
        <MSDetails p="+" />
        <Device type="TimeOfFlight" />
        <MSPeaks>
          <p rt="24.373" x="336.3261" y="55449.10" v="543330" z="1" s="M+H" />
          <p rt="24.370" x="337.3291" y="12469.30" v="119027" z="1" s="M+H+1" />
        </MSPeaks>
      </Spectrum>
    </Compound>
    <Compound algo="FindByMolecularFeature">
      <Location m="396.3394" rt="24.761" y="83954" v="1064542" />
      <Spectrum type="MFE" cpdAlgo="FindByMolecularFeature">
        <MSDetails p="+" />
        <Device type="TimeOfFlight" />
        <MSPeaks>
          <p rt="24.763" x="397.3466" y="83954.38" v="753913" z="1" s="M+H" />
          <p rt="24.761" x="398.3500" y="26481.86" v="230784" z="1" s="M+H+1" />
          <p rt="24.758" x="399.3524" y="8008.43" v="65738" z="1" s="M+H+2" />
          <p rt="24.716" x="400.3544" y="1187.11" v="14107" z="1" s="M+H+3" />
        </MSPeaks>
      </Spectrum>
    </Compound>
    <Compound algo="FindByMolecularFeature">
      <Location m="378.3288" rt="24.762" y="66833" v="859911" />
      <Spectrum type="MFE" cpdAlgo="FindByMolecularFeature">
        <MSDetails p="+" />
        <Device type="TimeOfFlight" />
        <MSPeaks>
          <p rt="24.762" x="379.3361" y="66833.27" v="613123" z="1" s="M+H" />
          <p rt="24.764" x="380.3385" y="21117.19" v="214559" z="1" s="M+H+1" />
          <p rt="24.760" x="381.3426" y="3947.79" v="32230" z="1" s="M+H+2" />
        </MSPeaks>
      </Spectrum>
    </Compound>
    <Compound algo="FindByMolecularFeature">
      <Location m="667.6117" rt="24.848" y="52212" v="1120687" />
      <Spectrum type="MFE" cpdAlgo="FindByMolecularFeature">
        <MSDetails p="+" />
        <Device type="TimeOfFlight" />
        <MSPeaks>
          <p rt="24.848" x="668.6190" y="52211.73" v="690691" z="1" s="M+H" />
          <p rt="24.850" x="669.6221" y="24992.00" v="340100" z="1" s="M+H+1" />
          <p rt="24.849" x="670.6241" y="6702.51" v="72025" z="1" s="M+H+2" />
          <p rt="24.844" x="671.6245" y="1580.97" v="17872" z="1" s="M+H+3" />
        </MSPeaks>
      </Spectrum>
    </Compound>
    <Compound algo="FindByMolecularFeature">
      <Location m="534.3901" rt="24.939" y="84700" v="1088488" />
      <Spectrum type="MFE" cpdAlgo="FindByMolecularFeature">
        <MSDetails p="+" />
        <Device type="TimeOfFlight" />
        <MSPeaks>
          <p rt="24.942" x="535.3974" y="84700.17" v="734570" z="1" s="M+H" />
          <p rt="24.933" x="536.4007" y="27812.94" v="281129" z="1" s="M+H+1" />
          <p rt="24.940" x="537.4035" y="7717.10" v="69348" z="1" s="M+H+2" />
          <p rt="24.928" x="538.4116" y="417.42" v="3441" z="1" s="M+H+3" />
        </MSPeaks>
      </Spectrum>
    </Compound>
    <Compound algo="FindByMolecularFeature">
      <Location m="494.3974" rt="24.949" y="65400" v="730845" />
      <Spectrum type="MFE" cpdAlgo="FindByMolecularFeature">
        <MSDetails p="+" />
        <Device type="TimeOfFlight" />
        <MSPeaks>
          <p rt="24.950" x="495.4046" y="65399.95" v="538366" z="1" s="M+H" />
          <p rt="24.948" x="496.4180" y="18184.47" v="160980" z="1" s="M+H+1" />
          <p rt="24.942" x="497.4221" y="4846.09" v="31499" z="1" s="M+H+2" />
        </MSPeaks>
      </Spectrum>
    </Compound>
    <Compound algo="FindByMolecularFeature">
      <Location m="627.1873" rt="25.001" y="67509" v="856944" />
      <Spectrum type="MFE" cpdAlgo="FindByMolecularFeature">
        <MSDetails p="+" />
        <Device type="TimeOfFlight" />
        <MSPeaks>
          <p rt="25.001" x="628.1946" y="67508.93" v="419880" z="1" s="M+H" />
          <p rt="25.001" x="629.1955" y="39677.70" v="253939" z="1" s="M+H+1" />
          <p rt="24.999" x="630.1939" y="29685.32" v="183125" z="1" s="M+H+2" />
        </MSPeaks>
      </Spectrum>
    </Compound>
    <Compound algo="FindByMolecularFeature">
      <Location m="567.4207" rt="25.075" y="281471" v="2844593" />
      <Spectrum type="MFE" cpdAlgo="FindByMolecularFeature">
        <MSDetails p="+" />
        <Device type="TimeOfFlight" />
        <MSPeaks>
          <p rt="25.075" x="568.4280" y="281470.66" v="1995840" z="1" s="M+H" />
          <p rt="25.074" x="569.4312" y="119636.18" v="848752" z="1" s="M+H+1" />
        </MSPeaks>
      </Spectrum>
    </Compound>
    <Compound algo="FindByMolecularFeature">
      <Location m="692.4480" rt="25.231" y="57574" v="643257" />
      <Spectrum type="MFE" cpdAlgo="FindByMolecularFeature">
        <MSDetails p="+" />
        <Device type="TimeOfFlight" />
        <MSPeaks>
          <p rt="25.231" x="693.4553" y="57574.41" v="435375" z="1" s="M+H" />
          <p rt="25.229" x="694.4592" y="22289.35" v="162845" z="1" s="M+H+1" />
          <p rt="25.233" x="695.4649" y="7226.84" v="45037" z="1" s="M+H+2" />
        </MSPeaks>
      </Spectrum>
    </Compound>
    <Compound algo="FindByMolecularFeature">
      <Location m="685.5492" rt="25.304" y="76868" v="1795907" />
      <Spectrum type="MFE" cpdAlgo="FindByMolecularFeature">
        <MSDetails p="+" />
        <Device type="TimeOfFlight" />
        <MSPeaks>
          <p rt="25.306" x="686.5565" y="76867.67" v="1176919" z="1" s="M+H" />
          <p rt="25.301" x="687.5592" y="36299.33" v="618988" z="1" s="M+H+1" />
        </MSPeaks>
      </Spectrum>
    </Compound>
    <Compound algo="FindByMolecularFeature">
      <Location m="690.5053" rt="25.322" y="165653" v="4175041" />
      <Spectrum type="MFE" cpdAlgo="FindByMolecularFeature">
        <MSDetails p="+" />
        <Device type="TimeOfFlight" />
        <MSPeaks>
          <p rt="25.322" x="691.5126" y="165653.03" v="2824333" z="1" s="M+H" />
          <p rt="25.327" x="692.5160" y="68434.81" v="1041310" z="1" s="M+H+1" />
          <p rt="25.305" x="693.5232" y="25135.79" v="309397" z="1" s="M+H+2" />
        </MSPeaks>
      </Spectrum>
    </Compound>
    <Compound algo="FindByMolecularFeature">
      <Location m="713.5089" rt="25.324" y="51891" v="774146" />
      <Spectrum type="MFE" cpdAlgo="FindByMolecularFeature">
        <MSDetails p="+" />
        <Device type="TimeOfFlight" />
        <MSPeaks>
          <p rt="25.334" x="714.5162" y="51890.52" v="422694" z="1" s="M+H" />
          <p rt="25.328" x="715.5191" y="25396.45" v="225376" z="1" s="M+H+1" />
          <p rt="25.316" x="716.5233" y="32817.72" v="126075" z="1" s="M+H+2" />
        </MSPeaks>
      </Spectrum>
    </Compound>
    <Compound algo="FindByMolecularFeature">
      <Location m="718.4637" rt="25.338" y="76374" v="848504" />
      <Spectrum type="MFE" cpdAlgo="FindByMolecularFeature">
        <MSDetails p="+" />
        <Device type="TimeOfFlight" />
        <MSPeaks>
          <p rt="25.339" x="719.4710" y="76374.27" v="543709" z="1" s="M+H" />
          <p rt="25.336" x="720.4745" y="32680.14" v="251246" z="1" s="M+H+1" />
          <p rt="25.339" x="721.4846" y="9782.72" v="53550" z="1" s="M+H+2" />
        </MSPeaks>
      </Spectrum>
    </Compound>
    <Compound algo="FindByMolecularFeature">
      <Location m="614.4536" rt="25.355" y="108315" v="1511821" />
      <Spectrum type="MFE" cpdAlgo="FindByMolecularFeature">
        <MSDetails p="+" />
        <Device type="TimeOfFlight" />
        <MSPeaks>
          <p rt="25.351" x="615.4608" y="108315.26" v="1027589" z="1" s="M+H" />
          <p rt="25.364" x="616.4632" y="41712.11" v="484232" z="1" s="M+H+1" />
        </MSPeaks>
      </Spectrum>
    </Compound>
    <Compound algo="FindByMolecularFeature">
      <Location m="846.6504" rt="25.384" y="59703" v="595539" />
      <Spectrum type="MFE" cpdAlgo="FindByMolecularFeature">
        <MSDetails p="+" />
        <Device type="TimeOfFlight" />
        <MSPeaks>
          <p rt="25.385" x="847.6577" y="59702.82" v="313569" z="1" s="M+H" />
          <p rt="25.382" x="848.6610" y="38063.48" v="206190" z="1" s="M+H+1" />
          <p rt="25.387" x="849.6604" y="14623.53" v="75780" z="1" s="M+H+2" />
        </MSPeaks>
      </Spectrum>
    </Compound>
    <Compound algo="FindByMolecularFeature">
      <Location m="412.3351" rt="25.388" y="1533427" v="15927931" />
      <Spectrum type="MFE" cpdAlgo="FindByMolecularFeature">
        <MSDetails p="+" />
        <Device type="TimeOfFlight" />
        <MSPeaks>
          <p rt="25.388" x="413.3424" y="1533426.63" v="11828706" z="1" s="M+H" />
          <p rt="25.388" x="414.3456" y="452428.03" v="3492140" z="1" s="M+H+1" />
          <p rt="25.387" x="415.3485" y="68921.80" v="532530" z="1" s="M+H+2" />
          <p rt="25.383" x="416.3529" y="9046.86" v="66575" z="1" s="M+H+3" />
          <p rt="25.367" x="417.3549" y="1084.38" v="7980" z="1" s="M+H+4" />
        </MSPeaks>
      </Spectrum>
    </Compound>
    <Compound algo="FindByMolecularFeature">
      <Location m="672.4953" rt="25.436" y="83628" v="1675635" />
      <Spectrum type="MFE" cpdAlgo="FindByMolecularFeature">
        <MSDetails p="+" />
        <Device type="TimeOfFlight" />
        <MSPeaks>
          <p rt="25.433" x="673.5026" y="83628.27" v="1089360" z="1" s="M+H" />
          <p rt="25.432" x="674.5063" y="34851.37" v="457561" z="1" s="M+H+1" />
          <p rt="25.462" x="675.5155" y="17048.72" v="128714" z="1" s="M+H+2" />
        </MSPeaks>
      </Spectrum>
    </Compound>
    <Compound algo="FindByMolecularFeature">
      <Location m="614.4534" rt="25.652" y="76151" v="940998" />
      <Spectrum type="MFE" cpdAlgo="FindByMolecularFeature">
        <MSDetails p="+" />
        <Device type="TimeOfFlight" />
        <MSPeaks>
          <p rt="25.658" x="615.4607" y="76150.88" v="651815" z="1" s="M+H" />
          <p rt="25.637" x="616.4636" y="24309.23" v="289182" z="1" s="M+H+1" />
        </MSPeaks>
      </Spectrum>
    </Compound>
    <Compound algo="FindByMolecularFeature">
      <Location m="594.4266" rt="25.682" y="74447" v="956908" />
      <Spectrum type="MFE" cpdAlgo="FindByMolecularFeature">
        <MSDetails p="+" />
        <Device type="TimeOfFlight" />
        <MSPeaks>
          <p rt="25.681" x="595.4338" y="74446.90" v="625668" z="1" s="M+H" />
          <p rt="25.683" x="596.4385" y="31466.76" v="265436" z="1" s="M+H+1" />
          <p rt="25.688" x="597.4449" y="8177.28" v="65805" z="1" s="M+H+2" />
        </MSPeaks>
      </Spectrum>
    </Compound>
    <Compound algo="FindByMolecularFeature">
      <Location m="670.4790" rt="25.750" y="50503" v="691842" />
      <Spectrum type="MFE" cpdAlgo="FindByMolecularFeature">
        <MSDetails p="+" />
        <Device type="TimeOfFlight" />
        <MSPeaks>
          <p rt="25.749" x="671.4862" y="50502.91" v="540565" z="1" s="M+H" />
          <p rt="25.753" x="672.4942" y="15673.94" v="151277" z="1" s="M+H+1" />
        </MSPeaks>
      </Spectrum>
    </Compound>
    <Compound algo="FindByMolecularFeature">
      <Location m="148.0158" rt="25.780" y="85092" v="586972" />
      <Spectrum type="MFE" cpdAlgo="FindByMolecularFeature">
        <MSDetails p="+" />
        <Device type="TimeOfFlight" />
        <MSPeaks>
          <p rt="25.780" x="149.0230" y="85091.70" v="539215" z="1" s="M+H" />
          <p rt="25.781" x="150.0266" y="6942.00" v="44230" z="1" s="M+H+1" />
          <p rt="25.779" x="151.0295" y="943.53" v="3528" z="1" s="M+H+2" />
        </MSPeaks>
      </Spectrum>
    </Compound>
    <Compound algo="FindByMolecularFeature">
      <Location m="390.2775" rt="25.780" y="200311" v="1563264" />
      <Spectrum type="MFE" cpdAlgo="FindByMolecularFeature">
        <MSDetails p="+" />
        <Device type="TimeOfFlight" />
        <MSPeaks>
          <p rt="25.780" x="391.2847" y="200311.33" v="1245243" z="1" s="M+H" />
          <p rt="25.780" x="392.2880" y="50909.28" v="318021" z="1" s="M+H+1" />
        </MSPeaks>
      </Spectrum>
    </Compound>
    <Compound algo="FindByMolecularFeature">
      <Location m="412.2595" rt="25.781" y="160036" v="1308115" />
      <Spectrum type="MFE" cpdAlgo="FindByMolecularFeature">
        <MSDetails p="+" />
        <Device type="TimeOfFlight" />
        <MSPeaks>
          <p rt="25.781" x="413.2668" y="160035.56" v="998496" z="1" s="M+H" />
          <p rt="25.782" x="414.2700" y="41787.07" v="253659" z="1" s="M+H+1" />
          <p rt="25.784" x="415.2728" y="7925.41" v="53185" z="1" s="M+H+2" />
          <p rt="25.775" x="416.2722" y="470.71" v="2774" z="1" s="M+H+3" />
        </MSPeaks>
      </Spectrum>
    </Compound>
    <Compound algo="FindByMolecularFeature">
      <Location m="230.2034" rt="25.867" y="61606" v="443716" />
      <Spectrum type="MFE" cpdAlgo="FindByMolecularFeature">
        <MSDetails p="+" />
        <Device type="TimeOfFlight" />
        <MSPeaks>
          <p rt="25.868" x="231.2107" y="61606.46" v="372500" z="1" s="M+H" />
          <p rt="25.866" x="232.2137" y="10726.96" v="63363" z="1" s="M+H+1" />
          <p rt="25.864" x="233.2183" y="1650.14" v="7853" z="1" s="M+H+2" />
        </MSPeaks>
      </Spectrum>
    </Compound>
    <Compound algo="FindByMolecularFeature">
      <Location m="424.3712" rt="25.869" y="435546" v="3744844" />
      <Spectrum type="MFE" cpdAlgo="FindByMolecularFeature">
        <MSDetails p="+" />
        <Device type="TimeOfFlight" />
        <MSPeaks>
          <p rt="25.869" x="425.3785" y="435545.91" v="2707638" z="1" s="M+H" />
          <p rt="25.869" x="426.3815" y="139124.22" v="880186" z="1" s="M+H+1" />
          <p rt="25.867" x="427.3844" y="21986.63" v="134380" z="1" s="M+H+2" />
          <p rt="25.885" x="428.3855" y="3236.85" v="22639" z="1" s="M+H+3" />
        </MSPeaks>
      </Spectrum>
    </Compound>
    <Compound algo="FindByMolecularFeature">
      <Location m="442.3816" rt="25.869" y="101220" v="865874" />
      <Spectrum type="MFE" cpdAlgo="FindByMolecularFeature">
        <MSDetails p="+" />
        <Device type="TimeOfFlight" />
        <MSPeaks>
          <p rt="25.870" x="443.3889" y="101220.00" v="615772" z="1" s="M+H" />
          <p rt="25.866" x="444.3920" y="34286.83" v="200653" z="1" s="M+H+1" />
          <p rt="25.871" x="445.3936" y="6139.21" v="37529" z="1" s="M+H+2" />
          <p rt="25.866" x="446.3949" y="1525.54" v="11920" z="1" s="M+H+3" />
        </MSPeaks>
      </Spectrum>
    </Compound>
    <Compound algo="FindByMolecularFeature">
      <Location m="406.3601" rt="25.871" y="84552" v="802720" />
      <Spectrum type="MFE" cpdAlgo="FindByMolecularFeature">
        <MSDetails p="+" />
        <Device type="TimeOfFlight" />
        <MSPeaks>
          <p rt="25.871" x="407.3674" y="84552.02" v="562909" z="1" s="M+H" />
          <p rt="25.872" x="408.3699" y="30374.93" v="195527" z="1" s="M+H+1" />
          <p rt="25.877" x="409.3730" y="6090.46" v="44283" z="1" s="M+H+2" />
        </MSPeaks>
      </Spectrum>
    </Compound>
    <Compound algo="FindByMolecularFeature">
      <Location m="616.4737" rt="25.963" y="89651" v="1057314" />
      <Spectrum type="MFE" cpdAlgo="FindByMolecularFeature">
        <MSDetails p="+" />
        <Device type="TimeOfFlight" />
        <MSPeaks>
          <p rt="25.960" x="617.4810" y="89651.15" v="758610" z="1" s="M+H" />
          <p rt="25.970" x="618.4828" y="34094.46" v="298704" z="1" s="M+H+1" />
        </MSPeaks>
      </Spectrum>
    </Compound>
    <Compound algo="FindByMolecularFeature">
      <Location m="763.5189" rt="25.998" y="92820" v="1060561" />
      <Spectrum type="MFE" cpdAlgo="FindByMolecularFeature">
        <MSDetails p="+" />
        <Device type="TimeOfFlight" />
        <MSPeaks>
          <p rt="25.997" x="764.5262" y="92820.43" v="804426" z="1" s="M+H" />
          <p rt="26.000" x="765.5306" y="18416.96" v="157437" z="1" s="M+H+1" />
          <p rt="26.005" x="766.5358" y="6894.07" v="67614" z="1" s="M+H+2" />
          <p rt="25.998" x="767.5446" y="3081.31" v="31083" z="1" s="M+H+3" />
        </MSPeaks>
      </Spectrum>
    </Compound>
    <Compound algo="FindByMolecularFeature">
      <Location m="768.4791" rt="26.001" y="70295" v="670871" />
      <Spectrum type="MFE" cpdAlgo="FindByMolecularFeature">
        <MSDetails p="+" />
        <Device type="TimeOfFlight" />
        <MSPeaks>
          <p rt="26.001" x="769.4863" y="70294.91" v="444717" z="1" s="M+H" />
          <p rt="26.001" x="770.4895" y="33632.88" v="207923" z="1" s="M+H+1" />
          <p rt="26.000" x="771.5036" y="3721.58" v="18230" z="1" s="M+H+2" />
        </MSPeaks>
      </Spectrum>
    </Compound>
    <Compound algo="FindByMolecularFeature">
      <Location m="337.3349" rt="26.069" y="383097" v="5129895" />
      <Spectrum type="MFE" cpdAlgo="FindByMolecularFeature">
        <MSDetails p="+" />
        <Device type="TimeOfFlight" />
        <MSPeaks>
          <p rt="26.070" x="338.3422" y="383096.81" v="3813511" z="1" s="M+H" />
          <p rt="26.067" x="339.3452" y="92636.64" v="922598" z="1" s="M+H+1" />
          <p rt="26.068" x="340.3492" y="11936.51" v="121774" z="1" s="M+H+2" />
          <p rt="26.093" x="341.3524" y="1879.33" v="23374" z="1" s="M+H+3" />
          <p rt="26.065" x="675.6757" y="10746.75" v="74283" z="1" s="2M+H" />
          <p rt="26.065" x="676.6787" y="5266.69" v="40746" z="1" s="2M+H+1" />
          <p rt="26.067" x="677.6785" y="1504.27" v="9291" z="1" s="2M+H+2" />
        </MSPeaks>
      </Spectrum>
    </Compound>
    <Compound algo="FindByMolecularFeature">
      <Location m="670.4792" rt="26.113" y="61273" v="1023428" />
      <Spectrum type="MFE" cpdAlgo="FindByMolecularFeature">
        <MSDetails p="+" />
        <Device type="TimeOfFlight" />
        <MSPeaks>
          <p rt="26.113" x="671.4865" y="61272.72" v="417185" z="1" s="M+H" />
          <p rt="26.110" x="672.4946" y="20118.77" v="126979" z="1" s="M+H+1" />
          <p rt="26.108" x="673.5019" y="51332.39" v="336466" z="1" s="M+H+2" />
          <p rt="26.137" x="674.5058" y="15333.90" v="142798" z="1" s="M+H+3" />
        </MSPeaks>
      </Spectrum>
    </Compound>
    <Compound algo="FindByMolecularFeature">
      <Location m="576.4778" rt="26.216" y="66117" v="1095303" />
      <Spectrum type="MFE" cpdAlgo="FindByMolecularFeature">
        <MSDetails p="+" />
        <Device type="TimeOfFlight" />
        <MSPeaks>
          <p rt="26.216" x="577.4850" y="66117.13" v="780385" z="1" s="M+H" />
          <p rt="26.217" x="578.4884" y="26415.90" v="314918" z="1" s="M+H+1" />
        </MSPeaks>
      </Spectrum>
    </Compound>
    <Compound algo="FindByMolecularFeature">
      <Location m="616.5068" rt="26.386" y="294615" v="6745568" />
      <Spectrum type="MFE" cpdAlgo="FindByMolecularFeature">
        <MSDetails p="+" />
        <Device type="TimeOfFlight" />
        <MSPeaks>
          <p rt="26.387" x="617.5141" y="294614.63" v="4610841" z="1" s="M+H" />
          <p rt="26.386" x="618.5172" y="112383.84" v="1713441" z="1" s="M+H+1" />
          <p rt="26.382" x="619.5191" y="29162.14" v="368843" z="1" s="M+H+2" />
          <p rt="26.403" x="620.5209" y="3738.66" v="52444" z="1" s="M+H+3" />
        </MSPeaks>
      </Spectrum>
    </Compound>
    <Compound algo="FindByMolecularFeature">
      <Location m="710.5808" rt="26.390" y="59000" v="1313562" />
      <Spectrum type="MFE" cpdAlgo="FindByMolecularFeature">
        <MSDetails p="+" />
        <Device type="TimeOfFlight" />
        <MSPeaks>
          <p rt="26.393" x="711.5881" y="59000.07" v="802767" z="1" s="M+H" />
          <p rt="26.388" x="712.5932" y="30337.39" v="435829" z="1" s="M+H+1" />
          <p rt="26.379" x="713.5861" y="6218.73" v="74967" z="1" s="M+H+2" />
        </MSPeaks>
      </Spectrum>
    </Compound>
    <Compound algo="FindByMolecularFeature">
      <Location m="675.5135" rt="26.392" y="88244" v="1756640" />
      <Spectrum type="MFE" cpdAlgo="FindByMolecularFeature">
        <MSDetails p="+" />
        <Device type="TimeOfFlight" />
        <MSPeaks>
          <p rt="26.393" x="676.5208" y="88244.39" v="1194409" z="1" s="M+H" />
          <p rt="26.389" x="677.5235" y="25300.60" v="430824" z="1" s="M+H+1" />
          <p rt="26.377" x="678.5205" y="7278.55" v="131407" z="1" s="M+H+2" />
        </MSPeaks>
      </Spectrum>
    </Compound>
    <Compound algo="FindByMolecularFeature">
      <Location m="609.1772" rt="26.454" y="156414" v="7174493" />
      <Spectrum type="MFE" cpdAlgo="FindByMolecularFeature">
        <MSDetails p="+" />
        <Device type="TimeOfFlight" />
        <MSPeaks>
          <p rt="26.457" x="610.1845" y="156414.31" v="3717433" z="1" s="M+H" />
          <p rt="26.448" x="611.1851" y="84311.49" v="1971798" z="1" s="M+H+1" />
          <p rt="26.454" x="612.1832" y="63683.82" v="1485262" z="1" s="M+H+2" />
        </MSPeaks>
      </Spectrum>
    </Compound>
    <Compound algo="FindByMolecularFeature">
      <Location m="701.2063" rt="26.494" y="65541" v="872502" />
      <Spectrum type="MFE" cpdAlgo="FindByMolecularFeature">
        <MSDetails p="+" />
        <Device type="TimeOfFlight" />
        <MSPeaks>
          <p rt="26.493" x="702.2136" y="65541.32" v="403125" z="1" s="M+H" />
          <p rt="26.494" x="703.2141" y="43818.08" v="262834" z="1" s="M+H+1" />
          <p rt="26.494" x="704.2123" y="33886.30" v="206543" z="1" s="M+H+2" />
        </MSPeaks>
      </Spectrum>
    </Compound>
    <Compound algo="FindByMolecularFeature">
      <Location m="632.5030" rt="26.719" y="69196" v="1221735" />
      <Spectrum type="MFE" cpdAlgo="FindByMolecularFeature">
        <MSDetails p="+" />
        <Device type="TimeOfFlight" />
        <MSPeaks>
          <p rt="26.719" x="633.5103" y="69195.55" v="823266" z="1" s="M+H" />
          <p rt="26.718" x="634.5137" y="27260.72" v="329856" z="1" s="M+H+1" />
          <p rt="26.725" x="635.5170" y="5746.30" v="56493" z="1" s="M+H+2" />
          <p rt="26.711" x="636.5194" y="1232.73" v="12120" z="1" s="M+H+3" />
        </MSPeaks>
      </Spectrum>
    </Compound>
    <Compound algo="FindByMolecularFeature">
      <Location m="706.5496" rt="26.719" y="90889" v="1615593" />
      <Spectrum type="MFE" cpdAlgo="FindByMolecularFeature">
        <MSDetails p="+" />
        <Device type="TimeOfFlight" />
        <MSPeaks>
          <p rt="26.724" x="707.5569" y="22112.57" v="230166" z="1" s="M+H" />
          <p rt="26.718" x="708.5597" y="10405.50" v="127856" z="1" s="M+H+1" />
          <p rt="26.718" x="709.5731" y="90889.49" v="1257571" z="1" s="M+H+2" />
        </MSPeaks>
      </Spectrum>
    </Compound>
    <Compound algo="FindByMolecularFeature">
      <Location m="556.4492" rt="26.745" y="121503" v="1997077" />
      <Spectrum type="MFE" cpdAlgo="FindByMolecularFeature">
        <MSDetails p="+" />
        <Device type="TimeOfFlight" />
        <MSPeaks>
          <p rt="26.745" x="557.4565" y="121502.88" v="1319326" z="1" s="M+H" />
          <p rt="26.744" x="558.4599" y="49510.13" v="539414" z="1" s="M+H+1" />
          <p rt="26.748" x="559.4645" y="10597.93" v="117874" z="1" s="M+H+2" />
          <p rt="26.724" x="560.4693" y="1689.92" v="20463" z="1" s="M+H+3" />
        </MSPeaks>
      </Spectrum>
    </Compound>
    <Compound algo="FindByMolecularFeature">
      <Location m="596.4421" rt="26.768" y="111580" v="1398373" />
      <Spectrum type="MFE" cpdAlgo="FindByMolecularFeature">
        <MSDetails p="+" />
        <Device type="TimeOfFlight" />
        <MSPeaks>
          <p rt="26.779" x="597.4494" y="111579.84" v="782578" z="1" s="M+H" />
          <p rt="26.737" x="598.4528" y="46122.67" v="530759" z="1" s="M+H+1" />
          <p rt="26.780" x="599.4560" y="11585.50" v="85036" z="1" s="M+H+2" />
        </MSPeaks>
      </Spectrum>
    </Compound>
    <Compound algo="FindByMolecularFeature">
      <Location m="672.4955" rt="27.576" y="108262" v="1678608" />
      <Spectrum type="MFE" cpdAlgo="FindByMolecularFeature">
        <MSDetails p="+" />
        <Device type="TimeOfFlight" />
        <MSPeaks>
          <p rt="27.575" x="673.5028" y="108262.22" v="966664" z="1" s="M+H" />
          <p rt="27.578" x="674.5085" y="44903.25" v="415216" z="1" s="M+H+1" />
          <p rt="27.577" x="675.5177" y="22091.02" v="205303" z="1" s="M+H+2" />
          <p rt="27.580" x="676.5222" y="9397.39" v="91424" z="1" s="M+H+3" />
        </MSPeaks>
      </Spectrum>
    </Compound>
    <Compound algo="FindByMolecularFeature">
      <Location m="849.2437" rt="27.792" y="53360" v="1755919" />
      <Spectrum type="MFE" cpdAlgo="FindByMolecularFeature">
        <MSDetails p="+" />
        <Device type="TimeOfFlight" />
        <MSPeaks>
          <p rt="27.790" x="850.2510" y="53359.60" v="704555" z="1" s="M+H" />
          <p rt="27.792" x="851.2518" y="42765.07" v="562732" z="1" s="M+H+1" />
          <p rt="27.795" x="852.2502" y="36645.50" v="488631" z="1" s="M+H+2" />
        </MSPeaks>
      </Spectrum>
    </Compound>
    <Compound algo="FindByMolecularFeature">
      <Location m="558.4654" rt="28.437" y="166286" v="1729419" />
      <Spectrum type="MFE" cpdAlgo="FindByMolecularFeature">
        <MSDetails p="+" />
        <Device type="TimeOfFlight" />
        <MSPeaks>
          <p rt="28.437" x="559.4727" y="166285.80" v="1164232" z="1" s="M+H" />
          <p rt="28.438" x="560.4758" y="65274.09" v="457002" z="1" s="M+H+1" />
          <p rt="28.438" x="561.4803" y="13184.42" v="92102" z="1" s="M+H+2" />
          <p rt="28.438" x="562.4844" y="2274.55" v="16083" z="1" s="M+H+3" />
        </MSPeaks>
      </Spectrum>
    </Compound>
    <Compound algo="FindByMolecularFeature">
      <Location m="598.4581" rt="28.439" y="177430" v="1932353" />
      <Spectrum type="MFE" cpdAlgo="FindByMolecularFeature">
        <MSDetails p="+" />
        <Device type="TimeOfFlight" />
        <MSPeaks>
          <p rt="28.438" x="599.4654" y="177429.77" v="1258446" z="1" s="M+H" />
          <p rt="28.441" x="600.4689" y="81678.48" v="553756" z="1" s="M+H+1" />
          <p rt="28.438" x="601.4730" y="15337.97" v="109664" z="1" s="M+H+2" />
          <p rt="28.428" x="602.4746" y="1546.80" v="10486" z="1" s="M+H+3" />
        </MSPeaks>
      </Spectrum>
    </Compound>
    <Compound algo="FindByMolecularFeature">
      <Location m="558.4651" rt="28.586" y="148606" v="2086908" />
      <Spectrum type="MFE" cpdAlgo="FindByMolecularFeature">
        <MSDetails p="+" />
        <Device type="TimeOfFlight" />
        <MSPeaks>
          <p rt="28.586" x="559.4724" y="148605.80" v="1419651" z="1" s="M+H" />
          <p rt="28.585" x="560.4757" y="58403.56" v="536355" z="1" s="M+H+1" />
          <p rt="28.582" x="561.4810" y="12951.08" v="111332" z="1" s="M+H+2" />
          <p rt="28.583" x="562.4864" y="2276.56" v="19570" z="1" s="M+H+3" />
        </MSPeaks>
      </Spectrum>
    </Compound>
    <Compound algo="FindByMolecularFeature">
      <Location m="598.4579" rt="28.586" y="146069" v="2365417" />
      <Spectrum type="MFE" cpdAlgo="FindByMolecularFeature">
        <MSDetails p="+" />
        <Device type="TimeOfFlight" />
        <MSPeaks>
          <p rt="28.584" x="599.4651" y="146069.13" v="1360542" z="1" s="M+H" />
          <p rt="28.593" x="600.4687" y="77307.51" v="860608" z="1" s="M+H+1" />
          <p rt="28.582" x="601.4736" y="14223.99" v="121729" z="1" s="M+H+2" />
          <p rt="28.570" x="602.4752" y="2133.83" v="22538" z="1" s="M+H+3" />
        </MSPeaks>
      </Spectrum>
    </Compound>
    <Compound algo="FindByMolecularFeature">
      <Location m="772.5107" rt="28.886" y="59964" v="994596" />
      <Spectrum type="MFE" cpdAlgo="FindByMolecularFeature">
        <MSDetails p="+" />
        <Device type="TimeOfFlight" />
        <MSPeaks>
          <p rt="28.885" x="773.5179" y="59964.46" v="614795" z="1" s="M+H" />
          <p rt="28.886" x="774.5212" y="28448.89" v="299683" z="1" s="M+H+1" />
          <p rt="28.890" x="775.5276" y="9113.74" v="80118" z="1" s="M+H+2" />
        </MSPeaks>
      </Spectrum>
    </Compound>
    <Compound algo="FindByMolecularFeature">
      <Location m="662.4469" rt="29.068" y="81848" v="3242406" />
      <Spectrum type="MFE" cpdAlgo="FindByMolecularFeature">
        <MSDetails p="+" />
        <Device type="TimeOfFlight" />
        <MSPeaks>
          <p rt="29.071" x="663.4542" y="81847.76" v="2033741" z="1" s="M+H" />
          <p rt="29.062" x="664.4574" y="38511.83" v="905090" z="1" s="M+H+1" />
          <p rt="29.067" x="665.4588" y="10029.63" v="238386" z="1" s="M+H+2" />
          <p rt="29.049" x="666.4585" y="2580.64" v="65189" z="1" s="M+H+3" />
        </MSPeaks>
      </Spectrum>
    </Compound>
    <Compound algo="FindByMolecularFeature">
      <Location m="538.1573" rt="29.174" y="52712" v="1050414" />
      <Spectrum type="MFE" cpdAlgo="FindByMolecularFeature">
        <MSDetails p="+" />
        <Device type="TimeOfFlight" />
        <MSPeaks>
          <p rt="29.173" x="539.1645" y="52711.70" v="694857" z="1" s="M+H" />
          <p rt="29.175" x="540.1629" y="20866.97" v="275902" z="1" s="M+H+1" />
          <p rt="29.175" x="541.1622" y="5974.25" v="79655" z="1" s="M+H+2" />
        </MSPeaks>
      </Spectrum>
    </Compound>
    <Compound algo="FindByMolecularFeature">
      <Location m="535.1590" rt="29.174" y="428129" v="11314343" />
      <Spectrum type="MFE" cpdAlgo="FindByMolecularFeature">
        <MSDetails p="+" />
        <Device type="TimeOfFlight" />
        <MSPeaks>
          <p rt="29.175" x="536.1663" y="428128.72" v="6300947" z="1" s="M+H" />
          <p rt="29.172" x="537.1668" y="210271.67" v="2928291" z="1" s="M+H+1" />
          <p rt="29.173" x="538.1647" y="144321.55" v="2085106" z="1" s="M+H+2" />
        </MSPeaks>
      </Spectrum>
    </Compound>
    <Compound algo="FindByMolecularFeature">
      <Location m="652.4682" rt="29.311" y="54284" v="1268272" />
      <Spectrum type="MFE" cpdAlgo="FindByMolecularFeature">
        <MSDetails p="+" />
        <Device type="TimeOfFlight" />
        <MSPeaks>
          <p rt="29.312" x="653.4755" y="54284.41" v="907685" z="1" s="M+H" />
          <p rt="29.307" x="654.4790" y="23291.87" v="360587" z="1" s="M+H+1" />
        </MSPeaks>
      </Spectrum>
    </Compound>
  </CompoundList>
</CEF>
