# Supplementary material for: Identification of sunflower, rapeseed, flaxseed and sesame seed oil metabolomic markers as a potential tool for oil authentication and detecting adulterations
Source: PLoS One. 2023 Apr 20;18(4):e0284599. doi: 10.1371/journal.pone.0284599 (PMC10118080; doi:10.1371/journal.pone.0284599)
Supplement: S1 File — (ZIP) [file pone.0284599.s001.zip › CEF/R_b2.cef]

<CEF version="1.0.0.0">
  <CompoundList>
    <Compound algo="FindByMolecularFeature">
      <Location m="121.9567" rt="0.542" y="51658" v="262465" />
      <Spectrum type="MFE" cpdAlgo="FindByMolecularFeature">
        <MSDetails p="+" />
        <Device type="TimeOfFlight" />
        <MSPeaks>
          <p rt="0.540" x="122.9639" y="51657.73" v="159687" z="1" s="M+H" />
          <p rt="0.556" x="123.9649" y="12693.44" v="50036" z="1" s="M+H+1" />
          <p rt="0.538" x="124.9634" y="17264.74" v="52742" z="1" s="M+H+2" />
        </MSPeaks>
      </Spectrum>
    </Compound>
    <Compound algo="FindByMolecularFeature">
      <Location m="140.9515" rt="0.544" y="352795" v="1325900" />
      <Spectrum type="MFE" cpdAlgo="FindByMolecularFeature">
        <MSDetails p="+" />
        <Device type="TimeOfFlight" />
        <MSPeaks>
          <p rt="0.544" x="141.9588" y="352794.88" v="1181965" z="1" s="M+H" />
          <p rt="0.544" x="142.9624" y="20863.84" v="71031" z="1" s="M+H+1" />
          <p rt="0.547" x="143.9594" y="20912.82" v="72904" z="1" s="M+H+2" />
        </MSPeaks>
      </Spectrum>
    </Compound>
    <Compound algo="FindByMolecularFeature">
      <Location m="124.9791" rt="0.550" y="149630" v="544125" />
      <Spectrum type="MFE" cpdAlgo="FindByMolecularFeature">
        <MSDetails p="+" />
        <Device type="TimeOfFlight" />
        <MSPeaks>
          <p rt="0.550" x="125.9863" y="149630.27" v="520439" z="1" s="M+H" />
          <p rt="0.553" x="126.9887" y="7493.57" v="23686" z="1" s="M+H+1" />
        </MSPeaks>
      </Spectrum>
    </Compound>
    <Compound algo="FindByMolecularFeature">
      <Location m="143.9749" rt="0.566" y="196804" v="1595270" />
      <Spectrum type="MFE" cpdAlgo="FindByMolecularFeature">
        <MSDetails p="+" />
        <Device type="TimeOfFlight" />
        <MSPeaks>
          <p rt="0.570" x="144.9822" y="196803.78" v="1329687" z="1" s="M+H" />
          <p rt="0.574" x="145.9828" y="10818.51" v="51246" z="1" s="M+H+1" />
          <p rt="0.556" x="146.9804" y="92880.70" v="214337" z="1" s="M+H+2" />
        </MSPeaks>
      </Spectrum>
    </Compound>
    <Compound algo="FindByMolecularFeature">
      <Location m="102.9483" rt="0.566" y="107091" v="1025626" />
      <Spectrum type="MFE" cpdAlgo="FindByMolecularFeature">
        <MSDetails p="+" />
        <Device type="TimeOfFlight" />
        <MSPeaks>
          <p rt="0.566" x="103.9555" y="107090.95" v="688455" z="1" s="M+H" />
          <p rt="0.562" x="104.9582" y="3731.80" v="14013" z="1" s="M+H+1" />
          <p rt="0.566" x="105.9539" y="49938.69" v="318664" z="1" s="M+H+2" />
          <p rt="0.585" x="106.9547" y="1043.45" v="4493" z="1" s="M+H+3" />
        </MSPeaks>
      </Spectrum>
    </Compound>
    <Compound algo="FindByMolecularFeature">
      <Location m="268.0473" rt="0.609" y="92455" v="446595" />
      <Spectrum type="MFE" cpdAlgo="FindByMolecularFeature">
        <MSDetails p="+" />
        <Device type="TimeOfFlight" />
        <MSPeaks>
          <p rt="0.609" x="269.0546" y="92455.01" v="403168" z="1" s="M+H" />
          <p rt="0.615" x="270.0577" y="7687.04" v="33468" z="1" s="M+H+1" />
          <p rt="0.612" x="271.0589" y="2574.70" v="9959" z="1" s="M+H+2" />
        </MSPeaks>
      </Spectrum>
    </Compound>
    <Compound algo="FindByMolecularFeature">
      <Location m="139.0611" rt="0.615" y="103546" v="447281" />
      <Spectrum type="MFE" cpdAlgo="FindByMolecularFeature">
        <MSDetails p="+" />
        <Device type="TimeOfFlight" />
        <MSPeaks>
          <p rt="0.616" x="140.0684" y="103545.98" v="425780" z="1" s="M+H" />
          <p rt="0.614" x="141.0710" y="5502.94" v="21501" z="1" s="M+H+1" />
        </MSPeaks>
      </Spectrum>
    </Compound>
    <Compound algo="FindByMolecularFeature">
      <Location m="236.0448" rt="0.618" y="236894" v="810575" />
      <Spectrum type="MFE" cpdAlgo="FindByMolecularFeature">
        <MSDetails p="+" />
        <Device type="TimeOfFlight" />
        <MSPeaks>
          <p rt="0.618" x="237.0520" y="236894.08" v="745520" z="1" s="M+H" />
          <p rt="0.616" x="238.0536" y="28142.83" v="54560" z="1" s="M+H+1" />
          <p rt="0.617" x="239.0519" y="6406.45" v="10496" z="1" s="M+H+2" />
        </MSPeaks>
      </Spectrum>
    </Compound>
    <Compound algo="FindByMolecularFeature">
      <Location m="222.0426" rt="0.625" y="141354" v="1016158" />
      <Spectrum type="MFE" cpdAlgo="FindByMolecularFeature">
        <MSDetails p="+" />
        <Device type="TimeOfFlight" />
        <MSPeaks>
          <p rt="0.626" x="112.0286" y="141353.66" v="809349" z="2" s="M+2H" />
          <p rt="0.626" x="112.5300" y="11845.60" v="63866" z="2" s="M+2H+1" />
          <p rt="0.629" x="113.0294" y="5830.06" v="20219" z="2" s="M+2H+2" />
          <p rt="0.613" x="223.0490" y="21256.61" v="113491" z="1" s="M+H" />
          <p rt="0.631" x="224.0530" y="1491.82" v="7287" z="1" s="M+H+1" />
          <p rt="0.614" x="225.0525" y="930.77" v="1945" z="1" s="M+H+2" />
        </MSPeaks>
      </Spectrum>
    </Compound>
    <Compound algo="FindByMolecularFeature">
      <Location m="202.0455" rt="0.644" y="64211" v="319704" />
      <Spectrum type="MFE" cpdAlgo="FindByMolecularFeature">
        <MSDetails p="+" />
        <Device type="TimeOfFlight" />
        <MSPeaks>
          <p rt="0.642" x="203.0527" y="64211.04" v="282600" z="1" s="M+H" />
          <p rt="0.648" x="204.0564" y="4888.04" v="21263" z="1" s="M+H+1" />
          <p rt="0.651" x="205.0485" y="7001.95" v="15842" z="1" s="M+H+2" />
        </MSPeaks>
      </Spectrum>
    </Compound>
    <Compound algo="FindByMolecularFeature">
      <Location m="117.1154" rt="0.647" y="61546" v="242642" />
      <Spectrum type="MFE" cpdAlgo="FindByMolecularFeature">
        <MSDetails p="+" />
        <Device type="TimeOfFlight" />
        <MSPeaks>
          <p rt="0.647" x="118.1227" y="61545.68" v="225323" z="1" s="M+H" />
          <p rt="0.646" x="119.1262" y="4820.62" v="17318" z="1" s="M+H+1" />
        </MSPeaks>
      </Spectrum>
    </Compound>
    <Compound algo="FindByMolecularFeature">
      <Location m="262.1031" rt="0.659" y="100308" v="361957" />
      <Spectrum type="MFE" cpdAlgo="FindByMolecularFeature">
        <MSDetails p="+" />
        <Device type="TimeOfFlight" />
        <MSPeaks>
          <p rt="0.659" x="263.1104" y="100308.27" v="322122" z="1" s="M+H" />
          <p rt="0.660" x="264.1137" y="10526.97" v="32919" z="1" s="M+H+1" />
          <p rt="0.660" x="265.1144" y="2353.99" v="6916" z="1" s="M+H+2" />
        </MSPeaks>
      </Spectrum>
    </Compound>
    <Compound algo="FindByMolecularFeature">
      <Location m="188.0660" rt="0.659" y="148235" v="598073" />
      <Spectrum type="MFE" cpdAlgo="FindByMolecularFeature">
        <MSDetails p="+" />
        <Device type="TimeOfFlight" />
        <MSPeaks>
          <p rt="0.659" x="189.0733" y="148235.39" v="550644" z="1" s="M+H" />
          <p rt="0.661" x="190.0768" y="10215.10" v="37158" z="1" s="M+H+1" />
          <p rt="0.658" x="191.0765" y="2845.67" v="10271" z="1" s="M+H+2" />
        </MSPeaks>
      </Spectrum>
    </Compound>
    <Compound algo="FindByMolecularFeature">
      <Location m="186.9929" rt="0.667" y="87512" v="1302942" />
      <Spectrum type="MFE" cpdAlgo="FindByMolecularFeature">
        <MSDetails p="+" />
        <Device type="TimeOfFlight" />
        <MSPeaks>
          <p rt="0.662" x="188.0001" y="87511.56" v="876706" z="1" s="M+H" />
          <p rt="0.651" x="189.0026" y="7154.48" v="73151" z="1" s="M+H+1" />
          <p rt="0.684" x="189.9939" y="33102.25" v="353085" z="1" s="M+H+2" />
        </MSPeaks>
      </Spectrum>
    </Compound>
    <Compound algo="FindByMolecularFeature">
      <Location m="237.0062" rt="0.679" y="232519" v="2922083" />
      <Spectrum type="MFE" cpdAlgo="FindByMolecularFeature">
        <MSDetails p="+" />
        <Device type="TimeOfFlight" />
        <MSPeaks>
          <p rt="0.683" x="238.0135" y="232518.73" v="2436113" z="1" s="M+H" />
          <p rt="0.657" x="239.0195" y="40972.07" v="431903" z="1" s="M+H+1" />
          <p rt="0.682" x="240.0199" y="5315.82" v="54067" z="1" s="M+H+2" />
        </MSPeaks>
      </Spectrum>
    </Compound>
    <Compound algo="FindByMolecularFeature">
      <Location m="208.0528" rt="0.689" y="88291" v="925205" />
      <Spectrum type="MFE" cpdAlgo="FindByMolecularFeature">
        <MSDetails p="+" />
        <Device type="TimeOfFlight" />
        <MSPeaks>
          <p rt="0.690" x="209.0600" y="88290.81" v="849166" z="1" s="M+H" />
          <p rt="0.686" x="210.0638" y="6873.39" v="61152" z="1" s="M+H+1" />
          <p rt="0.673" x="211.0663" y="1724.01" v="14887" z="1" s="M+H+2" />
        </MSPeaks>
      </Spectrum>
    </Compound>
    <Compound algo="FindByMolecularFeature">
      <Location m="171.9696" rt="0.809" y="63439" v="585301" />
      <Spectrum type="MFE" cpdAlgo="FindByMolecularFeature">
        <MSDetails p="+" />
        <Device type="TimeOfFlight" />
        <MSPeaks>
          <p rt="0.809" x="172.9769" y="63439.22" v="548475" z="1" s="M+H" />
          <p rt="0.814" x="173.9801" y="5616.83" v="36826" z="1" s="M+H+1" />
        </MSPeaks>
      </Spectrum>
    </Compound>
    <Compound algo="FindByMolecularFeature">
      <Location m="143.0404" rt="1.431" y="140466" v="777448" />
      <Spectrum type="MFE" cpdAlgo="FindByMolecularFeature">
        <MSDetails p="+" />
        <Device type="TimeOfFlight" />
        <MSPeaks>
          <p rt="1.431" x="144.0477" y="140466.39" v="694537" z="1" s="M+H" />
          <p rt="1.429" x="145.0505" y="10555.30" v="54063" z="1" s="M+H+1" />
          <p rt="1.432" x="146.0447" y="6407.84" v="28847" z="1" s="M+H+2" />
        </MSPeaks>
      </Spectrum>
    </Compound>
    <Compound algo="FindByMolecularFeature">
      <Location m="126.0314" rt="2.314" y="57798" v="405871" />
      <Spectrum type="MFE" cpdAlgo="FindByMolecularFeature">
        <MSDetails p="+" />
        <Device type="TimeOfFlight" />
        <MSPeaks>
          <p rt="2.314" x="127.0387" y="57797.97" v="382995" z="1" s="M+H" />
          <p rt="2.327" x="128.0424" y="3585.21" v="22875" z="1" s="M+H+1" />
        </MSPeaks>
      </Spectrum>
    </Compound>
    <Compound algo="FindByMolecularFeature">
      <Location m="113.0840" rt="2.744" y="91490" v="618627" />
      <Spectrum type="MFE" cpdAlgo="FindByMolecularFeature">
        <MSDetails p="+" />
        <Device type="TimeOfFlight" />
        <MSPeaks>
          <p rt="2.744" x="114.0912" y="91489.60" v="574239" z="1" s="M+H" />
          <p rt="2.741" x="115.0946" y="7504.23" v="44389" z="1" s="M+H+1" />
        </MSPeaks>
      </Spectrum>
    </Compound>
    <Compound algo="FindByMolecularFeature">
      <Location m="188.0585" rt="2.895" y="130813" v="930284" />
      <Spectrum type="MFE" cpdAlgo="FindByMolecularFeature">
        <MSDetails p="+" />
        <Device type="TimeOfFlight" />
        <MSPeaks>
          <p rt="2.895" x="189.0658" y="130813.27" v="830690" z="1" s="M+H" />
          <p rt="2.894" x="190.0690" y="13912.36" v="87653" z="1" s="M+H+1" />
          <p rt="2.888" x="191.0729" y="2001.36" v="11942" z="1" s="M+H+2" />
        </MSPeaks>
      </Spectrum>
    </Compound>
    <Compound algo="FindByMolecularFeature">
      <Location m="129.1515" rt="2.946" y="50638" v="280927" />
      <Spectrum type="MFE" cpdAlgo="FindByMolecularFeature">
        <MSDetails p="+" />
        <Device type="TimeOfFlight" />
        <MSPeaks>
          <p rt="2.946" x="130.1587" y="50637.53" v="257999" z="1" s="M+H" />
          <p rt="2.946" x="131.1623" y="4981.94" v="22927" z="1" s="M+H+1" />
        </MSPeaks>
      </Spectrum>
    </Compound>
    <Compound algo="FindByMolecularFeature">
      <Location m="282.1677" rt="3.104" y="53241" v="306644" />
      <Spectrum type="MFE" cpdAlgo="FindByMolecularFeature">
        <MSDetails p="+" />
        <Device type="TimeOfFlight" />
        <MSPeaks>
          <p rt="3.103" x="283.1750" y="53240.86" v="264458" z="1" s="M+H" />
          <p rt="3.106" x="284.1784" y="7502.43" v="36896" z="1" s="M+H+1" />
          <p rt="3.108" x="285.1810" y="1362.04" v="5290" z="1" s="M+H+2" />
        </MSPeaks>
      </Spectrum>
    </Compound>
    <Compound algo="FindByMolecularFeature">
      <Location m="309.1576" rt="3.511" y="124903" v="707675" />
      <Spectrum type="MFE" cpdAlgo="FindByMolecularFeature">
        <MSDetails p="+" />
        <Device type="TimeOfFlight" />
        <MSPeaks>
          <p rt="3.511" x="310.1649" y="124903.18" v="582983" z="1" s="M+H" />
          <p rt="3.512" x="311.1682" y="23302.82" v="108879" z="1" s="M+H+1" />
          <p rt="3.506" x="312.1707" y="3731.85" v="15812" z="1" s="M+H+2" />
        </MSPeaks>
      </Spectrum>
    </Compound>
    <Compound algo="FindByMolecularFeature">
      <Location m="343.2205" rt="3.587" y="141816" v="813050" />
      <Spectrum type="MFE" cpdAlgo="FindByMolecularFeature">
        <MSDetails p="+" />
        <Device type="TimeOfFlight" />
        <MSPeaks>
          <p rt="3.587" x="344.2278" y="141816.23" v="689858" z="1" s="M+H" />
          <p rt="3.587" x="345.2313" y="22174.41" v="106100" z="1" s="M+H+1" />
          <p rt="3.588" x="346.2334" y="3920.01" v="17092" z="1" s="M+H+2" />
        </MSPeaks>
      </Spectrum>
    </Compound>
    <Compound algo="FindByMolecularFeature">
      <Location m="326.1939" rt="3.588" y="78557" v="448863" />
      <Spectrum type="MFE" cpdAlgo="FindByMolecularFeature">
        <MSDetails p="+" />
        <Device type="TimeOfFlight" />
        <MSPeaks>
          <p rt="3.588" x="327.2012" y="78556.73" v="387468" z="1" s="M+H" />
          <p rt="3.589" x="328.2045" y="10713.89" v="51680" z="1" s="M+H+1" />
          <p rt="3.586" x="329.2063" y="2296.53" v="9715" z="1" s="M+H+2" />
        </MSPeaks>
      </Spectrum>
    </Compound>
    <Compound algo="FindByMolecularFeature">
      <Location m="180.0784" rt="3.922" y="85525" v="554398" />
      <Spectrum type="MFE" cpdAlgo="FindByMolecularFeature">
        <MSDetails p="+" />
        <Device type="TimeOfFlight" />
        <MSPeaks>
          <p rt="3.922" x="181.0857" y="85524.89" v="496966" z="1" s="M+H" />
          <p rt="3.922" x="182.0892" y="8483.79" v="50836" z="1" s="M+H+1" />
          <p rt="3.919" x="183.0911" y="1198.56" v="6596" z="1" s="M+H+2" />
        </MSPeaks>
      </Spectrum>
    </Compound>
    <Compound algo="FindByMolecularFeature">
      <Location m="123.0685" rt="3.959" y="184376" v="1170033" />
      <Spectrum type="MFE" cpdAlgo="FindByMolecularFeature">
        <MSDetails p="+" />
        <Device type="TimeOfFlight" />
        <MSPeaks>
          <p rt="3.959" x="124.0757" y="184376.38" v="1077006" z="1" s="M+H" />
          <p rt="3.956" x="125.0790" y="14706.42" v="86678" z="1" s="M+H+1" />
          <p rt="3.999" x="126.0885" y="817.17" v="6349" z="1" s="M+H+2" />
        </MSPeaks>
      </Spectrum>
    </Compound>
    <Compound algo="FindByMolecularFeature">
      <Location m="387.2471" rt="4.019" y="264955" v="1565192" />
      <Spectrum type="MFE" cpdAlgo="FindByMolecularFeature">
        <MSDetails p="+" />
        <Device type="TimeOfFlight" />
        <MSPeaks>
          <p rt="4.019" x="388.2543" y="264955.38" v="1298896" z="1" s="M+H" />
          <p rt="4.018" x="389.2573" y="46087.78" v="223237" z="1" s="M+H+1" />
          <p rt="4.018" x="390.2596" y="8456.42" v="39620" z="1" s="M+H+2" />
          <p rt="4.020" x="391.2664" y="747.40" v="3438" z="1" s="M+H+3" />
        </MSPeaks>
      </Spectrum>
    </Compound>
    <Compound algo="FindByMolecularFeature">
      <Location m="370.2201" rt="4.019" y="81636" v="478072" />
      <Spectrum type="MFE" cpdAlgo="FindByMolecularFeature">
        <MSDetails p="+" />
        <Device type="TimeOfFlight" />
        <MSPeaks>
          <p rt="4.019" x="371.2274" y="81636.05" v="390895" z="1" s="M+H" />
          <p rt="4.019" x="372.2306" y="15633.57" v="73684" z="1" s="M+H+1" />
          <p rt="4.019" x="373.2328" y="3018.93" v="13493" z="1" s="M+H+2" />
        </MSPeaks>
      </Spectrum>
    </Compound>
    <Compound algo="FindByMolecularFeature">
      <Location m="196.0733" rt="4.325" y="92436" v="637200" />
      <Spectrum type="MFE" cpdAlgo="FindByMolecularFeature">
        <MSDetails p="+" />
        <Device type="TimeOfFlight" />
        <MSPeaks>
          <p rt="4.325" x="197.0805" y="92435.53" v="564973" z="1" s="M+H" />
          <p rt="4.326" x="198.0843" y="10333.25" v="61642" z="1" s="M+H+1" />
          <p rt="4.326" x="199.0895" y="1782.66" v="10585" z="1" s="M+H+2" />
        </MSPeaks>
      </Spectrum>
    </Compound>
    <Compound algo="FindByMolecularFeature">
      <Location m="414.2464" rt="4.402" y="76472" v="481262" />
      <Spectrum type="MFE" cpdAlgo="FindByMolecularFeature">
        <MSDetails p="+" />
        <Device type="TimeOfFlight" />
        <MSPeaks>
          <p rt="4.402" x="415.2537" y="76472.02" v="388069" z="1" s="M+H" />
          <p rt="4.402" x="416.2570" y="15716.29" v="78787" z="1" s="M+H+1" />
          <p rt="4.406" x="417.2602" y="2966.80" v="14406" z="1" s="M+H+2" />
        </MSPeaks>
      </Spectrum>
    </Compound>
    <Compound algo="FindByMolecularFeature">
      <Location m="431.2733" rt="4.403" y="325115" v="2002956" />
      <Spectrum type="MFE" cpdAlgo="FindByMolecularFeature">
        <MSDetails p="+" />
        <Device type="TimeOfFlight" />
        <MSPeaks>
          <p rt="4.403" x="432.2806" y="325115.41" v="1611628" z="1" s="M+H" />
          <p rt="4.403" x="433.2837" y="65746.58" v="325799" z="1" s="M+H+1" />
          <p rt="4.405" x="434.2858" y="11841.65" v="58450" z="1" s="M+H+2" />
          <p rt="4.396" x="435.2885" y="1492.03" v="7080" z="1" s="M+H+3" />
        </MSPeaks>
      </Spectrum>
    </Compound>
    <Compound algo="FindByMolecularFeature">
      <Location m="458.2725" rt="4.748" y="63926" v="406525" />
      <Spectrum type="MFE" cpdAlgo="FindByMolecularFeature">
        <MSDetails p="+" />
        <Device type="TimeOfFlight" />
        <MSPeaks>
          <p rt="4.748" x="459.2798" y="63925.69" v="324026" z="1" s="M+H" />
          <p rt="4.746" x="460.2832" y="13821.21" v="69382" z="1" s="M+H+1" />
          <p rt="4.746" x="461.2854" y="2879.48" v="13118" z="1" s="M+H+2" />
        </MSPeaks>
      </Spectrum>
    </Compound>
    <Compound algo="FindByMolecularFeature">
      <Location m="475.2995" rt="4.748" y="304718" v="1951806" />
      <Spectrum type="MFE" cpdAlgo="FindByMolecularFeature">
        <MSDetails p="+" />
        <Device type="TimeOfFlight" />
        <MSPeaks>
          <p rt="4.748" x="476.3068" y="304717.63" v="1553233" z="1" s="M+H" />
          <p rt="4.748" x="477.3097" y="63938.66" v="325230" z="1" s="M+H+1" />
          <p rt="4.747" x="478.3116" y="13064.13" v="65928" z="1" s="M+H+2" />
          <p rt="4.742" x="479.3148" y="1526.21" v="7415" z="1" s="M+H+3" />
        </MSPeaks>
      </Spectrum>
    </Compound>
    <Compound algo="FindByMolecularFeature">
      <Location m="182.0577" rt="4.875" y="113065" v="820958" />
      <Spectrum type="MFE" cpdAlgo="FindByMolecularFeature">
        <MSDetails p="+" />
        <Device type="TimeOfFlight" />
        <MSPeaks>
          <p rt="4.876" x="183.0650" y="113065.17" v="742781" z="1" s="M+H" />
          <p rt="4.874" x="184.0685" y="10440.38" v="69732" z="1" s="M+H+1" />
          <p rt="4.867" x="185.0707" y="1570.88" v="8445" z="1" s="M+H+2" />
        </MSPeaks>
      </Spectrum>
    </Compound>
    <Compound algo="FindByMolecularFeature">
      <Location m="519.3257" rt="5.057" y="254075" v="1613540" />
      <Spectrum type="MFE" cpdAlgo="FindByMolecularFeature">
        <MSDetails p="+" />
        <Device type="TimeOfFlight" />
        <MSPeaks>
          <p rt="5.057" x="520.3329" y="254074.61" v="1246570" z="1" s="M+H" />
          <p rt="5.057" x="521.3361" y="60475.66" v="295784" z="1" s="M+H+1" />
          <p rt="5.056" x="522.3380" y="12810.92" v="61244" z="1" s="M+H+2" />
          <p rt="5.062" x="523.3421" y="2121.62" v="9943" z="1" s="M+H+3" />
        </MSPeaks>
      </Spectrum>
    </Compound>
    <Compound algo="FindByMolecularFeature">
      <Location m="501.0484" rt="5.185" y="55628" v="433363" />
      <Spectrum type="MFE" cpdAlgo="FindByMolecularFeature">
        <MSDetails p="+" />
        <Device type="TimeOfFlight" />
        <MSPeaks>
          <p rt="5.185" x="502.0556" y="55628.43" v="317938" z="1" s="M+H" />
          <p rt="5.189" x="503.0592" y="16595.41" v="93400" z="1" s="M+H+1" />
          <p rt="5.182" x="504.0622" y="3657.30" v="20024" z="1" s="M+H+2" />
          <p rt="5.175" x="505.0688" y="365.31" v="2000" z="1" s="M+H+3" />
        </MSPeaks>
      </Spectrum>
    </Compound>
    <Compound algo="FindByMolecularFeature">
      <Location m="206.0583" rt="5.185" y="692626" v="5165308" />
      <Spectrum type="MFE" cpdAlgo="FindByMolecularFeature">
        <MSDetails p="+" />
        <Device type="TimeOfFlight" />
        <MSPeaks>
          <p rt="5.185" x="207.0656" y="692625.50" v="4508826" z="1" s="M+H" />
          <p rt="5.186" x="208.0685" y="89631.54" v="581838" z="1" s="M+H+1" />
          <p rt="5.184" x="209.0706" y="10644.45" v="68370" z="1" s="M+H+2" />
          <p rt="5.177" x="210.0740" y="1005.57" v="6275" z="1" s="M+H+3" />
        </MSPeaks>
      </Spectrum>
    </Compound>
    <Compound algo="FindByMolecularFeature">
      <Location m="224.0683" rt="5.186" y="212530" v="1549643" />
      <Spectrum type="MFE" cpdAlgo="FindByMolecularFeature">
        <MSDetails p="+" />
        <Device type="TimeOfFlight" />
        <MSPeaks>
          <p rt="5.186" x="225.0756" y="212530.42" v="1356400" z="1" s="M+H" />
          <p rt="5.183" x="226.0791" y="26565.33" v="169698" z="1" s="M+H+1" />
          <p rt="5.183" x="227.0813" y="3876.96" v="23546" z="1" s="M+H+2" />
        </MSPeaks>
      </Spectrum>
    </Compound>
    <Compound algo="FindByMolecularFeature">
      <Location m="322.9853" rt="5.192" y="57285" v="569577" />
      <Spectrum type="MFE" cpdAlgo="FindByMolecularFeature">
        <MSDetails p="+" />
        <Device type="TimeOfFlight" />
        <MSPeaks>
          <p rt="5.193" x="323.9926" y="57284.55" v="479293" z="1" s="M+H" />
          <p rt="5.190" x="324.9960" y="9116.89" v="75064" z="1" s="M+H+1" />
          <p rt="5.180" x="325.9979" y="1918.49" v="15220" z="1" s="M+H+2" />
        </MSPeaks>
      </Spectrum>
    </Compound>
    <Compound algo="FindByMolecularFeature">
      <Location m="563.3518" rt="5.338" y="159163" v="1048553" />
      <Spectrum type="MFE" cpdAlgo="FindByMolecularFeature">
        <MSDetails p="+" />
        <Device type="TimeOfFlight" />
        <MSPeaks>
          <p rt="5.338" x="564.3591" y="159162.78" v="782732" z="1" s="M+H" />
          <p rt="5.338" x="565.3621" y="44011.21" v="213351" z="1" s="M+H+1" />
          <p rt="5.339" x="566.3645" y="9617.52" v="46352" z="1" s="M+H+2" />
          <p rt="5.337" x="567.3673" y="1307.35" v="6117" z="1" s="M+H+3" />
        </MSPeaks>
      </Spectrum>
    </Compound>
    <Compound algo="FindByMolecularFeature">
      <Location m="607.3778" rt="5.594" y="88693" v="614694" />
      <Spectrum type="MFE" cpdAlgo="FindByMolecularFeature">
        <MSDetails p="+" />
        <Device type="TimeOfFlight" />
        <MSPeaks>
          <p rt="5.593" x="304.6966" y="1900.23" v="7158" z="2" s="M+2H" />
          <p rt="5.601" x="305.1962" y="802.85" v="1745" z="2" s="M+2H+1" />
          <p rt="5.594" x="608.3850" y="88693.20" v="448433" z="1" s="M+H" />
          <p rt="5.594" x="609.3883" y="24929.32" v="123798" z="1" s="M+H+1" />
          <p rt="5.593" x="610.3906" y="6111.43" v="29408" z="1" s="M+H+2" />
          <p rt="5.583" x="611.3944" y="862.68" v="4151" z="1" s="M+H+3" />
        </MSPeaks>
      </Spectrum>
    </Compound>
    <Compound algo="FindByMolecularFeature">
      <Location m="196.1101" rt="5.686" y="296751" v="2186689" />
      <Spectrum type="MFE" cpdAlgo="FindByMolecularFeature">
        <MSDetails p="+" />
        <Device type="TimeOfFlight" />
        <MSPeaks>
          <p rt="5.686" x="197.1174" y="296751.25" v="1934958" z="1" s="M+H" />
          <p rt="5.686" x="198.1204" y="34274.13" v="224127" z="1" s="M+H+1" />
          <p rt="5.685" x="199.1236" y="4064.55" v="27604" z="1" s="M+H+2" />
        </MSPeaks>
      </Spectrum>
    </Compound>
    <Compound algo="FindByMolecularFeature">
      <Location m="178.0992" rt="5.687" y="70201" v="516565" />
      <Spectrum type="MFE" cpdAlgo="FindByMolecularFeature">
        <MSDetails p="+" />
        <Device type="TimeOfFlight" />
        <MSPeaks>
          <p rt="5.687" x="179.1065" y="70201.31" v="451390" z="1" s="M+H" />
          <p rt="5.686" x="180.1096" y="9710.07" v="61359" z="1" s="M+H+1" />
          <p rt="5.685" x="181.1183" y="644.12" v="3817" z="1" s="M+H+2" />
        </MSPeaks>
      </Spectrum>
    </Compound>
    <Compound algo="FindByMolecularFeature">
      <Location m="145.0526" rt="5.784" y="59296" v="468282" />
      <Spectrum type="MFE" cpdAlgo="FindByMolecularFeature">
        <MSDetails p="+" />
        <Device type="TimeOfFlight" />
        <MSPeaks>
          <p rt="5.784" x="146.0599" y="59296.38" v="424161" z="1" s="M+H" />
          <p rt="5.786" x="147.0637" y="5998.90" v="44122" z="1" s="M+H+1" />
        </MSPeaks>
      </Spectrum>
    </Compound>
    <Compound algo="FindByMolecularFeature">
      <Location m="161.0478" rt="6.258" y="330099" v="2828748" />
      <Spectrum type="MFE" cpdAlgo="FindByMolecularFeature">
        <MSDetails p="+" />
        <Device type="TimeOfFlight" />
        <MSPeaks>
          <p rt="6.258" x="162.0551" y="330098.78" v="2572329" z="1" s="M+H" />
          <p rt="6.258" x="163.0581" y="29372.41" v="231262" z="1" s="M+H+1" />
          <p rt="6.261" x="164.0618" y="3234.28" v="25157" z="1" s="M+H+2" />
        </MSPeaks>
      </Spectrum>
    </Compound>
    <Compound algo="FindByMolecularFeature">
      <Location m="224.1410" rt="6.520" y="166393" v="1139133" />
      <Spectrum type="MFE" cpdAlgo="FindByMolecularFeature">
        <MSDetails p="+" />
        <Device type="TimeOfFlight" />
        <MSPeaks>
          <p rt="6.520" x="225.1482" y="166392.95" v="966921" z="1" s="M+H" />
          <p rt="6.519" x="226.1516" y="22831.70" v="130967" z="1" s="M+H+1" />
          <p rt="6.509" x="227.1583" y="4357.03" v="41245" z="1" s="M+H+2" />
        </MSPeaks>
      </Spectrum>
    </Compound>
    <Compound algo="FindByMolecularFeature">
      <Location m="191.0435" rt="6.587" y="55850" v="421856" />
      <Spectrum type="MFE" cpdAlgo="FindByMolecularFeature">
        <MSDetails p="+" />
        <Device type="TimeOfFlight" />
        <MSPeaks>
          <p rt="6.588" x="192.0508" y="55849.82" v="356305" z="1" s="M+H" />
          <p rt="6.585" x="193.0537" y="4967.55" v="30925" z="1" s="M+H+1" />
          <p rt="6.586" x="194.0474" y="5455.48" v="34627" z="1" s="M+H+2" />
        </MSPeaks>
      </Spectrum>
    </Compound>
    <Compound algo="FindByMolecularFeature">
      <Location m="170.1416" rt="6.680" y="76437" v="945359" />
      <Spectrum type="MFE" cpdAlgo="FindByMolecularFeature">
        <MSDetails p="+" />
        <Device type="TimeOfFlight" />
        <MSPeaks>
          <p rt="6.679" x="171.1488" y="76437.02" v="852718" z="1" s="M+H" />
          <p rt="6.687" x="172.1525" y="7117.26" v="90212" z="1" s="M+H+1" />
          <p rt="6.707" x="173.1535" y="658.80" v="2429" z="1" s="M+H+2" />
        </MSPeaks>
      </Spectrum>
    </Compound>
    <Compound algo="FindByMolecularFeature">
      <Location m="358.1418" rt="6.756" y="57360" v="328429" />
      <Spectrum type="MFE" cpdAlgo="FindByMolecularFeature">
        <MSDetails p="+" />
        <Device type="TimeOfFlight" />
        <MSPeaks>
          <p rt="6.756" x="359.1491" y="57360.29" v="261197" z="1" s="M+H" />
          <p rt="6.756" x="360.1524" y="12670.98" v="57469" z="1" s="M+H+1" />
          <p rt="6.756" x="361.1553" y="2186.82" v="9763" z="1" s="M+H+2" />
        </MSPeaks>
      </Spectrum>
    </Compound>
    <Compound algo="FindByMolecularFeature">
      <Location m="430.1607" rt="6.756" y="84741" v="502603" />
      <Spectrum type="MFE" cpdAlgo="FindByMolecularFeature">
        <MSDetails p="+" />
        <Device type="TimeOfFlight" />
        <MSPeaks>
          <p rt="6.756" x="431.1680" y="84740.70" v="397677" z="1" s="M+H" />
          <p rt="6.757" x="432.1711" y="19007.37" v="87398" z="1" s="M+H+1" />
          <p rt="6.765" x="433.1743" y="3482.75" v="17527" z="1" s="M+H+2" />
        </MSPeaks>
      </Spectrum>
    </Compound>
    <Compound algo="FindByMolecularFeature">
      <Location m="135.0684" rt="6.780" y="55209" v="589320" />
      <Spectrum type="MFE" cpdAlgo="FindByMolecularFeature">
        <MSDetails p="+" />
        <Device type="TimeOfFlight" />
        <MSPeaks>
          <p rt="6.779" x="136.0756" y="55209.11" v="532130" z="1" s="M+H" />
          <p rt="6.782" x="137.0792" y="6342.47" v="57190" z="1" s="M+H+1" />
        </MSPeaks>
      </Spectrum>
    </Compound>
    <Compound algo="FindByMolecularFeature">
      <Location m="222.0893" rt="6.871" y="73619" v="584228" />
      <Spectrum type="MFE" cpdAlgo="FindByMolecularFeature">
        <MSDetails p="+" />
        <Device type="TimeOfFlight" />
        <MSPeaks>
          <p rt="6.872" x="223.0966" y="73618.77" v="506657" z="1" s="M+H" />
          <p rt="6.874" x="224.0998" y="10076.71" v="64446" z="1" s="M+H+1" />
          <p rt="6.847" x="225.1038" y="1723.49" v="13126" z="1" s="M+H+2" />
        </MSPeaks>
      </Spectrum>
    </Compound>
    <Compound algo="FindByMolecularFeature">
      <Location m="204.0786" rt="6.872" y="176327" v="1325099" />
      <Spectrum type="MFE" cpdAlgo="FindByMolecularFeature">
        <MSDetails p="+" />
        <Device type="TimeOfFlight" />
        <MSPeaks>
          <p rt="6.873" x="205.0859" y="176326.94" v="1145027" z="1" s="M+H" />
          <p rt="6.874" x="206.0893" y="23905.08" v="147592" z="1" s="M+H+1" />
          <p rt="6.844" x="207.0941" y="3584.81" v="32480" z="1" s="M+H+2" />
        </MSPeaks>
      </Spectrum>
    </Compound>
    <Compound algo="FindByMolecularFeature">
      <Location m="172.0525" rt="6.872" y="51285" v="381230" />
      <Spectrum type="MFE" cpdAlgo="FindByMolecularFeature">
        <MSDetails p="+" />
        <Device type="TimeOfFlight" />
        <MSPeaks>
          <p rt="6.873" x="173.0597" y="51285.23" v="336305" z="1" s="M+H" />
          <p rt="6.872" x="174.0638" y="6880.74" v="44925" z="1" s="M+H+1" />
        </MSPeaks>
      </Spectrum>
    </Compound>
    <Compound algo="FindByMolecularFeature">
      <Location m="358.1418" rt="6.873" y="75856" v="630719" />
      <Spectrum type="MFE" cpdAlgo="FindByMolecularFeature">
        <MSDetails p="+" />
        <Device type="TimeOfFlight" />
        <MSPeaks>
          <p rt="6.873" x="359.1490" y="75856.05" v="492981" z="1" s="M+H" />
          <p rt="6.873" x="360.1521" y="17847.28" v="120207" z="1" s="M+H+1" />
          <p rt="6.876" x="361.1554" y="2811.01" v="17531" z="1" s="M+H+2" />
        </MSPeaks>
      </Spectrum>
    </Compound>
    <Compound algo="FindByMolecularFeature">
      <Location m="430.1604" rt="6.873" y="110048" v="930383" />
      <Spectrum type="MFE" cpdAlgo="FindByMolecularFeature">
        <MSDetails p="+" />
        <Device type="TimeOfFlight" />
        <MSPeaks>
          <p rt="6.873" x="431.1676" y="110048.45" v="735689" z="1" s="M+H" />
          <p rt="6.874" x="432.1707" y="24780.81" v="165146" z="1" s="M+H+1" />
          <p rt="6.876" x="433.1740" y="4226.77" v="25732" z="1" s="M+H+2" />
          <p rt="6.854" x="434.1757" y="363.43" v="3816" z="1" s="M+H+3" />
        </MSPeaks>
      </Spectrum>
    </Compound>
    <Compound algo="FindByMolecularFeature">
      <Location m="144.0573" rt="6.874" y="64560" v="463942" />
      <Spectrum type="MFE" cpdAlgo="FindByMolecularFeature">
        <MSDetails p="+" />
        <Device type="TimeOfFlight" />
        <MSPeaks>
          <p rt="6.874" x="145.0646" y="64560.00" v="415425" z="1" s="M+H" />
          <p rt="6.874" x="146.0681" y="7683.76" v="48517" z="1" s="M+H+1" />
        </MSPeaks>
      </Spectrum>
    </Compound>
    <Compound algo="FindByMolecularFeature">
      <Location m="188.1200" rt="7.643" y="121890" v="979080" />
      <Spectrum type="MFE" cpdAlgo="FindByMolecularFeature">
        <MSDetails p="+" />
        <Device type="TimeOfFlight" />
        <MSPeaks>
          <p rt="7.644" x="189.1273" y="121890.39" v="851899" z="1" s="M+H" />
          <p rt="7.644" x="190.1304" y="17902.62" v="120162" z="1" s="M+H+1" />
          <p rt="7.638" x="191.1365" y="1186.55" v="7019" z="1" s="M+H+2" />
        </MSPeaks>
      </Spectrum>
    </Compound>
    <Compound algo="FindByMolecularFeature">
      <Location m="159.0684" rt="7.667" y="67332" v="619411" />
      <Spectrum type="MFE" cpdAlgo="FindByMolecularFeature">
        <MSDetails p="+" />
        <Device type="TimeOfFlight" />
        <MSPeaks>
          <p rt="7.666" x="160.0757" y="67331.56" v="556680" z="1" s="M+H" />
          <p rt="7.672" x="161.0796" y="7893.15" v="62731" z="1" s="M+H+1" />
        </MSPeaks>
      </Spectrum>
    </Compound>
    <Compound algo="FindByMolecularFeature">
      <Location m="307.2147" rt="7.715" y="200462" v="1194594" />
      <Spectrum type="MFE" cpdAlgo="FindByMolecularFeature">
        <MSDetails p="+" />
        <Device type="TimeOfFlight" />
        <MSPeaks>
          <p rt="7.715" x="308.2219" y="200462.09" v="968816" z="1" s="M+H" />
          <p rt="7.715" x="309.2252" y="41001.34" v="199386" z="1" s="M+H+1" />
          <p rt="7.711" x="310.2276" y="5487.32" v="26392" z="1" s="M+H+2" />
        </MSPeaks>
      </Spectrum>
    </Compound>
    <Compound algo="FindByMolecularFeature">
      <Location m="187.1936" rt="8.175" y="254566" v="1376391" />
      <Spectrum type="MFE" cpdAlgo="FindByMolecularFeature">
        <MSDetails p="+" />
        <Device type="TimeOfFlight" />
        <MSPeaks>
          <p rt="8.175" x="188.2008" y="254565.50" v="1209985" z="1" s="M+H" />
          <p rt="8.175" x="189.2044" y="34189.56" v="156214" z="1" s="M+H+1" />
          <p rt="8.169" x="190.2070" y="2524.58" v="10192" z="1" s="M+H+2" />
        </MSPeaks>
      </Spectrum>
    </Compound>
    <Compound algo="FindByMolecularFeature">
      <Location m="263.2238" rt="8.729" y="104918" v="837249" />
      <Spectrum type="MFE" cpdAlgo="FindByMolecularFeature">
        <MSDetails p="+" />
        <Device type="TimeOfFlight" />
        <MSPeaks>
          <p rt="8.729" x="264.2311" y="104918.41" v="699050" z="1" s="M+H" />
          <p rt="8.732" x="265.2344" y="21701.23" v="128706" z="1" s="M+H+1" />
          <p rt="8.725" x="266.2380" y="1980.93" v="9493" z="1" s="M+H+2" />
        </MSPeaks>
      </Spectrum>
    </Compound>
    <Compound algo="FindByMolecularFeature">
      <Location m="218.1660" rt="8.731" y="312749" v="2246916" />
      <Spectrum type="MFE" cpdAlgo="FindByMolecularFeature">
        <MSDetails p="+" />
        <Device type="TimeOfFlight" />
        <MSPeaks>
          <p rt="8.731" x="219.1733" y="312749.28" v="1900347" z="1" s="M+H" />
          <p rt="8.731" x="220.1765" y="51773.19" v="307771" z="1" s="M+H+1" />
          <p rt="8.730" x="221.1801" y="5951.36" v="35650" z="1" s="M+H+2" />
          <p rt="8.801" x="222.1839" y="366.65" v="3147" z="1" s="M+H+3" />
        </MSPeaks>
      </Spectrum>
    </Compound>
    <Compound algo="FindByMolecularFeature">
      <Location m="148.0514" rt="8.734" y="77053" v="594747" />
      <Spectrum type="MFE" cpdAlgo="FindByMolecularFeature">
        <MSDetails p="+" />
        <Device type="TimeOfFlight" />
        <MSPeaks>
          <p rt="8.734" x="149.0587" y="77052.74" v="540679" z="1" s="M+H" />
          <p rt="8.737" x="150.0623" y="8004.06" v="54067" z="1" s="M+H+1" />
        </MSPeaks>
      </Spectrum>
    </Compound>
    <Compound algo="FindByMolecularFeature">
      <Location m="180.0776" rt="8.735" y="362515" v="2940630" />
      <Spectrum type="MFE" cpdAlgo="FindByMolecularFeature">
        <MSDetails p="+" />
        <Device type="TimeOfFlight" />
        <MSPeaks>
          <p rt="8.735" x="181.0849" y="362515.03" v="2638606" z="1" s="M+H" />
          <p rt="8.735" x="182.0880" y="37151.23" v="268315" z="1" s="M+H+1" />
          <p rt="8.738" x="183.0908" y="4422.17" v="31710" z="1" s="M+H+2" />
          <p rt="8.704" x="184.0934" y="283.52" v="1999" z="1" s="M+H+3" />
        </MSPeaks>
      </Spectrum>
    </Compound>
    <Compound algo="FindByMolecularFeature">
      <Location m="326.1144" rt="8.736" y="156663" v="1403464" />
      <Spectrum type="MFE" cpdAlgo="FindByMolecularFeature">
        <MSDetails p="+" />
        <Device type="TimeOfFlight" />
        <MSPeaks>
          <p rt="8.736" x="327.1216" y="156663.25" v="1132999" z="1" s="M+H" />
          <p rt="8.734" x="328.1251" y="33072.36" v="235746" z="1" s="M+H+1" />
          <p rt="8.740" x="329.1277" y="4700.89" v="32651" z="1" s="M+H+2" />
          <p rt="8.727" x="330.1290" y="297.92" v="2069" z="1" s="M+H+3" />
        </MSPeaks>
      </Spectrum>
    </Compound>
    <Compound algo="FindByMolecularFeature">
      <Location m="300.0188" rt="8.739" y="71301" v="714185" />
      <Spectrum type="MFE" cpdAlgo="FindByMolecularFeature">
        <MSDetails p="+" />
        <Device type="TimeOfFlight" />
        <MSPeaks>
          <p rt="8.738" x="151.0167" y="71301.11" v="596618" z="2" s="M+2H" />
          <p rt="8.742" x="151.5176" y="12780.38" v="103391" z="2" s="M+2H+1" />
          <p rt="8.735" x="152.0188" y="1877.17" v="14176" z="2" s="M+2H+2" />
        </MSPeaks>
      </Spectrum>
    </Compound>
    <Compound algo="FindByMolecularFeature">
      <Location m="179.0698" rt="8.739" y="180454" v="2024190" />
      <Spectrum type="MFE" cpdAlgo="FindByMolecularFeature">
        <MSDetails p="+" />
        <Device type="TimeOfFlight" />
        <MSPeaks>
          <p rt="8.739" x="180.0770" y="180453.92" v="1720033" z="1" s="M+H" />
          <p rt="8.740" x="359.1479" y="16961.30" v="109289" z="1" s="2M+H" />
          <p rt="8.741" x="360.1511" y="4153.52" v="38775" z="1" s="2M+H+1" />
          <p rt="8.749" x="361.1534" y="976.08" v="4014" z="1" s="2M+H+2" />
        </MSPeaks>
      </Spectrum>
    </Compound>
    <Compound algo="FindByMolecularFeature">
      <Location m="278.9947" rt="8.741" y="185861" v="2116566" />
      <Spectrum type="MFE" cpdAlgo="FindByMolecularFeature">
        <MSDetails p="+" />
        <Device type="TimeOfFlight" />
        <MSPeaks>
          <p rt="8.741" x="280.0020" y="185861.16" v="1832003" z="1" s="M+H" />
          <p rt="8.741" x="281.0050" y="24853.10" v="241740" z="1" s="M+H+1" />
          <p rt="8.746" x="282.0084" y="4480.33" v="42824" z="1" s="M+H+2" />
        </MSPeaks>
      </Spectrum>
    </Compound>
    <Compound algo="FindByMolecularFeature">
      <Location m="248.0683" rt="8.817" y="200683" v="1530140" />
      <Spectrum type="MFE" cpdAlgo="FindByMolecularFeature">
        <MSDetails p="+" />
        <Device type="TimeOfFlight" />
        <MSPeaks>
          <p rt="8.817" x="249.0756" y="200682.73" v="1318040" z="1" s="M+H" />
          <p rt="8.818" x="250.0788" y="28586.18" v="185561" z="1" s="M+H+1" />
          <p rt="8.815" x="251.0805" y="4170.30" v="26539" z="1" s="M+H+2" />
        </MSPeaks>
      </Spectrum>
    </Compound>
    <Compound algo="FindByMolecularFeature">
      <Location m="175.0632" rt="8.847" y="139001" v="1230367" />
      <Spectrum type="MFE" cpdAlgo="FindByMolecularFeature">
        <MSDetails p="+" />
        <Device type="TimeOfFlight" />
        <MSPeaks>
          <p rt="8.846" x="176.0705" y="139001.28" v="1089185" z="1" s="M+H" />
          <p rt="8.851" x="177.0737" y="16531.55" v="129098" z="1" s="M+H+1" />
          <p rt="8.848" x="178.0786" y="1529.62" v="12084" z="1" s="M+H+2" />
        </MSPeaks>
      </Spectrum>
    </Compound>
    <Compound algo="FindByMolecularFeature">
      <Location m="376.1521" rt="9.190" y="114346" v="880560" />
      <Spectrum type="MFE" cpdAlgo="FindByMolecularFeature">
        <MSDetails p="+" />
        <Device type="TimeOfFlight" />
        <MSPeaks>
          <p rt="9.190" x="377.1594" y="114346.38" v="704628" z="1" s="M+H" />
          <p rt="9.190" x="378.1627" y="24729.62" v="149933" z="1" s="M+H+1" />
          <p rt="9.189" x="379.1650" y="4064.49" v="23524" z="1" s="M+H+2" />
          <p rt="9.186" x="380.1688" y="427.75" v="2476" z="1" s="M+H+3" />
        </MSPeaks>
      </Spectrum>
    </Compound>
    <Compound algo="FindByMolecularFeature">
      <Location m="222.0895" rt="9.191" y="166948" v="1186569" />
      <Spectrum type="MFE" cpdAlgo="FindByMolecularFeature">
        <MSDetails p="+" />
        <Device type="TimeOfFlight" />
        <MSPeaks>
          <p rt="9.191" x="223.0967" y="166947.67" v="1030883" z="1" s="M+H" />
          <p rt="9.191" x="224.0999" y="22434.96" v="137443" z="1" s="M+H+1" />
          <p rt="9.193" x="225.1019" y="3015.96" v="18243" z="1" s="M+H+2" />
        </MSPeaks>
      </Spectrum>
    </Compound>
    <Compound algo="FindByMolecularFeature">
      <Location m="186.1191" rt="9.198" y="116030" v="1568485" />
      <Spectrum type="MFE" cpdAlgo="FindByMolecularFeature">
        <MSDetails p="+" />
        <Device type="TimeOfFlight" />
        <MSPeaks>
          <p rt="9.198" x="187.1264" y="116029.82" v="1372277" z="1" s="M+H" />
          <p rt="9.198" x="188.1294" y="12556.39" v="142574" z="1" s="M+H+1" />
          <p rt="9.199" x="189.1236" y="5109.86" v="53633" z="1" s="M+H+2" />
        </MSPeaks>
      </Spectrum>
    </Compound>
    <Compound algo="FindByMolecularFeature">
      <Location m="444.1764" rt="9.236" y="444631" v="6699311" />
      <Spectrum type="MFE" cpdAlgo="FindByMolecularFeature">
        <MSDetails p="+" />
        <Device type="TimeOfFlight" />
        <MSPeaks>
          <p rt="9.236" x="445.1837" y="444630.66" v="5214349" z="1" s="M+H" />
          <p rt="9.237" x="446.1867" y="105353.77" v="1234618" z="1" s="M+H+1" />
          <p rt="9.237" x="447.1890" y="19101.93" v="223709" z="1" s="M+H+2" />
          <p rt="9.243" x="448.1917" y="2305.30" v="26636" z="1" s="M+H+3" />
        </MSPeaks>
      </Spectrum>
    </Compound>
    <Compound algo="FindByMolecularFeature">
      <Location m="460.1498" rt="9.241" y="71211" v="1142500" />
      <Spectrum type="MFE" cpdAlgo="FindByMolecularFeature">
        <MSDetails p="+" />
        <Device type="TimeOfFlight" />
        <MSPeaks>
          <p rt="9.240" x="461.1571" y="71210.88" v="834265" z="1" s="M+H" />
          <p rt="9.243" x="462.1602" y="17507.12" v="204171" z="1" s="M+H+1" />
          <p rt="9.242" x="463.1584" y="7416.54" v="85961" z="1" s="M+H+2" />
          <p rt="9.241" x="464.1602" y="1576.99" v="18102" z="1" s="M+H+3" />
        </MSPeaks>
      </Spectrum>
    </Compound>
    <Compound algo="FindByMolecularFeature">
      <Location m="154.0628" rt="9.244" y="73020" v="924705" />
      <Spectrum type="MFE" cpdAlgo="FindByMolecularFeature">
        <MSDetails p="+" />
        <Device type="TimeOfFlight" />
        <MSPeaks>
          <p rt="9.245" x="155.0701" y="73020.27" v="849175" z="1" s="M+H" />
          <p rt="9.243" x="156.0743" y="5898.04" v="68854" z="1" s="M+H+1" />
          <p rt="9.185" x="157.0773" y="895.20" v="6675" z="1" s="M+H+2" />
        </MSPeaks>
      </Spectrum>
    </Compound>
    <Compound algo="FindByMolecularFeature">
      <Location m="236.1050" rt="9.244" y="89953" v="1081178" />
      <Spectrum type="MFE" cpdAlgo="FindByMolecularFeature">
        <MSDetails p="+" />
        <Device type="TimeOfFlight" />
        <MSPeaks>
          <p rt="9.244" x="237.1123" y="89953.32" v="927353" z="1" s="M+H" />
          <p rt="9.242" x="238.1155" y="12712.76" v="135053" z="1" s="M+H+1" />
          <p rt="9.244" x="239.1184" y="2065.32" v="18772" z="1" s="M+H+2" />
        </MSPeaks>
      </Spectrum>
    </Compound>
    <Compound algo="FindByMolecularFeature">
      <Location m="358.1424" rt="9.289" y="770222" v="11289376" />
      <Spectrum type="MFE" cpdAlgo="FindByMolecularFeature">
        <MSDetails p="+" />
        <Device type="TimeOfFlight" />
        <MSPeaks>
          <p rt="9.288" x="359.1497" y="770221.56" v="8940108" z="1" s="M+H" />
          <p rt="9.289" x="360.1525" y="170165.52" v="1974274" z="1" s="M+H+1" />
          <p rt="9.292" x="361.1546" y="27672.77" v="329302" z="1" s="M+H+2" />
          <p rt="9.286" x="362.1574" y="3764.55" v="45692" z="1" s="M+H+3" />
        </MSPeaks>
      </Spectrum>
    </Compound>
    <Compound algo="FindByMolecularFeature">
      <Location m="319.1997" rt="9.290" y="153692" v="1301293" />
      <Spectrum type="MFE" cpdAlgo="FindByMolecularFeature">
        <MSDetails p="+" />
        <Device type="TimeOfFlight" />
        <MSPeaks>
          <p rt="9.290" x="320.2070" y="153692.16" v="1074774" z="1" s="M+H" />
          <p rt="9.291" x="321.2101" y="27098.37" v="190221" z="1" s="M+H+1" />
          <p rt="9.290" x="322.2119" y="4572.77" v="30864" z="1" s="M+H+2" />
          <p rt="9.311" x="323.2146" y="650.43" v="5434" z="1" s="M+H+3" />
        </MSPeaks>
      </Spectrum>
    </Compound>
    <Compound algo="FindByMolecularFeature">
      <Location m="376.1522" rt="9.367" y="91045" v="751310" />
      <Spectrum type="MFE" cpdAlgo="FindByMolecularFeature">
        <MSDetails p="+" />
        <Device type="TimeOfFlight" />
        <MSPeaks>
          <p rt="9.367" x="377.1595" y="91044.61" v="603854" z="1" s="M+H" />
          <p rt="9.370" x="378.1628" y="19256.28" v="125936" z="1" s="M+H+1" />
          <p rt="9.362" x="379.1655" y="3363.57" v="21519" z="1" s="M+H+2" />
        </MSPeaks>
      </Spectrum>
    </Compound>
    <Compound algo="FindByMolecularFeature">
      <Location m="222.0893" rt="9.368" y="108844" v="885889" />
      <Spectrum type="MFE" cpdAlgo="FindByMolecularFeature">
        <MSDetails p="+" />
        <Device type="TimeOfFlight" />
        <MSPeaks>
          <p rt="9.368" x="223.0966" y="108843.61" v="767412" z="1" s="M+H" />
          <p rt="9.367" x="224.0999" y="15043.04" v="105488" z="1" s="M+H+1" />
          <p rt="9.372" x="225.1031" y="2141.64" v="12989" z="1" s="M+H+2" />
        </MSPeaks>
      </Spectrum>
    </Compound>
    <Compound algo="FindByMolecularFeature">
      <Location m="429.2739" rt="9.488" y="128226" v="953569" />
      <Spectrum type="MFE" cpdAlgo="FindByMolecularFeature">
        <MSDetails p="+" />
        <Device type="TimeOfFlight" />
        <MSPeaks>
          <p rt="9.488" x="430.2812" y="128226.30" v="735396" z="1" s="M+H" />
          <p rt="9.487" x="431.2842" y="33082.61" v="187597" z="1" s="M+H+1" />
          <p rt="9.487" x="432.2869" y="5158.20" v="28798" z="1" s="M+H+2" />
          <p rt="9.489" x="433.2873" y="325.65" v="1777" z="1" s="M+H+3" />
        </MSPeaks>
      </Spectrum>
    </Compound>
    <Compound algo="FindByMolecularFeature">
      <Location m="358.1422" rt="9.956" y="506615" v="4120858" />
      <Spectrum type="MFE" cpdAlgo="FindByMolecularFeature">
        <MSDetails p="+" />
        <Device type="TimeOfFlight" />
        <MSPeaks>
          <p rt="9.956" x="359.1494" y="506614.56" v="3274187" z="1" s="M+H" />
          <p rt="9.957" x="360.1523" y="110917.45" v="723977" z="1" s="M+H+1" />
          <p rt="9.952" x="361.1533" y="19305.82" v="122694" z="1" s="M+H+2" />
        </MSPeaks>
      </Spectrum>
    </Compound>
    <Compound algo="FindByMolecularFeature">
      <Location m="204.0785" rt="9.957" y="101321" v="761727" />
      <Spectrum type="MFE" cpdAlgo="FindByMolecularFeature">
        <MSDetails p="+" />
        <Device type="TimeOfFlight" />
        <MSPeaks>
          <p rt="9.957" x="205.0857" y="101321.23" v="653549" z="1" s="M+H" />
          <p rt="9.957" x="206.0893" y="14759.70" v="95276" z="1" s="M+H+1" />
          <p rt="9.956" x="207.0919" y="2232.43" v="12902" z="1" s="M+H+2" />
        </MSPeaks>
      </Spectrum>
    </Compound>
    <Compound algo="FindByMolecularFeature">
      <Location m="162.1044" rt="10.001" y="71776" v="710349" />
      <Spectrum type="MFE" cpdAlgo="FindByMolecularFeature">
        <MSDetails p="+" />
        <Device type="TimeOfFlight" />
        <MSPeaks>
          <p rt="10.002" x="163.1117" y="71776.09" v="637972" z="1" s="M+H" />
          <p rt="9.999" x="164.1150" y="9445.99" v="72377" z="1" s="M+H+1" />
        </MSPeaks>
      </Spectrum>
    </Compound>
    <Compound algo="FindByMolecularFeature">
      <Location m="287.1156" rt="10.162" y="126189" v="1068593" />
      <Spectrum type="MFE" cpdAlgo="FindByMolecularFeature">
        <MSDetails p="+" />
        <Device type="TimeOfFlight" />
        <MSPeaks>
          <p rt="10.162" x="288.1229" y="126188.94" v="891713" z="1" s="M+H" />
          <p rt="10.162" x="289.1262" y="22014.91" v="154468" z="1" s="M+H+1" />
          <p rt="10.166" x="290.1288" y="3287.39" v="22412" z="1" s="M+H+2" />
        </MSPeaks>
      </Spectrum>
    </Compound>
    <Compound algo="FindByMolecularFeature">
      <Location m="180.1153" rt="10.176" y="454335" v="4120978" />
      <Spectrum type="MFE" cpdAlgo="FindByMolecularFeature">
        <MSDetails p="+" />
        <Device type="TimeOfFlight" />
        <MSPeaks>
          <p rt="10.176" x="181.1226" y="454335.31" v="3626479" z="1" s="M+H" />
          <p rt="10.174" x="182.1254" y="56485.84" v="451219" z="1" s="M+H+1" />
          <p rt="10.169" x="183.1285" y="4943.45" v="37452" z="1" s="M+H+2" />
          <p rt="10.152" x="184.1319" y="615.72" v="5828" z="1" s="M+H+3" />
        </MSPeaks>
      </Spectrum>
    </Compound>
    <Compound algo="FindByMolecularFeature">
      <Location m="237.1185" rt="10.329" y="64829" v="616368" />
      <Spectrum type="MFE" cpdAlgo="FindByMolecularFeature">
        <MSDetails p="+" />
        <Device type="TimeOfFlight" />
        <MSPeaks>
          <p rt="10.330" x="238.1258" y="64828.70" v="508895" z="1" s="M+H" />
          <p rt="10.324" x="239.1292" y="10066.75" v="79699" z="1" s="M+H+1" />
          <p rt="10.329" x="240.1239" y="3535.07" v="27774" z="1" s="M+H+2" />
        </MSPeaks>
      </Spectrum>
    </Compound>
    <Compound algo="FindByMolecularFeature">
      <Location m="435.2255" rt="10.380" y="64135" v="536496" />
      <Spectrum type="MFE" cpdAlgo="FindByMolecularFeature">
        <MSDetails p="+" />
        <Device type="TimeOfFlight" />
        <MSPeaks>
          <p rt="10.380" x="436.2328" y="64135.18" v="417364" z="1" s="M+H" />
          <p rt="10.380" x="437.2361" y="15515.72" v="101353" z="1" s="M+H+1" />
          <p rt="10.383" x="438.2389" y="2963.61" v="17779" z="1" s="M+H+2" />
        </MSPeaks>
      </Spectrum>
    </Compound>
    <Compound algo="FindByMolecularFeature">
      <Location m="157.1464" rt="10.740" y="57366" v="558567" />
      <Spectrum type="MFE" cpdAlgo="FindByMolecularFeature">
        <MSDetails p="+" />
        <Device type="TimeOfFlight" />
        <MSPeaks>
          <p rt="10.740" x="158.1537" y="57365.63" v="516851" z="1" s="M+H" />
          <p rt="10.738" x="159.1572" y="6209.33" v="41716" z="1" s="M+H+1" />
        </MSPeaks>
      </Spectrum>
    </Compound>
    <Compound algo="FindByMolecularFeature">
      <Location m="227.1885" rt="10.839" y="183427" v="3895796" />
      <Spectrum type="MFE" cpdAlgo="FindByMolecularFeature">
        <MSDetails p="+" />
        <Device type="TimeOfFlight" />
        <MSPeaks>
          <p rt="10.839" x="228.1958" y="183427.11" v="3348506" z="1" s="M+H" />
          <p rt="10.839" x="229.1990" y="27946.30" v="499990" z="1" s="M+H+1" />
          <p rt="10.847" x="230.2015" y="2681.62" v="46270" z="1" s="M+H+2" />
          <p rt="10.810" x="231.2089" y="63.05" v="1032" z="1" s="M+H+3" />
        </MSPeaks>
      </Spectrum>
    </Compound>
    <Compound algo="FindByMolecularFeature">
      <Location m="278.0860" rt="11.037" y="166809" v="1817055" />
      <Spectrum type="MFE" cpdAlgo="FindByMolecularFeature">
        <MSDetails p="+" />
        <Device type="TimeOfFlight" />
        <MSPeaks>
          <p rt="11.037" x="279.0933" y="166809.31" v="1493326" z="1" s="M+H" />
          <p rt="11.035" x="280.0964" y="33402.00" v="292170" z="1" s="M+H+1" />
          <p rt="11.041" x="281.0995" y="3770.86" v="31560" z="1" s="M+H+2" />
        </MSPeaks>
      </Spectrum>
    </Compound>
    <Compound algo="FindByMolecularFeature">
      <Location m="224.1887" rt="11.260" y="125434" v="1537955" />
      <Spectrum type="MFE" cpdAlgo="FindByMolecularFeature">
        <MSDetails p="+" />
        <Device type="TimeOfFlight" />
        <MSPeaks>
          <p rt="11.259" x="225.1960" y="125433.80" v="1287316" z="1" s="M+H" />
          <p rt="11.262" x="226.1995" y="19948.79" v="230228" z="1" s="M+H+1" />
          <p rt="11.274" x="227.2010" y="2174.31" v="20410" z="1" s="M+H+2" />
        </MSPeaks>
      </Spectrum>
    </Compound>
    <Compound algo="FindByMolecularFeature">
      <Location m="290.1882" rt="11.354" y="121620" v="1059374" />
      <Spectrum type="MFE" cpdAlgo="FindByMolecularFeature">
        <MSDetails p="+" />
        <Device type="TimeOfFlight" />
        <MSPeaks>
          <p rt="11.354" x="291.1955" y="121619.58" v="877037" z="1" s="M+H" />
          <p rt="11.354" x="292.1989" y="25190.71" v="182337" z="1" s="M+H+1" />
        </MSPeaks>
      </Spectrum>
    </Compound>
    <Compound algo="FindByMolecularFeature">
      <Location m="159.0683" rt="11.429" y="74468" v="743362" />
      <Spectrum type="MFE" cpdAlgo="FindByMolecularFeature">
        <MSDetails p="+" />
        <Device type="TimeOfFlight" />
        <MSPeaks>
          <p rt="11.429" x="160.0756" y="74468.02" v="658924" z="1" s="M+H" />
          <p rt="11.426" x="161.0794" y="9174.86" v="78476" z="1" s="M+H+1" />
          <p rt="11.430" x="162.0862" y="919.78" v="5962" z="1" s="M+H+2" />
        </MSPeaks>
      </Spectrum>
    </Compound>
    <Compound algo="FindByMolecularFeature">
      <Location m="385.1646" rt="11.475" y="56582" v="608550" />
      <Spectrum type="MFE" cpdAlgo="FindByMolecularFeature">
        <MSDetails p="+" />
        <Device type="TimeOfFlight" />
        <MSPeaks>
          <p rt="11.475" x="386.1719" y="56582.09" v="452447" z="1" s="M+H" />
          <p rt="11.474" x="387.1763" y="16282.09" v="130813" z="1" s="M+H+1" />
          <p rt="11.467" x="388.1799" y="3224.23" v="25290" z="1" s="M+H+2" />
        </MSPeaks>
      </Spectrum>
    </Compound>
    <Compound algo="FindByMolecularFeature">
      <Location m="368.1625" rt="11.476" y="191098" v="1729462" />
      <Spectrum type="MFE" cpdAlgo="FindByMolecularFeature">
        <MSDetails p="+" />
        <Device type="TimeOfFlight" />
        <MSPeaks>
          <p rt="11.476" x="369.1698" y="191098.09" v="1351675" z="1" s="M+H" />
          <p rt="11.477" x="370.1730" y="45523.02" v="322623" z="1" s="M+H+1" />
          <p rt="11.480" x="371.1757" y="7209.86" v="49626" z="1" s="M+H+2" />
          <p rt="11.481" x="372.1793" y="804.52" v="5538" z="1" s="M+H+3" />
        </MSPeaks>
      </Spectrum>
    </Compound>
    <Compound algo="FindByMolecularFeature">
      <Location m="375.2046" rt="11.532" y="101755" v="880742" />
      <Spectrum type="MFE" cpdAlgo="FindByMolecularFeature">
        <MSDetails p="+" />
        <Device type="TimeOfFlight" />
        <MSPeaks>
          <p rt="11.532" x="376.2119" y="101754.86" v="683682" z="1" s="M+H" />
          <p rt="11.533" x="377.2151" y="24556.61" v="165083" z="1" s="M+H+1" />
          <p rt="11.534" x="378.2190" y="4420.57" v="28963" z="1" s="M+H+2" />
          <p rt="11.517" x="379.2277" y="460.16" v="3015" z="1" s="M+H+3" />
        </MSPeaks>
      </Spectrum>
    </Compound>
    <Compound algo="FindByMolecularFeature">
      <Location m="229.2404" rt="11.780" y="145172" v="1107811" />
      <Spectrum type="MFE" cpdAlgo="FindByMolecularFeature">
        <MSDetails p="+" />
        <Device type="TimeOfFlight" />
        <MSPeaks>
          <p rt="11.780" x="230.2477" y="145171.83" v="942281" z="1" s="M+H" />
          <p rt="11.783" x="231.2510" y="22895.62" v="155542" z="1" s="M+H+1" />
          <p rt="11.775" x="232.2541" y="2026.85" v="9988" z="1" s="M+H+2" />
        </MSPeaks>
      </Spectrum>
    </Compound>
    <Compound algo="FindByMolecularFeature">
      <Location m="431.2898" rt="11.827" y="229423" v="1671050" />
      <Spectrum type="MFE" cpdAlgo="FindByMolecularFeature">
        <MSDetails p="+" />
        <Device type="TimeOfFlight" />
        <MSPeaks>
          <p rt="11.827" x="432.2970" y="229423.11" v="1271665" z="1" s="M+H" />
          <p rt="11.827" x="433.2999" y="60460.27" v="338388" z="1" s="M+H+1" />
          <p rt="11.826" x="434.3023" y="9755.53" v="55227" z="1" s="M+H+2" />
          <p rt="11.830" x="435.3047" y="1080.35" v="5770" z="1" s="M+H+3" />
        </MSPeaks>
      </Spectrum>
    </Compound>
    <Compound algo="FindByMolecularFeature">
      <Location m="148.0158" rt="11.976" y="57977" v="498334" />
      <Spectrum type="MFE" cpdAlgo="FindByMolecularFeature">
        <MSDetails p="+" />
        <Device type="TimeOfFlight" />
        <MSPeaks>
          <p rt="11.976" x="149.0231" y="57977.04" v="462446" z="1" s="M+H" />
          <p rt="11.976" x="150.0266" y="4828.83" v="35888" z="1" s="M+H+1" />
        </MSPeaks>
      </Spectrum>
    </Compound>
    <Compound algo="FindByMolecularFeature">
      <Location m="368.1625" rt="12.047" y="138411" v="1203433" />
      <Spectrum type="MFE" cpdAlgo="FindByMolecularFeature">
        <MSDetails p="+" />
        <Device type="TimeOfFlight" />
        <MSPeaks>
          <p rt="12.046" x="369.1698" y="138410.86" v="934230" z="1" s="M+H" />
          <p rt="12.047" x="370.1730" y="34407.47" v="232898" z="1" s="M+H+1" />
          <p rt="12.045" x="371.1755" y="4982.13" v="33123" z="1" s="M+H+2" />
          <p rt="12.062" x="372.1769" y="490.99" v="3181" z="1" s="M+H+3" />
        </MSPeaks>
      </Spectrum>
    </Compound>
    <Compound algo="FindByMolecularFeature">
      <Location m="188.0836" rt="12.047" y="61285" v="496029" />
      <Spectrum type="MFE" cpdAlgo="FindByMolecularFeature">
        <MSDetails p="+" />
        <Device type="TimeOfFlight" />
        <MSPeaks>
          <p rt="12.047" x="189.0909" y="61285.06" v="436559" z="1" s="M+H" />
          <p rt="12.048" x="190.0945" y="8261.21" v="59470" z="1" s="M+H+1" />
        </MSPeaks>
      </Spectrum>
    </Compound>
    <Compound algo="FindByMolecularFeature">
      <Location m="431.2898" rt="12.120" y="158839" v="1189159" />
      <Spectrum type="MFE" cpdAlgo="FindByMolecularFeature">
        <MSDetails p="+" />
        <Device type="TimeOfFlight" />
        <MSPeaks>
          <p rt="12.121" x="432.2970" y="158839.17" v="896940" z="1" s="M+H" />
          <p rt="12.120" x="433.3002" y="43667.92" v="250124" z="1" s="M+H+1" />
          <p rt="12.120" x="434.3025" y="7039.40" v="39367" z="1" s="M+H+2" />
          <p rt="12.106" x="435.3049" y="507.27" v="2728" z="1" s="M+H+3" />
        </MSPeaks>
      </Spectrum>
    </Compound>
    <Compound algo="FindByMolecularFeature">
      <Location m="477.2362" rt="12.432" y="54561" v="522255" />
      <Spectrum type="MFE" cpdAlgo="FindByMolecularFeature">
        <MSDetails p="+" />
        <Device type="TimeOfFlight" />
        <MSPeaks>
          <p rt="12.432" x="478.2435" y="54561.46" v="386135" z="1" s="M+H" />
          <p rt="12.432" x="479.2465" y="15786.07" v="114987" z="1" s="M+H+1" />
          <p rt="12.430" x="480.2494" y="3229.19" v="21132" z="1" s="M+H+2" />
        </MSPeaks>
      </Spectrum>
    </Compound>
    <Compound algo="FindByMolecularFeature">
      <Location m="411.2028" rt="12.479" y="356510" v="5279124" />
      <Spectrum type="MFE" cpdAlgo="FindByMolecularFeature">
        <MSDetails p="+" />
        <Device type="TimeOfFlight" />
        <MSPeaks>
          <p rt="12.480" x="412.2100" y="356509.81" v="3287677" z="1" s="M+H" />
          <p rt="12.478" x="413.2131" y="68867.30" v="636316" z="1" s="M+H+1" />
          <p rt="12.479" x="414.2077" y="118863.03" v="1095212" z="1" s="M+H+2" />
          <p rt="12.478" x="415.2106" y="24308.90" v="225955" z="1" s="M+H+3" />
          <p rt="12.475" x="416.2122" y="3745.97" v="33963" z="1" s="M+H+4" />
        </MSPeaks>
      </Spectrum>
    </Compound>
    <Compound algo="FindByMolecularFeature">
      <Location m="326.1155" rt="12.504" y="54187" v="472076" />
      <Spectrum type="MFE" cpdAlgo="FindByMolecularFeature">
        <MSDetails p="+" />
        <Device type="TimeOfFlight" />
        <MSPeaks>
          <p rt="12.504" x="327.1227" y="54187.30" v="375126" z="1" s="M+H" />
          <p rt="12.504" x="328.1261" y="12078.97" v="83604" z="1" s="M+H+1" />
          <p rt="12.506" x="329.1301" y="2155.00" v="13346" z="1" s="M+H+2" />
        </MSPeaks>
      </Spectrum>
    </Compound>
    <Compound algo="FindByMolecularFeature">
      <Location m="292.2036" rt="12.516" y="91796" v="941204" />
      <Spectrum type="MFE" cpdAlgo="FindByMolecularFeature">
        <MSDetails p="+" />
        <Device type="TimeOfFlight" />
        <MSPeaks>
          <p rt="12.516" x="293.2109" y="91796.34" v="781246" z="1" s="M+H" />
          <p rt="12.520" x="294.2145" y="18937.22" v="159958" z="1" s="M+H+1" />
        </MSPeaks>
      </Spectrum>
    </Compound>
    <Compound algo="FindByMolecularFeature">
      <Location m="274.1931" rt="12.545" y="79810" v="891961" />
      <Spectrum type="MFE" cpdAlgo="FindByMolecularFeature">
        <MSDetails p="+" />
        <Device type="TimeOfFlight" />
        <MSPeaks>
          <p rt="12.545" x="275.2004" y="79809.86" v="732230" z="1" s="M+H" />
          <p rt="12.544" x="276.2036" y="17038.12" v="159732" z="1" s="M+H+1" />
        </MSPeaks>
      </Spectrum>
    </Compound>
    <Compound algo="FindByMolecularFeature">
      <Location m="256.1824" rt="12.556" y="56208" v="588734" />
      <Spectrum type="MFE" cpdAlgo="FindByMolecularFeature">
        <MSDetails p="+" />
        <Device type="TimeOfFlight" />
        <MSPeaks>
          <p rt="12.556" x="257.1897" y="56207.89" v="490387" z="1" s="M+H" />
          <p rt="12.554" x="258.1931" y="10809.98" v="98347" z="1" s="M+H+1" />
        </MSPeaks>
      </Spectrum>
    </Compound>
    <Compound algo="FindByMolecularFeature">
      <Location m="323.1402" rt="12.615" y="199458" v="2427984" />
      <Spectrum type="MFE" cpdAlgo="FindByMolecularFeature">
        <MSDetails p="+" />
        <Device type="TimeOfFlight" />
        <MSPeaks>
          <p rt="12.615" x="324.1475" y="199458.38" v="1569516" z="1" s="M+H" />
          <p rt="12.612" x="325.1505" y="36180.68" v="276823" z="1" s="M+H+1" />
          <p rt="12.615" x="326.1449" y="61754.79" v="481287" z="1" s="M+H+2" />
          <p rt="12.619" x="327.1460" y="11597.84" v="90454" z="1" s="M+H+3" />
          <p rt="12.627" x="328.1466" y="1305.23" v="9903" z="1" s="M+H+4" />
        </MSPeaks>
      </Spectrum>
    </Compound>
    <Compound algo="FindByMolecularFeature">
      <Location m="662.4071" rt="12.738" y="58768" v="683978" />
      <Spectrum type="MFE" cpdAlgo="FindByMolecularFeature">
        <MSDetails p="+" />
        <Device type="TimeOfFlight" />
        <MSPeaks>
          <p rt="12.735" x="332.2113" y="8188.21" v="66457" z="2" s="M+2H" />
          <p rt="12.733" x="332.7127" y="3088.73" v="23742" z="2" s="M+2H+1" />
          <p rt="12.752" x="333.2041" y="11101.97" v="103852" z="2" s="M+2H+2" />
          <p rt="12.737" x="663.4141" y="58768.04" v="317660" z="1" s="M+H" />
          <p rt="12.737" x="664.4172" y="23627.07" v="127835" z="1" s="M+H+1" />
          <p rt="12.736" x="665.4214" y="6829.49" v="35803" z="1" s="M+H+2" />
          <p rt="12.730" x="666.4233" y="1646.08" v="8629" z="1" s="M+H+3" />
        </MSPeaks>
      </Spectrum>
    </Compound>
    <Compound algo="FindByMolecularFeature">
      <Location m="678.3757" rt="12.738" y="77318" v="1121006" />
      <Spectrum type="MFE" cpdAlgo="FindByMolecularFeature">
        <MSDetails p="+" />
        <Device type="TimeOfFlight" />
        <MSPeaks>
          <p rt="12.738" x="679.3829" y="77317.53" v="453123" z="1" s="M+H" />
          <p rt="12.739" x="680.3877" y="25637.99" v="153323" z="1" s="M+H+1" />
          <p rt="12.736" x="681.3875" y="50008.31" v="291291" z="1" s="M+H+2" />
          <p rt="12.738" x="682.3901" y="18868.35" v="109415" z="1" s="M+H+3" />
          <p rt="12.738" x="683.3856" y="19915.09" v="113854" z="1" s="M+H+4" />
        </MSPeaks>
      </Spectrum>
    </Compound>
    <Compound algo="FindByMolecularFeature">
      <Location m="294.2202" rt="12.740" y="709835" v="6203733" />
      <Spectrum type="MFE" cpdAlgo="FindByMolecularFeature">
        <MSDetails p="+" />
        <Device type="TimeOfFlight" />
        <MSPeaks>
          <p rt="12.740" x="295.2275" y="709835.38" v="4937917" z="1" s="M+H" />
          <p rt="12.741" x="296.2303" y="139814.09" v="978688" z="1" s="M+H+1" />
          <p rt="12.718" x="297.2398" y="27103.76" v="245023" z="1" s="M+H+2" />
          <p rt="12.709" x="298.2443" y="5143.92" v="37391" z="1" s="M+H+3" />
          <p rt="12.718" x="299.2460" y="483.00" v="4714" z="1" s="M+H+4" />
        </MSPeaks>
      </Spectrum>
    </Compound>
    <Compound algo="FindByMolecularFeature">
      <Location m="675.3727" rt="12.740" y="152037" v="992230" />
      <Spectrum type="MFE" cpdAlgo="FindByMolecularFeature">
        <MSDetails p="+" />
        <Device type="TimeOfFlight" />
        <MSPeaks>
          <p rt="12.743" x="676.3800" y="11782.88" v="69176" z="1" s="M+H" />
          <p rt="12.748" x="677.3840" y="6522.91" v="37797" z="1" s="M+H+1" />
          <p rt="12.739" x="678.3791" y="152037.09" v="885257" z="1" s="M+H+2" />
        </MSPeaks>
      </Spectrum>
    </Compound>
    <Compound algo="FindByMolecularFeature">
      <Location m="120.0938" rt="12.740" y="58034" v="1112788" />
      <Spectrum type="MFE" cpdAlgo="FindByMolecularFeature">
        <MSDetails p="+" />
        <Device type="TimeOfFlight" />
        <MSPeaks>
          <p rt="12.741" x="121.1008" y="20433.62" v="113538" z="1" s="M+H" />
          <p rt="12.739" x="241.1951" y="58033.66" v="419842" z="1" s="2M+H" />
          <p rt="12.739" x="242.1990" y="11494.92" v="79784" z="1" s="2M+H+1" />
        </MSPeaks>
      </Spectrum>
    </Compound>
    <Compound algo="FindByMolecularFeature">
      <Location m="276.2094" rt="12.741" y="2159344" v="18286840" />
      <Spectrum type="MFE" cpdAlgo="FindByMolecularFeature">
        <MSDetails p="+" />
        <Device type="TimeOfFlight" />
        <MSPeaks>
          <p rt="12.741" x="277.2167" y="2159344.00" v="15262048" z="1" sat="true" s="M+H" />
          <p rt="12.741" x="278.2201" y="425534.38" v="3024792" z="1" s="M+H+1" />
        </MSPeaks>
      </Spectrum>
    </Compound>
    <Compound algo="FindByMolecularFeature">
      <Location m="312.2305" rt="12.741" y="472266" v="4086765" />
      <Spectrum type="MFE" cpdAlgo="FindByMolecularFeature">
        <MSDetails p="+" />
        <Device type="TimeOfFlight" />
        <MSPeaks>
          <p rt="12.741" x="313.2377" y="472266.28" v="3347538" z="1" s="M+H" />
          <p rt="12.742" x="314.2408" y="88507.32" v="627834" z="1" s="M+H+1" />
          <p rt="12.740" x="315.2445" y="13356.11" v="100225" z="1" s="M+H+2" />
          <p rt="12.745" x="316.2485" y="1628.49" v="11168" z="1" s="M+H+3" />
        </MSPeaks>
      </Spectrum>
    </Compound>
    <Compound algo="FindByMolecularFeature">
      <Location m="258.1984" rt="12.741" y="208541" v="1778589" />
      <Spectrum type="MFE" cpdAlgo="FindByMolecularFeature">
        <MSDetails p="+" />
        <Device type="TimeOfFlight" />
        <MSPeaks>
          <p rt="12.741" x="259.2057" y="208540.80" v="1513539" z="1" s="M+H" />
          <p rt="12.741" x="260.2090" y="37691.16" v="265050" z="1" s="M+H+1" />
        </MSPeaks>
      </Spectrum>
    </Compound>
    <Compound algo="FindByMolecularFeature">
      <Location m="334.2128" rt="12.742" y="856873" v="7506973" />
      <Spectrum type="MFE" cpdAlgo="FindByMolecularFeature">
        <MSDetails p="+" />
        <Device type="TimeOfFlight" />
        <MSPeaks>
          <p rt="12.743" x="335.2200" y="856873.38" v="6095788" z="1" s="M+H" />
          <p rt="12.742" x="336.2230" y="165687.42" v="1182719" z="1" s="M+H+1" />
          <p rt="12.738" x="337.2264" y="22284.15" v="164993" z="1" s="M+H+2" />
          <p rt="12.745" x="338.2302" y="3064.68" v="26719" z="1" s="M+H+3" />
          <p rt="12.739" x="669.4308" y="2742.94" v="13854" z="1" s="2M+H" />
          <p rt="12.742" x="670.4334" y="1218.79" v="4523" z="1" s="2M+H+1" />
        </MSPeaks>
      </Spectrum>
    </Compound>
    <Compound algo="FindByMolecularFeature">
      <Location m="236.1776" rt="12.743" y="92547" v="787404" />
      <Spectrum type="MFE" cpdAlgo="FindByMolecularFeature">
        <MSDetails p="+" />
        <Device type="TimeOfFlight" />
        <MSPeaks>
          <p rt="12.743" x="237.1849" y="92546.88" v="650897" z="1" s="M+H" />
          <p rt="12.744" x="238.1883" y="16318.46" v="115820" z="1" s="M+H+1" />
          <p rt="12.742" x="239.1806" y="2887.00" v="20687" z="1" s="M+H+2" />
        </MSPeaks>
      </Spectrum>
    </Compound>
    <Compound algo="FindByMolecularFeature">
      <Location m="730.2836" rt="12.745" y="63869" v="1015925" />
      <Spectrum type="MFE" cpdAlgo="FindByMolecularFeature">
        <MSDetails p="+" />
        <Device type="TimeOfFlight" />
        <MSPeaks>
          <p rt="12.745" x="366.1491" y="63868.93" v="571642" z="2" s="M+2H" />
          <p rt="12.740" x="366.6544" y="825.00" v="1294" z="2" s="M+2H+1" />
          <p rt="12.745" x="367.1552" y="39454.71" v="311877" z="2" s="M+2H+2" />
          <p rt="12.733" x="367.6545" y="960.25" v="5583" z="2" s="M+2H+3" />
          <p rt="12.743" x="368.1601" y="10240.01" v="88292" z="2" s="M+2H+4" />
          <p rt="12.749" x="731.2914" y="5044.08" v="37237" z="1" s="M+H" />
        </MSPeaks>
      </Spectrum>
    </Compound>
    <Compound algo="FindByMolecularFeature">
      <Location m="292.2037" rt="12.771" y="56994" v="516316" />
      <Spectrum type="MFE" cpdAlgo="FindByMolecularFeature">
        <MSDetails p="+" />
        <Device type="TimeOfFlight" />
        <MSPeaks>
          <p rt="12.773" x="293.2110" y="56994.07" v="420516" z="1" s="M+H" />
          <p rt="12.765" x="294.2147" y="12259.36" v="95800" z="1" s="M+H+1" />
        </MSPeaks>
      </Spectrum>
    </Compound>
    <Compound algo="FindByMolecularFeature">
      <Location m="298.0742" rt="13.506" y="52870" v="556721" />
      <Spectrum type="MFE" cpdAlgo="FindByMolecularFeature">
        <MSDetails p="+" />
        <Device type="TimeOfFlight" />
        <MSPeaks>
          <p rt="13.506" x="299.0814" y="52869.97" v="465721" z="1" s="M+H" />
          <p rt="13.504" x="300.0846" y="8850.68" v="75948" z="1" s="M+H+1" />
          <p rt="13.523" x="301.0926" y="1638.81" v="15052" z="1" s="M+H+2" />
        </MSPeaks>
      </Spectrum>
    </Compound>
    <Compound algo="FindByMolecularFeature">
      <Location m="190.1355" rt="13.508" y="65581" v="689053" />
      <Spectrum type="MFE" cpdAlgo="FindByMolecularFeature">
        <MSDetails p="+" />
        <Device type="TimeOfFlight" />
        <MSPeaks>
          <p rt="13.509" x="191.1428" y="65580.84" v="601342" z="1" s="M+H" />
          <p rt="13.505" x="192.1461" y="9900.81" v="87711" z="1" s="M+H+1" />
        </MSPeaks>
      </Spectrum>
    </Compound>
    <Compound algo="FindByMolecularFeature">
      <Location m="257.2718" rt="13.707" y="68692" v="745925" />
      <Spectrum type="MFE" cpdAlgo="FindByMolecularFeature">
        <MSDetails p="+" />
        <Device type="TimeOfFlight" />
        <MSPeaks>
          <p rt="13.707" x="258.2790" y="68692.28" v="615816" z="1" s="M+H" />
          <p rt="13.708" x="259.2825" y="13144.94" v="121023" z="1" s="M+H+1" />
          <p rt="13.697" x="260.2856" y="1522.60" v="9085" z="1" s="M+H+2" />
        </MSPeaks>
      </Spectrum>
    </Compound>
    <Compound algo="FindByMolecularFeature">
      <Location m="336.2278" rt="13.763" y="71953" v="616320" />
      <Spectrum type="MFE" cpdAlgo="FindByMolecularFeature">
        <MSDetails p="+" />
        <Device type="TimeOfFlight" />
        <MSPeaks>
          <p rt="13.756" x="169.1230" y="1323.10" v="7004" z="2" s="M+2H" />
          <p rt="13.763" x="337.2350" y="71953.13" v="489570" z="1" s="M+H" />
          <p rt="13.764" x="338.2382" y="16034.91" v="108320" z="1" s="M+H+1" />
          <p rt="13.774" x="339.2394" y="1742.55" v="11426" z="1" s="M+H+2" />
        </MSPeaks>
      </Spectrum>
    </Compound>
    <Compound algo="FindByMolecularFeature">
      <Location m="278.2247" rt="13.765" y="278960" v="2510611" />
      <Spectrum type="MFE" cpdAlgo="FindByMolecularFeature">
        <MSDetails p="+" />
        <Device type="TimeOfFlight" />
        <MSPeaks>
          <p rt="13.764" x="279.2320" y="278959.66" v="2042503" z="1" s="M+H" />
          <p rt="13.766" x="280.2351" y="58614.98" v="427028" z="1" s="M+H+1" />
          <p rt="13.776" x="281.2433" y="4970.89" v="34248" z="1" s="M+H+2" />
          <p rt="13.777" x="282.2486" y="811.50" v="6832" z="1" s="M+H+3" />
        </MSPeaks>
      </Spectrum>
    </Compound>
    <Compound algo="FindByMolecularFeature">
      <Location m="296.2352" rt="13.766" y="96852" v="896324" />
      <Spectrum type="MFE" cpdAlgo="FindByMolecularFeature">
        <MSDetails p="+" />
        <Device type="TimeOfFlight" />
        <MSPeaks>
          <p rt="13.766" x="297.2425" y="96852.20" v="728231" z="1" s="M+H" />
          <p rt="13.766" x="298.2458" y="20484.98" v="150864" z="1" s="M+H+1" />
          <p rt="13.775" x="299.2488" y="2321.28" v="17229" z="1" s="M+H+2" />
        </MSPeaks>
      </Spectrum>
    </Compound>
    <Compound algo="FindByMolecularFeature">
      <Location m="414.2046" rt="13.823" y="208985" v="2048349" />
      <Spectrum type="MFE" cpdAlgo="FindByMolecularFeature">
        <MSDetails p="+" />
        <Device type="TimeOfFlight" />
        <MSPeaks>
          <p rt="13.823" x="415.2118" y="208985.20" v="1566689" z="1" s="M+H" />
          <p rt="13.824" x="416.2151" y="54242.45" v="406930" z="1" s="M+H+1" />
          <p rt="13.822" x="417.2183" y="10095.10" v="74730" z="1" s="M+H+2" />
        </MSPeaks>
      </Spectrum>
    </Compound>
    <Compound algo="FindByMolecularFeature">
      <Location m="294.2196" rt="13.829" y="164669" v="1692422" />
      <Spectrum type="MFE" cpdAlgo="FindByMolecularFeature">
        <MSDetails p="+" />
        <Device type="TimeOfFlight" />
        <MSPeaks>
          <p rt="13.830" x="295.2269" y="164668.77" v="1407779" z="1" s="M+H" />
          <p rt="13.827" x="296.2301" y="33380.97" v="284642" z="1" s="M+H+1" />
        </MSPeaks>
      </Spectrum>
    </Compound>
    <Compound algo="FindByMolecularFeature">
      <Location m="307.1453" rt="13.836" y="198807" v="2332539" />
      <Spectrum type="MFE" cpdAlgo="FindByMolecularFeature">
        <MSDetails p="+" />
        <Device type="TimeOfFlight" />
        <MSPeaks>
          <p rt="13.836" x="308.1525" y="198806.73" v="1507549" z="1" s="M+H" />
          <p rt="13.838" x="309.1557" y="35281.59" v="268379" z="1" s="M+H+1" />
          <p rt="13.835" x="310.1499" y="62264.61" v="462160" z="1" s="M+H+2" />
          <p rt="13.833" x="311.1531" y="11739.16" v="87416" z="1" s="M+H+3" />
          <p rt="13.836" x="312.1561" y="955.76" v="7036" z="1" s="M+H+4" />
        </MSPeaks>
      </Spectrum>
    </Compound>
    <Compound algo="FindByMolecularFeature">
      <Location m="417.2154" rt="13.861" y="120645" v="1158968" />
      <Spectrum type="MFE" cpdAlgo="FindByMolecularFeature">
        <MSDetails p="+" />
        <Device type="TimeOfFlight" />
        <MSPeaks>
          <p rt="13.861" x="418.2226" y="120644.93" v="888448" z="1" s="M+H" />
          <p rt="13.861" x="419.2260" y="30851.88" v="227040" z="1" s="M+H+1" />
          <p rt="13.864" x="420.2286" y="5245.42" v="36821" z="1" s="M+H+2" />
          <p rt="13.856" x="421.2358" y="948.73" v="6659" z="1" s="M+H+3" />
        </MSPeaks>
      </Spectrum>
    </Compound>
    <Compound algo="FindByMolecularFeature">
      <Location m="161.0299" rt="14.070" y="94593" v="929261" />
      <Spectrum type="MFE" cpdAlgo="FindByMolecularFeature">
        <MSDetails p="+" />
        <Device type="TimeOfFlight" />
        <MSPeaks>
          <p rt="14.070" x="162.0372" y="94593.09" v="805722" z="1" s="M+H" />
          <p rt="14.068" x="163.0403" y="9779.48" v="81653" z="1" s="M+H+1" />
          <p rt="14.080" x="164.0332" y="4717.36" v="39585" z="1" s="M+H+2" />
          <p rt="14.063" x="165.0357" y="282.91" v="2301" z="1" s="M+H+3" />
        </MSPeaks>
      </Spectrum>
    </Compound>
    <Compound algo="FindByMolecularFeature">
      <Location m="492.2735" rt="14.704" y="59240" v="662623" />
      <Spectrum type="MFE" cpdAlgo="FindByMolecularFeature">
        <MSDetails p="+" />
        <Device type="TimeOfFlight" />
        <MSPeaks>
          <p rt="14.704" x="493.2807" y="59240.36" v="467007" z="1" s="M+H" />
          <p rt="14.704" x="494.2838" y="19833.08" v="152730" z="1" s="M+H+1" />
          <p rt="14.706" x="495.2878" y="4115.59" v="32450" z="1" s="M+H+2" />
          <p rt="14.725" x="496.2922" y="328.84" v="2493" z="1" s="M+H+3" />
          <p rt="14.709" x="985.5542" y="932.43" v="3972" z="1" s="2M+H" />
        </MSPeaks>
      </Spectrum>
    </Compound>
    <Compound algo="FindByMolecularFeature">
      <Location m="280.2403" rt="14.802" y="114781" v="999449" />
      <Spectrum type="MFE" cpdAlgo="FindByMolecularFeature">
        <MSDetails p="+" />
        <Device type="TimeOfFlight" />
        <MSPeaks>
          <p rt="14.802" x="281.2476" y="114780.85" v="832863" z="1" s="M+H" />
          <p rt="14.805" x="282.2508" y="22209.22" v="166587" z="1" s="M+H+1" />
        </MSPeaks>
      </Spectrum>
    </Compound>
    <Compound algo="FindByMolecularFeature">
      <Location m="503.2053" rt="14.882" y="124555" v="2655362" />
      <Spectrum type="MFE" cpdAlgo="FindByMolecularFeature">
        <MSDetails p="+" />
        <Device type="TimeOfFlight" />
        <MSPeaks>
          <p rt="14.883" x="504.2126" y="124555.02" v="1227530" z="1" s="M+H" />
          <p rt="14.881" x="505.2156" y="29605.37" v="292381" z="1" s="M+H+1" />
          <p rt="14.883" x="506.2099" y="80728.45" v="789116" z="1" s="M+H+2" />
          <p rt="14.877" x="507.2128" y="19776.39" v="193946" z="1" s="M+H+3" />
          <p rt="14.883" x="508.2086" y="15493.96" v="152388" z="1" s="M+H+4" />
        </MSPeaks>
      </Spectrum>
    </Compound>
    <Compound algo="FindByMolecularFeature">
      <Location m="352.2614" rt="15.023" y="70477" v="1100991" />
      <Spectrum type="MFE" cpdAlgo="FindByMolecularFeature">
        <MSDetails p="+" />
        <Device type="TimeOfFlight" />
        <MSPeaks>
          <p rt="15.021" x="353.2687" y="70477.29" v="850783" z="1" s="M+H" />
          <p rt="15.035" x="354.2719" y="14792.62" v="210687" z="1" s="M+H+1" />
          <p rt="15.014" x="355.2808" y="2710.77" v="39521" z="1" s="M+H+2" />
        </MSPeaks>
      </Spectrum>
    </Compound>
    <Compound algo="FindByMolecularFeature">
      <Location m="401.3507" rt="15.190" y="91584" v="733422" />
      <Spectrum type="MFE" cpdAlgo="FindByMolecularFeature">
        <MSDetails p="+" />
        <Device type="TimeOfFlight" />
        <MSPeaks>
          <p rt="15.188" x="402.3580" y="91584.06" v="545613" z="1" s="M+H" />
          <p rt="15.193" x="403.3596" y="26509.56" v="157130" z="1" s="M+H+1" />
          <p rt="15.200" x="404.3591" y="5084.65" v="28834" z="1" s="M+H+2" />
          <p rt="15.223" x="405.3528" y="332.23" v="1845" z="1" s="M+H+3" />
        </MSPeaks>
      </Spectrum>
    </Compound>
    <Compound algo="FindByMolecularFeature">
      <Location m="381.2887" rt="15.205" y="71288" v="671452" />
      <Spectrum type="MFE" cpdAlgo="FindByMolecularFeature">
        <MSDetails p="+" />
        <Device type="TimeOfFlight" />
        <MSPeaks>
          <p rt="15.205" x="382.2960" y="71288.10" v="521998" z="1" s="M+H" />
          <p rt="15.205" x="383.2986" y="16840.08" v="123838" z="1" s="M+H+1" />
          <p rt="15.206" x="384.3013" y="3471.76" v="25616" z="1" s="M+H+2" />
        </MSPeaks>
      </Spectrum>
    </Compound>
    <Compound algo="FindByMolecularFeature">
      <Location m="276.2097" rt="15.213" y="747066" v="9622998" />
      <Spectrum type="MFE" cpdAlgo="FindByMolecularFeature">
        <MSDetails p="+" />
        <Device type="TimeOfFlight" />
        <MSPeaks>
          <p rt="15.213" x="277.2169" y="747065.94" v="7826217" z="1" s="M+H" />
          <p rt="15.213" x="278.2199" y="153649.33" v="1610702" z="1" s="M+H+1" />
          <p rt="15.222" x="553.4248" y="9306.56" v="64602" z="1" s="2M+H" />
          <p rt="15.228" x="554.4276" y="3938.05" v="26430" z="1" s="2M+H+1" />
          <p rt="15.234" x="555.4340" y="928.96" v="2007" z="1" s="2M+H+2" />
        </MSPeaks>
      </Spectrum>
    </Compound>
    <Compound algo="FindByMolecularFeature">
      <Location m="338.2433" rt="15.237" y="82123" v="667135" />
      <Spectrum type="MFE" cpdAlgo="FindByMolecularFeature">
        <MSDetails p="+" />
        <Device type="TimeOfFlight" />
        <MSPeaks>
          <p rt="15.237" x="339.2506" y="82122.63" v="524187" z="1" s="M+H" />
          <p rt="15.237" x="340.2544" y="16295.48" v="104188" z="1" s="M+H+1" />
          <p rt="15.239" x="341.2529" y="5251.28" v="38759" z="1" s="M+H+2" />
        </MSPeaks>
      </Spectrum>
    </Compound>
    <Compound algo="FindByMolecularFeature">
      <Location m="252.2453" rt="15.240" y="52893" v="469142" />
      <Spectrum type="MFE" cpdAlgo="FindByMolecularFeature">
        <MSDetails p="+" />
        <Device type="TimeOfFlight" />
        <MSPeaks>
          <p rt="15.241" x="253.2526" y="52892.55" v="384370" z="1" s="M+H" />
          <p rt="15.239" x="254.2561" y="10978.53" v="78192" z="1" s="M+H+1" />
          <p rt="15.219" x="255.2599" y="1325.75" v="6579" z="1" s="M+H+2" />
        </MSPeaks>
      </Spectrum>
    </Compound>
    <Compound algo="FindByMolecularFeature">
      <Location m="298.2508" rt="15.241" y="68653" v="644694" />
      <Spectrum type="MFE" cpdAlgo="FindByMolecularFeature">
        <MSDetails p="+" />
        <Device type="TimeOfFlight" />
        <MSPeaks>
          <p rt="15.241" x="299.2581" y="68652.59" v="519331" z="1" s="M+H" />
          <p rt="15.240" x="300.2617" y="14344.49" v="110584" z="1" s="M+H+1" />
          <p rt="15.236" x="301.2638" y="2134.75" v="14779" z="1" s="M+H+2" />
        </MSPeaks>
      </Spectrum>
    </Compound>
    <Compound algo="FindByMolecularFeature">
      <Location m="280.2405" rt="15.241" y="283591" v="2594024" />
      <Spectrum type="MFE" cpdAlgo="FindByMolecularFeature">
        <MSDetails p="+" />
        <Device type="TimeOfFlight" />
        <MSPeaks>
          <p rt="15.241" x="281.2478" y="283590.78" v="2176991" z="1" s="M+H" />
          <p rt="15.241" x="282.2510" y="54558.06" v="417033" z="1" s="M+H+1" />
        </MSPeaks>
      </Spectrum>
    </Compound>
    <Compound algo="FindByMolecularFeature">
      <Location m="278.2244" rt="15.242" y="159795" v="1417981" />
      <Spectrum type="MFE" cpdAlgo="FindByMolecularFeature">
        <MSDetails p="+" />
        <Device type="TimeOfFlight" />
        <MSPeaks>
          <p rt="15.243" x="279.2317" y="159794.84" v="1192477" z="1" s="M+H" />
          <p rt="15.240" x="280.2353" y="31474.37" v="225503" z="1" s="M+H+1" />
        </MSPeaks>
      </Spectrum>
    </Compound>
    <Compound algo="FindByMolecularFeature">
      <Location m="258.1982" rt="15.242" y="50212" v="478199" />
      <Spectrum type="MFE" cpdAlgo="FindByMolecularFeature">
        <MSDetails p="+" />
        <Device type="TimeOfFlight" />
        <MSPeaks>
          <p rt="15.242" x="259.2055" y="50212.22" v="398772" z="1" s="M+H" />
          <p rt="15.246" x="260.2091" y="8931.56" v="79427" z="1" s="M+H+1" />
        </MSPeaks>
      </Spectrum>
    </Compound>
    <Compound algo="FindByMolecularFeature">
      <Location m="262.2296" rt="15.244" y="70190" v="704413" />
      <Spectrum type="MFE" cpdAlgo="FindByMolecularFeature">
        <MSDetails p="+" />
        <Device type="TimeOfFlight" />
        <MSPeaks>
          <p rt="15.244" x="263.2368" y="70189.95" v="571893" z="1" s="M+H" />
          <p rt="15.244" x="264.2401" y="13880.09" v="111896" z="1" s="M+H+1" />
          <p rt="15.248" x="265.2463" y="2616.25" v="20625" z="1" s="M+H+2" />
        </MSPeaks>
      </Spectrum>
    </Compound>
    <Compound algo="FindByMolecularFeature">
      <Location m="336.2281" rt="15.244" y="169914" v="1398523" />
      <Spectrum type="MFE" cpdAlgo="FindByMolecularFeature">
        <MSDetails p="+" />
        <Device type="TimeOfFlight" />
        <MSPeaks>
          <p rt="15.245" x="169.1222" y="10900.75" v="71235" z="2" s="M+2H" />
          <p rt="15.244" x="337.2353" y="169914.22" v="1105267" z="1" s="M+H" />
          <p rt="15.245" x="338.2385" y="34258.35" v="222022" z="1" s="M+H+1" />
        </MSPeaks>
      </Spectrum>
    </Compound>
    <Compound algo="FindByMolecularFeature">
      <Location m="296.2353" rt="15.247" y="119560" v="1077712" />
      <Spectrum type="MFE" cpdAlgo="FindByMolecularFeature">
        <MSDetails p="+" />
        <Device type="TimeOfFlight" />
        <MSPeaks>
          <p rt="15.248" x="297.2426" y="119559.69" v="890042" z="1" s="M+H" />
          <p rt="15.245" x="298.2458" y="25956.64" v="187669" z="1" s="M+H+1" />
        </MSPeaks>
      </Spectrum>
    </Compound>
    <Compound algo="FindByMolecularFeature">
      <Location m="368.2563" rt="15.252" y="78163" v="712791" />
      <Spectrum type="MFE" cpdAlgo="FindByMolecularFeature">
        <MSDetails p="+" />
        <Device type="TimeOfFlight" />
        <MSPeaks>
          <p rt="15.252" x="369.2635" y="78162.88" v="547056" z="1" s="M+H" />
          <p rt="15.253" x="370.2669" y="18631.34" v="131799" z="1" s="M+H+1" />
          <p rt="15.245" x="371.2699" y="4013.53" v="27102" z="1" s="M+H+2" />
          <p rt="15.230" x="372.2735" y="791.41" v="6834" z="1" s="M+H+3" />
        </MSPeaks>
      </Spectrum>
    </Compound>
    <Compound algo="FindByMolecularFeature">
      <Location m="350.2464" rt="15.252" y="538100" v="4657312" />
      <Spectrum type="MFE" cpdAlgo="FindByMolecularFeature">
        <MSDetails p="+" />
        <Device type="TimeOfFlight" />
        <MSPeaks>
          <p rt="15.252" x="351.2536" y="538100.25" v="3792113" z="1" s="M+H" />
          <p rt="15.251" x="352.2566" y="121981.53" v="865199" z="1" s="M+H+1" />
        </MSPeaks>
      </Spectrum>
    </Compound>
    <Compound algo="FindByMolecularFeature">
      <Location m="390.2385" rt="15.252" y="207444" v="1765132" />
      <Spectrum type="MFE" cpdAlgo="FindByMolecularFeature">
        <MSDetails p="+" />
        <Device type="TimeOfFlight" />
        <MSPeaks>
          <p rt="15.252" x="391.2458" y="207444.38" v="1435981" z="1" s="M+H" />
          <p rt="15.253" x="392.2488" y="47309.41" v="329151" z="1" s="M+H+1" />
        </MSPeaks>
      </Spectrum>
    </Compound>
    <Compound algo="FindByMolecularFeature">
      <Location m="292.2040" rt="15.380" y="226892" v="2457885" />
      <Spectrum type="MFE" cpdAlgo="FindByMolecularFeature">
        <MSDetails p="+" />
        <Device type="TimeOfFlight" />
        <MSPeaks>
          <p rt="15.380" x="293.2113" y="226892.09" v="2058355" z="1" s="M+H" />
          <p rt="15.379" x="294.2148" y="43820.14" v="399530" z="1" s="M+H+1" />
        </MSPeaks>
      </Spectrum>
    </Compound>
    <Compound algo="FindByMolecularFeature">
      <Location m="276.2093" rt="15.426" y="369223" v="3747951" />
      <Spectrum type="MFE" cpdAlgo="FindByMolecularFeature">
        <MSDetails p="+" />
        <Device type="TimeOfFlight" />
        <MSPeaks>
          <p rt="15.425" x="277.2166" y="369223.19" v="3060849" z="1" s="M+H" />
          <p rt="15.428" x="278.2198" y="76794.64" v="641101" z="1" s="M+H+1" />
          <p rt="15.420" x="553.4254" y="2407.45" v="14047" z="1" s="2M+H" />
          <p rt="15.400" x="554.4264" y="1404.43" v="8954" z="1" s="2M+H+1" />
        </MSPeaks>
      </Spectrum>
    </Compound>
    <Compound algo="FindByMolecularFeature">
      <Location m="357.1944" rt="15.510" y="361927" v="3570648" />
      <Spectrum type="MFE" cpdAlgo="FindByMolecularFeature">
        <MSDetails p="+" />
        <Device type="TimeOfFlight" />
        <MSPeaks>
          <p rt="15.510" x="358.2017" y="361926.81" v="2813680" z="1" s="M+H" />
          <p rt="15.511" x="359.2047" y="84504.10" v="654213" z="1" s="M+H+1" />
          <p rt="15.511" x="360.2072" y="11698.29" v="91009" z="1" s="M+H+2" />
          <p rt="15.512" x="361.2096" y="1551.35" v="11746" z="1" s="M+H+3" />
        </MSPeaks>
      </Spectrum>
    </Compound>
    <Compound algo="FindByMolecularFeature">
      <Location m="283.3241" rt="15.539" y="163719" v="2487958" />
      <Spectrum type="MFE" cpdAlgo="FindByMolecularFeature">
        <MSDetails p="+" />
        <Device type="TimeOfFlight" />
        <MSPeaks>
          <p rt="15.539" x="284.3313" y="163718.95" v="2031884" z="1" s="M+H" />
          <p rt="15.539" x="285.3344" y="34918.49" v="456074" z="1" s="M+H+1" />
        </MSPeaks>
      </Spectrum>
    </Compound>
    <Compound algo="FindByMolecularFeature">
      <Location m="296.2351" rt="15.556" y="55800" v="485915" />
      <Spectrum type="MFE" cpdAlgo="FindByMolecularFeature">
        <MSDetails p="+" />
        <Device type="TimeOfFlight" />
        <MSPeaks>
          <p rt="15.551" x="297.2424" y="55799.96" v="346741" z="1" s="M+H" />
          <p rt="15.576" x="298.2457" y="11944.90" v="122470" z="1" s="M+H+1" />
          <p rt="15.571" x="299.2514" y="1846.49" v="16705" z="1" s="M+H+2" />
        </MSPeaks>
      </Spectrum>
    </Compound>
    <Compound algo="FindByMolecularFeature">
      <Location m="218.1670" rt="15.846" y="141476" v="1320650" />
      <Spectrum type="MFE" cpdAlgo="FindByMolecularFeature">
        <MSDetails p="+" />
        <Device type="TimeOfFlight" />
        <MSPeaks>
          <p rt="15.845" x="219.1743" y="141476.44" v="1118124" z="1" s="M+H" />
          <p rt="15.848" x="220.1775" y="24041.61" v="186886" z="1" s="M+H+1" />
          <p rt="15.861" x="221.1823" y="2116.31" v="15640" z="1" s="M+H+2" />
        </MSPeaks>
      </Spectrum>
    </Compound>
    <Compound algo="FindByMolecularFeature">
      <Location m="274.1932" rt="15.860" y="127258" v="1557442" />
      <Spectrum type="MFE" cpdAlgo="FindByMolecularFeature">
        <MSDetails p="+" />
        <Device type="TimeOfFlight" />
        <MSPeaks>
          <p rt="15.859" x="275.2005" y="127257.70" v="1295326" z="1" s="M+H" />
          <p rt="15.860" x="276.2037" y="25770.51" v="262116" z="1" s="M+H+1" />
        </MSPeaks>
      </Spectrum>
    </Compound>
    <Compound algo="FindByMolecularFeature">
      <Location m="308.1988" rt="15.914" y="90630" v="727721" />
      <Spectrum type="MFE" cpdAlgo="FindByMolecularFeature">
        <MSDetails p="+" />
        <Device type="TimeOfFlight" />
        <MSPeaks>
          <p rt="15.914" x="309.2061" y="90629.60" v="617247" z="1" s="M+H" />
          <p rt="15.914" x="310.2095" y="17168.14" v="110474" z="1" s="M+H+1" />
        </MSPeaks>
      </Spectrum>
    </Compound>
    <Compound algo="FindByMolecularFeature">
      <Location m="192.1150" rt="15.918" y="148170" v="1212027" />
      <Spectrum type="MFE" cpdAlgo="FindByMolecularFeature">
        <MSDetails p="+" />
        <Device type="TimeOfFlight" />
        <MSPeaks>
          <p rt="15.919" x="193.1222" y="148170.27" v="1093669" z="1" s="M+H" />
          <p rt="15.914" x="194.1239" y="16358.27" v="118359" z="1" s="M+H+1" />
        </MSPeaks>
      </Spectrum>
    </Compound>
    <Compound algo="FindByMolecularFeature">
      <Location m="308.1988" rt="16.087" y="72049" v="682317" />
      <Spectrum type="MFE" cpdAlgo="FindByMolecularFeature">
        <MSDetails p="+" />
        <Device type="TimeOfFlight" />
        <MSPeaks>
          <p rt="16.088" x="309.2061" y="72048.66" v="569161" z="1" s="M+H" />
          <p rt="16.083" x="310.2095" y="13779.75" v="113156" z="1" s="M+H+1" />
        </MSPeaks>
      </Spectrum>
    </Compound>
    <Compound algo="FindByMolecularFeature">
      <Location m="290.1882" rt="16.091" y="68245" v="638957" />
      <Spectrum type="MFE" cpdAlgo="FindByMolecularFeature">
        <MSDetails p="+" />
        <Device type="TimeOfFlight" />
        <MSPeaks>
          <p rt="16.090" x="291.1955" y="68245.38" v="526743" z="1" s="M+H" />
          <p rt="16.094" x="292.1989" y="14504.35" v="112213" z="1" s="M+H+1" />
        </MSPeaks>
      </Spectrum>
    </Compound>
    <Compound algo="FindByMolecularFeature">
      <Location m="292.2038" rt="16.112" y="187280" v="1714817" />
      <Spectrum type="MFE" cpdAlgo="FindByMolecularFeature">
        <MSDetails p="+" />
        <Device type="TimeOfFlight" />
        <MSPeaks>
          <p rt="16.112" x="293.2111" y="187279.89" v="1433888" z="1" s="M+H" />
          <p rt="16.112" x="294.2145" y="37430.96" v="280929" z="1" s="M+H+1" />
        </MSPeaks>
      </Spectrum>
    </Compound>
    <Compound algo="FindByMolecularFeature">
      <Location m="274.1933" rt="16.112" y="194823" v="1836570" />
      <Spectrum type="MFE" cpdAlgo="FindByMolecularFeature">
        <MSDetails p="+" />
        <Device type="TimeOfFlight" />
        <MSPeaks>
          <p rt="16.113" x="275.2006" y="194823.34" v="1534026" z="1" s="M+H" />
          <p rt="16.111" x="276.2037" y="39193.07" v="302544" z="1" s="M+H+1" />
        </MSPeaks>
      </Spectrum>
    </Compound>
    <Compound algo="FindByMolecularFeature">
      <Location m="354.2770" rt="16.212" y="88065" v="991082" />
      <Spectrum type="MFE" cpdAlgo="FindByMolecularFeature">
        <MSDetails p="+" />
        <Device type="TimeOfFlight" />
        <MSPeaks>
          <p rt="16.213" x="355.2843" y="88064.77" v="784756" z="1" s="M+H" />
          <p rt="16.210" x="356.2875" y="19391.75" v="170807" z="1" s="M+H+1" />
          <p rt="16.215" x="357.2910" y="3041.76" v="26102" z="1" s="M+H+2" />
          <p rt="16.213" x="709.5635" y="1185.94" v="4709" z="1" s="2M+H" />
        </MSPeaks>
      </Spectrum>
    </Compound>
    <Compound algo="FindByMolecularFeature">
      <Location m="262.2294" rt="16.214" y="104738" v="1116454" />
      <Spectrum type="MFE" cpdAlgo="FindByMolecularFeature">
        <MSDetails p="+" />
        <Device type="TimeOfFlight" />
        <MSPeaks>
          <p rt="16.214" x="263.2367" y="104737.65" v="924915" z="1" s="M+H" />
          <p rt="16.211" x="264.2400" y="21797.02" v="191538" z="1" s="M+H+1" />
        </MSPeaks>
      </Spectrum>
    </Compound>
    <Compound algo="FindByMolecularFeature">
      <Location m="244.2189" rt="16.217" y="53343" v="554620" />
      <Spectrum type="MFE" cpdAlgo="FindByMolecularFeature">
        <MSDetails p="+" />
        <Device type="TimeOfFlight" />
        <MSPeaks>
          <p rt="16.218" x="123.1169" y="5528.08" v="18354" z="2" s="M+2H" />
          <p rt="16.217" x="245.2262" y="53343.26" v="444932" z="1" s="M+H" />
          <p rt="16.214" x="246.2297" y="10985.68" v="91335" z="1" s="M+H+1" />
        </MSPeaks>
      </Spectrum>
    </Compound>
    <Compound algo="FindByMolecularFeature">
      <Location m="394.2697" rt="16.223" y="151201" v="1500389" />
      <Spectrum type="MFE" cpdAlgo="FindByMolecularFeature">
        <MSDetails p="+" />
        <Device type="TimeOfFlight" />
        <MSPeaks>
          <p rt="16.223" x="395.2770" y="151201.48" v="1235831" z="1" s="M+H" />
          <p rt="16.223" x="396.2802" y="32261.77" v="264558" z="1" s="M+H+1" />
        </MSPeaks>
      </Spectrum>
    </Compound>
    <Compound algo="FindByMolecularFeature">
      <Location m="225.2091" rt="16.254" y="58170" v="528123" />
      <Spectrum type="MFE" cpdAlgo="FindByMolecularFeature">
        <MSDetails p="+" />
        <Device type="TimeOfFlight" />
        <MSPeaks>
          <p rt="16.254" x="226.2164" y="58169.83" v="457444" z="1" s="M+H" />
          <p rt="16.252" x="227.2198" y="9026.37" v="70679" z="1" s="M+H+1" />
        </MSPeaks>
      </Spectrum>
    </Compound>
    <Compound algo="FindByMolecularFeature">
      <Location m="367.3451" rt="16.297" y="66519" v="595727" />
      <Spectrum type="MFE" cpdAlgo="FindByMolecularFeature">
        <MSDetails p="+" />
        <Device type="TimeOfFlight" />
        <MSPeaks>
          <p rt="16.297" x="368.3524" y="66518.55" v="478040" z="1" s="M+H" />
          <p rt="16.298" x="369.3552" y="15101.94" v="109724" z="1" s="M+H+1" />
          <p rt="16.295" x="370.3583" y="1991.65" v="7963" z="1" s="M+H+2" />
        </MSPeaks>
      </Spectrum>
    </Compound>
    <Compound algo="FindByMolecularFeature">
      <Location m="325.3711" rt="16.351" y="192811" v="1548395" />
      <Spectrum type="MFE" cpdAlgo="FindByMolecularFeature">
        <MSDetails p="+" />
        <Device type="TimeOfFlight" />
        <MSPeaks>
          <p rt="16.351" x="326.3784" y="192811.16" v="1231266" z="1" s="M+H" />
          <p rt="16.352" x="327.3815" y="44550.79" v="284357" z="1" s="M+H+1" />
          <p rt="16.350" x="328.3847" y="5553.47" v="32772" z="1" s="M+H+2" />
        </MSPeaks>
      </Spectrum>
    </Compound>
    <Compound algo="FindByMolecularFeature">
      <Location m="349.1467" rt="16.485" y="94092" v="1365934" />
      <Spectrum type="MFE" cpdAlgo="FindByMolecularFeature">
        <MSDetails p="+" />
        <Device type="TimeOfFlight" />
        <MSPeaks>
          <p rt="16.483" x="350.1540" y="94092.00" v="1053745" z="1" s="M+H" />
          <p rt="16.489" x="351.1573" y="22072.28" v="243926" z="1" s="M+H+1" />
          <p rt="16.526" x="352.1636" y="4524.22" v="50508" z="1" s="M+H+2" />
          <p rt="16.478" x="699.3023" y="1367.41" v="8878" z="1" s="2M+H" />
        </MSPeaks>
      </Spectrum>
    </Compound>
    <Compound algo="FindByMolecularFeature">
      <Location m="278.2250" rt="16.487" y="1411837" v="18623656" />
      <Spectrum type="MFE" cpdAlgo="FindByMolecularFeature">
        <MSDetails p="+" />
        <Device type="TimeOfFlight" />
        <MSPeaks>
          <p rt="16.487" x="279.2323" y="1411837.25" v="13939854" z="1" s="M+H" />
          <p rt="16.486" x="280.2355" y="292831.13" v="2867421" z="1" s="M+H+1" />
          <p rt="16.499" x="281.2413" y="28618.26" v="286286" z="1" s="M+H+2" />
          <p rt="16.487" x="557.4564" y="69812.38" v="506659" z="1" s="2M+H" />
          <p rt="16.487" x="558.4597" y="28221.38" v="205140" z="1" s="2M+H+1" />
          <p rt="16.486" x="559.4632" y="6451.71" v="46243" z="1" s="2M+H+2" />
          <p rt="16.490" x="560.4657" y="989.36" v="7005" z="1" s="2M+H+3" />
        </MSPeaks>
      </Spectrum>
    </Compound>
    <Compound algo="FindByMolecularFeature">
      <Location m="332.1431" rt="16.488" y="66854" v="1755752" />
      <Spectrum type="MFE" cpdAlgo="FindByMolecularFeature">
        <MSDetails p="+" />
        <Device type="TimeOfFlight" />
        <MSPeaks>
          <p rt="16.490" x="333.1503" y="32408.98" v="356780" z="1" s="M+H" />
          <p rt="16.483" x="334.1546" y="8206.50" v="89845" z="1" s="M+H+1" />
          <p rt="16.488" x="335.1516" y="66854.15" v="738024" z="1" s="M+H+2" />
          <p rt="16.488" x="336.1549" y="14699.72" v="160861" z="1" s="M+H+3" />
          <p rt="16.487" x="337.1475" y="26869.58" v="295542" z="1" s="M+H+4" />
          <p rt="16.491" x="338.1503" y="6426.08" v="69486" z="1" s="M+H+5" />
          <p rt="16.485" x="339.1474" y="4164.43" v="45214" z="1" s="M+H+6" />
        </MSPeaks>
      </Spectrum>
    </Compound>
    <Compound algo="FindByMolecularFeature">
      <Location m="392.2540" rt="16.533" y="80791" v="1224647" />
      <Spectrum type="MFE" cpdAlgo="FindByMolecularFeature">
        <MSDetails p="+" />
        <Device type="TimeOfFlight" />
        <MSPeaks>
          <p rt="16.533" x="393.2613" y="80791.15" v="1004716" z="1" s="M+H" />
          <p rt="16.535" x="394.2644" y="17662.64" v="219931" z="1" s="M+H+1" />
        </MSPeaks>
      </Spectrum>
    </Compound>
    <Compound algo="FindByMolecularFeature">
      <Location m="352.2616" rt="16.552" y="243267" v="4171666" />
      <Spectrum type="MFE" cpdAlgo="FindByMolecularFeature">
        <MSDetails p="+" />
        <Device type="TimeOfFlight" />
        <MSPeaks>
          <p rt="16.551" x="353.2689" y="243266.64" v="3434706" z="1" s="M+H" />
          <p rt="16.549" x="354.2721" y="49069.66" v="715473" z="1" s="M+H+1" />
          <p rt="16.604" x="355.2778" y="3998.13" v="21487" z="1" s="M+H+2" />
        </MSPeaks>
      </Spectrum>
    </Compound>
    <Compound algo="FindByMolecularFeature">
      <Location m="471.2444" rt="16.573" y="92904" v="872922" />
      <Spectrum type="MFE" cpdAlgo="FindByMolecularFeature">
        <MSDetails p="+" />
        <Device type="TimeOfFlight" />
        <MSPeaks>
          <p rt="16.574" x="472.2517" y="92904.12" v="618890" z="1" s="M+H" />
          <p rt="16.572" x="473.2550" y="28413.81" v="190623" z="1" s="M+H+1" />
          <p rt="16.578" x="474.2547" y="7975.41" v="52091" z="1" s="M+H+2" />
          <p rt="16.571" x="475.2558" y="1759.58" v="11318" z="1" s="M+H+3" />
        </MSPeaks>
      </Spectrum>
    </Compound>
    <Compound algo="FindByMolecularFeature">
      <Location m="521.3482" rt="16.664" y="54687" v="633823" />
      <Spectrum type="MFE" cpdAlgo="FindByMolecularFeature">
        <MSDetails p="+" />
        <Device type="TimeOfFlight" />
        <MSPeaks>
          <p rt="16.664" x="522.3554" y="54686.73" v="468047" z="1" s="M+H" />
          <p rt="16.664" x="523.3593" y="14778.19" v="121131" z="1" s="M+H+1" />
          <p rt="16.672" x="524.3636" y="4017.29" v="38975" z="1" s="M+H+2" />
          <p rt="16.629" x="525.3746" y="629.30" v="5670" z="1" s="M+H+3" />
        </MSPeaks>
      </Spectrum>
    </Compound>
    <Compound algo="FindByMolecularFeature">
      <Location m="460.3552" rt="16.689" y="50614" v="532878" />
      <Spectrum type="MFE" cpdAlgo="FindByMolecularFeature">
        <MSDetails p="+" />
        <Device type="TimeOfFlight" />
        <MSPeaks>
          <p rt="16.688" x="461.3625" y="50614.40" v="372744" z="1" s="M+H" />
          <p rt="16.692" x="462.3657" y="17268.82" v="130375" z="1" s="M+H+1" />
          <p rt="16.681" x="463.3679" y="3497.55" v="26085" z="1" s="M+H+2" />
          <p rt="16.696" x="464.3666" y="436.25" v="3674" z="1" s="M+H+3" />
        </MSPeaks>
      </Spectrum>
    </Compound>
    <Compound algo="FindByMolecularFeature">
      <Location m="284.2140" rt="16.783" y="83344" v="934514" />
      <Spectrum type="MFE" cpdAlgo="FindByMolecularFeature">
        <MSDetails p="+" />
        <Device type="TimeOfFlight" />
        <MSPeaks>
          <p rt="16.783" x="285.2213" y="83343.85" v="769648" z="1" s="M+H" />
          <p rt="16.783" x="286.2248" y="17886.73" v="164866" z="1" s="M+H+1" />
        </MSPeaks>
      </Spectrum>
    </Compound>
    <Compound algo="FindByMolecularFeature">
      <Location m="471.2445" rt="16.844" y="133903" v="1472264" />
      <Spectrum type="MFE" cpdAlgo="FindByMolecularFeature">
        <MSDetails p="+" />
        <Device type="TimeOfFlight" />
        <MSPeaks>
          <p rt="16.843" x="472.2517" y="133902.64" v="1036083" z="1" s="M+H" />
          <p rt="16.847" x="473.2549" y="42184.23" v="328565" z="1" s="M+H+1" />
          <p rt="16.848" x="474.2546" y="11126.71" v="85760" z="1" s="M+H+2" />
          <p rt="16.844" x="475.2554" y="2842.66" v="21855" z="1" s="M+H+3" />
        </MSPeaks>
      </Spectrum>
    </Compound>
    <Compound algo="FindByMolecularFeature">
      <Location m="294.2201" rt="16.856" y="662033" v="6044891" />
      <Spectrum type="MFE" cpdAlgo="FindByMolecularFeature">
        <MSDetails p="+" />
        <Device type="TimeOfFlight" />
        <MSPeaks>
          <p rt="16.856" x="295.2274" y="662033.25" v="4707667" z="1" s="M+H" />
          <p rt="16.854" x="296.2303" y="128965.64" v="917793" z="1" s="M+H+1" />
          <p rt="16.873" x="297.2371" y="18447.16" v="169109" z="1" s="M+H+2" />
          <p rt="16.867" x="298.2415" y="1423.98" v="11058" z="1" s="M+H+3" />
          <p rt="16.855" x="589.4464" y="14595.92" v="80890" z="1" s="2M+H" />
          <p rt="16.859" x="590.4502" y="6113.23" v="31293" z="1" s="2M+H+1" />
          <p rt="16.853" x="591.4519" y="1639.87" v="7449" z="1" s="2M+H+2" />
        </MSPeaks>
      </Spectrum>
    </Compound>
    <Compound algo="FindByMolecularFeature">
      <Location m="641.3509" rt="16.856" y="101905" v="1051364" />
      <Spectrum type="MFE" cpdAlgo="FindByMolecularFeature">
        <MSDetails p="+" />
        <Device type="TimeOfFlight" />
        <MSPeaks>
          <p rt="16.857" x="642.3582" y="101905.49" v="623970" z="1" s="M+H" />
          <p rt="16.855" x="643.3620" y="54019.38" v="332612" z="1" s="M+H+1" />
          <p rt="16.858" x="644.3670" y="15520.38" v="94782" z="1" s="M+H+2" />
        </MSPeaks>
      </Spectrum>
    </Compound>
    <Compound algo="FindByMolecularFeature">
      <Location m="276.2094" rt="16.857" y="2954769" v="25510486" />
      <Spectrum type="MFE" cpdAlgo="FindByMolecularFeature">
        <MSDetails p="+" />
        <Device type="TimeOfFlight" />
        <MSPeaks>
          <p rt="16.856" x="139.1128" y="5519.20" v="35465" z="2" s="M+2H" />
          <p rt="16.857" x="277.2167" y="2954768.75" v="21246710" z="1" sat="true" s="M+H" />
          <p rt="16.856" x="278.2202" y="572593.06" v="4122378" z="1" s="M+H+1" />
          <p rt="16.856" x="553.4245" y="6747.41" v="37840" z="1" s="2M+H" />
          <p rt="16.851" x="554.4276" y="2778.44" v="15127" z="1" s="2M+H+1" />
        </MSPeaks>
      </Spectrum>
    </Compound>
    <Compound algo="FindByMolecularFeature">
      <Location m="316.2008" rt="16.859" y="55979" v="462088" />
      <Spectrum type="MFE" cpdAlgo="FindByMolecularFeature">
        <MSDetails p="+" />
        <Device type="TimeOfFlight" />
        <MSPeaks>
          <p rt="16.859" x="317.2080" y="55978.68" v="397559" z="1" s="M+H" />
          <p rt="16.858" x="318.2112" y="9874.67" v="64529" z="1" s="M+H+1" />
        </MSPeaks>
      </Spectrum>
    </Compound>
    <Compound algo="FindByMolecularFeature">
      <Location m="120.0939" rt="16.860" y="69854" v="1441571" />
      <Spectrum type="MFE" cpdAlgo="FindByMolecularFeature">
        <MSDetails p="+" />
        <Device type="TimeOfFlight" />
        <MSPeaks>
          <p rt="16.863" x="121.1009" y="23178.19" v="156358" z="1" s="M+H" />
          <p rt="16.859" x="241.1951" y="69853.77" v="540277" z="1" s="2M+H" />
          <p rt="16.856" x="242.1987" y="13625.02" v="102329" z="1" s="2M+H+1" />
        </MSPeaks>
      </Spectrum>
    </Compound>
    <Compound algo="FindByMolecularFeature">
      <Location m="258.1984" rt="16.860" y="219251" v="2361114" />
      <Spectrum type="MFE" cpdAlgo="FindByMolecularFeature">
        <MSDetails p="+" />
        <Device type="TimeOfFlight" />
        <MSPeaks>
          <p rt="16.861" x="259.2057" y="219250.77" v="1983328" z="1" s="M+H" />
          <p rt="16.858" x="260.2090" y="39702.80" v="377785" z="1" s="M+H+1" />
        </MSPeaks>
      </Spectrum>
    </Compound>
    <Compound algo="FindByMolecularFeature">
      <Location m="220.1825" rt="16.860" y="54221" v="459848" />
      <Spectrum type="MFE" cpdAlgo="FindByMolecularFeature">
        <MSDetails p="+" />
        <Device type="TimeOfFlight" />
        <MSPeaks>
          <p rt="16.860" x="221.1898" y="54220.65" v="393116" z="1" s="M+H" />
          <p rt="16.861" x="222.1931" y="9234.60" v="66732" z="1" s="M+H+1" />
        </MSPeaks>
      </Spectrum>
    </Compound>
    <Compound algo="FindByMolecularFeature">
      <Location m="335.2462" rt="16.860" y="114641" v="1138144" />
      <Spectrum type="MFE" cpdAlgo="FindByMolecularFeature">
        <MSDetails p="+" />
        <Device type="TimeOfFlight" />
        <MSPeaks>
          <p rt="16.860" x="336.2535" y="114641.31" v="892453" z="1" s="M+H" />
          <p rt="16.862" x="337.2574" y="27100.59" v="211422" z="1" s="M+H+1" />
          <p rt="16.860" x="338.2612" y="4412.26" v="34269" z="1" s="M+H+2" />
        </MSPeaks>
      </Spectrum>
    </Compound>
    <Compound algo="FindByMolecularFeature">
      <Location m="236.1775" rt="16.861" y="104726" v="1025081" />
      <Spectrum type="MFE" cpdAlgo="FindByMolecularFeature">
        <MSDetails p="+" />
        <Device type="TimeOfFlight" />
        <MSPeaks>
          <p rt="16.861" x="237.1848" y="104725.66" v="820635" z="1" s="M+H" />
          <p rt="16.860" x="238.1883" y="19263.26" v="150174" z="1" s="M+H+1" />
          <p rt="16.850" x="239.1924" y="2078.39" v="18073" z="1" s="M+H+2" />
          <p rt="16.891" x="473.3602" y="1958.44" v="12919" z="1" s="2M+H" />
          <p rt="16.840" x="474.3655" y="691.08" v="5180" z="1" s="2M+H+1" />
        </MSPeaks>
      </Spectrum>
    </Compound>
    <Compound algo="FindByMolecularFeature">
      <Location m="393.1365" rt="16.861" y="74013" v="793234" />
      <Spectrum type="MFE" cpdAlgo="FindByMolecularFeature">
        <MSDetails p="+" />
        <Device type="TimeOfFlight" />
        <MSPeaks>
          <p rt="16.860" x="394.1438" y="74012.94" v="621350" z="1" s="M+H" />
          <p rt="16.860" x="395.1470" y="16809.96" v="146194" z="1" s="M+H+1" />
          <p rt="16.874" x="396.1517" y="3093.73" v="25690" z="1" s="M+H+2" />
        </MSPeaks>
      </Spectrum>
    </Compound>
    <Compound algo="FindByMolecularFeature">
      <Location m="370.2720" rt="16.861" y="79714" v="587417" />
      <Spectrum type="MFE" cpdAlgo="FindByMolecularFeature">
        <MSDetails p="+" />
        <Device type="TimeOfFlight" />
        <MSPeaks>
          <p rt="16.862" x="371.2793" y="79714.07" v="468955" z="1" s="M+H" />
          <p rt="16.861" x="372.2828" y="16764.02" v="96332" z="1" s="M+H+1" />
          <p rt="16.852" x="373.2843" y="3757.05" v="22130" z="1" s="M+H+2" />
        </MSPeaks>
      </Spectrum>
    </Compound>
    <Compound algo="FindByMolecularFeature">
      <Location m="352.2621" rt="16.862" y="527124" v="3974864" />
      <Spectrum type="MFE" cpdAlgo="FindByMolecularFeature">
        <MSDetails p="+" />
        <Device type="TimeOfFlight" />
        <MSPeaks>
          <p rt="16.861" x="353.2694" y="527123.75" v="3164744" z="1" s="M+H" />
          <p rt="16.866" x="354.2722" y="112192.34" v="725804" z="1" s="M+H+1" />
          <p rt="16.864" x="355.2757" y="12708.93" v="72712" z="1" s="M+H+2" />
          <p rt="16.866" x="356.2783" y="1788.86" v="11604" z="1" s="M+H+3" />
        </MSPeaks>
      </Spectrum>
    </Compound>
    <Compound algo="FindByMolecularFeature">
      <Location m="348.1385" rt="16.866" y="69537" v="1793106" />
      <Spectrum type="MFE" cpdAlgo="FindByMolecularFeature">
        <MSDetails p="+" />
        <Device type="TimeOfFlight" />
        <MSPeaks>
          <p rt="16.865" x="349.1458" y="50925.66" v="513336" z="1" s="M+H" />
          <p rt="16.873" x="350.1519" y="18362.29" v="168066" z="1" s="M+H+1" />
          <p rt="16.865" x="351.1469" y="69537.34" v="665270" z="1" s="M+H+2" />
          <p rt="16.867" x="352.1511" y="16042.53" v="171151" z="1" s="M+H+3" />
          <p rt="16.866" x="353.1432" y="27316.85" v="275283" z="1" s="M+H+4" />
        </MSPeaks>
      </Spectrum>
    </Compound>
    <Compound algo="FindByMolecularFeature">
      <Location m="278.2244" rt="16.883" y="328091" v="3530547" />
      <Spectrum type="MFE" cpdAlgo="FindByMolecularFeature">
        <MSDetails p="+" />
        <Device type="TimeOfFlight" />
        <MSPeaks>
          <p rt="16.883" x="279.2317" y="328090.94" v="2859705" z="1" s="M+H" />
          <p rt="16.883" x="280.2351" y="60692.30" v="533551" z="1" s="M+H+1" />
          <p rt="16.866" x="557.4555" y="6468.74" v="40825" z="1" s="2M+H" />
          <p rt="16.876" x="558.4578" y="2556.56" v="18376" z="1" s="2M+H+1" />
          <p rt="16.884" x="559.4707" y="1719.12" v="9445" z="1" s="2M+H+2" />
        </MSPeaks>
      </Spectrum>
    </Compound>
    <Compound algo="FindByMolecularFeature">
      <Location m="451.3148" rt="16.930" y="152653" v="1588753" />
      <Spectrum type="MFE" cpdAlgo="FindByMolecularFeature">
        <MSDetails p="+" />
        <Device type="TimeOfFlight" />
        <MSPeaks>
          <p rt="16.930" x="452.3221" y="152652.92" v="1246437" z="1" s="M+H" />
          <p rt="16.928" x="453.3255" y="35589.59" v="287274" z="1" s="M+H+1" />
          <p rt="16.934" x="454.3294" y="6766.55" v="55042" z="1" s="M+H+2" />
        </MSPeaks>
      </Spectrum>
    </Compound>
    <Compound algo="FindByMolecularFeature">
      <Location m="610.4208" rt="17.061" y="50274" v="549811" />
      <Spectrum type="MFE" cpdAlgo="FindByMolecularFeature">
        <MSDetails p="+" />
        <Device type="TimeOfFlight" />
        <MSPeaks>
          <p rt="17.063" x="611.4281" y="50273.76" v="359107" z="1" s="M+H" />
          <p rt="17.060" x="612.4313" y="20174.04" v="143507" z="1" s="M+H+1" />
          <p rt="17.060" x="613.4334" y="5863.17" v="43391" z="1" s="M+H+2" />
          <p rt="17.018" x="614.4338" y="547.00" v="3806" z="1" s="M+H+3" />
        </MSPeaks>
      </Spectrum>
    </Compound>
    <Compound algo="FindByMolecularFeature">
      <Location m="276.2094" rt="17.061" y="1662971" v="20070816" />
      <Spectrum type="MFE" cpdAlgo="FindByMolecularFeature">
        <MSDetails p="+" />
        <Device type="TimeOfFlight" />
        <MSPeaks>
          <p rt="17.062" x="277.2167" y="1662970.88" v="16933570" z="1" s="M+H" />
          <p rt="17.058" x="278.2199" y="333484.84" v="3137245" z="1" s="M+H+1" />
        </MSPeaks>
      </Spectrum>
    </Compound>
    <Compound algo="FindByMolecularFeature">
      <Location m="178.1357" rt="17.062" y="314741" v="2983131" />
      <Spectrum type="MFE" cpdAlgo="FindByMolecularFeature">
        <MSDetails p="+" />
        <Device type="TimeOfFlight" />
        <MSPeaks>
          <p rt="17.063" x="179.1430" y="314740.81" v="2627477" z="1" s="M+H" />
          <p rt="17.058" x="180.1464" y="43417.81" v="341572" z="1" s="M+H+1" />
          <p rt="17.046" x="181.1517" y="2711.24" v="14082" z="1" s="M+H+2" />
        </MSPeaks>
      </Spectrum>
    </Compound>
    <Compound algo="FindByMolecularFeature">
      <Location m="160.1251" rt="17.068" y="58574" v="617355" />
      <Spectrum type="MFE" cpdAlgo="FindByMolecularFeature">
        <MSDetails p="+" />
        <Device type="TimeOfFlight" />
        <MSPeaks>
          <p rt="17.068" x="161.1323" y="58574.28" v="547680" z="1" s="M+H" />
          <p rt="17.070" x="162.1356" y="7496.39" v="69675" z="1" s="M+H+1" />
        </MSPeaks>
      </Spectrum>
    </Compound>
    <Compound algo="FindByMolecularFeature">
      <Location m="280.2402" rt="17.191" y="105300" v="1214583" />
      <Spectrum type="MFE" cpdAlgo="FindByMolecularFeature">
        <MSDetails p="+" />
        <Device type="TimeOfFlight" />
        <MSPeaks>
          <p rt="17.191" x="281.2475" y="105299.52" v="1016466" z="1" s="M+H" />
          <p rt="17.192" x="282.2509" y="20931.04" v="198117" z="1" s="M+H+1" />
        </MSPeaks>
      </Spectrum>
    </Compound>
    <Compound algo="FindByMolecularFeature">
      <Location m="262.2296" rt="17.194" y="126864" v="1576359" />
      <Spectrum type="MFE" cpdAlgo="FindByMolecularFeature">
        <MSDetails p="+" />
        <Device type="TimeOfFlight" />
        <MSPeaks>
          <p rt="17.193" x="263.2369" y="126864.25" v="1254485" z="1" s="M+H" />
          <p rt="17.192" x="264.2401" y="26809.89" v="266396" z="1" s="M+H+1" />
          <p rt="17.217" x="265.2469" y="5594.31" v="45910" z="1" s="M+H+2" />
          <p rt="17.238" x="266.2533" y="1089.55" v="9568" z="1" s="M+H+3" />
        </MSPeaks>
      </Spectrum>
    </Compound>
    <Compound algo="FindByMolecularFeature">
      <Location m="329.2567" rt="17.225" y="135008" v="935865" />
      <Spectrum type="MFE" cpdAlgo="FindByMolecularFeature">
        <MSDetails p="+" />
        <Device type="TimeOfFlight" />
        <MSPeaks>
          <p rt="17.223" x="330.2640" y="135008.39" v="747367" z="1" s="M+H" />
          <p rt="17.229" x="331.2673" y="26486.79" v="161688" z="1" s="M+H+1" />
          <p rt="17.232" x="332.2711" y="3967.74" v="26810" z="1" s="M+H+2" />
        </MSPeaks>
      </Spectrum>
    </Compound>
    <Compound algo="FindByMolecularFeature">
      <Location m="334.2121" rt="17.225" y="111195" v="703799" />
      <Spectrum type="MFE" cpdAlgo="FindByMolecularFeature">
        <MSDetails p="+" />
        <Device type="TimeOfFlight" />
        <MSPeaks>
          <p rt="17.225" x="335.2194" y="111195.34" v="585400" z="1" s="M+H" />
          <p rt="17.227" x="336.2233" y="21978.70" v="118399" z="1" s="M+H+1" />
        </MSPeaks>
      </Spectrum>
    </Compound>
    <Compound algo="FindByMolecularFeature">
      <Location m="336.1761" rt="17.243" y="156375" v="1425930" />
      <Spectrum type="MFE" cpdAlgo="FindByMolecularFeature">
        <MSDetails p="+" />
        <Device type="TimeOfFlight" />
        <MSPeaks>
          <p rt="17.244" x="337.1834" y="156375.25" v="1155866" z="1" s="M+H" />
          <p rt="17.242" x="338.1865" y="35329.71" v="270064" z="1" s="M+H+1" />
        </MSPeaks>
      </Spectrum>
    </Compound>
    <Compound algo="FindByMolecularFeature">
      <Location m="376.1686" rt="17.244" y="92640" v="879714" />
      <Spectrum type="MFE" cpdAlgo="FindByMolecularFeature">
        <MSDetails p="+" />
        <Device type="TimeOfFlight" />
        <MSPeaks>
          <p rt="17.244" x="377.1758" y="92639.79" v="671444" z="1" s="M+H" />
          <p rt="17.244" x="378.1798" y="21043.35" v="159368" z="1" s="M+H+1" />
          <p rt="17.255" x="379.1783" y="6481.53" v="48903" z="1" s="M+H+2" />
        </MSPeaks>
      </Spectrum>
    </Compound>
    <Compound algo="FindByMolecularFeature">
      <Location m="321.2669" rt="17.295" y="110230" v="1052815" />
      <Spectrum type="MFE" cpdAlgo="FindByMolecularFeature">
        <MSDetails p="+" />
        <Device type="TimeOfFlight" />
        <MSPeaks>
          <p rt="17.295" x="322.2742" y="110229.95" v="842442" z="1" s="M+H" />
          <p rt="17.296" x="323.2775" y="24455.82" v="181316" z="1" s="M+H+1" />
          <p rt="17.297" x="324.2804" y="3552.34" v="29057" z="1" s="M+H+2" />
        </MSPeaks>
      </Spectrum>
    </Compound>
    <Compound algo="FindByMolecularFeature">
      <Location m="276.2094" rt="17.353" y="1689724" v="10585366" />
      <Spectrum type="MFE" cpdAlgo="FindByMolecularFeature">
        <MSDetails p="+" />
        <Device type="TimeOfFlight" />
        <MSPeaks>
          <p rt="17.350" x="277.2167" y="1689723.88" v="7668256" z="1" s="M+H" />
          <p rt="17.368" x="278.2199" y="337800.97" v="2917110" z="1" s="M+H+1" />
        </MSPeaks>
      </Spectrum>
    </Compound>
    <Compound algo="FindByMolecularFeature">
      <Location m="393.1391" rt="17.360" y="53363" v="537109" />
      <Spectrum type="MFE" cpdAlgo="FindByMolecularFeature">
        <MSDetails p="+" />
        <Device type="TimeOfFlight" />
        <MSPeaks>
          <p rt="17.359" x="394.1464" y="53363.11" v="412002" z="1" s="M+H" />
          <p rt="17.359" x="395.1504" y="11836.71" v="96342" z="1" s="M+H+1" />
          <p rt="17.376" x="396.1620" y="3350.27" v="28765" z="1" s="M+H+2" />
        </MSPeaks>
      </Spectrum>
    </Compound>
    <Compound algo="FindByMolecularFeature">
      <Location m="329.2567" rt="17.364" y="131685" v="1623582" />
      <Spectrum type="MFE" cpdAlgo="FindByMolecularFeature">
        <MSDetails p="+" />
        <Device type="TimeOfFlight" />
        <MSPeaks>
          <p rt="17.357" x="330.2640" y="131684.89" v="1205631" z="1" s="M+H" />
          <p rt="17.381" x="331.2661" y="41203.46" v="348771" z="1" s="M+H+1" />
          <p rt="17.391" x="332.2689" y="7848.82" v="61834" z="1" s="M+H+2" />
          <p rt="17.413" x="333.2767" y="783.33" v="7346" z="1" s="M+H+3" />
        </MSPeaks>
      </Spectrum>
    </Compound>
    <Compound algo="FindByMolecularFeature">
      <Location m="334.2121" rt="17.365" y="155629" v="1607036" />
      <Spectrum type="MFE" cpdAlgo="FindByMolecularFeature">
        <MSDetails p="+" />
        <Device type="TimeOfFlight" />
        <MSPeaks>
          <p rt="17.366" x="335.2194" y="155628.91" v="1344992" z="1" s="M+H" />
          <p rt="17.365" x="336.2228" y="30236.34" v="262044" z="1" s="M+H+1" />
        </MSPeaks>
      </Spectrum>
    </Compound>
    <Compound algo="FindByMolecularFeature">
      <Location m="294.2200" rt="17.366" y="1552820" v="14799811" />
      <Spectrum type="MFE" cpdAlgo="FindByMolecularFeature">
        <MSDetails p="+" />
        <Device type="TimeOfFlight" />
        <MSPeaks>
          <p rt="17.366" x="295.2273" y="1552820.25" v="12106182" z="1" s="M+H" />
          <p rt="17.367" x="296.2304" y="295815.91" v="2308694" z="1" s="M+H+1" />
          <p rt="17.367" x="297.2344" y="41601.19" v="363071" z="1" s="M+H+2" />
          <p rt="17.362" x="298.2384" y="2735.70" v="21864" z="1" s="M+H+3" />
        </MSPeaks>
      </Spectrum>
    </Compound>
    <Compound algo="FindByMolecularFeature">
      <Location m="248.2140" rt="17.367" y="153289" v="1504366" />
      <Spectrum type="MFE" cpdAlgo="FindByMolecularFeature">
        <MSDetails p="+" />
        <Device type="TimeOfFlight" />
        <MSPeaks>
          <p rt="17.367" x="249.2212" y="153289.19" v="1261246" z="1" s="M+H" />
          <p rt="17.366" x="250.2244" y="28877.80" v="225630" z="1" s="M+H+1" />
          <p rt="17.363" x="251.2300" y="2260.23" v="17490" z="1" s="M+H+2" />
        </MSPeaks>
      </Spectrum>
    </Compound>
    <Compound algo="FindByMolecularFeature">
      <Location m="316.2019" rt="17.378" y="482502" v="4332968" />
      <Spectrum type="MFE" cpdAlgo="FindByMolecularFeature">
        <MSDetails p="+" />
        <Device type="TimeOfFlight" />
        <MSPeaks>
          <p rt="17.378" x="317.2091" y="482501.63" v="3598689" z="1" s="M+H" />
          <p rt="17.377" x="318.2121" y="90711.94" v="680069" z="1" s="M+H+1" />
          <p rt="17.378" x="319.2166" y="8228.26" v="54210" z="1" s="M+H+2" />
        </MSPeaks>
      </Spectrum>
    </Compound>
    <Compound algo="FindByMolecularFeature">
      <Location m="258.1981" rt="17.670" y="52573" v="483027" />
      <Spectrum type="MFE" cpdAlgo="FindByMolecularFeature">
        <MSDetails p="+" />
        <Device type="TimeOfFlight" />
        <MSPeaks>
          <p rt="17.670" x="259.2054" y="52572.91" v="405791" z="1" s="M+H" />
          <p rt="17.673" x="260.2089" y="10018.86" v="77236" z="1" s="M+H+1" />
        </MSPeaks>
      </Spectrum>
    </Compound>
    <Compound algo="FindByMolecularFeature">
      <Location m="276.2095" rt="17.671" y="1477592" v="13507452" />
      <Spectrum type="MFE" cpdAlgo="FindByMolecularFeature">
        <MSDetails p="+" />
        <Device type="TimeOfFlight" />
        <MSPeaks>
          <p rt="17.671" x="139.1139" y="2028.71" v="9431" z="2" s="M+2H" />
          <p rt="17.671" x="277.2168" y="1477592.00" v="11072613" z="1" s="M+H" />
          <p rt="17.673" x="278.2199" y="296037.28" v="2225114" z="1" s="M+H+1" />
          <p rt="17.650" x="279.2288" y="24610.20" v="200294" z="1" s="M+H+2" />
        </MSPeaks>
      </Spectrum>
    </Compound>
    <Compound algo="FindByMolecularFeature">
      <Location m="294.2201" rt="17.672" y="1490575" v="13983990" />
      <Spectrum type="MFE" cpdAlgo="FindByMolecularFeature">
        <MSDetails p="+" />
        <Device type="TimeOfFlight" />
        <MSPeaks>
          <p rt="17.672" x="295.2274" y="1490575.25" v="11461432" z="1" s="M+H" />
          <p rt="17.672" x="296.2304" y="282946.59" v="2188168" z="1" s="M+H+1" />
          <p rt="17.673" x="297.2354" y="37889.74" v="308193" z="1" s="M+H+2" />
          <p rt="17.673" x="298.2400" y="3123.02" v="26197" z="1" s="M+H+3" />
        </MSPeaks>
      </Spectrum>
    </Compound>
    <Compound algo="FindByMolecularFeature">
      <Location m="248.2140" rt="17.673" y="104503" v="1008712" />
      <Spectrum type="MFE" cpdAlgo="FindByMolecularFeature">
        <MSDetails p="+" />
        <Device type="TimeOfFlight" />
        <MSPeaks>
          <p rt="17.673" x="249.2212" y="104502.67" v="830350" z="1" s="M+H" />
          <p rt="17.674" x="250.2245" y="19659.97" v="155501" z="1" s="M+H+1" />
          <p rt="17.650" x="251.2338" y="2375.17" v="22861" z="1" s="M+H+2" />
        </MSPeaks>
      </Spectrum>
    </Compound>
    <Compound algo="FindByMolecularFeature">
      <Location m="316.2020" rt="17.675" y="596180" v="6127122" />
      <Spectrum type="MFE" cpdAlgo="FindByMolecularFeature">
        <MSDetails p="+" />
        <Device type="TimeOfFlight" />
        <MSPeaks>
          <p rt="17.676" x="317.2093" y="596180.31" v="5063131" z="1" s="M+H" />
          <p rt="17.673" x="318.2122" y="112977.55" v="956797" z="1" s="M+H+1" />
          <p rt="17.671" x="319.2147" y="12661.27" v="107194" z="1" s="M+H+2" />
        </MSPeaks>
      </Spectrum>
    </Compound>
    <Compound algo="FindByMolecularFeature">
      <Location m="336.1604" rt="17.706" y="83422" v="2432259" />
      <Spectrum type="MFE" cpdAlgo="FindByMolecularFeature">
        <MSDetails p="+" />
        <Device type="TimeOfFlight" />
        <MSPeaks>
          <p rt="17.729" x="169.0854" y="1108.09" v="5303" z="2" s="M+2H" />
          <p rt="17.704" x="337.1677" y="83422.25" v="1479506" z="1" s="M+H" />
          <p rt="17.703" x="338.1707" y="17124.37" v="311044" z="1" s="M+H+1" />
          <p rt="17.706" x="339.1635" y="28984.92" v="453075" z="1" s="M+H+2" />
          <p rt="17.705" x="340.1664" y="7300.45" v="123418" z="1" s="M+H+3" />
          <p rt="17.743" x="341.1624" y="3790.24" v="59912" z="1" s="M+H+4" />
        </MSPeaks>
      </Spectrum>
    </Compound>
    <Compound algo="FindByMolecularFeature">
      <Location m="560.4813" rt="17.729" y="472956" v="4685552" />
      <Spectrum type="MFE" cpdAlgo="FindByMolecularFeature">
        <MSDetails p="+" />
        <Device type="TimeOfFlight" />
        <MSPeaks>
          <p rt="17.729" x="561.4886" y="472956.06" v="3245603" z="1" s="M+H" />
          <p rt="17.731" x="562.4916" y="179498.16" v="1153434" z="1" s="M+H+1" />
          <p rt="17.728" x="563.4945" y="36164.73" v="248016" z="1" s="M+H+2" />
          <p rt="17.725" x="564.4977" y="5572.18" v="34529" z="1" s="M+H+3" />
          <p rt="17.718" x="565.4992" y="640.61" v="3970" z="1" s="M+H+4" />
        </MSPeaks>
      </Spectrum>
    </Compound>
    <Compound algo="FindByMolecularFeature">
      <Location m="650.4192" rt="17.733" y="50635" v="1068854" />
      <Spectrum type="MFE" cpdAlgo="FindByMolecularFeature">
        <MSDetails p="+" />
        <Device type="TimeOfFlight" />
        <MSPeaks>
          <p rt="17.735" x="651.4265" y="31809.67" v="224182" z="1" s="M+H" />
          <p rt="17.707" x="652.4301" y="12616.94" v="136368" z="1" s="M+H+1" />
          <p rt="17.734" x="653.4288" y="50634.78" v="376858" z="1" s="M+H+2" />
          <p rt="17.736" x="654.4311" y="21831.64" v="159193" z="1" s="M+H+3" />
          <p rt="17.738" x="655.4259" y="23561.35" v="172252" z="1" s="M+H+4" />
        </MSPeaks>
      </Spectrum>
    </Compound>
    <Compound algo="FindByMolecularFeature">
      <Location m="279.0557" rt="17.767" y="86628" v="1039524" />
      <Spectrum type="MFE" cpdAlgo="FindByMolecularFeature">
        <MSDetails p="+" />
        <Device type="TimeOfFlight" />
        <MSPeaks>
          <p rt="17.767" x="280.0630" y="86627.95" v="869785" z="1" s="M+H" />
          <p rt="17.765" x="281.0663" y="15089.22" v="147899" z="1" s="M+H+1" />
          <p rt="17.774" x="282.0693" y="2281.59" v="21839" z="1" s="M+H+2" />
        </MSPeaks>
      </Spectrum>
    </Compound>
    <Compound algo="FindByMolecularFeature">
      <Location m="278.1520" rt="17.942" y="87454" v="1158007" />
      <Spectrum type="MFE" cpdAlgo="FindByMolecularFeature">
        <MSDetails p="+" />
        <Device type="TimeOfFlight" />
        <MSPeaks>
          <p rt="17.941" x="279.1593" y="87454.10" v="918793" z="1" s="M+H" />
          <p rt="17.944" x="280.1626" y="15237.65" v="199028" z="1" s="M+H+1" />
          <p rt="17.951" x="281.1661" y="2893.19" v="40185" z="1" s="M+H+2" />
        </MSPeaks>
      </Spectrum>
    </Compound>
    <Compound algo="FindByMolecularFeature">
      <Location m="148.0160" rt="17.952" y="200013" v="2903211" />
      <Spectrum type="MFE" cpdAlgo="FindByMolecularFeature">
        <MSDetails p="+" />
        <Device type="TimeOfFlight" />
        <MSPeaks>
          <p rt="17.951" x="149.0232" y="200012.55" v="2672078" z="1" s="M+H" />
          <p rt="17.951" x="150.0266" y="16679.01" v="199301" z="1" s="M+H+1" />
          <p rt="17.988" x="151.0335" y="3725.67" v="31833" z="1" s="M+H+2" />
        </MSPeaks>
      </Spectrum>
    </Compound>
    <Compound algo="FindByMolecularFeature">
      <Location m="300.1339" rt="17.956" y="67741" v="965996" />
      <Spectrum type="MFE" cpdAlgo="FindByMolecularFeature">
        <MSDetails p="+" />
        <Device type="TimeOfFlight" />
        <MSPeaks>
          <p rt="17.956" x="301.1412" y="67741.33" v="779996" z="1" s="M+H" />
          <p rt="17.953" x="302.1446" y="12570.75" v="161294" z="1" s="M+H+1" />
          <p rt="17.967" x="303.1487" y="2159.18" v="24706" z="1" s="M+H+2" />
        </MSPeaks>
      </Spectrum>
    </Compound>
    <Compound algo="FindByMolecularFeature">
      <Location m="296.2355" rt="18.073" y="268197" v="2480335" />
      <Spectrum type="MFE" cpdAlgo="FindByMolecularFeature">
        <MSDetails p="+" />
        <Device type="TimeOfFlight" />
        <MSPeaks>
          <p rt="18.071" x="297.2428" y="268196.72" v="1958212" z="1" s="M+H" />
          <p rt="18.078" x="298.2463" y="56386.03" v="482219" z="1" s="M+H+1" />
          <p rt="18.071" x="299.2500" y="5677.31" v="39905" z="1" s="M+H+2" />
        </MSPeaks>
      </Spectrum>
    </Compound>
    <Compound algo="FindByMolecularFeature">
      <Location m="278.2252" rt="18.076" y="593449" v="5765476" />
      <Spectrum type="MFE" cpdAlgo="FindByMolecularFeature">
        <MSDetails p="+" />
        <Device type="TimeOfFlight" />
        <MSPeaks>
          <p rt="18.076" x="279.2325" y="593449.44" v="4721530" z="1" s="M+H" />
          <p rt="18.075" x="280.2354" y="126688.93" v="1007615" z="1" s="M+H+1" />
          <p rt="18.074" x="281.2423" y="6834.83" v="36332" z="1" s="M+H+2" />
        </MSPeaks>
      </Spectrum>
    </Compound>
    <Compound algo="FindByMolecularFeature">
      <Location m="382.1971" rt="18.106" y="172167" v="1757993" />
      <Spectrum type="MFE" cpdAlgo="FindByMolecularFeature">
        <MSDetails p="+" />
        <Device type="TimeOfFlight" />
        <MSPeaks>
          <p rt="18.107" x="383.2044" y="172166.86" v="1430404" z="1" s="M+H" />
          <p rt="18.104" x="384.2075" y="34661.16" v="273822" z="1" s="M+H+1" />
          <p rt="18.103" x="385.2103" y="6184.51" v="49027" z="1" s="M+H+2" />
          <p rt="18.112" x="386.2128" y="604.62" v="4740" z="1" s="M+H+3" />
        </MSPeaks>
      </Spectrum>
    </Compound>
    <Compound algo="FindByMolecularFeature">
      <Location m="360.2149" rt="18.107" y="105917" v="1120120" />
      <Spectrum type="MFE" cpdAlgo="FindByMolecularFeature">
        <MSDetails p="+" />
        <Device type="TimeOfFlight" />
        <MSPeaks>
          <p rt="18.106" x="361.2222" y="105917.17" v="908287" z="1" s="M+H" />
          <p rt="18.108" x="362.2258" y="21758.76" v="183709" z="1" s="M+H+1" />
          <p rt="18.115" x="363.2284" y="3282.20" v="23932" z="1" s="M+H+2" />
          <p rt="18.082" x="364.2276" y="268.35" v="4191" z="1" s="M+H+3" />
        </MSPeaks>
      </Spectrum>
    </Compound>
    <Compound algo="FindByMolecularFeature">
      <Location m="250.2296" rt="18.125" y="83351" v="1091558" />
      <Spectrum type="MFE" cpdAlgo="FindByMolecularFeature">
        <MSDetails p="+" />
        <Device type="TimeOfFlight" />
        <MSPeaks>
          <p rt="18.127" x="251.2368" y="83350.57" v="915539" z="1" s="M+H" />
          <p rt="18.117" x="252.2401" y="15007.88" v="162954" z="1" s="M+H+1" />
          <p rt="18.107" x="253.2475" y="1320.76" v="13065" z="1" s="M+H+2" />
        </MSPeaks>
      </Spectrum>
    </Compound>
    <Compound algo="FindByMolecularFeature">
      <Location m="168.1150" rt="18.223" y="76757" v="693062" />
      <Spectrum type="MFE" cpdAlgo="FindByMolecularFeature">
        <MSDetails p="+" />
        <Device type="TimeOfFlight" />
        <MSPeaks>
          <p rt="18.223" x="169.1222" y="76756.58" v="614753" z="1" s="M+H" />
          <p rt="18.226" x="170.1254" y="9171.90" v="78309" z="1" s="M+H+1" />
        </MSPeaks>
      </Spectrum>
    </Compound>
    <Compound algo="FindByMolecularFeature">
      <Location m="227.2250" rt="18.305" y="233920" v="2450469" />
      <Spectrum type="MFE" cpdAlgo="FindByMolecularFeature">
        <MSDetails p="+" />
        <Device type="TimeOfFlight" />
        <MSPeaks>
          <p rt="18.305" x="228.2323" y="233920.28" v="2093048" z="1" s="M+H" />
          <p rt="18.302" x="229.2355" y="35945.63" v="323180" z="1" s="M+H+1" />
          <p rt="18.317" x="230.2446" y="3292.17" v="34241" z="1" s="M+H+2" />
        </MSPeaks>
      </Spectrum>
    </Compound>
    <Compound algo="FindByMolecularFeature">
      <Location m="182.1311" rt="18.426" y="968131" v="8146835" />
      <Spectrum type="MFE" cpdAlgo="FindByMolecularFeature">
        <MSDetails p="+" />
        <Device type="TimeOfFlight" />
        <MSPeaks>
          <p rt="18.426" x="183.1384" y="968131.19" v="7200040" z="1" s="M+H" />
          <p rt="18.425" x="184.1414" y="118053.52" v="872879" z="1" s="M+H+1" />
          <p rt="18.428" x="185.1440" y="9995.23" v="73917" z="1" s="M+H+2" />
        </MSPeaks>
      </Spectrum>
    </Compound>
    <Compound algo="FindByMolecularFeature">
      <Location m="250.2302" rt="18.457" y="766850" v="10562303" />
      <Spectrum type="MFE" cpdAlgo="FindByMolecularFeature">
        <MSDetails p="+" />
        <Device type="TimeOfFlight" />
        <MSPeaks>
          <p rt="18.458" x="251.2375" y="766850.13" v="8794401" z="1" s="M+H" />
          <p rt="18.455" x="252.2403" y="139996.95" v="1604461" z="1" s="M+H+1" />
          <p rt="18.456" x="253.2437" y="14340.35" v="157030" z="1" s="M+H+2" />
          <p rt="18.434" x="254.2477" y="576.10" v="6411" z="1" s="M+H+3" />
        </MSPeaks>
      </Spectrum>
    </Compound>
    <Compound algo="FindByMolecularFeature">
      <Location m="296.2358" rt="18.487" y="1736353" v="24957152" />
      <Spectrum type="MFE" cpdAlgo="FindByMolecularFeature">
        <MSDetails p="+" />
        <Device type="TimeOfFlight" />
        <MSPeaks>
          <p rt="18.487" x="297.2430" y="1736353.00" v="20375662" z="1" s="M+H" />
          <p rt="18.486" x="298.2462" y="343282.88" v="4029779" z="1" s="M+H+1" />
          <p rt="18.484" x="299.2490" y="41622.00" v="492007" z="1" s="M+H+2" />
          <p rt="18.483" x="300.2521" y="4705.43" v="59704" z="1" s="M+H+3" />
        </MSPeaks>
      </Spectrum>
    </Compound>
    <Compound algo="FindByMolecularFeature">
      <Location m="645.3825" rt="18.497" y="94793" v="1599599" />
      <Spectrum type="MFE" cpdAlgo="FindByMolecularFeature">
        <MSDetails p="+" />
        <Device type="TimeOfFlight" />
        <MSPeaks>
          <p rt="18.497" x="646.3897" y="94793.46" v="878696" z="1" s="M+H" />
          <p rt="18.496" x="647.3943" y="59535.98" v="550792" z="1" s="M+H+1" />
          <p rt="18.498" x="648.3983" y="18287.00" v="170110" z="1" s="M+H+2" />
        </MSPeaks>
      </Spectrum>
    </Compound>
    <Compound algo="FindByMolecularFeature">
      <Location m="648.3905" rt="18.500" y="55361" v="890136" />
      <Spectrum type="MFE" cpdAlgo="FindByMolecularFeature">
        <MSDetails p="+" />
        <Device type="TimeOfFlight" />
        <MSPeaks>
          <p rt="18.497" x="649.3977" y="55361.20" v="521591" z="1" s="M+H" />
          <p rt="18.493" x="650.4017" y="21550.38" v="203765" z="1" s="M+H+1" />
          <p rt="18.513" x="651.3961" y="22864.39" v="164780" z="1" s="M+H+2" />
        </MSPeaks>
      </Spectrum>
    </Compound>
    <Compound algo="FindByMolecularFeature">
      <Location m="395.1565" rt="18.501" y="136431" v="2077070" />
      <Spectrum type="MFE" cpdAlgo="FindByMolecularFeature">
        <MSDetails p="+" />
        <Device type="TimeOfFlight" />
        <MSPeaks>
          <p rt="18.500" x="396.1638" y="136430.58" v="1678906" z="1" s="M+H" />
          <p rt="18.501" x="397.1646" y="31798.34" v="398164" z="1" s="M+H+1" />
        </MSPeaks>
      </Spectrum>
    </Compound>
    <Compound algo="FindByMolecularFeature">
      <Location m="391.1811" rt="18.511" y="104173" v="2557304" />
      <Spectrum type="MFE" cpdAlgo="FindByMolecularFeature">
        <MSDetails p="+" />
        <Device type="TimeOfFlight" />
        <MSPeaks>
          <p rt="18.464" x="196.5983" y="5110.35" v="59282" z="2" s="M+2H" />
          <p rt="18.467" x="197.0968" y="2162.39" v="23914" z="2" s="M+2H+1" />
          <p rt="18.490" x="392.1883" y="41281.80" v="548671" z="1" s="M+H" />
          <p rt="18.489" x="393.1916" y="10031.54" v="132998" z="1" s="M+H+1" />
          <p rt="18.502" x="394.1887" y="104173.05" v="1386778" z="1" s="M+H+2" />
          <p rt="18.499" x="395.1920" y="25879.44" v="340489" z="1" s="M+H+3" />
          <p rt="18.588" x="396.1797" y="4989.73" v="65173" z="1" s="M+H+4" />
        </MSPeaks>
      </Spectrum>
    </Compound>
    <Compound algo="FindByMolecularFeature">
      <Location m="318.2179" rt="18.513" y="1149130" v="15057267" />
      <Spectrum type="MFE" cpdAlgo="FindByMolecularFeature">
        <MSDetails p="+" />
        <Device type="TimeOfFlight" />
        <MSPeaks>
          <p rt="18.514" x="319.2252" y="1149130.25" v="12105734" z="1" s="M+H" />
          <p rt="18.513" x="320.2280" y="231150.08" v="2455946" z="1" s="M+H+1" />
          <p rt="18.511" x="321.2311" y="25044.65" v="261552" z="1" s="M+H+2" />
          <p rt="18.515" x="322.2339" y="2603.45" v="26920" z="1" s="M+H+3" />
          <p rt="18.489" x="637.4407" y="5429.04" v="62800" z="1" s="2M+H" />
          <p rt="18.489" x="638.4480" y="2730.24" v="29388" z="1" s="2M+H+1" />
          <p rt="18.534" x="639.4412" y="1206.60" v="11369" z="1" s="2M+H+2" />
        </MSPeaks>
      </Spectrum>
    </Compound>
    <Compound algo="FindByMolecularFeature">
      <Location m="614.4525" rt="18.517" y="140503" v="1767857" />
      <Spectrum type="MFE" cpdAlgo="FindByMolecularFeature">
        <MSDetails p="+" />
        <Device type="TimeOfFlight" />
        <MSPeaks>
          <p rt="18.519" x="615.4598" y="140502.91" v="1143344" z="1" s="M+H" />
          <p rt="18.522" x="616.4628" y="56401.25" v="428204" z="1" s="M+H+1" />
          <p rt="18.487" x="617.4630" y="13555.03" v="149076" z="1" s="M+H+2" />
          <p rt="18.514" x="618.4471" y="3160.52" v="45501" z="1" s="M+H+3" />
          <p rt="18.481" x="619.4686" y="162.89" v="1733" z="1" s="M+H+4" />
        </MSPeaks>
      </Spectrum>
    </Compound>
    <Compound algo="FindByMolecularFeature">
      <Location m="232.2190" rt="18.527" y="133336" v="1448642" />
      <Spectrum type="MFE" cpdAlgo="FindByMolecularFeature">
        <MSDetails p="+" />
        <Device type="TimeOfFlight" />
        <MSPeaks>
          <p rt="18.527" x="233.2263" y="133336.16" v="1205753" z="1" s="M+H" />
          <p rt="18.525" x="234.2294" y="24309.48" v="220080" z="1" s="M+H+1" />
          <p rt="18.515" x="235.2345" y="2802.35" v="22809" z="1" s="M+H+2" />
        </MSPeaks>
      </Spectrum>
    </Compound>
    <Compound algo="FindByMolecularFeature">
      <Location m="278.2251" rt="18.527" y="3095976" v="32015658" />
      <Spectrum type="MFE" cpdAlgo="FindByMolecularFeature">
        <MSDetails p="+" />
        <Device type="TimeOfFlight" />
        <MSPeaks>
          <p rt="18.527" x="279.2323" y="3095976.25" v="26294688" z="1" sat="true" s="M+H" />
          <p rt="18.527" x="280.2359" y="609136.00" v="5198952" z="1" s="M+H+1" />
          <p rt="18.526" x="281.2391" y="58566.63" v="478201" z="1" s="M+H+2" />
          <p rt="18.538" x="282.2431" y="4966.45" v="43819" z="1" s="M+H+3" />
        </MSPeaks>
      </Spectrum>
    </Compound>
    <Compound algo="FindByMolecularFeature">
      <Location m="242.2034" rt="18.527" y="67941" v="636905" />
      <Spectrum type="MFE" cpdAlgo="FindByMolecularFeature">
        <MSDetails p="+" />
        <Device type="TimeOfFlight" />
        <MSPeaks>
          <p rt="18.527" x="243.2107" y="67941.36" v="529764" z="1" s="M+H" />
          <p rt="18.529" x="244.2142" y="13553.75" v="107142" z="1" s="M+H+1" />
        </MSPeaks>
      </Spectrum>
    </Compound>
    <Compound algo="FindByMolecularFeature">
      <Location m="260.2142" rt="18.531" y="248490" v="2502924" />
      <Spectrum type="MFE" cpdAlgo="FindByMolecularFeature">
        <MSDetails p="+" />
        <Device type="TimeOfFlight" />
        <MSPeaks>
          <p rt="18.529" x="261.2215" y="248489.53" v="2070534" z="1" s="M+H" />
          <p rt="18.529" x="262.2246" y="44431.32" v="376489" z="1" s="M+H+1" />
          <p rt="18.604" x="263.2357" y="6511.23" v="55902" z="1" s="M+H+2" />
        </MSPeaks>
      </Spectrum>
    </Compound>
    <Compound algo="FindByMolecularFeature">
      <Location m="352.2615" rt="18.662" y="60161" v="558166" />
      <Spectrum type="MFE" cpdAlgo="FindByMolecularFeature">
        <MSDetails p="+" />
        <Device type="TimeOfFlight" />
        <MSPeaks>
          <p rt="18.661" x="353.2688" y="60160.50" v="458690" z="1" s="M+H" />
          <p rt="18.664" x="354.2723" y="13159.64" v="99476" z="1" s="M+H+1" />
        </MSPeaks>
      </Spectrum>
    </Compound>
    <Compound algo="FindByMolecularFeature">
      <Location m="327.2565" rt="18.669" y="100222" v="1060668" />
      <Spectrum type="MFE" cpdAlgo="FindByMolecularFeature">
        <MSDetails p="+" />
        <Device type="TimeOfFlight" />
        <MSPeaks>
          <p rt="18.669" x="328.2637" y="100222.44" v="830953" z="1" s="M+H" />
          <p rt="18.669" x="329.2671" y="24742.52" v="202885" z="1" s="M+H+1" />
          <p rt="18.674" x="330.2720" y="3348.19" v="26829" z="1" s="M+H+2" />
        </MSPeaks>
      </Spectrum>
    </Compound>
    <Compound algo="FindByMolecularFeature">
      <Location m="323.2827" rt="18.790" y="409796" v="4253380" />
      <Spectrum type="MFE" cpdAlgo="FindByMolecularFeature">
        <MSDetails p="+" />
        <Device type="TimeOfFlight" />
        <MSPeaks>
          <p rt="18.791" x="324.2900" y="409795.84" v="3357717" z="1" s="M+H" />
          <p rt="18.790" x="325.2931" y="95808.13" v="788633" z="1" s="M+H+1" />
          <p rt="18.789" x="326.2963" y="12056.97" v="99711" z="1" s="M+H+2" />
          <p rt="18.789" x="327.2968" y="649.93" v="5186" z="1" s="M+H+3" />
          <p rt="18.794" x="647.5712" y="637.52" v="1066" z="1" s="2M+H" />
        </MSPeaks>
      </Spectrum>
    </Compound>
    <Compound algo="FindByMolecularFeature">
      <Location m="296.2354" rt="18.827" y="174218" v="1648040" />
      <Spectrum type="MFE" cpdAlgo="FindByMolecularFeature">
        <MSDetails p="+" />
        <Device type="TimeOfFlight" />
        <MSPeaks>
          <p rt="18.827" x="297.2427" y="174218.16" v="1322751" z="1" s="M+H" />
          <p rt="18.827" x="298.2459" y="37992.72" v="290989" z="1" s="M+H+1" />
          <p rt="18.834" x="299.2492" y="3769.26" v="29848" z="1" s="M+H+2" />
          <p rt="18.802" x="300.2515" y="603.00" v="4453" z="1" s="M+H+3" />
        </MSPeaks>
      </Spectrum>
    </Compound>
    <Compound algo="FindByMolecularFeature">
      <Location m="232.2189" rt="18.828" y="83363" v="823463" />
      <Spectrum type="MFE" cpdAlgo="FindByMolecularFeature">
        <MSDetails p="+" />
        <Device type="TimeOfFlight" />
        <MSPeaks>
          <p rt="18.828" x="233.2262" y="83363.22" v="675865" z="1" s="M+H" />
          <p rt="18.827" x="234.2295" y="16127.76" v="132538" z="1" s="M+H+1" />
          <p rt="18.831" x="235.2344" y="2121.78" v="15060" z="1" s="M+H+2" />
        </MSPeaks>
      </Spectrum>
    </Compound>
    <Compound algo="FindByMolecularFeature">
      <Location m="599.4610" rt="18.846" y="66056" v="1385477" />
      <Spectrum type="MFE" cpdAlgo="FindByMolecularFeature">
        <MSDetails p="+" />
        <Device type="TimeOfFlight" />
        <MSPeaks>
          <p rt="18.846" x="600.4683" y="66056.43" v="974342" z="1" s="M+H" />
          <p rt="18.846" x="601.4716" y="21914.06" v="323709" z="1" s="M+H+1" />
          <p rt="18.852" x="602.4724" y="5857.65" v="81075" z="1" s="M+H+2" />
          <p rt="18.829" x="603.4716" y="458.79" v="6350" z="1" s="M+H+3" />
        </MSPeaks>
      </Spectrum>
    </Compound>
    <Compound algo="FindByMolecularFeature">
      <Location m="555.4349" rt="18.927" y="94415" v="1852876" />
      <Spectrum type="MFE" cpdAlgo="FindByMolecularFeature">
        <MSDetails p="+" />
        <Device type="TimeOfFlight" />
        <MSPeaks>
          <p rt="18.927" x="556.4421" y="94414.52" v="1312834" z="1" s="M+H" />
          <p rt="18.928" x="557.4455" y="30808.26" v="419531" z="1" s="M+H+1" />
          <p rt="18.929" x="558.4468" y="7494.19" v="106431" z="1" s="M+H+2" />
          <p rt="18.932" x="559.4477" y="1038.33" v="14081" z="1" s="M+H+3" />
        </MSPeaks>
      </Spectrum>
    </Compound>
    <Compound algo="FindByMolecularFeature">
      <Location m="260.2141" rt="18.966" y="77137" v="814429" />
      <Spectrum type="MFE" cpdAlgo="FindByMolecularFeature">
        <MSDetails p="+" />
        <Device type="TimeOfFlight" />
        <MSPeaks>
          <p rt="18.966" x="261.2213" y="77136.78" v="690007" z="1" s="M+H" />
          <p rt="18.965" x="262.2245" y="15005.63" v="124421" z="1" s="M+H+1" />
        </MSPeaks>
      </Spectrum>
    </Compound>
    <Compound algo="FindByMolecularFeature">
      <Location m="352.2617" rt="18.976" y="301706" v="2824989" />
      <Spectrum type="MFE" cpdAlgo="FindByMolecularFeature">
        <MSDetails p="+" />
        <Device type="TimeOfFlight" />
        <MSPeaks>
          <p rt="18.976" x="353.2690" y="301705.53" v="2270170" z="1" s="M+H" />
          <p rt="18.976" x="354.2721" y="64119.94" v="480306" z="1" s="M+H+1" />
          <p rt="18.981" x="355.2779" y="8862.73" v="65668" z="1" s="M+H+2" />
          <p rt="18.938" x="356.2865" y="1036.47" v="8845" z="1" s="M+H+3" />
        </MSPeaks>
      </Spectrum>
    </Compound>
    <Compound algo="FindByMolecularFeature">
      <Location m="374.2435" rt="18.983" y="75888" v="786611" />
      <Spectrum type="MFE" cpdAlgo="FindByMolecularFeature">
        <MSDetails p="+" />
        <Device type="TimeOfFlight" />
        <MSPeaks>
          <p rt="18.983" x="375.2508" y="75888.04" v="637585" z="1" s="M+H" />
          <p rt="18.982" x="376.2543" y="17863.10" v="149025" z="1" s="M+H+1" />
        </MSPeaks>
      </Spectrum>
    </Compound>
    <Compound algo="FindByMolecularFeature">
      <Location m="264.2451" rt="18.988" y="64580" v="602324" />
      <Spectrum type="MFE" cpdAlgo="FindByMolecularFeature">
        <MSDetails p="+" />
        <Device type="TimeOfFlight" />
        <MSPeaks>
          <p rt="18.988" x="265.2524" y="64580.48" v="505660" z="1" s="M+H" />
          <p rt="18.987" x="266.2557" y="12204.97" v="96664" z="1" s="M+H+1" />
        </MSPeaks>
      </Spectrum>
    </Compound>
    <Compound algo="FindByMolecularFeature">
      <Location m="282.2558" rt="18.989" y="95244" v="938052" />
      <Spectrum type="MFE" cpdAlgo="FindByMolecularFeature">
        <MSDetails p="+" />
        <Device type="TimeOfFlight" />
        <MSPeaks>
          <p rt="18.989" x="283.2631" y="95243.57" v="744810" z="1" s="M+H" />
          <p rt="18.987" x="284.2665" y="21144.04" v="160879" z="1" s="M+H+1" />
          <p rt="18.996" x="285.2672" y="3961.37" v="31289" z="1" s="M+H+2" />
          <p rt="18.989" x="286.2672" y="142.98" v="1073" z="1" s="M+H+3" />
        </MSPeaks>
      </Spectrum>
    </Compound>
    <Compound algo="FindByMolecularFeature">
      <Location m="511.4086" rt="19.008" y="116886" v="2262458" />
      <Spectrum type="MFE" cpdAlgo="FindByMolecularFeature">
        <MSDetails p="+" />
        <Device type="TimeOfFlight" />
        <MSPeaks>
          <p rt="19.008" x="512.4159" y="116886.39" v="1667871" z="1" s="M+H" />
          <p rt="19.006" x="513.4191" y="32905.71" v="469456" z="1" s="M+H+1" />
          <p rt="19.011" x="514.4204" y="7734.51" v="109434" z="1" s="M+H+2" />
          <p rt="19.017" x="515.4210" y="1129.95" v="15697" z="1" s="M+H+3" />
        </MSPeaks>
      </Spectrum>
    </Compound>
    <Compound algo="FindByMolecularFeature">
      <Location m="253.2410" rt="19.013" y="635942" v="6641450" />
      <Spectrum type="MFE" cpdAlgo="FindByMolecularFeature">
        <MSDetails p="+" />
        <Device type="TimeOfFlight" />
        <MSPeaks>
          <p rt="19.014" x="254.2483" y="635942.25" v="5534014" z="1" s="M+H" />
          <p rt="19.013" x="255.2513" y="110843.94" v="968017" z="1" s="M+H+1" />
          <p rt="19.013" x="256.2548" y="11993.47" v="97094" z="1" s="M+H+2" />
          <p rt="19.018" x="257.2566" y="664.68" v="5380" z="1" s="M+H+3" />
          <p rt="19.013" x="507.4875" y="3065.83" v="16239" z="1" s="2M+H" />
          <p rt="19.017" x="508.4903" y="1042.42" v="2234" z="1" s="2M+H+1" />
        </MSPeaks>
      </Spectrum>
    </Compound>
    <Compound algo="FindByMolecularFeature">
      <Location m="467.3824" rt="19.085" y="113875" v="2209029" />
      <Spectrum type="MFE" cpdAlgo="FindByMolecularFeature">
        <MSDetails p="+" />
        <Device type="TimeOfFlight" />
        <MSPeaks>
          <p rt="19.085" x="468.3897" y="113875.20" v="1657162" z="1" s="M+H" />
          <p rt="19.082" x="469.3930" y="31647.92" v="454957" z="1" s="M+H+1" />
          <p rt="19.090" x="470.3942" y="6315.61" v="87040" z="1" s="M+H+2" />
          <p rt="19.107" x="471.3949" y="721.96" v="9870" z="1" s="M+H+3" />
        </MSPeaks>
      </Spectrum>
    </Compound>
    <Compound algo="FindByMolecularFeature">
      <Location m="423.3563" rt="19.155" y="84776" v="1681824" />
      <Spectrum type="MFE" cpdAlgo="FindByMolecularFeature">
        <MSDetails p="+" />
        <Device type="TimeOfFlight" />
        <MSPeaks>
          <p rt="19.156" x="424.3635" y="84776.11" v="1266714" z="1" s="M+H" />
          <p rt="19.153" x="425.3671" y="23556.90" v="344842" z="1" s="M+H+1" />
          <p rt="19.159" x="426.3684" y="4739.60" v="70268" z="1" s="M+H+2" />
        </MSPeaks>
      </Spectrum>
    </Compound>
    <Compound algo="FindByMolecularFeature">
      <Location m="365.2931" rt="19.182" y="95986" v="1008521" />
      <Spectrum type="MFE" cpdAlgo="FindByMolecularFeature">
        <MSDetails p="+" />
        <Device type="TimeOfFlight" />
        <MSPeaks>
          <p rt="19.183" x="366.3004" y="95985.89" v="757926" z="1" s="M+H" />
          <p rt="19.182" x="367.3032" y="26318.78" v="210044" z="1" s="M+H+1" />
          <p rt="19.183" x="368.3075" y="4516.46" v="40552" z="1" s="M+H+2" />
        </MSPeaks>
      </Spectrum>
    </Compound>
    <Compound algo="FindByMolecularFeature">
      <Location m="506.3609" rt="19.193" y="59279" v="745990" />
      <Spectrum type="MFE" cpdAlgo="FindByMolecularFeature">
        <MSDetails p="+" />
        <Device type="TimeOfFlight" />
        <MSPeaks>
          <p rt="19.193" x="507.3682" y="59279.22" v="531645" z="1" s="M+H" />
          <p rt="19.196" x="508.3722" y="19349.07" v="181955" z="1" s="M+H+1" />
          <p rt="19.182" x="509.3641" y="7236.79" v="32391" z="1" s="M+H+2" />
        </MSPeaks>
      </Spectrum>
    </Compound>
    <Compound algo="FindByMolecularFeature">
      <Location m="326.2223" rt="19.214" y="55610" v="614537" />
      <Spectrum type="MFE" cpdAlgo="FindByMolecularFeature">
        <MSDetails p="+" />
        <Device type="TimeOfFlight" />
        <MSPeaks>
          <p rt="19.215" x="327.2296" y="55610.31" v="486140" z="1" s="M+H" />
          <p rt="19.210" x="328.2328" y="12601.68" v="109588" z="1" s="M+H+1" />
          <p rt="19.210" x="329.2337" y="2642.78" v="18810" z="1" s="M+H+2" />
        </MSPeaks>
      </Spectrum>
    </Compound>
    <Compound algo="FindByMolecularFeature">
      <Location m="430.3450" rt="19.448" y="162641" v="1730228" />
      <Spectrum type="MFE" cpdAlgo="FindByMolecularFeature">
        <MSDetails p="+" />
        <Device type="TimeOfFlight" />
        <MSPeaks>
          <p rt="19.448" x="431.3523" y="162641.14" v="1258999" z="1" s="M+H" />
          <p rt="19.448" x="432.3555" y="50705.92" v="395374" z="1" s="M+H+1" />
          <p rt="19.447" x="433.3580" y="8831.23" v="66908" z="1" s="M+H+2" />
          <p rt="19.445" x="434.3620" y="1199.33" v="8947" z="1" s="M+H+3" />
        </MSPeaks>
      </Spectrum>
    </Compound>
    <Compound algo="FindByMolecularFeature">
      <Location m="452.3270" rt="19.449" y="161361" v="1703270" />
      <Spectrum type="MFE" cpdAlgo="FindByMolecularFeature">
        <MSDetails p="+" />
        <Device type="TimeOfFlight" />
        <MSPeaks>
          <p rt="19.449" x="453.3343" y="161360.89" v="1245635" z="1" s="M+H" />
          <p rt="19.449" x="454.3374" y="49964.36" v="378691" z="1" s="M+H+1" />
          <p rt="19.457" x="455.3455" y="12044.69" v="78944" z="1" s="M+H+2" />
        </MSPeaks>
      </Spectrum>
    </Compound>
    <Compound algo="FindByMolecularFeature">
      <Location m="339.2777" rt="19.758" y="342498" v="3516589" />
      <Spectrum type="MFE" cpdAlgo="FindByMolecularFeature">
        <MSDetails p="+" />
        <Device type="TimeOfFlight" />
        <MSPeaks>
          <p rt="19.759" x="340.2850" y="342498.00" v="2783950" z="1" s="M+H" />
          <p rt="19.757" x="341.2879" y="78906.64" v="640259" z="1" s="M+H+1" />
          <p rt="19.756" x="342.2905" y="9967.02" v="74891" z="1" s="M+H+2" />
          <p rt="19.751" x="343.2937" y="1902.92" v="17489" z="1" s="M+H+3" />
        </MSPeaks>
      </Spectrum>
    </Compound>
    <Compound algo="FindByMolecularFeature">
      <Location m="262.2296" rt="19.868" y="89046" v="1151054" />
      <Spectrum type="MFE" cpdAlgo="FindByMolecularFeature">
        <MSDetails p="+" />
        <Device type="TimeOfFlight" />
        <MSPeaks>
          <p rt="19.867" x="263.2368" y="89046.04" v="965660" z="1" s="M+H" />
          <p rt="19.868" x="264.2400" y="17796.15" v="185394" z="1" s="M+H+1" />
        </MSPeaks>
      </Spectrum>
    </Compound>
    <Compound algo="FindByMolecularFeature">
      <Location m="279.2568" rt="19.868" y="614423" v="6014232" />
      <Spectrum type="MFE" cpdAlgo="FindByMolecularFeature">
        <MSDetails p="+" />
        <Device type="TimeOfFlight" />
        <MSPeaks>
          <p rt="19.867" x="280.2640" y="614422.94" v="4868964" z="1" s="M+H" />
          <p rt="19.869" x="281.2661" y="131478.97" v="1036189" z="1" s="M+H+1" />
          <p rt="19.868" x="282.2689" y="15017.43" v="109079" z="1" s="M+H+2" />
        </MSPeaks>
      </Spectrum>
    </Compound>
    <Compound algo="FindByMolecularFeature">
      <Location m="128.0110" rt="19.944" y="87990" v="756848" />
      <Spectrum type="MFE" cpdAlgo="FindByMolecularFeature">
        <MSDetails p="+" />
        <Device type="TimeOfFlight" />
        <MSPeaks>
          <p rt="19.945" x="129.0183" y="87989.83" v="703768" z="1" s="M+H" />
          <p rt="19.939" x="130.0210" y="5495.60" v="45016" z="1" s="M+H+1" />
          <p rt="19.936" x="131.0219" y="1240.60" v="8065" z="1" s="M+H+2" />
        </MSPeaks>
      </Spectrum>
    </Compound>
    <Compound algo="FindByMolecularFeature">
      <Location m="216.0269" rt="19.945" y="87695" v="766928" />
      <Spectrum type="MFE" cpdAlgo="FindByMolecularFeature">
        <MSDetails p="+" />
        <Device type="TimeOfFlight" />
        <MSPeaks>
          <p rt="19.940" x="109.0233" y="1037.57" v="3264" z="2" s="M+2H" />
          <p rt="19.945" x="217.0341" y="87695.09" v="685562" z="1" s="M+H" />
          <p rt="19.944" x="218.0376" y="8397.66" v="64664" z="1" s="M+H+1" />
          <p rt="19.951" x="219.0394" y="1886.80" v="13438" z="1" s="M+H+2" />
        </MSPeaks>
      </Spectrum>
    </Compound>
    <Compound algo="FindByMolecularFeature">
      <Location m="258.1468" rt="19.945" y="151432" v="1444018" />
      <Spectrum type="MFE" cpdAlgo="FindByMolecularFeature">
        <MSDetails p="+" />
        <Device type="TimeOfFlight" />
        <MSPeaks>
          <p rt="19.945" x="259.1541" y="151432.05" v="1240785" z="1" s="M+H" />
          <p rt="19.947" x="260.1574" y="21339.87" v="173913" z="1" s="M+H+1" />
          <p rt="19.953" x="261.1588" y="3637.92" v="29320" z="1" s="M+H+2" />
        </MSPeaks>
      </Spectrum>
    </Compound>
    <Compound algo="FindByMolecularFeature">
      <Location m="268.1311" rt="19.946" y="68297" v="706863" />
      <Spectrum type="MFE" cpdAlgo="FindByMolecularFeature">
        <MSDetails p="+" />
        <Device type="TimeOfFlight" />
        <MSPeaks>
          <p rt="19.946" x="269.1384" y="68296.68" v="591338" z="1" s="M+H" />
          <p rt="19.948" x="270.1418" y="10930.91" v="104023" z="1" s="M+H+1" />
          <p rt="19.934" x="271.1460" y="2097.25" v="11502" z="1" s="M+H+2" />
        </MSPeaks>
      </Spectrum>
    </Compound>
    <Compound algo="FindByMolecularFeature">
      <Location m="328.1528" rt="19.946" y="1542131" v="16187427" />
      <Spectrum type="MFE" cpdAlgo="FindByMolecularFeature">
        <MSDetails p="+" />
        <Device type="TimeOfFlight" />
        <MSPeaks>
          <p rt="19.946" x="329.1601" y="1542130.63" v="13479665" z="1" s="M+H" />
          <p rt="19.945" x="330.1632" y="267462.28" v="2311367" z="1" s="M+H+1" />
          <p rt="19.948" x="331.1654" y="43113.45" v="354771" z="1" s="M+H+2" />
          <p rt="19.950" x="332.1687" y="5105.54" v="41624" z="1" s="M+H+3" />
        </MSPeaks>
      </Spectrum>
    </Compound>
    <Compound algo="FindByMolecularFeature">
      <Location m="156.0058" rt="19.947" y="73114" v="730654" />
      <Spectrum type="MFE" cpdAlgo="FindByMolecularFeature">
        <MSDetails p="+" />
        <Device type="TimeOfFlight" />
        <MSPeaks>
          <p rt="19.948" x="157.0131" y="73114.10" v="674757" z="1" s="M+H" />
          <p rt="19.942" x="158.0152" y="5973.32" v="48753" z="1" s="M+H+1" />
          <p rt="19.926" x="159.0190" y="1717.43" v="7144" z="1" s="M+H+2" />
        </MSPeaks>
      </Spectrum>
    </Compound>
    <Compound algo="FindByMolecularFeature">
      <Location m="272.0898" rt="19.947" y="209741" v="2088600" />
      <Spectrum type="MFE" cpdAlgo="FindByMolecularFeature">
        <MSDetails p="+" />
        <Device type="TimeOfFlight" />
        <MSPeaks>
          <p rt="19.946" x="273.0971" y="209740.91" v="1788763" z="1" s="M+H" />
          <p rt="19.948" x="274.1003" y="28973.39" v="252792" z="1" s="M+H+1" />
          <p rt="19.945" x="275.1025" y="5182.85" v="40330" z="1" s="M+H+2" />
          <p rt="19.964" x="276.1045" y="796.97" v="6715" z="1" s="M+H+3" />
        </MSPeaks>
      </Spectrum>
    </Compound>
    <Compound algo="FindByMolecularFeature">
      <Location m="360.2154" rt="19.947" y="512735" v="5543326" />
      <Spectrum type="MFE" cpdAlgo="FindByMolecularFeature">
        <MSDetails p="+" />
        <Device type="TimeOfFlight" />
        <MSPeaks>
          <p rt="19.947" x="361.2227" y="512734.75" v="4484427" z="1" s="M+H" />
          <p rt="19.945" x="362.2258" y="103774.74" v="915529" z="1" s="M+H+1" />
          <p rt="19.947" x="363.2285" y="15122.02" v="123429" z="1" s="M+H+2" />
          <p rt="19.952" x="364.2304" y="2443.01" v="19940" z="1" s="M+H+3" />
        </MSPeaks>
      </Spectrum>
    </Compound>
    <Compound algo="FindByMolecularFeature">
      <Location m="402.2261" rt="19.947" y="5301852" v="60072168" />
      <Spectrum type="MFE" cpdAlgo="FindByMolecularFeature">
        <MSDetails p="+" />
        <Device type="TimeOfFlight" />
        <MSPeaks>
          <p rt="19.947" x="403.2334" y="5301852.00" v="47388564" z="1" sat="true" s="M+H" />
          <p rt="19.946" x="404.2371" y="1181058.63" v="10677373" z="1" s="M+H+1" />
          <p rt="19.946" x="405.2390" y="205838.42" v="1750595" z="1" s="M+H+2" />
          <p rt="19.941" x="406.2414" y="26413.81" v="224125" z="1" s="M+H+3" />
          <p rt="19.948" x="407.2447" y="4001.03" v="31510" z="1" s="M+H+4" />
        </MSPeaks>
      </Spectrum>
    </Compound>
    <Compound algo="FindByMolecularFeature">
      <Location m="212.0683" rt="19.947" y="83756" v="797521" />
      <Spectrum type="MFE" cpdAlgo="FindByMolecularFeature">
        <MSDetails p="+" />
        <Device type="TimeOfFlight" />
        <MSPeaks>
          <p rt="19.947" x="213.0756" y="83756.45" v="702726" z="1" s="M+H" />
          <p rt="19.951" x="214.0806" y="9364.70" v="77995" z="1" s="M+H+1" />
          <p rt="19.955" x="215.0841" y="1853.98" v="16800" z="1" s="M+H+2" />
        </MSPeaks>
      </Spectrum>
    </Compound>
    <Compound algo="FindByMolecularFeature">
      <Location m="184.0735" rt="19.947" y="116274" v="1166294" />
      <Spectrum type="MFE" cpdAlgo="FindByMolecularFeature">
        <MSDetails p="+" />
        <Device type="TimeOfFlight" />
        <MSPeaks>
          <p rt="19.947" x="185.0808" y="116273.96" v="1037154" z="1" s="M+H" />
          <p rt="19.951" x="186.0845" y="11867.41" v="112093" z="1" s="M+H+1" />
          <p rt="19.955" x="187.0869" y="2072.06" v="17046" z="1" s="M+H+2" />
        </MSPeaks>
      </Spectrum>
    </Compound>
    <Compound algo="FindByMolecularFeature">
      <Location m="440.1818" rt="19.953" y="368244" v="5314954" />
      <Spectrum type="MFE" cpdAlgo="FindByMolecularFeature">
        <MSDetails p="+" />
        <Device type="TimeOfFlight" />
        <MSPeaks>
          <p rt="19.953" x="441.1891" y="368244.00" v="3883902" z="1" s="M+H" />
          <p rt="19.953" x="442.1923" y="82672.49" v="953971" z="1" s="M+H+1" />
          <p rt="19.951" x="443.1901" y="36296.70" v="389053" z="1" s="M+H+2" />
          <p rt="19.958" x="444.1926" y="7731.20" v="88027" z="1" s="M+H+3" />
        </MSPeaks>
      </Spectrum>
    </Compound>
    <Compound algo="FindByMolecularFeature">
      <Location m="299.2823" rt="19.953" y="54377" v="665209" />
      <Spectrum type="MFE" cpdAlgo="FindByMolecularFeature">
        <MSDetails p="+" />
        <Device type="TimeOfFlight" />
        <MSPeaks>
          <p rt="19.953" x="300.2896" y="54377.05" v="544202" z="1" s="M+H" />
          <p rt="19.950" x="301.2930" y="11005.52" v="110602" z="1" s="M+H+1" />
          <p rt="19.951" x="302.2963" y="1363.40" v="10405" z="1" s="M+H+2" />
        </MSPeaks>
      </Spectrum>
    </Compound>
    <Compound algo="FindByMolecularFeature">
      <Location m="826.4342" rt="19.953" y="1025978" v="15287949" />
      <Spectrum type="MFE" cpdAlgo="FindByMolecularFeature">
        <MSDetails p="+" />
        <Device type="TimeOfFlight" />
        <MSPeaks>
          <p rt="19.949" x="414.2185" y="2426.62" v="9129" z="2" s="M+2H" />
          <p rt="19.951" x="414.7214" y="803.47" v="3499" z="2" s="M+2H+1" />
          <p rt="19.915" x="415.2261" y="303.30" v="3715" z="2" s="M+2H+2" />
          <p rt="19.954" x="827.4415" y="1025977.81" v="9460487" z="1" s="M+H" />
          <p rt="19.953" x="828.4445" y="468454.19" v="4330774" z="1" s="M+H+1" />
          <p rt="19.953" x="829.4466" y="126703.02" v="1191693" z="1" s="M+H+2" />
          <p rt="19.953" x="830.4486" y="25643.37" v="234848" z="1" s="M+H+3" />
          <p rt="19.956" x="831.4516" y="5149.53" v="47085" z="1" s="M+H+4" />
          <p rt="19.941" x="832.4556" y="753.96" v="6720" z="1" s="M+H+5" />
        </MSPeaks>
      </Spectrum>
    </Compound>
    <Compound algo="FindByMolecularFeature">
      <Location m="424.2082" rt="19.959" y="3271084" v="55904028" />
      <Spectrum type="MFE" cpdAlgo="FindByMolecularFeature">
        <MSDetails p="+" />
        <Device type="TimeOfFlight" />
        <MSPeaks>
          <p rt="19.959" x="425.2154" y="3271083.50" v="45030172" z="1" sat="true" s="M+H" />
          <p rt="19.958" x="426.2191" y="690185.69" v="9039154" z="1" s="M+H+1" />
          <p rt="19.958" x="427.2208" y="115202.00" v="1608098" z="1" s="M+H+2" />
          <p rt="19.961" x="428.2233" y="15313.31" v="201548" z="1" s="M+H+3" />
          <p rt="19.950" x="429.2238" y="1922.36" v="25051" z="1" s="M+H+4" />
        </MSPeaks>
      </Spectrum>
    </Compound>
    <Compound algo="FindByMolecularFeature">
      <Location m="447.2835" rt="19.968" y="83610" v="1701119" />
      <Spectrum type="MFE" cpdAlgo="FindByMolecularFeature">
        <MSDetails p="+" />
        <Device type="TimeOfFlight" />
        <MSPeaks>
          <p rt="19.968" x="448.2908" y="83609.91" v="1380611" z="1" s="M+H" />
          <p rt="19.966" x="449.2944" y="21723.53" v="258203" z="1" s="M+H+1" />
          <p rt="19.972" x="450.2976" y="4222.39" v="62305" z="1" s="M+H+2" />
        </MSPeaks>
      </Spectrum>
    </Compound>
    <Compound algo="FindByMolecularFeature">
      <Location m="339.2777" rt="19.973" y="298150" v="3171418" />
      <Spectrum type="MFE" cpdAlgo="FindByMolecularFeature">
        <MSDetails p="+" />
        <Device type="TimeOfFlight" />
        <MSPeaks>
          <p rt="19.973" x="340.2850" y="298149.53" v="2531737" z="1" s="M+H" />
          <p rt="19.972" x="341.2881" y="66523.43" v="562481" z="1" s="M+H+1" />
          <p rt="19.973" x="342.2909" y="7850.37" v="64389" z="1" s="M+H+2" />
          <p rt="19.971" x="343.2939" y="1561.78" v="12810" z="1" s="M+H+3" />
        </MSPeaks>
      </Spectrum>
    </Compound>
    <Compound algo="FindByMolecularFeature">
      <Location m="588.4389" rt="20.094" y="64223" v="974128" />
      <Spectrum type="MFE" cpdAlgo="FindByMolecularFeature">
        <MSDetails p="+" />
        <Device type="TimeOfFlight" />
        <MSPeaks>
          <p rt="20.094" x="589.4462" y="64223.03" v="654875" z="1" s="M+H" />
          <p rt="20.093" x="590.4496" y="25118.11" v="251035" z="1" s="M+H+1" />
          <p rt="20.091" x="591.4537" y="5866.46" v="62268" z="1" s="M+H+2" />
          <p rt="20.108" x="592.4568" y="593.82" v="5949" z="1" s="M+H+3" />
        </MSPeaks>
      </Spectrum>
    </Compound>
    <Compound algo="FindByMolecularFeature">
      <Location m="657.5028" rt="20.126" y="81802" v="1909638" />
      <Spectrum type="MFE" cpdAlgo="FindByMolecularFeature">
        <MSDetails p="+" />
        <Device type="TimeOfFlight" />
        <MSPeaks>
          <p rt="20.127" x="658.5101" y="81802.41" v="1306741" z="1" s="M+H" />
          <p rt="20.125" x="659.5133" y="30807.35" v="457580" z="1" s="M+H+1" />
          <p rt="20.127" x="660.5153" y="8011.39" v="120640" z="1" s="M+H+2" />
          <p rt="20.127" x="661.5160" y="1672.73" v="24677" z="1" s="M+H+3" />
        </MSPeaks>
      </Spectrum>
    </Compound>
    <Compound algo="FindByMolecularFeature">
      <Location m="262.2295" rt="20.162" y="60492" v="533666" />
      <Spectrum type="MFE" cpdAlgo="FindByMolecularFeature">
        <MSDetails p="+" />
        <Device type="TimeOfFlight" />
        <MSPeaks>
          <p rt="20.163" x="263.2368" y="60492.21" v="438991" z="1" s="M+H" />
          <p rt="20.163" x="264.2400" y="11548.97" v="85725" z="1" s="M+H+1" />
          <p rt="20.150" x="265.2507" y="1910.17" v="8949" z="1" s="M+H+2" />
        </MSPeaks>
      </Spectrum>
    </Compound>
    <Compound algo="FindByMolecularFeature">
      <Location m="613.4768" rt="20.226" y="121698" v="3158570" />
      <Spectrum type="MFE" cpdAlgo="FindByMolecularFeature">
        <MSDetails p="+" />
        <Device type="TimeOfFlight" />
        <MSPeaks>
          <p rt="20.226" x="614.4840" y="121698.33" v="2240046" z="1" s="M+H" />
          <p rt="20.226" x="615.4870" y="41226.32" v="725823" z="1" s="M+H+1" />
          <p rt="20.218" x="616.4892" y="9825.52" v="161440" z="1" s="M+H+2" />
          <p rt="20.238" x="617.4930" y="1894.78" v="31261" z="1" s="M+H+3" />
        </MSPeaks>
      </Spectrum>
    </Compound>
    <Compound algo="FindByMolecularFeature">
      <Location m="279.2563" rt="20.237" y="63755" v="985527" />
      <Spectrum type="MFE" cpdAlgo="FindByMolecularFeature">
        <MSDetails p="+" />
        <Device type="TimeOfFlight" />
        <MSPeaks>
          <p rt="20.236" x="280.2635" y="63755.36" v="778654" z="1" s="M+H" />
          <p rt="20.239" x="281.2651" y="15584.84" v="180537" z="1" s="M+H+1" />
          <p rt="20.236" x="282.2728" y="2145.84" v="26336" z="1" s="M+H+2" />
        </MSPeaks>
      </Spectrum>
    </Compound>
    <Compound algo="FindByMolecularFeature">
      <Location m="569.4507" rt="20.327" y="181178" v="3678012" />
      <Spectrum type="MFE" cpdAlgo="FindByMolecularFeature">
        <MSDetails p="+" />
        <Device type="TimeOfFlight" />
        <MSPeaks>
          <p rt="20.325" x="570.4580" y="181178.22" v="2896042" z="1" s="M+H" />
          <p rt="20.335" x="571.4608" y="57742.84" v="576335" z="1" s="M+H+1" />
          <p rt="20.313" x="572.4623" y="14046.58" v="205635" z="1" s="M+H+2" />
        </MSPeaks>
      </Spectrum>
    </Compound>
    <Compound algo="FindByMolecularFeature">
      <Location m="267.2563" rt="20.386" y="71281" v="864970" />
      <Spectrum type="MFE" cpdAlgo="FindByMolecularFeature">
        <MSDetails p="+" />
        <Device type="TimeOfFlight" />
        <MSPeaks>
          <p rt="20.387" x="268.2636" y="71281.17" v="710810" z="1" s="M+H" />
          <p rt="20.384" x="269.2667" y="14044.88" v="136169" z="1" s="M+H+1" />
          <p rt="20.381" x="270.2707" y="1908.92" v="17991" z="1" s="M+H+2" />
        </MSPeaks>
      </Spectrum>
    </Compound>
    <Compound algo="FindByMolecularFeature">
      <Location m="525.4245" rt="20.423" y="252710" v="5943290" />
      <Spectrum type="MFE" cpdAlgo="FindByMolecularFeature">
        <MSDetails p="+" />
        <Device type="TimeOfFlight" />
        <MSPeaks>
          <p rt="20.422" x="526.4318" y="252710.05" v="4223921" z="1" s="M+H" />
          <p rt="20.426" x="527.4345" y="78236.84" v="1379166" z="1" s="M+H+1" />
          <p rt="20.425" x="528.4360" y="17837.11" v="292168" z="1" s="M+H+2" />
          <p rt="20.440" x="529.4371" y="2953.94" v="48035" z="1" s="M+H+3" />
        </MSPeaks>
      </Spectrum>
    </Compound>
    <Compound algo="FindByMolecularFeature">
      <Location m="761.4665" rt="20.505" y="58866" v="642384" />
      <Spectrum type="MFE" cpdAlgo="FindByMolecularFeature">
        <MSDetails p="+" />
        <Device type="TimeOfFlight" />
        <MSPeaks>
          <p rt="20.504" x="381.7440" y="4393.13" v="26442" z="2" s="M+2H" />
          <p rt="20.506" x="762.4733" y="58866.47" v="378040" z="1" s="M+H" />
          <p rt="20.506" x="763.4764" y="27777.47" v="180245" z="1" s="M+H+1" />
          <p rt="20.504" x="764.4805" y="9310.49" v="57656" z="1" s="M+H+2" />
        </MSPeaks>
      </Spectrum>
    </Compound>
    <Compound algo="FindByMolecularFeature">
      <Location m="408.1946" rt="20.506" y="51539" v="1166717" />
      <Spectrum type="MFE" cpdAlgo="FindByMolecularFeature">
        <MSDetails p="+" />
        <Device type="TimeOfFlight" />
        <MSPeaks>
          <p rt="20.509" x="205.1041" y="3831.15" v="42158" z="2" s="M+2H" />
          <p rt="20.521" x="205.6067" y="1325.29" v="5357" z="2" s="M+2H+1" />
          <p rt="20.522" x="206.1088" y="7052.96" v="54207" z="2" s="M+2H+2" />
          <p rt="20.501" x="206.6071" y="2043.51" v="9214" z="2" s="M+2H+3" />
          <p rt="20.500" x="207.1169" y="2365.96" v="28233" z="2" s="M+2H+4" />
          <p rt="20.504" x="409.2021" y="32366.01" v="264333" z="1" s="M+H" />
          <p rt="20.501" x="410.2059" y="8822.77" v="69802" z="1" s="M+H+1" />
          <p rt="20.506" x="411.2042" y="51538.83" v="420931" z="1" s="M+H+2" />
          <p rt="20.505" x="412.2075" y="14273.33" v="116502" z="1" s="M+H+3" />
          <p rt="20.505" x="413.2012" y="19957.17" v="155980" z="1" s="M+H+4" />
        </MSPeaks>
      </Spectrum>
    </Compound>
    <Compound algo="FindByMolecularFeature">
      <Location m="354.2772" rt="20.509" y="167597" v="1634980" />
      <Spectrum type="MFE" cpdAlgo="FindByMolecularFeature">
        <MSDetails p="+" />
        <Device type="TimeOfFlight" />
        <MSPeaks>
          <p rt="20.509" x="355.2845" y="167596.72" v="1307721" z="1" s="M+H" />
          <p rt="20.510" x="356.2878" y="37486.14" v="294584" z="1" s="M+H+1" />
          <p rt="20.495" x="357.2908" y="5789.19" v="27794" z="1" s="M+H+2" />
          <p rt="20.491" x="358.2934" y="1045.63" v="4881" z="1" s="M+H+3" />
        </MSPeaks>
      </Spectrum>
    </Compound>
    <Compound algo="FindByMolecularFeature">
      <Location m="244.2191" rt="20.509" y="74662" v="682095" />
      <Spectrum type="MFE" cpdAlgo="FindByMolecularFeature">
        <MSDetails p="+" />
        <Device type="TimeOfFlight" />
        <MSPeaks>
          <p rt="20.509" x="245.2263" y="74661.71" v="576192" z="1" s="M+H" />
          <p rt="20.506" x="246.2297" y="13455.66" v="105903" z="1" s="M+H+1" />
        </MSPeaks>
      </Spectrum>
    </Compound>
    <Compound algo="FindByMolecularFeature">
      <Location m="336.2667" rt="20.510" y="112905" v="1163978" />
      <Spectrum type="MFE" cpdAlgo="FindByMolecularFeature">
        <MSDetails p="+" />
        <Device type="TimeOfFlight" />
        <MSPeaks>
          <p rt="20.510" x="337.2740" y="112904.91" v="928462" z="1" s="M+H" />
          <p rt="20.510" x="338.2773" y="25803.66" v="214806" z="1" s="M+H+1" />
          <p rt="20.497" x="339.2844" y="3723.67" v="20710" z="1" s="M+H+2" />
        </MSPeaks>
      </Spectrum>
    </Compound>
    <Compound algo="FindByMolecularFeature">
      <Location m="262.2297" rt="20.511" y="239926" v="2343968" />
      <Spectrum type="MFE" cpdAlgo="FindByMolecularFeature">
        <MSDetails p="+" />
        <Device type="TimeOfFlight" />
        <MSPeaks>
          <p rt="20.511" x="263.2370" y="239926.05" v="1958249" z="1" s="M+H" />
          <p rt="20.510" x="264.2403" y="47604.24" v="385720" z="1" s="M+H+1" />
        </MSPeaks>
      </Spectrum>
    </Compound>
    <Compound algo="FindByMolecularFeature">
      <Location m="376.2592" rt="20.511" y="150869" v="1606082" />
      <Spectrum type="MFE" cpdAlgo="FindByMolecularFeature">
        <MSDetails p="+" />
        <Device type="TimeOfFlight" />
        <MSPeaks>
          <p rt="20.511" x="377.2665" y="150868.81" v="1282483" z="1" s="M+H" />
          <p rt="20.512" x="378.2696" y="33535.25" v="285210" z="1" s="M+H+1" />
          <p rt="20.504" x="379.2740" y="5922.59" v="38389" z="1" s="M+H+2" />
        </MSPeaks>
      </Spectrum>
    </Compound>
    <Compound algo="FindByMolecularFeature">
      <Location m="481.3984" rt="20.517" y="286833" v="6946263" />
      <Spectrum type="MFE" cpdAlgo="FindByMolecularFeature">
        <MSDetails p="+" />
        <Device type="TimeOfFlight" />
        <MSPeaks>
          <p rt="20.516" x="482.4057" y="286832.56" v="5185573" z="1" s="M+H" />
          <p rt="20.521" x="483.4087" y="77786.67" v="1451331" z="1" s="M+H+1" />
          <p rt="20.522" x="484.4106" y="16445.37" v="284583" z="1" s="M+H+2" />
          <p rt="20.529" x="485.4118" y="1448.42" v="24777" z="1" s="M+H+3" />
        </MSPeaks>
      </Spectrum>
    </Compound>
    <Compound algo="FindByMolecularFeature">
      <Location m="306.2560" rt="20.552" y="85923" v="963860" />
      <Spectrum type="MFE" cpdAlgo="FindByMolecularFeature">
        <MSDetails p="+" />
        <Device type="TimeOfFlight" />
        <MSPeaks>
          <p rt="20.553" x="307.2633" y="85923.48" v="799879" z="1" s="M+H" />
          <p rt="20.551" x="308.2679" y="17787.82" v="163981" z="1" s="M+H+1" />
        </MSPeaks>
      </Spectrum>
    </Compound>
    <Compound algo="FindByMolecularFeature">
      <Location m="346.2487" rt="20.567" y="96815" v="1195602" />
      <Spectrum type="MFE" cpdAlgo="FindByMolecularFeature">
        <MSDetails p="+" />
        <Device type="TimeOfFlight" />
        <MSPeaks>
          <p rt="20.566" x="347.2559" y="96815.43" v="962701" z="1" s="M+H" />
          <p rt="20.570" x="348.2591" y="22072.62" v="232901" z="1" s="M+H+1" />
        </MSPeaks>
      </Spectrum>
    </Compound>
    <Compound algo="FindByMolecularFeature">
      <Location m="325.2987" rt="20.585" y="619214" v="6478076" />
      <Spectrum type="MFE" cpdAlgo="FindByMolecularFeature">
        <MSDetails p="+" />
        <Device type="TimeOfFlight" />
        <MSPeaks>
          <p rt="20.585" x="326.3060" y="619214.13" v="5188504" z="1" s="M+H" />
          <p rt="20.585" x="327.3090" y="138462.06" v="1157214" z="1" s="M+H+1" />
          <p rt="20.584" x="328.3121" y="15614.92" v="126296" z="1" s="M+H+2" />
          <p rt="20.568" x="329.3154" y="759.84" v="6062" z="1" s="M+H+3" />
        </MSPeaks>
      </Spectrum>
    </Compound>
    <Compound algo="FindByMolecularFeature">
      <Location m="437.3721" rt="20.603" y="227132" v="5446261" />
      <Spectrum type="MFE" cpdAlgo="FindByMolecularFeature">
        <MSDetails p="+" />
        <Device type="TimeOfFlight" />
        <MSPeaks>
          <p rt="20.602" x="438.3794" y="227132.28" v="4091423" z="1" s="M+H" />
          <p rt="20.604" x="439.3819" y="67580.75" v="1186265" z="1" s="M+H+1" />
          <p rt="20.627" x="440.3828" y="11788.26" v="168574" z="1" s="M+H+2" />
        </MSPeaks>
      </Spectrum>
    </Compound>
    <Compound algo="FindByMolecularFeature">
      <Location m="450.3688" rt="20.638" y="90510" v="749120" />
      <Spectrum type="MFE" cpdAlgo="FindByMolecularFeature">
        <MSDetails p="+" />
        <Device type="TimeOfFlight" />
        <MSPeaks>
          <p rt="20.638" x="451.3761" y="90509.52" v="573263" z="1" s="M+H" />
          <p rt="20.636" x="452.3800" y="27890.04" v="175857" z="1" s="M+H+1" />
        </MSPeaks>
      </Spectrum>
    </Compound>
    <Compound algo="FindByMolecularFeature">
      <Location m="466.3432" rt="20.642" y="3199757" v="30091434" />
      <Spectrum type="MFE" cpdAlgo="FindByMolecularFeature">
        <MSDetails p="+" />
        <Device type="TimeOfFlight" />
        <MSPeaks>
          <p rt="20.642" x="467.3505" y="3199756.50" v="22180086" z="1" sat="true" s="M+H" />
          <p rt="20.642" x="468.3544" y="953151.88" v="6601945" z="1" s="M+H+1" />
          <p rt="20.641" x="469.3568" y="164918.83" v="1154158" z="1" s="M+H+2" />
          <p rt="20.642" x="470.3596" y="20110.88" v="136856" z="1" s="M+H+3" />
          <p rt="20.639" x="471.3560" y="2679.30" v="18388" z="1" s="M+H+4" />
        </MSPeaks>
      </Spectrum>
    </Compound>
    <Compound algo="FindByMolecularFeature">
      <Location m="599.4109" rt="20.643" y="85274" v="947381" />
      <Spectrum type="MFE" cpdAlgo="FindByMolecularFeature">
        <MSDetails p="+" />
        <Device type="TimeOfFlight" />
        <MSPeaks>
          <p rt="20.643" x="600.4181" y="85273.52" v="617009" z="1" s="M+H" />
          <p rt="20.644" x="601.4213" y="39405.29" v="287888" z="1" s="M+H+1" />
          <p rt="20.636" x="602.4261" y="8080.01" v="42484" z="1" s="M+H+2" />
        </MSPeaks>
      </Spectrum>
    </Compound>
    <Compound algo="FindByMolecularFeature">
      <Location m="482.3166" rt="20.647" y="97765" v="1085049" />
      <Spectrum type="MFE" cpdAlgo="FindByMolecularFeature">
        <MSDetails p="+" />
        <Device type="TimeOfFlight" />
        <MSPeaks>
          <p rt="20.646" x="483.3239" y="97765.33" v="741322" z="1" s="M+H" />
          <p rt="20.648" x="484.3277" y="31726.50" v="236294" z="1" s="M+H+1" />
          <p rt="20.651" x="485.3272" y="11801.85" v="86149" z="1" s="M+H+2" />
          <p rt="20.648" x="486.3303" y="2915.71" v="21284" z="1" s="M+H+3" />
        </MSPeaks>
      </Spectrum>
    </Compound>
    <Compound algo="FindByMolecularFeature">
      <Location m="444.3614" rt="20.648" y="1470876" v="16619651" />
      <Spectrum type="MFE" cpdAlgo="FindByMolecularFeature">
        <MSDetails p="+" />
        <Device type="TimeOfFlight" />
        <MSPeaks>
          <p rt="20.648" x="445.3687" y="1470876.13" v="12206961" z="1" s="M+H" />
          <p rt="20.649" x="446.3718" y="443329.81" v="3679733" z="1" s="M+H+1" />
          <p rt="20.649" x="447.3743" y="76971.66" v="640639" z="1" s="M+H+2" />
          <p rt="20.646" x="448.3769" y="10135.34" v="85454" z="1" s="M+H+3" />
          <p rt="20.653" x="449.3771" y="768.74" v="6864" z="1" s="M+H+4" />
        </MSPeaks>
      </Spectrum>
    </Compound>
    <Compound algo="FindByMolecularFeature">
      <Location m="910.7030" rt="20.648" y="134763" v="1600390" />
      <Spectrum type="MFE" cpdAlgo="FindByMolecularFeature">
        <MSDetails p="+" />
        <Device type="TimeOfFlight" />
        <MSPeaks>
          <p rt="20.648" x="911.7103" y="134763.17" v="847758" z="1" s="M+H" />
          <p rt="20.648" x="912.7135" y="85220.25" v="535344" z="1" s="M+H+1" />
          <p rt="20.649" x="913.7163" y="27132.76" v="170963" z="1" s="M+H+2" />
          <p rt="20.647" x="914.7192" y="6461.91" v="39956" z="1" s="M+H+3" />
          <p rt="20.648" x="915.7231" y="1044.49" v="6368" z="1" s="M+H+4" />
        </MSPeaks>
      </Spectrum>
    </Compound>
    <Compound algo="FindByMolecularFeature">
      <Location m="278.2247" rt="20.649" y="211017" v="2301211" />
      <Spectrum type="MFE" cpdAlgo="FindByMolecularFeature">
        <MSDetails p="+" />
        <Device type="TimeOfFlight" />
        <MSPeaks>
          <p rt="20.649" x="279.2320" y="211016.67" v="1843884" z="1" s="M+H" />
          <p rt="20.647" x="280.2359" y="43285.23" v="395024" z="1" s="M+H+1" />
          <p rt="20.654" x="281.2465" y="6446.49" v="62303" z="1" s="M+H+2" />
        </MSPeaks>
      </Spectrum>
    </Compound>
    <Compound algo="FindByMolecularFeature">
      <Location m="408.3393" rt="20.649" y="70331" v="855089" />
      <Spectrum type="MFE" cpdAlgo="FindByMolecularFeature">
        <MSDetails p="+" />
        <Device type="TimeOfFlight" />
        <MSPeaks>
          <p rt="20.649" x="409.3466" y="70331.05" v="607390" z="1" s="M+H" />
          <p rt="20.650" x="410.3498" y="23115.15" v="201400" z="1" s="M+H+1" />
          <p rt="20.655" x="411.3492" y="5406.20" v="46299" z="1" s="M+H+2" />
        </MSPeaks>
      </Spectrum>
    </Compound>
    <Compound algo="FindByMolecularFeature">
      <Location m="426.3503" rt="20.650" y="267262" v="3140644" />
      <Spectrum type="MFE" cpdAlgo="FindByMolecularFeature">
        <MSDetails p="+" />
        <Device type="TimeOfFlight" />
        <MSPeaks>
          <p rt="20.650" x="427.3575" y="267261.63" v="2261881" z="1" s="M+H" />
          <p rt="20.648" x="428.3607" y="86836.46" v="735281" z="1" s="M+H+1" />
          <p rt="20.654" x="429.3623" y="16149.22" v="138083" z="1" s="M+H+2" />
          <p rt="20.760" x="430.3581" y="634.09" v="5398" z="1" s="M+H+3" />
        </MSPeaks>
      </Spectrum>
    </Compound>
    <Compound algo="FindByMolecularFeature">
      <Location m="461.3871" rt="20.652" y="80439" v="990397" />
      <Spectrum type="MFE" cpdAlgo="FindByMolecularFeature">
        <MSDetails p="+" />
        <Device type="TimeOfFlight" />
        <MSPeaks>
          <p rt="20.651" x="462.3943" y="80438.52" v="709291" z="1" s="M+H" />
          <p rt="20.655" x="463.3976" y="26872.23" v="237318" z="1" s="M+H+1" />
          <p rt="20.652" x="464.4002" y="5064.59" v="43788" z="1" s="M+H+2" />
        </MSPeaks>
      </Spectrum>
    </Compound>
    <Compound algo="FindByMolecularFeature">
      <Location m="332.1434" rt="20.656" y="78732" v="1022800" />
      <Spectrum type="MFE" cpdAlgo="FindByMolecularFeature">
        <MSDetails p="+" />
        <Device type="TimeOfFlight" />
        <MSPeaks>
          <p rt="20.657" x="333.1506" y="78731.58" v="813664" z="1" s="M+H" />
          <p rt="20.648" x="334.1550" y="17950.66" v="209136" z="1" s="M+H+1" />
        </MSPeaks>
      </Spectrum>
    </Compound>
    <Compound algo="FindByMolecularFeature">
      <Location m="334.1454" rt="20.657" y="193935" v="2718851" />
      <Spectrum type="MFE" cpdAlgo="FindByMolecularFeature">
        <MSDetails p="+" />
        <Device type="TimeOfFlight" />
        <MSPeaks>
          <p rt="20.657" x="335.1526" y="193935.19" v="2227947" z="1" s="M+H" />
          <p rt="20.658" x="336.1556" y="41959.75" v="490904" z="1" s="M+H+1" />
        </MSPeaks>
      </Spectrum>
    </Compound>
    <Compound algo="FindByMolecularFeature">
      <Location m="336.1407" rt="20.659" y="75607" v="1105750" />
      <Spectrum type="MFE" cpdAlgo="FindByMolecularFeature">
        <MSDetails p="+" />
        <Device type="TimeOfFlight" />
        <MSPeaks>
          <p rt="20.659" x="337.1479" y="75607.06" v="772131" z="1" s="M+H" />
          <p rt="20.654" x="338.1507" y="18172.74" v="187828" z="1" s="M+H+1" />
          <p rt="20.659" x="339.1475" y="11756.93" v="112078" z="1" s="M+H+2" />
          <p rt="20.667" x="340.1506" y="2958.94" v="33713" z="1" s="M+H+3" />
        </MSPeaks>
      </Spectrum>
    </Compound>
    <Compound algo="FindByMolecularFeature">
      <Location m="607.3676" rt="20.659" y="103146" v="979471" />
      <Spectrum type="MFE" cpdAlgo="FindByMolecularFeature">
        <MSDetails p="+" />
        <Device type="TimeOfFlight" />
        <MSPeaks>
          <p rt="20.658" x="608.3749" y="7443.38" v="65480" z="1" s="M+H" />
          <p rt="20.666" x="609.3792" y="4094.03" v="35370" z="1" s="M+H+1" />
          <p rt="20.659" x="610.3682" y="103145.75" v="878621" z="1" s="M+H+2" />
        </MSPeaks>
      </Spectrum>
    </Compound>
    <Compound algo="FindByMolecularFeature">
      <Location m="376.3190" rt="20.676" y="50862" v="1183734" />
      <Spectrum type="MFE" cpdAlgo="FindByMolecularFeature">
        <MSDetails p="+" />
        <Device type="TimeOfFlight" />
        <MSPeaks>
          <p rt="20.677" x="377.3263" y="50862.29" v="969039" z="1" s="M+H" />
          <p rt="20.683" x="378.3297" y="11529.97" v="188841" z="1" s="M+H+1" />
          <p rt="20.652" x="379.3256" y="2113.89" v="25854" z="1" s="M+H+2" />
        </MSPeaks>
      </Spectrum>
    </Compound>
    <Compound algo="FindByMolecularFeature">
      <Location m="393.3455" rt="20.686" y="109851" v="2733512" />
      <Spectrum type="MFE" cpdAlgo="FindByMolecularFeature">
        <MSDetails p="+" />
        <Device type="TimeOfFlight" />
        <MSPeaks>
          <p rt="20.685" x="394.3528" y="109851.05" v="2099911" z="1" s="M+H" />
          <p rt="20.688" x="395.3561" y="28634.11" v="553573" z="1" s="M+H+1" />
          <p rt="20.673" x="396.3578" y="5064.86" v="75114" z="1" s="M+H+2" />
          <p rt="20.711" x="397.3556" y="346.25" v="4915" z="1" s="M+H+3" />
        </MSPeaks>
      </Spectrum>
    </Compound>
    <Compound algo="FindByMolecularFeature">
      <Location m="367.3089" rt="20.854" y="187706" v="2122236" />
      <Spectrum type="MFE" cpdAlgo="FindByMolecularFeature">
        <MSDetails p="+" />
        <Device type="TimeOfFlight" />
        <MSPeaks>
          <p rt="20.854" x="368.3162" y="187705.61" v="1606091" z="1" s="M+H" />
          <p rt="20.854" x="369.3194" y="49852.34" v="442493" z="1" s="M+H+1" />
          <p rt="20.855" x="370.3220" y="7435.61" v="61361" z="1" s="M+H+2" />
          <p rt="20.865" x="371.3237" y="1229.78" v="12291" z="1" s="M+H+3" />
        </MSPeaks>
      </Spectrum>
    </Compound>
    <Compound algo="FindByMolecularFeature">
      <Location m="599.4108" rt="20.937" y="62731" v="800549" />
      <Spectrum type="MFE" cpdAlgo="FindByMolecularFeature">
        <MSDetails p="+" />
        <Device type="TimeOfFlight" />
        <MSPeaks>
          <p rt="20.936" x="600.4181" y="62730.72" v="554923" z="1" s="M+H" />
          <p rt="20.938" x="601.4214" y="27766.40" v="245627" z="1" s="M+H+1" />
        </MSPeaks>
      </Spectrum>
    </Compound>
    <Compound algo="FindByMolecularFeature">
      <Location m="255.2566" rt="21.204" y="413924" v="4584650" />
      <Spectrum type="MFE" cpdAlgo="FindByMolecularFeature">
        <MSDetails p="+" />
        <Device type="TimeOfFlight" />
        <MSPeaks>
          <p rt="21.205" x="256.2638" y="413924.47" v="3806389" z="1" s="M+H" />
          <p rt="21.204" x="257.2669" y="76648.86" v="713661" z="1" s="M+H+1" />
          <p rt="21.195" x="258.2717" y="6632.50" v="56863" z="1" s="M+H+2" />
          <p rt="21.208" x="259.2739" y="427.30" v="4227" z="1" s="M+H+3" />
          <p rt="21.184" x="511.5197" y="770.72" v="1755" z="1" s="2M+H" />
        </MSPeaks>
      </Spectrum>
    </Compound>
    <Compound algo="FindByMolecularFeature">
      <Location m="286.2297" rt="21.239" y="50065" v="548468" />
      <Spectrum type="MFE" cpdAlgo="FindByMolecularFeature">
        <MSDetails p="+" />
        <Device type="TimeOfFlight" />
        <MSPeaks>
          <p rt="21.240" x="287.2370" y="50064.80" v="438849" z="1" s="M+H" />
          <p rt="21.238" x="288.2406" y="11778.04" v="100965" z="1" s="M+H+1" />
          <p rt="21.234" x="289.2470" y="1161.45" v="8654" z="1" s="M+H+2" />
        </MSPeaks>
      </Spectrum>
    </Compound>
    <Compound algo="FindByMolecularFeature">
      <Location m="444.3611" rt="21.530" y="433024" v="4588195" />
      <Spectrum type="MFE" cpdAlgo="FindByMolecularFeature">
        <MSDetails p="+" />
        <Device type="TimeOfFlight" />
        <MSPeaks>
          <p rt="21.530" x="445.3684" y="433024.16" v="3357443" z="1" s="M+H" />
          <p rt="21.531" x="446.3713" y="131381.66" v="1021986" z="1" s="M+H+1" />
          <p rt="21.530" x="447.3743" y="23662.41" v="185266" z="1" s="M+H+2" />
          <p rt="21.526" x="448.3753" y="3047.30" v="23499" z="1" s="M+H+3" />
        </MSPeaks>
      </Spectrum>
    </Compound>
    <Compound algo="FindByMolecularFeature">
      <Location m="426.3502" rt="21.531" y="91598" v="1008108" />
      <Spectrum type="MFE" cpdAlgo="FindByMolecularFeature">
        <MSDetails p="+" />
        <Device type="TimeOfFlight" />
        <MSPeaks>
          <p rt="21.531" x="427.3575" y="91598.23" v="723388" z="1" s="M+H" />
          <p rt="21.531" x="428.3607" y="30535.53" v="235433" z="1" s="M+H+1" />
          <p rt="21.528" x="429.3648" y="6493.18" v="49287" z="1" s="M+H+2" />
        </MSPeaks>
      </Spectrum>
    </Compound>
    <Compound algo="FindByMolecularFeature">
      <Location m="466.3429" rt="21.531" y="313675" v="3281099" />
      <Spectrum type="MFE" cpdAlgo="FindByMolecularFeature">
        <MSDetails p="+" />
        <Device type="TimeOfFlight" />
        <MSPeaks>
          <p rt="21.531" x="467.3502" y="313675.28" v="2368681" z="1" s="M+H" />
          <p rt="21.531" x="468.3544" y="94102.73" v="729250" z="1" s="M+H+1" />
          <p rt="21.532" x="469.3572" y="19996.88" v="157446" z="1" s="M+H+2" />
          <p rt="21.530" x="470.3663" y="3286.45" v="25722" z="1" s="M+H+3" />
        </MSPeaks>
      </Spectrum>
    </Compound>
    <Compound algo="FindByMolecularFeature">
      <Location m="627.4923" rt="21.597" y="55863" v="1295268" />
      <Spectrum type="MFE" cpdAlgo="FindByMolecularFeature">
        <MSDetails p="+" />
        <Device type="TimeOfFlight" />
        <MSPeaks>
          <p rt="21.586" x="628.4996" y="55863.17" v="1051385" z="1" s="M+H" />
          <p rt="21.630" x="629.5020" y="17113.69" v="210191" z="1" s="M+H+1" />
          <p rt="21.594" x="630.5013" y="2443.03" v="33691" z="1" s="M+H+2" />
        </MSPeaks>
      </Spectrum>
    </Compound>
    <Compound algo="FindByMolecularFeature">
      <Location m="264.2452" rt="21.709" y="81711" v="791636" />
      <Spectrum type="MFE" cpdAlgo="FindByMolecularFeature">
        <MSDetails p="+" />
        <Device type="TimeOfFlight" />
        <MSPeaks>
          <p rt="21.709" x="265.2525" y="81711.14" v="669654" z="1" s="M+H" />
          <p rt="21.707" x="266.2559" y="14957.85" v="121982" z="1" s="M+H+1" />
        </MSPeaks>
      </Spectrum>
    </Compound>
    <Compound algo="FindByMolecularFeature">
      <Location m="281.2724" rt="21.711" y="3807224" v="41002464" />
      <Spectrum type="MFE" cpdAlgo="FindByMolecularFeature">
        <MSDetails p="+" />
        <Device type="TimeOfFlight" />
        <MSPeaks>
          <p rt="21.711" x="282.2797" y="3807224.25" v="32924878" z="1" sat="true" s="M+H" />
          <p rt="21.711" x="283.2832" y="714152.69" v="6200042" z="1" s="M+H+1" />
          <p rt="21.710" x="284.2858" y="74762.74" v="645502" z="1" s="M+H+2" />
          <p rt="21.705" x="285.2885" y="5634.12" v="47564" z="1" s="M+H+3" />
          <p rt="21.701" x="563.5512" y="61234.89" v="386083" z="1" s="2M+H" />
          <p rt="21.703" x="564.5544" y="26300.69" v="166382" z="1" s="2M+H+1" />
          <p rt="21.701" x="565.5582" y="5589.34" v="35672" z="1" s="2M+H+2" />
          <p rt="21.705" x="566.5599" y="677.62" v="4104" z="1" s="2M+H+3" />
        </MSPeaks>
      </Spectrum>
    </Compound>
    <Compound algo="FindByMolecularFeature">
      <Location m="539.4400" rt="21.724" y="93845" v="1654816" />
      <Spectrum type="MFE" cpdAlgo="FindByMolecularFeature">
        <MSDetails p="+" />
        <Device type="TimeOfFlight" />
        <MSPeaks>
          <p rt="21.684" x="540.4473" y="93844.60" v="707826" z="1" s="M+H" />
          <p rt="21.807" x="541.4505" y="29332.90" v="814087" z="1" s="M+H+1" />
          <p rt="21.790" x="542.4513" y="7042.09" v="132902" z="1" s="M+H+2" />
        </MSPeaks>
      </Spectrum>
    </Compound>
    <Compound algo="FindByMolecularFeature">
      <Location m="583.4662" rt="21.730" y="82770" v="1882766" />
      <Spectrum type="MFE" cpdAlgo="FindByMolecularFeature">
        <MSDetails p="+" />
        <Device type="TimeOfFlight" />
        <MSPeaks>
          <p rt="21.744" x="584.4735" y="82769.95" v="1205878" z="1" s="M+H" />
          <p rt="21.694" x="585.4765" y="28282.37" v="611769" z="1" s="M+H+1" />
          <p rt="21.739" x="586.4765" y="7077.70" v="65118" z="1" s="M+H+2" />
        </MSPeaks>
      </Spectrum>
    </Compound>
    <Compound algo="FindByMolecularFeature">
      <Location m="442.3451" rt="21.767" y="186998" v="1790296" />
      <Spectrum type="MFE" cpdAlgo="FindByMolecularFeature">
        <MSDetails p="+" />
        <Device type="TimeOfFlight" />
        <MSPeaks>
          <p rt="21.767" x="443.3523" y="186998.47" v="1347634" z="1" s="M+H" />
          <p rt="21.767" x="444.3556" y="60742.38" v="442662" z="1" s="M+H+1" />
        </MSPeaks>
      </Spectrum>
    </Compound>
    <Compound algo="FindByMolecularFeature">
      <Location m="424.3350" rt="21.768" y="55205" v="563011" />
      <Spectrum type="MFE" cpdAlgo="FindByMolecularFeature">
        <MSDetails p="+" />
        <Device type="TimeOfFlight" />
        <MSPeaks>
          <p rt="21.769" x="425.3423" y="55204.59" v="413490" z="1" s="M+H" />
          <p rt="21.768" x="426.3455" y="19309.24" v="149522" z="1" s="M+H+1" />
        </MSPeaks>
      </Spectrum>
    </Compound>
    <Compound algo="FindByMolecularFeature">
      <Location m="464.3271" rt="21.778" y="149854" v="1717941" />
      <Spectrum type="MFE" cpdAlgo="FindByMolecularFeature">
        <MSDetails p="+" />
        <Device type="TimeOfFlight" />
        <MSPeaks>
          <p rt="21.778" x="465.3344" y="149854.25" v="1298077" z="1" s="M+H" />
          <p rt="21.777" x="466.3378" y="48704.93" v="419863" z="1" s="M+H+1" />
        </MSPeaks>
      </Spectrum>
    </Compound>
    <Compound algo="FindByMolecularFeature">
      <Location m="264.2452" rt="21.935" y="56094" v="554268" />
      <Spectrum type="MFE" cpdAlgo="FindByMolecularFeature">
        <MSDetails p="+" />
        <Device type="TimeOfFlight" />
        <MSPeaks>
          <p rt="21.933" x="265.2525" y="56093.97" v="457090" z="1" s="M+H" />
          <p rt="21.943" x="266.2558" y="11653.67" v="97178" z="1" s="M+H+1" />
        </MSPeaks>
      </Spectrum>
    </Compound>
    <Compound algo="FindByMolecularFeature">
      <Location m="356.2928" rt="21.937" y="53427" v="596750" />
      <Spectrum type="MFE" cpdAlgo="FindByMolecularFeature">
        <MSDetails p="+" />
        <Device type="TimeOfFlight" />
        <MSPeaks>
          <p rt="21.936" x="357.3000" y="53426.96" v="457231" z="1" s="M+H" />
          <p rt="21.935" x="358.3035" y="13417.34" v="116002" z="1" s="M+H+1" />
          <p rt="21.952" x="359.3035" y="2916.88" v="23518" z="1" s="M+H+2" />
        </MSPeaks>
      </Spectrum>
    </Compound>
    <Compound algo="FindByMolecularFeature">
      <Location m="338.2820" rt="21.940" y="50707" v="568389" />
      <Spectrum type="MFE" cpdAlgo="FindByMolecularFeature">
        <MSDetails p="+" />
        <Device type="TimeOfFlight" />
        <MSPeaks>
          <p rt="21.939" x="339.2892" y="50706.85" v="447780" z="1" s="M+H" />
          <p rt="21.941" x="340.2927" y="11451.89" v="101542" z="1" s="M+H+1" />
          <p rt="21.940" x="341.2933" y="2494.04" v="19068" z="1" s="M+H+2" />
        </MSPeaks>
      </Spectrum>
    </Compound>
    <Compound algo="FindByMolecularFeature">
      <Location m="407.3610" rt="21.957" y="58496" v="596978" />
      <Spectrum type="MFE" cpdAlgo="FindByMolecularFeature">
        <MSDetails p="+" />
        <Device type="TimeOfFlight" />
        <MSPeaks>
          <p rt="21.960" x="408.3683" y="58496.27" v="470143" z="1" s="M+H" />
          <p rt="21.945" x="409.3716" y="15827.01" v="104179" z="1" s="M+H+1" />
          <p rt="21.958" x="410.3714" y="3261.31" v="22655" z="1" s="M+H+2" />
        </MSPeaks>
      </Spectrum>
    </Compound>
    <Compound algo="FindByMolecularFeature">
      <Location m="281.2720" rt="22.052" y="116853" v="1881784" />
      <Spectrum type="MFE" cpdAlgo="FindByMolecularFeature">
        <MSDetails p="+" />
        <Device type="TimeOfFlight" />
        <MSPeaks>
          <p rt="22.052" x="282.2793" y="116852.63" v="1526162" z="1" s="M+H" />
          <p rt="22.047" x="283.2817" y="25116.06" v="328208" z="1" s="M+H+1" />
          <p rt="22.058" x="284.2862" y="2411.98" v="27413" z="1" s="M+H+2" />
        </MSPeaks>
      </Spectrum>
    </Compound>
    <Compound algo="FindByMolecularFeature">
      <Location m="805.5599" rt="22.115" y="100809" v="1070706" />
      <Spectrum type="MFE" cpdAlgo="FindByMolecularFeature">
        <MSDetails p="+" />
        <Device type="TimeOfFlight" />
        <MSPeaks>
          <p rt="22.114" x="806.5672" y="100809.01" v="718090" z="1" s="M+H" />
          <p rt="22.115" x="807.5704" y="48968.05" v="352616" z="1" s="M+H+1" />
        </MSPeaks>
      </Spectrum>
    </Compound>
    <Compound algo="FindByMolecularFeature">
      <Location m="808.5788" rt="22.115" y="79504" v="781709" />
      <Spectrum type="MFE" cpdAlgo="FindByMolecularFeature">
        <MSDetails p="+" />
        <Device type="TimeOfFlight" />
        <MSPeaks>
          <p rt="22.114" x="809.5861" y="79504.21" v="590198" z="1" s="M+H" />
          <p rt="22.115" x="810.5888" y="20659.43" v="157952" z="1" s="M+H+1" />
          <p rt="22.115" x="811.5893" y="4540.50" v="33559" z="1" s="M+H+2" />
        </MSPeaks>
      </Spectrum>
    </Compound>
    <Compound algo="FindByMolecularFeature">
      <Location m="613.3925" rt="22.132" y="68641" v="914571" />
      <Spectrum type="MFE" cpdAlgo="FindByMolecularFeature">
        <MSDetails p="+" />
        <Device type="TimeOfFlight" />
        <MSPeaks>
          <p rt="22.133" x="614.3997" y="68641.10" v="577611" z="1" s="M+H" />
          <p rt="22.132" x="615.4035" y="30708.78" v="261611" z="1" s="M+H+1" />
          <p rt="22.128" x="616.4082" y="8248.76" v="67955" z="1" s="M+H+2" />
          <p rt="22.102" x="617.4218" y="897.47" v="7394" z="1" s="M+H+3" />
        </MSPeaks>
      </Spectrum>
    </Compound>
    <Compound algo="FindByMolecularFeature">
      <Location m="334.1594" rt="22.135" y="57988" v="718629" />
      <Spectrum type="MFE" cpdAlgo="FindByMolecularFeature">
        <MSDetails p="+" />
        <Device type="TimeOfFlight" />
        <MSPeaks>
          <p rt="22.134" x="335.1667" y="57988.02" v="571189" z="1" s="M+H" />
          <p rt="22.138" x="336.1704" y="13464.69" v="147440" z="1" s="M+H+1" />
        </MSPeaks>
      </Spectrum>
    </Compound>
    <Compound algo="FindByMolecularFeature">
      <Location m="338.1560" rt="22.136" y="130708" v="1860803" />
      <Spectrum type="MFE" cpdAlgo="FindByMolecularFeature">
        <MSDetails p="+" />
        <Device type="TimeOfFlight" />
        <MSPeaks>
          <p rt="22.139" x="170.0833" y="3132.75" v="23998" z="2" s="M+2H" />
          <p rt="22.136" x="339.1634" y="130707.65" v="1258205" z="1" s="M+H" />
          <p rt="22.136" x="340.1659" y="31712.07" v="303681" z="1" s="M+H+1" />
          <p rt="22.138" x="341.1622" y="21627.89" v="208410" z="1" s="M+H+2" />
          <p rt="22.143" x="342.1657" y="6177.48" v="66510" z="1" s="M+H+3" />
        </MSPeaks>
      </Spectrum>
    </Compound>
    <Compound algo="FindByMolecularFeature">
      <Location m="336.1604" rt="22.138" y="345242" v="4153995" />
      <Spectrum type="MFE" cpdAlgo="FindByMolecularFeature">
        <MSDetails p="+" />
        <Device type="TimeOfFlight" />
        <MSPeaks>
          <p rt="22.137" x="337.1677" y="345242.06" v="3450988" z="1" s="M+H" />
          <p rt="22.140" x="338.1706" y="69905.30" v="703007" z="1" s="M+H+1" />
        </MSPeaks>
      </Spectrum>
    </Compound>
    <Compound algo="FindByMolecularFeature">
      <Location m="630.4481" rt="22.146" y="101810" v="1763718" />
      <Spectrum type="MFE" cpdAlgo="FindByMolecularFeature">
        <MSDetails p="+" />
        <Device type="TimeOfFlight" />
        <MSPeaks>
          <p rt="22.145" x="631.4554" y="101810.10" v="1226228" z="1" s="M+H" />
          <p rt="22.147" x="632.4587" y="40105.61" v="537490" z="1" s="M+H+1" />
        </MSPeaks>
      </Spectrum>
    </Compound>
    <Compound algo="FindByMolecularFeature">
      <Location m="498.3463" rt="22.152" y="59726" v="866031" />
      <Spectrum type="MFE" cpdAlgo="FindByMolecularFeature">
        <MSDetails p="+" />
        <Device type="TimeOfFlight" />
        <MSPeaks>
          <p rt="22.153" x="250.1775" y="10817.44" v="134918" z="2" s="M+2H" />
          <p rt="22.169" x="250.6773" y="1111.98" v="6298" z="2" s="M+2H+1" />
          <p rt="22.117" x="251.1791" y="1670.27" v="33064" z="2" s="M+2H+2" />
          <p rt="22.156" x="499.3554" y="59726.31" v="432119" z="1" s="M+H" />
          <p rt="22.155" x="500.3592" y="20823.11" v="151351" z="1" s="M+H+1" />
          <p rt="22.143" x="501.3649" y="12132.25" v="87198" z="1" s="M+H+2" />
          <p rt="22.138" x="502.3660" y="3017.50" v="21082" z="1" s="M+H+3" />
        </MSPeaks>
      </Spectrum>
    </Compound>
    <Compound algo="FindByMolecularFeature">
      <Location m="407.3623" rt="22.153" y="145137" v="1932371" />
      <Spectrum type="MFE" cpdAlgo="FindByMolecularFeature">
        <MSDetails p="+" />
        <Device type="TimeOfFlight" />
        <MSPeaks>
          <p rt="22.154" x="408.3696" y="145137.33" v="1507296" z="1" s="M+H" />
          <p rt="22.148" x="409.3725" y="32270.91" v="359949" z="1" s="M+H+1" />
          <p rt="22.147" x="410.3728" y="5691.16" v="65126" z="1" s="M+H+2" />
        </MSPeaks>
      </Spectrum>
    </Compound>
    <Compound algo="FindByMolecularFeature">
      <Location m="798.5503" rt="22.153" y="51121" v="591673" />
      <Spectrum type="MFE" cpdAlgo="FindByMolecularFeature">
        <MSDetails p="+" />
        <Device type="TimeOfFlight" />
        <MSPeaks>
          <p rt="22.154" x="799.5576" y="51120.62" v="344791" z="1" s="M+H" />
          <p rt="22.152" x="800.5588" y="24165.66" v="157613" z="1" s="M+H+1" />
          <p rt="22.151" x="801.5587" y="12424.76" v="89269" z="1" s="M+H+2" />
        </MSPeaks>
      </Spectrum>
    </Compound>
    <Compound algo="FindByMolecularFeature">
      <Location m="794.5492" rt="22.155" y="99773" v="761343" />
      <Spectrum type="MFE" cpdAlgo="FindByMolecularFeature">
        <MSDetails p="+" />
        <Device type="TimeOfFlight" />
        <MSPeaks>
          <p rt="22.162" x="795.5565" y="9274.10" v="68866" z="1" s="M+H" />
          <p rt="22.163" x="796.5602" y="4949.13" v="61017" z="1" s="M+H+1" />
          <p rt="22.154" x="797.5590" y="99773.34" v="631459" z="1" s="M+H+2" />
        </MSPeaks>
      </Spectrum>
    </Compound>
    <Compound algo="FindByMolecularFeature">
      <Location m="466.4005" rt="22.158" y="310200" v="3077934" />
      <Spectrum type="MFE" cpdAlgo="FindByMolecularFeature">
        <MSDetails p="+" />
        <Device type="TimeOfFlight" />
        <MSPeaks>
          <p rt="22.158" x="467.4078" y="310200.06" v="2352053" z="1" s="M+H" />
          <p rt="22.157" x="468.4102" y="83834.44" v="605521" z="1" s="M+H+1" />
          <p rt="22.158" x="469.4107" y="15573.84" v="107046" z="1" s="M+H+2" />
          <p rt="22.167" x="470.4137" y="1936.80" v="13314" z="1" s="M+H+3" />
        </MSPeaks>
      </Spectrum>
    </Compound>
    <Compound algo="FindByMolecularFeature">
      <Location m="482.3747" rt="22.159" y="5332842" v="55603920" />
      <Spectrum type="MFE" cpdAlgo="FindByMolecularFeature">
        <MSDetails p="+" />
        <Device type="TimeOfFlight" />
        <MSPeaks>
          <p rt="22.160" x="483.3819" y="5332841.50" v="40223724" z="1" sat="true" s="M+H" />
          <p rt="22.159" x="484.3854" y="1705066.00" v="12952072" z="1" s="M+H+1" />
          <p rt="22.160" x="485.3881" y="288243.50" v="2139567" z="1" s="M+H+2" />
          <p rt="22.159" x="486.3909" y="34665.35" v="254969" z="1" s="M+H+3" />
          <p rt="22.163" x="487.3876" y="4877.48" v="33587" z="1" s="M+H+4" />
        </MSPeaks>
      </Spectrum>
    </Compound>
    <Compound algo="FindByMolecularFeature">
      <Location m="442.3820" rt="22.161" y="1396529" v="14753121" />
      <Spectrum type="MFE" cpdAlgo="FindByMolecularFeature">
        <MSDetails p="+" />
        <Device type="TimeOfFlight" />
        <MSPeaks>
          <p rt="22.161" x="443.3893" y="1396529.25" v="10692419" z="1" s="M+H" />
          <p rt="22.161" x="444.3925" y="450273.97" v="3437329" z="1" s="M+H+1" />
          <p rt="22.161" x="445.3952" y="72754.10" v="546891" z="1" s="M+H+2" />
          <p rt="22.165" x="446.3977" y="9958.77" v="76482" z="1" s="M+H+3" />
        </MSPeaks>
      </Spectrum>
    </Compound>
    <Compound algo="FindByMolecularFeature">
      <Location m="424.3714" rt="22.162" y="1847999" v="19242070" />
      <Spectrum type="MFE" cpdAlgo="FindByMolecularFeature">
        <MSDetails p="+" />
        <Device type="TimeOfFlight" />
        <MSPeaks>
          <p rt="22.161" x="425.3787" y="1847999.25" v="14054981" z="1" s="M+H" />
          <p rt="22.162" x="426.3821" y="578756.19" v="4408150" z="1" s="M+H+1" />
          <p rt="22.163" x="427.3848" y="91488.08" v="696560" z="1" s="M+H+2" />
          <p rt="22.163" x="428.3875" y="10777.28" v="82380" z="1" s="M+H+3" />
        </MSPeaks>
      </Spectrum>
    </Compound>
    <Compound algo="FindByMolecularFeature">
      <Location m="460.3920" rt="22.162" y="132627" v="1440427" />
      <Spectrum type="MFE" cpdAlgo="FindByMolecularFeature">
        <MSDetails p="+" />
        <Device type="TimeOfFlight" />
        <MSPeaks>
          <p rt="22.162" x="461.3993" y="132626.63" v="1014241" z="1" s="M+H" />
          <p rt="22.163" x="462.4024" y="42267.65" v="335654" z="1" s="M+H+1" />
          <p rt="22.164" x="463.4046" y="9321.39" v="69592" z="1" s="M+H+2" />
          <p rt="22.126" x="464.4067" y="2363.56" v="20940" z="1" s="M+H+3" />
        </MSPeaks>
      </Spectrum>
    </Compound>
    <Compound algo="FindByMolecularFeature">
      <Location m="331.2875" rt="22.181" y="58753" v="746692" />
      <Spectrum type="MFE" cpdAlgo="FindByMolecularFeature">
        <MSDetails p="+" />
        <Device type="TimeOfFlight" />
        <MSPeaks>
          <p rt="22.181" x="332.2948" y="58752.55" v="598315" z="1" s="M+H" />
          <p rt="22.183" x="333.2985" y="14768.76" v="148376" z="1" s="M+H+1" />
        </MSPeaks>
      </Spectrum>
    </Compound>
    <Compound algo="FindByMolecularFeature">
      <Location m="632.4629" rt="22.203" y="74890" v="1500522" />
      <Spectrum type="MFE" cpdAlgo="FindByMolecularFeature">
        <MSDetails p="+" />
        <Device type="TimeOfFlight" />
        <MSPeaks>
          <p rt="22.207" x="633.4701" y="74890.28" v="971995" z="1" s="M+H" />
          <p rt="22.208" x="634.4738" y="27008.34" v="357140" z="1" s="M+H+1" />
          <p rt="22.173" x="635.4804" y="11363.47" v="117443" z="1" s="M+H+2" />
          <p rt="22.172" x="636.4765" y="4088.72" v="53944" z="1" s="M+H+3" />
        </MSPeaks>
      </Spectrum>
    </Compound>
    <Compound algo="FindByMolecularFeature">
      <Location m="378.2750" rt="22.307" y="285377" v="2317772" />
      <Spectrum type="MFE" cpdAlgo="FindByMolecularFeature">
        <MSDetails p="+" />
        <Device type="TimeOfFlight" />
        <MSPeaks>
          <p rt="22.307" x="379.2823" y="285377.16" v="1837531" z="1" s="M+H" />
          <p rt="22.307" x="380.2854" y="63044.62" v="407060" z="1" s="M+H+1" />
          <p rt="22.305" x="381.2886" y="10170.78" v="67597" z="1" s="M+H+2" />
          <p rt="22.308" x="382.2904" y="930.37" v="5584" z="1" s="M+H+3" />
        </MSPeaks>
      </Spectrum>
    </Compound>
    <Compound algo="FindByMolecularFeature">
      <Location m="1120.7920" rt="22.308" y="57678" v="509260" />
      <Spectrum type="MFE" cpdAlgo="FindByMolecularFeature">
        <MSDetails p="+" />
        <Device type="TimeOfFlight" />
        <MSPeaks>
          <p rt="22.335" x="561.4033" y="2515.12" v="17308" z="2" s="M+2H" />
          <p rt="22.303" x="561.9084" y="2597.64" v="14344" z="2" s="M+2H+1" />
          <p rt="22.309" x="562.4069" y="12442.50" v="77510" z="2" s="M+2H+2" />
          <p rt="22.308" x="562.9087" y="8346.21" v="49304" z="2" s="M+2H+3" />
          <p rt="22.307" x="563.4072" y="57678.45" v="350793" z="2" s="M+2H+4" />
        </MSPeaks>
      </Spectrum>
    </Compound>
    <Compound algo="FindByMolecularFeature">
      <Location m="338.2823" rt="22.313" y="118355" v="1353984" />
      <Spectrum type="MFE" cpdAlgo="FindByMolecularFeature">
        <MSDetails p="+" />
        <Device type="TimeOfFlight" />
        <MSPeaks>
          <p rt="22.313" x="339.2896" y="118354.98" v="1067877" z="1" s="M+H" />
          <p rt="22.311" x="340.2928" y="26615.21" v="231363" z="1" s="M+H+1" />
          <p rt="22.317" x="341.2929" y="5637.37" v="50246" z="1" s="M+H+2" />
          <p rt="22.362" x="342.2992" y="536.68" v="4498" z="1" s="M+H+3" />
        </MSPeaks>
      </Spectrum>
    </Compound>
    <Compound algo="FindByMolecularFeature">
      <Location m="356.2929" rt="22.314" y="125522" v="1418462" />
      <Spectrum type="MFE" cpdAlgo="FindByMolecularFeature">
        <MSDetails p="+" />
        <Device type="TimeOfFlight" />
        <MSPeaks>
          <p rt="22.315" x="357.3002" y="125521.70" v="1107917" z="1" s="M+H" />
          <p rt="22.312" x="358.3035" y="30302.10" v="261702" z="1" s="M+H+1" />
          <p rt="22.317" x="359.3059" y="5621.58" v="48843" z="1" s="M+H+2" />
        </MSPeaks>
      </Spectrum>
    </Compound>
    <Compound algo="FindByMolecularFeature">
      <Location m="768.5071" rt="22.315" y="79146" v="942365" />
      <Spectrum type="MFE" cpdAlgo="FindByMolecularFeature">
        <MSDetails p="+" />
        <Device type="TimeOfFlight" />
        <MSPeaks>
          <p rt="22.315" x="385.2608" y="79145.82" v="632610" z="2" s="M+2H" />
          <p rt="22.313" x="385.7621" y="39049.19" v="309754" z="2" s="M+2H+1" />
        </MSPeaks>
      </Spectrum>
    </Compound>
    <Compound algo="FindByMolecularFeature">
      <Location m="264.2453" rt="22.318" y="159599" v="1888086" />
      <Spectrum type="MFE" cpdAlgo="FindByMolecularFeature">
        <MSDetails p="+" />
        <Device type="TimeOfFlight" />
        <MSPeaks>
          <p rt="22.318" x="265.2526" y="159598.73" v="1563775" z="1" s="M+H" />
          <p rt="22.318" x="266.2559" y="29504.66" v="292818" z="1" s="M+H+1" />
          <p rt="22.324" x="267.2645" y="3177.04" v="31493" z="1" s="M+H+2" />
        </MSPeaks>
      </Spectrum>
    </Compound>
    <Compound algo="FindByMolecularFeature">
      <Location m="442.3820" rt="22.447" y="1462682" v="14895520" />
      <Spectrum type="MFE" cpdAlgo="FindByMolecularFeature">
        <MSDetails p="+" />
        <Device type="TimeOfFlight" />
        <MSPeaks>
          <p rt="22.446" x="443.3892" y="1462682.38" v="10587716" z="1" s="M+H" />
          <p rt="22.448" x="444.3925" y="467812.94" v="3610595" z="1" s="M+H+1" />
          <p rt="22.450" x="445.3951" y="78815.48" v="605706" z="1" s="M+H+2" />
          <p rt="22.445" x="446.3979" y="10224.35" v="80825" z="1" s="M+H+3" />
          <p rt="22.452" x="447.3977" y="1513.95" v="10678" z="1" s="M+H+4" />
        </MSPeaks>
      </Spectrum>
    </Compound>
    <Compound algo="FindByMolecularFeature">
      <Location m="424.3714" rt="22.448" y="1736517" v="17724594" />
      <Spectrum type="MFE" cpdAlgo="FindByMolecularFeature">
        <MSDetails p="+" />
        <Device type="TimeOfFlight" />
        <MSPeaks>
          <p rt="22.447" x="425.3786" y="1736516.50" v="12678239" z="1" s="M+H" />
          <p rt="22.450" x="426.3820" y="545977.06" v="4278446" z="1" s="M+H+1" />
          <p rt="22.449" x="427.3846" y="85794.88" v="672164" z="1" s="M+H+2" />
          <p rt="22.449" x="428.3865" y="10696.09" v="85575" z="1" s="M+H+3" />
          <p rt="22.432" x="429.3771" y="1393.19" v="10171" z="1" s="M+H+4" />
        </MSPeaks>
      </Spectrum>
    </Compound>
    <Compound algo="FindByMolecularFeature">
      <Location m="460.3920" rt="22.449" y="180341" v="1981730" />
      <Spectrum type="MFE" cpdAlgo="FindByMolecularFeature">
        <MSDetails p="+" />
        <Device type="TimeOfFlight" />
        <MSPeaks>
          <p rt="22.450" x="461.3992" y="180341.25" v="1416201" z="1" s="M+H" />
          <p rt="22.449" x="462.4025" y="58929.25" v="455179" z="1" s="M+H+1" />
          <p rt="22.448" x="463.4052" y="12111.57" v="95280" z="1" s="M+H+2" />
          <p rt="22.428" x="464.4036" y="1913.10" v="15071" z="1" s="M+H+3" />
        </MSPeaks>
      </Spectrum>
    </Compound>
    <Compound algo="FindByMolecularFeature">
      <Location m="406.3603" rt="22.450" y="182671" v="2285421" />
      <Spectrum type="MFE" cpdAlgo="FindByMolecularFeature">
        <MSDetails p="+" />
        <Device type="TimeOfFlight" />
        <MSPeaks>
          <p rt="22.449" x="407.3676" y="182671.41" v="1473859" z="1" s="M+H" />
          <p rt="22.450" x="408.3699" y="86531.83" v="671727" z="1" s="M+H+1" />
          <p rt="22.453" x="409.3726" y="15328.88" v="127179" z="1" s="M+H+2" />
          <p rt="22.443" x="410.3712" y="1630.48" v="12656" z="1" s="M+H+3" />
        </MSPeaks>
      </Spectrum>
    </Compound>
    <Compound algo="FindByMolecularFeature">
      <Location m="482.3746" rt="22.450" y="2672408" v="31454040" />
      <Spectrum type="MFE" cpdAlgo="FindByMolecularFeature">
        <MSDetails p="+" />
        <Device type="TimeOfFlight" />
        <MSPeaks>
          <p rt="22.450" x="483.3819" y="2672408.25" v="22786906" z="1" sat="true" s="M+H" />
          <p rt="22.451" x="484.3855" y="845893.94" v="7297766" z="1" s="M+H+1" />
          <p rt="22.449" x="485.3878" y="139626.33" v="1192980" z="1" s="M+H+2" />
          <p rt="22.448" x="486.3906" y="18367.72" v="155873" z="1" s="M+H+3" />
          <p rt="22.453" x="487.3796" y="2453.91" v="20514" z="1" s="M+H+4" />
        </MSPeaks>
      </Spectrum>
    </Compound>
    <Compound algo="FindByMolecularFeature">
      <Location m="466.4002" rt="22.451" y="133923" v="1462533" />
      <Spectrum type="MFE" cpdAlgo="FindByMolecularFeature">
        <MSDetails p="+" />
        <Device type="TimeOfFlight" />
        <MSPeaks>
          <p rt="22.453" x="467.4075" y="133922.97" v="1183577" z="1" s="M+H" />
          <p rt="22.447" x="468.4085" y="27358.09" v="221933" z="1" s="M+H+1" />
          <p rt="22.435" x="469.4065" y="5233.57" v="50178" z="1" s="M+H+2" />
          <p rt="22.437" x="470.4115" y="843.99" v="6846" z="1" s="M+H+3" />
        </MSPeaks>
      </Spectrum>
    </Compound>
    <Compound algo="FindByMolecularFeature">
      <Location m="270.2347" rt="22.542" y="72769" v="859420" />
      <Spectrum type="MFE" cpdAlgo="FindByMolecularFeature">
        <MSDetails p="+" />
        <Device type="TimeOfFlight" />
        <MSPeaks>
          <p rt="22.542" x="271.2420" y="72769.19" v="714931" z="1" s="M+H" />
          <p rt="22.540" x="272.2458" y="15336.95" v="144488" z="1" s="M+H+1" />
        </MSPeaks>
      </Spectrum>
    </Compound>
    <Compound algo="FindByMolecularFeature">
      <Location m="225.1728" rt="22.868" y="60273" v="657828" />
      <Spectrum type="MFE" cpdAlgo="FindByMolecularFeature">
        <MSDetails p="+" />
        <Device type="TimeOfFlight" />
        <MSPeaks>
          <p rt="22.868" x="226.1801" y="60272.61" v="543057" z="1" s="M+H" />
          <p rt="22.868" x="227.1829" y="11245.69" v="114771" z="1" s="M+H+1" />
        </MSPeaks>
      </Spectrum>
    </Compound>
    <Compound algo="FindByMolecularFeature">
      <Location m="554.4337" rt="22.889" y="63126" v="1214584" />
      <Spectrum type="MFE" cpdAlgo="FindByMolecularFeature">
        <MSDetails p="+" />
        <Device type="TimeOfFlight" />
        <MSPeaks>
          <p rt="22.890" x="555.4410" y="63125.88" v="810902" z="1" s="M+H" />
          <p rt="22.891" x="556.4435" y="26180.39" v="343740" z="1" s="M+H+1" />
          <p rt="22.863" x="557.4492" y="6624.48" v="59941" z="1" s="M+H+2" />
        </MSPeaks>
      </Spectrum>
    </Compound>
    <Compound algo="FindByMolecularFeature">
      <Location m="480.3589" rt="22.914" y="468866" v="4932615" />
      <Spectrum type="MFE" cpdAlgo="FindByMolecularFeature">
        <MSDetails p="+" />
        <Device type="TimeOfFlight" />
        <MSPeaks>
          <p rt="22.918" x="481.3662" y="468866.41" v="3346502" z="1" s="M+H" />
          <p rt="22.917" x="482.3694" y="152683.17" v="1094373" z="1" s="M+H+1" />
          <p rt="22.856" x="483.3795" y="39246.02" v="491740" z="1" s="M+H+2" />
        </MSPeaks>
      </Spectrum>
    </Compound>
    <Compound algo="FindByMolecularFeature">
      <Location m="440.3659" rt="22.915" y="243440" v="2517892" />
      <Spectrum type="MFE" cpdAlgo="FindByMolecularFeature">
        <MSDetails p="+" />
        <Device type="TimeOfFlight" />
        <MSPeaks>
          <p rt="22.917" x="441.3732" y="243439.53" v="1693577" z="1" s="M+H" />
          <p rt="22.917" x="442.3764" y="83405.92" v="592262" z="1" s="M+H+1" />
          <p rt="22.882" x="443.3854" y="23734.09" v="232053" z="1" s="M+H+2" />
        </MSPeaks>
      </Spectrum>
    </Compound>
    <Compound algo="FindByMolecularFeature">
      <Location m="422.3552" rt="22.915" y="143158" v="1428191" />
      <Spectrum type="MFE" cpdAlgo="FindByMolecularFeature">
        <MSDetails p="+" />
        <Device type="TimeOfFlight" />
        <MSPeaks>
          <p rt="22.916" x="423.3625" y="143157.63" v="1010540" z="1" s="M+H" />
          <p rt="22.916" x="424.3651" y="47086.41" v="339107" z="1" s="M+H+1" />
          <p rt="22.897" x="425.3725" y="9722.54" v="78544" z="1" s="M+H+2" />
        </MSPeaks>
      </Spectrum>
    </Compound>
    <Compound algo="FindByMolecularFeature">
      <Location m="466.3452" rt="22.955" y="97374" v="1130434" />
      <Spectrum type="MFE" cpdAlgo="FindByMolecularFeature">
        <MSDetails p="+" />
        <Device type="TimeOfFlight" />
        <MSPeaks>
          <p rt="22.955" x="467.3525" y="97373.67" v="756760" z="1" s="M+H" />
          <p rt="22.952" x="468.3560" y="35691.24" v="265825" z="1" s="M+H+1" />
          <p rt="22.972" x="469.3594" y="11047.25" v="91639" z="1" s="M+H+2" />
          <p rt="22.956" x="470.3774" y="1679.33" v="16210" z="1" s="M+H+3" />
        </MSPeaks>
      </Spectrum>
    </Compound>
    <Compound algo="FindByMolecularFeature">
      <Location m="370.0940" rt="23.112" y="51559" v="596817" />
      <Spectrum type="MFE" cpdAlgo="FindByMolecularFeature">
        <MSDetails p="+" />
        <Device type="TimeOfFlight" />
        <MSPeaks>
          <p rt="23.112" x="371.1012" y="51559.13" v="351626" z="1" s="M+H" />
          <p rt="23.112" x="372.1022" y="19682.01" v="141274" z="1" s="M+H+1" />
          <p rt="23.110" x="373.0997" y="12266.76" v="80670" z="1" s="M+H+2" />
          <p rt="23.116" x="374.1009" y="3495.89" v="23247" z="1" s="M+H+3" />
        </MSPeaks>
      </Spectrum>
    </Compound>
    <Compound algo="FindByMolecularFeature">
      <Location m="440.3656" rt="23.181" y="86789" v="897092" />
      <Spectrum type="MFE" cpdAlgo="FindByMolecularFeature">
        <MSDetails p="+" />
        <Device type="TimeOfFlight" />
        <MSPeaks>
          <p rt="23.183" x="441.3728" y="86789.18" v="626861" z="1" s="M+H" />
          <p rt="23.178" x="442.3770" y="32898.04" v="222666" z="1" s="M+H+1" />
          <p rt="23.180" x="443.3815" y="7349.14" v="47565" z="1" s="M+H+2" />
        </MSPeaks>
      </Spectrum>
    </Compound>
    <Compound algo="FindByMolecularFeature">
      <Location m="480.3583" rt="23.184" y="177168" v="1906370" />
      <Spectrum type="MFE" cpdAlgo="FindByMolecularFeature">
        <MSDetails p="+" />
        <Device type="TimeOfFlight" />
        <MSPeaks>
          <p rt="23.184" x="481.3656" y="177168.39" v="1354411" z="1" s="M+H" />
          <p rt="23.183" x="482.3688" y="60623.68" v="457655" z="1" s="M+H+1" />
          <p rt="23.185" x="483.3740" y="13789.48" v="94304" z="1" s="M+H+2" />
        </MSPeaks>
      </Spectrum>
    </Compound>
    <Compound algo="FindByMolecularFeature">
      <Location m="610.4213" rt="23.328" y="70248" v="1209711" />
      <Spectrum type="MFE" cpdAlgo="FindByMolecularFeature">
        <MSDetails p="+" />
        <Device type="TimeOfFlight" />
        <MSPeaks>
          <p rt="23.328" x="611.4286" y="70248.38" v="874041" z="1" s="M+H" />
          <p rt="23.327" x="612.4323" y="27277.52" v="335670" z="1" s="M+H+1" />
        </MSPeaks>
      </Spectrum>
    </Compound>
    <Compound algo="FindByMolecularFeature">
      <Location m="570.4305" rt="23.370" y="72409" v="1750175" />
      <Spectrum type="MFE" cpdAlgo="FindByMolecularFeature">
        <MSDetails p="+" />
        <Device type="TimeOfFlight" />
        <MSPeaks>
          <p rt="23.364" x="571.4378" y="72409.40" v="1120380" z="1" s="M+H" />
          <p rt="23.383" x="572.4404" y="32012.96" v="629795" z="1" s="M+H+1" />
        </MSPeaks>
      </Spectrum>
    </Compound>
    <Compound algo="FindByMolecularFeature">
      <Location m="383.3403" rt="23.464" y="236971" v="4304255" />
      <Spectrum type="MFE" cpdAlgo="FindByMolecularFeature">
        <MSDetails p="+" />
        <Device type="TimeOfFlight" />
        <MSPeaks>
          <p rt="23.464" x="384.3475" y="236970.84" v="3250579" z="1" s="M+H" />
          <p rt="23.466" x="385.3507" y="60064.93" v="915162" z="1" s="M+H+1" />
          <p rt="23.463" x="386.3537" y="9601.98" v="131218" z="1" s="M+H+2" />
          <p rt="23.471" x="387.3567" y="543.21" v="7296" z="1" s="M+H+3" />
        </MSPeaks>
      </Spectrum>
    </Compound>
    <Compound algo="FindByMolecularFeature">
      <Location m="337.3352" rt="23.468" y="842726" v="15837492" />
      <Spectrum type="MFE" cpdAlgo="FindByMolecularFeature">
        <MSDetails p="+" />
        <Device type="TimeOfFlight" />
        <MSPeaks>
          <p rt="23.469" x="338.3425" y="842725.81" v="12838149" z="1" s="M+H" />
          <p rt="23.464" x="339.3454" y="198445.05" v="2702442" z="1" s="M+H+1" />
          <p rt="23.481" x="340.3487" y="24467.34" v="270371" z="1" s="M+H+2" />
          <p rt="23.494" x="341.3518" y="2441.32" v="26530" z="1" s="M+H+3" />
        </MSPeaks>
      </Spectrum>
    </Compound>
    <Compound algo="FindByMolecularFeature">
      <Location m="405.3226" rt="23.483" y="522452" v="7792103" />
      <Spectrum type="MFE" cpdAlgo="FindByMolecularFeature">
        <MSDetails p="+" />
        <Device type="TimeOfFlight" />
        <MSPeaks>
          <p rt="23.483" x="406.3299" y="522451.59" v="6031614" z="1" s="M+H" />
          <p rt="23.483" x="407.3329" y="134111.06" v="1536493" z="1" s="M+H+1" />
          <p rt="23.495" x="408.3349" y="20825.21" v="196738" z="1" s="M+H+2" />
          <p rt="23.471" x="409.3362" y="2445.33" v="27258" z="1" s="M+H+3" />
        </MSPeaks>
      </Spectrum>
    </Compound>
    <Compound algo="FindByMolecularFeature">
      <Location m="394.2132" rt="23.517" y="103317" v="1660323" />
      <Spectrum type="MFE" cpdAlgo="FindByMolecularFeature">
        <MSDetails p="+" />
        <Device type="TimeOfFlight" />
        <MSPeaks>
          <p rt="23.517" x="395.2205" y="103316.97" v="1024044" z="1" s="M+H" />
          <p rt="23.519" x="396.2236" y="24350.10" v="240964" z="1" s="M+H+1" />
          <p rt="23.515" x="397.2167" y="40314.00" v="395315" z="1" s="M+H+2" />
        </MSPeaks>
      </Spectrum>
    </Compound>
    <Compound algo="FindByMolecularFeature">
      <Location m="480.3588" rt="23.640" y="437330" v="3217738" />
      <Spectrum type="MFE" cpdAlgo="FindByMolecularFeature">
        <MSDetails p="+" />
        <Device type="TimeOfFlight" />
        <MSPeaks>
          <p rt="23.640" x="481.3661" y="437330.13" v="2432984" z="1" s="M+H" />
          <p rt="23.640" x="482.3691" y="141370.66" v="784754" z="1" s="M+H+1" />
        </MSPeaks>
      </Spectrum>
    </Compound>
    <Compound algo="FindByMolecularFeature">
      <Location m="422.3551" rt="23.652" y="81877" v="1023025" />
      <Spectrum type="MFE" cpdAlgo="FindByMolecularFeature">
        <MSDetails p="+" />
        <Device type="TimeOfFlight" />
        <MSPeaks>
          <p rt="23.653" x="423.3624" y="81877.05" v="654669" z="1" s="M+H" />
          <p rt="23.652" x="424.3648" y="30424.09" v="241427" z="1" s="M+H+1" />
          <p rt="23.643" x="425.3722" y="11326.83" v="126928" z="1" s="M+H+2" />
        </MSPeaks>
      </Spectrum>
    </Compound>
    <Compound algo="FindByMolecularFeature">
      <Location m="440.3659" rt="23.653" y="288768" v="2984828" />
      <Spectrum type="MFE" cpdAlgo="FindByMolecularFeature">
        <MSDetails p="+" />
        <Device type="TimeOfFlight" />
        <MSPeaks>
          <p rt="23.653" x="441.3732" y="288768.09" v="2257217" z="1" s="M+H" />
          <p rt="23.654" x="442.3817" y="98081.59" v="532342" z="1" s="M+H+1" />
          <p rt="23.656" x="443.3888" y="19202.14" v="152116" z="1" s="M+H+2" />
          <p rt="23.613" x="444.3897" y="3942.19" v="43153" z="1" s="M+H+3" />
        </MSPeaks>
      </Spectrum>
    </Compound>
    <Compound algo="FindByMolecularFeature">
      <Location m="458.3762" rt="23.657" y="83283" v="953929" />
      <Spectrum type="MFE" cpdAlgo="FindByMolecularFeature">
        <MSDetails p="+" />
        <Device type="TimeOfFlight" />
        <MSPeaks>
          <p rt="23.656" x="459.3835" y="83282.59" v="672306" z="1" s="M+H" />
          <p rt="23.658" x="460.3869" y="27118.53" v="226117" z="1" s="M+H+1" />
          <p rt="23.663" x="461.3891" y="6784.26" v="55507" z="1" s="M+H+2" />
        </MSPeaks>
      </Spectrum>
    </Compound>
    <Compound algo="FindByMolecularFeature">
      <Location m="480.3590" rt="23.739" y="408930" v="3204109" />
      <Spectrum type="MFE" cpdAlgo="FindByMolecularFeature">
        <MSDetails p="+" />
        <Device type="TimeOfFlight" />
        <MSPeaks>
          <p rt="23.741" x="481.3662" y="408930.19" v="2107003" z="1" s="M+H" />
          <p rt="23.741" x="482.3691" y="130916.91" v="654498" z="1" s="M+H+1" />
          <p rt="23.701" x="483.3732" y="45452.21" v="442609" z="1" s="M+H+2" />
        </MSPeaks>
      </Spectrum>
    </Compound>
    <Compound algo="FindByMolecularFeature">
      <Location m="534.3540" rt="23.752" y="125062" v="1310795" />
      <Spectrum type="MFE" cpdAlgo="FindByMolecularFeature">
        <MSDetails p="+" />
        <Device type="TimeOfFlight" />
        <MSPeaks>
          <p rt="23.752" x="535.3613" y="125062.23" v="936794" z="1" s="M+H" />
          <p rt="23.751" x="536.3644" y="39144.89" v="297238" z="1" s="M+H+1" />
          <p rt="23.760" x="537.3706" y="9262.33" v="76763" z="1" s="M+H+2" />
        </MSPeaks>
      </Spectrum>
    </Compound>
    <Compound algo="FindByMolecularFeature">
      <Location m="405.3223" rt="23.797" y="203850" v="3072032" />
      <Spectrum type="MFE" cpdAlgo="FindByMolecularFeature">
        <MSDetails p="+" />
        <Device type="TimeOfFlight" />
        <MSPeaks>
          <p rt="23.798" x="406.3296" y="203849.61" v="2359835" z="1" s="M+H" />
          <p rt="23.796" x="407.3332" y="53135.84" v="613861" z="1" s="M+H+1" />
          <p rt="23.798" x="408.3310" y="8366.63" v="98336" z="1" s="M+H+2" />
        </MSPeaks>
      </Spectrum>
    </Compound>
    <Compound algo="FindByMolecularFeature">
      <Location m="724.3535" rt="23.806" y="54897" v="834033" />
      <Spectrum type="MFE" cpdAlgo="FindByMolecularFeature">
        <MSDetails p="+" />
        <Device type="TimeOfFlight" />
        <MSPeaks>
          <p rt="23.807" x="725.3608" y="54896.51" v="459972" z="1" s="M+H" />
          <p rt="23.805" x="726.3627" y="23498.39" v="197289" z="1" s="M+H+1" />
          <p rt="23.806" x="727.3587" y="21208.38" v="176772" z="1" s="M+H+2" />
        </MSPeaks>
      </Spectrum>
    </Compound>
    <Compound algo="FindByMolecularFeature">
      <Location m="720.3573" rt="23.808" y="65499" v="614652" />
      <Spectrum type="MFE" cpdAlgo="FindByMolecularFeature">
        <MSDetails p="+" />
        <Device type="TimeOfFlight" />
        <MSPeaks>
          <p rt="23.817" x="721.3645" y="3322.72" v="29169" z="1" s="M+H" />
          <p rt="23.816" x="722.3667" y="2216.74" v="18186" z="1" s="M+H+1" />
          <p rt="23.807" x="723.3640" y="65498.83" v="567296" z="1" s="M+H+2" />
        </MSPeaks>
      </Spectrum>
    </Compound>
    <Compound algo="FindByMolecularFeature">
      <Location m="338.1755" rt="23.809" y="67289" v="1312314" />
      <Spectrum type="MFE" cpdAlgo="FindByMolecularFeature">
        <MSDetails p="+" />
        <Device type="TimeOfFlight" />
        <MSPeaks>
          <p rt="23.811" x="339.1827" y="67288.90" v="802931" z="1" s="M+H" />
          <p rt="23.806" x="340.1857" y="16639.48" v="201786" z="1" s="M+H+1" />
          <p rt="23.809" x="341.1793" y="26861.01" v="307597" z="1" s="M+H+2" />
        </MSPeaks>
      </Spectrum>
    </Compound>
    <Compound algo="FindByMolecularFeature">
      <Location m="379.2023" rt="23.812" y="226119" v="4508337" />
      <Spectrum type="MFE" cpdAlgo="FindByMolecularFeature">
        <MSDetails p="+" />
        <Device type="TimeOfFlight" />
        <MSPeaks>
          <p rt="23.812" x="380.2096" y="226119.44" v="2545080" z="1" s="M+H" />
          <p rt="23.812" x="381.2130" y="51348.86" v="576663" z="1" s="M+H+1" />
          <p rt="23.812" x="382.2058" y="85419.48" v="952060" z="1" s="M+H+2" />
          <p rt="23.812" x="383.2086" y="24036.45" v="266152" z="1" s="M+H+3" />
          <p rt="23.813" x="384.2047" y="14515.36" v="168382" z="1" s="M+H+4" />
        </MSPeaks>
      </Spectrum>
    </Compound>
    <Compound algo="FindByMolecularFeature">
      <Location m="807.5768" rt="23.819" y="561319" v="11027841" />
      <Spectrum type="MFE" cpdAlgo="FindByMolecularFeature">
        <MSDetails p="+" />
        <Device type="TimeOfFlight" />
        <MSPeaks>
          <p rt="23.819" x="808.5840" y="561318.69" v="6605711" z="1" s="M+H" />
          <p rt="23.819" x="809.5869" y="272165.34" v="3349481" z="1" s="M+H+1" />
          <p rt="23.821" x="810.5898" y="68660.88" v="849283" z="1" s="M+H+2" />
          <p rt="23.820" x="811.5939" y="14731.56" v="180688" z="1" s="M+H+3" />
          <p rt="23.817" x="812.5922" y="3474.67" v="42678" z="1" s="M+H+4" />
        </MSPeaks>
      </Spectrum>
    </Compound>
    <Compound algo="FindByMolecularFeature">
      <Location m="803.5480" rt="23.821" y="307236" v="4024800" />
      <Spectrum type="MFE" cpdAlgo="FindByMolecularFeature">
        <MSDetails p="+" />
        <Device type="TimeOfFlight" />
        <MSPeaks>
          <p rt="23.825" x="804.5553" y="21585.65" v="261118" z="1" s="M+H" />
          <p rt="23.824" x="805.5612" y="9047.08" v="108056" z="1" s="M+H+1" />
          <p rt="23.820" x="806.5681" y="307235.53" v="3655626" z="1" s="M+H+2" />
        </MSPeaks>
      </Spectrum>
    </Compound>
    <Compound algo="FindByMolecularFeature">
      <Location m="522.3538" rt="23.838" y="157568" v="1473060" />
      <Spectrum type="MFE" cpdAlgo="FindByMolecularFeature">
        <MSDetails p="+" />
        <Device type="TimeOfFlight" />
        <MSPeaks>
          <p rt="23.837" x="523.3610" y="157568.36" v="1125489" z="1" s="M+H" />
          <p rt="23.840" x="524.3645" y="49947.10" v="347571" z="1" s="M+H+1" />
        </MSPeaks>
      </Spectrum>
    </Compound>
    <Compound algo="FindByMolecularFeature">
      <Location m="283.2873" rt="23.845" y="72666" v="749904" />
      <Spectrum type="MFE" cpdAlgo="FindByMolecularFeature">
        <MSDetails p="+" />
        <Device type="TimeOfFlight" />
        <MSPeaks>
          <p rt="23.846" x="284.2946" y="72665.74" v="617147" z="1" s="M+H" />
          <p rt="23.843" x="285.2978" y="14293.36" v="120118" z="1" s="M+H+1" />
          <p rt="23.842" x="286.3021" y="1784.32" v="12638" z="1" s="M+H+2" />
        </MSPeaks>
      </Spectrum>
    </Compound>
    <Compound algo="FindByMolecularFeature">
      <Location m="612.4379" rt="23.862" y="106349" v="1103559" />
      <Spectrum type="MFE" cpdAlgo="FindByMolecularFeature">
        <MSDetails p="+" />
        <Device type="TimeOfFlight" />
        <MSPeaks>
          <p rt="23.863" x="613.4452" y="106348.58" v="772926" z="1" s="M+H" />
          <p rt="23.861" x="614.4477" y="50759.69" v="330633" z="1" s="M+H+1" />
        </MSPeaks>
      </Spectrum>
    </Compound>
    <Compound algo="FindByMolecularFeature">
      <Location m="614.4535" rt="23.896" y="296994" v="4632428" />
      <Spectrum type="MFE" cpdAlgo="FindByMolecularFeature">
        <MSDetails p="+" />
        <Device type="TimeOfFlight" />
        <MSPeaks>
          <p rt="23.898" x="615.4608" y="296993.66" v="2864056" z="1" s="M+H" />
          <p rt="23.892" x="616.4641" y="115263.74" v="1367558" z="1" s="M+H+1" />
          <p rt="23.888" x="617.4688" y="31757.87" v="364101" z="1" s="M+H+2" />
          <p rt="23.926" x="618.4658" y="3560.43" v="36713" z="1" s="M+H+3" />
        </MSPeaks>
      </Spectrum>
    </Compound>
    <Compound algo="FindByMolecularFeature">
      <Location m="548.3695" rt="23.914" y="175805" v="1639773" />
      <Spectrum type="MFE" cpdAlgo="FindByMolecularFeature">
        <MSDetails p="+" />
        <Device type="TimeOfFlight" />
        <MSPeaks>
          <p rt="23.914" x="549.3768" y="175804.67" v="1185011" z="1" s="M+H" />
          <p rt="23.913" x="550.3804" y="57722.07" v="348964" z="1" s="M+H+1" />
          <p rt="23.912" x="551.3860" y="13553.15" v="105797" z="1" s="M+H+2" />
        </MSPeaks>
      </Spectrum>
    </Compound>
    <Compound algo="FindByMolecularFeature">
      <Location m="543.4139" rt="23.928" y="63365" v="622291" />
      <Spectrum type="MFE" cpdAlgo="FindByMolecularFeature">
        <MSDetails p="+" />
        <Device type="TimeOfFlight" />
        <MSPeaks>
          <p rt="23.926" x="544.4211" y="63364.85" v="389833" z="1" s="M+H" />
          <p rt="23.929" x="545.4235" y="26537.50" v="160710" z="1" s="M+H+1" />
          <p rt="23.934" x="546.4290" y="8681.78" v="71748" z="1" s="M+H+2" />
        </MSPeaks>
      </Spectrum>
    </Compound>
    <Compound algo="FindByMolecularFeature">
      <Location m="556.4495" rt="23.930" y="224402" v="3941686" />
      <Spectrum type="MFE" cpdAlgo="FindByMolecularFeature">
        <MSDetails p="+" />
        <Device type="TimeOfFlight" />
        <MSPeaks>
          <p rt="23.931" x="557.4568" y="224402.02" v="2585306" z="1" s="M+H" />
          <p rt="23.928" x="558.4600" y="92209.15" v="1057430" z="1" s="M+H+1" />
          <p rt="23.928" x="559.4619" y="23424.07" v="267714" z="1" s="M+H+2" />
          <p rt="23.898" x="560.4504" y="2799.95" v="31236" z="1" s="M+H+3" />
        </MSPeaks>
      </Spectrum>
    </Compound>
    <Compound algo="FindByMolecularFeature">
      <Location m="522.3537" rt="23.947" y="159936" v="1560228" />
      <Spectrum type="MFE" cpdAlgo="FindByMolecularFeature">
        <MSDetails p="+" />
        <Device type="TimeOfFlight" />
        <MSPeaks>
          <p rt="23.952" x="523.3609" y="159936.20" v="1071227" z="1" s="M+H" />
          <p rt="23.950" x="524.3645" y="51715.59" v="341915" z="1" s="M+H+1" />
          <p rt="23.892" x="525.3652" y="12153.10" v="147087" z="1" s="M+H+2" />
        </MSPeaks>
      </Spectrum>
    </Compound>
    <Compound algo="FindByMolecularFeature">
      <Location m="517.3979" rt="23.962" y="53567" v="491400" />
      <Spectrum type="MFE" cpdAlgo="FindByMolecularFeature">
        <MSDetails p="+" />
        <Device type="TimeOfFlight" />
        <MSPeaks>
          <p rt="23.962" x="518.4051" y="53567.05" v="367297" z="1" s="M+H" />
          <p rt="23.962" x="519.4081" y="18674.06" v="124103" z="1" s="M+H+1" />
        </MSPeaks>
      </Spectrum>
    </Compound>
    <Compound algo="FindByMolecularFeature">
      <Location m="482.3622" rt="23.962" y="59358" v="635455" />
      <Spectrum type="MFE" cpdAlgo="FindByMolecularFeature">
        <MSDetails p="+" />
        <Device type="TimeOfFlight" />
        <MSPeaks>
          <p rt="23.968" x="483.3695" y="59357.77" v="425476" z="1" s="M+H" />
          <p rt="23.964" x="484.3747" y="18947.91" v="128625" z="1" s="M+H+1" />
          <p rt="23.906" x="485.3795" y="5957.93" v="76807" z="1" s="M+H+2" />
          <p rt="23.878" x="486.3787" y="243.09" v="4547" z="1" s="M+H+3" />
        </MSPeaks>
      </Spectrum>
    </Compound>
    <Compound algo="FindByMolecularFeature">
      <Location m="543.4137" rt="24.190" y="149505" v="1968550" />
      <Spectrum type="MFE" cpdAlgo="FindByMolecularFeature">
        <MSDetails p="+" />
        <Device type="TimeOfFlight" />
        <MSPeaks>
          <p rt="24.191" x="544.4210" y="149505.05" v="1353075" z="1" s="M+H" />
          <p rt="24.188" x="545.4241" y="54220.80" v="492721" z="1" s="M+H+1" />
          <p rt="24.183" x="546.4272" y="11443.62" v="101563" z="1" s="M+H+2" />
          <p rt="24.199" x="547.4324" y="2237.75" v="21191" z="1" s="M+H+3" />
        </MSPeaks>
      </Spectrum>
    </Compound>
    <Compound algo="FindByMolecularFeature">
      <Location m="548.3693" rt="24.196" y="246560" v="3109150" />
      <Spectrum type="MFE" cpdAlgo="FindByMolecularFeature">
        <MSDetails p="+" />
        <Device type="TimeOfFlight" />
        <MSPeaks>
          <p rt="24.197" x="549.3765" y="246560.39" v="2167161" z="1" s="M+H" />
          <p rt="24.196" x="550.3798" y="80078.87" v="751029" z="1" s="M+H+1" />
          <p rt="24.192" x="551.3831" y="17970.89" v="160641" z="1" s="M+H+2" />
          <p rt="24.204" x="552.3869" y="3505.92" v="30320" z="1" s="M+H+3" />
        </MSPeaks>
      </Spectrum>
    </Compound>
    <Compound algo="FindByMolecularFeature">
      <Location m="508.3766" rt="24.198" y="115335" v="1306959" />
      <Spectrum type="MFE" cpdAlgo="FindByMolecularFeature">
        <MSDetails p="+" />
        <Device type="TimeOfFlight" />
        <MSPeaks>
          <p rt="24.198" x="509.3839" y="115335.17" v="970220" z="1" s="M+H" />
          <p rt="24.198" x="510.3875" y="36397.04" v="280120" z="1" s="M+H+1" />
          <p rt="24.196" x="511.3912" y="6894.66" v="56619" z="1" s="M+H+2" />
        </MSPeaks>
      </Spectrum>
    </Compound>
    <Compound algo="FindByMolecularFeature">
      <Location m="478.3430" rt="24.328" y="121122" v="970709" />
      <Spectrum type="MFE" cpdAlgo="FindByMolecularFeature">
        <MSDetails p="+" />
        <Device type="TimeOfFlight" />
        <MSPeaks>
          <p rt="24.327" x="479.3503" y="121121.54" v="721800" z="1" s="M+H" />
          <p rt="24.328" x="480.3538" y="40762.51" v="248910" z="1" s="M+H+1" />
        </MSPeaks>
      </Spectrum>
    </Compound>
    <Compound algo="FindByMolecularFeature">
      <Location m="438.3525" rt="24.329" y="57939" v="487559" />
      <Spectrum type="MFE" cpdAlgo="FindByMolecularFeature">
        <MSDetails p="+" />
        <Device type="TimeOfFlight" />
        <MSPeaks>
          <p rt="24.328" x="439.3598" y="57938.62" v="332774" z="1" s="M+H" />
          <p rt="24.332" x="440.3618" y="21213.93" v="137371" z="1" s="M+H+1" />
          <p rt="24.328" x="441.3661" y="2860.18" v="17414" z="1" s="M+H+2" />
        </MSPeaks>
      </Spectrum>
    </Compound>
    <Compound algo="FindByMolecularFeature">
      <Location m="612.4377" rt="24.334" y="80417" v="1467638" />
      <Spectrum type="MFE" cpdAlgo="FindByMolecularFeature">
        <MSDetails p="+" />
        <Device type="TimeOfFlight" />
        <MSPeaks>
          <p rt="24.338" x="613.4450" y="80417.38" v="1057284" z="1" s="M+H" />
          <p rt="24.339" x="614.4478" y="37347.94" v="379155" z="1" s="M+H+1" />
          <p rt="24.300" x="615.4559" y="9432.37" v="31199" z="1" s="M+H+2" />
        </MSPeaks>
      </Spectrum>
    </Compound>
    <Compound algo="FindByMolecularFeature">
      <Location m="572.4443" rt="24.352" y="63887" v="1162958" />
      <Spectrum type="MFE" cpdAlgo="FindByMolecularFeature">
        <MSDetails p="+" />
        <Device type="TimeOfFlight" />
        <MSPeaks>
          <p rt="24.352" x="573.4516" y="63886.81" v="805064" z="1" s="M+H" />
          <p rt="24.353" x="574.4550" y="24852.72" v="327420" z="1" s="M+H+1" />
          <p rt="24.345" x="575.4623" y="3797.82" v="30475" z="1" s="M+H+2" />
        </MSPeaks>
      </Spectrum>
    </Compound>
    <Compound algo="FindByMolecularFeature">
      <Location m="335.3188" rt="24.379" y="54512" v="682051" />
      <Spectrum type="MFE" cpdAlgo="FindByMolecularFeature">
        <MSDetails p="+" />
        <Device type="TimeOfFlight" />
        <MSPeaks>
          <p rt="24.379" x="336.3261" y="54511.85" v="556333" z="1" s="M+H" />
          <p rt="24.377" x="337.3291" y="12870.67" v="125718" z="1" s="M+H+1" />
        </MSPeaks>
      </Spectrum>
    </Compound>
    <Compound algo="FindByMolecularFeature">
      <Location m="378.3287" rt="24.762" y="67872" v="803282" />
      <Spectrum type="MFE" cpdAlgo="FindByMolecularFeature">
        <MSDetails p="+" />
        <Device type="TimeOfFlight" />
        <MSPeaks>
          <p rt="24.762" x="379.3359" y="67872.05" v="578492" z="1" s="M+H" />
          <p rt="24.763" x="380.3386" y="22797.51" v="195708" z="1" s="M+H+1" />
          <p rt="24.764" x="381.3430" y="4247.70" v="29082" z="1" s="M+H+2" />
        </MSPeaks>
      </Spectrum>
    </Compound>
    <Compound algo="FindByMolecularFeature">
      <Location m="396.3392" rt="24.765" y="77696" v="1018405" />
      <Spectrum type="MFE" cpdAlgo="FindByMolecularFeature">
        <MSDetails p="+" />
        <Device type="TimeOfFlight" />
        <MSPeaks>
          <p rt="24.764" x="397.3465" y="77695.95" v="706983" z="1" s="M+H" />
          <p rt="24.765" x="398.3500" y="24210.10" v="220748" z="1" s="M+H+1" />
          <p rt="24.776" x="399.3514" y="8173.31" v="90675" z="1" s="M+H+2" />
        </MSPeaks>
      </Spectrum>
    </Compound>
    <Compound algo="FindByMolecularFeature">
      <Location m="534.3898" rt="24.937" y="79994" v="1145282" />
      <Spectrum type="MFE" cpdAlgo="FindByMolecularFeature">
        <MSDetails p="+" />
        <Device type="TimeOfFlight" />
        <MSPeaks>
          <p rt="24.937" x="535.3971" y="79993.94" v="786345" z="1" s="M+H" />
          <p rt="24.938" x="536.4005" y="27215.53" v="264570" z="1" s="M+H+1" />
          <p rt="24.937" x="537.4027" y="7598.81" v="80949" z="1" s="M+H+2" />
          <p rt="24.924" x="538.4091" y="1413.36" v="13418" z="1" s="M+H+3" />
        </MSPeaks>
      </Spectrum>
    </Compound>
    <Compound algo="FindByMolecularFeature">
      <Location m="627.1872" rt="25.002" y="67580" v="816536" />
      <Spectrum type="MFE" cpdAlgo="FindByMolecularFeature">
        <MSDetails p="+" />
        <Device type="TimeOfFlight" />
        <MSPeaks>
          <p rt="25.002" x="628.1945" y="67580.41" v="398502" z="1" s="M+H" />
          <p rt="25.003" x="629.1955" y="38378.76" v="232208" z="1" s="M+H+1" />
          <p rt="25.002" x="630.1938" y="30552.58" v="185826" z="1" s="M+H+2" />
        </MSPeaks>
      </Spectrum>
    </Compound>
    <Compound algo="FindByMolecularFeature">
      <Location m="567.4206" rt="25.076" y="193982" v="1918102" />
      <Spectrum type="MFE" cpdAlgo="FindByMolecularFeature">
        <MSDetails p="+" />
        <Device type="TimeOfFlight" />
        <MSPeaks>
          <p rt="25.076" x="568.4279" y="193981.63" v="1350836" z="1" s="M+H" />
          <p rt="25.075" x="569.4311" y="82099.42" v="567266" z="1" s="M+H+1" />
        </MSPeaks>
      </Spectrum>
    </Compound>
    <Compound algo="FindByMolecularFeature">
      <Location m="692.4479" rt="25.232" y="65570" v="695735" />
      <Spectrum type="MFE" cpdAlgo="FindByMolecularFeature">
        <MSDetails p="+" />
        <Device type="TimeOfFlight" />
        <MSPeaks>
          <p rt="25.232" x="693.4551" y="65569.70" v="465518" z="1" s="M+H" />
          <p rt="25.232" x="694.4586" y="26330.76" v="179783" z="1" s="M+H+1" />
          <p rt="25.232" x="695.4629" y="8470.92" v="50434" z="1" s="M+H+2" />
        </MSPeaks>
      </Spectrum>
    </Compound>
    <Compound algo="FindByMolecularFeature">
      <Location m="685.5494" rt="25.300" y="78793" v="2172544" />
      <Spectrum type="MFE" cpdAlgo="FindByMolecularFeature">
        <MSDetails p="+" />
        <Device type="TimeOfFlight" />
        <MSPeaks>
          <p rt="25.304" x="686.5567" y="78793.30" v="1316631" z="1" s="M+H" />
          <p rt="25.299" x="687.5596" y="38493.68" v="632276" z="1" s="M+H+1" />
          <p rt="25.278" x="688.5590" y="14647.17" v="223637" z="1" s="M+H+2" />
        </MSPeaks>
      </Spectrum>
    </Compound>
    <Compound algo="FindByMolecularFeature">
      <Location m="690.5054" rt="25.325" y="168867" v="4821940" />
      <Spectrum type="MFE" cpdAlgo="FindByMolecularFeature">
        <MSDetails p="+" />
        <Device type="TimeOfFlight" />
        <MSPeaks>
          <p rt="25.330" x="691.5127" y="168866.66" v="3255056" z="1" s="M+H" />
          <p rt="25.327" x="692.5161" y="71081.68" v="1380710" z="1" s="M+H+1" />
          <p rt="25.275" x="693.5228" y="19624.35" v="186174" z="1" s="M+H+2" />
        </MSPeaks>
      </Spectrum>
    </Compound>
    <Compound algo="FindByMolecularFeature">
      <Location m="718.4640" rt="25.338" y="66912" v="769254" />
      <Spectrum type="MFE" cpdAlgo="FindByMolecularFeature">
        <MSDetails p="+" />
        <Device type="TimeOfFlight" />
        <MSPeaks>
          <p rt="25.339" x="719.4713" y="66911.53" v="520231" z="1" s="M+H" />
          <p rt="25.337" x="720.4750" y="28010.23" v="207931" z="1" s="M+H+1" />
          <p rt="25.331" x="721.4897" y="5427.64" v="41092" z="1" s="M+H+2" />
        </MSPeaks>
      </Spectrum>
    </Compound>
    <Compound algo="FindByMolecularFeature">
      <Location m="614.4537" rt="25.360" y="100662" v="1620628" />
      <Spectrum type="MFE" cpdAlgo="FindByMolecularFeature">
        <MSDetails p="+" />
        <Device type="TimeOfFlight" />
        <MSPeaks>
          <p rt="25.354" x="615.4609" y="100662.29" v="1161809" z="1" s="M+H" />
          <p rt="25.374" x="616.4635" y="28895.63" v="368418" z="1" s="M+H+1" />
          <p rt="25.364" x="617.4744" y="8111.81" v="90401" z="1" s="M+H+2" />
        </MSPeaks>
      </Spectrum>
    </Compound>
    <Compound algo="FindByMolecularFeature">
      <Location m="846.6503" rt="25.385" y="66905" v="666412" />
      <Spectrum type="MFE" cpdAlgo="FindByMolecularFeature">
        <MSDetails p="+" />
        <Device type="TimeOfFlight" />
        <MSPeaks>
          <p rt="25.385" x="847.6576" y="66904.54" v="357332" z="1" s="M+H" />
          <p rt="25.385" x="848.6609" y="41239.63" v="213690" z="1" s="M+H+1" />
          <p rt="25.386" x="849.6606" y="15755.40" v="83776" z="1" s="M+H+2" />
          <p rt="25.384" x="850.6604" y="2241.35" v="11614" z="1" s="M+H+3" />
        </MSPeaks>
      </Spectrum>
    </Compound>
    <Compound algo="FindByMolecularFeature">
      <Location m="412.3351" rt="25.389" y="1436148" v="15266187" />
      <Spectrum type="MFE" cpdAlgo="FindByMolecularFeature">
        <MSDetails p="+" />
        <Device type="TimeOfFlight" />
        <MSPeaks>
          <p rt="25.389" x="413.3423" y="1436147.63" v="11336488" z="1" s="M+H" />
          <p rt="25.389" x="414.3455" y="424347.19" v="3345223" z="1" s="M+H+1" />
          <p rt="25.388" x="415.3484" y="63424.94" v="504692" z="1" s="M+H+2" />
          <p rt="25.388" x="416.3527" y="9210.80" v="72813" z="1" s="M+H+3" />
          <p rt="25.358" x="417.3506" y="923.98" v="6972" z="1" s="M+H+4" />
        </MSPeaks>
      </Spectrum>
    </Compound>
    <Compound algo="FindByMolecularFeature">
      <Location m="672.4952" rt="25.439" y="83072" v="1617871" />
      <Spectrum type="MFE" cpdAlgo="FindByMolecularFeature">
        <MSDetails p="+" />
        <Device type="TimeOfFlight" />
        <MSPeaks>
          <p rt="25.437" x="673.5024" y="83071.91" v="1106392" z="1" s="M+H" />
          <p rt="25.442" x="674.5060" y="37131.79" v="511479" z="1" s="M+H+1" />
        </MSPeaks>
      </Spectrum>
    </Compound>
    <Compound algo="FindByMolecularFeature">
      <Location m="618.4847" rt="25.645" y="52627" v="885629" />
      <Spectrum type="MFE" cpdAlgo="FindByMolecularFeature">
        <MSDetails p="+" />
        <Device type="TimeOfFlight" />
        <MSPeaks>
          <p rt="25.645" x="619.4920" y="52627.50" v="552195" z="1" s="M+H" />
          <p rt="25.644" x="620.4948" y="23712.96" v="256670" z="1" s="M+H+1" />
          <p rt="25.644" x="621.4877" y="6415.42" v="58797" z="1" s="M+H+2" />
          <p rt="25.649" x="622.4900" y="1905.84" v="17968" z="1" s="M+H+3" />
        </MSPeaks>
      </Spectrum>
    </Compound>
    <Compound algo="FindByMolecularFeature">
      <Location m="594.4263" rt="25.685" y="68288" v="914391" />
      <Spectrum type="MFE" cpdAlgo="FindByMolecularFeature">
        <MSDetails p="+" />
        <Device type="TimeOfFlight" />
        <MSPeaks>
          <p rt="25.684" x="595.4336" y="68288.34" v="583247" z="1" s="M+H" />
          <p rt="25.688" x="596.4390" y="30569.11" v="264125" z="1" s="M+H+1" />
          <p rt="25.692" x="597.4452" y="8256.06" v="67018" z="1" s="M+H+2" />
        </MSPeaks>
      </Spectrum>
    </Compound>
    <Compound algo="FindByMolecularFeature">
      <Location m="554.4336" rt="25.694" y="68982" v="1094162" />
      <Spectrum type="MFE" cpdAlgo="FindByMolecularFeature">
        <MSDetails p="+" />
        <Device type="TimeOfFlight" />
        <MSPeaks>
          <p rt="25.694" x="555.4409" y="68981.90" v="636657" z="1" s="M+H" />
          <p rt="25.695" x="556.4451" y="34115.13" v="330849" z="1" s="M+H+1" />
          <p rt="25.685" x="557.4514" y="12793.86" v="126657" z="1" s="M+H+2" />
        </MSPeaks>
      </Spectrum>
    </Compound>
    <Compound algo="FindByMolecularFeature">
      <Location m="532.3748" rt="25.697" y="57210" v="802652" />
      <Spectrum type="MFE" cpdAlgo="FindByMolecularFeature">
        <MSDetails p="+" />
        <Device type="TimeOfFlight" />
        <MSPeaks>
          <p rt="25.699" x="533.3821" y="57209.61" v="563530" z="1" s="M+H" />
          <p rt="25.697" x="534.3854" y="19028.52" v="190235" z="1" s="M+H+1" />
          <p rt="25.686" x="535.3938" y="5547.51" v="48888" z="1" s="M+H+2" />
        </MSPeaks>
      </Spectrum>
    </Compound>
    <Compound algo="FindByMolecularFeature">
      <Location m="802.5375" rt="25.781" y="53445" v="433972" />
      <Spectrum type="MFE" cpdAlgo="FindByMolecularFeature">
        <MSDetails p="+" />
        <Device type="TimeOfFlight" />
        <MSPeaks>
          <p rt="25.781" x="803.5448" y="53444.88" v="247673" z="1" s="M+H" />
          <p rt="25.779" x="804.5485" y="29953.27" v="137810" z="1" s="M+H+1" />
          <p rt="25.782" x="805.5559" y="10090.33" v="48489" z="1" s="M+H+2" />
        </MSPeaks>
      </Spectrum>
    </Compound>
    <Compound algo="FindByMolecularFeature">
      <Location m="148.0158" rt="25.781" y="130192" v="894288" />
      <Spectrum type="MFE" cpdAlgo="FindByMolecularFeature">
        <MSDetails p="+" />
        <Device type="TimeOfFlight" />
        <MSPeaks>
          <p rt="25.781" x="149.0231" y="130191.96" v="825762" z="1" s="M+H" />
          <p rt="25.780" x="150.0266" y="10778.26" v="63869" z="1" s="M+H+1" />
          <p rt="25.788" x="151.0292" y="1152.84" v="4658" z="1" s="M+H+2" />
        </MSPeaks>
      </Spectrum>
    </Compound>
    <Compound algo="FindByMolecularFeature">
      <Location m="390.2776" rt="25.782" y="322014" v="2453466" />
      <Spectrum type="MFE" cpdAlgo="FindByMolecularFeature">
        <MSDetails p="+" />
        <Device type="TimeOfFlight" />
        <MSPeaks>
          <p rt="25.782" x="391.2849" y="322014.09" v="1955564" z="1" s="M+H" />
          <p rt="25.781" x="392.2881" y="81920.73" v="497902" z="1" s="M+H+1" />
        </MSPeaks>
      </Spectrum>
    </Compound>
    <Compound algo="FindByMolecularFeature">
      <Location m="412.2596" rt="25.782" y="302551" v="2285173" />
      <Spectrum type="MFE" cpdAlgo="FindByMolecularFeature">
        <MSDetails p="+" />
        <Device type="TimeOfFlight" />
        <MSPeaks>
          <p rt="25.782" x="413.2669" y="302551.06" v="1738621" z="1" s="M+H" />
          <p rt="25.783" x="414.2702" y="78984.22" v="454327" z="1" s="M+H+1" />
          <p rt="25.780" x="415.2732" y="13086.32" v="74344" z="1" s="M+H+2" />
          <p rt="25.786" x="416.2728" y="2723.13" v="17881" z="1" s="M+H+3" />
        </MSPeaks>
      </Spectrum>
    </Compound>
    <Compound algo="FindByMolecularFeature">
      <Location m="230.2034" rt="25.869" y="59311" v="452985" />
      <Spectrum type="MFE" cpdAlgo="FindByMolecularFeature">
        <MSDetails p="+" />
        <Device type="TimeOfFlight" />
        <MSPeaks>
          <p rt="25.868" x="231.2107" y="59311.45" v="368487" z="1" s="M+H" />
          <p rt="25.870" x="232.2136" y="10699.26" v="67139" z="1" s="M+H+1" />
          <p rt="25.887" x="233.2171" y="2420.16" v="17359" z="1" s="M+H+2" />
        </MSPeaks>
      </Spectrum>
    </Compound>
    <Compound algo="FindByMolecularFeature">
      <Location m="424.3711" rt="25.871" y="415241" v="3655893" />
      <Spectrum type="MFE" cpdAlgo="FindByMolecularFeature">
        <MSDetails p="+" />
        <Device type="TimeOfFlight" />
        <MSPeaks>
          <p rt="25.860" x="213.1958" y="1144.66" v="9061" z="2" s="M+2H" />
          <p rt="25.871" x="425.3784" y="415240.72" v="2621698" z="1" s="M+H" />
          <p rt="25.871" x="426.3815" y="135348.52" v="865685" z="1" s="M+H+1" />
          <p rt="25.871" x="427.3847" y="21003.13" v="133056" z="1" s="M+H+2" />
          <p rt="25.890" x="428.3847" y="3713.02" v="26394" z="1" s="M+H+3" />
        </MSPeaks>
      </Spectrum>
    </Compound>
    <Compound algo="FindByMolecularFeature">
      <Location m="442.3817" rt="25.872" y="95229" v="846080" />
      <Spectrum type="MFE" cpdAlgo="FindByMolecularFeature">
        <MSDetails p="+" />
        <Device type="TimeOfFlight" />
        <MSPeaks>
          <p rt="25.872" x="443.3890" y="95228.86" v="608615" z="1" s="M+H" />
          <p rt="25.872" x="444.3921" y="31021.09" v="199251" z="1" s="M+H+1" />
          <p rt="25.872" x="445.3946" y="6168.74" v="38214" z="1" s="M+H+2" />
        </MSPeaks>
      </Spectrum>
    </Compound>
    <Compound algo="FindByMolecularFeature">
      <Location m="406.3601" rt="25.872" y="86914" v="839839" />
      <Spectrum type="MFE" cpdAlgo="FindByMolecularFeature">
        <MSDetails p="+" />
        <Device type="TimeOfFlight" />
        <MSPeaks>
          <p rt="25.872" x="407.3674" y="86913.77" v="563749" z="1" s="M+H" />
          <p rt="25.876" x="408.3697" y="33111.12" v="232908" z="1" s="M+H+1" />
          <p rt="25.869" x="409.3728" y="6524.62" v="43182" z="1" s="M+H+2" />
        </MSPeaks>
      </Spectrum>
    </Compound>
    <Compound algo="FindByMolecularFeature">
      <Location m="768.4793" rt="26.002" y="76881" v="740359" />
      <Spectrum type="MFE" cpdAlgo="FindByMolecularFeature">
        <MSDetails p="+" />
        <Device type="TimeOfFlight" />
        <MSPeaks>
          <p rt="26.002" x="769.4866" y="76881.43" v="463694" z="1" s="M+H" />
          <p rt="26.003" x="770.4900" y="36307.43" v="217586" z="1" s="M+H+1" />
          <p rt="26.002" x="771.5028" y="10991.82" v="59078" z="1" s="M+H+2" />
        </MSPeaks>
      </Spectrum>
    </Compound>
    <Compound algo="FindByMolecularFeature">
      <Location m="763.5234" rt="26.002" y="63444" v="637022" />
      <Spectrum type="MFE" cpdAlgo="FindByMolecularFeature">
        <MSDetails p="+" />
        <Device type="TimeOfFlight" />
        <MSPeaks>
          <p rt="26.002" x="764.5307" y="63443.68" v="383818" z="1" s="M+H" />
          <p rt="26.002" x="765.5344" y="30437.14" v="190949" z="1" s="M+H+1" />
          <p rt="26.001" x="766.5383" y="10350.88" v="62255" z="1" s="M+H+2" />
        </MSPeaks>
      </Spectrum>
    </Compound>
    <Compound algo="FindByMolecularFeature">
      <Location m="337.3352" rt="26.062" y="666688" v="8407510" />
      <Spectrum type="MFE" cpdAlgo="FindByMolecularFeature">
        <MSDetails p="+" />
        <Device type="TimeOfFlight" />
        <MSPeaks>
          <p rt="26.062" x="338.3425" y="666687.63" v="6099594" z="1" s="M+H" />
          <p rt="26.063" x="339.3453" y="163228.08" v="1534672" z="1" s="M+H+1" />
          <p rt="26.062" x="340.3489" y="19389.25" v="169127" z="1" s="M+H+2" />
          <p rt="26.063" x="341.3522" y="2410.49" v="24703" z="1" s="M+H+3" />
          <p rt="26.057" x="675.6763" y="26448.98" v="175206" z="1" s="2M+H" />
          <p rt="26.058" x="676.6797" y="12564.46" v="86105" z="1" s="2M+H+1" />
          <p rt="26.060" x="677.6824" y="3486.23" v="22532" z="1" s="2M+H+2" />
          <p rt="26.061" x="678.6810" y="822.26" v="5863" z="1" s="2M+H+3" />
        </MSPeaks>
      </Spectrum>
    </Compound>
    <Compound algo="FindByMolecularFeature">
      <Location m="670.4791" rt="26.114" y="55111" v="494510" />
      <Spectrum type="MFE" cpdAlgo="FindByMolecularFeature">
        <MSDetails p="+" />
        <Device type="TimeOfFlight" />
        <MSPeaks>
          <p rt="26.116" x="671.4864" y="55110.73" v="388416" z="1" s="M+H" />
          <p rt="26.110" x="672.4953" y="16103.92" v="106094" z="1" s="M+H+1" />
        </MSPeaks>
      </Spectrum>
    </Compound>
    <Compound algo="FindByMolecularFeature">
      <Location m="576.4772" rt="26.221" y="60242" v="1079611" />
      <Spectrum type="MFE" cpdAlgo="FindByMolecularFeature">
        <MSDetails p="+" />
        <Device type="TimeOfFlight" />
        <MSPeaks>
          <p rt="26.222" x="577.4845" y="60241.66" v="716643" z="1" s="M+H" />
          <p rt="26.217" x="578.4880" y="25240.13" v="299656" z="1" s="M+H+1" />
          <p rt="26.224" x="579.4928" y="5361.99" v="57703" z="1" s="M+H+2" />
          <p rt="26.246" x="580.4862" y="521.11" v="5608" z="1" s="M+H+3" />
        </MSPeaks>
      </Spectrum>
    </Compound>
    <Compound algo="FindByMolecularFeature">
      <Location m="616.5068" rt="26.387" y="273134" v="6044135" />
      <Spectrum type="MFE" cpdAlgo="FindByMolecularFeature">
        <MSDetails p="+" />
        <Device type="TimeOfFlight" />
        <MSPeaks>
          <p rt="26.388" x="617.5141" y="273133.91" v="4100023" z="1" s="M+H" />
          <p rt="26.384" x="618.5172" y="119327.59" v="1684286" z="1" s="M+H+1" />
          <p rt="26.395" x="619.5196" y="16954.59" v="206379" z="1" s="M+H+2" />
          <p rt="26.393" x="620.5205" y="4363.56" v="53447" z="1" s="M+H+3" />
        </MSPeaks>
      </Spectrum>
    </Compound>
    <Compound algo="FindByMolecularFeature">
      <Location m="675.5136" rt="26.391" y="91285" v="1698853" />
      <Spectrum type="MFE" cpdAlgo="FindByMolecularFeature">
        <MSDetails p="+" />
        <Device type="TimeOfFlight" />
        <MSPeaks>
          <p rt="26.392" x="676.5208" y="91284.75" v="1210650" z="1" s="M+H" />
          <p rt="26.397" x="677.5232" y="26153.75" v="376206" z="1" s="M+H+1" />
          <p rt="26.365" x="678.5201" y="6834.36" v="111997" z="1" s="M+H+2" />
        </MSPeaks>
      </Spectrum>
    </Compound>
    <Compound algo="FindByMolecularFeature">
      <Location m="708.5657" rt="26.399" y="57079" v="1938852" />
      <Spectrum type="MFE" cpdAlgo="FindByMolecularFeature">
        <MSDetails p="+" />
        <Device type="TimeOfFlight" />
        <MSPeaks>
          <p rt="26.413" x="709.5730" y="40030.38" v="408579" z="1" s="M+H" />
          <p rt="26.410" x="710.5779" y="18351.79" v="186102" z="1" s="M+H+1" />
          <p rt="26.392" x="711.5881" y="57079.18" v="817480" z="1" s="M+H+2" />
          <p rt="26.393" x="712.5931" y="25154.20" v="351261" z="1" s="M+H+3" />
          <p rt="26.392" x="713.5883" y="9657.56" v="136218" z="1" s="M+H+4" />
          <p rt="26.366" x="714.5813" y="2660.29" v="39211" z="1" s="M+H+5" />
        </MSPeaks>
      </Spectrum>
    </Compound>
    <Compound algo="FindByMolecularFeature">
      <Location m="609.1773" rt="26.452" y="173601" v="8145219" />
      <Spectrum type="MFE" cpdAlgo="FindByMolecularFeature">
        <MSDetails p="+" />
        <Device type="TimeOfFlight" />
        <MSPeaks>
          <p rt="26.450" x="610.1846" y="173601.36" v="4089292" z="1" s="M+H" />
          <p rt="26.451" x="611.1852" y="96873.26" v="2304161" z="1" s="M+H+1" />
          <p rt="26.455" x="612.1834" y="73045.20" v="1751767" z="1" s="M+H+2" />
        </MSPeaks>
      </Spectrum>
    </Compound>
    <Compound algo="FindByMolecularFeature">
      <Location m="701.2062" rt="26.497" y="60265" v="812025" />
      <Spectrum type="MFE" cpdAlgo="FindByMolecularFeature">
        <MSDetails p="+" />
        <Device type="TimeOfFlight" />
        <MSPeaks>
          <p rt="26.497" x="702.2135" y="60264.55" v="371608" z="1" s="M+H" />
          <p rt="26.497" x="703.2142" y="40326.49" v="251939" z="1" s="M+H+1" />
          <p rt="26.497" x="704.2126" y="31131.73" v="188478" z="1" s="M+H+2" />
        </MSPeaks>
      </Spectrum>
    </Compound>
    <Compound algo="FindByMolecularFeature">
      <Location m="556.4490" rt="26.788" y="93487" v="1001927" />
      <Spectrum type="MFE" cpdAlgo="FindByMolecularFeature">
        <MSDetails p="+" />
        <Device type="TimeOfFlight" />
        <MSPeaks>
          <p rt="26.790" x="557.4563" y="93487.35" v="631761" z="1" s="M+H" />
          <p rt="26.784" x="558.4598" y="40915.69" v="314889" z="1" s="M+H+1" />
          <p rt="26.784" x="559.4648" y="6990.53" v="55277" z="1" s="M+H+2" />
        </MSPeaks>
      </Spectrum>
    </Compound>
    <Compound algo="FindByMolecularFeature">
      <Location m="672.4951" rt="27.559" y="88558" v="2054379" />
      <Spectrum type="MFE" cpdAlgo="FindByMolecularFeature">
        <MSDetails p="+" />
        <Device type="TimeOfFlight" />
        <MSPeaks>
          <p rt="27.555" x="673.5024" y="88558.38" v="1274441" z="1" s="M+H" />
          <p rt="27.551" x="674.5077" y="37673.45" v="560742" z="1" s="M+H+1" />
          <p rt="27.586" x="675.5166" y="19102.02" v="151472" z="1" s="M+H+2" />
          <p rt="27.580" x="676.5221" y="6668.40" v="67723" z="1" s="M+H+3" />
        </MSPeaks>
      </Spectrum>
    </Compound>
    <Compound algo="FindByMolecularFeature">
      <Location m="849.2438" rt="27.794" y="60739" v="1881043" />
      <Spectrum type="MFE" cpdAlgo="FindByMolecularFeature">
        <MSDetails p="+" />
        <Device type="TimeOfFlight" />
        <MSPeaks>
          <p rt="27.793" x="850.2511" y="60738.96" v="749014" z="1" s="M+H" />
          <p rt="27.794" x="851.2516" y="47122.04" v="609492" z="1" s="M+H+1" />
          <p rt="27.793" x="852.2503" y="41390.10" v="522538" z="1" s="M+H+2" />
        </MSPeaks>
      </Spectrum>
    </Compound>
    <Compound algo="FindByMolecularFeature">
      <Location m="558.4652" rt="28.440" y="130016" v="1282326" />
      <Spectrum type="MFE" cpdAlgo="FindByMolecularFeature">
        <MSDetails p="+" />
        <Device type="TimeOfFlight" />
        <MSPeaks>
          <p rt="28.441" x="559.4725" y="130016.30" v="870374" z="1" s="M+H" />
          <p rt="28.439" x="560.4758" y="50628.83" v="336095" z="1" s="M+H+1" />
          <p rt="28.435" x="561.4803" y="10352.15" v="63849" z="1" s="M+H+2" />
          <p rt="28.449" x="562.4850" y="1614.67" v="12007" z="1" s="M+H+3" />
        </MSPeaks>
      </Spectrum>
    </Compound>
    <Compound algo="FindByMolecularFeature">
      <Location m="558.4652" rt="28.588" y="115096" v="1716428" />
      <Spectrum type="MFE" cpdAlgo="FindByMolecularFeature">
        <MSDetails p="+" />
        <Device type="TimeOfFlight" />
        <MSPeaks>
          <p rt="28.588" x="559.4725" y="115095.73" v="1158007" z="1" s="M+H" />
          <p rt="28.587" x="560.4758" y="44790.02" v="450528" z="1" s="M+H+1" />
          <p rt="28.581" x="561.4813" y="9048.47" v="91100" z="1" s="M+H+2" />
          <p rt="28.627" x="562.4874" y="1779.32" v="16794" z="1" s="M+H+3" />
        </MSPeaks>
      </Spectrum>
    </Compound>
    <Compound algo="FindByMolecularFeature">
      <Location m="772.5105" rt="28.886" y="60321" v="928883" />
      <Spectrum type="MFE" cpdAlgo="FindByMolecularFeature">
        <MSDetails p="+" />
        <Device type="TimeOfFlight" />
        <MSPeaks>
          <p rt="28.886" x="773.5178" y="60320.54" v="591109" z="1" s="M+H" />
          <p rt="28.886" x="774.5213" y="27713.63" v="275344" z="1" s="M+H+1" />
          <p rt="28.890" x="775.5283" y="8148.51" v="62430" z="1" s="M+H+2" />
        </MSPeaks>
      </Spectrum>
    </Compound>
    <Compound algo="FindByMolecularFeature">
      <Location m="662.4469" rt="29.074" y="88469" v="3330117" />
      <Spectrum type="MFE" cpdAlgo="FindByMolecularFeature">
        <MSDetails p="+" />
        <Device type="TimeOfFlight" />
        <MSPeaks>
          <p rt="29.069" x="663.4541" y="88468.82" v="2159614" z="1" s="M+H" />
          <p rt="29.075" x="664.4573" y="40243.09" v="1033043" z="1" s="M+H+1" />
          <p rt="29.093" x="665.4595" y="9906.19" v="113942" z="1" s="M+H+2" />
          <p rt="29.114" x="666.4610" y="2044.81" v="23519" z="1" s="M+H+3" />
        </MSPeaks>
      </Spectrum>
    </Compound>
    <Compound algo="FindByMolecularFeature">
      <Location m="720.4998" rt="29.093" y="55169" v="2368313" />
      <Spectrum type="MFE" cpdAlgo="FindByMolecularFeature">
        <MSDetails p="+" />
        <Device type="TimeOfFlight" />
        <MSPeaks>
          <p rt="29.096" x="721.5071" y="55168.59" v="1466590" z="1" s="M+H" />
          <p rt="29.091" x="722.5106" y="25639.02" v="657746" z="1" s="M+H+1" />
          <p rt="29.089" x="723.5143" y="8183.05" v="196845" z="1" s="M+H+2" />
          <p rt="29.073" x="724.5161" y="1874.28" v="47132" z="1" s="M+H+3" />
        </MSPeaks>
      </Spectrum>
    </Compound>
    <Compound algo="FindByMolecularFeature">
      <Location m="535.1588" rt="29.177" y="457031" v="12444207" />
      <Spectrum type="MFE" cpdAlgo="FindByMolecularFeature">
        <MSDetails p="+" />
        <Device type="TimeOfFlight" />
        <MSPeaks>
          <p rt="29.177" x="536.1661" y="457031.47" v="6873647" z="1" s="M+H" />
          <p rt="29.179" x="537.1666" y="216669.56" v="3291022" z="1" s="M+H+1" />
          <p rt="29.176" x="538.1646" y="151125.09" v="2279539" z="1" s="M+H+2" />
        </MSPeaks>
      </Spectrum>
    </Compound>
    <Compound algo="FindByMolecularFeature">
      <Location m="538.1572" rt="29.177" y="54285" v="1183565" />
      <Spectrum type="MFE" cpdAlgo="FindByMolecularFeature">
        <MSDetails p="+" />
        <Device type="TimeOfFlight" />
        <MSPeaks>
          <p rt="29.177" x="539.1645" y="54285.07" v="767790" z="1" s="M+H" />
          <p rt="29.179" x="540.1627" y="21499.95" v="310828" z="1" s="M+H+1" />
          <p rt="29.175" x="541.1622" y="6230.58" v="86871" z="1" s="M+H+2" />
          <p rt="29.173" x="542.1587" y="1296.41" v="18075" z="1" s="M+H+3" />
        </MSPeaks>
      </Spectrum>
    </Compound>
  </CompoundList>
</CEF>
