# Supplementary material for: Identification of sunflower, rapeseed, flaxseed and sesame seed oil metabolomic markers as a potential tool for oil authentication and detecting adulterations
Source: PLoS One. 2023 Apr 20;18(4):e0284599. doi: 10.1371/journal.pone.0284599 (PMC10118080; doi:10.1371/journal.pone.0284599)
Supplement: S1 File — (ZIP) [file pone.0284599.s001.zip › CEF/R_c1.cef]

<CEF version="1.0.0.0">
  <CompoundList>
    <Compound algo="FindByMolecularFeature">
      <Location m="140.9515" rt="0.545" y="204672" v="840704" />
      <Spectrum type="MFE" cpdAlgo="FindByMolecularFeature">
        <MSDetails p="+" />
        <Device type="TimeOfFlight" />
        <MSPeaks>
          <p rt="0.545" x="141.9587" y="204671.53" v="739707" z="1" s="M+H" />
          <p rt="0.546" x="142.9631" y="13270.70" v="52342" z="1" s="M+H+1" />
          <p rt="0.545" x="143.9598" y="12614.54" v="48654" z="1" s="M+H+2" />
        </MSPeaks>
      </Spectrum>
    </Compound>
    <Compound algo="FindByMolecularFeature">
      <Location m="109.0015" rt="0.548" y="239533" v="895906" />
      <Spectrum type="MFE" cpdAlgo="FindByMolecularFeature">
        <MSDetails p="+" />
        <Device type="TimeOfFlight" />
        <MSPeaks>
          <p rt="0.548" x="110.0088" y="239532.91" v="785731" z="1" s="M+H" />
          <p rt="0.549" x="111.0117" y="36830.07" v="110175" z="1" s="M+H+1" />
        </MSPeaks>
      </Spectrum>
    </Compound>
    <Compound algo="FindByMolecularFeature">
      <Location m="124.9793" rt="0.550" y="418313" v="1437802" />
      <Spectrum type="MFE" cpdAlgo="FindByMolecularFeature">
        <MSDetails p="+" />
        <Device type="TimeOfFlight" />
        <MSPeaks>
          <p rt="0.550" x="125.9866" y="418312.88" v="1371826" z="1" s="M+H" />
          <p rt="0.549" x="126.9893" y="16534.01" v="54220" z="1" s="M+H+1" />
          <p rt="0.547" x="127.9848" y="4715.66" v="11756" z="1" s="M+H+2" />
        </MSPeaks>
      </Spectrum>
    </Compound>
    <Compound algo="FindByMolecularFeature">
      <Location m="176.0001" rt="0.603" y="655472" v="2587799" />
      <Spectrum type="MFE" cpdAlgo="FindByMolecularFeature">
        <MSDetails p="+" />
        <Device type="TimeOfFlight" />
        <MSPeaks>
          <p rt="0.603" x="177.0074" y="655471.81" v="2440806" z="1" s="M+H" />
          <p rt="0.609" x="178.0098" y="38305.63" v="106524" z="1" s="M+H+1" />
          <p rt="0.605" x="179.0084" y="11618.78" v="40469" z="1" s="M+H+2" />
        </MSPeaks>
      </Spectrum>
    </Compound>
    <Compound algo="FindByMolecularFeature">
      <Location m="268.0473" rt="0.610" y="204104" v="950025" />
      <Spectrum type="MFE" cpdAlgo="FindByMolecularFeature">
        <MSDetails p="+" />
        <Device type="TimeOfFlight" />
        <MSPeaks>
          <p rt="0.610" x="269.0546" y="204103.67" v="863432" z="1" s="M+H" />
          <p rt="0.607" x="270.0581" y="16173.37" v="66891" z="1" s="M+H+1" />
          <p rt="0.613" x="271.0585" y="5075.23" v="19702" z="1" s="M+H+2" />
        </MSPeaks>
      </Spectrum>
    </Compound>
    <Compound algo="FindByMolecularFeature">
      <Location m="139.0611" rt="0.616" y="90391" v="404034" />
      <Spectrum type="MFE" cpdAlgo="FindByMolecularFeature">
        <MSDetails p="+" />
        <Device type="TimeOfFlight" />
        <MSPeaks>
          <p rt="0.616" x="140.0683" y="90391.34" v="384256" z="1" s="M+H" />
          <p rt="0.617" x="141.0711" y="4904.20" v="19778" z="1" s="M+H+1" />
        </MSPeaks>
      </Spectrum>
    </Compound>
    <Compound algo="FindByMolecularFeature">
      <Location m="472.0901" rt="0.619" y="132015" v="435433" />
      <Spectrum type="MFE" cpdAlgo="FindByMolecularFeature">
        <MSDetails p="+" />
        <Device type="TimeOfFlight" />
        <MSPeaks>
          <p rt="0.619" x="237.0523" y="132014.67" v="431699" z="2" s="M+2H" />
          <p rt="0.622" x="237.5644" y="1488.83" v="3734" z="2" s="M+2H+1" />
        </MSPeaks>
      </Spectrum>
    </Compound>
    <Compound algo="FindByMolecularFeature">
      <Location m="204.0318" rt="0.625" y="84189" v="456922" />
      <Spectrum type="MFE" cpdAlgo="FindByMolecularFeature">
        <MSDetails p="+" />
        <Device type="TimeOfFlight" />
        <MSPeaks>
          <p rt="0.624" x="103.0232" y="84188.81" v="415770" z="2" s="M+2H" />
          <p rt="0.631" x="103.5249" y="6573.74" v="32045" z="2" s="M+2H+1" />
          <p rt="0.638" x="104.0243" y="1837.15" v="9106" z="2" s="M+2H+2" />
        </MSPeaks>
      </Spectrum>
    </Compound>
    <Compound algo="FindByMolecularFeature">
      <Location m="222.0429" rt="0.628" y="288300" v="1936133" />
      <Spectrum type="MFE" cpdAlgo="FindByMolecularFeature">
        <MSDetails p="+" />
        <Device type="TimeOfFlight" />
        <MSPeaks>
          <p rt="0.628" x="112.0288" y="288300.47" v="1514927" z="2" s="M+2H" />
          <p rt="0.624" x="112.5301" y="23997.46" v="126619" z="2" s="M+2H+1" />
          <p rt="0.672" x="113.0298" y="12430.89" v="29721" z="2" s="M+2H+2" />
          <p rt="0.637" x="113.5292" y="1035.89" v="2963" z="2" s="M+2H+3" />
          <p rt="0.619" x="223.0489" y="40549.18" v="240760" z="1" s="M+H" />
          <p rt="0.626" x="224.0532" y="2894.81" v="17516" z="1" s="M+H+1" />
          <p rt="0.619" x="225.0508" y="1205.00" v="3628" z="1" s="M+H+2" />
        </MSPeaks>
      </Spectrum>
    </Compound>
    <Compound algo="FindByMolecularFeature">
      <Location m="322.0748" rt="0.631" y="63323" v="266117" />
      <Spectrum type="MFE" cpdAlgo="FindByMolecularFeature">
        <MSDetails p="+" />
        <Device type="TimeOfFlight" />
        <MSPeaks>
          <p rt="0.631" x="323.0821" y="63322.88" v="235493" z="1" s="M+H" />
          <p rt="0.631" x="324.0855" y="6100.24" v="23148" z="1" s="M+H+1" />
          <p rt="0.637" x="325.0848" y="2510.46" v="7477" z="1" s="M+H+2" />
        </MSPeaks>
      </Spectrum>
    </Compound>
    <Compound algo="FindByMolecularFeature">
      <Location m="202.0456" rt="0.643" y="55731" v="291558" />
      <Spectrum type="MFE" cpdAlgo="FindByMolecularFeature">
        <MSDetails p="+" />
        <Device type="TimeOfFlight" />
        <MSPeaks>
          <p rt="0.641" x="203.0528" y="55730.66" v="248916" z="1" s="M+H" />
          <p rt="0.645" x="204.0556" y="4905.47" v="20430" z="1" s="M+H+1" />
          <p rt="0.655" x="205.0481" y="6534.61" v="22212" z="1" s="M+H+2" />
        </MSPeaks>
      </Spectrum>
    </Compound>
    <Compound algo="FindByMolecularFeature">
      <Location m="117.1155" rt="0.647" y="122704" v="518726" />
      <Spectrum type="MFE" cpdAlgo="FindByMolecularFeature">
        <MSDetails p="+" />
        <Device type="TimeOfFlight" />
        <MSPeaks>
          <p rt="0.647" x="118.1228" y="122703.88" v="485761" z="1" s="M+H" />
          <p rt="0.646" x="119.1263" y="8951.11" v="32965" z="1" s="M+H+1" />
        </MSPeaks>
      </Spectrum>
    </Compound>
    <Compound algo="FindByMolecularFeature">
      <Location m="262.1031" rt="0.657" y="86767" v="302916" />
      <Spectrum type="MFE" cpdAlgo="FindByMolecularFeature">
        <MSDetails p="+" />
        <Device type="TimeOfFlight" />
        <MSPeaks>
          <p rt="0.657" x="263.1103" y="86767.42" v="270966" z="1" s="M+H" />
          <p rt="0.657" x="264.1136" y="8536.89" v="26900" z="1" s="M+H+1" />
          <p rt="0.661" x="265.1152" y="1817.75" v="5051" z="1" s="M+H+2" />
        </MSPeaks>
      </Spectrum>
    </Compound>
    <Compound algo="FindByMolecularFeature">
      <Location m="188.0660" rt="0.659" y="133591" v="524353" />
      <Spectrum type="MFE" cpdAlgo="FindByMolecularFeature">
        <MSDetails p="+" />
        <Device type="TimeOfFlight" />
        <MSPeaks>
          <p rt="0.659" x="189.0733" y="133590.73" v="478123" z="1" s="M+H" />
          <p rt="0.659" x="190.0769" y="10385.05" v="35605" z="1" s="M+H+1" />
          <p rt="0.657" x="191.0767" y="3102.78" v="10625" z="1" s="M+H+2" />
        </MSPeaks>
      </Spectrum>
    </Compound>
    <Compound algo="FindByMolecularFeature">
      <Location m="186.9929" rt="0.673" y="70133" v="1088645" />
      <Spectrum type="MFE" cpdAlgo="FindByMolecularFeature">
        <MSDetails p="+" />
        <Device type="TimeOfFlight" />
        <MSPeaks>
          <p rt="0.670" x="188.0002" y="70132.59" v="721874" z="1" s="M+H" />
          <p rt="0.669" x="189.0029" y="5907.38" v="60591" z="1" s="M+H+1" />
          <p rt="0.680" x="189.9939" y="29162.47" v="306180" z="1" s="M+H+2" />
        </MSPeaks>
      </Spectrum>
    </Compound>
    <Compound algo="FindByMolecularFeature">
      <Location m="237.0062" rt="0.680" y="218594" v="2699485" />
      <Spectrum type="MFE" cpdAlgo="FindByMolecularFeature">
        <MSDetails p="+" />
        <Device type="TimeOfFlight" />
        <MSPeaks>
          <p rt="0.682" x="238.0135" y="218593.69" v="2273314" z="1" s="M+H" />
          <p rt="0.670" x="239.0192" y="35028.32" v="376440" z="1" s="M+H+1" />
          <p rt="0.670" x="240.0203" y="4872.59" v="49731" z="1" s="M+H+2" />
        </MSPeaks>
      </Spectrum>
    </Compound>
    <Compound algo="FindByMolecularFeature">
      <Location m="208.0529" rt="0.689" y="88707" v="904941" />
      <Spectrum type="MFE" cpdAlgo="FindByMolecularFeature">
        <MSDetails p="+" />
        <Device type="TimeOfFlight" />
        <MSPeaks>
          <p rt="0.689" x="209.0602" y="88706.53" v="830100" z="1" s="M+H" />
          <p rt="0.693" x="210.0640" y="6583.39" v="60827" z="1" s="M+H+1" />
          <p rt="0.680" x="211.0659" y="1740.15" v="14013" z="1" s="M+H+2" />
        </MSPeaks>
      </Spectrum>
    </Compound>
    <Compound algo="FindByMolecularFeature">
      <Location m="336.0344" rt="0.702" y="51457" v="450962" />
      <Spectrum type="MFE" cpdAlgo="FindByMolecularFeature">
        <MSDetails p="+" />
        <Device type="TimeOfFlight" />
        <MSPeaks>
          <p rt="0.705" x="337.0417" y="51456.94" v="389557" z="1" s="M+H" />
          <p rt="0.698" x="338.0457" y="5786.66" v="43768" z="1" s="M+H+1" />
          <p rt="0.656" x="339.0501" y="2483.83" v="17638" z="1" s="M+H+2" />
        </MSPeaks>
      </Spectrum>
    </Compound>
    <Compound algo="FindByMolecularFeature">
      <Location m="214.0627" rt="0.704" y="119614" v="848224" />
      <Spectrum type="MFE" cpdAlgo="FindByMolecularFeature">
        <MSDetails p="+" />
        <Device type="TimeOfFlight" />
        <MSPeaks>
          <p rt="0.704" x="215.0700" y="119614.30" v="777697" z="1" s="M+H" />
          <p rt="0.703" x="216.0736" y="8833.18" v="55916" z="1" s="M+H+1" />
          <p rt="0.683" x="217.0753" y="2994.72" v="14611" z="1" s="M+H+2" />
        </MSPeaks>
      </Spectrum>
    </Compound>
    <Compound algo="FindByMolecularFeature">
      <Location m="171.9697" rt="0.808" y="63937" v="607286" />
      <Spectrum type="MFE" cpdAlgo="FindByMolecularFeature">
        <MSDetails p="+" />
        <Device type="TimeOfFlight" />
        <MSPeaks>
          <p rt="0.809" x="172.9769" y="63937.44" v="550896" z="1" s="M+H" />
          <p rt="0.789" x="173.9812" y="6160.92" v="56390" z="1" s="M+H+1" />
        </MSPeaks>
      </Spectrum>
    </Compound>
    <Compound algo="FindByMolecularFeature">
      <Location m="223.1206" rt="0.850" y="78628" v="657365" />
      <Spectrum type="MFE" cpdAlgo="FindByMolecularFeature">
        <MSDetails p="+" />
        <Device type="TimeOfFlight" />
        <MSPeaks>
          <p rt="0.849" x="224.1279" y="78628.33" v="565183" z="1" s="M+H" />
          <p rt="0.854" x="225.1312" y="12011.26" v="89064" z="1" s="M+H+1" />
          <p rt="0.838" x="226.1339" y="726.14" v="3117" z="1" s="M+H+2" />
        </MSPeaks>
      </Spectrum>
    </Compound>
    <Compound algo="FindByMolecularFeature">
      <Location m="143.0405" rt="1.441" y="238281" v="1333528" />
      <Spectrum type="MFE" cpdAlgo="FindByMolecularFeature">
        <MSDetails p="+" />
        <Device type="TimeOfFlight" />
        <MSPeaks>
          <p rt="1.441" x="144.0478" y="238280.52" v="1190329" z="1" s="M+H" />
          <p rt="1.443" x="145.0506" y="18166.19" v="90693" z="1" s="M+H+1" />
          <p rt="1.442" x="146.0440" y="10638.56" v="52507" z="1" s="M+H+2" />
        </MSPeaks>
      </Spectrum>
    </Compound>
    <Compound algo="FindByMolecularFeature">
      <Location m="126.0315" rt="2.318" y="70030" v="540536" />
      <Spectrum type="MFE" cpdAlgo="FindByMolecularFeature">
        <MSDetails p="+" />
        <Device type="TimeOfFlight" />
        <MSPeaks>
          <p rt="2.318" x="127.0388" y="70030.45" v="500267" z="1" s="M+H" />
          <p rt="2.315" x="128.0424" y="5906.07" v="40269" z="1" s="M+H+1" />
        </MSPeaks>
      </Spectrum>
    </Compound>
    <Compound algo="FindByMolecularFeature">
      <Location m="113.0840" rt="2.745" y="126450" v="853784" />
      <Spectrum type="MFE" cpdAlgo="FindByMolecularFeature">
        <MSDetails p="+" />
        <Device type="TimeOfFlight" />
        <MSPeaks>
          <p rt="2.745" x="114.0912" y="126449.56" v="796211" z="1" s="M+H" />
          <p rt="2.744" x="115.0944" y="9759.68" v="57573" z="1" s="M+H+1" />
        </MSPeaks>
      </Spectrum>
    </Compound>
    <Compound algo="FindByMolecularFeature">
      <Location m="188.0586" rt="2.896" y="164013" v="1182146" />
      <Spectrum type="MFE" cpdAlgo="FindByMolecularFeature">
        <MSDetails p="+" />
        <Device type="TimeOfFlight" />
        <MSPeaks>
          <p rt="2.896" x="189.0658" y="164013.30" v="1053568" z="1" s="M+H" />
          <p rt="2.895" x="190.0688" y="17619.96" v="115327" z="1" s="M+H+1" />
          <p rt="2.907" x="191.0737" y="2017.96" v="13250" z="1" s="M+H+2" />
        </MSPeaks>
      </Spectrum>
    </Compound>
    <Compound algo="FindByMolecularFeature">
      <Location m="166.0626" rt="2.993" y="100683" v="593344" />
      <Spectrum type="MFE" cpdAlgo="FindByMolecularFeature">
        <MSDetails p="+" />
        <Device type="TimeOfFlight" />
        <MSPeaks>
          <p rt="2.994" x="167.0699" y="100682.58" v="522373" z="1" s="M+H" />
          <p rt="2.995" x="168.0737" y="10499.07" v="55249" z="1" s="M+H+1" />
          <p rt="2.965" x="169.0821" y="1852.49" v="15722" z="1" s="M+H+2" />
        </MSPeaks>
      </Spectrum>
    </Compound>
    <Compound algo="FindByMolecularFeature">
      <Location m="282.1675" rt="3.105" y="52772" v="308053" />
      <Spectrum type="MFE" cpdAlgo="FindByMolecularFeature">
        <MSDetails p="+" />
        <Device type="TimeOfFlight" />
        <MSPeaks>
          <p rt="3.105" x="283.1748" y="52771.82" v="266097" z="1" s="M+H" />
          <p rt="3.101" x="284.1785" y="7919.19" v="38090" z="1" s="M+H+1" />
          <p rt="3.108" x="285.1799" y="1284.70" v="3866" z="1" s="M+H+2" />
        </MSPeaks>
      </Spectrum>
    </Compound>
    <Compound algo="FindByMolecularFeature">
      <Location m="309.1574" rt="3.513" y="93767" v="547293" />
      <Spectrum type="MFE" cpdAlgo="FindByMolecularFeature">
        <MSDetails p="+" />
        <Device type="TimeOfFlight" />
        <MSPeaks>
          <p rt="3.513" x="310.1647" y="93766.52" v="447679" z="1" s="M+H" />
          <p rt="3.513" x="311.1681" y="18146.19" v="88006" z="1" s="M+H+1" />
          <p rt="3.508" x="312.1708" y="2707.69" v="11608" z="1" s="M+H+2" />
        </MSPeaks>
      </Spectrum>
    </Compound>
    <Compound algo="FindByMolecularFeature">
      <Location m="326.1941" rt="3.588" y="82767" v="468539" />
      <Spectrum type="MFE" cpdAlgo="FindByMolecularFeature">
        <MSDetails p="+" />
        <Device type="TimeOfFlight" />
        <MSPeaks>
          <p rt="3.588" x="327.2014" y="82767.05" v="400167" z="1" s="M+H" />
          <p rt="3.592" x="328.2047" y="12429.72" v="58669" z="1" s="M+H+1" />
          <p rt="3.597" x="329.2066" y="2220.15" v="9703" z="1" s="M+H+2" />
        </MSPeaks>
      </Spectrum>
    </Compound>
    <Compound algo="FindByMolecularFeature">
      <Location m="343.2205" rt="3.588" y="141126" v="821076" />
      <Spectrum type="MFE" cpdAlgo="FindByMolecularFeature">
        <MSDetails p="+" />
        <Device type="TimeOfFlight" />
        <MSPeaks>
          <p rt="3.589" x="344.2278" y="141126.02" v="692532" z="1" s="M+H" />
          <p rt="3.588" x="345.2312" y="22358.66" v="110221" z="1" s="M+H+1" />
          <p rt="3.588" x="346.2331" y="4092.70" v="18322" z="1" s="M+H+2" />
        </MSPeaks>
      </Spectrum>
    </Compound>
    <Compound algo="FindByMolecularFeature">
      <Location m="180.0786" rt="3.925" y="276696" v="1803476" />
      <Spectrum type="MFE" cpdAlgo="FindByMolecularFeature">
        <MSDetails p="+" />
        <Device type="TimeOfFlight" />
        <MSPeaks>
          <p rt="3.925" x="181.0859" y="276696.31" v="1617700" z="1" s="M+H" />
          <p rt="3.924" x="182.0890" y="29157.89" v="166280" z="1" s="M+H+1" />
          <p rt="3.928" x="183.0927" y="3080.89" v="19495" z="1" s="M+H+2" />
        </MSPeaks>
      </Spectrum>
    </Compound>
    <Compound algo="FindByMolecularFeature">
      <Location m="123.0687" rt="3.960" y="531547" v="3567415" />
      <Spectrum type="MFE" cpdAlgo="FindByMolecularFeature">
        <MSDetails p="+" />
        <Device type="TimeOfFlight" />
        <MSPeaks>
          <p rt="3.960" x="124.0760" y="531547.31" v="3292319" z="1" s="M+H" />
          <p rt="3.960" x="125.0791" y="42185.64" v="262091" z="1" s="M+H+1" />
          <p rt="3.954" x="126.0827" y="2184.64" v="13006" z="1" s="M+H+2" />
        </MSPeaks>
      </Spectrum>
    </Compound>
    <Compound algo="FindByMolecularFeature">
      <Location m="387.2471" rt="4.020" y="269134" v="1580754" />
      <Spectrum type="MFE" cpdAlgo="FindByMolecularFeature">
        <MSDetails p="+" />
        <Device type="TimeOfFlight" />
        <MSPeaks>
          <p rt="4.020" x="388.2543" y="269133.75" v="1310034" z="1" s="M+H" />
          <p rt="4.020" x="389.2574" y="47445.73" v="229087" z="1" s="M+H+1" />
          <p rt="4.016" x="390.2591" y="7962.35" v="38096" z="1" s="M+H+2" />
          <p rt="4.018" x="391.2633" y="760.73" v="3536" z="1" s="M+H+3" />
        </MSPeaks>
      </Spectrum>
    </Compound>
    <Compound algo="FindByMolecularFeature">
      <Location m="370.2202" rt="4.020" y="82928" v="490384" />
      <Spectrum type="MFE" cpdAlgo="FindByMolecularFeature">
        <MSDetails p="+" />
        <Device type="TimeOfFlight" />
        <MSPeaks>
          <p rt="4.020" x="371.2274" y="82928.33" v="405190" z="1" s="M+H" />
          <p rt="4.020" x="372.2306" y="15383.09" v="73003" z="1" s="M+H+1" />
          <p rt="4.023" x="373.2333" y="2766.76" v="12190" z="1" s="M+H+2" />
        </MSPeaks>
      </Spectrum>
    </Compound>
    <Compound algo="FindByMolecularFeature">
      <Location m="193.1829" rt="4.132" y="124462" v="773078" />
      <Spectrum type="MFE" cpdAlgo="FindByMolecularFeature">
        <MSDetails p="+" />
        <Device type="TimeOfFlight" />
        <MSPeaks>
          <p rt="4.132" x="194.1902" y="124462.20" v="670860" z="1" s="M+H" />
          <p rt="4.130" x="195.1933" y="17933.82" v="96256" z="1" s="M+H+1" />
          <p rt="4.133" x="196.1966" y="1530.83" v="5962" z="1" s="M+H+2" />
        </MSPeaks>
      </Spectrum>
    </Compound>
    <Compound algo="FindByMolecularFeature">
      <Location m="125.0841" rt="4.231" y="65449" v="420519" />
      <Spectrum type="MFE" cpdAlgo="FindByMolecularFeature">
        <MSDetails p="+" />
        <Device type="TimeOfFlight" />
        <MSPeaks>
          <p rt="4.230" x="126.0914" y="65449.32" v="388800" z="1" s="M+H" />
          <p rt="4.237" x="127.0940" y="5679.12" v="31719" z="1" s="M+H+1" />
        </MSPeaks>
      </Spectrum>
    </Compound>
    <Compound algo="FindByMolecularFeature">
      <Location m="209.1778" rt="4.261" y="84057" v="515315" />
      <Spectrum type="MFE" cpdAlgo="FindByMolecularFeature">
        <MSDetails p="+" />
        <Device type="TimeOfFlight" />
        <MSPeaks>
          <p rt="4.261" x="210.1850" y="84057.02" v="455310" z="1" s="M+H" />
          <p rt="4.260" x="211.1884" y="11811.11" v="57404" z="1" s="M+H+1" />
          <p rt="4.271" x="212.1918" y="1133.14" v="2601" z="1" s="M+H+2" />
        </MSPeaks>
      </Spectrum>
    </Compound>
    <Compound algo="FindByMolecularFeature">
      <Location m="210.1366" rt="4.402" y="64382" v="422332" />
      <Spectrum type="MFE" cpdAlgo="FindByMolecularFeature">
        <MSDetails p="+" />
        <Device type="TimeOfFlight" />
        <MSPeaks>
          <p rt="4.402" x="211.1439" y="64381.62" v="362664" z="1" s="M+H" />
          <p rt="4.400" x="212.1472" y="9566.38" v="54200" z="1" s="M+H+1" />
          <p rt="4.404" x="213.1500" y="1186.78" v="5468" z="1" s="M+H+2" />
        </MSPeaks>
      </Spectrum>
    </Compound>
    <Compound algo="FindByMolecularFeature">
      <Location m="414.2463" rt="4.403" y="79580" v="486342" />
      <Spectrum type="MFE" cpdAlgo="FindByMolecularFeature">
        <MSDetails p="+" />
        <Device type="TimeOfFlight" />
        <MSPeaks>
          <p rt="4.403" x="415.2536" y="79579.60" v="395980" z="1" s="M+H" />
          <p rt="4.405" x="416.2570" y="15450.72" v="76755" z="1" s="M+H+1" />
          <p rt="4.400" x="417.2590" y="2961.37" v="13607" z="1" s="M+H+2" />
        </MSPeaks>
      </Spectrum>
    </Compound>
    <Compound algo="FindByMolecularFeature">
      <Location m="431.2733" rt="4.404" y="324907" v="2064109" />
      <Spectrum type="MFE" cpdAlgo="FindByMolecularFeature">
        <MSDetails p="+" />
        <Device type="TimeOfFlight" />
        <MSPeaks>
          <p rt="4.404" x="432.2805" y="324906.75" v="1672957" z="1" s="M+H" />
          <p rt="4.404" x="433.2834" y="63497.52" v="325960" z="1" s="M+H+1" />
          <p rt="4.402" x="434.2858" y="11515.18" v="57194" z="1" s="M+H+2" />
          <p rt="4.400" x="435.2878" y="1630.31" v="7998" z="1" s="M+H+3" />
        </MSPeaks>
      </Spectrum>
    </Compound>
    <Compound algo="FindByMolecularFeature">
      <Location m="475.2993" rt="4.747" y="328765" v="2051273" />
      <Spectrum type="MFE" cpdAlgo="FindByMolecularFeature">
        <MSDetails p="+" />
        <Device type="TimeOfFlight" />
        <MSPeaks>
          <p rt="4.747" x="476.3065" y="328764.88" v="1632464" z="1" s="M+H" />
          <p rt="4.748" x="477.3096" y="68962.63" v="343046" z="1" s="M+H+1" />
          <p rt="4.749" x="478.3115" y="13734.08" v="67345" z="1" s="M+H+2" />
          <p rt="4.745" x="479.3147" y="1774.67" v="8418" z="1" s="M+H+3" />
        </MSPeaks>
      </Spectrum>
    </Compound>
    <Compound algo="FindByMolecularFeature">
      <Location m="458.2723" rt="4.748" y="65934" v="418279" />
      <Spectrum type="MFE" cpdAlgo="FindByMolecularFeature">
        <MSDetails p="+" />
        <Device type="TimeOfFlight" />
        <MSPeaks>
          <p rt="4.747" x="459.2796" y="65933.79" v="333056" z="1" s="M+H" />
          <p rt="4.748" x="460.2830" y="14114.35" v="71557" z="1" s="M+H+1" />
          <p rt="4.755" x="461.2858" y="2885.84" v="13666" z="1" s="M+H+2" />
        </MSPeaks>
      </Spectrum>
    </Compound>
    <Compound algo="FindByMolecularFeature">
      <Location m="206.1305" rt="4.833" y="70784" v="509784" />
      <Spectrum type="MFE" cpdAlgo="FindByMolecularFeature">
        <MSDetails p="+" />
        <Device type="TimeOfFlight" />
        <MSPeaks>
          <p rt="4.833" x="207.1377" y="70784.27" v="454906" z="1" s="M+H" />
          <p rt="4.835" x="208.1409" y="9223.05" v="54878" z="1" s="M+H+1" />
        </MSPeaks>
      </Spectrum>
    </Compound>
    <Compound algo="FindByMolecularFeature">
      <Location m="182.0575" rt="4.875" y="105322" v="734897" />
      <Spectrum type="MFE" cpdAlgo="FindByMolecularFeature">
        <MSDetails p="+" />
        <Device type="TimeOfFlight" />
        <MSPeaks>
          <p rt="4.875" x="183.0648" y="105322.02" v="663831" z="1" s="M+H" />
          <p rt="4.875" x="184.0684" y="9943.68" v="63426" z="1" s="M+H+1" />
          <p rt="4.895" x="185.0704" y="1475.12" v="7640" z="1" s="M+H+2" />
        </MSPeaks>
      </Spectrum>
    </Compound>
    <Compound algo="FindByMolecularFeature">
      <Location m="519.3257" rt="5.058" y="257659" v="1693371" />
      <Spectrum type="MFE" cpdAlgo="FindByMolecularFeature">
        <MSDetails p="+" />
        <Device type="TimeOfFlight" />
        <MSPeaks>
          <p rt="5.058" x="520.3329" y="257658.97" v="1318716" z="1" s="M+H" />
          <p rt="5.058" x="521.3359" y="58990.98" v="302215" z="1" s="M+H+1" />
          <p rt="5.058" x="522.3382" y="12673.62" v="63886" z="1" s="M+H+2" />
          <p rt="5.056" x="523.3406" y="1743.42" v="8554" z="1" s="M+H+3" />
        </MSPeaks>
      </Spectrum>
    </Compound>
    <Compound algo="FindByMolecularFeature">
      <Location m="146.0367" rt="5.185" y="70424" v="543604" />
      <Spectrum type="MFE" cpdAlgo="FindByMolecularFeature">
        <MSDetails p="+" />
        <Device type="TimeOfFlight" />
        <MSPeaks>
          <p rt="5.185" x="147.0440" y="70424.06" v="493251" z="1" s="M+H" />
          <p rt="5.187" x="148.0475" y="7310.32" v="50352" z="1" s="M+H+1" />
        </MSPeaks>
      </Spectrum>
    </Compound>
    <Compound algo="FindByMolecularFeature">
      <Location m="174.0315" rt="5.187" y="71256" v="524806" />
      <Spectrum type="MFE" cpdAlgo="FindByMolecularFeature">
        <MSDetails p="+" />
        <Device type="TimeOfFlight" />
        <MSPeaks>
          <p rt="5.187" x="175.0388" y="71255.87" v="471413" z="1" s="M+H" />
          <p rt="5.189" x="176.0426" y="8233.05" v="53393" z="1" s="M+H+1" />
        </MSPeaks>
      </Spectrum>
    </Compound>
    <Compound algo="FindByMolecularFeature">
      <Location m="206.0582" rt="5.187" y="1368075" v="10149846" />
      <Spectrum type="MFE" cpdAlgo="FindByMolecularFeature">
        <MSDetails p="+" />
        <Device type="TimeOfFlight" />
        <MSPeaks>
          <p rt="5.187" x="207.0655" y="1368074.50" v="8862375" z="1" s="M+H" />
          <p rt="5.187" x="208.0686" y="174210.75" v="1142742" z="1" s="M+H+1" />
          <p rt="5.190" x="209.0706" y="20198.51" v="129862" z="1" s="M+H+2" />
          <p rt="5.191" x="210.0743" y="2399.02" v="14867" z="1" s="M+H+3" />
        </MSPeaks>
      </Spectrum>
    </Compound>
    <Compound algo="FindByMolecularFeature">
      <Location m="224.0685" rt="5.187" y="385197" v="2842322" />
      <Spectrum type="MFE" cpdAlgo="FindByMolecularFeature">
        <MSDetails p="+" />
        <Device type="TimeOfFlight" />
        <MSPeaks>
          <p rt="5.188" x="225.0757" y="385197.19" v="2478230" z="1" s="M+H" />
          <p rt="5.187" x="226.0791" y="48946.28" v="314957" z="1" s="M+H+1" />
          <p rt="5.185" x="227.0814" y="7356.37" v="45636" z="1" s="M+H+2" />
          <p rt="5.168" x="228.0858" y="563.96" v="3498" z="1" s="M+H+3" />
        </MSPeaks>
      </Spectrum>
    </Compound>
    <Compound algo="FindByMolecularFeature">
      <Location m="501.0485" rt="5.188" y="107633" v="886314" />
      <Spectrum type="MFE" cpdAlgo="FindByMolecularFeature">
        <MSDetails p="+" />
        <Device type="TimeOfFlight" />
        <MSPeaks>
          <p rt="5.188" x="502.0557" y="107632.66" v="648940" z="1" s="M+H" />
          <p rt="5.188" x="503.0595" y="31325.17" v="188988" z="1" s="M+H+1" />
          <p rt="5.187" x="504.0620" y="6996.43" v="40913" z="1" s="M+H+2" />
          <p rt="5.194" x="505.0650" y="1278.00" v="7473" z="1" s="M+H+3" />
        </MSPeaks>
      </Spectrum>
    </Compound>
    <Compound algo="FindByMolecularFeature">
      <Location m="223.0606" rt="5.191" y="93633" v="764848" />
      <Spectrum type="MFE" cpdAlgo="FindByMolecularFeature">
        <MSDetails p="+" />
        <Device type="TimeOfFlight" />
        <MSPeaks>
          <p rt="5.191" x="224.0679" y="93633.38" v="761576" z="1" s="M+H" />
          <p rt="5.176" x="447.1239" y="684.33" v="1636" z="1" s="2M+H" />
        </MSPeaks>
      </Spectrum>
    </Compound>
    <Compound algo="FindByMolecularFeature">
      <Location m="322.9853" rt="5.197" y="72428" v="768017" />
      <Spectrum type="MFE" cpdAlgo="FindByMolecularFeature">
        <MSDetails p="+" />
        <Device type="TimeOfFlight" />
        <MSPeaks>
          <p rt="5.196" x="323.9926" y="72428.23" v="645310" z="1" s="M+H" />
          <p rt="5.198" x="324.9962" y="11793.56" v="103913" z="1" s="M+H+1" />
          <p rt="5.198" x="325.9989" y="2278.76" v="18794" z="1" s="M+H+2" />
        </MSPeaks>
      </Spectrum>
    </Compound>
    <Compound algo="FindByMolecularFeature">
      <Location m="563.3517" rt="5.339" y="160960" v="1086911" />
      <Spectrum type="MFE" cpdAlgo="FindByMolecularFeature">
        <MSDetails p="+" />
        <Device type="TimeOfFlight" />
        <MSPeaks>
          <p rt="5.339" x="564.3590" y="160960.16" v="812318" z="1" s="M+H" />
          <p rt="5.340" x="565.3622" y="44028.93" v="223452" z="1" s="M+H+1" />
          <p rt="5.338" x="566.3644" y="9115.37" v="44768" z="1" s="M+H+2" />
          <p rt="5.349" x="567.3670" y="1314.04" v="6373" z="1" s="M+H+3" />
        </MSPeaks>
      </Spectrum>
    </Compound>
    <Compound algo="FindByMolecularFeature">
      <Location m="196.0733" rt="5.363" y="101225" v="745105" />
      <Spectrum type="MFE" cpdAlgo="FindByMolecularFeature">
        <MSDetails p="+" />
        <Device type="TimeOfFlight" />
        <MSPeaks>
          <p rt="5.363" x="197.0806" y="101224.88" v="655085" z="1" s="M+H" />
          <p rt="5.362" x="198.0842" y="11638.07" v="74988" z="1" s="M+H+1" />
          <p rt="5.353" x="199.0913" y="2296.65" v="15031" z="1" s="M+H+2" />
        </MSPeaks>
      </Spectrum>
    </Compound>
    <Compound algo="FindByMolecularFeature">
      <Location m="607.3777" rt="5.595" y="95187" v="643240" />
      <Spectrum type="MFE" cpdAlgo="FindByMolecularFeature">
        <MSDetails p="+" />
        <Device type="TimeOfFlight" />
        <MSPeaks>
          <p rt="5.602" x="304.6962" y="1815.24" v="7144" z="2" s="M+2H" />
          <p rt="5.592" x="305.1965" y="719.60" v="2141" z="2" s="M+2H+1" />
          <p rt="5.595" x="608.3849" y="95186.53" v="468622" z="1" s="M+H" />
          <p rt="5.595" x="609.3881" y="26223.28" v="128683" z="1" s="M+H+1" />
          <p rt="5.592" x="610.3905" y="6727.14" v="32296" z="1" s="M+H+2" />
          <p rt="5.596" x="611.3935" y="926.00" v="4354" z="1" s="M+H+3" />
        </MSPeaks>
      </Spectrum>
    </Compound>
    <Compound algo="FindByMolecularFeature">
      <Location m="196.1098" rt="5.687" y="84960" v="603200" />
      <Spectrum type="MFE" cpdAlgo="FindByMolecularFeature">
        <MSDetails p="+" />
        <Device type="TimeOfFlight" />
        <MSPeaks>
          <p rt="5.687" x="197.1171" y="84960.32" v="534002" z="1" s="M+H" />
          <p rt="5.687" x="198.1208" y="9689.00" v="61598" z="1" s="M+H+1" />
          <p rt="5.682" x="199.1247" y="1403.24" v="7600" z="1" s="M+H+2" />
        </MSPeaks>
      </Spectrum>
    </Compound>
    <Compound algo="FindByMolecularFeature">
      <Location m="145.0526" rt="5.783" y="59712" v="474245" />
      <Spectrum type="MFE" cpdAlgo="FindByMolecularFeature">
        <MSDetails p="+" />
        <Device type="TimeOfFlight" />
        <MSPeaks>
          <p rt="5.783" x="146.0599" y="59711.97" v="431200" z="1" s="M+H" />
          <p rt="5.779" x="147.0638" y="6070.17" v="43046" z="1" s="M+H+1" />
        </MSPeaks>
      </Spectrum>
    </Compound>
    <Compound algo="FindByMolecularFeature">
      <Location m="161.0479" rt="6.256" y="363196" v="3107029" />
      <Spectrum type="MFE" cpdAlgo="FindByMolecularFeature">
        <MSDetails p="+" />
        <Device type="TimeOfFlight" />
        <MSPeaks>
          <p rt="6.256" x="162.0551" y="363196.19" v="2819017" z="1" s="M+H" />
          <p rt="6.256" x="163.0582" y="33344.26" v="264854" z="1" s="M+H+1" />
          <p rt="6.260" x="164.0614" y="2896.68" v="23158" z="1" s="M+H+2" />
        </MSPeaks>
      </Spectrum>
    </Compound>
    <Compound algo="FindByMolecularFeature">
      <Location m="264.1336" rt="6.512" y="52663" v="325708" />
      <Spectrum type="MFE" cpdAlgo="FindByMolecularFeature">
        <MSDetails p="+" />
        <Device type="TimeOfFlight" />
        <MSPeaks>
          <p rt="6.512" x="265.1409" y="52663.48" v="282926" z="1" s="M+H" />
          <p rt="6.512" x="266.1442" y="7764.25" v="42781" z="1" s="M+H+1" />
        </MSPeaks>
      </Spectrum>
    </Compound>
    <Compound algo="FindByMolecularFeature">
      <Location m="224.1414" rt="6.515" y="435898" v="3071535" />
      <Spectrum type="MFE" cpdAlgo="FindByMolecularFeature">
        <MSDetails p="+" />
        <Device type="TimeOfFlight" />
        <MSPeaks>
          <p rt="6.515" x="225.1486" y="435897.72" v="2633694" z="1" s="M+H" />
          <p rt="6.514" x="226.1518" y="61500.22" v="368082" z="1" s="M+H+1" />
          <p rt="6.507" x="227.1554" y="8873.19" v="63212" z="1" s="M+H+2" />
          <p rt="6.500" x="228.1613" y="644.67" v="6547" z="1" s="M+H+3" />
        </MSPeaks>
      </Spectrum>
    </Compound>
    <Compound algo="FindByMolecularFeature">
      <Location m="191.0435" rt="6.586" y="102963" v="806266" />
      <Spectrum type="MFE" cpdAlgo="FindByMolecularFeature">
        <MSDetails p="+" />
        <Device type="TimeOfFlight" />
        <MSPeaks>
          <p rt="6.586" x="192.0508" y="102962.88" v="675396" z="1" s="M+H" />
          <p rt="6.588" x="193.0537" y="9973.54" v="64176" z="1" s="M+H+1" />
          <p rt="6.587" x="194.0471" y="9576.42" v="61434" z="1" s="M+H+2" />
          <p rt="6.592" x="195.0531" y="658.43" v="5260" z="1" s="M+H+3" />
        </MSPeaks>
      </Spectrum>
    </Compound>
    <Compound algo="FindByMolecularFeature">
      <Location m="170.1416" rt="6.677" y="79164" v="954833" />
      <Spectrum type="MFE" cpdAlgo="FindByMolecularFeature">
        <MSDetails p="+" />
        <Device type="TimeOfFlight" />
        <MSPeaks>
          <p rt="6.676" x="171.1489" y="79163.58" v="851916" z="1" s="M+H" />
          <p rt="6.681" x="172.1524" y="8741.72" v="99720" z="1" s="M+H+1" />
          <p rt="6.697" x="173.1544" y="850.88" v="3197" z="1" s="M+H+2" />
        </MSPeaks>
      </Spectrum>
    </Compound>
    <Compound algo="FindByMolecularFeature">
      <Location m="222.0893" rt="6.754" y="57558" v="296128" />
      <Spectrum type="MFE" cpdAlgo="FindByMolecularFeature">
        <MSDetails p="+" />
        <Device type="TimeOfFlight" />
        <MSPeaks>
          <p rt="6.754" x="223.0966" y="57557.52" v="259949" z="1" s="M+H" />
          <p rt="6.755" x="224.1000" y="8084.67" v="36180" z="1" s="M+H+1" />
        </MSPeaks>
      </Spectrum>
    </Compound>
    <Compound algo="FindByMolecularFeature">
      <Location m="222.0893" rt="6.868" y="60484" v="514728" />
      <Spectrum type="MFE" cpdAlgo="FindByMolecularFeature">
        <MSDetails p="+" />
        <Device type="TimeOfFlight" />
        <MSPeaks>
          <p rt="6.869" x="223.0965" y="60484.49" v="449952" z="1" s="M+H" />
          <p rt="6.867" x="224.0999" y="8767.60" v="64776" z="1" s="M+H+1" />
        </MSPeaks>
      </Spectrum>
    </Compound>
    <Compound algo="FindByMolecularFeature">
      <Location m="376.1520" rt="6.869" y="51929" v="454429" />
      <Spectrum type="MFE" cpdAlgo="FindByMolecularFeature">
        <MSDetails p="+" />
        <Device type="TimeOfFlight" />
        <MSPeaks>
          <p rt="6.870" x="377.1593" y="51928.57" v="374262" z="1" s="M+H" />
          <p rt="6.867" x="378.1625" y="11340.02" v="80167" z="1" s="M+H+1" />
        </MSPeaks>
      </Spectrum>
    </Compound>
    <Compound algo="FindByMolecularFeature">
      <Location m="430.1602" rt="6.870" y="93242" v="795886" />
      <Spectrum type="MFE" cpdAlgo="FindByMolecularFeature">
        <MSDetails p="+" />
        <Device type="TimeOfFlight" />
        <MSPeaks>
          <p rt="6.870" x="431.1675" y="93242.09" v="641620" z="1" s="M+H" />
          <p rt="6.872" x="432.1708" y="20600.77" v="131158" z="1" s="M+H+1" />
          <p rt="6.867" x="433.1738" y="3390.43" v="20823" z="1" s="M+H+2" />
          <p rt="6.821" x="434.1767" y="197.40" v="2286" z="1" s="M+H+3" />
        </MSPeaks>
      </Spectrum>
    </Compound>
    <Compound algo="FindByMolecularFeature">
      <Location m="204.0786" rt="6.870" y="141114" v="1127054" />
      <Spectrum type="MFE" cpdAlgo="FindByMolecularFeature">
        <MSDetails p="+" />
        <Device type="TimeOfFlight" />
        <MSPeaks>
          <p rt="6.870" x="205.0858" y="141114.31" v="968437" z="1" s="M+H" />
          <p rt="6.869" x="206.0892" y="20592.49" v="141586" z="1" s="M+H+1" />
          <p rt="6.874" x="207.0945" y="2509.73" v="17031" z="1" s="M+H+2" />
        </MSPeaks>
      </Spectrum>
    </Compound>
    <Compound algo="FindByMolecularFeature">
      <Location m="358.1417" rt="6.871" y="58846" v="529924" />
      <Spectrum type="MFE" cpdAlgo="FindByMolecularFeature">
        <MSDetails p="+" />
        <Device type="TimeOfFlight" />
        <MSPeaks>
          <p rt="6.871" x="359.1490" y="58846.44" v="418254" z="1" s="M+H" />
          <p rt="6.871" x="360.1519" y="13283.20" v="97608" z="1" s="M+H+1" />
          <p rt="6.867" x="361.1554" y="2134.16" v="14062" z="1" s="M+H+2" />
        </MSPeaks>
      </Spectrum>
    </Compound>
    <Compound algo="FindByMolecularFeature">
      <Location m="188.1201" rt="7.640" y="145340" v="1159858" />
      <Spectrum type="MFE" cpdAlgo="FindByMolecularFeature">
        <MSDetails p="+" />
        <Device type="TimeOfFlight" />
        <MSPeaks>
          <p rt="7.640" x="189.1274" y="145340.48" v="1015795" z="1" s="M+H" />
          <p rt="7.640" x="190.1305" y="20427.06" v="144063" z="1" s="M+H+1" />
        </MSPeaks>
      </Spectrum>
    </Compound>
    <Compound algo="FindByMolecularFeature">
      <Location m="159.0684" rt="7.676" y="146878" v="1556996" />
      <Spectrum type="MFE" cpdAlgo="FindByMolecularFeature">
        <MSDetails p="+" />
        <Device type="TimeOfFlight" />
        <MSPeaks>
          <p rt="7.676" x="160.0757" y="146878.06" v="1379851" z="1" s="M+H" />
          <p rt="7.676" x="161.0795" y="17654.14" v="167527" z="1" s="M+H+1" />
          <p rt="7.698" x="162.0851" y="1166.23" v="9618" z="1" s="M+H+2" />
        </MSPeaks>
      </Spectrum>
    </Compound>
    <Compound algo="FindByMolecularFeature">
      <Location m="307.2148" rt="7.713" y="240646" v="1461187" />
      <Spectrum type="MFE" cpdAlgo="FindByMolecularFeature">
        <MSDetails p="+" />
        <Device type="TimeOfFlight" />
        <MSPeaks>
          <p rt="7.713" x="308.2221" y="240645.59" v="1184099" z="1" s="M+H" />
          <p rt="7.713" x="309.2251" y="48172.56" v="250634" z="1" s="M+H+1" />
          <p rt="7.712" x="310.2277" y="5647.42" v="26454" z="1" s="M+H+2" />
        </MSPeaks>
      </Spectrum>
    </Compound>
    <Compound algo="FindByMolecularFeature">
      <Location m="134.1094" rt="7.960" y="56015" v="442066" />
      <Spectrum type="MFE" cpdAlgo="FindByMolecularFeature">
        <MSDetails p="+" />
        <Device type="TimeOfFlight" />
        <MSPeaks>
          <p rt="7.960" x="135.1167" y="56015.39" v="402483" z="1" s="M+H" />
          <p rt="7.962" x="136.1195" y="5717.02" v="39583" z="1" s="M+H+1" />
        </MSPeaks>
      </Spectrum>
    </Compound>
    <Compound algo="FindByMolecularFeature">
      <Location m="192.1512" rt="7.962" y="99372" v="855618" />
      <Spectrum type="MFE" cpdAlgo="FindByMolecularFeature">
        <MSDetails p="+" />
        <Device type="TimeOfFlight" />
        <MSPeaks>
          <p rt="7.962" x="193.1585" y="99372.00" v="745647" z="1" s="M+H" />
          <p rt="7.960" x="194.1618" y="13298.89" v="100364" z="1" s="M+H+1" />
          <p rt="7.986" x="195.1648" y="1898.36" v="9607" z="1" s="M+H+2" />
        </MSPeaks>
      </Spectrum>
    </Compound>
    <Compound algo="FindByMolecularFeature">
      <Location m="210.1618" rt="7.968" y="110520" v="947695" />
      <Spectrum type="MFE" cpdAlgo="FindByMolecularFeature">
        <MSDetails p="+" />
        <Device type="TimeOfFlight" />
        <MSPeaks>
          <p rt="7.967" x="211.1690" y="110520.30" v="797545" z="1" s="M+H" />
          <p rt="7.969" x="212.1724" y="18130.18" v="129575" z="1" s="M+H+1" />
          <p rt="7.970" x="213.1755" y="2979.64" v="20576" z="1" s="M+H+2" />
        </MSPeaks>
      </Spectrum>
    </Compound>
    <Compound algo="FindByMolecularFeature">
      <Location m="248.0077" rt="8.118" y="78361" v="756503" />
      <Spectrum type="MFE" cpdAlgo="FindByMolecularFeature">
        <MSDetails p="+" />
        <Device type="TimeOfFlight" />
        <MSPeaks>
          <p rt="8.118" x="249.0150" y="78360.91" v="617427" z="1" s="M+H" />
          <p rt="8.123" x="250.0178" y="10640.53" v="81039" z="1" s="M+H+1" />
          <p rt="8.114" x="251.0116" y="7019.69" v="53463" z="1" s="M+H+2" />
          <p rt="8.117" x="252.0146" y="600.82" v="4576" z="1" s="M+H+3" />
        </MSPeaks>
      </Spectrum>
    </Compound>
    <Compound algo="FindByMolecularFeature">
      <Location m="208.1462" rt="8.451" y="58268" v="490378" />
      <Spectrum type="MFE" cpdAlgo="FindByMolecularFeature">
        <MSDetails p="+" />
        <Device type="TimeOfFlight" />
        <MSPeaks>
          <p rt="8.450" x="209.1535" y="58268.39" v="433129" z="1" s="M+H" />
          <p rt="8.452" x="210.1568" y="7662.75" v="57249" z="1" s="M+H+1" />
        </MSPeaks>
      </Spectrum>
    </Compound>
    <Compound algo="FindByMolecularFeature">
      <Location m="232.1099" rt="8.457" y="73744" v="796533" />
      <Spectrum type="MFE" cpdAlgo="FindByMolecularFeature">
        <MSDetails p="+" />
        <Device type="TimeOfFlight" />
        <MSPeaks>
          <p rt="8.457" x="233.1172" y="73743.90" v="685798" z="1" s="M+H" />
          <p rt="8.458" x="234.1207" y="12293.35" v="110735" z="1" s="M+H+1" />
        </MSPeaks>
      </Spectrum>
    </Compound>
    <Compound algo="FindByMolecularFeature">
      <Location m="191.0579" rt="8.555" y="50764" v="424493" />
      <Spectrum type="MFE" cpdAlgo="FindByMolecularFeature">
        <MSDetails p="+" />
        <Device type="TimeOfFlight" />
        <MSPeaks>
          <p rt="8.555" x="192.0652" y="50764.15" v="384632" z="1" s="M+H" />
          <p rt="8.554" x="193.0696" y="4882.50" v="38410" z="1" s="M+H+1" />
          <p rt="8.558" x="194.0761" y="454.72" v="1451" z="1" s="M+H+2" />
        </MSPeaks>
      </Spectrum>
    </Compound>
    <Compound algo="FindByMolecularFeature">
      <Location m="263.2192" rt="8.731" y="105845" v="709346" />
      <Spectrum type="MFE" cpdAlgo="FindByMolecularFeature">
        <MSDetails p="+" />
        <Device type="TimeOfFlight" />
        <MSPeaks>
          <p rt="8.732" x="264.2264" y="105845.41" v="588162" z="1" s="M+H" />
          <p rt="8.728" x="265.2295" y="20493.51" v="111447" z="1" s="M+H+1" />
          <p rt="8.728" x="266.2328" y="2144.92" v="9737" z="1" s="M+H+2" />
        </MSPeaks>
      </Spectrum>
    </Compound>
    <Compound algo="FindByMolecularFeature">
      <Location m="218.1613" rt="8.733" y="317439" v="2205334" />
      <Spectrum type="MFE" cpdAlgo="FindByMolecularFeature">
        <MSDetails p="+" />
        <Device type="TimeOfFlight" />
        <MSPeaks>
          <p rt="8.733" x="219.1685" y="317439.25" v="1845973" z="1" s="M+H" />
          <p rt="8.732" x="220.1717" y="50282.02" v="326468" z="1" s="M+H+1" />
          <p rt="8.733" x="221.1745" y="5747.44" v="31743" z="1" s="M+H+2" />
          <p rt="8.779" x="222.1807" y="208.07" v="1149" z="1" s="M+H+3" />
        </MSPeaks>
      </Spectrum>
    </Compound>
    <Compound algo="FindByMolecularFeature">
      <Location m="578.1723" rt="8.733" y="59584" v="488511" />
      <Spectrum type="MFE" cpdAlgo="FindByMolecularFeature">
        <MSDetails p="+" />
        <Device type="TimeOfFlight" />
        <MSPeaks>
          <p rt="8.733" x="290.0934" y="59584.49" v="346718" z="2" s="M+2H" />
          <p rt="8.730" x="290.5950" y="18589.11" v="107431" z="2" s="M+2H+1" />
          <p rt="8.739" x="291.0970" y="5546.20" v="31809" z="2" s="M+2H+2" />
          <p rt="8.735" x="291.5964" y="445.06" v="2553" z="2" s="M+2H+3" />
        </MSPeaks>
      </Spectrum>
    </Compound>
    <Compound algo="FindByMolecularFeature">
      <Location m="326.1105" rt="8.734" y="379192" v="3471879" />
      <Spectrum type="MFE" cpdAlgo="FindByMolecularFeature">
        <MSDetails p="+" />
        <Device type="TimeOfFlight" />
        <MSPeaks>
          <p rt="8.734" x="327.1178" y="379192.28" v="2780951" z="1" s="M+H" />
          <p rt="8.735" x="328.1209" y="82647.39" v="600885" z="1" s="M+H+1" />
          <p rt="8.734" x="329.1235" y="11088.84" v="80025" z="1" s="M+H+2" />
          <p rt="8.721" x="330.1261" y="1398.24" v="10018" z="1" s="M+H+3" />
        </MSPeaks>
      </Spectrum>
    </Compound>
    <Compound algo="FindByMolecularFeature">
      <Location m="439.1206" rt="8.735" y="55003" v="516052" />
      <Spectrum type="MFE" cpdAlgo="FindByMolecularFeature">
        <MSDetails p="+" />
        <Device type="TimeOfFlight" />
        <MSPeaks>
          <p rt="8.734" x="220.5676" y="55002.91" v="381765" z="2" s="M+2H" />
          <p rt="8.735" x="221.0697" y="15014.32" v="106895" z="2" s="M+2H+1" />
          <p rt="8.748" x="221.5705" y="4143.63" v="27392" z="2" s="M+2H+2" />
        </MSPeaks>
      </Spectrum>
    </Compound>
    <Compound algo="FindByMolecularFeature">
      <Location m="180.0735" rt="8.735" y="1049973" v="8398774" />
      <Spectrum type="MFE" cpdAlgo="FindByMolecularFeature">
        <MSDetails p="+" />
        <Device type="TimeOfFlight" />
        <MSPeaks>
          <p rt="8.735" x="181.0808" y="1049973.13" v="7545979" z="1" s="M+H" />
          <p rt="8.736" x="182.0837" y="105365.95" v="753265" z="1" s="M+H+1" />
          <p rt="8.735" x="183.0865" y="12623.10" v="90255" z="1" s="M+H+2" />
          <p rt="8.725" x="184.0890" y="1343.27" v="9275" z="1" s="M+H+3" />
        </MSPeaks>
      </Spectrum>
    </Compound>
    <Compound algo="FindByMolecularFeature">
      <Location m="148.0473" rt="8.735" y="208565" v="1632722" />
      <Spectrum type="MFE" cpdAlgo="FindByMolecularFeature">
        <MSDetails p="+" />
        <Device type="TimeOfFlight" />
        <MSPeaks>
          <p rt="8.735" x="149.0545" y="208565.02" v="1478735" z="1" s="M+H" />
          <p rt="8.738" x="150.0581" y="21529.94" v="153987" z="1" s="M+H+1" />
        </MSPeaks>
      </Spectrum>
    </Compound>
    <Compound algo="FindByMolecularFeature">
      <Location m="300.0116" rt="8.739" y="115641" v="1288962" />
      <Spectrum type="MFE" cpdAlgo="FindByMolecularFeature">
        <MSDetails p="+" />
        <Device type="TimeOfFlight" />
        <MSPeaks>
          <p rt="8.739" x="151.0131" y="115640.64" v="1074489" z="2" s="M+2H" />
          <p rt="8.739" x="151.5141" y="20033.91" v="187765" z="2" s="M+2H+1" />
          <p rt="8.739" x="152.0158" y="2909.83" v="26709" z="2" s="M+2H+2" />
        </MSPeaks>
      </Spectrum>
    </Compound>
    <Compound algo="FindByMolecularFeature">
      <Location m="196.0684" rt="8.739" y="64029" v="654883" />
      <Spectrum type="MFE" cpdAlgo="FindByMolecularFeature">
        <MSDetails p="+" />
        <Device type="TimeOfFlight" />
        <MSPeaks>
          <p rt="8.739" x="197.0757" y="64028.74" v="580815" z="1" s="M+H" />
          <p rt="8.739" x="198.0798" y="7151.87" v="65511" z="1" s="M+H+1" />
          <p rt="8.738" x="199.0832" y="1250.72" v="8557" z="1" s="M+H+2" />
        </MSPeaks>
      </Spectrum>
    </Compound>
    <Compound algo="FindByMolecularFeature">
      <Location m="413.0643" rt="8.739" y="61810" v="640613" />
      <Spectrum type="MFE" cpdAlgo="FindByMolecularFeature">
        <MSDetails p="+" />
        <Device type="TimeOfFlight" />
        <MSPeaks>
          <p rt="8.739" x="414.0716" y="61810.32" v="489866" z="1" s="M+H" />
          <p rt="8.741" x="415.0751" y="14616.77" v="117906" z="1" s="M+H+1" />
          <p rt="8.741" x="416.0716" y="4331.06" v="32841" z="1" s="M+H+2" />
        </MSPeaks>
      </Spectrum>
    </Compound>
    <Compound algo="FindByMolecularFeature">
      <Location m="380.1184" rt="8.739" y="53228" v="590931" />
      <Spectrum type="MFE" cpdAlgo="FindByMolecularFeature">
        <MSDetails p="+" />
        <Device type="TimeOfFlight" />
        <MSPeaks>
          <p rt="8.742" x="191.0651" y="6328.28" v="47610" z="2" s="M+2H" />
          <p rt="8.739" x="381.1260" y="53227.90" v="422506" z="1" s="M+H" />
          <p rt="8.739" x="382.1295" y="12430.37" v="97234" z="1" s="M+H+1" />
          <p rt="8.740" x="383.1371" y="2688.32" v="21249" z="1" s="M+H+2" />
          <p rt="8.734" x="384.1442" y="300.91" v="2332" z="1" s="M+H+3" />
        </MSPeaks>
      </Spectrum>
    </Compound>
    <Compound algo="FindByMolecularFeature">
      <Location m="358.1327" rt="8.740" y="277439" v="3133195" />
      <Spectrum type="MFE" cpdAlgo="FindByMolecularFeature">
        <MSDetails p="+" />
        <Device type="TimeOfFlight" />
        <MSPeaks>
          <p rt="8.740" x="180.0734" y="277439.31" v="2750049" z="2" s="M+2H" />
          <p rt="8.741" x="359.1440" y="38371.80" v="298187" z="1" s="M+H" />
          <p rt="8.740" x="360.1474" y="9161.79" v="73174" z="1" s="M+H+1" />
          <p rt="8.737" x="361.1509" y="1715.81" v="11786" z="1" s="M+H+2" />
        </MSPeaks>
      </Spectrum>
    </Compound>
    <Compound algo="FindByMolecularFeature">
      <Location m="278.9913" rt="8.744" y="248955" v="3207317" />
      <Spectrum type="MFE" cpdAlgo="FindByMolecularFeature">
        <MSDetails p="+" />
        <Device type="TimeOfFlight" />
        <MSPeaks>
          <p rt="8.745" x="279.9986" y="248955.36" v="2780020" z="1" s="M+H" />
          <p rt="8.744" x="281.0017" y="32841.23" v="356566" z="1" s="M+H+1" />
          <p rt="8.745" x="282.0044" y="5678.58" v="61124" z="1" s="M+H+2" />
          <p rt="8.743" x="283.0180" y="816.28" v="9607" z="1" s="M+H+3" />
        </MSPeaks>
      </Spectrum>
    </Compound>
    <Compound algo="FindByMolecularFeature">
      <Location m="248.0671" rt="8.822" y="130712" v="1061670" />
      <Spectrum type="MFE" cpdAlgo="FindByMolecularFeature">
        <MSDetails p="+" />
        <Device type="TimeOfFlight" />
        <MSPeaks>
          <p rt="8.822" x="249.0744" y="130712.36" v="911753" z="1" s="M+H" />
          <p rt="8.822" x="250.0777" y="19033.33" v="127428" z="1" s="M+H+1" />
          <p rt="8.821" x="251.0784" y="3255.74" v="22490" z="1" s="M+H+2" />
        </MSPeaks>
      </Spectrum>
    </Compound>
    <Compound algo="FindByMolecularFeature">
      <Location m="175.0629" rt="8.851" y="366446" v="3262174" />
      <Spectrum type="MFE" cpdAlgo="FindByMolecularFeature">
        <MSDetails p="+" />
        <Device type="TimeOfFlight" />
        <MSPeaks>
          <p rt="8.851" x="176.0702" y="366445.78" v="2887638" z="1" s="M+H" />
          <p rt="8.850" x="177.0732" y="44199.65" v="347216" z="1" s="M+H+1" />
          <p rt="8.852" x="178.0761" y="4015.38" v="27319" z="1" s="M+H+2" />
        </MSPeaks>
      </Spectrum>
    </Compound>
    <Compound algo="FindByMolecularFeature">
      <Location m="376.1521" rt="9.194" y="108085" v="821859" />
      <Spectrum type="MFE" cpdAlgo="FindByMolecularFeature">
        <MSDetails p="+" />
        <Device type="TimeOfFlight" />
        <MSPeaks>
          <p rt="9.194" x="377.1594" y="108085.27" v="650120" z="1" s="M+H" />
          <p rt="9.193" x="378.1629" y="23837.92" v="143592" z="1" s="M+H+1" />
          <p rt="9.195" x="379.1658" y="4343.11" v="25652" z="1" s="M+H+2" />
          <p rt="9.248" x="380.1684" y="214.10" v="2496" z="1" s="M+H+3" />
        </MSPeaks>
      </Spectrum>
    </Compound>
    <Compound algo="FindByMolecularFeature">
      <Location m="222.0893" rt="9.195" y="152432" v="1089504" />
      <Spectrum type="MFE" cpdAlgo="FindByMolecularFeature">
        <MSDetails p="+" />
        <Device type="TimeOfFlight" />
        <MSPeaks>
          <p rt="9.195" x="223.0966" y="152432.42" v="948703" z="1" s="M+H" />
          <p rt="9.194" x="224.0998" y="20346.15" v="124607" z="1" s="M+H+1" />
          <p rt="9.208" x="225.1025" y="2810.81" v="16194" z="1" s="M+H+2" />
        </MSPeaks>
      </Spectrum>
    </Compound>
    <Compound algo="FindByMolecularFeature">
      <Location m="186.1191" rt="9.201" y="110563" v="1575404" />
      <Spectrum type="MFE" cpdAlgo="FindByMolecularFeature">
        <MSDetails p="+" />
        <Device type="TimeOfFlight" />
        <MSPeaks>
          <p rt="9.201" x="187.1263" y="110562.52" v="1362335" z="1" s="M+H" />
          <p rt="9.202" x="188.1292" y="12545.33" v="152049" z="1" s="M+H+1" />
          <p rt="9.206" x="189.1235" y="5078.57" v="61020" z="1" s="M+H+2" />
        </MSPeaks>
      </Spectrum>
    </Compound>
    <Compound algo="FindByMolecularFeature">
      <Location m="444.1765" rt="9.240" y="414930" v="6056350" />
      <Spectrum type="MFE" cpdAlgo="FindByMolecularFeature">
        <MSDetails p="+" />
        <Device type="TimeOfFlight" />
        <MSPeaks>
          <p rt="9.240" x="445.1838" y="414930.00" v="4746324" z="1" s="M+H" />
          <p rt="9.241" x="446.1866" y="93795.05" v="1075636" z="1" s="M+H+1" />
          <p rt="9.239" x="447.1890" y="18296.64" v="209322" z="1" s="M+H+2" />
          <p rt="9.238" x="448.1917" y="2242.11" v="25069" z="1" s="M+H+3" />
        </MSPeaks>
      </Spectrum>
    </Compound>
    <Compound algo="FindByMolecularFeature">
      <Location m="439.2207" rt="9.242" y="109086" v="1548669" />
      <Spectrum type="MFE" cpdAlgo="FindByMolecularFeature">
        <MSDetails p="+" />
        <Device type="TimeOfFlight" />
        <MSPeaks>
          <p rt="9.242" x="440.2280" y="109085.78" v="1188420" z="1" s="M+H" />
          <p rt="9.246" x="441.2312" y="27369.23" v="298745" z="1" s="M+H+1" />
          <p rt="9.230" x="442.2335" y="4930.57" v="52167" z="1" s="M+H+2" />
          <p rt="9.246" x="443.2363" y="882.52" v="9337" z="1" s="M+H+3" />
        </MSPeaks>
      </Spectrum>
    </Compound>
    <Compound algo="FindByMolecularFeature">
      <Location m="154.0628" rt="9.244" y="57414" v="788150" />
      <Spectrum type="MFE" cpdAlgo="FindByMolecularFeature">
        <MSDetails p="+" />
        <Device type="TimeOfFlight" />
        <MSPeaks>
          <p rt="9.245" x="155.0700" y="57413.70" v="726586" z="1" s="M+H" />
          <p rt="9.234" x="156.0745" y="4912.97" v="59593" z="1" s="M+H+1" />
          <p rt="9.237" x="157.0782" y="1099.82" v="1971" z="1" s="M+H+2" />
        </MSPeaks>
      </Spectrum>
    </Compound>
    <Compound algo="FindByMolecularFeature">
      <Location m="204.0791" rt="9.244" y="816202" v="11533122" />
      <Spectrum type="MFE" cpdAlgo="FindByMolecularFeature">
        <MSDetails p="+" />
        <Device type="TimeOfFlight" />
        <MSPeaks>
          <p rt="9.244" x="205.0864" y="816202.25" v="9995538" z="1" s="M+H" />
          <p rt="9.246" x="206.0893" y="113880.76" v="1397744" z="1" s="M+H+1" />
          <p rt="9.247" x="207.0931" y="10762.17" v="130727" z="1" s="M+H+2" />
          <p rt="9.259" x="208.0998" y="760.81" v="9113" z="1" s="M+H+3" />
        </MSPeaks>
      </Spectrum>
    </Compound>
    <Compound algo="FindByMolecularFeature">
      <Location m="172.0525" rt="9.245" y="214619" v="3129816" />
      <Spectrum type="MFE" cpdAlgo="FindByMolecularFeature">
        <MSDetails p="+" />
        <Device type="TimeOfFlight" />
        <MSPeaks>
          <p rt="9.244" x="173.0598" y="214618.50" v="2755247" z="1" s="M+H" />
          <p rt="9.247" x="174.0632" y="27422.99" v="354564" z="1" s="M+H+1" />
          <p rt="9.245" x="175.0691" y="1697.66" v="20005" z="1" s="M+H+2" />
        </MSPeaks>
      </Spectrum>
    </Compound>
    <Compound algo="FindByMolecularFeature">
      <Location m="460.1499" rt="9.246" y="66327" v="1029234" />
      <Spectrum type="MFE" cpdAlgo="FindByMolecularFeature">
        <MSDetails p="+" />
        <Device type="TimeOfFlight" />
        <MSPeaks>
          <p rt="9.245" x="461.1572" y="66326.80" v="754999" z="1" s="M+H" />
          <p rt="9.248" x="462.1602" y="15807.95" v="180187" z="1" s="M+H+1" />
          <p rt="9.246" x="463.1588" y="7130.17" v="80348" z="1" s="M+H+2" />
          <p rt="9.246" x="464.1603" y="1232.82" v="13700" z="1" s="M+H+3" />
        </MSPeaks>
      </Spectrum>
    </Compound>
    <Compound algo="FindByMolecularFeature">
      <Location m="213.0788" rt="9.246" y="112684" v="1638538" />
      <Spectrum type="MFE" cpdAlgo="FindByMolecularFeature">
        <MSDetails p="+" />
        <Device type="TimeOfFlight" />
        <MSPeaks>
          <p rt="9.245" x="214.0860" y="112684.14" v="1419444" z="1" s="M+H" />
          <p rt="9.251" x="215.0895" y="15482.17" v="198043" z="1" s="M+H+1" />
          <p rt="9.241" x="216.0928" y="1807.02" v="21050" z="1" s="M+H+2" />
        </MSPeaks>
      </Spectrum>
    </Compound>
    <Compound algo="FindByMolecularFeature">
      <Location m="390.1684" rt="9.246" y="398796" v="5436950" />
      <Spectrum type="MFE" cpdAlgo="FindByMolecularFeature">
        <MSDetails p="+" />
        <Device type="TimeOfFlight" />
        <MSPeaks>
          <p rt="9.246" x="391.1756" y="398795.53" v="4317359" z="1" s="M+H" />
          <p rt="9.244" x="392.1786" y="88563.11" v="960087" z="1" s="M+H+1" />
          <p rt="9.249" x="393.1809" y="14858.54" v="159503" z="1" s="M+H+2" />
        </MSPeaks>
      </Spectrum>
    </Compound>
    <Compound algo="FindByMolecularFeature">
      <Location m="236.1049" rt="9.247" y="70014" v="920397" />
      <Spectrum type="MFE" cpdAlgo="FindByMolecularFeature">
        <MSDetails p="+" />
        <Device type="TimeOfFlight" />
        <MSPeaks>
          <p rt="9.247" x="237.1121" y="70013.86" v="789658" z="1" s="M+H" />
          <p rt="9.249" x="238.1154" y="10011.59" v="113398" z="1" s="M+H+1" />
          <p rt="9.245" x="239.1188" y="1665.58" v="17341" z="1" s="M+H+2" />
        </MSPeaks>
      </Spectrum>
    </Compound>
    <Compound algo="FindByMolecularFeature">
      <Location m="319.1996" rt="9.292" y="68985" v="592482" />
      <Spectrum type="MFE" cpdAlgo="FindByMolecularFeature">
        <MSDetails p="+" />
        <Device type="TimeOfFlight" />
        <MSPeaks>
          <p rt="9.292" x="320.2068" y="68985.01" v="485690" z="1" s="M+H" />
          <p rt="9.293" x="321.2099" y="12296.64" v="91323" z="1" s="M+H+1" />
          <p rt="9.291" x="322.2110" y="2364.75" v="15469" z="1" s="M+H+2" />
        </MSPeaks>
      </Spectrum>
    </Compound>
    <Compound algo="FindByMolecularFeature">
      <Location m="358.1423" rt="9.311" y="626512" v="7339249" />
      <Spectrum type="MFE" cpdAlgo="FindByMolecularFeature">
        <MSDetails p="+" />
        <Device type="TimeOfFlight" />
        <MSPeaks>
          <p rt="9.311" x="359.1496" y="626511.81" v="5818095" z="1" s="M+H" />
          <p rt="9.310" x="360.1524" y="137331.03" v="1275652" z="1" s="M+H+1" />
          <p rt="9.311" x="361.1547" y="22304.06" v="211053" z="1" s="M+H+2" />
          <p rt="9.290" x="362.1568" y="2911.71" v="34450" z="1" s="M+H+3" />
        </MSPeaks>
      </Spectrum>
    </Compound>
    <Compound algo="FindByMolecularFeature">
      <Location m="250.0235" rt="9.317" y="100024" v="935508" />
      <Spectrum type="MFE" cpdAlgo="FindByMolecularFeature">
        <MSDetails p="+" />
        <Device type="TimeOfFlight" />
        <MSPeaks>
          <p rt="9.317" x="251.0308" y="100023.57" v="760689" z="1" s="M+H" />
          <p rt="9.316" x="252.0337" y="13823.34" v="103539" z="1" s="M+H+1" />
          <p rt="9.315" x="253.0274" y="8484.52" v="63263" z="1" s="M+H+2" />
          <p rt="9.313" x="254.0297" y="1084.47" v="8016" z="1" s="M+H+3" />
        </MSPeaks>
      </Spectrum>
    </Compound>
    <Compound algo="FindByMolecularFeature">
      <Location m="222.0893" rt="9.371" y="95562" v="743337" />
      <Spectrum type="MFE" cpdAlgo="FindByMolecularFeature">
        <MSDetails p="+" />
        <Device type="TimeOfFlight" />
        <MSPeaks>
          <p rt="9.372" x="223.0966" y="95561.70" v="642570" z="1" s="M+H" />
          <p rt="9.365" x="224.1000" y="13709.91" v="91157" z="1" s="M+H+1" />
          <p rt="9.370" x="225.1043" y="1883.34" v="9609" z="1" s="M+H+2" />
        </MSPeaks>
      </Spectrum>
    </Compound>
    <Compound algo="FindByMolecularFeature">
      <Location m="376.1522" rt="9.372" y="73947" v="651124" />
      <Spectrum type="MFE" cpdAlgo="FindByMolecularFeature">
        <MSDetails p="+" />
        <Device type="TimeOfFlight" />
        <MSPeaks>
          <p rt="9.372" x="377.1594" y="73946.77" v="518664" z="1" s="M+H" />
          <p rt="9.372" x="378.1628" y="15857.83" v="110478" z="1" s="M+H+1" />
          <p rt="9.371" x="379.1655" y="3200.90" v="21982" z="1" s="M+H+2" />
        </MSPeaks>
      </Spectrum>
    </Compound>
    <Compound algo="FindByMolecularFeature">
      <Location m="159.0683" rt="9.500" y="112073" v="982036" />
      <Spectrum type="MFE" cpdAlgo="FindByMolecularFeature">
        <MSDetails p="+" />
        <Device type="TimeOfFlight" />
        <MSPeaks>
          <p rt="9.500" x="160.0756" y="112072.66" v="877979" z="1" s="M+H" />
          <p rt="9.501" x="161.0792" y="12145.75" v="94609" z="1" s="M+H+1" />
          <p rt="9.494" x="162.0837" y="1196.03" v="9449" z="1" s="M+H+2" />
        </MSPeaks>
      </Spectrum>
    </Compound>
    <Compound algo="FindByMolecularFeature">
      <Location m="352.2225" rt="9.883" y="55631" v="580777" />
      <Spectrum type="MFE" cpdAlgo="FindByMolecularFeature">
        <MSDetails p="+" />
        <Device type="TimeOfFlight" />
        <MSPeaks>
          <p rt="9.882" x="353.2297" y="55630.88" v="469702" z="1" s="M+H" />
          <p rt="9.884" x="354.2341" y="10954.35" v="89818" z="1" s="M+H+1" />
          <p rt="9.887" x="355.2363" y="2732.47" v="21257" z="1" s="M+H+2" />
        </MSPeaks>
      </Spectrum>
    </Compound>
    <Compound algo="FindByMolecularFeature">
      <Location m="294.2195" rt="9.884" y="102242" v="1206018" />
      <Spectrum type="MFE" cpdAlgo="FindByMolecularFeature">
        <MSDetails p="+" />
        <Device type="TimeOfFlight" />
        <MSPeaks>
          <p rt="9.884" x="295.2267" y="102242.42" v="1013330" z="1" s="M+H" />
          <p rt="9.885" x="296.2300" y="19522.86" v="192688" z="1" s="M+H+1" />
        </MSPeaks>
      </Spectrum>
    </Compound>
    <Compound algo="FindByMolecularFeature">
      <Location m="347.2670" rt="9.891" y="63282" v="796489" />
      <Spectrum type="MFE" cpdAlgo="FindByMolecularFeature">
        <MSDetails p="+" />
        <Device type="TimeOfFlight" />
        <MSPeaks>
          <p rt="9.891" x="348.2743" y="63281.68" v="641517" z="1" s="M+H" />
          <p rt="9.889" x="349.2779" y="13459.56" v="136307" z="1" s="M+H+1" />
          <p rt="9.897" x="350.2796" y="2082.81" v="18665" z="1" s="M+H+2" />
        </MSPeaks>
      </Spectrum>
    </Compound>
    <Compound algo="FindByMolecularFeature">
      <Location m="358.1421" rt="9.959" y="447142" v="3610761" />
      <Spectrum type="MFE" cpdAlgo="FindByMolecularFeature">
        <MSDetails p="+" />
        <Device type="TimeOfFlight" />
        <MSPeaks>
          <p rt="9.959" x="359.1494" y="447141.78" v="2871004" z="1" s="M+H" />
          <p rt="9.960" x="360.1522" y="96201.35" v="618337" z="1" s="M+H+1" />
          <p rt="9.960" x="361.1539" y="15404.28" v="101891" z="1" s="M+H+2" />
          <p rt="9.942" x="362.1530" y="2092.67" v="19530" z="1" s="M+H+3" />
        </MSPeaks>
      </Spectrum>
    </Compound>
    <Compound algo="FindByMolecularFeature">
      <Location m="204.0785" rt="9.961" y="83620" v="635472" />
      <Spectrum type="MFE" cpdAlgo="FindByMolecularFeature">
        <MSDetails p="+" />
        <Device type="TimeOfFlight" />
        <MSPeaks>
          <p rt="9.962" x="205.0857" y="83620.41" v="547322" z="1" s="M+H" />
          <p rt="9.960" x="206.0892" y="13028.29" v="85758" z="1" s="M+H+1" />
          <p rt="9.935" x="207.0888" y="1426.05" v="2392" z="1" s="M+H+2" />
        </MSPeaks>
      </Spectrum>
    </Compound>
    <Compound algo="FindByMolecularFeature">
      <Location m="162.1043" rt="10.002" y="55527" v="497648" />
      <Spectrum type="MFE" cpdAlgo="FindByMolecularFeature">
        <MSDetails p="+" />
        <Device type="TimeOfFlight" />
        <MSPeaks>
          <p rt="10.002" x="163.1116" y="55527.10" v="441792" z="1" s="M+H" />
          <p rt="10.002" x="164.1149" y="7983.96" v="55856" z="1" s="M+H+1" />
        </MSPeaks>
      </Spectrum>
    </Compound>
    <Compound algo="FindByMolecularFeature">
      <Location m="246.1256" rt="10.124" y="77998" v="639843" />
      <Spectrum type="MFE" cpdAlgo="FindByMolecularFeature">
        <MSDetails p="+" />
        <Device type="TimeOfFlight" />
        <MSPeaks>
          <p rt="10.123" x="247.1329" y="77997.68" v="543468" z="1" s="M+H" />
          <p rt="10.127" x="248.1361" y="11224.95" v="85291" z="1" s="M+H+1" />
          <p rt="10.178" x="249.1438" y="1344.77" v="11085" z="1" s="M+H+2" />
        </MSPeaks>
      </Spectrum>
    </Compound>
    <Compound algo="FindByMolecularFeature">
      <Location m="287.1159" rt="10.168" y="324104" v="2770133" />
      <Spectrum type="MFE" cpdAlgo="FindByMolecularFeature">
        <MSDetails p="+" />
        <Device type="TimeOfFlight" />
        <MSPeaks>
          <p rt="10.168" x="288.1232" y="324103.84" v="2311788" z="1" s="M+H" />
          <p rt="10.169" x="289.1263" y="56107.97" v="403508" z="1" s="M+H+1" />
          <p rt="10.170" x="290.1292" y="7055.88" v="49681" z="1" s="M+H+2" />
          <p rt="10.161" x="291.1312" y="751.00" v="5156" z="1" s="M+H+3" />
        </MSPeaks>
      </Spectrum>
    </Compound>
    <Compound algo="FindByMolecularFeature">
      <Location m="180.1151" rt="10.181" y="326400" v="2854532" />
      <Spectrum type="MFE" cpdAlgo="FindByMolecularFeature">
        <MSDetails p="+" />
        <Device type="TimeOfFlight" />
        <MSPeaks>
          <p rt="10.182" x="181.1224" y="326399.91" v="2527163" z="1" s="M+H" />
          <p rt="10.180" x="182.1253" y="39483.13" v="303285" z="1" s="M+H+1" />
          <p rt="10.179" x="183.1274" y="3232.40" v="24085" z="1" s="M+H+2" />
        </MSPeaks>
      </Spectrum>
    </Compound>
    <Compound algo="FindByMolecularFeature">
      <Location m="272.1775" rt="10.250" y="54249" v="614321" />
      <Spectrum type="MFE" cpdAlgo="FindByMolecularFeature">
        <MSDetails p="+" />
        <Device type="TimeOfFlight" />
        <MSPeaks>
          <p rt="10.250" x="273.1848" y="54249.38" v="515102" z="1" s="M+H" />
          <p rt="10.250" x="274.1884" y="10526.29" v="99219" z="1" s="M+H+1" />
        </MSPeaks>
      </Spectrum>
    </Compound>
    <Compound algo="FindByMolecularFeature">
      <Location m="237.1184" rt="10.336" y="51521" v="480204" />
      <Spectrum type="MFE" cpdAlgo="FindByMolecularFeature">
        <MSDetails p="+" />
        <Device type="TimeOfFlight" />
        <MSPeaks>
          <p rt="10.336" x="238.1257" y="51521.42" v="389598" z="1" s="M+H" />
          <p rt="10.338" x="239.1291" y="8879.55" v="67485" z="1" s="M+H+1" />
          <p rt="10.338" x="240.1247" y="3119.55" v="23121" z="1" s="M+H+2" />
        </MSPeaks>
      </Spectrum>
    </Compound>
    <Compound algo="FindByMolecularFeature">
      <Location m="157.1464" rt="10.747" y="50301" v="524499" />
      <Spectrum type="MFE" cpdAlgo="FindByMolecularFeature">
        <MSDetails p="+" />
        <Device type="TimeOfFlight" />
        <MSPeaks>
          <p rt="10.746" x="158.1537" y="50300.72" v="487352" z="1" s="M+H" />
          <p rt="10.752" x="159.1571" y="5499.29" v="37148" z="1" s="M+H+1" />
        </MSPeaks>
      </Spectrum>
    </Compound>
    <Compound algo="FindByMolecularFeature">
      <Location m="210.1253" rt="10.755" y="55143" v="424421" />
      <Spectrum type="MFE" cpdAlgo="FindByMolecularFeature">
        <MSDetails p="+" />
        <Device type="TimeOfFlight" />
        <MSPeaks>
          <p rt="10.755" x="211.1326" y="55142.89" v="371708" z="1" s="M+H" />
          <p rt="10.752" x="212.1363" y="7971.25" v="52713" z="1" s="M+H+1" />
        </MSPeaks>
      </Spectrum>
    </Compound>
    <Compound algo="FindByMolecularFeature">
      <Location m="310.2143" rt="10.818" y="55966" v="611831" />
      <Spectrum type="MFE" cpdAlgo="FindByMolecularFeature">
        <MSDetails p="+" />
        <Device type="TimeOfFlight" />
        <MSPeaks>
          <p rt="10.820" x="311.2215" y="55965.79" v="534993" z="1" s="M+H" />
          <p rt="10.809" x="312.2249" y="11068.37" v="76837" z="1" s="M+H+1" />
        </MSPeaks>
      </Spectrum>
    </Compound>
    <Compound algo="FindByMolecularFeature">
      <Location m="227.1885" rt="10.845" y="184839" v="4035417" />
      <Spectrum type="MFE" cpdAlgo="FindByMolecularFeature">
        <MSDetails p="+" />
        <Device type="TimeOfFlight" />
        <MSPeaks>
          <p rt="10.845" x="228.1957" y="184838.66" v="3461260" z="1" s="M+H" />
          <p rt="10.845" x="229.1989" y="28332.84" v="524738" z="1" s="M+H+1" />
          <p rt="10.849" x="230.2014" y="2820.57" v="49419" z="1" s="M+H+2" />
        </MSPeaks>
      </Spectrum>
    </Compound>
    <Compound algo="FindByMolecularFeature">
      <Location m="210.1254" rt="10.952" y="100575" v="781357" />
      <Spectrum type="MFE" cpdAlgo="FindByMolecularFeature">
        <MSDetails p="+" />
        <Device type="TimeOfFlight" />
        <MSPeaks>
          <p rt="10.953" x="211.1327" y="100574.91" v="689637" z="1" s="M+H" />
          <p rt="10.952" x="212.1362" y="13425.04" v="91720" z="1" s="M+H+1" />
        </MSPeaks>
      </Spectrum>
    </Compound>
    <Compound algo="FindByMolecularFeature">
      <Location m="278.0861" rt="11.045" y="173917" v="1910613" />
      <Spectrum type="MFE" cpdAlgo="FindByMolecularFeature">
        <MSDetails p="+" />
        <Device type="TimeOfFlight" />
        <MSPeaks>
          <p rt="11.045" x="279.0934" y="173917.23" v="1584120" z="1" s="M+H" />
          <p rt="11.045" x="280.0964" y="34369.31" v="291978" z="1" s="M+H+1" />
          <p rt="11.032" x="281.1001" y="4034.13" v="34515" z="1" s="M+H+2" />
        </MSPeaks>
      </Spectrum>
    </Compound>
    <Compound algo="FindByMolecularFeature">
      <Location m="224.1887" rt="11.268" y="131734" v="1655233" />
      <Spectrum type="MFE" cpdAlgo="FindByMolecularFeature">
        <MSDetails p="+" />
        <Device type="TimeOfFlight" />
        <MSPeaks>
          <p rt="11.268" x="225.1960" y="131733.75" v="1416841" z="1" s="M+H" />
          <p rt="11.268" x="226.1993" y="20648.83" v="217678" z="1" s="M+H+1" />
          <p rt="11.269" x="227.2008" y="2255.09" v="20714" z="1" s="M+H+2" />
        </MSPeaks>
      </Spectrum>
    </Compound>
    <Compound algo="FindByMolecularFeature">
      <Location m="290.1882" rt="11.364" y="123820" v="1078177" />
      <Spectrum type="MFE" cpdAlgo="FindByMolecularFeature">
        <MSDetails p="+" />
        <Device type="TimeOfFlight" />
        <MSPeaks>
          <p rt="11.365" x="291.1955" y="123820.22" v="895391" z="1" s="M+H" />
          <p rt="11.363" x="292.1987" y="25129.20" v="182786" z="1" s="M+H+1" />
        </MSPeaks>
      </Spectrum>
    </Compound>
    <Compound algo="FindByMolecularFeature">
      <Location m="159.0685" rt="11.428" y="323176" v="3018372" />
      <Spectrum type="MFE" cpdAlgo="FindByMolecularFeature">
        <MSDetails p="+" />
        <Device type="TimeOfFlight" />
        <MSPeaks>
          <p rt="11.427" x="160.0758" y="323176.47" v="2700622" z="1" s="M+H" />
          <p rt="11.429" x="161.0791" y="36034.94" v="300547" z="1" s="M+H+1" />
          <p rt="11.430" x="162.0829" y="2160.51" v="17202" z="1" s="M+H+2" />
        </MSPeaks>
      </Spectrum>
    </Compound>
    <Compound algo="FindByMolecularFeature">
      <Location m="368.1625" rt="11.486" y="110581" v="1015840" />
      <Spectrum type="MFE" cpdAlgo="FindByMolecularFeature">
        <MSDetails p="+" />
        <Device type="TimeOfFlight" />
        <MSPeaks>
          <p rt="11.486" x="369.1697" y="110580.50" v="778959" z="1" s="M+H" />
          <p rt="11.487" x="370.1730" y="27879.20" v="198706" z="1" s="M+H+1" />
          <p rt="11.491" x="371.1759" y="4966.37" v="34267" z="1" s="M+H+2" />
          <p rt="11.485" x="372.1809" y="500.26" v="3908" z="1" s="M+H+3" />
        </MSPeaks>
      </Spectrum>
    </Compound>
    <Compound algo="FindByMolecularFeature">
      <Location m="375.2047" rt="11.542" y="83335" v="709775" />
      <Spectrum type="MFE" cpdAlgo="FindByMolecularFeature">
        <MSDetails p="+" />
        <Device type="TimeOfFlight" />
        <MSPeaks>
          <p rt="11.542" x="376.2119" y="83335.34" v="563867" z="1" s="M+H" />
          <p rt="11.541" x="377.2152" y="17881.87" v="121756" z="1" s="M+H+1" />
          <p rt="11.542" x="378.2191" y="3734.46" v="24152" z="1" s="M+H+2" />
        </MSPeaks>
      </Spectrum>
    </Compound>
    <Compound algo="FindByMolecularFeature">
      <Location m="229.2404" rt="11.792" y="71621" v="653606" />
      <Spectrum type="MFE" cpdAlgo="FindByMolecularFeature">
        <MSDetails p="+" />
        <Device type="TimeOfFlight" />
        <MSPeaks>
          <p rt="11.793" x="230.2476" y="71621.13" v="562049" z="1" s="M+H" />
          <p rt="11.789" x="231.2509" y="10980.36" v="85796" z="1" s="M+H+1" />
          <p rt="11.792" x="232.2548" y="1285.03" v="5761" z="1" s="M+H+2" />
        </MSPeaks>
      </Spectrum>
    </Compound>
    <Compound algo="FindByMolecularFeature">
      <Location m="398.1727" rt="11.794" y="57004" v="518016" />
      <Spectrum type="MFE" cpdAlgo="FindByMolecularFeature">
        <MSDetails p="+" />
        <Device type="TimeOfFlight" />
        <MSPeaks>
          <p rt="11.794" x="399.1800" y="57004.46" v="403725" z="1" s="M+H" />
          <p rt="11.794" x="400.1832" y="13233.99" v="93121" z="1" s="M+H+1" />
          <p rt="11.791" x="401.1863" y="3264.94" v="21170" z="1" s="M+H+2" />
        </MSPeaks>
      </Spectrum>
    </Compound>
    <Compound algo="FindByMolecularFeature">
      <Location m="431.2897" rt="11.835" y="194649" v="1388844" />
      <Spectrum type="MFE" cpdAlgo="FindByMolecularFeature">
        <MSDetails p="+" />
        <Device type="TimeOfFlight" />
        <MSPeaks>
          <p rt="11.835" x="432.2970" y="194648.59" v="1056510" z="1" s="M+H" />
          <p rt="11.835" x="433.2998" y="52423.64" v="283927" z="1" s="M+H+1" />
          <p rt="11.834" x="434.3028" y="8213.37" v="44365" z="1" s="M+H+2" />
          <p rt="11.840" x="435.3058" y="775.53" v="4042" z="1" s="M+H+3" />
        </MSPeaks>
      </Spectrum>
    </Compound>
    <Compound algo="FindByMolecularFeature">
      <Location m="274.1932" rt="11.918" y="96767" v="1160489" />
      <Spectrum type="MFE" cpdAlgo="FindByMolecularFeature">
        <MSDetails p="+" />
        <Device type="TimeOfFlight" />
        <MSPeaks>
          <p rt="11.918" x="275.2005" y="96766.88" v="960705" z="1" s="M+H" />
          <p rt="11.919" x="276.2040" y="20482.52" v="199785" z="1" s="M+H+1" />
        </MSPeaks>
      </Spectrum>
    </Compound>
    <Compound algo="FindByMolecularFeature">
      <Location m="148.0158" rt="11.983" y="77718" v="651795" />
      <Spectrum type="MFE" cpdAlgo="FindByMolecularFeature">
        <MSDetails p="+" />
        <Device type="TimeOfFlight" />
        <MSPeaks>
          <p rt="11.983" x="149.0231" y="77718.08" v="599758" z="1" s="M+H" />
          <p rt="11.984" x="150.0264" y="7045.28" v="52037" z="1" s="M+H+1" />
        </MSPeaks>
      </Spectrum>
    </Compound>
    <Compound algo="FindByMolecularFeature">
      <Location m="288.1723" rt="12.045" y="54008" v="483978" />
      <Spectrum type="MFE" cpdAlgo="FindByMolecularFeature">
        <MSDetails p="+" />
        <Device type="TimeOfFlight" />
        <MSPeaks>
          <p rt="12.044" x="289.1796" y="54007.88" v="400505" z="1" s="M+H" />
          <p rt="12.046" x="290.1832" y="10905.17" v="83473" z="1" s="M+H+1" />
        </MSPeaks>
      </Spectrum>
    </Compound>
    <Compound algo="FindByMolecularFeature">
      <Location m="368.1625" rt="12.056" y="134761" v="1241549" />
      <Spectrum type="MFE" cpdAlgo="FindByMolecularFeature">
        <MSDetails p="+" />
        <Device type="TimeOfFlight" />
        <MSPeaks>
          <p rt="12.056" x="369.1698" y="134760.81" v="956661" z="1" s="M+H" />
          <p rt="12.055" x="370.1730" y="33047.86" v="232625" z="1" s="M+H+1" />
          <p rt="12.062" x="371.1753" y="6160.41" v="46222" z="1" s="M+H+2" />
          <p rt="12.037" x="372.1788" y="885.98" v="6042" z="1" s="M+H+3" />
        </MSPeaks>
      </Spectrum>
    </Compound>
    <Compound algo="FindByMolecularFeature">
      <Location m="188.0836" rt="12.059" y="67995" v="535814" />
      <Spectrum type="MFE" cpdAlgo="FindByMolecularFeature">
        <MSDetails p="+" />
        <Device type="TimeOfFlight" />
        <MSPeaks>
          <p rt="12.058" x="189.0908" y="67994.77" v="469459" z="1" s="M+H" />
          <p rt="12.065" x="190.0944" y="9360.95" v="66355" z="1" s="M+H+1" />
        </MSPeaks>
      </Spectrum>
    </Compound>
    <Compound algo="FindByMolecularFeature">
      <Location m="428.1836" rt="12.095" y="80939" v="722474" />
      <Spectrum type="MFE" cpdAlgo="FindByMolecularFeature">
        <MSDetails p="+" />
        <Device type="TimeOfFlight" />
        <MSPeaks>
          <p rt="12.094" x="429.1909" y="80939.03" v="546248" z="1" s="M+H" />
          <p rt="12.096" x="430.1941" y="22037.74" v="148037" z="1" s="M+H+1" />
          <p rt="12.101" x="431.1959" y="4355.08" v="28189" z="1" s="M+H+2" />
        </MSPeaks>
      </Spectrum>
    </Compound>
    <Compound algo="FindByMolecularFeature">
      <Location m="431.2897" rt="12.129" y="145416" v="1092196" />
      <Spectrum type="MFE" cpdAlgo="FindByMolecularFeature">
        <MSDetails p="+" />
        <Device type="TimeOfFlight" />
        <MSPeaks>
          <p rt="12.129" x="432.2970" y="145415.83" v="838043" z="1" s="M+H" />
          <p rt="12.127" x="433.2999" y="37883.89" v="212906" z="1" s="M+H+1" />
          <p rt="12.130" x="434.3026" y="6484.39" v="36679" z="1" s="M+H+2" />
          <p rt="12.129" x="435.3054" y="833.14" v="4568" z="1" s="M+H+3" />
        </MSPeaks>
      </Spectrum>
    </Compound>
    <Compound algo="FindByMolecularFeature">
      <Location m="196.1099" rt="12.144" y="81947" v="698350" />
      <Spectrum type="MFE" cpdAlgo="FindByMolecularFeature">
        <MSDetails p="+" />
        <Device type="TimeOfFlight" />
        <MSPeaks>
          <p rt="12.144" x="197.1171" y="81947.38" v="620847" z="1" s="M+H" />
          <p rt="12.142" x="198.1205" y="8965.42" v="66757" z="1" s="M+H+1" />
          <p rt="12.154" x="199.1217" y="1569.64" v="10746" z="1" s="M+H+2" />
        </MSPeaks>
      </Spectrum>
    </Compound>
    <Compound algo="FindByMolecularFeature">
      <Location m="315.2773" rt="12.190" y="94471" v="515922" />
      <Spectrum type="MFE" cpdAlgo="FindByMolecularFeature">
        <MSDetails p="+" />
        <Device type="TimeOfFlight" />
        <MSPeaks>
          <p rt="12.190" x="316.2846" y="94470.63" v="419679" z="1" s="M+H" />
          <p rt="12.189" x="317.2876" y="19463.08" v="85157" z="1" s="M+H+1" />
          <p rt="12.190" x="318.2905" y="2736.15" v="11086" z="1" s="M+H+2" />
        </MSPeaks>
      </Spectrum>
    </Compound>
    <Compound algo="FindByMolecularFeature">
      <Location m="288.1724" rt="12.337" y="56935" v="468265" />
      <Spectrum type="MFE" cpdAlgo="FindByMolecularFeature">
        <MSDetails p="+" />
        <Device type="TimeOfFlight" />
        <MSPeaks>
          <p rt="12.337" x="289.1797" y="56935.29" v="394169" z="1" s="M+H" />
          <p rt="12.335" x="290.1832" y="10752.32" v="74096" z="1" s="M+H+1" />
        </MSPeaks>
      </Spectrum>
    </Compound>
    <Compound algo="FindByMolecularFeature">
      <Location m="411.2026" rt="12.486" y="258850" v="3799479" />
      <Spectrum type="MFE" cpdAlgo="FindByMolecularFeature">
        <MSDetails p="+" />
        <Device type="TimeOfFlight" />
        <MSPeaks>
          <p rt="12.486" x="412.2099" y="258850.47" v="2369072" z="1" s="M+H" />
          <p rt="12.486" x="413.2131" y="50778.81" v="459531" z="1" s="M+H+1" />
          <p rt="12.487" x="414.2077" y="86441.59" v="790860" z="1" s="M+H+2" />
          <p rt="12.484" x="415.2108" y="17135.06" v="154265" z="1" s="M+H+3" />
          <p rt="12.488" x="416.2125" y="2898.68" v="25750" z="1" s="M+H+4" />
        </MSPeaks>
      </Spectrum>
    </Compound>
    <Compound algo="FindByMolecularFeature">
      <Location m="292.2036" rt="12.524" y="91964" v="1136317" />
      <Spectrum type="MFE" cpdAlgo="FindByMolecularFeature">
        <MSDetails p="+" />
        <Device type="TimeOfFlight" />
        <MSPeaks>
          <p rt="12.524" x="293.2109" y="91963.55" v="938154" z="1" s="M+H" />
          <p rt="12.526" x="294.2145" y="19762.83" v="198163" z="1" s="M+H+1" />
        </MSPeaks>
      </Spectrum>
    </Compound>
    <Compound algo="FindByMolecularFeature">
      <Location m="274.1930" rt="12.566" y="64637" v="898412" />
      <Spectrum type="MFE" cpdAlgo="FindByMolecularFeature">
        <MSDetails p="+" />
        <Device type="TimeOfFlight" />
        <MSPeaks>
          <p rt="12.565" x="275.2003" y="64636.91" v="751184" z="1" s="M+H" />
          <p rt="12.570" x="276.2036" y="13039.84" v="147228" z="1" s="M+H+1" />
        </MSPeaks>
      </Spectrum>
    </Compound>
    <Compound algo="FindByMolecularFeature">
      <Location m="290.1882" rt="12.647" y="50924" v="556434" />
      <Spectrum type="MFE" cpdAlgo="FindByMolecularFeature">
        <MSDetails p="+" />
        <Device type="TimeOfFlight" />
        <MSPeaks>
          <p rt="12.647" x="291.1955" y="50923.61" v="451374" z="1" s="M+H" />
          <p rt="12.645" x="292.1988" y="10759.32" v="105060" z="1" s="M+H+1" />
        </MSPeaks>
      </Spectrum>
    </Compound>
    <Compound algo="FindByMolecularFeature">
      <Location m="677.3718" rt="12.742" y="117650" v="1159434" />
      <Spectrum type="MFE" cpdAlgo="FindByMolecularFeature">
        <MSDetails p="+" />
        <Device type="TimeOfFlight" />
        <MSPeaks>
          <p rt="12.742" x="678.3791" y="117649.67" v="675130" z="1" s="M+H" />
          <p rt="12.742" x="679.3833" y="60797.29" v="347522" z="1" s="M+H+1" />
          <p rt="12.741" x="680.3888" y="22456.87" v="136782" z="1" s="M+H+2" />
        </MSPeaks>
      </Spectrum>
    </Compound>
    <Compound algo="FindByMolecularFeature">
      <Location m="276.2094" rt="12.745" y="1834185" v="15423742" />
      <Spectrum type="MFE" cpdAlgo="FindByMolecularFeature">
        <MSDetails p="+" />
        <Device type="TimeOfFlight" />
        <MSPeaks>
          <p rt="12.745" x="277.2166" y="1834185.00" v="12913919" z="1" s="M+H" />
          <p rt="12.744" x="278.2200" y="363914.47" v="2509823" z="1" s="M+H+1" />
        </MSPeaks>
      </Spectrum>
    </Compound>
    <Compound algo="FindByMolecularFeature">
      <Location m="312.2303" rt="12.745" y="401367" v="3367233" />
      <Spectrum type="MFE" cpdAlgo="FindByMolecularFeature">
        <MSDetails p="+" />
        <Device type="TimeOfFlight" />
        <MSPeaks>
          <p rt="12.745" x="313.2376" y="401366.91" v="2709125" z="1" s="M+H" />
          <p rt="12.745" x="314.2408" y="78209.89" v="528170" z="1" s="M+H+1" />
          <p rt="12.742" x="315.2466" y="13447.87" v="110875" z="1" s="M+H+2" />
          <p rt="12.730" x="316.2512" y="2050.55" v="19063" z="1" s="M+H+3" />
        </MSPeaks>
      </Spectrum>
    </Compound>
    <Compound algo="FindByMolecularFeature">
      <Location m="294.2200" rt="12.745" y="599981" v="4955054" />
      <Spectrum type="MFE" cpdAlgo="FindByMolecularFeature">
        <MSDetails p="+" />
        <Device type="TimeOfFlight" />
        <MSPeaks>
          <p rt="12.745" x="295.2272" y="599981.19" v="4146560" z="1" s="M+H" />
          <p rt="12.745" x="296.2302" y="117093.42" v="808494" z="1" s="M+H+1" />
        </MSPeaks>
      </Spectrum>
    </Compound>
    <Compound algo="FindByMolecularFeature">
      <Location m="258.1983" rt="12.746" y="173405" v="1480243" />
      <Spectrum type="MFE" cpdAlgo="FindByMolecularFeature">
        <MSDetails p="+" />
        <Device type="TimeOfFlight" />
        <MSPeaks>
          <p rt="12.746" x="259.2055" y="173404.72" v="1251514" z="1" s="M+H" />
          <p rt="12.745" x="260.2089" y="32818.36" v="228730" z="1" s="M+H+1" />
        </MSPeaks>
      </Spectrum>
    </Compound>
    <Compound algo="FindByMolecularFeature">
      <Location m="240.1877" rt="12.746" y="51803" v="429772" />
      <Spectrum type="MFE" cpdAlgo="FindByMolecularFeature">
        <MSDetails p="+" />
        <Device type="TimeOfFlight" />
        <MSPeaks>
          <p rt="12.746" x="241.1950" y="51803.26" v="360720" z="1" s="M+H" />
          <p rt="12.745" x="242.1989" y="10005.18" v="69052" z="1" s="M+H+1" />
        </MSPeaks>
      </Spectrum>
    </Compound>
    <Compound algo="FindByMolecularFeature">
      <Location m="334.2127" rt="12.746" y="741578" v="6323885" />
      <Spectrum type="MFE" cpdAlgo="FindByMolecularFeature">
        <MSDetails p="+" />
        <Device type="TimeOfFlight" />
        <MSPeaks>
          <p rt="12.746" x="335.2200" y="741578.19" v="5117768" z="1" s="M+H" />
          <p rt="12.746" x="336.2229" y="146814.61" v="1026398" z="1" s="M+H+1" />
          <p rt="12.745" x="337.2282" y="19791.51" v="155680" z="1" s="M+H+2" />
          <p rt="12.732" x="338.2338" y="2609.68" v="24039" z="1" s="M+H+3" />
        </MSPeaks>
      </Spectrum>
    </Compound>
    <Compound algo="FindByMolecularFeature">
      <Location m="236.1774" rt="12.749" y="76352" v="656988" />
      <Spectrum type="MFE" cpdAlgo="FindByMolecularFeature">
        <MSDetails p="+" />
        <Device type="TimeOfFlight" />
        <MSPeaks>
          <p rt="12.749" x="237.1847" y="76351.81" v="554956" z="1" s="M+H" />
          <p rt="12.748" x="238.1881" y="14243.87" v="102032" z="1" s="M+H+1" />
        </MSPeaks>
      </Spectrum>
    </Compound>
    <Compound algo="FindByMolecularFeature">
      <Location m="365.1418" rt="12.750" y="57946" v="541716" />
      <Spectrum type="MFE" cpdAlgo="FindByMolecularFeature">
        <MSDetails p="+" />
        <Device type="TimeOfFlight" />
        <MSPeaks>
          <p rt="12.750" x="366.1491" y="57946.27" v="479880" z="1" s="M+H" />
          <p rt="12.748" x="731.2910" y="4582.21" v="30918" z="1" s="2M+H" />
        </MSPeaks>
      </Spectrum>
    </Compound>
    <Compound algo="FindByMolecularFeature">
      <Location m="317.2930" rt="12.821" y="64090" v="371420" />
      <Spectrum type="MFE" cpdAlgo="FindByMolecularFeature">
        <MSDetails p="+" />
        <Device type="TimeOfFlight" />
        <MSPeaks>
          <p rt="12.820" x="318.3003" y="64089.84" v="304217" z="1" s="M+H" />
          <p rt="12.823" x="319.3036" y="13432.96" v="61322" z="1" s="M+H+1" />
          <p rt="12.822" x="320.3065" y="1581.31" v="5881" z="1" s="M+H+2" />
        </MSPeaks>
      </Spectrum>
    </Compound>
    <Compound algo="FindByMolecularFeature">
      <Location m="593.3788" rt="12.850" y="90598" v="866299" />
      <Spectrum type="MFE" cpdAlgo="FindByMolecularFeature">
        <MSDetails p="+" />
        <Device type="TimeOfFlight" />
        <MSPeaks>
          <p rt="12.850" x="594.3861" y="90598.31" v="608704" z="1" s="M+H" />
          <p rt="12.849" x="595.3891" y="31381.93" v="210058" z="1" s="M+H+1" />
          <p rt="12.851" x="596.3918" y="6300.75" v="41770" z="1" s="M+H+2" />
          <p rt="12.843" x="597.3942" y="895.45" v="5768" z="1" s="M+H+3" />
        </MSPeaks>
      </Spectrum>
    </Compound>
    <Compound algo="FindByMolecularFeature">
      <Location m="234.1983" rt="13.259" y="61992" v="530360" />
      <Spectrum type="MFE" cpdAlgo="FindByMolecularFeature">
        <MSDetails p="+" />
        <Device type="TimeOfFlight" />
        <MSPeaks>
          <p rt="13.259" x="235.2056" y="61992.12" v="441509" z="1" s="M+H" />
          <p rt="13.261" x="236.2089" y="11284.98" v="80365" z="1" s="M+H+1" />
          <p rt="13.258" x="237.2143" y="1309.53" v="8486" z="1" s="M+H+2" />
        </MSPeaks>
      </Spectrum>
    </Compound>
    <Compound algo="FindByMolecularFeature">
      <Location m="252.2089" rt="13.260" y="129096" v="1069870" />
      <Spectrum type="MFE" cpdAlgo="FindByMolecularFeature">
        <MSDetails p="+" />
        <Device type="TimeOfFlight" />
        <MSPeaks>
          <p rt="13.260" x="253.2162" y="129096.37" v="902473" z="1" s="M+H" />
          <p rt="13.258" x="254.2194" y="21076.22" v="148583" z="1" s="M+H+1" />
          <p rt="13.267" x="255.2222" y="2639.59" v="18814" z="1" s="M+H+2" />
        </MSPeaks>
      </Spectrum>
    </Compound>
    <Compound algo="FindByMolecularFeature">
      <Location m="190.1355" rt="13.509" y="56371" v="590619" />
      <Spectrum type="MFE" cpdAlgo="FindByMolecularFeature">
        <MSDetails p="+" />
        <Device type="TimeOfFlight" />
        <MSPeaks>
          <p rt="13.509" x="191.1428" y="56370.51" v="515425" z="1" s="M+H" />
          <p rt="13.509" x="192.1460" y="8488.66" v="75194" z="1" s="M+H+1" />
        </MSPeaks>
      </Spectrum>
    </Compound>
    <Compound algo="FindByMolecularFeature">
      <Location m="444.2050" rt="13.699" y="119490" v="1246402" />
      <Spectrum type="MFE" cpdAlgo="FindByMolecularFeature">
        <MSDetails p="+" />
        <Device type="TimeOfFlight" />
        <MSPeaks>
          <p rt="13.700" x="445.2123" y="119490.14" v="919325" z="1" s="M+H" />
          <p rt="13.697" x="446.2155" y="34857.98" v="266347" z="1" s="M+H+1" />
          <p rt="13.702" x="447.2185" y="6945.15" v="52863" z="1" s="M+H+2" />
          <p rt="13.690" x="448.2205" y="1054.94" v="7866" z="1" s="M+H+3" />
        </MSPeaks>
      </Spectrum>
    </Compound>
    <Compound algo="FindByMolecularFeature">
      <Location m="303.2925" rt="13.711" y="66142" v="475429" />
      <Spectrum type="MFE" cpdAlgo="FindByMolecularFeature">
        <MSDetails p="+" />
        <Device type="TimeOfFlight" />
        <MSPeaks>
          <p rt="13.710" x="304.2998" y="66142.22" v="385348" z="1" s="M+H" />
          <p rt="13.712" x="305.3032" y="13942.74" v="81758" z="1" s="M+H+1" />
          <p rt="13.707" x="306.3064" y="1769.93" v="8323" z="1" s="M+H+2" />
        </MSPeaks>
      </Spectrum>
    </Compound>
    <Compound algo="FindByMolecularFeature">
      <Location m="278.2246" rt="13.765" y="238412" v="2298903" />
      <Spectrum type="MFE" cpdAlgo="FindByMolecularFeature">
        <MSDetails p="+" />
        <Device type="TimeOfFlight" />
        <MSPeaks>
          <p rt="13.765" x="279.2319" y="238412.30" v="1858840" z="1" s="M+H" />
          <p rt="13.764" x="280.2352" y="50690.43" v="398732" z="1" s="M+H+1" />
          <p rt="13.757" x="281.2441" y="4801.94" v="36194" z="1" s="M+H+2" />
          <p rt="13.861" x="282.2494" y="273.76" v="5137" z="1" s="M+H+3" />
        </MSPeaks>
      </Spectrum>
    </Compound>
    <Compound algo="FindByMolecularFeature">
      <Location m="336.2277" rt="13.766" y="60225" v="545548" />
      <Spectrum type="MFE" cpdAlgo="FindByMolecularFeature">
        <MSDetails p="+" />
        <Device type="TimeOfFlight" />
        <MSPeaks>
          <p rt="13.766" x="337.2350" y="60225.34" v="433395" z="1" s="M+H" />
          <p rt="13.768" x="338.2387" y="12293.14" v="90962" z="1" s="M+H+1" />
          <p rt="13.768" x="339.2402" y="2619.11" v="21191" z="1" s="M+H+2" />
        </MSPeaks>
      </Spectrum>
    </Compound>
    <Compound algo="FindByMolecularFeature">
      <Location m="296.2351" rt="13.768" y="86130" v="801875" />
      <Spectrum type="MFE" cpdAlgo="FindByMolecularFeature">
        <MSDetails p="+" />
        <Device type="TimeOfFlight" />
        <MSPeaks>
          <p rt="13.768" x="297.2423" y="86130.25" v="652595" z="1" s="M+H" />
          <p rt="13.768" x="298.2456" y="17681.35" v="136268" z="1" s="M+H+1" />
          <p rt="13.773" x="299.2487" y="1804.37" v="13012" z="1" s="M+H+2" />
        </MSPeaks>
      </Spectrum>
    </Compound>
    <Compound algo="FindByMolecularFeature">
      <Location m="431.2306" rt="13.820" y="54635" v="539894" />
      <Spectrum type="MFE" cpdAlgo="FindByMolecularFeature">
        <MSDetails p="+" />
        <Device type="TimeOfFlight" />
        <MSPeaks>
          <p rt="13.821" x="432.2379" y="54635.25" v="400450" z="1" s="M+H" />
          <p rt="13.818" x="433.2414" y="16084.51" v="118797" z="1" s="M+H+1" />
          <p rt="13.817" x="434.2457" y="3149.73" v="20647" z="1" s="M+H+2" />
        </MSPeaks>
      </Spectrum>
    </Compound>
    <Compound algo="FindByMolecularFeature">
      <Location m="414.2046" rt="13.823" y="261498" v="2608835" />
      <Spectrum type="MFE" cpdAlgo="FindByMolecularFeature">
        <MSDetails p="+" />
        <Device type="TimeOfFlight" />
        <MSPeaks>
          <p rt="13.823" x="415.2118" y="261498.02" v="2001219" z="1" s="M+H" />
          <p rt="13.823" x="416.2150" y="67420.52" v="515730" z="1" s="M+H+1" />
          <p rt="13.826" x="417.2184" y="12040.15" v="91885" z="1" s="M+H+2" />
        </MSPeaks>
      </Spectrum>
    </Compound>
    <Compound algo="FindByMolecularFeature">
      <Location m="294.2196" rt="13.836" y="239354" v="2920308" />
      <Spectrum type="MFE" cpdAlgo="FindByMolecularFeature">
        <MSDetails p="+" />
        <Device type="TimeOfFlight" />
        <MSPeaks>
          <p rt="13.836" x="295.2269" y="239353.86" v="2448165" z="1" s="M+H" />
          <p rt="13.837" x="296.2301" y="46259.17" v="472143" z="1" s="M+H+1" />
        </MSPeaks>
      </Spectrum>
    </Compound>
    <Compound algo="FindByMolecularFeature">
      <Location m="371.0215" rt="13.836" y="85329" v="1233178" />
      <Spectrum type="MFE" cpdAlgo="FindByMolecularFeature">
        <MSDetails p="+" />
        <Device type="TimeOfFlight" />
        <MSPeaks>
          <p rt="13.836" x="372.0288" y="85329.08" v="624149" z="1" s="M+H" />
          <p rt="13.838" x="373.0316" y="12965.46" v="93698" z="1" s="M+H+1" />
          <p rt="13.836" x="374.0259" y="52996.61" v="388989" z="1" s="M+H+2" />
          <p rt="13.835" x="375.0288" y="7782.97" v="55671" z="1" s="M+H+3" />
          <p rt="13.836" x="376.0234" y="8640.50" v="61804" z="1" s="M+H+4" />
          <p rt="13.821" x="377.0263" y="1239.59" v="8866" z="1" s="M+H+5" />
        </MSPeaks>
      </Spectrum>
    </Compound>
    <Compound algo="FindByMolecularFeature">
      <Location m="417.2152" rt="13.862" y="66353" v="673480" />
      <Spectrum type="MFE" cpdAlgo="FindByMolecularFeature">
        <MSDetails p="+" />
        <Device type="TimeOfFlight" />
        <MSPeaks>
          <p rt="13.863" x="418.2224" y="66352.52" v="516341" z="1" s="M+H" />
          <p rt="13.861" x="419.2263" y="17404.38" v="134833" z="1" s="M+H+1" />
          <p rt="13.862" x="420.2295" y="2904.33" v="20626" z="1" s="M+H+2" />
          <p rt="13.814" x="421.2257" y="236.37" v="1679" z="1" s="M+H+3" />
        </MSPeaks>
      </Spectrum>
    </Compound>
    <Compound algo="FindByMolecularFeature">
      <Location m="161.0300" rt="14.070" y="304878" v="2994544" />
      <Spectrum type="MFE" cpdAlgo="FindByMolecularFeature">
        <MSDetails p="+" />
        <Device type="TimeOfFlight" />
        <MSPeaks>
          <p rt="14.070" x="162.0372" y="304877.75" v="2605580" z="1" s="M+H" />
          <p rt="14.069" x="163.0401" y="30281.58" v="256801" z="1" s="M+H+1" />
          <p rt="14.069" x="164.0335" y="14155.26" v="121452" z="1" s="M+H+2" />
          <p rt="14.072" x="165.0361" y="1294.29" v="10711" z="1" s="M+H+3" />
        </MSPeaks>
      </Spectrum>
    </Compound>
    <Compound algo="FindByMolecularFeature">
      <Location m="234.0284" rt="14.070" y="105094" v="1069910" />
      <Spectrum type="MFE" cpdAlgo="FindByMolecularFeature">
        <MSDetails p="+" />
        <Device type="TimeOfFlight" />
        <MSPeaks>
          <p rt="14.070" x="235.0357" y="105093.84" v="859673" z="1" s="M+H" />
          <p rt="14.066" x="236.0384" y="15300.72" v="124036" z="1" s="M+H+1" />
          <p rt="14.070" x="237.0326" y="9558.81" v="77313" z="1" s="M+H+2" />
          <p rt="14.073" x="238.0349" y="1121.90" v="8888" z="1" s="M+H+3" />
        </MSPeaks>
      </Spectrum>
    </Compound>
    <Compound algo="FindByMolecularFeature">
      <Location m="352.2614" rt="14.112" y="91107" v="970322" />
      <Spectrum type="MFE" cpdAlgo="FindByMolecularFeature">
        <MSDetails p="+" />
        <Device type="TimeOfFlight" />
        <MSPeaks>
          <p rt="14.110" x="353.2687" y="91107.23" v="771557" z="1" s="M+H" />
          <p rt="14.112" x="354.2715" y="21291.88" v="181711" z="1" s="M+H+1" />
          <p rt="14.142" x="355.2739" y="3828.36" v="17054" z="1" s="M+H+2" />
        </MSPeaks>
      </Spectrum>
    </Compound>
    <Compound algo="FindByMolecularFeature">
      <Location m="173.0475" rt="14.130" y="57522" v="525416" />
      <Spectrum type="MFE" cpdAlgo="FindByMolecularFeature">
        <MSDetails p="+" />
        <Device type="TimeOfFlight" />
        <MSPeaks>
          <p rt="14.130" x="174.0548" y="57522.30" v="467691" z="1" s="M+H" />
          <p rt="14.133" x="175.0584" y="6724.44" v="52839" z="1" s="M+H+1" />
          <p rt="14.117" x="176.0686" y="964.97" v="4886" z="1" s="M+H+2" />
        </MSPeaks>
      </Spectrum>
    </Compound>
    <Compound algo="FindByMolecularFeature">
      <Location m="294.2196" rt="14.169" y="149369" v="1530141" />
      <Spectrum type="MFE" cpdAlgo="FindByMolecularFeature">
        <MSDetails p="+" />
        <Device type="TimeOfFlight" />
        <MSPeaks>
          <p rt="14.169" x="295.2269" y="149368.63" v="1284007" z="1" s="M+H" />
          <p rt="14.167" x="296.2301" y="28632.83" v="246135" z="1" s="M+H+1" />
        </MSPeaks>
      </Spectrum>
    </Compound>
    <Compound algo="FindByMolecularFeature">
      <Location m="352.2614" rt="14.340" y="113624" v="1288865" />
      <Spectrum type="MFE" cpdAlgo="FindByMolecularFeature">
        <MSDetails p="+" />
        <Device type="TimeOfFlight" />
        <MSPeaks>
          <p rt="14.341" x="353.2687" y="113624.13" v="1046410" z="1" s="M+H" />
          <p rt="14.336" x="354.2717" y="25088.95" v="212089" z="1" s="M+H+1" />
          <p rt="14.339" x="355.2747" y="3677.26" v="28276" z="1" s="M+H+2" />
          <p rt="14.362" x="356.2643" y="184.43" v="2089" z="1" s="M+H+3" />
        </MSPeaks>
      </Spectrum>
    </Compound>
    <Compound algo="FindByMolecularFeature">
      <Location m="492.2736" rt="14.710" y="106433" v="1315822" />
      <Spectrum type="MFE" cpdAlgo="FindByMolecularFeature">
        <MSDetails p="+" />
        <Device type="TimeOfFlight" />
        <MSPeaks>
          <p rt="14.711" x="493.2809" y="106432.79" v="923531" z="1" s="M+H" />
          <p rt="14.708" x="494.2840" y="33200.93" v="285152" z="1" s="M+H+1" />
          <p rt="14.712" x="495.2871" y="6664.74" v="57034" z="1" s="M+H+2" />
          <p rt="14.698" x="496.2898" y="761.88" v="6361" z="1" s="M+H+3" />
          <p rt="14.710" x="985.5537" y="1870.67" v="12923" z="1" s="2M+H" />
          <p rt="14.699" x="986.5555" y="1359.30" v="8950" z="1" s="2M+H+1" />
        </MSPeaks>
      </Spectrum>
    </Compound>
    <Compound algo="FindByMolecularFeature">
      <Location m="352.2615" rt="14.785" y="55121" v="404918" />
      <Spectrum type="MFE" cpdAlgo="FindByMolecularFeature">
        <MSDetails p="+" />
        <Device type="TimeOfFlight" />
        <MSPeaks>
          <p rt="14.785" x="353.2687" y="55120.90" v="333368" z="1" s="M+H" />
          <p rt="14.784" x="354.2725" y="11240.90" v="71550" z="1" s="M+H+1" />
        </MSPeaks>
      </Spectrum>
    </Compound>
    <Compound algo="FindByMolecularFeature">
      <Location m="338.2434" rt="14.793" y="95499" v="726228" />
      <Spectrum type="MFE" cpdAlgo="FindByMolecularFeature">
        <MSDetails p="+" />
        <Device type="TimeOfFlight" />
        <MSPeaks>
          <p rt="14.793" x="339.2507" y="95498.91" v="570817" z="1" s="M+H" />
          <p rt="14.790" x="340.2546" y="19171.75" v="119375" z="1" s="M+H+1" />
          <p rt="14.793" x="341.2538" y="4526.36" v="31706" z="1" s="M+H+2" />
          <p rt="14.863" x="342.2461" y="748.85" v="4330" z="1" s="M+H+3" />
        </MSPeaks>
      </Spectrum>
    </Compound>
    <Compound algo="FindByMolecularFeature">
      <Location m="262.2295" rt="14.796" y="85985" v="739550" />
      <Spectrum type="MFE" cpdAlgo="FindByMolecularFeature">
        <MSDetails p="+" />
        <Device type="TimeOfFlight" />
        <MSPeaks>
          <p rt="14.796" x="263.2368" y="85985.13" v="597125" z="1" s="M+H" />
          <p rt="14.796" x="264.2401" y="17847.96" v="124133" z="1" s="M+H+1" />
          <p rt="14.796" x="265.2450" y="2823.95" v="18292" z="1" s="M+H+2" />
        </MSPeaks>
      </Spectrum>
    </Compound>
    <Compound algo="FindByMolecularFeature">
      <Location m="298.2507" rt="14.797" y="57989" v="521849" />
      <Spectrum type="MFE" cpdAlgo="FindByMolecularFeature">
        <MSDetails p="+" />
        <Device type="TimeOfFlight" />
        <MSPeaks>
          <p rt="14.797" x="299.2580" y="57988.69" v="421053" z="1" s="M+H" />
          <p rt="14.800" x="300.2620" y="11763.90" v="87702" z="1" s="M+H+1" />
          <p rt="14.789" x="301.2642" y="1959.57" v="13094" z="1" s="M+H+2" />
        </MSPeaks>
      </Spectrum>
    </Compound>
    <Compound algo="FindByMolecularFeature">
      <Location m="280.2405" rt="14.797" y="261429" v="2413124" />
      <Spectrum type="MFE" cpdAlgo="FindByMolecularFeature">
        <MSDetails p="+" />
        <Device type="TimeOfFlight" />
        <MSPeaks>
          <p rt="14.798" x="281.2478" y="261429.20" v="2005372" z="1" s="M+H" />
          <p rt="14.796" x="282.2509" y="50572.55" v="369674" z="1" s="M+H+1" />
          <p rt="14.796" x="283.2581" y="5007.01" v="35777" z="1" s="M+H+2" />
          <p rt="14.782" x="284.2599" y="228.22" v="2301" z="1" s="M+H+3" />
        </MSPeaks>
      </Spectrum>
    </Compound>
    <Compound algo="FindByMolecularFeature">
      <Location m="411.0534" rt="14.864" y="86980" v="894215" />
      <Spectrum type="MFE" cpdAlgo="FindByMolecularFeature">
        <MSDetails p="+" />
        <Device type="TimeOfFlight" />
        <MSPeaks>
          <p rt="14.864" x="412.0606" y="86980.01" v="624451" z="1" s="M+H" />
          <p rt="14.863" x="413.0633" y="22085.56" v="157408" z="1" s="M+H+1" />
          <p rt="14.862" x="414.0584" y="12816.89" v="91465" z="1" s="M+H+2" />
          <p rt="14.858" x="415.0602" y="3018.40" v="20891" z="1" s="M+H+3" />
        </MSPeaks>
      </Spectrum>
    </Compound>
    <Compound algo="FindByMolecularFeature">
      <Location m="161.0299" rt="14.865" y="82369" v="695719" />
      <Spectrum type="MFE" cpdAlgo="FindByMolecularFeature">
        <MSDetails p="+" />
        <Device type="TimeOfFlight" />
        <MSPeaks>
          <p rt="14.865" x="162.0372" y="82368.67" v="598342" z="1" s="M+H" />
          <p rt="14.866" x="163.0402" y="8284.23" v="62554" z="1" s="M+H+1" />
          <p rt="14.863" x="164.0333" y="4630.86" v="32902" z="1" s="M+H+2" />
          <p rt="14.882" x="165.0360" y="275.61" v="1920" z="1" s="M+H+3" />
        </MSPeaks>
      </Spectrum>
    </Compound>
    <Compound algo="FindByMolecularFeature">
      <Location m="503.2051" rt="14.882" y="94708" v="2069241" />
      <Spectrum type="MFE" cpdAlgo="FindByMolecularFeature">
        <MSDetails p="+" />
        <Device type="TimeOfFlight" />
        <MSPeaks>
          <p rt="14.882" x="504.2124" y="94708.23" v="964396" z="1" s="M+H" />
          <p rt="14.881" x="505.2157" y="22716.56" v="232558" z="1" s="M+H+1" />
          <p rt="14.882" x="506.2100" y="59784.20" v="608219" z="1" s="M+H+2" />
          <p rt="14.884" x="507.2130" y="14796.30" v="152334" z="1" s="M+H+3" />
          <p rt="14.882" x="508.2087" y="11297.97" v="111735" z="1" s="M+H+4" />
        </MSPeaks>
      </Spectrum>
    </Compound>
    <Compound algo="FindByMolecularFeature">
      <Location m="350.2460" rt="14.990" y="222684" v="1867943" />
      <Spectrum type="MFE" cpdAlgo="FindByMolecularFeature">
        <MSDetails p="+" />
        <Device type="TimeOfFlight" />
        <MSPeaks>
          <p rt="14.991" x="351.2532" y="222683.59" v="1510471" z="1" s="M+H" />
          <p rt="14.989" x="352.2561" y="52144.93" v="357472" z="1" s="M+H+1" />
        </MSPeaks>
      </Spectrum>
    </Compound>
    <Compound algo="FindByMolecularFeature">
      <Location m="352.2612" rt="15.032" y="94372" v="1609043" />
      <Spectrum type="MFE" cpdAlgo="FindByMolecularFeature">
        <MSDetails p="+" />
        <Device type="TimeOfFlight" />
        <MSPeaks>
          <p rt="15.030" x="353.2685" y="94371.91" v="1312035" z="1" s="M+H" />
          <p rt="15.040" x="354.2719" y="19706.61" v="297008" z="1" s="M+H+1" />
        </MSPeaks>
      </Spectrum>
    </Compound>
    <Compound algo="FindByMolecularFeature">
      <Location m="401.3507" rt="15.186" y="92542" v="690636" />
      <Spectrum type="MFE" cpdAlgo="FindByMolecularFeature">
        <MSDetails p="+" />
        <Device type="TimeOfFlight" />
        <MSPeaks>
          <p rt="15.186" x="402.3580" y="92541.96" v="523114" z="1" s="M+H" />
          <p rt="15.187" x="403.3609" y="25705.60" v="145165" z="1" s="M+H+1" />
          <p rt="15.187" x="404.3616" y="4252.32" v="22357" z="1" s="M+H+2" />
        </MSPeaks>
      </Spectrum>
    </Compound>
    <Compound algo="FindByMolecularFeature">
      <Location m="477.2860" rt="15.195" y="357356" v="3095821" />
      <Spectrum type="MFE" cpdAlgo="FindByMolecularFeature">
        <MSDetails p="+" />
        <Device type="TimeOfFlight" />
        <MSPeaks>
          <p rt="15.196" x="478.2933" y="357356.47" v="2406418" z="1" s="M+H" />
          <p rt="15.194" x="479.2964" y="90344.61" v="586256" z="1" s="M+H+1" />
          <p rt="15.191" x="480.2996" y="16051.74" v="103148" z="1" s="M+H+2" />
        </MSPeaks>
      </Spectrum>
    </Compound>
    <Compound algo="FindByMolecularFeature">
      <Location m="276.2096" rt="15.219" y="875344" v="11022330" />
      <Spectrum type="MFE" cpdAlgo="FindByMolecularFeature">
        <MSDetails p="+" />
        <Device type="TimeOfFlight" />
        <MSPeaks>
          <p rt="15.213" x="139.1141" y="2467.90" v="14968" z="2" s="M+2H" />
          <p rt="15.219" x="277.2169" y="875344.13" v="8947876" z="1" s="M+H" />
          <p rt="15.217" x="278.2199" y="181683.63" v="1820608" z="1" s="M+H+1" />
          <p rt="15.228" x="553.4247" y="10294.52" v="80331" z="1" s="2M+H" />
          <p rt="15.232" x="554.4278" y="3970.20" v="31920" z="1" s="2M+H+1" />
          <p rt="15.246" x="555.4316" y="967.42" v="7189" z="1" s="2M+H+2" />
        </MSPeaks>
      </Spectrum>
    </Compound>
    <Compound algo="FindByMolecularFeature">
      <Location m="338.2433" rt="15.236" y="110832" v="981056" />
      <Spectrum type="MFE" cpdAlgo="FindByMolecularFeature">
        <MSDetails p="+" />
        <Device type="TimeOfFlight" />
        <MSPeaks>
          <p rt="15.236" x="339.2506" y="110832.27" v="779393" z="1" s="M+H" />
          <p rt="15.237" x="340.2545" y="21666.85" v="153899" z="1" s="M+H+1" />
          <p rt="15.223" x="341.2531" y="5519.09" v="47763" z="1" s="M+H+2" />
        </MSPeaks>
      </Spectrum>
    </Compound>
    <Compound algo="FindByMolecularFeature">
      <Location m="262.2296" rt="15.238" y="97564" v="858523" />
      <Spectrum type="MFE" cpdAlgo="FindByMolecularFeature">
        <MSDetails p="+" />
        <Device type="TimeOfFlight" />
        <MSPeaks>
          <p rt="15.238" x="263.2368" y="97564.34" v="680982" z="1" s="M+H" />
          <p rt="15.239" x="264.2401" y="19834.16" v="139568" z="1" s="M+H+1" />
          <p rt="15.257" x="265.2464" y="3517.90" v="37973" z="1" s="M+H+2" />
        </MSPeaks>
      </Spectrum>
    </Compound>
    <Compound algo="FindByMolecularFeature">
      <Location m="280.2406" rt="15.240" y="400201" v="3685093" />
      <Spectrum type="MFE" cpdAlgo="FindByMolecularFeature">
        <MSDetails p="+" />
        <Device type="TimeOfFlight" />
        <MSPeaks>
          <p rt="15.240" x="281.2479" y="400200.50" v="3015756" z="1" s="M+H" />
          <p rt="15.240" x="282.2509" y="77750.04" v="585194" z="1" s="M+H+1" />
          <p rt="15.221" x="283.2588" y="9287.99" v="74272" z="1" s="M+H+2" />
          <p rt="15.243" x="284.2630" y="1092.38" v="9871" z="1" s="M+H+3" />
        </MSPeaks>
      </Spectrum>
    </Compound>
    <Compound algo="FindByMolecularFeature">
      <Location m="252.2454" rt="15.240" y="72210" v="667538" />
      <Spectrum type="MFE" cpdAlgo="FindByMolecularFeature">
        <MSDetails p="+" />
        <Device type="TimeOfFlight" />
        <MSPeaks>
          <p rt="15.240" x="253.2527" y="72209.53" v="546168" z="1" s="M+H" />
          <p rt="15.239" x="254.2560" y="14712.38" v="110022" z="1" s="M+H+1" />
          <p rt="15.240" x="255.2599" y="1677.45" v="11348" z="1" s="M+H+2" />
        </MSPeaks>
      </Spectrum>
    </Compound>
    <Compound algo="FindByMolecularFeature">
      <Location m="298.2508" rt="15.240" y="93876" v="862920" />
      <Spectrum type="MFE" cpdAlgo="FindByMolecularFeature">
        <MSDetails p="+" />
        <Device type="TimeOfFlight" />
        <MSPeaks>
          <p rt="15.240" x="299.2581" y="93876.47" v="702767" z="1" s="M+H" />
          <p rt="15.241" x="300.2617" y="18234.72" v="139834" z="1" s="M+H+1" />
          <p rt="15.244" x="301.2644" y="2870.86" v="20320" z="1" s="M+H+2" />
        </MSPeaks>
      </Spectrum>
    </Compound>
    <Compound algo="FindByMolecularFeature">
      <Location m="336.2281" rt="15.245" y="259302" v="2120003" />
      <Spectrum type="MFE" cpdAlgo="FindByMolecularFeature">
        <MSDetails p="+" />
        <Device type="TimeOfFlight" />
        <MSPeaks>
          <p rt="15.245" x="337.2354" y="259301.78" v="1773348" z="1" s="M+H" />
          <p rt="15.246" x="338.2386" y="50273.47" v="346654" z="1" s="M+H+1" />
        </MSPeaks>
      </Spectrum>
    </Compound>
    <Compound algo="FindByMolecularFeature">
      <Location m="278.2245" rt="15.245" y="227687" v="2075795" />
      <Spectrum type="MFE" cpdAlgo="FindByMolecularFeature">
        <MSDetails p="+" />
        <Device type="TimeOfFlight" />
        <MSPeaks>
          <p rt="15.245" x="279.2318" y="227687.34" v="1749651" z="1" s="M+H" />
          <p rt="15.244" x="280.2354" y="44026.67" v="326145" z="1" s="M+H+1" />
        </MSPeaks>
      </Spectrum>
    </Compound>
    <Compound algo="FindByMolecularFeature">
      <Location m="314.2457" rt="15.246" y="63914" v="563373" />
      <Spectrum type="MFE" cpdAlgo="FindByMolecularFeature">
        <MSDetails p="+" />
        <Device type="TimeOfFlight" />
        <MSPeaks>
          <p rt="15.245" x="315.2530" y="63913.93" v="467704" z="1" s="M+H" />
          <p rt="15.247" x="316.2561" y="12951.20" v="95669" z="1" s="M+H+1" />
        </MSPeaks>
      </Spectrum>
    </Compound>
    <Compound algo="FindByMolecularFeature">
      <Location m="296.2354" rt="15.248" y="172617" v="1571477" />
      <Spectrum type="MFE" cpdAlgo="FindByMolecularFeature">
        <MSDetails p="+" />
        <Device type="TimeOfFlight" />
        <MSPeaks>
          <p rt="15.248" x="297.2426" y="172616.58" v="1312621" z="1" s="M+H" />
          <p rt="15.248" x="298.2458" y="34938.82" v="258855" z="1" s="M+H+1" />
        </MSPeaks>
      </Spectrum>
    </Compound>
    <Compound algo="FindByMolecularFeature">
      <Location m="258.1982" rt="15.249" y="76182" v="748451" />
      <Spectrum type="MFE" cpdAlgo="FindByMolecularFeature">
        <MSDetails p="+" />
        <Device type="TimeOfFlight" />
        <MSPeaks>
          <p rt="15.248" x="259.2055" y="76182.45" v="637712" z="1" s="M+H" />
          <p rt="15.249" x="260.2090" y="13756.98" v="110739" z="1" s="M+H+1" />
        </MSPeaks>
      </Spectrum>
    </Compound>
    <Compound algo="FindByMolecularFeature">
      <Location m="368.2563" rt="15.251" y="136505" v="1314518" />
      <Spectrum type="MFE" cpdAlgo="FindByMolecularFeature">
        <MSDetails p="+" />
        <Device type="TimeOfFlight" />
        <MSPeaks>
          <p rt="15.251" x="369.2636" y="136504.56" v="1025157" z="1" s="M+H" />
          <p rt="15.253" x="370.2669" y="33175.83" v="245214" z="1" s="M+H+1" />
          <p rt="15.251" x="371.2704" y="5172.57" v="44147" z="1" s="M+H+2" />
        </MSPeaks>
      </Spectrum>
    </Compound>
    <Compound algo="FindByMolecularFeature">
      <Location m="390.2386" rt="15.252" y="348973" v="3350000" />
      <Spectrum type="MFE" cpdAlgo="FindByMolecularFeature">
        <MSDetails p="+" />
        <Device type="TimeOfFlight" />
        <MSPeaks>
          <p rt="15.254" x="391.2459" y="348972.69" v="2615736" z="1" s="M+H" />
          <p rt="15.255" x="392.2489" y="77468.46" v="580426" z="1" s="M+H+1" />
          <p rt="15.217" x="393.2586" y="20906.36" v="153839" z="1" s="M+H+2" />
        </MSPeaks>
      </Spectrum>
    </Compound>
    <Compound algo="FindByMolecularFeature">
      <Location m="350.2465" rt="15.252" y="982255" v="8879409" />
      <Spectrum type="MFE" cpdAlgo="FindByMolecularFeature">
        <MSDetails p="+" />
        <Device type="TimeOfFlight" />
        <MSPeaks>
          <p rt="15.252" x="351.2538" y="982254.63" v="7025249" z="1" s="M+H" />
          <p rt="15.252" x="352.2566" y="220760.58" v="1595831" z="1" s="M+H+1" />
          <p rt="15.250" x="353.2634" y="40672.16" v="258329" z="1" s="M+H+2" />
        </MSPeaks>
      </Spectrum>
    </Compound>
    <Compound algo="FindByMolecularFeature">
      <Location m="385.2828" rt="15.253" y="50977" v="527149" />
      <Spectrum type="MFE" cpdAlgo="FindByMolecularFeature">
        <MSDetails p="+" />
        <Device type="TimeOfFlight" />
        <MSPeaks>
          <p rt="15.252" x="386.2901" y="50976.53" v="398823" z="1" s="M+H" />
          <p rt="15.254" x="387.2929" y="14138.11" v="104782" z="1" s="M+H+1" />
          <p rt="15.253" x="388.2956" y="2859.29" v="23544" z="1" s="M+H+2" />
        </MSPeaks>
      </Spectrum>
    </Compound>
    <Compound algo="FindByMolecularFeature">
      <Location m="519.3324" rt="15.308" y="92115" v="889397" />
      <Spectrum type="MFE" cpdAlgo="FindByMolecularFeature">
        <MSDetails p="+" />
        <Device type="TimeOfFlight" />
        <MSPeaks>
          <p rt="15.308" x="520.3396" y="92114.96" v="655527" z="1" s="M+H" />
          <p rt="15.308" x="521.3428" y="25779.07" v="186283" z="1" s="M+H+1" />
          <p rt="15.308" x="522.3465" y="5350.44" v="36627" z="1" s="M+H+2" />
          <p rt="15.297" x="523.3491" y="1448.32" v="10960" z="1" s="M+H+3" />
        </MSPeaks>
      </Spectrum>
    </Compound>
    <Compound algo="FindByMolecularFeature">
      <Location m="199.1936" rt="15.322" y="56934" v="581288" />
      <Spectrum type="MFE" cpdAlgo="FindByMolecularFeature">
        <MSDetails p="+" />
        <Device type="TimeOfFlight" />
        <MSPeaks>
          <p rt="15.322" x="200.2009" y="56933.52" v="513499" z="1" s="M+H" />
          <p rt="15.324" x="201.2041" y="7942.44" v="65413" z="1" s="M+H+1" />
          <p rt="15.320" x="202.2068" y="799.99" v="2376" z="1" s="M+H+2" />
        </MSPeaks>
      </Spectrum>
    </Compound>
    <Compound algo="FindByMolecularFeature">
      <Location m="292.2040" rt="15.390" y="323654" v="3325941" />
      <Spectrum type="MFE" cpdAlgo="FindByMolecularFeature">
        <MSDetails p="+" />
        <Device type="TimeOfFlight" />
        <MSPeaks>
          <p rt="15.390" x="293.2113" y="323654.06" v="2788829" z="1" s="M+H" />
          <p rt="15.392" x="294.2147" y="62005.30" v="537112" z="1" s="M+H+1" />
        </MSPeaks>
      </Spectrum>
    </Compound>
    <Compound algo="FindByMolecularFeature">
      <Location m="354.2770" rt="15.409" y="100537" v="783377" />
      <Spectrum type="MFE" cpdAlgo="FindByMolecularFeature">
        <MSDetails p="+" />
        <Device type="TimeOfFlight" />
        <MSPeaks>
          <p rt="15.411" x="355.2843" y="100536.97" v="657492" z="1" s="M+H" />
          <p rt="15.401" x="356.2866" y="23286.72" v="125885" z="1" s="M+H+1" />
        </MSPeaks>
      </Spectrum>
    </Compound>
    <Compound algo="FindByMolecularFeature">
      <Location m="276.2092" rt="15.422" y="421878" v="4085441" />
      <Spectrum type="MFE" cpdAlgo="FindByMolecularFeature">
        <MSDetails p="+" />
        <Device type="TimeOfFlight" />
        <MSPeaks>
          <p rt="15.422" x="277.2165" y="421878.41" v="3208201" z="1" s="M+H" />
          <p rt="15.425" x="278.2198" y="87763.68" v="830194" z="1" s="M+H+1" />
          <p rt="15.416" x="553.4252" y="2840.86" v="14208" z="1" s="2M+H" />
          <p rt="15.404" x="554.4272" y="1811.53" v="9315" z="1" s="2M+H+1" />
        </MSPeaks>
      </Spectrum>
    </Compound>
    <Compound algo="FindByMolecularFeature">
      <Location m="357.1943" rt="15.510" y="261637" v="2469311" />
      <Spectrum type="MFE" cpdAlgo="FindByMolecularFeature">
        <MSDetails p="+" />
        <Device type="TimeOfFlight" />
        <MSPeaks>
          <p rt="15.510" x="358.2016" y="261637.36" v="1952464" z="1" s="M+H" />
          <p rt="15.510" x="359.2046" y="60455.16" v="450892" z="1" s="M+H+1" />
          <p rt="15.509" x="360.2077" y="8825.06" v="65955" z="1" s="M+H+2" />
        </MSPeaks>
      </Spectrum>
    </Compound>
    <Compound algo="FindByMolecularFeature">
      <Location m="283.3240" rt="15.537" y="167348" v="2504417" />
      <Spectrum type="MFE" cpdAlgo="FindByMolecularFeature">
        <MSDetails p="+" />
        <Device type="TimeOfFlight" />
        <MSPeaks>
          <p rt="15.537" x="284.3313" y="167348.03" v="2012757" z="1" s="M+H" />
          <p rt="15.539" x="285.3345" y="34761.68" v="449066" z="1" s="M+H+1" />
          <p rt="15.544" x="286.3370" y="4158.41" v="42595" z="1" s="M+H+2" />
        </MSPeaks>
      </Spectrum>
    </Compound>
    <Compound algo="FindByMolecularFeature">
      <Location m="314.2458" rt="15.549" y="63775" v="627844" />
      <Spectrum type="MFE" cpdAlgo="FindByMolecularFeature">
        <MSDetails p="+" />
        <Device type="TimeOfFlight" />
        <MSPeaks>
          <p rt="15.549" x="315.2531" y="63774.84" v="518875" z="1" s="M+H" />
          <p rt="15.549" x="316.2561" y="12502.48" v="102824" z="1" s="M+H+1" />
          <p rt="15.546" x="317.2586" y="1037.31" v="6145" z="1" s="M+H+2" />
        </MSPeaks>
      </Spectrum>
    </Compound>
    <Compound algo="FindByMolecularFeature">
      <Location m="336.2277" rt="15.558" y="61376" v="571357" />
      <Spectrum type="MFE" cpdAlgo="FindByMolecularFeature">
        <MSDetails p="+" />
        <Device type="TimeOfFlight" />
        <MSPeaks>
          <p rt="15.558" x="337.2350" y="61376.45" v="473545" z="1" s="M+H" />
          <p rt="15.559" x="338.2385" y="12777.04" v="97812" z="1" s="M+H+1" />
        </MSPeaks>
      </Spectrum>
    </Compound>
    <Compound algo="FindByMolecularFeature">
      <Location m="296.2352" rt="15.574" y="106155" v="1160356" />
      <Spectrum type="MFE" cpdAlgo="FindByMolecularFeature">
        <MSDetails p="+" />
        <Device type="TimeOfFlight" />
        <MSPeaks>
          <p rt="15.573" x="297.2425" y="106154.63" v="921472" z="1" s="M+H" />
          <p rt="15.581" x="298.2457" y="22882.10" v="217880" z="1" s="M+H+1" />
          <p rt="15.575" x="299.2502" y="2326.80" v="21005" z="1" s="M+H+2" />
        </MSPeaks>
      </Spectrum>
    </Compound>
    <Compound algo="FindByMolecularFeature">
      <Location m="292.2039" rt="15.607" y="219927" v="1730175" />
      <Spectrum type="MFE" cpdAlgo="FindByMolecularFeature">
        <MSDetails p="+" />
        <Device type="TimeOfFlight" />
        <MSPeaks>
          <p rt="15.607" x="293.2112" y="219926.52" v="1465150" z="1" s="M+H" />
          <p rt="15.605" x="294.2146" y="39971.29" v="265025" z="1" s="M+H+1" />
        </MSPeaks>
      </Spectrum>
    </Compound>
    <Compound algo="FindByMolecularFeature">
      <Location m="394.2695" rt="15.636" y="74314" v="637707" />
      <Spectrum type="MFE" cpdAlgo="FindByMolecularFeature">
        <MSDetails p="+" />
        <Device type="TimeOfFlight" />
        <MSPeaks>
          <p rt="15.636" x="395.2768" y="74313.77" v="501225" z="1" s="M+H" />
          <p rt="15.634" x="396.2802" y="17796.94" v="116915" z="1" s="M+H+1" />
          <p rt="15.645" x="397.2818" y="3169.15" v="19567" z="1" s="M+H+2" />
        </MSPeaks>
      </Spectrum>
    </Compound>
    <Compound algo="FindByMolecularFeature">
      <Location m="354.2771" rt="15.641" y="93633" v="1032513" />
      <Spectrum type="MFE" cpdAlgo="FindByMolecularFeature">
        <MSDetails p="+" />
        <Device type="TimeOfFlight" />
        <MSPeaks>
          <p rt="15.643" x="355.2844" y="93633.36" v="712225" z="1" s="M+H" />
          <p rt="15.637" x="356.2851" y="32938.78" v="267416" z="1" s="M+H+1" />
          <p rt="15.623" x="357.2859" y="6467.74" v="52872" z="1" s="M+H+2" />
        </MSPeaks>
      </Spectrum>
    </Compound>
    <Compound algo="FindByMolecularFeature">
      <Location m="262.2295" rt="15.643" y="75952" v="708609" />
      <Spectrum type="MFE" cpdAlgo="FindByMolecularFeature">
        <MSDetails p="+" />
        <Device type="TimeOfFlight" />
        <MSPeaks>
          <p rt="15.643" x="263.2367" y="75952.33" v="592790" z="1" s="M+H" />
          <p rt="15.646" x="264.2400" y="14972.14" v="115819" z="1" s="M+H+1" />
        </MSPeaks>
      </Spectrum>
    </Compound>
    <Compound algo="FindByMolecularFeature">
      <Location m="218.1670" rt="15.847" y="203099" v="1761443" />
      <Spectrum type="MFE" cpdAlgo="FindByMolecularFeature">
        <MSDetails p="+" />
        <Device type="TimeOfFlight" />
        <MSPeaks>
          <p rt="15.847" x="219.1743" y="203098.66" v="1496763" z="1" s="M+H" />
          <p rt="15.848" x="220.1775" y="33876.50" v="246009" z="1" s="M+H+1" />
          <p rt="15.846" x="221.1820" y="2582.34" v="18671" z="1" s="M+H+2" />
        </MSPeaks>
      </Spectrum>
    </Compound>
    <Compound algo="FindByMolecularFeature">
      <Location m="314.1858" rt="15.855" y="56801" v="564634" />
      <Spectrum type="MFE" cpdAlgo="FindByMolecularFeature">
        <MSDetails p="+" />
        <Device type="TimeOfFlight" />
        <MSPeaks>
          <p rt="15.854" x="315.1930" y="56800.91" v="459228" z="1" s="M+H" />
          <p rt="15.858" x="316.1965" y="11051.93" v="90031" z="1" s="M+H+1" />
          <p rt="15.870" x="317.2057" y="1879.39" v="15374" z="1" s="M+H+2" />
        </MSPeaks>
      </Spectrum>
    </Compound>
    <Compound algo="FindByMolecularFeature">
      <Location m="274.1933" rt="15.865" y="163272" v="1779089" />
      <Spectrum type="MFE" cpdAlgo="FindByMolecularFeature">
        <MSDetails p="+" />
        <Device type="TimeOfFlight" />
        <MSPeaks>
          <p rt="15.864" x="275.2005" y="163271.81" v="1484336" z="1" s="M+H" />
          <p rt="15.867" x="276.2038" y="32512.09" v="294753" z="1" s="M+H+1" />
        </MSPeaks>
      </Spectrum>
    </Compound>
    <Compound algo="FindByMolecularFeature">
      <Location m="292.2039" rt="15.865" y="230294" v="2502956" />
      <Spectrum type="MFE" cpdAlgo="FindByMolecularFeature">
        <MSDetails p="+" />
        <Device type="TimeOfFlight" />
        <MSPeaks>
          <p rt="15.865" x="293.2112" y="230293.73" v="2103579" z="1" s="M+H" />
          <p rt="15.866" x="294.2146" y="42435.10" v="399377" z="1" s="M+H+1" />
        </MSPeaks>
      </Spectrum>
    </Compound>
    <Compound algo="FindByMolecularFeature">
      <Location m="350.2459" rt="15.882" y="64719" v="627664" />
      <Spectrum type="MFE" cpdAlgo="FindByMolecularFeature">
        <MSDetails p="+" />
        <Device type="TimeOfFlight" />
        <MSPeaks>
          <p rt="15.882" x="351.2532" y="64719.21" v="508774" z="1" s="M+H" />
          <p rt="15.882" x="352.2564" y="15213.36" v="118890" z="1" s="M+H+1" />
        </MSPeaks>
      </Spectrum>
    </Compound>
    <Compound algo="FindByMolecularFeature">
      <Location m="290.1880" rt="15.916" y="54644" v="458303" />
      <Spectrum type="MFE" cpdAlgo="FindByMolecularFeature">
        <MSDetails p="+" />
        <Device type="TimeOfFlight" />
        <MSPeaks>
          <p rt="15.917" x="291.1953" y="54643.74" v="384790" z="1" s="M+H" />
          <p rt="15.909" x="292.1986" y="10825.30" v="73513" z="1" s="M+H+1" />
        </MSPeaks>
      </Spectrum>
    </Compound>
    <Compound algo="FindByMolecularFeature">
      <Location m="308.1989" rt="15.916" y="93893" v="772239" />
      <Spectrum type="MFE" cpdAlgo="FindByMolecularFeature">
        <MSDetails p="+" />
        <Device type="TimeOfFlight" />
        <MSPeaks>
          <p rt="15.917" x="309.2062" y="93893.19" v="654977" z="1" s="M+H" />
          <p rt="15.912" x="310.2097" y="19084.69" v="117261" z="1" s="M+H+1" />
        </MSPeaks>
      </Spectrum>
    </Compound>
    <Compound algo="FindByMolecularFeature">
      <Location m="192.1149" rt="15.921" y="157359" v="1361217" />
      <Spectrum type="MFE" cpdAlgo="FindByMolecularFeature">
        <MSDetails p="+" />
        <Device type="TimeOfFlight" />
        <MSPeaks>
          <p rt="15.921" x="193.1222" y="157359.17" v="1187779" z="1" s="M+H" />
          <p rt="15.923" x="194.1242" y="18216.14" v="146302" z="1" s="M+H+1" />
          <p rt="15.925" x="195.1331" y="2753.27" v="27136" z="1" s="M+H+2" />
        </MSPeaks>
      </Spectrum>
    </Compound>
    <Compound algo="FindByMolecularFeature">
      <Location m="506.2207" rt="16.026" y="77577" v="752397" />
      <Spectrum type="MFE" cpdAlgo="FindByMolecularFeature">
        <MSDetails p="+" />
        <Device type="TimeOfFlight" />
        <MSPeaks>
          <p rt="16.026" x="507.2279" y="77577.23" v="520573" z="1" s="M+H" />
          <p rt="16.024" x="508.2312" y="27714.97" v="178978" z="1" s="M+H+1" />
          <p rt="16.020" x="509.2357" y="5537.86" v="45747" z="1" s="M+H+2" />
          <p rt="16.015" x="510.2415" y="619.69" v="7099" z="1" s="M+H+3" />
        </MSPeaks>
      </Spectrum>
    </Compound>
    <Compound algo="FindByMolecularFeature">
      <Location m="308.1989" rt="16.087" y="57535" v="612274" />
      <Spectrum type="MFE" cpdAlgo="FindByMolecularFeature">
        <MSDetails p="+" />
        <Device type="TimeOfFlight" />
        <MSPeaks>
          <p rt="16.088" x="309.2062" y="57534.73" v="506330" z="1" s="M+H" />
          <p rt="16.081" x="310.2096" y="10910.49" v="105944" z="1" s="M+H+1" />
        </MSPeaks>
      </Spectrum>
    </Compound>
    <Compound algo="FindByMolecularFeature">
      <Location m="290.1882" rt="16.092" y="53404" v="524854" />
      <Spectrum type="MFE" cpdAlgo="FindByMolecularFeature">
        <MSDetails p="+" />
        <Device type="TimeOfFlight" />
        <MSPeaks>
          <p rt="16.093" x="291.1955" y="53403.80" v="434382" z="1" s="M+H" />
          <p rt="16.086" x="292.1988" y="11177.86" v="90472" z="1" s="M+H+1" />
        </MSPeaks>
      </Spectrum>
    </Compound>
    <Compound algo="FindByMolecularFeature">
      <Location m="292.2040" rt="16.111" y="291087" v="2669572" />
      <Spectrum type="MFE" cpdAlgo="FindByMolecularFeature">
        <MSDetails p="+" />
        <Device type="TimeOfFlight" />
        <MSPeaks>
          <p rt="16.111" x="293.2112" y="291086.88" v="2250177" z="1" s="M+H" />
          <p rt="16.111" x="294.2145" y="55790.62" v="419396" z="1" s="M+H+1" />
        </MSPeaks>
      </Spectrum>
    </Compound>
    <Compound algo="FindByMolecularFeature">
      <Location m="314.1858" rt="16.113" y="67657" v="587601" />
      <Spectrum type="MFE" cpdAlgo="FindByMolecularFeature">
        <MSDetails p="+" />
        <Device type="TimeOfFlight" />
        <MSPeaks>
          <p rt="16.114" x="315.1931" y="67656.84" v="492526" z="1" s="M+H" />
          <p rt="16.111" x="316.1965" y="13190.27" v="95075" z="1" s="M+H+1" />
        </MSPeaks>
      </Spectrum>
    </Compound>
    <Compound algo="FindByMolecularFeature">
      <Location m="274.1934" rt="16.114" y="314561" v="2682463" />
      <Spectrum type="MFE" cpdAlgo="FindByMolecularFeature">
        <MSDetails p="+" />
        <Device type="TimeOfFlight" />
        <MSPeaks>
          <p rt="16.113" x="275.2006" y="314560.50" v="2230375" z="1" s="M+H" />
          <p rt="16.116" x="276.2038" y="62459.08" v="452088" z="1" s="M+H+1" />
        </MSPeaks>
      </Spectrum>
    </Compound>
    <Compound algo="FindByMolecularFeature">
      <Location m="354.2771" rt="16.209" y="96693" v="1185743" />
      <Spectrum type="MFE" cpdAlgo="FindByMolecularFeature">
        <MSDetails p="+" />
        <Device type="TimeOfFlight" />
        <MSPeaks>
          <p rt="16.208" x="355.2844" y="96692.53" v="922321" z="1" s="M+H" />
          <p rt="16.207" x="356.2876" y="20637.46" v="193734" z="1" s="M+H+1" />
          <p rt="16.225" x="357.2928" y="5247.77" v="54912" z="1" s="M+H+2" />
          <p rt="16.224" x="709.5613" y="1521.08" v="7388" z="1" s="2M+H" />
        </MSPeaks>
      </Spectrum>
    </Compound>
    <Compound algo="FindByMolecularFeature">
      <Location m="262.2295" rt="16.211" y="120226" v="1325805" />
      <Spectrum type="MFE" cpdAlgo="FindByMolecularFeature">
        <MSDetails p="+" />
        <Device type="TimeOfFlight" />
        <MSPeaks>
          <p rt="16.211" x="263.2368" y="120225.99" v="1097218" z="1" s="M+H" />
          <p rt="16.212" x="264.2400" y="24973.44" v="228587" z="1" s="M+H+1" />
        </MSPeaks>
      </Spectrum>
    </Compound>
    <Compound algo="FindByMolecularFeature">
      <Location m="336.2670" rt="16.213" y="51842" v="618037" />
      <Spectrum type="MFE" cpdAlgo="FindByMolecularFeature">
        <MSDetails p="+" />
        <Device type="TimeOfFlight" />
        <MSPeaks>
          <p rt="16.213" x="337.2743" y="51841.55" v="490640" z="1" s="M+H" />
          <p rt="16.210" x="338.2777" y="13257.44" v="127398" z="1" s="M+H+1" />
        </MSPeaks>
      </Spectrum>
    </Compound>
    <Compound algo="FindByMolecularFeature">
      <Location m="244.2189" rt="16.214" y="56977" v="695789" />
      <Spectrum type="MFE" cpdAlgo="FindByMolecularFeature">
        <MSDetails p="+" />
        <Device type="TimeOfFlight" />
        <MSPeaks>
          <p rt="16.218" x="123.1165" y="3293.07" v="25590" z="2" s="M+2H" />
          <p rt="16.214" x="245.2262" y="56977.37" v="540929" z="1" s="M+H" />
          <p rt="16.215" x="246.2294" y="10736.24" v="104823" z="1" s="M+H+1" />
          <p rt="16.227" x="247.2359" y="3093.56" v="22818" z="1" s="M+H+2" />
          <p rt="16.185" x="248.2396" y="263.69" v="1629" z="1" s="M+H+3" />
        </MSPeaks>
      </Spectrum>
    </Compound>
    <Compound algo="FindByMolecularFeature">
      <Location m="394.2696" rt="16.222" y="184081" v="1963402" />
      <Spectrum type="MFE" cpdAlgo="FindByMolecularFeature">
        <MSDetails p="+" />
        <Device type="TimeOfFlight" />
        <MSPeaks>
          <p rt="16.222" x="395.2769" y="184081.13" v="1562015" z="1" s="M+H" />
          <p rt="16.222" x="396.2803" y="40201.85" v="342839" z="1" s="M+H+1" />
          <p rt="16.215" x="397.2841" y="7361.86" v="58548" z="1" s="M+H+2" />
        </MSPeaks>
      </Spectrum>
    </Compound>
    <Compound algo="FindByMolecularFeature">
      <Location m="225.2092" rt="16.258" y="76422" v="722779" />
      <Spectrum type="MFE" cpdAlgo="FindByMolecularFeature">
        <MSDetails p="+" />
        <Device type="TimeOfFlight" />
        <MSPeaks>
          <p rt="16.258" x="226.2164" y="76421.57" v="623906" z="1" s="M+H" />
          <p rt="16.255" x="227.2198" y="12053.62" v="98873" z="1" s="M+H+1" />
        </MSPeaks>
      </Spectrum>
    </Compound>
    <Compound algo="FindByMolecularFeature">
      <Location m="274.1932" rt="16.314" y="104430" v="970700" />
      <Spectrum type="MFE" cpdAlgo="FindByMolecularFeature">
        <MSDetails p="+" />
        <Device type="TimeOfFlight" />
        <MSPeaks>
          <p rt="16.314" x="275.2005" y="104430.20" v="814950" z="1" s="M+H" />
          <p rt="16.312" x="276.2039" y="21410.14" v="155750" z="1" s="M+H+1" />
        </MSPeaks>
      </Spectrum>
    </Compound>
    <Compound algo="FindByMolecularFeature">
      <Location m="325.3711" rt="16.353" y="208043" v="1565265" />
      <Spectrum type="MFE" cpdAlgo="FindByMolecularFeature">
        <MSDetails p="+" />
        <Device type="TimeOfFlight" />
        <MSPeaks>
          <p rt="16.352" x="326.3784" y="208042.91" v="1243863" z="1" s="M+H" />
          <p rt="16.354" x="327.3814" y="46605.90" v="287998" z="1" s="M+H+1" />
          <p rt="16.357" x="328.3849" y="5944.06" v="33404" z="1" s="M+H+2" />
        </MSPeaks>
      </Spectrum>
    </Compound>
    <Compound algo="FindByMolecularFeature">
      <Location m="278.2251" rt="16.486" y="1612547" v="17376620" />
      <Spectrum type="MFE" cpdAlgo="FindByMolecularFeature">
        <MSDetails p="+" />
        <Device type="TimeOfFlight" />
        <MSPeaks>
          <p rt="16.484" x="279.2324" y="1612546.88" v="12222978" z="1" s="M+H" />
          <p rt="16.494" x="280.2356" y="330903.78" v="3077327" z="1" s="M+H+1" />
          <p rt="16.472" x="281.2403" y="29437.70" v="162173" z="1" s="M+H+2" />
          <p rt="16.489" x="282.2454" y="2668.81" v="21008" z="1" s="M+H+3" />
          <p rt="16.493" x="557.4567" y="89236.15" v="626213" z="1" s="2M+H" />
          <p rt="16.492" x="558.4600" y="36866.51" v="258522" z="1" s="2M+H+1" />
          <p rt="16.493" x="559.4632" y="7828.89" v="55180" z="1" s="2M+H+2" />
          <p rt="16.498" x="560.4655" y="980.39" v="6653" z="1" s="2M+H+3" />
        </MSPeaks>
      </Spectrum>
    </Compound>
    <Compound algo="FindByMolecularFeature">
      <Location m="349.1467" rt="16.487" y="93025" v="1347322" />
      <Spectrum type="MFE" cpdAlgo="FindByMolecularFeature">
        <MSDetails p="+" />
        <Device type="TimeOfFlight" />
        <MSPeaks>
          <p rt="16.488" x="350.1539" y="93024.70" v="1048859" z="1" s="M+H" />
          <p rt="16.493" x="351.1576" y="21939.97" v="250281" z="1" s="M+H+1" />
          <p rt="16.439" x="352.1603" y="3940.75" v="19527" z="1" s="M+H+2" />
          <p rt="16.486" x="699.3048" y="2017.20" v="14328" z="1" s="2M+H" />
        </MSPeaks>
      </Spectrum>
    </Compound>
    <Compound algo="FindByMolecularFeature">
      <Location m="332.1432" rt="16.493" y="72676" v="1855768" />
      <Spectrum type="MFE" cpdAlgo="FindByMolecularFeature">
        <MSDetails p="+" />
        <Device type="TimeOfFlight" />
        <MSPeaks>
          <p rt="16.490" x="333.1505" y="35869.87" v="382180" z="1" s="M+H" />
          <p rt="16.493" x="334.1549" y="8791.62" v="92063" z="1" s="M+H+1" />
          <p rt="16.495" x="335.1518" y="72676.47" v="774066" z="1" s="M+H+2" />
          <p rt="16.493" x="336.1550" y="15867.02" v="168944" z="1" s="M+H+3" />
          <p rt="16.492" x="337.1477" y="29222.38" v="306798" z="1" s="M+H+4" />
          <p rt="16.490" x="338.1504" y="7439.85" v="77895" z="1" s="M+H+5" />
          <p rt="16.493" x="339.1463" y="5105.61" v="53822" z="1" s="M+H+6" />
        </MSPeaks>
      </Spectrum>
    </Compound>
    <Compound algo="FindByMolecularFeature">
      <Location m="479.3017" rt="16.532" y="308781" v="2966089" />
      <Spectrum type="MFE" cpdAlgo="FindByMolecularFeature">
        <MSDetails p="+" />
        <Device type="TimeOfFlight" />
        <MSPeaks>
          <p rt="16.533" x="480.3090" y="308780.84" v="2277427" z="1" s="M+H" />
          <p rt="16.532" x="481.3122" y="77451.70" v="581643" z="1" s="M+H+1" />
          <p rt="16.532" x="482.3155" y="13117.79" v="94451" z="1" s="M+H+2" />
          <p rt="16.526" x="483.3243" y="1651.82" v="12568" z="1" s="M+H+3" />
        </MSPeaks>
      </Spectrum>
    </Compound>
    <Compound algo="FindByMolecularFeature">
      <Location m="471.2446" rt="16.576" y="150471" v="1432689" />
      <Spectrum type="MFE" cpdAlgo="FindByMolecularFeature">
        <MSDetails p="+" />
        <Device type="TimeOfFlight" />
        <MSPeaks>
          <p rt="16.576" x="472.2518" y="150470.97" v="1018849" z="1" s="M+H" />
          <p rt="16.574" x="473.2550" y="45553.98" v="309429" z="1" s="M+H+1" />
          <p rt="16.576" x="474.2540" y="12093.23" v="82431" z="1" s="M+H+2" />
          <p rt="16.577" x="475.2556" y="2985.02" v="19725" z="1" s="M+H+3" />
          <p rt="16.555" x="476.2548" y="341.30" v="2255" z="1" s="M+H+4" />
        </MSPeaks>
      </Spectrum>
    </Compound>
    <Compound algo="FindByMolecularFeature">
      <Location m="392.2541" rt="16.599" y="62632" v="929985" />
      <Spectrum type="MFE" cpdAlgo="FindByMolecularFeature">
        <MSDetails p="+" />
        <Device type="TimeOfFlight" />
        <MSPeaks>
          <p rt="16.598" x="393.2614" y="62632.24" v="744291" z="1" s="M+H" />
          <p rt="16.594" x="394.2647" y="14087.81" v="169481" z="1" s="M+H+1" />
          <p rt="16.625" x="395.2738" y="2875.06" v="16213" z="1" s="M+H+2" />
        </MSPeaks>
      </Spectrum>
    </Compound>
    <Compound algo="FindByMolecularFeature">
      <Location m="352.2617" rt="16.609" y="221803" v="2928251" />
      <Spectrum type="MFE" cpdAlgo="FindByMolecularFeature">
        <MSDetails p="+" />
        <Device type="TimeOfFlight" />
        <MSPeaks>
          <p rt="16.609" x="353.2689" y="221802.56" v="2440456" z="1" s="M+H" />
          <p rt="16.610" x="354.2721" y="43892.23" v="487796" z="1" s="M+H+1" />
        </MSPeaks>
      </Spectrum>
    </Compound>
    <Compound algo="FindByMolecularFeature">
      <Location m="521.3484" rt="16.666" y="192605" v="2074945" />
      <Spectrum type="MFE" cpdAlgo="FindByMolecularFeature">
        <MSDetails p="+" />
        <Device type="TimeOfFlight" />
        <MSPeaks>
          <p rt="16.666" x="522.3557" y="192605.48" v="1530431" z="1" s="M+H" />
          <p rt="16.667" x="523.3590" y="52435.16" v="444693" z="1" s="M+H+1" />
          <p rt="16.666" x="524.3621" y="11552.36" v="89596" z="1" s="M+H+2" />
          <p rt="16.670" x="525.3687" y="1330.02" v="10225" z="1" s="M+H+3" />
        </MSPeaks>
      </Spectrum>
    </Compound>
    <Compound algo="FindByMolecularFeature">
      <Location m="460.3553" rt="16.690" y="52276" v="533864" />
      <Spectrum type="MFE" cpdAlgo="FindByMolecularFeature">
        <MSDetails p="+" />
        <Device type="TimeOfFlight" />
        <MSPeaks>
          <p rt="16.690" x="461.3626" y="52275.91" v="379764" z="1" s="M+H" />
          <p rt="16.692" x="462.3658" y="18006.02" v="129700" z="1" s="M+H+1" />
          <p rt="16.683" x="463.3685" y="3454.31" v="24401" z="1" s="M+H+2" />
        </MSPeaks>
      </Spectrum>
    </Compound>
    <Compound algo="FindByMolecularFeature">
      <Location m="428.3290" rt="16.708" y="58627" v="703514" />
      <Spectrum type="MFE" cpdAlgo="FindByMolecularFeature">
        <MSDetails p="+" />
        <Device type="TimeOfFlight" />
        <MSPeaks>
          <p rt="16.709" x="429.3363" y="58626.71" v="543477" z="1" s="M+H" />
          <p rt="16.706" x="430.3397" y="18724.70" v="160037" z="1" s="M+H+1" />
        </MSPeaks>
      </Spectrum>
    </Compound>
    <Compound algo="FindByMolecularFeature">
      <Location m="284.2141" rt="16.784" y="78286" v="816439" />
      <Spectrum type="MFE" cpdAlgo="FindByMolecularFeature">
        <MSDetails p="+" />
        <Device type="TimeOfFlight" />
        <MSPeaks>
          <p rt="16.784" x="285.2214" y="78286.30" v="677140" z="1" s="M+H" />
          <p rt="16.783" x="286.2247" y="16084.00" v="139299" z="1" s="M+H+1" />
        </MSPeaks>
      </Spectrum>
    </Compound>
    <Compound algo="FindByMolecularFeature">
      <Location m="471.2448" rt="16.844" y="188127" v="2120700" />
      <Spectrum type="MFE" cpdAlgo="FindByMolecularFeature">
        <MSDetails p="+" />
        <Device type="TimeOfFlight" />
        <MSPeaks>
          <p rt="16.844" x="472.2520" y="188126.56" v="1507035" z="1" s="M+H" />
          <p rt="16.845" x="473.2551" y="57303.13" v="461176" z="1" s="M+H+1" />
          <p rt="16.846" x="474.2548" y="15365.99" v="122490" z="1" s="M+H+2" />
          <p rt="16.843" x="475.2554" y="3630.96" v="27780" z="1" s="M+H+3" />
          <p rt="16.848" x="476.2550" y="290.04" v="2219" z="1" s="M+H+4" />
        </MSPeaks>
      </Spectrum>
    </Compound>
    <Compound algo="FindByMolecularFeature">
      <Location m="316.2011" rt="16.856" y="82669" v="815468" />
      <Spectrum type="MFE" cpdAlgo="FindByMolecularFeature">
        <MSDetails p="+" />
        <Device type="TimeOfFlight" />
        <MSPeaks>
          <p rt="16.856" x="317.2084" y="82668.56" v="610734" z="1" s="M+H" />
          <p rt="16.858" x="318.2113" y="15571.67" v="114731" z="1" s="M+H+1" />
          <p rt="16.849" x="633.4125" y="1828.15" v="10637" z="1" s="2M+H" />
          <p rt="16.837" x="634.4203" y="1302.12" v="12626" z="1" s="2M+H+1" />
          <p rt="16.879" x="635.4180" y="1824.00" v="21738" z="1" s="2M+H+2" />
        </MSPeaks>
      </Spectrum>
    </Compound>
    <Compound algo="FindByMolecularFeature">
      <Location m="644.3597" rt="16.857" y="52079" v="648823" />
      <Spectrum type="MFE" cpdAlgo="FindByMolecularFeature">
        <MSDetails p="+" />
        <Device type="TimeOfFlight" />
        <MSPeaks>
          <p rt="16.858" x="645.3670" y="52078.77" v="351269" z="1" s="M+H" />
          <p rt="16.854" x="646.3792" y="23551.87" v="160801" z="1" s="M+H+1" />
          <p rt="16.857" x="647.3724" y="20425.69" v="136754" z="1" s="M+H+2" />
        </MSPeaks>
      </Spectrum>
    </Compound>
    <Compound algo="FindByMolecularFeature">
      <Location m="570.4286" rt="16.857" y="76442" v="677287" />
      <Spectrum type="MFE" cpdAlgo="FindByMolecularFeature">
        <MSDetails p="+" />
        <Device type="TimeOfFlight" />
        <MSPeaks>
          <p rt="16.856" x="571.4359" y="76442.45" v="426499" z="1" s="M+H" />
          <p rt="16.856" x="572.4391" y="31403.80" v="176303" z="1" s="M+H+1" />
          <p rt="16.860" x="573.4482" y="10657.87" v="58913" z="1" s="M+H+2" />
          <p rt="16.871" x="574.4523" y="2889.81" v="15572" z="1" s="M+H+3" />
        </MSPeaks>
      </Spectrum>
    </Compound>
    <Compound algo="FindByMolecularFeature">
      <Location m="641.3509" rt="16.859" y="187623" v="2184814" />
      <Spectrum type="MFE" cpdAlgo="FindByMolecularFeature">
        <MSDetails p="+" />
        <Device type="TimeOfFlight" />
        <MSPeaks>
          <p rt="16.859" x="642.3582" y="187622.73" v="1289564" z="1" s="M+H" />
          <p rt="16.859" x="643.3624" y="95479.05" v="656709" z="1" s="M+H+1" />
          <p rt="16.859" x="644.3666" y="28298.13" v="238542" z="1" s="M+H+2" />
        </MSPeaks>
      </Spectrum>
    </Compound>
    <Compound algo="FindByMolecularFeature">
      <Location m="294.2202" rt="16.859" y="1058597" v="10332978" />
      <Spectrum type="MFE" cpdAlgo="FindByMolecularFeature">
        <MSDetails p="+" />
        <Device type="TimeOfFlight" />
        <MSPeaks>
          <p rt="16.857" x="295.2275" y="1058596.50" v="7721293" z="1" s="M+H" />
          <p rt="16.866" x="296.2304" y="203595.17" v="1820158" z="1" s="M+H+1" />
          <p rt="16.862" x="297.2355" y="29300.78" v="210585" z="1" s="M+H+2" />
          <p rt="16.853" x="298.2404" y="2015.68" v="14792" z="1" s="M+H+3" />
          <p rt="16.855" x="589.4462" y="34807.70" v="184769" z="1" s="2M+H" />
          <p rt="16.857" x="590.4500" y="14247.29" v="75621" z="1" s="2M+H+1" />
          <p rt="16.855" x="591.4517" y="3835.57" v="19724" z="1" s="2M+H+2" />
          <p rt="16.854" x="592.4489" y="575.57" v="2960" z="1" s="2M+H+3" />
        </MSPeaks>
      </Spectrum>
    </Compound>
    <Compound algo="FindByMolecularFeature">
      <Location m="276.2094" rt="16.859" y="4690421" v="42651432" />
      <Spectrum type="MFE" cpdAlgo="FindByMolecularFeature">
        <MSDetails p="+" />
        <Device type="TimeOfFlight" />
        <MSPeaks>
          <p rt="16.856" x="139.1122" y="8554.51" v="67594" z="2" s="M+2H" />
          <p rt="16.859" x="277.2167" y="4690420.50" v="35310688" z="1" sat="true" s="M+H" />
          <p rt="16.858" x="278.2203" y="910538.75" v="6899534" z="1" s="M+H+1" />
          <p rt="16.856" x="553.4250" y="16959.33" v="90663" z="1" s="2M+H" />
          <p rt="16.862" x="554.4282" y="6997.53" v="36690" z="1" s="2M+H+1" />
          <p rt="16.863" x="555.4400" y="10993.41" v="59457" z="1" s="2M+H+2" />
        </MSPeaks>
      </Spectrum>
    </Compound>
    <Compound algo="FindByMolecularFeature">
      <Location m="370.2720" rt="16.860" y="74127" v="523700" />
      <Spectrum type="MFE" cpdAlgo="FindByMolecularFeature">
        <MSDetails p="+" />
        <Device type="TimeOfFlight" />
        <MSPeaks>
          <p rt="16.859" x="371.2793" y="74126.97" v="432069" z="1" s="M+H" />
          <p rt="16.861" x="372.2827" y="16512.03" v="91631" z="1" s="M+H+1" />
        </MSPeaks>
      </Spectrum>
    </Compound>
    <Compound algo="FindByMolecularFeature">
      <Location m="258.1985" rt="16.860" y="356499" v="3397796" />
      <Spectrum type="MFE" cpdAlgo="FindByMolecularFeature">
        <MSDetails p="+" />
        <Device type="TimeOfFlight" />
        <MSPeaks>
          <p rt="16.860" x="259.2058" y="356498.53" v="2896546" z="1" s="M+H" />
          <p rt="16.860" x="260.2090" y="63820.18" v="501251" z="1" s="M+H+1" />
        </MSPeaks>
      </Spectrum>
    </Compound>
    <Compound algo="FindByMolecularFeature">
      <Location m="120.0939" rt="16.861" y="110781" v="2352696" />
      <Spectrum type="MFE" cpdAlgo="FindByMolecularFeature">
        <MSDetails p="+" />
        <Device type="TimeOfFlight" />
        <MSPeaks>
          <p rt="16.864" x="121.1011" y="32029.70" v="276197" z="1" s="M+H" />
          <p rt="16.859" x="241.1951" y="110781.16" v="860731" z="1" s="2M+H" />
          <p rt="16.865" x="242.1985" y="21357.34" v="177518" z="1" s="2M+H+1" />
        </MSPeaks>
      </Spectrum>
    </Compound>
    <Compound algo="FindByMolecularFeature">
      <Location m="335.2463" rt="16.861" y="186162" v="1869574" />
      <Spectrum type="MFE" cpdAlgo="FindByMolecularFeature">
        <MSDetails p="+" />
        <Device type="TimeOfFlight" />
        <MSPeaks>
          <p rt="16.861" x="336.2536" y="186162.48" v="1451291" z="1" s="M+H" />
          <p rt="16.862" x="337.2576" y="43381.43" v="358486" z="1" s="M+H+1" />
          <p rt="16.862" x="338.2626" y="6406.19" v="59797" z="1" s="M+H+2" />
        </MSPeaks>
      </Spectrum>
    </Compound>
    <Compound algo="FindByMolecularFeature">
      <Location m="236.1776" rt="16.862" y="161926" v="1570655" />
      <Spectrum type="MFE" cpdAlgo="FindByMolecularFeature">
        <MSDetails p="+" />
        <Device type="TimeOfFlight" />
        <MSPeaks>
          <p rt="16.862" x="237.1849" y="161926.03" v="1309367" z="1" s="M+H" />
          <p rt="16.862" x="238.1882" y="29263.65" v="236501" z="1" s="M+H+1" />
          <p rt="16.855" x="239.1929" y="2910.73" v="24786" z="1" s="M+H+2" />
        </MSPeaks>
      </Spectrum>
    </Compound>
    <Compound algo="FindByMolecularFeature">
      <Location m="222.1620" rt="16.862" y="52909" v="460050" />
      <Spectrum type="MFE" cpdAlgo="FindByMolecularFeature">
        <MSDetails p="+" />
        <Device type="TimeOfFlight" />
        <MSPeaks>
          <p rt="16.862" x="223.1693" y="52909.48" v="389583" z="1" s="M+H" />
          <p rt="16.864" x="224.1722" y="9818.06" v="70466" z="1" s="M+H+1" />
        </MSPeaks>
      </Spectrum>
    </Compound>
    <Compound algo="FindByMolecularFeature">
      <Location m="352.2620" rt="16.862" y="495699" v="4111514" />
      <Spectrum type="MFE" cpdAlgo="FindByMolecularFeature">
        <MSDetails p="+" />
        <Device type="TimeOfFlight" />
        <MSPeaks>
          <p rt="16.863" x="353.2693" y="495699.34" v="3462593" z="1" s="M+H" />
          <p rt="16.858" x="354.2722" y="102228.64" v="648921" z="1" s="M+H+1" />
        </MSPeaks>
      </Spectrum>
    </Compound>
    <Compound algo="FindByMolecularFeature">
      <Location m="220.1826" rt="16.862" y="80975" v="754654" />
      <Spectrum type="MFE" cpdAlgo="FindByMolecularFeature">
        <MSDetails p="+" />
        <Device type="TimeOfFlight" />
        <MSPeaks>
          <p rt="16.862" x="221.1899" y="80974.76" v="647279" z="1" s="M+H" />
          <p rt="16.860" x="222.1932" y="13217.17" v="107374" z="1" s="M+H+1" />
        </MSPeaks>
      </Spectrum>
    </Compound>
    <Compound algo="FindByMolecularFeature">
      <Location m="393.1365" rt="16.865" y="92140" v="1059683" />
      <Spectrum type="MFE" cpdAlgo="FindByMolecularFeature">
        <MSDetails p="+" />
        <Device type="TimeOfFlight" />
        <MSPeaks>
          <p rt="16.864" x="394.1438" y="92140.36" v="841098" z="1" s="M+H" />
          <p rt="16.867" x="395.1468" y="19740.13" v="171513" z="1" s="M+H+1" />
          <p rt="16.891" x="396.1526" y="3513.42" v="44922" z="1" s="M+H+2" />
          <p rt="16.887" x="397.1505" y="248.45" v="2151" z="1" s="M+H+3" />
        </MSPeaks>
      </Spectrum>
    </Compound>
    <Compound algo="FindByMolecularFeature">
      <Location m="348.1385" rt="16.869" y="91405" v="2464054" />
      <Spectrum type="MFE" cpdAlgo="FindByMolecularFeature">
        <MSDetails p="+" />
        <Device type="TimeOfFlight" />
        <MSPeaks>
          <p rt="16.866" x="349.1457" y="68498.90" v="740513" z="1" s="M+H" />
          <p rt="16.870" x="350.1513" y="20746.59" v="203110" z="1" s="M+H+1" />
          <p rt="16.870" x="351.1468" y="91404.55" v="932750" z="1" s="M+H+2" />
          <p rt="16.863" x="352.1516" y="20733.11" v="224635" z="1" s="M+H+3" />
          <p rt="16.872" x="353.1430" y="35735.55" v="363046" z="1" s="M+H+4" />
        </MSPeaks>
      </Spectrum>
    </Compound>
    <Compound algo="FindByMolecularFeature">
      <Location m="278.2241" rt="16.881" y="342831" v="3732995" />
      <Spectrum type="MFE" cpdAlgo="FindByMolecularFeature">
        <MSDetails p="+" />
        <Device type="TimeOfFlight" />
        <MSPeaks>
          <p rt="16.880" x="279.2314" y="342830.63" v="3022566" z="1" s="M+H" />
          <p rt="16.885" x="280.2349" y="61294.94" v="541590" z="1" s="M+H+1" />
          <p rt="16.876" x="557.4555" y="7772.96" v="54310" z="1" s="2M+H" />
          <p rt="16.871" x="558.4594" y="3194.36" v="21186" z="1" s="2M+H+1" />
          <p rt="16.896" x="559.4696" y="1697.93" v="8924" z="1" s="2M+H+2" />
        </MSPeaks>
      </Spectrum>
    </Compound>
    <Compound algo="FindByMolecularFeature">
      <Location m="451.3147" rt="16.931" y="154335" v="1553531" />
      <Spectrum type="MFE" cpdAlgo="FindByMolecularFeature">
        <MSDetails p="+" />
        <Device type="TimeOfFlight" />
        <MSPeaks>
          <p rt="16.930" x="452.3220" y="154334.64" v="1174745" z="1" s="M+H" />
          <p rt="16.930" x="453.3255" y="37807.17" v="308934" z="1" s="M+H+1" />
          <p rt="16.937" x="454.3287" y="8210.65" v="69852" z="1" s="M+H+2" />
        </MSPeaks>
      </Spectrum>
    </Compound>
    <Compound algo="FindByMolecularFeature">
      <Location m="370.2721" rt="16.993" y="102713" v="1130778" />
      <Spectrum type="MFE" cpdAlgo="FindByMolecularFeature">
        <MSDetails p="+" />
        <Device type="TimeOfFlight" />
        <MSPeaks>
          <p rt="16.994" x="371.2793" y="102713.24" v="881215" z="1" s="M+H" />
          <p rt="16.994" x="372.2827" y="22442.35" v="191164" z="1" s="M+H+1" />
          <p rt="16.964" x="373.2848" y="4574.22" v="58399" z="1" s="M+H+2" />
        </MSPeaks>
      </Spectrum>
    </Compound>
    <Compound algo="FindByMolecularFeature">
      <Location m="610.4207" rt="17.063" y="59540" v="650580" />
      <Spectrum type="MFE" cpdAlgo="FindByMolecularFeature">
        <MSDetails p="+" />
        <Device type="TimeOfFlight" />
        <MSPeaks>
          <p rt="17.064" x="611.4280" y="59540.38" v="431515" z="1" s="M+H" />
          <p rt="17.065" x="612.4310" y="23701.69" v="169032" z="1" s="M+H+1" />
          <p rt="17.062" x="613.4331" y="6715.69" v="47733" z="1" s="M+H+2" />
          <p rt="17.017" x="614.4371" y="192.71" v="2300" z="1" s="M+H+3" />
        </MSPeaks>
      </Spectrum>
    </Compound>
    <Compound algo="FindByMolecularFeature">
      <Location m="178.1358" rt="17.064" y="363971" v="3546942" />
      <Spectrum type="MFE" cpdAlgo="FindByMolecularFeature">
        <MSDetails p="+" />
        <Device type="TimeOfFlight" />
        <MSPeaks>
          <p rt="17.064" x="179.1430" y="363971.03" v="3118942" z="1" s="M+H" />
          <p rt="17.064" x="180.1465" y="47978.75" v="412652" z="1" s="M+H+1" />
          <p rt="17.051" x="181.1513" y="3206.14" v="15348" z="1" s="M+H+2" />
        </MSPeaks>
      </Spectrum>
    </Compound>
    <Compound algo="FindByMolecularFeature">
      <Location m="160.1251" rt="17.078" y="65214" v="854137" />
      <Spectrum type="MFE" cpdAlgo="FindByMolecularFeature">
        <MSDetails p="+" />
        <Device type="TimeOfFlight" />
        <MSPeaks>
          <p rt="17.082" x="161.1324" y="65213.85" v="808214" z="1" s="M+H" />
          <p rt="17.050" x="162.1356" y="8339.56" v="45922" z="1" s="M+H+1" />
        </MSPeaks>
      </Spectrum>
    </Compound>
    <Compound algo="FindByMolecularFeature">
      <Location m="280.2406" rt="17.193" y="330142" v="3437314" />
      <Spectrum type="MFE" cpdAlgo="FindByMolecularFeature">
        <MSDetails p="+" />
        <Device type="TimeOfFlight" />
        <MSPeaks>
          <p rt="17.193" x="281.2478" y="330142.22" v="2823037" z="1" s="M+H" />
          <p rt="17.194" x="282.2509" y="65201.46" v="551262" z="1" s="M+H+1" />
          <p rt="17.189" x="283.2585" y="6858.28" v="55942" z="1" s="M+H+2" />
          <p rt="17.186" x="284.2637" y="896.01" v="7072" z="1" s="M+H+3" />
        </MSPeaks>
      </Spectrum>
    </Compound>
    <Compound algo="FindByMolecularFeature">
      <Location m="262.2299" rt="17.194" y="386726" v="4059712" />
      <Spectrum type="MFE" cpdAlgo="FindByMolecularFeature">
        <MSDetails p="+" />
        <Device type="TimeOfFlight" />
        <MSPeaks>
          <p rt="17.194" x="263.2372" y="386726.28" v="3416672" z="1" s="M+H" />
          <p rt="17.191" x="264.2403" y="76497.16" v="643040" z="1" s="M+H+1" />
        </MSPeaks>
      </Spectrum>
    </Compound>
    <Compound algo="FindByMolecularFeature">
      <Location m="244.2191" rt="17.194" y="115983" v="1300216" />
      <Spectrum type="MFE" cpdAlgo="FindByMolecularFeature">
        <MSDetails p="+" />
        <Device type="TimeOfFlight" />
        <MSPeaks>
          <p rt="17.186" x="123.1166" y="7096.83" v="44329" z="2" s="M+2H" />
          <p rt="17.195" x="245.2264" y="115983.46" v="1031888" z="1" s="M+H" />
          <p rt="17.191" x="246.2295" y="21446.95" v="178291" z="1" s="M+H+1" />
          <p rt="17.206" x="247.2352" y="5553.34" v="45707" z="1" s="M+H+2" />
        </MSPeaks>
      </Spectrum>
    </Compound>
    <Compound algo="FindByMolecularFeature">
      <Location m="352.1699" rt="17.197" y="52924" v="1175775" />
      <Spectrum type="MFE" cpdAlgo="FindByMolecularFeature">
        <MSDetails p="+" />
        <Device type="TimeOfFlight" />
        <MSPeaks>
          <p rt="17.194" x="353.1772" y="24460.54" v="236552" z="1" s="M+H" />
          <p rt="17.202" x="354.1800" y="5364.42" v="51214" z="1" s="M+H+1" />
          <p rt="17.198" x="355.1805" y="52923.93" v="504381" z="1" s="M+H+2" />
          <p rt="17.201" x="356.1837" y="11878.83" v="116664" z="1" s="M+H+3" />
          <p rt="17.199" x="357.1743" y="21499.49" v="204667" z="1" s="M+H+4" />
          <p rt="17.192" x="358.1771" y="4552.10" v="44347" z="1" s="M+H+5" />
          <p rt="17.179" x="359.1734" y="1880.18" v="17951" z="1" s="M+H+6" />
        </MSPeaks>
      </Spectrum>
    </Compound>
    <Compound algo="FindByMolecularFeature">
      <Location m="334.2122" rt="17.228" y="208716" v="1435148" />
      <Spectrum type="MFE" cpdAlgo="FindByMolecularFeature">
        <MSDetails p="+" />
        <Device type="TimeOfFlight" />
        <MSPeaks>
          <p rt="17.228" x="335.2195" y="208715.66" v="1200110" z="1" s="M+H" />
          <p rt="17.228" x="336.2232" y="40869.62" v="235037" z="1" s="M+H+1" />
        </MSPeaks>
      </Spectrum>
    </Compound>
    <Compound algo="FindByMolecularFeature">
      <Location m="336.1764" rt="17.242" y="81225" v="760458" />
      <Spectrum type="MFE" cpdAlgo="FindByMolecularFeature">
        <MSDetails p="+" />
        <Device type="TimeOfFlight" />
        <MSPeaks>
          <p rt="17.244" x="337.1837" y="81225.05" v="620301" z="1" s="M+H" />
          <p rt="17.240" x="338.1869" y="17550.44" v="120000" z="1" s="M+H+1" />
          <p rt="17.230" x="339.1789" y="6674.74" v="20157" z="1" s="M+H+2" />
        </MSPeaks>
      </Spectrum>
    </Compound>
    <Compound algo="FindByMolecularFeature">
      <Location m="321.2670" rt="17.293" y="136800" v="1273438" />
      <Spectrum type="MFE" cpdAlgo="FindByMolecularFeature">
        <MSDetails p="+" />
        <Device type="TimeOfFlight" />
        <MSPeaks>
          <p rt="17.292" x="322.2743" y="136800.09" v="1019382" z="1" s="M+H" />
          <p rt="17.296" x="323.2773" y="29568.57" v="221364" z="1" s="M+H+1" />
          <p rt="17.295" x="324.2805" y="4614.76" v="32691" z="1" s="M+H+2" />
        </MSPeaks>
      </Spectrum>
    </Compound>
    <Compound algo="FindByMolecularFeature">
      <Location m="329.2568" rt="17.356" y="204443" v="2173864" />
      <Spectrum type="MFE" cpdAlgo="FindByMolecularFeature">
        <MSDetails p="+" />
        <Device type="TimeOfFlight" />
        <MSPeaks>
          <p rt="17.355" x="330.2641" y="204443.25" v="1756763" z="1" s="M+H" />
          <p rt="17.362" x="331.2672" y="46010.03" v="417101" z="1" s="M+H+1" />
        </MSPeaks>
      </Spectrum>
    </Compound>
    <Compound algo="FindByMolecularFeature">
      <Location m="393.1391" rt="17.362" y="68030" v="652254" />
      <Spectrum type="MFE" cpdAlgo="FindByMolecularFeature">
        <MSDetails p="+" />
        <Device type="TimeOfFlight" />
        <MSPeaks>
          <p rt="17.362" x="394.1464" y="68030.45" v="531852" z="1" s="M+H" />
          <p rt="17.360" x="395.1504" y="13750.98" v="97750" z="1" s="M+H+1" />
          <p rt="17.371" x="396.1601" y="2560.49" v="22652" z="1" s="M+H+2" />
        </MSPeaks>
      </Spectrum>
    </Compound>
    <Compound algo="FindByMolecularFeature">
      <Location m="294.2201" rt="17.364" y="2145962" v="20922034" />
      <Spectrum type="MFE" cpdAlgo="FindByMolecularFeature">
        <MSDetails p="+" />
        <Device type="TimeOfFlight" />
        <MSPeaks>
          <p rt="17.364" x="295.2273" y="2145961.75" v="17096842" z="1" sat="true" s="M+H" />
          <p rt="17.363" x="296.2306" y="402285.28" v="3299270" z="1" s="M+H+1" />
          <p rt="17.362" x="297.2342" y="57952.55" v="498636" z="1" s="M+H+2" />
          <p rt="17.362" x="298.2375" y="3351.79" v="27286" z="1" s="M+H+3" />
        </MSPeaks>
      </Spectrum>
    </Compound>
    <Compound algo="FindByMolecularFeature">
      <Location m="248.2141" rt="17.365" y="214746" v="2023474" />
      <Spectrum type="MFE" cpdAlgo="FindByMolecularFeature">
        <MSDetails p="+" />
        <Device type="TimeOfFlight" />
        <MSPeaks>
          <p rt="17.365" x="249.2214" y="214745.73" v="1675708" z="1" s="M+H" />
          <p rt="17.366" x="250.2246" y="42058.84" v="328955" z="1" s="M+H+1" />
          <p rt="17.363" x="251.2300" y="2830.71" v="18811" z="1" s="M+H+2" />
        </MSPeaks>
      </Spectrum>
    </Compound>
    <Compound algo="FindByMolecularFeature">
      <Location m="610.4210" rt="17.365" y="65861" v="675800" />
      <Spectrum type="MFE" cpdAlgo="FindByMolecularFeature">
        <MSDetails p="+" />
        <Device type="TimeOfFlight" />
        <MSPeaks>
          <p rt="17.365" x="611.4283" y="65861.43" v="448041" z="1" s="M+H" />
          <p rt="17.365" x="612.4315" y="26393.46" v="179492" z="1" s="M+H+1" />
          <p rt="17.368" x="613.4333" y="7313.38" v="48268" z="1" s="M+H+2" />
        </MSPeaks>
      </Spectrum>
    </Compound>
    <Compound algo="FindByMolecularFeature">
      <Location m="316.2021" rt="17.375" y="613137" v="5721018" />
      <Spectrum type="MFE" cpdAlgo="FindByMolecularFeature">
        <MSDetails p="+" />
        <Device type="TimeOfFlight" />
        <MSPeaks>
          <p rt="17.376" x="317.2094" y="613137.31" v="4706457" z="1" s="M+H" />
          <p rt="17.372" x="318.2122" y="118903.53" v="909553" z="1" s="M+H+1" />
          <p rt="17.366" x="319.2167" y="12240.56" v="100755" z="1" s="M+H+2" />
          <p rt="17.387" x="320.2191" y="578.91" v="4253" z="1" s="M+H+3" />
        </MSPeaks>
      </Spectrum>
    </Compound>
    <Compound algo="FindByMolecularFeature">
      <Location m="396.2853" rt="17.467" y="52282" v="539047" />
      <Spectrum type="MFE" cpdAlgo="FindByMolecularFeature">
        <MSDetails p="+" />
        <Device type="TimeOfFlight" />
        <MSPeaks>
          <p rt="17.467" x="397.2926" y="52281.92" v="418549" z="1" s="M+H" />
          <p rt="17.467" x="398.2959" y="12094.52" v="99318" z="1" s="M+H+1" />
          <p rt="17.475" x="399.2964" y="2858.34" v="21180" z="1" s="M+H+2" />
        </MSPeaks>
      </Spectrum>
    </Compound>
    <Compound algo="FindByMolecularFeature">
      <Location m="356.2927" rt="17.473" y="65566" v="782930" />
      <Spectrum type="MFE" cpdAlgo="FindByMolecularFeature">
        <MSDetails p="+" />
        <Device type="TimeOfFlight" />
        <MSPeaks>
          <p rt="17.467" x="357.3000" y="65565.84" v="527222" z="1" s="M+H" />
          <p rt="17.465" x="358.3030" y="17290.42" v="150868" z="1" s="M+H+1" />
          <p rt="17.523" x="359.2958" y="14848.69" v="104841" z="1" s="M+H+2" />
        </MSPeaks>
      </Spectrum>
    </Compound>
    <Compound algo="FindByMolecularFeature">
      <Location m="610.4209" rt="17.667" y="53460" v="564753" />
      <Spectrum type="MFE" cpdAlgo="FindByMolecularFeature">
        <MSDetails p="+" />
        <Device type="TimeOfFlight" />
        <MSPeaks>
          <p rt="17.666" x="611.4282" y="53459.57" v="322092" z="1" s="M+H" />
          <p rt="17.668" x="612.4260" y="25104.69" v="200466" z="1" s="M+H+1" />
          <p rt="17.670" x="613.4234" y="7991.54" v="42195" z="1" s="M+H+2" />
        </MSPeaks>
      </Spectrum>
    </Compound>
    <Compound algo="FindByMolecularFeature">
      <Location m="276.2096" rt="17.669" y="1586699" v="14139909" />
      <Spectrum type="MFE" cpdAlgo="FindByMolecularFeature">
        <MSDetails p="+" />
        <Device type="TimeOfFlight" />
        <MSPeaks>
          <p rt="17.668" x="139.1140" y="2593.22" v="18411" z="2" s="M+2H" />
          <p rt="17.669" x="277.2169" y="1586698.75" v="11681138" z="1" s="M+H" />
          <p rt="17.671" x="278.2201" y="317839.31" v="2440361" z="1" s="M+H+1" />
        </MSPeaks>
      </Spectrum>
    </Compound>
    <Compound algo="FindByMolecularFeature">
      <Location m="294.2202" rt="17.671" y="1621857" v="15315178" />
      <Spectrum type="MFE" cpdAlgo="FindByMolecularFeature">
        <MSDetails p="+" />
        <Device type="TimeOfFlight" />
        <MSPeaks>
          <p rt="17.672" x="295.2274" y="1621856.88" v="12471457" z="1" s="M+H" />
          <p rt="17.672" x="296.2306" y="310701.59" v="2395329" z="1" s="M+H+1" />
          <p rt="17.661" x="297.2360" y="44992.57" v="423359" z="1" s="M+H+2" />
          <p rt="17.662" x="298.2409" y="3079.15" v="25033" z="1" s="M+H+3" />
        </MSPeaks>
      </Spectrum>
    </Compound>
    <Compound algo="FindByMolecularFeature">
      <Location m="258.1984" rt="17.672" y="53898" v="517059" />
      <Spectrum type="MFE" cpdAlgo="FindByMolecularFeature">
        <MSDetails p="+" />
        <Device type="TimeOfFlight" />
        <MSPeaks>
          <p rt="17.672" x="259.2056" y="53897.68" v="434389" z="1" s="M+H" />
          <p rt="17.671" x="260.2090" y="10377.78" v="82670" z="1" s="M+H+1" />
        </MSPeaks>
      </Spectrum>
    </Compound>
    <Compound algo="FindByMolecularFeature">
      <Location m="248.2141" rt="17.672" y="116845" v="1111483" />
      <Spectrum type="MFE" cpdAlgo="FindByMolecularFeature">
        <MSDetails p="+" />
        <Device type="TimeOfFlight" />
        <MSPeaks>
          <p rt="17.672" x="249.2214" y="116845.02" v="921056" z="1" s="M+H" />
          <p rt="17.673" x="250.2247" y="23835.84" v="190427" z="1" s="M+H+1" />
        </MSPeaks>
      </Spectrum>
    </Compound>
    <Compound algo="FindByMolecularFeature">
      <Location m="316.2023" rt="17.675" y="784033" v="8133778" />
      <Spectrum type="MFE" cpdAlgo="FindByMolecularFeature">
        <MSDetails p="+" />
        <Device type="TimeOfFlight" />
        <MSPeaks>
          <p rt="17.675" x="317.2096" y="784033.06" v="6668396" z="1" s="M+H" />
          <p rt="17.674" x="318.2124" y="152744.94" v="1301389" z="1" s="M+H+1" />
          <p rt="17.669" x="319.2151" y="16717.57" v="146558" z="1" s="M+H+2" />
          <p rt="17.654" x="320.2179" y="1583.02" v="17436" z="1" s="M+H+3" />
        </MSPeaks>
      </Spectrum>
    </Compound>
    <Compound algo="FindByMolecularFeature">
      <Location m="262.2296" rt="17.701" y="61581" v="1080398" />
      <Spectrum type="MFE" cpdAlgo="FindByMolecularFeature">
        <MSDetails p="+" />
        <Device type="TimeOfFlight" />
        <MSPeaks>
          <p rt="17.700" x="263.2369" y="61580.69" v="870568" z="1" s="M+H" />
          <p rt="17.699" x="264.2401" y="12836.20" v="200254" z="1" s="M+H+1" />
          <p rt="17.718" x="265.2474" y="1849.77" v="9576" z="1" s="M+H+2" />
        </MSPeaks>
      </Spectrum>
    </Compound>
    <Compound algo="FindByMolecularFeature">
      <Location m="560.4816" rt="17.725" y="890596" v="8660075" />
      <Spectrum type="MFE" cpdAlgo="FindByMolecularFeature">
        <MSDetails p="+" />
        <Device type="TimeOfFlight" />
        <MSPeaks>
          <p rt="17.726" x="561.4888" y="890596.31" v="5822486" z="1" s="M+H" />
          <p rt="17.726" x="562.4918" y="347153.31" v="2271908" z="1" s="M+H+1" />
          <p rt="17.724" x="563.4943" y="68217.15" v="446573" z="1" s="M+H+2" />
          <p rt="17.670" x="564.4973" y="9970.97" v="112527" z="1" s="M+H+3" />
          <p rt="17.719" x="565.4994" y="1051.71" v="6581" z="1" s="M+H+4" />
        </MSPeaks>
      </Spectrum>
    </Compound>
    <Compound algo="FindByMolecularFeature">
      <Location m="613.3920" rt="17.727" y="159709" v="1955997" />
      <Spectrum type="MFE" cpdAlgo="FindByMolecularFeature">
        <MSDetails p="+" />
        <Device type="TimeOfFlight" />
        <MSPeaks>
          <p rt="17.731" x="614.3993" y="159708.75" v="1223822" z="1" s="M+H" />
          <p rt="17.731" x="615.4029" y="67936.35" v="519745" z="1" s="M+H+1" />
          <p rt="17.675" x="616.4065" y="16553.46" v="212430" z="1" s="M+H+2" />
        </MSPeaks>
      </Spectrum>
    </Compound>
    <Compound algo="FindByMolecularFeature">
      <Location m="334.1596" rt="17.735" y="100324" v="2709236" />
      <Spectrum type="MFE" cpdAlgo="FindByMolecularFeature">
        <MSDetails p="+" />
        <Device type="TimeOfFlight" />
        <MSPeaks>
          <p rt="17.739" x="335.1669" y="47936.98" v="504446" z="1" s="M+H" />
          <p rt="17.679" x="336.1700" y="10339.07" v="172555" z="1" s="M+H+1" />
          <p rt="17.741" x="337.1677" y="100323.54" v="1131920" z="1" s="M+H+2" />
          <p rt="17.693" x="338.1710" y="19887.45" v="371506" z="1" s="M+H+3" />
          <p rt="17.746" x="339.1636" y="35690.14" v="373140" z="1" s="M+H+4" />
          <p rt="17.765" x="340.1664" y="7888.13" v="84976" z="1" s="M+H+5" />
          <p rt="17.740" x="341.1620" y="6238.76" v="70694" z="1" s="M+H+6" />
        </MSPeaks>
      </Spectrum>
    </Compound>
    <Compound algo="FindByMolecularFeature">
      <Location m="279.0558" rt="17.771" y="87666" v="1106578" />
      <Spectrum type="MFE" cpdAlgo="FindByMolecularFeature">
        <MSDetails p="+" />
        <Device type="TimeOfFlight" />
        <MSPeaks>
          <p rt="17.772" x="280.0631" y="87665.72" v="920892" z="1" s="M+H" />
          <p rt="17.767" x="281.0665" y="15777.15" v="163846" z="1" s="M+H+1" />
          <p rt="17.772" x="282.0691" y="2084.76" v="21840" z="1" s="M+H+2" />
        </MSPeaks>
      </Spectrum>
    </Compound>
    <Compound algo="FindByMolecularFeature">
      <Location m="363.2775" rt="17.781" y="57320" v="541405" />
      <Spectrum type="MFE" cpdAlgo="FindByMolecularFeature">
        <MSDetails p="+" />
        <Device type="TimeOfFlight" />
        <MSPeaks>
          <p rt="17.784" x="364.2848" y="57319.91" v="435553" z="1" s="M+H" />
          <p rt="17.774" x="365.2909" y="15650.15" v="90026" z="1" s="M+H+1" />
          <p rt="17.772" x="366.2989" y="2926.20" v="15825" z="1" s="M+H+2" />
        </MSPeaks>
      </Spectrum>
    </Compound>
    <Compound algo="FindByMolecularFeature">
      <Location m="334.2510" rt="17.823" y="191914" v="1808557" />
      <Spectrum type="MFE" cpdAlgo="FindByMolecularFeature">
        <MSDetails p="+" />
        <Device type="TimeOfFlight" />
        <MSPeaks>
          <p rt="17.823" x="335.2583" y="191913.64" v="1409921" z="1" s="M+H" />
          <p rt="17.824" x="336.2616" y="44748.19" v="348825" z="1" s="M+H+1" />
          <p rt="17.811" x="337.2694" y="6780.27" v="49811" z="1" s="M+H+2" />
        </MSPeaks>
      </Spectrum>
    </Compound>
    <Compound algo="FindByMolecularFeature">
      <Location m="316.2396" rt="17.825" y="64009" v="534232" />
      <Spectrum type="MFE" cpdAlgo="FindByMolecularFeature">
        <MSDetails p="+" />
        <Device type="TimeOfFlight" />
        <MSPeaks>
          <p rt="17.825" x="317.2469" y="64008.63" v="430014" z="1" s="M+H" />
          <p rt="17.826" x="318.2502" y="14255.13" v="96613" z="1" s="M+H+1" />
          <p rt="17.812" x="319.2529" y="3529.27" v="7605" z="1" s="M+H+2" />
        </MSPeaks>
      </Spectrum>
    </Compound>
    <Compound algo="FindByMolecularFeature">
      <Location m="352.2617" rt="17.826" y="153142" v="1347831" />
      <Spectrum type="MFE" cpdAlgo="FindByMolecularFeature">
        <MSDetails p="+" />
        <Device type="TimeOfFlight" />
        <MSPeaks>
          <p rt="17.826" x="353.2689" y="153142.03" v="1121536" z="1" s="M+H" />
          <p rt="17.828" x="354.2722" y="31836.56" v="226294" z="1" s="M+H+1" />
        </MSPeaks>
      </Spectrum>
    </Compound>
    <Compound algo="FindByMolecularFeature">
      <Location m="278.1520" rt="17.944" y="98637" v="1388319" />
      <Spectrum type="MFE" cpdAlgo="FindByMolecularFeature">
        <MSDetails p="+" />
        <Device type="TimeOfFlight" />
        <MSPeaks>
          <p rt="17.943" x="279.1592" y="98637.09" v="1158136" z="1" s="M+H" />
          <p rt="17.949" x="280.1624" y="17665.43" v="198818" z="1" s="M+H+1" />
          <p rt="17.938" x="281.1663" y="2486.45" v="31365" z="1" s="M+H+2" />
        </MSPeaks>
      </Spectrum>
    </Compound>
    <Compound algo="FindByMolecularFeature">
      <Location m="148.0159" rt="17.949" y="214731" v="2942611" />
      <Spectrum type="MFE" cpdAlgo="FindByMolecularFeature">
        <MSDetails p="+" />
        <Device type="TimeOfFlight" />
        <MSPeaks>
          <p rt="17.949" x="149.0232" y="214731.41" v="2719020" z="1" s="M+H" />
          <p rt="17.945" x="150.0266" y="17817.17" v="223591" z="1" s="M+H+1" />
        </MSPeaks>
      </Spectrum>
    </Compound>
    <Compound algo="FindByMolecularFeature">
      <Location m="300.1337" rt="17.959" y="67267" v="992877" />
      <Spectrum type="MFE" cpdAlgo="FindByMolecularFeature">
        <MSDetails p="+" />
        <Device type="TimeOfFlight" />
        <MSPeaks>
          <p rt="17.960" x="301.1410" y="67266.63" v="822015" z="1" s="M+H" />
          <p rt="17.955" x="302.1444" y="12790.52" v="146358" z="1" s="M+H+1" />
          <p rt="17.963" x="303.1480" y="2103.45" v="24503" z="1" s="M+H+2" />
        </MSPeaks>
      </Spectrum>
    </Compound>
    <Compound algo="FindByMolecularFeature">
      <Location m="296.2355" rt="18.075" y="310085" v="2687484" />
      <Spectrum type="MFE" cpdAlgo="FindByMolecularFeature">
        <MSDetails p="+" />
        <Device type="TimeOfFlight" />
        <MSPeaks>
          <p rt="18.076" x="297.2428" y="310085.41" v="2192494" z="1" s="M+H" />
          <p rt="18.068" x="298.2461" y="62782.66" v="460739" z="1" s="M+H+1" />
          <p rt="18.068" x="299.2497" y="6114.84" v="34251" z="1" s="M+H+2" />
        </MSPeaks>
      </Spectrum>
    </Compound>
    <Compound algo="FindByMolecularFeature">
      <Location m="382.1970" rt="18.106" y="175889" v="1809169" />
      <Spectrum type="MFE" cpdAlgo="FindByMolecularFeature">
        <MSDetails p="+" />
        <Device type="TimeOfFlight" />
        <MSPeaks>
          <p rt="18.106" x="383.2043" y="175889.00" v="1470939" z="1" s="M+H" />
          <p rt="18.107" x="384.2074" y="35710.67" v="283803" z="1" s="M+H+1" />
          <p rt="18.109" x="385.2098" y="6243.18" v="49239" z="1" s="M+H+2" />
          <p rt="18.117" x="386.2113" y="668.26" v="5187" z="1" s="M+H+3" />
        </MSPeaks>
      </Spectrum>
    </Compound>
    <Compound algo="FindByMolecularFeature">
      <Location m="360.2149" rt="18.108" y="113296" v="1199137" />
      <Spectrum type="MFE" cpdAlgo="FindByMolecularFeature">
        <MSDetails p="+" />
        <Device type="TimeOfFlight" />
        <MSPeaks>
          <p rt="18.108" x="361.2222" y="113295.91" v="972534" z="1" s="M+H" />
          <p rt="18.107" x="362.2257" y="23546.27" v="195832" z="1" s="M+H+1" />
          <p rt="18.112" x="363.2297" y="3485.91" v="25945" z="1" s="M+H+2" />
          <p rt="18.109" x="364.2324" y="648.21" v="4825" z="1" s="M+H+3" />
        </MSPeaks>
      </Spectrum>
    </Compound>
    <Compound algo="FindByMolecularFeature">
      <Location m="444.3605" rt="18.123" y="52958" v="597726" />
      <Spectrum type="MFE" cpdAlgo="FindByMolecularFeature">
        <MSDetails p="+" />
        <Device type="TimeOfFlight" />
        <MSPeaks>
          <p rt="18.122" x="445.3678" y="52958.36" v="433425" z="1" s="M+H" />
          <p rt="18.128" x="446.3709" y="16064.08" v="135564" z="1" s="M+H+1" />
          <p rt="18.128" x="447.3733" y="3366.53" v="25974" z="1" s="M+H+2" />
          <p rt="18.113" x="448.3697" y="358.13" v="2763" z="1" s="M+H+3" />
        </MSPeaks>
      </Spectrum>
    </Compound>
    <Compound algo="FindByMolecularFeature">
      <Location m="250.2296" rt="18.128" y="97183" v="1298829" />
      <Spectrum type="MFE" cpdAlgo="FindByMolecularFeature">
        <MSDetails p="+" />
        <Device type="TimeOfFlight" />
        <MSPeaks>
          <p rt="18.129" x="251.2368" y="97183.30" v="1099821" z="1" s="M+H" />
          <p rt="18.127" x="252.2399" y="17630.65" v="199007" z="1" s="M+H+1" />
        </MSPeaks>
      </Spectrum>
    </Compound>
    <Compound algo="FindByMolecularFeature">
      <Location m="394.2698" rt="18.154" y="77818" v="1011686" />
      <Spectrum type="MFE" cpdAlgo="FindByMolecularFeature">
        <MSDetails p="+" />
        <Device type="TimeOfFlight" />
        <MSPeaks>
          <p rt="18.153" x="395.2771" y="77818.00" v="752400" z="1" s="M+H" />
          <p rt="18.153" x="396.2807" y="18960.98" v="212224" z="1" s="M+H+1" />
          <p rt="18.169" x="397.2900" y="3973.23" v="47062" z="1" s="M+H+2" />
        </MSPeaks>
      </Spectrum>
    </Compound>
    <Compound algo="FindByMolecularFeature">
      <Location m="354.2772" rt="18.157" y="109377" v="1614162" />
      <Spectrum type="MFE" cpdAlgo="FindByMolecularFeature">
        <MSDetails p="+" />
        <Device type="TimeOfFlight" />
        <MSPeaks>
          <p rt="18.157" x="355.2845" y="109377.33" v="1250073" z="1" s="M+H" />
          <p rt="18.156" x="356.2877" y="26117.03" v="310670" z="1" s="M+H+1" />
          <p rt="18.149" x="357.2911" y="5341.30" v="37872" z="1" s="M+H+2" />
          <p rt="18.163" x="358.2917" y="1309.36" v="15546" z="1" s="M+H+3" />
        </MSPeaks>
      </Spectrum>
    </Compound>
    <Compound algo="FindByMolecularFeature">
      <Location m="318.2173" rt="18.221" y="213031" v="2132909" />
      <Spectrum type="MFE" cpdAlgo="FindByMolecularFeature">
        <MSDetails p="+" />
        <Device type="TimeOfFlight" />
        <MSPeaks>
          <p rt="18.222" x="319.2246" y="213031.19" v="1749238" z="1" s="M+H" />
          <p rt="18.221" x="320.2279" y="43271.10" v="355305" z="1" s="M+H+1" />
          <p rt="18.190" x="321.2348" y="2768.44" v="28366" z="1" s="M+H+2" />
        </MSPeaks>
      </Spectrum>
    </Compound>
    <Compound algo="FindByMolecularFeature">
      <Location m="168.1150" rt="18.223" y="107797" v="945511" />
      <Spectrum type="MFE" cpdAlgo="FindByMolecularFeature">
        <MSDetails p="+" />
        <Device type="TimeOfFlight" />
        <MSPeaks>
          <p rt="18.223" x="169.1223" y="107797.48" v="851395" z="1" s="M+H" />
          <p rt="18.222" x="170.1254" y="12291.51" v="94116" z="1" s="M+H+1" />
        </MSPeaks>
      </Spectrum>
    </Compound>
    <Compound algo="FindByMolecularFeature">
      <Location m="395.1545" rt="18.229" y="50615" v="520210" />
      <Spectrum type="MFE" cpdAlgo="FindByMolecularFeature">
        <MSDetails p="+" />
        <Device type="TimeOfFlight" />
        <MSPeaks>
          <p rt="18.228" x="396.1618" y="50614.69" v="426118" z="1" s="M+H" />
          <p rt="18.231" x="397.1657" y="11715.08" v="94093" z="1" s="M+H+1" />
        </MSPeaks>
      </Spectrum>
    </Compound>
    <Compound algo="FindByMolecularFeature">
      <Location m="227.2252" rt="18.305" y="350642" v="3606580" />
      <Spectrum type="MFE" cpdAlgo="FindByMolecularFeature">
        <MSDetails p="+" />
        <Device type="TimeOfFlight" />
        <MSPeaks>
          <p rt="18.305" x="228.2325" y="350641.88" v="3099135" z="1" s="M+H" />
          <p rt="18.306" x="229.2356" y="54396.02" v="473820" z="1" s="M+H+1" />
          <p rt="18.318" x="230.2433" y="3962.63" v="33624" z="1" s="M+H+2" />
        </MSPeaks>
      </Spectrum>
    </Compound>
    <Compound algo="FindByMolecularFeature">
      <Location m="393.2796" rt="18.348" y="59504" v="545284" />
      <Spectrum type="MFE" cpdAlgo="FindByMolecularFeature">
        <MSDetails p="+" />
        <Device type="TimeOfFlight" />
        <MSPeaks>
          <p rt="18.349" x="394.2869" y="59503.55" v="376101" z="1" s="M+H" />
          <p rt="18.347" x="395.2831" y="30264.05" v="169183" z="1" s="M+H+1" />
        </MSPeaks>
      </Spectrum>
    </Compound>
    <Compound algo="FindByMolecularFeature">
      <Location m="182.1311" rt="18.426" y="1785335" v="14771057" />
      <Spectrum type="MFE" cpdAlgo="FindByMolecularFeature">
        <MSDetails p="+" />
        <Device type="TimeOfFlight" />
        <MSPeaks>
          <p rt="18.426" x="183.1384" y="1785335.13" v="13069282" z="1" s="M+H" />
          <p rt="18.426" x="184.1415" y="211853.73" v="1560250" z="1" s="M+H+1" />
          <p rt="18.424" x="185.1441" y="17987.35" v="125537" z="1" s="M+H+2" />
          <p rt="18.436" x="186.1454" y="1967.35" v="15988" z="1" s="M+H+3" />
        </MSPeaks>
      </Spectrum>
    </Compound>
    <Compound algo="FindByMolecularFeature">
      <Location m="250.2301" rt="18.456" y="1437223" v="19212692" />
      <Spectrum type="MFE" cpdAlgo="FindByMolecularFeature">
        <MSDetails p="+" />
        <Device type="TimeOfFlight" />
        <MSPeaks>
          <p rt="18.456" x="251.2374" y="1437223.13" v="15981896" z="1" s="M+H" />
          <p rt="18.456" x="252.2405" y="262450.81" v="2925449" z="1" s="M+H+1" />
          <p rt="18.451" x="253.2437" y="26912.73" v="291394" z="1" s="M+H+2" />
          <p rt="18.460" x="254.2473" y="1267.60" v="13954" z="1" s="M+H+3" />
        </MSPeaks>
      </Spectrum>
    </Compound>
    <Compound algo="FindByMolecularFeature">
      <Location m="296.2358" rt="18.487" y="2933500" v="44047912" />
      <Spectrum type="MFE" cpdAlgo="FindByMolecularFeature">
        <MSDetails p="+" />
        <Device type="TimeOfFlight" />
        <MSPeaks>
          <p rt="18.487" x="297.2431" y="2933499.75" v="36063380" z="1" sat="true" s="M+H" />
          <p rt="18.487" x="298.2465" y="568749.19" v="6991112" z="1" s="M+H+1" />
          <p rt="18.487" x="299.2490" y="70726.26" v="883709" z="1" s="M+H+2" />
          <p rt="18.489" x="300.2518" y="7167.87" v="95833" z="1" s="M+H+3" />
          <p rt="18.498" x="301.2527" y="1098.09" v="13881" z="1" s="M+H+4" />
        </MSPeaks>
      </Spectrum>
    </Compound>
    <Compound algo="FindByMolecularFeature">
      <Location m="391.1811" rt="18.493" y="142542" v="3376973" />
      <Spectrum type="MFE" cpdAlgo="FindByMolecularFeature">
        <MSDetails p="+" />
        <Device type="TimeOfFlight" />
        <MSPeaks>
          <p rt="18.449" x="196.5982" y="8886.39" v="80567" z="2" s="M+2H" />
          <p rt="18.518" x="197.0988" y="3239.19" v="15507" z="2" s="M+2H+1" />
          <p rt="18.430" x="197.5983" y="3934.29" v="46821" z="2" s="M+2H+2" />
          <p rt="18.491" x="392.1883" y="59186.81" v="773603" z="1" s="M+H" />
          <p rt="18.492" x="393.1916" y="13324.56" v="173911" z="1" s="M+H+1" />
          <p rt="18.499" x="394.1888" y="142541.83" v="1865310" z="1" s="M+H+2" />
          <p rt="18.501" x="395.1920" y="32930.82" v="421255" z="1" s="M+H+3" />
        </MSPeaks>
      </Spectrum>
    </Compound>
    <Compound algo="FindByMolecularFeature">
      <Location m="645.3826" rt="18.494" y="204315" v="3605820" />
      <Spectrum type="MFE" cpdAlgo="FindByMolecularFeature">
        <MSDetails p="+" />
        <Device type="TimeOfFlight" />
        <MSPeaks>
          <p rt="18.495" x="646.3899" y="204315.11" v="1984704" z="1" s="M+H" />
          <p rt="18.494" x="647.3945" y="128151.41" v="1244448" z="1" s="M+H+1" />
          <p rt="18.494" x="648.3982" y="38295.13" v="376668" z="1" s="M+H+2" />
        </MSPeaks>
      </Spectrum>
    </Compound>
    <Compound algo="FindByMolecularFeature">
      <Location m="395.1565" rt="18.496" y="182253" v="2835456" />
      <Spectrum type="MFE" cpdAlgo="FindByMolecularFeature">
        <MSDetails p="+" />
        <Device type="TimeOfFlight" />
        <MSPeaks>
          <p rt="18.497" x="396.1638" y="182252.67" v="2323787" z="1" s="M+H" />
          <p rt="18.493" x="397.1652" y="40223.62" v="511670" z="1" s="M+H+1" />
        </MSPeaks>
      </Spectrum>
    </Compound>
    <Compound algo="FindByMolecularFeature">
      <Location m="648.3906" rt="18.500" y="116312" v="1952015" />
      <Spectrum type="MFE" cpdAlgo="FindByMolecularFeature">
        <MSDetails p="+" />
        <Device type="TimeOfFlight" />
        <MSPeaks>
          <p rt="18.496" x="649.3979" y="116311.52" v="1144908" z="1" s="M+H" />
          <p rt="18.496" x="650.4019" y="46374.15" v="454728" z="1" s="M+H+1" />
          <p rt="18.514" x="651.3958" y="46739.27" v="352379" z="1" s="M+H+2" />
        </MSPeaks>
      </Spectrum>
    </Compound>
    <Compound algo="FindByMolecularFeature">
      <Location m="614.4525" rt="18.520" y="222482" v="3061531" />
      <Spectrum type="MFE" cpdAlgo="FindByMolecularFeature">
        <MSDetails p="+" />
        <Device type="TimeOfFlight" />
        <MSPeaks>
          <p rt="18.523" x="615.4598" y="222481.64" v="1945869" z="1" s="M+H" />
          <p rt="18.520" x="616.4628" y="89370.00" v="836608" z="1" s="M+H+1" />
          <p rt="18.489" x="617.4624" y="22340.02" v="279055" z="1" s="M+H+2" />
        </MSPeaks>
      </Spectrum>
    </Compound>
    <Compound algo="FindByMolecularFeature">
      <Location m="334.1906" rt="18.521" y="68530" v="1068054" />
      <Spectrum type="MFE" cpdAlgo="FindByMolecularFeature">
        <MSDetails p="+" />
        <Device type="TimeOfFlight" />
        <MSPeaks>
          <p rt="18.520" x="335.1979" y="68529.63" v="824709" z="1" s="M+H" />
          <p rt="18.520" x="336.2011" y="13449.01" v="161653" z="1" s="M+H+1" />
          <p rt="18.536" x="337.1985" y="6679.80" v="64232" z="1" s="M+H+2" />
          <p rt="18.521" x="338.2033" y="1351.35" v="17461" z="1" s="M+H+3" />
        </MSPeaks>
      </Spectrum>
    </Compound>
    <Compound algo="FindByMolecularFeature">
      <Location m="318.2177" rt="18.521" y="1771074" v="27060630" />
      <Spectrum type="MFE" cpdAlgo="FindByMolecularFeature">
        <MSDetails p="+" />
        <Device type="TimeOfFlight" />
        <MSPeaks>
          <p rt="18.522" x="319.2250" y="1771073.75" v="21848746" z="1" s="M+H" />
          <p rt="18.521" x="320.2282" y="352069.50" v="4344837" z="1" s="M+H+1" />
          <p rt="18.521" x="321.2311" y="38256.57" v="468780" z="1" s="M+H+2" />
          <p rt="18.520" x="322.2342" y="3146.43" v="39873" z="1" s="M+H+3" />
          <p rt="18.501" x="637.4406" y="10079.29" v="106421" z="1" s="2M+H" />
          <p rt="18.493" x="638.4485" y="4707.51" v="59420" z="1" s="2M+H+1" />
          <p rt="18.531" x="639.4411" y="1285.86" v="13356" z="1" s="2M+H+2" />
        </MSPeaks>
      </Spectrum>
    </Compound>
    <Compound algo="FindByMolecularFeature">
      <Location m="232.2191" rt="18.522" y="245672" v="2338632" />
      <Spectrum type="MFE" cpdAlgo="FindByMolecularFeature">
        <MSDetails p="+" />
        <Device type="TimeOfFlight" />
        <MSPeaks>
          <p rt="18.521" x="233.2264" y="245672.06" v="1883530" z="1" s="M+H" />
          <p rt="18.527" x="234.2296" y="48507.59" v="410369" z="1" s="M+H+1" />
          <p rt="18.526" x="235.2355" y="4624.37" v="44732" z="1" s="M+H+2" />
        </MSPeaks>
      </Spectrum>
    </Compound>
    <Compound algo="FindByMolecularFeature">
      <Location m="278.2252" rt="18.530" y="5094736" v="56143104" />
      <Spectrum type="MFE" cpdAlgo="FindByMolecularFeature">
        <MSDetails p="+" />
        <Device type="TimeOfFlight" />
        <MSPeaks>
          <p rt="18.530" x="279.2325" y="5094736.00" v="46043144" z="1" sat="true" s="M+H" />
          <p rt="18.529" x="280.2359" y="1017437.31" v="9192265" z="1" s="M+H+1" />
          <p rt="18.529" x="281.2390" y="93067.37" v="852480" z="1" s="M+H+2" />
          <p rt="18.524" x="282.2425" y="5297.37" v="55217" z="1" s="M+H+3" />
        </MSPeaks>
      </Spectrum>
    </Compound>
    <Compound algo="FindByMolecularFeature">
      <Location m="134.1095" rt="18.531" y="50257" v="456292" />
      <Spectrum type="MFE" cpdAlgo="FindByMolecularFeature">
        <MSDetails p="+" />
        <Device type="TimeOfFlight" />
        <MSPeaks>
          <p rt="18.532" x="135.1168" y="50256.85" v="412662" z="1" s="M+H" />
          <p rt="18.520" x="136.1193" y="5493.60" v="43630" z="1" s="M+H+1" />
        </MSPeaks>
      </Spectrum>
    </Compound>
    <Compound algo="FindByMolecularFeature">
      <Location m="242.2036" rt="18.540" y="112458" v="1327652" />
      <Spectrum type="MFE" cpdAlgo="FindByMolecularFeature">
        <MSDetails p="+" />
        <Device type="TimeOfFlight" />
        <MSPeaks>
          <p rt="18.541" x="243.2108" y="112458.15" v="1104542" z="1" s="M+H" />
          <p rt="18.540" x="244.2142" y="22655.86" v="223109" z="1" s="M+H+1" />
        </MSPeaks>
      </Spectrum>
    </Compound>
    <Compound algo="FindByMolecularFeature">
      <Location m="260.2144" rt="18.544" y="411333" v="5189617" />
      <Spectrum type="MFE" cpdAlgo="FindByMolecularFeature">
        <MSDetails p="+" />
        <Device type="TimeOfFlight" />
        <MSPeaks>
          <p rt="18.545" x="261.2217" y="411332.59" v="4385400" z="1" s="M+H" />
          <p rt="18.542" x="262.2247" y="77038.30" v="804217" z="1" s="M+H+1" />
        </MSPeaks>
      </Spectrum>
    </Compound>
    <Compound algo="FindByMolecularFeature">
      <Location m="352.2621" rt="18.664" y="674060" v="6239755" />
      <Spectrum type="MFE" cpdAlgo="FindByMolecularFeature">
        <MSDetails p="+" />
        <Device type="TimeOfFlight" />
        <MSPeaks>
          <p rt="18.664" x="353.2694" y="674060.31" v="5000016" z="1" s="M+H" />
          <p rt="18.663" x="354.2722" y="145343.80" v="1079113" z="1" s="M+H+1" />
          <p rt="18.664" x="355.2765" y="17928.09" v="132413" z="1" s="M+H+2" />
          <p rt="18.671" x="356.2816" y="3611.28" v="28213" z="1" s="M+H+3" />
        </MSPeaks>
      </Spectrum>
    </Compound>
    <Compound algo="FindByMolecularFeature">
      <Location m="334.2509" rt="18.664" y="154297" v="1434475" />
      <Spectrum type="MFE" cpdAlgo="FindByMolecularFeature">
        <MSDetails p="+" />
        <Device type="TimeOfFlight" />
        <MSPeaks>
          <p rt="18.664" x="335.2582" y="154297.36" v="1120756" z="1" s="M+H" />
          <p rt="18.665" x="336.2614" y="36432.93" v="276882" z="1" s="M+H+1" />
          <p rt="18.674" x="337.2721" y="6546.88" v="36837" z="1" s="M+H+2" />
        </MSPeaks>
      </Spectrum>
    </Compound>
    <Compound algo="FindByMolecularFeature">
      <Location m="332.1439" rt="18.672" y="61980" v="707186" />
      <Spectrum type="MFE" cpdAlgo="FindByMolecularFeature">
        <MSDetails p="+" />
        <Device type="TimeOfFlight" />
        <MSPeaks>
          <p rt="18.673" x="333.1511" y="61979.79" v="542443" z="1" s="M+H" />
          <p rt="18.671" x="334.1544" y="14002.98" v="120699" z="1" s="M+H+1" />
          <p rt="18.664" x="335.1548" y="5407.12" v="44044" z="1" s="M+H+2" />
        </MSPeaks>
      </Spectrum>
    </Compound>
    <Compound algo="FindByMolecularFeature">
      <Location m="327.2565" rt="18.673" y="100047" v="1075305" />
      <Spectrum type="MFE" cpdAlgo="FindByMolecularFeature">
        <MSDetails p="+" />
        <Device type="TimeOfFlight" />
        <MSPeaks>
          <p rt="18.673" x="328.2638" y="100047.36" v="855460" z="1" s="M+H" />
          <p rt="18.675" x="329.2670" y="24327.49" v="201538" z="1" s="M+H+1" />
          <p rt="18.666" x="330.2699" y="3076.12" v="18307" z="1" s="M+H+2" />
        </MSPeaks>
      </Spectrum>
    </Compound>
    <Compound algo="FindByMolecularFeature">
      <Location m="405.1730" rt="18.674" y="64690" v="904765" />
      <Spectrum type="MFE" cpdAlgo="FindByMolecularFeature">
        <MSDetails p="+" />
        <Device type="TimeOfFlight" />
        <MSPeaks>
          <p rt="18.673" x="203.5971" y="1957.16" v="11359" z="2" s="M+2H" />
          <p rt="18.676" x="406.1801" y="64690.06" v="599397" z="1" s="M+H" />
          <p rt="18.670" x="407.1855" y="26293.35" v="241459" z="1" s="M+H+1" />
          <p rt="18.676" x="408.1891" y="5791.69" v="52549" z="1" s="M+H+2" />
        </MSPeaks>
      </Spectrum>
    </Compound>
    <Compound algo="FindByMolecularFeature">
      <Location m="264.2451" rt="18.759" y="56663" v="425853" />
      <Spectrum type="MFE" cpdAlgo="FindByMolecularFeature">
        <MSDetails p="+" />
        <Device type="TimeOfFlight" />
        <MSPeaks>
          <p rt="18.759" x="265.2524" y="56662.84" v="357372" z="1" s="M+H" />
          <p rt="18.760" x="266.2556" y="10857.68" v="68481" z="1" s="M+H+1" />
        </MSPeaks>
      </Spectrum>
    </Compound>
    <Compound algo="FindByMolecularFeature">
      <Location m="282.2558" rt="18.761" y="72993" v="620520" />
      <Spectrum type="MFE" cpdAlgo="FindByMolecularFeature">
        <MSDetails p="+" />
        <Device type="TimeOfFlight" />
        <MSPeaks>
          <p rt="18.761" x="283.2631" y="72992.54" v="500723" z="1" s="M+H" />
          <p rt="18.759" x="284.2665" y="15170.40" v="105678" z="1" s="M+H+1" />
          <p rt="18.765" x="285.2678" y="2138.93" v="14120" z="1" s="M+H+2" />
        </MSPeaks>
      </Spectrum>
    </Compound>
    <Compound algo="FindByMolecularFeature">
      <Location m="323.2830" rt="18.789" y="536653" v="5466209" />
      <Spectrum type="MFE" cpdAlgo="FindByMolecularFeature">
        <MSDetails p="+" />
        <Device type="TimeOfFlight" />
        <MSPeaks>
          <p rt="18.790" x="324.2903" y="536652.75" v="4345372" z="1" s="M+H" />
          <p rt="18.789" x="325.2933" y="123957.65" v="1001216" z="1" s="M+H+1" />
          <p rt="18.790" x="326.2963" y="15022.70" v="119621" z="1" s="M+H+2" />
        </MSPeaks>
      </Spectrum>
    </Compound>
    <Compound algo="FindByMolecularFeature">
      <Location m="318.2173" rt="18.809" y="194074" v="1378444" />
      <Spectrum type="MFE" cpdAlgo="FindByMolecularFeature">
        <MSDetails p="+" />
        <Device type="TimeOfFlight" />
        <MSPeaks>
          <p rt="18.809" x="319.2246" y="194074.48" v="1134560" z="1" s="M+H" />
          <p rt="18.808" x="320.2278" y="39559.70" v="227873" z="1" s="M+H+1" />
          <p rt="18.815" x="321.2330" y="3409.61" v="16011" z="1" s="M+H+2" />
        </MSPeaks>
      </Spectrum>
    </Compound>
    <Compound algo="FindByMolecularFeature">
      <Location m="296.2355" rt="18.828" y="245945" v="2440840" />
      <Spectrum type="MFE" cpdAlgo="FindByMolecularFeature">
        <MSDetails p="+" />
        <Device type="TimeOfFlight" />
        <MSPeaks>
          <p rt="18.827" x="297.2427" y="245945.16" v="2010993" z="1" s="M+H" />
          <p rt="18.828" x="298.2459" y="48921.76" v="401144" z="1" s="M+H+1" />
          <p rt="18.867" x="299.2493" y="6318.67" v="28704" z="1" s="M+H+2" />
        </MSPeaks>
      </Spectrum>
    </Compound>
    <Compound algo="FindByMolecularFeature">
      <Location m="232.2190" rt="18.831" y="120791" v="1204787" />
      <Spectrum type="MFE" cpdAlgo="FindByMolecularFeature">
        <MSDetails p="+" />
        <Device type="TimeOfFlight" />
        <MSPeaks>
          <p rt="18.831" x="233.2263" y="120790.52" v="983699" z="1" s="M+H" />
          <p rt="18.828" x="234.2295" y="23494.46" v="201919" z="1" s="M+H+1" />
          <p rt="18.820" x="235.2347" y="2511.61" v="19170" z="1" s="M+H+2" />
        </MSPeaks>
      </Spectrum>
    </Compound>
    <Compound algo="FindByMolecularFeature">
      <Location m="599.4614" rt="18.847" y="66042" v="1315568" />
      <Spectrum type="MFE" cpdAlgo="FindByMolecularFeature">
        <MSDetails p="+" />
        <Device type="TimeOfFlight" />
        <MSPeaks>
          <p rt="18.848" x="600.4687" y="66041.78" v="940535" z="1" s="M+H" />
          <p rt="18.849" x="601.4718" y="21903.02" v="320487" z="1" s="M+H+1" />
          <p rt="18.820" x="602.4706" y="6751.49" v="54546" z="1" s="M+H+2" />
        </MSPeaks>
      </Spectrum>
    </Compound>
    <Compound algo="FindByMolecularFeature">
      <Location m="555.4349" rt="18.929" y="92130" v="1869815" />
      <Spectrum type="MFE" cpdAlgo="FindByMolecularFeature">
        <MSDetails p="+" />
        <Device type="TimeOfFlight" />
        <MSPeaks>
          <p rt="18.929" x="556.4422" y="92130.48" v="1322661" z="1" s="M+H" />
          <p rt="18.929" x="557.4453" y="29440.74" v="418453" z="1" s="M+H+1" />
          <p rt="18.938" x="558.4468" y="7744.66" v="111109" z="1" s="M+H+2" />
          <p rt="18.942" x="559.4469" y="1250.20" v="17592" z="1" s="M+H+3" />
        </MSPeaks>
      </Spectrum>
    </Compound>
    <Compound algo="FindByMolecularFeature">
      <Location m="242.2035" rt="18.973" y="52308" v="567784" />
      <Spectrum type="MFE" cpdAlgo="FindByMolecularFeature">
        <MSDetails p="+" />
        <Device type="TimeOfFlight" />
        <MSPeaks>
          <p rt="18.974" x="243.2108" y="52308.38" v="472764" z="1" s="M+H" />
          <p rt="18.971" x="244.2143" y="10477.06" v="95019" z="1" s="M+H+1" />
        </MSPeaks>
      </Spectrum>
    </Compound>
    <Compound algo="FindByMolecularFeature">
      <Location m="260.2143" rt="18.974" y="259212" v="2631453" />
      <Spectrum type="MFE" cpdAlgo="FindByMolecularFeature">
        <MSDetails p="+" />
        <Device type="TimeOfFlight" />
        <MSPeaks>
          <p rt="18.974" x="261.2215" y="259212.08" v="2227601" z="1" s="M+H" />
          <p rt="18.974" x="262.2246" y="46963.52" v="403852" z="1" s="M+H+1" />
        </MSPeaks>
      </Spectrum>
    </Compound>
    <Compound algo="FindByMolecularFeature">
      <Location m="757.4349" rt="18.975" y="92971" v="1271125" />
      <Spectrum type="MFE" cpdAlgo="FindByMolecularFeature">
        <MSDetails p="+" />
        <Device type="TimeOfFlight" />
        <MSPeaks>
          <p rt="18.974" x="379.7269" y="9780.83" v="62037" z="2" s="M+2H" />
          <p rt="18.976" x="758.4418" y="92971.48" v="716826" z="1" s="M+H" />
          <p rt="18.976" x="759.4450" y="46181.13" v="354944" z="1" s="M+H+1" />
          <p rt="18.975" x="760.4480" y="13330.15" v="102638" z="1" s="M+H+2" />
          <p rt="18.967" x="761.4494" y="4441.78" v="34679" z="1" s="M+H+3" />
        </MSPeaks>
      </Spectrum>
    </Compound>
    <Compound algo="FindByMolecularFeature">
      <Location m="352.2622" rt="18.977" y="1197490" v="11471590" />
      <Spectrum type="MFE" cpdAlgo="FindByMolecularFeature">
        <MSDetails p="+" />
        <Device type="TimeOfFlight" />
        <MSPeaks>
          <p rt="18.977" x="353.2695" y="1197490.00" v="9171115" z="1" s="M+H" />
          <p rt="18.978" x="354.2724" y="255292.58" v="1993474" z="1" s="M+H+1" />
          <p rt="18.976" x="355.2758" y="35278.46" v="266739" z="1" s="M+H+2" />
          <p rt="18.976" x="356.2797" y="4935.45" v="40262" z="1" s="M+H+3" />
        </MSPeaks>
      </Spectrum>
    </Compound>
    <Compound algo="FindByMolecularFeature">
      <Location m="334.2509" rt="18.978" y="112106" v="1111726" />
      <Spectrum type="MFE" cpdAlgo="FindByMolecularFeature">
        <MSDetails p="+" />
        <Device type="TimeOfFlight" />
        <MSPeaks>
          <p rt="18.977" x="335.2581" y="112105.52" v="897839" z="1" s="M+H" />
          <p rt="18.979" x="336.2617" y="26570.89" v="213887" z="1" s="M+H+1" />
        </MSPeaks>
      </Spectrum>
    </Compound>
    <Compound algo="FindByMolecularFeature">
      <Location m="758.4426" rt="18.978" y="51559" v="983630" />
      <Spectrum type="MFE" cpdAlgo="FindByMolecularFeature">
        <MSDetails p="+" />
        <Device type="TimeOfFlight" />
        <MSPeaks>
          <p rt="18.973" x="380.2286" y="22720.81" v="158343" z="2" s="M+2H" />
          <p rt="18.975" x="380.7302" y="8976.41" v="65721" z="2" s="M+2H+1" />
          <p rt="18.979" x="381.2295" y="51558.84" v="381327" z="2" s="M+2H+2" />
          <p rt="18.978" x="381.7307" y="24212.55" v="178167" z="2" s="M+2H+3" />
          <p rt="18.980" x="382.2284" y="26898.23" v="200072" z="2" s="M+2H+4" />
        </MSPeaks>
      </Spectrum>
    </Compound>
    <Compound algo="FindByMolecularFeature">
      <Location m="374.2438" rt="18.980" y="319705" v="2941253" />
      <Spectrum type="MFE" cpdAlgo="FindByMolecularFeature">
        <MSDetails p="+" />
        <Device type="TimeOfFlight" />
        <MSPeaks>
          <p rt="18.975" x="188.1252" y="3260.14" v="29315" z="2" s="M+2H" />
          <p rt="18.991" x="188.6233" y="1060.09" v="7475" z="2" s="M+2H+1" />
          <p rt="18.969" x="189.1179" y="2400.23" v="10786" z="2" s="M+2H+2" />
          <p rt="18.980" x="375.2511" y="319705.13" v="2355320" z="1" s="M+H" />
          <p rt="18.980" x="376.2543" y="73172.15" v="538358" z="1" s="M+H+1" />
        </MSPeaks>
      </Spectrum>
    </Compound>
    <Compound algo="FindByMolecularFeature">
      <Location m="705.4396" rt="18.985" y="84483" v="1102667" />
      <Spectrum type="MFE" cpdAlgo="FindByMolecularFeature">
        <MSDetails p="+" />
        <Device type="TimeOfFlight" />
        <MSPeaks>
          <p rt="18.985" x="706.4469" y="84483.23" v="607808" z="1" s="M+H" />
          <p rt="18.984" x="707.4512" y="52095.04" v="373041" z="1" s="M+H+1" />
          <p rt="18.986" x="708.4543" y="16992.88" v="121818" z="1" s="M+H+2" />
        </MSPeaks>
      </Spectrum>
    </Compound>
    <Compound algo="FindByMolecularFeature">
      <Location m="332.1439" rt="18.987" y="78918" v="1208960" />
      <Spectrum type="MFE" cpdAlgo="FindByMolecularFeature">
        <MSDetails p="+" />
        <Device type="TimeOfFlight" />
        <MSPeaks>
          <p rt="18.987" x="333.1511" y="78918.41" v="857354" z="1" s="M+H" />
          <p rt="18.985" x="334.1541" y="17437.86" v="186017" z="1" s="M+H+1" />
          <p rt="18.988" x="335.1534" y="12296.09" v="136025" z="1" s="M+H+2" />
          <p rt="18.985" x="336.1582" y="2694.53" v="29564" z="1" s="M+H+3" />
        </MSPeaks>
      </Spectrum>
    </Compound>
    <Compound algo="FindByMolecularFeature">
      <Location m="246.2348" rt="18.990" y="82376" v="795340" />
      <Spectrum type="MFE" cpdAlgo="FindByMolecularFeature">
        <MSDetails p="+" />
        <Device type="TimeOfFlight" />
        <MSPeaks>
          <p rt="18.990" x="247.2421" y="82376.47" v="647968" z="1" s="M+H" />
          <p rt="18.990" x="248.2452" y="15884.03" v="126753" z="1" s="M+H+1" />
          <p rt="18.981" x="249.2506" y="2137.54" v="20619" z="1" s="M+H+2" />
        </MSPeaks>
      </Spectrum>
    </Compound>
    <Compound algo="FindByMolecularFeature">
      <Location m="264.2454" rt="18.990" y="290539" v="2820267" />
      <Spectrum type="MFE" cpdAlgo="FindByMolecularFeature">
        <MSDetails p="+" />
        <Device type="TimeOfFlight" />
        <MSPeaks>
          <p rt="18.990" x="265.2527" y="290539.03" v="2340821" z="1" s="M+H" />
          <p rt="18.990" x="266.2559" y="53034.15" v="431424" z="1" s="M+H+1" />
          <p rt="18.993" x="267.2627" y="5211.59" v="41893" z="1" s="M+H+2" />
          <p rt="18.942" x="268.2657" y="492.14" v="6129" z="1" s="M+H+3" />
        </MSPeaks>
      </Spectrum>
    </Compound>
    <Compound algo="FindByMolecularFeature">
      <Location m="282.2562" rt="18.991" y="398467" v="3991027" />
      <Spectrum type="MFE" cpdAlgo="FindByMolecularFeature">
        <MSDetails p="+" />
        <Device type="TimeOfFlight" />
        <MSPeaks>
          <p rt="18.991" x="283.2635" y="398466.88" v="3234570" z="1" s="M+H" />
          <p rt="18.990" x="284.2668" y="83759.63" v="666398" z="1" s="M+H+1" />
          <p rt="18.996" x="285.2694" y="10213.17" v="82238" z="1" s="M+H+2" />
          <p rt="18.980" x="286.2716" y="999.38" v="7820" z="1" s="M+H+3" />
        </MSPeaks>
      </Spectrum>
    </Compound>
    <Compound algo="FindByMolecularFeature">
      <Location m="511.4086" rt="19.009" y="115543" v="2244988" />
      <Spectrum type="MFE" cpdAlgo="FindByMolecularFeature">
        <MSDetails p="+" />
        <Device type="TimeOfFlight" />
        <MSPeaks>
          <p rt="19.008" x="512.4159" y="115543.30" v="1667954" z="1" s="M+H" />
          <p rt="19.009" x="513.4191" y="31885.49" v="455565" z="1" s="M+H+1" />
          <p rt="19.016" x="514.4205" y="7277.16" v="104288" z="1" s="M+H+2" />
          <p rt="18.997" x="515.4206" y="1209.67" v="17181" z="1" s="M+H+3" />
        </MSPeaks>
      </Spectrum>
    </Compound>
    <Compound algo="FindByMolecularFeature">
      <Location m="253.2412" rt="19.017" y="990462" v="10431309" />
      <Spectrum type="MFE" cpdAlgo="FindByMolecularFeature">
        <MSDetails p="+" />
        <Device type="TimeOfFlight" />
        <MSPeaks>
          <p rt="19.017" x="254.2485" y="990461.94" v="8721748" z="1" s="M+H" />
          <p rt="19.017" x="255.2512" y="170629.80" v="1499569" z="1" s="M+H+1" />
          <p rt="19.017" x="256.2546" y="18299.92" v="161834" z="1" s="M+H+2" />
          <p rt="19.019" x="257.2567" y="1206.71" v="10226" z="1" s="M+H+3" />
          <p rt="19.030" x="507.4881" y="2284.56" v="15588" z="1" s="2M+H" />
          <p rt="19.036" x="508.4910" y="912.47" v="3378" z="1" s="2M+H+1" />
        </MSPeaks>
      </Spectrum>
    </Compound>
    <Compound algo="FindByMolecularFeature">
      <Location m="498.3684" rt="19.057" y="51026" v="552246" />
      <Spectrum type="MFE" cpdAlgo="FindByMolecularFeature">
        <MSDetails p="+" />
        <Device type="TimeOfFlight" />
        <MSPeaks>
          <p rt="19.057" x="499.3757" y="51026.04" v="398457" z="1" s="M+H" />
          <p rt="19.058" x="500.3792" y="16623.83" v="127718" z="1" s="M+H+1" />
          <p rt="19.055" x="501.3807" y="3460.46" v="26071" z="1" s="M+H+2" />
        </MSPeaks>
      </Spectrum>
    </Compound>
    <Compound algo="FindByMolecularFeature">
      <Location m="467.3824" rt="19.087" y="115748" v="2237891" />
      <Spectrum type="MFE" cpdAlgo="FindByMolecularFeature">
        <MSDetails p="+" />
        <Device type="TimeOfFlight" />
        <MSPeaks>
          <p rt="19.087" x="468.3897" y="115747.80" v="1664186" z="1" s="M+H" />
          <p rt="19.087" x="469.3929" y="32605.57" v="467259" z="1" s="M+H+1" />
          <p rt="19.090" x="470.3940" y="6462.25" v="94852" z="1" s="M+H+2" />
          <p rt="19.085" x="471.3944" y="817.30" v="11593" z="1" s="M+H+3" />
        </MSPeaks>
      </Spectrum>
    </Compound>
    <Compound algo="FindByMolecularFeature">
      <Location m="423.3563" rt="19.154" y="88308" v="1715660" />
      <Spectrum type="MFE" cpdAlgo="FindByMolecularFeature">
        <MSDetails p="+" />
        <Device type="TimeOfFlight" />
        <MSPeaks>
          <p rt="19.152" x="424.3636" y="88308.23" v="1264777" z="1" s="M+H" />
          <p rt="19.161" x="425.3670" y="25934.26" v="379504" z="1" s="M+H+1" />
          <p rt="19.164" x="426.3676" y="4964.61" v="71379" z="1" s="M+H+2" />
        </MSPeaks>
      </Spectrum>
    </Compound>
    <Compound algo="FindByMolecularFeature">
      <Location m="365.2931" rt="19.184" y="136644" v="1417065" />
      <Spectrum type="MFE" cpdAlgo="FindByMolecularFeature">
        <MSDetails p="+" />
        <Device type="TimeOfFlight" />
        <MSPeaks>
          <p rt="19.184" x="366.3004" y="136643.64" v="1089329" z="1" s="M+H" />
          <p rt="19.182" x="367.3034" y="35234.44" v="281191" z="1" s="M+H+1" />
          <p rt="19.181" x="368.3067" y="5663.20" v="46545" z="1" s="M+H+2" />
        </MSPeaks>
      </Spectrum>
    </Compound>
    <Compound algo="FindByMolecularFeature">
      <Location m="326.2223" rt="19.215" y="53214" v="595037" />
      <Spectrum type="MFE" cpdAlgo="FindByMolecularFeature">
        <MSDetails p="+" />
        <Device type="TimeOfFlight" />
        <MSPeaks>
          <p rt="19.215" x="327.2296" y="53213.58" v="474160" z="1" s="M+H" />
          <p rt="19.218" x="328.2336" y="11834.91" v="106182" z="1" s="M+H+1" />
          <p rt="19.201" x="329.2333" y="2271.05" v="14695" z="1" s="M+H+2" />
        </MSPeaks>
      </Spectrum>
    </Compound>
    <Compound algo="FindByMolecularFeature">
      <Location m="241.2406" rt="19.263" y="72215" v="553227" />
      <Spectrum type="MFE" cpdAlgo="FindByMolecularFeature">
        <MSDetails p="+" />
        <Device type="TimeOfFlight" />
        <MSPeaks>
          <p rt="19.262" x="242.2479" y="72214.65" v="473694" z="1" s="M+H" />
          <p rt="19.266" x="243.2509" y="12191.52" v="79532" z="1" s="M+H+1" />
        </MSPeaks>
      </Spectrum>
    </Compound>
    <Compound algo="FindByMolecularFeature">
      <Location m="241.2406" rt="19.403" y="64163" v="641169" />
      <Spectrum type="MFE" cpdAlgo="FindByMolecularFeature">
        <MSDetails p="+" />
        <Device type="TimeOfFlight" />
        <MSPeaks>
          <p rt="19.403" x="242.2479" y="64163.18" v="548661" z="1" s="M+H" />
          <p rt="19.404" x="243.2509" y="11097.45" v="92508" z="1" s="M+H+1" />
        </MSPeaks>
      </Spectrum>
    </Compound>
    <Compound algo="FindByMolecularFeature">
      <Location m="430.3450" rt="19.451" y="142142" v="1480119" />
      <Spectrum type="MFE" cpdAlgo="FindByMolecularFeature">
        <MSDetails p="+" />
        <Device type="TimeOfFlight" />
        <MSPeaks>
          <p rt="19.452" x="431.3523" y="142141.56" v="1076686" z="1" s="M+H" />
          <p rt="19.448" x="432.3553" y="43636.10" v="331431" z="1" s="M+H+1" />
          <p rt="19.453" x="433.3579" y="8105.02" v="62746" z="1" s="M+H+2" />
          <p rt="19.468" x="434.3600" y="1286.94" v="9256" z="1" s="M+H+3" />
        </MSPeaks>
      </Spectrum>
    </Compound>
    <Compound algo="FindByMolecularFeature">
      <Location m="452.3271" rt="19.453" y="133554" v="1496360" />
      <Spectrum type="MFE" cpdAlgo="FindByMolecularFeature">
        <MSDetails p="+" />
        <Device type="TimeOfFlight" />
        <MSPeaks>
          <p rt="19.453" x="453.3344" y="133553.67" v="1075855" z="1" s="M+H" />
          <p rt="19.455" x="454.3375" y="41381.77" v="334319" z="1" s="M+H+1" />
          <p rt="19.447" x="455.3455" y="9486.09" v="61685" z="1" s="M+H+2" />
          <p rt="19.501" x="456.3522" y="2085.24" v="24502" z="1" s="M+H+3" />
        </MSPeaks>
      </Spectrum>
    </Compound>
    <Compound algo="FindByMolecularFeature">
      <Location m="339.2775" rt="19.471" y="87846" v="791306" />
      <Spectrum type="MFE" cpdAlgo="FindByMolecularFeature">
        <MSDetails p="+" />
        <Device type="TimeOfFlight" />
        <MSPeaks>
          <p rt="19.471" x="340.2847" y="87846.08" v="664219" z="1" s="M+H" />
          <p rt="19.470" x="341.2877" y="16915.91" v="112348" z="1" s="M+H+1" />
          <p rt="19.476" x="342.2915" y="2399.76" v="14738" z="1" s="M+H+2" />
        </MSPeaks>
      </Spectrum>
    </Compound>
    <Compound algo="FindByMolecularFeature">
      <Location m="280.2402" rt="19.494" y="82222" v="749619" />
      <Spectrum type="MFE" cpdAlgo="FindByMolecularFeature">
        <MSDetails p="+" />
        <Device type="TimeOfFlight" />
        <MSPeaks>
          <p rt="19.494" x="281.2475" y="82222.27" v="619364" z="1" s="M+H" />
          <p rt="19.496" x="282.2512" y="17291.64" v="130255" z="1" s="M+H+1" />
        </MSPeaks>
      </Spectrum>
    </Compound>
    <Compound algo="FindByMolecularFeature">
      <Location m="617.4206" rt="19.693" y="70494" v="948198" />
      <Spectrum type="MFE" cpdAlgo="FindByMolecularFeature">
        <MSDetails p="+" />
        <Device type="TimeOfFlight" />
        <MSPeaks>
          <p rt="19.710" x="618.4279" y="70493.63" v="756762" z="1" s="M+H" />
          <p rt="19.662" x="619.4313" y="31435.47" v="151409" z="1" s="M+H+1" />
          <p rt="19.666" x="620.4346" y="7435.64" v="40027" z="1" s="M+H+2" />
        </MSPeaks>
      </Spectrum>
    </Compound>
    <Compound algo="FindByMolecularFeature">
      <Location m="320.2329" rt="19.741" y="95070" v="855906" />
      <Spectrum type="MFE" cpdAlgo="FindByMolecularFeature">
        <MSDetails p="+" />
        <Device type="TimeOfFlight" />
        <MSPeaks>
          <p rt="19.741" x="321.2402" y="95069.67" v="709998" z="1" s="M+H" />
          <p rt="19.740" x="322.2440" y="19564.05" v="145908" z="1" s="M+H+1" />
        </MSPeaks>
      </Spectrum>
    </Compound>
    <Compound algo="FindByMolecularFeature">
      <Location m="298.2510" rt="19.749" y="58824" v="694151" />
      <Spectrum type="MFE" cpdAlgo="FindByMolecularFeature">
        <MSDetails p="+" />
        <Device type="TimeOfFlight" />
        <MSPeaks>
          <p rt="19.748" x="299.2583" y="58824.50" v="505853" z="1" s="M+H" />
          <p rt="19.745" x="300.2620" y="12253.19" v="106026" z="1" s="M+H+1" />
          <p rt="19.781" x="301.2623" y="1683.51" v="13888" z="1" s="M+H+2" />
          <p rt="19.768" x="597.5079" y="3462.90" v="23665" z="1" s="2M+H" />
          <p rt="19.769" x="598.5087" y="1978.06" v="10527" z="1" s="2M+H+1" />
        </MSPeaks>
      </Spectrum>
    </Compound>
    <Compound algo="FindByMolecularFeature">
      <Location m="339.2782" rt="19.768" y="752866" v="7500325" />
      <Spectrum type="MFE" cpdAlgo="FindByMolecularFeature">
        <MSDetails p="+" />
        <Device type="TimeOfFlight" />
        <MSPeaks>
          <p rt="19.769" x="340.2855" y="752865.94" v="5960043" z="1" s="M+H" />
          <p rt="19.768" x="341.2882" y="169415.30" v="1342689" z="1" s="M+H+1" />
          <p rt="19.771" x="342.2907" y="21531.42" v="173997" z="1" s="M+H+2" />
          <p rt="19.764" x="343.2933" y="2958.46" v="23596" z="1" s="M+H+3" />
        </MSPeaks>
      </Spectrum>
    </Compound>
    <Compound algo="FindByMolecularFeature">
      <Location m="279.2568" rt="19.869" y="1054917" v="10239346" />
      <Spectrum type="MFE" cpdAlgo="FindByMolecularFeature">
        <MSDetails p="+" />
        <Device type="TimeOfFlight" />
        <MSPeaks>
          <p rt="19.869" x="280.2641" y="1054917.25" v="8246910" z="1" s="M+H" />
          <p rt="19.871" x="281.2659" y="227594.88" v="1808248" z="1" s="M+H+1" />
          <p rt="19.869" x="282.2679" y="25026.18" v="184188" z="1" s="M+H+2" />
        </MSPeaks>
      </Spectrum>
    </Compound>
    <Compound algo="FindByMolecularFeature">
      <Location m="268.1312" rt="19.949" y="72921" v="748498" />
      <Spectrum type="MFE" cpdAlgo="FindByMolecularFeature">
        <MSDetails p="+" />
        <Device type="TimeOfFlight" />
        <MSPeaks>
          <p rt="19.949" x="269.1384" y="72920.53" v="647686" z="1" s="M+H" />
          <p rt="19.949" x="270.1417" y="10803.29" v="88242" z="1" s="M+H+1" />
          <p rt="19.951" x="271.1463" y="2072.07" v="12570" z="1" s="M+H+2" />
        </MSPeaks>
      </Spectrum>
    </Compound>
    <Compound algo="FindByMolecularFeature">
      <Location m="328.1528" rt="19.949" y="1618030" v="15749092" />
      <Spectrum type="MFE" cpdAlgo="FindByMolecularFeature">
        <MSDetails p="+" />
        <Device type="TimeOfFlight" />
        <MSPeaks>
          <p rt="19.949" x="329.1601" y="1618029.50" v="12820572" z="1" s="M+H" />
          <p rt="19.951" x="330.1632" y="281575.28" v="2474672" z="1" s="M+H+1" />
          <p rt="19.948" x="331.1653" y="44482.23" v="393262" z="1" s="M+H+2" />
          <p rt="19.951" x="332.1682" y="5857.78" v="60586" z="1" s="M+H+3" />
        </MSPeaks>
      </Spectrum>
    </Compound>
    <Compound algo="FindByMolecularFeature">
      <Location m="424.1365" rt="19.949" y="86776" v="820099" />
      <Spectrum type="MFE" cpdAlgo="FindByMolecularFeature">
        <MSDetails p="+" />
        <Device type="TimeOfFlight" />
        <MSPeaks>
          <p rt="19.950" x="213.0755" y="86776.05" v="745067" z="2" s="M+2H" />
          <p rt="19.932" x="213.5757" y="1240.33" v="5296" z="2" s="M+2H+1" />
          <p rt="19.951" x="214.0808" y="8358.06" v="69735" z="2" s="M+2H+2" />
        </MSPeaks>
      </Spectrum>
    </Compound>
    <Compound algo="FindByMolecularFeature">
      <Location m="360.2154" rt="19.950" y="545377" v="5496780" />
      <Spectrum type="MFE" cpdAlgo="FindByMolecularFeature">
        <MSDetails p="+" />
        <Device type="TimeOfFlight" />
        <MSPeaks>
          <p rt="19.949" x="361.2227" y="545376.69" v="4454158" z="1" s="M+H" />
          <p rt="19.951" x="362.2257" y="107556.77" v="897889" z="1" s="M+H+1" />
          <p rt="19.950" x="363.2284" y="16088.74" v="124077" z="1" s="M+H+2" />
          <p rt="19.955" x="364.2285" y="2678.44" v="20656" z="1" s="M+H+3" />
        </MSPeaks>
      </Spectrum>
    </Compound>
    <Compound algo="FindByMolecularFeature">
      <Location m="184.0735" rt="19.950" y="119309" v="1184923" />
      <Spectrum type="MFE" cpdAlgo="FindByMolecularFeature">
        <MSDetails p="+" />
        <Device type="TimeOfFlight" />
        <MSPeaks>
          <p rt="19.949" x="185.0808" y="119309.38" v="1041264" z="1" s="M+H" />
          <p rt="19.952" x="186.0845" y="12772.08" v="129946" z="1" s="M+H+1" />
          <p rt="19.959" x="187.0880" y="2113.93" v="13713" z="1" s="M+H+2" />
        </MSPeaks>
      </Spectrum>
    </Compound>
    <Compound algo="FindByMolecularFeature">
      <Location m="216.0268" rt="19.950" y="88311" v="858661" />
      <Spectrum type="MFE" cpdAlgo="FindByMolecularFeature">
        <MSDetails p="+" />
        <Device type="TimeOfFlight" />
        <MSPeaks>
          <p rt="19.950" x="217.0341" y="88311.28" v="772311" z="1" s="M+H" />
          <p rt="19.952" x="218.0374" y="8146.24" v="75324" z="1" s="M+H+1" />
          <p rt="19.951" x="219.0396" y="1545.24" v="11025" z="1" s="M+H+2" />
        </MSPeaks>
      </Spectrum>
    </Compound>
    <Compound algo="FindByMolecularFeature">
      <Location m="156.0058" rt="19.950" y="75434" v="713954" />
      <Spectrum type="MFE" cpdAlgo="FindByMolecularFeature">
        <MSDetails p="+" />
        <Device type="TimeOfFlight" />
        <MSPeaks>
          <p rt="19.951" x="157.0130" y="75434.31" v="663513" z="1" s="M+H" />
          <p rt="19.948" x="158.0155" y="6376.26" v="42034" z="1" s="M+H+1" />
          <p rt="19.940" x="159.0181" y="1870.73" v="8407" z="1" s="M+H+2" />
        </MSPeaks>
      </Spectrum>
    </Compound>
    <Compound algo="FindByMolecularFeature">
      <Location m="128.0110" rt="19.950" y="96154" v="845187" />
      <Spectrum type="MFE" cpdAlgo="FindByMolecularFeature">
        <MSDetails p="+" />
        <Device type="TimeOfFlight" />
        <MSPeaks>
          <p rt="19.951" x="129.0183" y="96154.06" v="792773" z="1" s="M+H" />
          <p rt="19.949" x="130.0210" y="5993.31" v="47837" z="1" s="M+H+1" />
          <p rt="19.937" x="131.0222" y="1206.06" v="4576" z="1" s="M+H+2" />
        </MSPeaks>
      </Spectrum>
    </Compound>
    <Compound algo="FindByMolecularFeature">
      <Location m="258.1468" rt="19.950" y="158678" v="1641447" />
      <Spectrum type="MFE" cpdAlgo="FindByMolecularFeature">
        <MSDetails p="+" />
        <Device type="TimeOfFlight" />
        <MSPeaks>
          <p rt="19.950" x="259.1541" y="158678.16" v="1434978" z="1" s="M+H" />
          <p rt="19.953" x="260.1574" y="21218.51" v="178166" z="1" s="M+H+1" />
          <p rt="19.956" x="261.1592" y="3363.71" v="28304" z="1" s="M+H+2" />
        </MSPeaks>
      </Spectrum>
    </Compound>
    <Compound algo="FindByMolecularFeature">
      <Location m="272.0898" rt="19.951" y="214152" v="2304936" />
      <Spectrum type="MFE" cpdAlgo="FindByMolecularFeature">
        <MSDetails p="+" />
        <Device type="TimeOfFlight" />
        <MSPeaks>
          <p rt="19.951" x="273.0971" y="214152.45" v="1999452" z="1" s="M+H" />
          <p rt="19.951" x="274.1002" y="29765.38" v="256895" z="1" s="M+H+1" />
          <p rt="19.954" x="275.1024" y="5153.85" v="43520" z="1" s="M+H+2" />
          <p rt="19.965" x="276.1048" y="600.25" v="5068" z="1" s="M+H+3" />
        </MSPeaks>
      </Spectrum>
    </Compound>
    <Compound algo="FindByMolecularFeature">
      <Location m="402.2262" rt="19.951" y="5562274" v="65402916" />
      <Spectrum type="MFE" cpdAlgo="FindByMolecularFeature">
        <MSDetails p="+" />
        <Device type="TimeOfFlight" />
        <MSPeaks>
          <p rt="19.951" x="403.2335" y="5562273.50" v="51647128" z="1" sat="true" s="M+H" />
          <p rt="19.951" x="404.2370" y="1234742.13" v="11606729" z="1" s="M+H+1" />
          <p rt="19.950" x="405.2390" y="208210.94" v="1858604" z="1" s="M+H+2" />
          <p rt="19.950" x="406.2414" y="28685.71" v="260849" z="1" s="M+H+3" />
          <p rt="19.951" x="407.2448" y="3530.24" v="29609" z="1" s="M+H+4" />
        </MSPeaks>
      </Spectrum>
    </Compound>
    <Compound algo="FindByMolecularFeature">
      <Location m="299.2823" rt="19.954" y="73770" v="878400" />
      <Spectrum type="MFE" cpdAlgo="FindByMolecularFeature">
        <MSDetails p="+" />
        <Device type="TimeOfFlight" />
        <MSPeaks>
          <p rt="19.954" x="300.2896" y="73769.94" v="727343" z="1" s="M+H" />
          <p rt="19.958" x="301.2931" y="13692.58" v="133129" z="1" s="M+H+1" />
          <p rt="19.946" x="302.2955" y="1951.74" v="17927" z="1" s="M+H+2" />
        </MSPeaks>
      </Spectrum>
    </Compound>
    <Compound algo="FindByMolecularFeature">
      <Location m="440.1818" rt="19.958" y="370122" v="5265957" />
      <Spectrum type="MFE" cpdAlgo="FindByMolecularFeature">
        <MSDetails p="+" />
        <Device type="TimeOfFlight" />
        <MSPeaks>
          <p rt="19.958" x="441.1891" y="370121.59" v="3901416" z="1" s="M+H" />
          <p rt="19.959" x="442.1922" y="83909.75" v="905759" z="1" s="M+H+1" />
          <p rt="19.958" x="443.1900" y="36776.65" v="382377" z="1" s="M+H+2" />
          <p rt="19.959" x="444.1924" y="7818.85" v="76405" z="1" s="M+H+3" />
        </MSPeaks>
      </Spectrum>
    </Compound>
    <Compound algo="FindByMolecularFeature">
      <Location m="826.4341" rt="19.960" y="1015129" v="14078856" />
      <Spectrum type="MFE" cpdAlgo="FindByMolecularFeature">
        <MSDetails p="+" />
        <Device type="TimeOfFlight" />
        <MSPeaks>
          <p rt="19.953" x="414.2197" y="2047.28" v="16165" z="2" s="M+2H" />
          <p rt="19.940" x="414.7219" y="1444.00" v="3971" z="2" s="M+2H+1" />
          <p rt="19.960" x="827.4414" y="1015128.81" v="8727987" z="1" s="M+H" />
          <p rt="19.959" x="828.4444" y="462133.81" v="3977661" z="1" s="M+H+1" />
          <p rt="19.959" x="829.4464" y="126289.98" v="1086664" z="1" s="M+H+2" />
          <p rt="19.957" x="830.4486" y="25565.93" v="219504" z="1" s="M+H+3" />
          <p rt="19.961" x="831.4509" y="4747.75" v="39899" z="1" s="M+H+4" />
          <p rt="19.943" x="832.4547" y="833.54" v="7005" z="1" s="M+H+5" />
        </MSPeaks>
      </Spectrum>
    </Compound>
    <Compound algo="FindByMolecularFeature">
      <Location m="424.2081" rt="19.963" y="3326728" v="47959452" />
      <Spectrum type="MFE" cpdAlgo="FindByMolecularFeature">
        <MSDetails p="+" />
        <Device type="TimeOfFlight" />
        <MSPeaks>
          <p rt="19.964" x="425.2154" y="3326727.75" v="38446488" z="1" sat="true" s="M+H" />
          <p rt="19.963" x="426.2190" y="695337.06" v="7986573" z="1" s="M+H+1" />
          <p rt="19.962" x="427.2208" y="116338.10" v="1327806" z="1" s="M+H+2" />
          <p rt="19.962" x="428.2233" y="15341.61" v="175282" z="1" s="M+H+3" />
          <p rt="19.966" x="429.2237" y="2047.47" v="23304" z="1" s="M+H+4" />
        </MSPeaks>
      </Spectrum>
    </Compound>
    <Compound algo="FindByMolecularFeature">
      <Location m="447.2834" rt="19.972" y="84365" v="1440396" />
      <Spectrum type="MFE" cpdAlgo="FindByMolecularFeature">
        <MSDetails p="+" />
        <Device type="TimeOfFlight" />
        <MSPeaks>
          <p rt="19.968" x="448.2907" y="84364.87" v="1069347" z="1" s="M+H" />
          <p rt="19.986" x="449.2937" y="22322.87" v="318159" z="1" s="M+H+1" />
          <p rt="19.976" x="450.2992" y="4237.15" v="52890" z="1" s="M+H+2" />
        </MSPeaks>
      </Spectrum>
    </Compound>
    <Compound algo="FindByMolecularFeature">
      <Location m="339.2778" rt="19.975" y="381629" v="4029293" />
      <Spectrum type="MFE" cpdAlgo="FindByMolecularFeature">
        <MSDetails p="+" />
        <Device type="TimeOfFlight" />
        <MSPeaks>
          <p rt="19.976" x="340.2851" y="381629.41" v="3224005" z="1" s="M+H" />
          <p rt="19.975" x="341.2880" y="84167.36" v="708797" z="1" s="M+H+1" />
          <p rt="19.972" x="342.2908" y="10084.84" v="81488" z="1" s="M+H+2" />
          <p rt="19.963" x="343.2938" y="1620.82" v="15004" z="1" s="M+H+3" />
        </MSPeaks>
      </Spectrum>
    </Compound>
    <Compound algo="FindByMolecularFeature">
      <Location m="617.4206" rt="19.985" y="66619" v="820598" />
      <Spectrum type="MFE" cpdAlgo="FindByMolecularFeature">
        <MSDetails p="+" />
        <Device type="TimeOfFlight" />
        <MSPeaks>
          <p rt="19.985" x="618.4279" y="66618.58" v="505199" z="1" s="M+H" />
          <p rt="19.987" x="619.4318" y="31597.41" v="239159" z="1" s="M+H+1" />
          <p rt="19.985" x="620.4355" y="8091.64" v="64284" z="1" s="M+H+2" />
          <p rt="19.936" x="621.4340" y="1426.99" v="11956" z="1" s="M+H+3" />
        </MSPeaks>
      </Spectrum>
    </Compound>
    <Compound algo="FindByMolecularFeature">
      <Location m="657.5027" rt="20.132" y="79760" v="2000365" />
      <Spectrum type="MFE" cpdAlgo="FindByMolecularFeature">
        <MSDetails p="+" />
        <Device type="TimeOfFlight" />
        <MSPeaks>
          <p rt="20.132" x="658.5100" y="79760.26" v="1340670" z="1" s="M+H" />
          <p rt="20.130" x="659.5133" y="29458.21" v="521189" z="1" s="M+H+1" />
          <p rt="20.143" x="660.5146" y="7770.35" v="115806" z="1" s="M+H+2" />
          <p rt="20.130" x="661.5127" y="1481.28" v="22699" z="1" s="M+H+3" />
        </MSPeaks>
      </Spectrum>
    </Compound>
    <Compound algo="FindByMolecularFeature">
      <Location m="376.2592" rt="20.167" y="163087" v="1428830" />
      <Spectrum type="MFE" cpdAlgo="FindByMolecularFeature">
        <MSDetails p="+" />
        <Device type="TimeOfFlight" />
        <MSPeaks>
          <p rt="20.167" x="377.2664" y="163086.69" v="1135896" z="1" s="M+H" />
          <p rt="20.166" x="378.2696" y="36077.34" v="254156" z="1" s="M+H+1" />
          <p rt="20.169" x="379.2738" y="6127.72" v="38778" z="1" s="M+H+2" />
        </MSPeaks>
      </Spectrum>
    </Compound>
    <Compound algo="FindByMolecularFeature">
      <Location m="764.4748" rt="20.168" y="84570" v="811520" />
      <Spectrum type="MFE" cpdAlgo="FindByMolecularFeature">
        <MSDetails p="+" />
        <Device type="TimeOfFlight" />
        <MSPeaks>
          <p rt="20.169" x="383.2447" y="84569.86" v="564992" z="2" s="M+2H" />
          <p rt="20.166" x="383.7464" y="37137.42" v="246528" z="2" s="M+2H+1" />
        </MSPeaks>
      </Spectrum>
    </Compound>
    <Compound algo="FindByMolecularFeature">
      <Location m="336.2669" rt="20.169" y="411181" v="4012319" />
      <Spectrum type="MFE" cpdAlgo="FindByMolecularFeature">
        <MSDetails p="+" />
        <Device type="TimeOfFlight" />
        <MSPeaks>
          <p rt="20.169" x="337.2742" y="411180.63" v="3181293" z="1" s="M+H" />
          <p rt="20.169" x="338.2774" y="94489.91" v="733574" z="1" s="M+H+1" />
          <p rt="20.165" x="339.2817" y="12479.14" v="97452" z="1" s="M+H+2" />
        </MSPeaks>
      </Spectrum>
    </Compound>
    <Compound algo="FindByMolecularFeature">
      <Location m="761.4663" rt="20.169" y="91499" v="1146999" />
      <Spectrum type="MFE" cpdAlgo="FindByMolecularFeature">
        <MSDetails p="+" />
        <Device type="TimeOfFlight" />
        <MSPeaks>
          <p rt="20.169" x="381.7437" y="7067.88" v="49414" z="2" s="M+2H" />
          <p rt="20.169" x="762.4731" y="91498.98" v="654464" z="1" s="M+H" />
          <p rt="20.168" x="763.4764" y="43080.25" v="308426" z="1" s="M+H+1" />
          <p rt="20.170" x="764.4794" y="13170.26" v="93417" z="1" s="M+H+2" />
          <p rt="20.166" x="765.4813" y="5693.71" v="41278" z="1" s="M+H+3" />
        </MSPeaks>
      </Spectrum>
    </Compound>
    <Compound algo="FindByMolecularFeature">
      <Location m="354.2774" rt="20.170" y="386513" v="3912622" />
      <Spectrum type="MFE" cpdAlgo="FindByMolecularFeature">
        <MSDetails p="+" />
        <Device type="TimeOfFlight" />
        <MSPeaks>
          <p rt="20.170" x="355.2847" y="386512.75" v="3103249" z="1" s="M+H" />
          <p rt="20.171" x="356.2878" y="86069.31" v="693721" z="1" s="M+H+1" />
          <p rt="20.165" x="357.2905" y="13288.12" v="104760" z="1" s="M+H+2" />
          <p rt="20.144" x="358.2941" y="1304.53" v="10891" z="1" s="M+H+3" />
        </MSPeaks>
      </Spectrum>
    </Compound>
    <Compound algo="FindByMolecularFeature">
      <Location m="244.2190" rt="20.173" y="135505" v="1306177" />
      <Spectrum type="MFE" cpdAlgo="FindByMolecularFeature">
        <MSDetails p="+" />
        <Device type="TimeOfFlight" />
        <MSPeaks>
          <p rt="20.183" x="123.1160" y="4298.81" v="38277" z="2" s="M+2H" />
          <p rt="20.173" x="245.2263" y="135504.86" v="1039172" z="1" s="M+H" />
          <p rt="20.172" x="246.2295" y="25360.24" v="190843" z="1" s="M+H+1" />
          <p rt="20.179" x="247.2354" y="4447.19" v="35359" z="1" s="M+H+2" />
          <p rt="20.159" x="248.2397" y="344.18" v="2526" z="1" s="M+H+3" />
        </MSPeaks>
      </Spectrum>
    </Compound>
    <Compound algo="FindByMolecularFeature">
      <Location m="408.1950" rt="20.177" y="60506" v="1547965" />
      <Spectrum type="MFE" cpdAlgo="FindByMolecularFeature">
        <MSDetails p="+" />
        <Device type="TimeOfFlight" />
        <MSPeaks>
          <p rt="20.171" x="205.1055" y="4367.13" v="40323" z="2" s="M+2H" />
          <p rt="20.171" x="205.6067" y="1280.43" v="9094" z="2" s="M+2H+1" />
          <p rt="20.183" x="206.1078" y="9594.82" v="91475" z="2" s="M+2H+2" />
          <p rt="20.147" x="206.6078" y="1378.58" v="11518" z="2" s="M+2H+3" />
          <p rt="20.143" x="207.1073" y="1542.17" v="10273" z="2" s="M+2H+4" />
          <p rt="20.176" x="409.2022" y="35727.20" v="342983" z="1" s="M+H" />
          <p rt="20.175" x="410.2059" y="9280.55" v="88188" z="1" s="M+H+1" />
          <p rt="20.179" x="411.2041" y="60506.43" v="584903" z="1" s="M+H+2" />
          <p rt="20.181" x="412.2077" y="14990.26" v="144505" z="1" s="M+H+3" />
          <p rt="20.178" x="413.2006" y="22979.92" v="224702" z="1" s="M+H+4" />
        </MSPeaks>
      </Spectrum>
    </Compound>
    <Compound algo="FindByMolecularFeature">
      <Location m="334.1595" rt="20.180" y="56477" v="801373" />
      <Spectrum type="MFE" cpdAlgo="FindByMolecularFeature">
        <MSDetails p="+" />
        <Device type="TimeOfFlight" />
        <MSPeaks>
          <p rt="20.181" x="335.1668" y="56476.93" v="601140" z="1" s="M+H" />
          <p rt="20.178" x="336.1704" y="11630.07" v="124253" z="1" s="M+H+1" />
          <p rt="20.172" x="337.1703" y="5676.09" v="75980" z="1" s="M+H+2" />
        </MSPeaks>
      </Spectrum>
    </Compound>
    <Compound algo="FindByMolecularFeature">
      <Location m="613.4768" rt="20.228" y="129561" v="3049743" />
      <Spectrum type="MFE" cpdAlgo="FindByMolecularFeature">
        <MSDetails p="+" />
        <Device type="TimeOfFlight" />
        <MSPeaks>
          <p rt="20.229" x="614.4840" y="129561.22" v="2180133" z="1" s="M+H" />
          <p rt="20.227" x="615.4873" y="43615.95" v="683570" z="1" s="M+H+1" />
          <p rt="20.225" x="616.4894" y="10840.76" v="149125" z="1" s="M+H+2" />
          <p rt="20.242" x="617.4916" y="2438.69" v="36915" z="1" s="M+H+3" />
        </MSPeaks>
      </Spectrum>
    </Compound>
    <Compound algo="FindByMolecularFeature">
      <Location m="279.2563" rt="20.238" y="121981" v="1778068" />
      <Spectrum type="MFE" cpdAlgo="FindByMolecularFeature">
        <MSDetails p="+" />
        <Device type="TimeOfFlight" />
        <MSPeaks>
          <p rt="20.240" x="280.2636" y="121980.65" v="1421695" z="1" s="M+H" />
          <p rt="20.234" x="281.2648" y="29983.22" v="315494" z="1" s="M+H+1" />
          <p rt="20.210" x="282.2700" y="3253.70" v="40878" z="1" s="M+H+2" />
        </MSPeaks>
      </Spectrum>
    </Compound>
    <Compound algo="FindByMolecularFeature">
      <Location m="601.4258" rt="20.331" y="101460" v="1222583" />
      <Spectrum type="MFE" cpdAlgo="FindByMolecularFeature">
        <MSDetails p="+" />
        <Device type="TimeOfFlight" />
        <MSPeaks>
          <p rt="20.331" x="602.4331" y="101459.84" v="790862" z="1" s="M+H" />
          <p rt="20.329" x="603.4358" y="43283.79" v="346090" z="1" s="M+H+1" />
          <p rt="20.333" x="604.4392" y="10242.10" v="80308" z="1" s="M+H+2" />
          <p rt="20.349" x="605.4396" y="707.01" v="5323" z="1" s="M+H+3" />
        </MSPeaks>
      </Spectrum>
    </Compound>
    <Compound algo="FindByMolecularFeature">
      <Location m="569.4506" rt="20.332" y="190652" v="4053257" />
      <Spectrum type="MFE" cpdAlgo="FindByMolecularFeature">
        <MSDetails p="+" />
        <Device type="TimeOfFlight" />
        <MSPeaks>
          <p rt="20.328" x="570.4579" y="190651.84" v="3079593" z="1" s="M+H" />
          <p rt="20.346" x="571.4608" y="61036.85" v="733617" z="1" s="M+H+1" />
          <p rt="20.318" x="572.4620" y="14762.93" v="240046" z="1" s="M+H+2" />
        </MSPeaks>
      </Spectrum>
    </Compound>
    <Compound algo="FindByMolecularFeature">
      <Location m="267.2563" rt="20.386" y="132336" v="1467204" />
      <Spectrum type="MFE" cpdAlgo="FindByMolecularFeature">
        <MSDetails p="+" />
        <Device type="TimeOfFlight" />
        <MSPeaks>
          <p rt="20.386" x="268.2636" y="132335.91" v="1200780" z="1" s="M+H" />
          <p rt="20.386" x="269.2666" y="25725.46" v="243729" z="1" s="M+H+1" />
          <p rt="20.386" x="270.2705" y="2636.12" v="22695" z="1" s="M+H+2" />
        </MSPeaks>
      </Spectrum>
    </Compound>
    <Compound algo="FindByMolecularFeature">
      <Location m="525.4246" rt="20.430" y="260627" v="5909398" />
      <Spectrum type="MFE" cpdAlgo="FindByMolecularFeature">
        <MSDetails p="+" />
        <Device type="TimeOfFlight" />
        <MSPeaks>
          <p rt="20.425" x="526.4319" y="260626.64" v="4560764" z="1" s="M+H" />
          <p rt="20.448" x="527.4348" y="75030.89" v="1043726" z="1" s="M+H+1" />
          <p rt="20.432" x="528.4363" y="17230.82" v="287265" z="1" s="M+H+2" />
          <p rt="20.442" x="529.4365" y="1085.76" v="17643" z="1" s="M+H+3" />
        </MSPeaks>
      </Spectrum>
    </Compound>
    <Compound algo="FindByMolecularFeature">
      <Location m="1100.7795" rt="20.508" y="77746" v="1077656" />
      <Spectrum type="MFE" cpdAlgo="FindByMolecularFeature">
        <MSDetails p="+" />
        <Device type="TimeOfFlight" />
        <MSPeaks>
          <p rt="20.510" x="551.3970" y="77745.56" v="536720" z="2" s="M+2H" />
          <p rt="20.507" x="551.8989" y="52810.18" v="355089" z="2" s="M+2H+1" />
          <p rt="20.506" x="552.4003" y="20951.18" v="146382" z="2" s="M+2H+2" />
          <p rt="20.501" x="552.9017" y="5985.14" v="39464" z="2" s="M+2H+3" />
        </MSPeaks>
      </Spectrum>
    </Compound>
    <Compound algo="FindByMolecularFeature">
      <Location m="1116.7534" rt="20.509" y="153929" v="2938219" />
      <Spectrum type="MFE" cpdAlgo="FindByMolecularFeature">
        <MSDetails p="+" />
        <Device type="TimeOfFlight" />
        <MSPeaks>
          <p rt="20.510" x="559.3840" y="54227.40" v="368269" z="2" s="M+2H" />
          <p rt="20.508" x="559.8852" y="36965.06" v="246716" z="2" s="M+2H+1" />
          <p rt="20.509" x="560.3843" y="153929.00" v="1022083" z="2" s="M+2H+2" />
          <p rt="20.508" x="560.8855" y="103934.05" v="689707" z="2" s="M+2H+3" />
          <p rt="20.508" x="561.3839" y="89865.48" v="611445" z="2" s="M+2H+4" />
        </MSPeaks>
      </Spectrum>
    </Compound>
    <Compound algo="FindByMolecularFeature">
      <Location m="1121.7536" rt="20.509" y="53544" v="563056" />
      <Spectrum type="MFE" cpdAlgo="FindByMolecularFeature">
        <MSDetails p="+" />
        <Device type="TimeOfFlight" />
        <MSPeaks>
          <p rt="20.509" x="561.8841" y="53544.27" v="333878" z="2" s="M+2H" />
          <p rt="20.509" x="562.3839" y="26522.01" v="167800" z="2" s="M+2H+1" />
          <p rt="20.510" x="562.8837" y="9853.98" v="61378" z="2" s="M+2H+2" />
        </MSPeaks>
      </Spectrum>
    </Compound>
    <Compound algo="FindByMolecularFeature">
      <Location m="761.4665" rt="20.511" y="159141" v="2038303" />
      <Spectrum type="MFE" cpdAlgo="FindByMolecularFeature">
        <MSDetails p="+" />
        <Device type="TimeOfFlight" />
        <MSPeaks>
          <p rt="20.511" x="381.7441" y="10026.69" v="82866" z="2" s="M+2H" />
          <p rt="20.512" x="762.4733" y="159141.05" v="1307761" z="1" s="M+H" />
          <p rt="20.511" x="763.4766" y="78224.05" v="647676" z="1" s="M+H+1" />
        </MSPeaks>
      </Spectrum>
    </Compound>
    <Compound algo="FindByMolecularFeature">
      <Location m="408.1953" rt="20.511" y="99021" v="2438591" />
      <Spectrum type="MFE" cpdAlgo="FindByMolecularFeature">
        <MSDetails p="+" />
        <Device type="TimeOfFlight" />
        <MSPeaks>
          <p rt="20.511" x="205.1043" y="4402.56" v="43885" z="2" s="M+2H" />
          <p rt="20.535" x="205.6057" y="1348.51" v="10409" z="2" s="M+2H+1" />
          <p rt="20.512" x="206.1078" y="9018.12" v="72926" z="2" s="M+2H+2" />
          <p rt="20.531" x="206.6074" y="2034.49" v="17483" z="2" s="M+2H+3" />
          <p rt="20.512" x="207.1069" y="1322.20" v="9604" z="2" s="M+2H+4" />
          <p rt="20.512" x="409.2027" y="57209.80" v="554659" z="1" s="M+H" />
          <p rt="20.507" x="410.2063" y="15059.42" v="142021" z="1" s="M+H+1" />
          <p rt="20.512" x="411.2043" y="99020.54" v="967371" z="1" s="M+H+2" />
          <p rt="20.511" x="412.2080" y="26450.47" v="254919" z="1" s="M+H+3" />
          <p rt="20.511" x="413.2011" y="37572.49" v="365314" z="1" s="M+H+4" />
        </MSPeaks>
      </Spectrum>
    </Compound>
    <Compound algo="FindByMolecularFeature">
      <Location m="244.2191" rt="20.513" y="193817" v="1991643" />
      <Spectrum type="MFE" cpdAlgo="FindByMolecularFeature">
        <MSDetails p="+" />
        <Device type="TimeOfFlight" />
        <MSPeaks>
          <p rt="20.513" x="245.2264" y="193817.03" v="1677894" z="1" s="M+H" />
          <p rt="20.511" x="246.2295" y="35996.16" v="313749" z="1" s="M+H+1" />
        </MSPeaks>
      </Spectrum>
    </Compound>
    <Compound algo="FindByMolecularFeature">
      <Location m="354.2775" rt="20.513" y="464570" v="5007497" />
      <Spectrum type="MFE" cpdAlgo="FindByMolecularFeature">
        <MSDetails p="+" />
        <Device type="TimeOfFlight" />
        <MSPeaks>
          <p rt="20.514" x="355.2848" y="464570.25" v="3997675" z="1" s="M+H" />
          <p rt="20.513" x="356.2878" y="104245.95" v="884917" z="1" s="M+H+1" />
          <p rt="20.509" x="357.2903" y="15620.99" v="116548" z="1" s="M+H+2" />
          <p rt="20.500" x="358.2953" y="1107.84" v="8358" z="1" s="M+H+3" />
        </MSPeaks>
      </Spectrum>
    </Compound>
    <Compound algo="FindByMolecularFeature">
      <Location m="336.2670" rt="20.513" y="339671" v="3725953" />
      <Spectrum type="MFE" cpdAlgo="FindByMolecularFeature">
        <MSDetails p="+" />
        <Device type="TimeOfFlight" />
        <MSPeaks>
          <p rt="20.513" x="337.2742" y="339670.84" v="2948809" z="1" s="M+H" />
          <p rt="20.513" x="338.2773" y="77585.87" v="676534" z="1" s="M+H+1" />
          <p rt="20.511" x="339.2822" y="10372.14" v="80811" z="1" s="M+H+2" />
          <p rt="20.576" x="340.2854" y="1774.94" v="19799" z="1" s="M+H+3" />
        </MSPeaks>
      </Spectrum>
    </Compound>
    <Compound algo="FindByMolecularFeature">
      <Location m="376.2598" rt="20.514" y="659054" v="6949779" />
      <Spectrum type="MFE" cpdAlgo="FindByMolecularFeature">
        <MSDetails p="+" />
        <Device type="TimeOfFlight" />
        <MSPeaks>
          <p rt="20.514" x="377.2670" y="659054.44" v="5507072" z="1" s="M+H" />
          <p rt="20.513" x="378.2699" y="147456.83" v="1240784" z="1" s="M+H+1" />
          <p rt="20.512" x="379.2731" y="22351.06" v="177011" z="1" s="M+H+2" />
          <p rt="20.526" x="380.2743" y="3191.59" v="24912" z="1" s="M+H+3" />
        </MSPeaks>
      </Spectrum>
    </Compound>
    <Compound algo="FindByMolecularFeature">
      <Location m="764.4757" rt="20.515" y="118458" v="1508797" />
      <Spectrum type="MFE" cpdAlgo="FindByMolecularFeature">
        <MSDetails p="+" />
        <Device type="TimeOfFlight" />
        <MSPeaks>
          <p rt="20.514" x="383.2451" y="118458.38" v="1017162" z="2" s="M+2H" />
          <p rt="20.516" x="383.7464" y="57328.93" v="491635" z="2" s="M+2H+1" />
        </MSPeaks>
      </Spectrum>
    </Compound>
    <Compound algo="FindByMolecularFeature">
      <Location m="262.2300" rt="20.515" y="543615" v="5965722" />
      <Spectrum type="MFE" cpdAlgo="FindByMolecularFeature">
        <MSDetails p="+" />
        <Device type="TimeOfFlight" />
        <MSPeaks>
          <p rt="20.515" x="263.2373" y="543615.19" v="4992394" z="1" s="M+H" />
          <p rt="20.515" x="264.2403" y="107680.82" v="973328" z="1" s="M+H+1" />
        </MSPeaks>
      </Spectrum>
    </Compound>
    <Compound algo="FindByMolecularFeature">
      <Location m="746.5022" rt="20.515" y="67326" v="1006127" />
      <Spectrum type="MFE" cpdAlgo="FindByMolecularFeature">
        <MSDetails p="+" />
        <Device type="TimeOfFlight" />
        <MSPeaks>
          <p rt="20.516" x="374.2585" y="67325.84" v="600740" z="2" s="M+2H" />
          <p rt="20.514" x="374.7601" y="31667.85" v="280192" z="2" s="M+2H+1" />
          <p rt="20.518" x="375.2637" y="10076.32" v="89058" z="2" s="M+2H+2" />
          <p rt="20.511" x="375.7628" y="1903.34" v="16596" z="2" s="M+2H+3" />
          <p rt="20.505" x="747.5004" y="2516.43" v="12754" z="1" s="M+H" />
          <p rt="20.484" x="748.4866" y="1109.93" v="3142" z="1" s="M+H+1" />
          <p rt="20.469" x="749.4849" y="644.01" v="3645" z="1" s="M+H+2" />
        </MSPeaks>
      </Spectrum>
    </Compound>
    <Compound algo="FindByMolecularFeature">
      <Location m="766.4735" rt="20.516" y="59131" v="862343" />
      <Spectrum type="MFE" cpdAlgo="FindByMolecularFeature">
        <MSDetails p="+" />
        <Device type="TimeOfFlight" />
        <MSPeaks>
          <p rt="20.515" x="384.2440" y="59131.46" v="488769" z="2" s="M+2H" />
          <p rt="20.518" x="384.7448" y="27261.47" v="222951" z="2" s="M+2H+1" />
          <p rt="20.516" x="385.2441" y="13945.40" v="114713" z="2" s="M+2H+2" />
          <p rt="20.518" x="385.7439" y="4464.39" v="35909" z="2" s="M+2H+3" />
        </MSPeaks>
      </Spectrum>
    </Compound>
    <Compound algo="FindByMolecularFeature">
      <Location m="481.3984" rt="20.520" y="299127" v="7039317" />
      <Spectrum type="MFE" cpdAlgo="FindByMolecularFeature">
        <MSDetails p="+" />
        <Device type="TimeOfFlight" />
        <MSPeaks>
          <p rt="20.519" x="482.4057" y="299126.81" v="5280312" z="1" s="M+H" />
          <p rt="20.523" x="483.4087" y="78962.17" v="1433343" z="1" s="M+H+1" />
          <p rt="20.523" x="484.4106" y="16739.78" v="282512" z="1" s="M+H+2" />
          <p rt="20.519" x="485.4108" y="2556.69" v="43150" z="1" s="M+H+3" />
        </MSPeaks>
      </Spectrum>
    </Compound>
    <Compound algo="FindByMolecularFeature">
      <Location m="324.2666" rt="20.550" y="103912" v="1282621" />
      <Spectrum type="MFE" cpdAlgo="FindByMolecularFeature">
        <MSDetails p="+" />
        <Device type="TimeOfFlight" />
        <MSPeaks>
          <p rt="20.557" x="325.2739" y="103911.54" v="1124954" z="1" s="M+H" />
          <p rt="20.528" x="326.2778" y="25657.96" v="136795" z="1" s="M+H+1" />
          <p rt="20.500" x="327.2769" y="4303.63" v="20871" z="1" s="M+H+2" />
        </MSPeaks>
      </Spectrum>
    </Compound>
    <Compound algo="FindByMolecularFeature">
      <Location m="306.2560" rt="20.559" y="183720" v="2110551" />
      <Spectrum type="MFE" cpdAlgo="FindByMolecularFeature">
        <MSDetails p="+" />
        <Device type="TimeOfFlight" />
        <MSPeaks>
          <p rt="20.558" x="307.2633" y="183720.27" v="1752030" z="1" s="M+H" />
          <p rt="20.559" x="308.2673" y="37376.07" v="358521" z="1" s="M+H+1" />
        </MSPeaks>
      </Spectrum>
    </Compound>
    <Compound algo="FindByMolecularFeature">
      <Location m="346.2487" rt="20.576" y="218709" v="2982364" />
      <Spectrum type="MFE" cpdAlgo="FindByMolecularFeature">
        <MSDetails p="+" />
        <Device type="TimeOfFlight" />
        <MSPeaks>
          <p rt="20.600" x="174.1285" y="1444.17" v="11749" z="2" s="M+2H" />
          <p rt="20.576" x="347.2560" y="218708.70" v="2434198" z="1" s="M+H" />
          <p rt="20.578" x="348.2590" y="45467.58" v="503278" z="1" s="M+H+1" />
          <p rt="20.525" x="349.2627" y="6211.23" v="28098" z="1" s="M+H+2" />
          <p rt="20.549" x="350.2651" y="887.87" v="5040" z="1" s="M+H+3" />
        </MSPeaks>
      </Spectrum>
    </Compound>
    <Compound algo="FindByMolecularFeature">
      <Location m="325.2987" rt="20.597" y="677998" v="7924196" />
      <Spectrum type="MFE" cpdAlgo="FindByMolecularFeature">
        <MSDetails p="+" />
        <Device type="TimeOfFlight" />
        <MSPeaks>
          <p rt="20.597" x="326.3060" y="677998.25" v="6330540" z="1" s="M+H" />
          <p rt="20.596" x="327.3089" y="152700.31" v="1414640" z="1" s="M+H+1" />
          <p rt="20.596" x="328.3120" y="17233.22" v="167363" z="1" s="M+H+2" />
          <p rt="20.592" x="329.3146" y="1300.84" v="11653" z="1" s="M+H+3" />
        </MSPeaks>
      </Spectrum>
    </Compound>
    <Compound algo="FindByMolecularFeature">
      <Location m="347.2791" rt="20.601" y="72925" v="825449" />
      <Spectrum type="MFE" cpdAlgo="FindByMolecularFeature">
        <MSDetails p="+" />
        <Device type="TimeOfFlight" />
        <MSPeaks>
          <p rt="20.601" x="348.2864" y="72924.74" v="667303" z="1" s="M+H" />
          <p rt="20.603" x="349.2891" y="15631.85" v="143590" z="1" s="M+H+1" />
          <p rt="20.614" x="350.2915" y="2895.81" v="14557" z="1" s="M+H+2" />
        </MSPeaks>
      </Spectrum>
    </Compound>
    <Compound algo="FindByMolecularFeature">
      <Location m="437.3721" rt="20.606" y="239782" v="5829916" />
      <Spectrum type="MFE" cpdAlgo="FindByMolecularFeature">
        <MSDetails p="+" />
        <Device type="TimeOfFlight" />
        <MSPeaks>
          <p rt="20.607" x="438.3794" y="239781.91" v="4495698" z="1" s="M+H" />
          <p rt="20.601" x="439.3818" y="66629.42" v="1135722" z="1" s="M+H+1" />
          <p rt="20.606" x="440.3817" y="12025.43" v="198496" z="1" s="M+H+2" />
        </MSPeaks>
      </Spectrum>
    </Compound>
    <Compound algo="FindByMolecularFeature">
      <Location m="683.4243" rt="20.619" y="54121" v="402229" />
      <Spectrum type="MFE" cpdAlgo="FindByMolecularFeature">
        <MSDetails p="+" />
        <Device type="TimeOfFlight" />
        <MSPeaks>
          <p rt="20.622" x="684.4316" y="4082.55" v="29836" z="1" s="M+H" />
          <p rt="20.628" x="685.4321" y="2269.56" v="13176" z="1" s="M+H+1" />
          <p rt="20.618" x="686.4209" y="54121.00" v="359217" z="1" s="M+H+2" />
        </MSPeaks>
      </Spectrum>
    </Compound>
    <Compound algo="FindByMolecularFeature">
      <Location m="599.4110" rt="20.649" y="486727" v="5816476" />
      <Spectrum type="MFE" cpdAlgo="FindByMolecularFeature">
        <MSDetails p="+" />
        <Device type="TimeOfFlight" />
        <MSPeaks>
          <p rt="20.649" x="600.4183" y="486726.78" v="3818377" z="1" s="M+H" />
          <p rt="20.649" x="601.4215" y="210286.08" v="1661582" z="1" s="M+H+1" />
          <p rt="20.645" x="602.4250" y="45671.50" v="283078" z="1" s="M+H+2" />
          <p rt="20.647" x="603.4261" y="8621.89" v="53440" z="1" s="M+H+3" />
        </MSPeaks>
      </Spectrum>
    </Compound>
    <Compound algo="FindByMolecularFeature">
      <Location m="444.3613" rt="20.651" y="1351727" v="15199891" />
      <Spectrum type="MFE" cpdAlgo="FindByMolecularFeature">
        <MSDetails p="+" />
        <Device type="TimeOfFlight" />
        <MSPeaks>
          <p rt="20.651" x="445.3686" y="1351726.63" v="11173737" z="1" s="M+H" />
          <p rt="20.650" x="446.3717" y="407554.50" v="3373155" z="1" s="M+H+1" />
          <p rt="20.651" x="447.3743" y="69902.13" v="575858" z="1" s="M+H+2" />
          <p rt="20.650" x="448.3771" y="9239.29" v="77141" z="1" s="M+H+3" />
        </MSPeaks>
      </Spectrum>
    </Compound>
    <Compound algo="FindByMolecularFeature">
      <Location m="426.3502" rt="20.651" y="247658" v="2917209" />
      <Spectrum type="MFE" cpdAlgo="FindByMolecularFeature">
        <MSDetails p="+" />
        <Device type="TimeOfFlight" />
        <MSPeaks>
          <p rt="20.651" x="427.3574" y="247657.70" v="2117661" z="1" s="M+H" />
          <p rt="20.651" x="428.3606" y="77113.27" v="656584" z="1" s="M+H+1" />
          <p rt="20.658" x="429.3610" y="14025.85" v="121720" z="1" s="M+H+2" />
          <p rt="20.659" x="430.3691" y="2591.50" v="21245" z="1" s="M+H+3" />
        </MSPeaks>
      </Spectrum>
    </Compound>
    <Compound algo="FindByMolecularFeature">
      <Location m="450.3686" rt="20.652" y="92643" v="927806" />
      <Spectrum type="MFE" cpdAlgo="FindByMolecularFeature">
        <MSDetails p="+" />
        <Device type="TimeOfFlight" />
        <MSPeaks>
          <p rt="20.651" x="451.3759" y="92642.87" v="705819" z="1" s="M+H" />
          <p rt="20.651" x="452.3799" y="26960.83" v="199116" z="1" s="M+H+1" />
          <p rt="20.656" x="453.3740" y="3869.13" v="22870" z="1" s="M+H+2" />
        </MSPeaks>
      </Spectrum>
    </Compound>
    <Compound algo="FindByMolecularFeature">
      <Location m="408.3393" rt="20.652" y="67411" v="792006" />
      <Spectrum type="MFE" cpdAlgo="FindByMolecularFeature">
        <MSDetails p="+" />
        <Device type="TimeOfFlight" />
        <MSPeaks>
          <p rt="20.651" x="409.3466" y="67411.19" v="578454" z="1" s="M+H" />
          <p rt="20.650" x="410.3498" y="20732.74" v="171559" z="1" s="M+H+1" />
          <p rt="20.664" x="411.3500" y="5626.43" v="41994" z="1" s="M+H+2" />
        </MSPeaks>
      </Spectrum>
    </Compound>
    <Compound algo="FindByMolecularFeature">
      <Location m="466.3432" rt="20.652" y="3150697" v="32701670" />
      <Spectrum type="MFE" cpdAlgo="FindByMolecularFeature">
        <MSDetails p="+" />
        <Device type="TimeOfFlight" />
        <MSPeaks>
          <p rt="20.652" x="467.3505" y="3150697.25" v="24014882" z="1" sat="true" s="M+H" />
          <p rt="20.652" x="468.3543" y="956517.63" v="7285122" z="1" s="M+H+1" />
          <p rt="20.651" x="469.3567" y="163292.27" v="1212250" z="1" s="M+H+2" />
          <p rt="20.654" x="470.3595" y="19999.74" v="154129" z="1" s="M+H+3" />
          <p rt="20.616" x="471.3554" y="3111.37" v="35287" z="1" s="M+H+4" />
        </MSPeaks>
      </Spectrum>
    </Compound>
    <Compound algo="FindByMolecularFeature">
      <Location m="461.3870" rt="20.653" y="71651" v="877310" />
      <Spectrum type="MFE" cpdAlgo="FindByMolecularFeature">
        <MSDetails p="+" />
        <Device type="TimeOfFlight" />
        <MSPeaks>
          <p rt="20.653" x="462.3943" y="71650.63" v="623546" z="1" s="M+H" />
          <p rt="20.652" x="463.3977" y="24793.99" v="215656" z="1" s="M+H+1" />
          <p rt="20.651" x="464.4000" y="4513.98" v="38108" z="1" s="M+H+2" />
        </MSPeaks>
      </Spectrum>
    </Compound>
    <Compound algo="FindByMolecularFeature">
      <Location m="482.3165" rt="20.653" y="88828" v="1083314" />
      <Spectrum type="MFE" cpdAlgo="FindByMolecularFeature">
        <MSDetails p="+" />
        <Device type="TimeOfFlight" />
        <MSPeaks>
          <p rt="20.653" x="483.3238" y="88827.97" v="723094" z="1" s="M+H" />
          <p rt="20.652" x="484.3278" y="29786.81" v="239908" z="1" s="M+H+1" />
          <p rt="20.655" x="485.3285" y="11685.73" v="94528" z="1" s="M+H+2" />
          <p rt="20.661" x="486.3287" y="3288.03" v="25783" z="1" s="M+H+3" />
        </MSPeaks>
      </Spectrum>
    </Compound>
    <Compound algo="FindByMolecularFeature">
      <Location m="278.2248" rt="20.653" y="297241" v="3449048" />
      <Spectrum type="MFE" cpdAlgo="FindByMolecularFeature">
        <MSDetails p="+" />
        <Device type="TimeOfFlight" />
        <MSPeaks>
          <p rt="20.655" x="279.2321" y="297240.78" v="2736347" z="1" s="M+H" />
          <p rt="20.654" x="280.2358" y="63023.75" v="593080" z="1" s="M+H+1" />
          <p rt="20.606" x="281.2475" y="7718.66" v="109627" z="1" s="M+H+2" />
          <p rt="20.636" x="282.2487" y="1140.02" v="9995" z="1" s="M+H+3" />
        </MSPeaks>
      </Spectrum>
    </Compound>
    <Compound algo="FindByMolecularFeature">
      <Location m="910.7028" rt="20.658" y="76762" v="1059140" />
      <Spectrum type="MFE" cpdAlgo="FindByMolecularFeature">
        <MSDetails p="+" />
        <Device type="TimeOfFlight" />
        <MSPeaks>
          <p rt="20.657" x="911.7101" y="76762.02" v="558695" z="1" s="M+H" />
          <p rt="20.658" x="912.7131" y="49020.50" v="357126" z="1" s="M+H+1" />
          <p rt="20.660" x="913.7164" y="15315.86" v="111640" z="1" s="M+H+2" />
          <p rt="20.654" x="914.7186" y="4087.24" v="29076" z="1" s="M+H+3" />
          <p rt="20.664" x="915.7198" y="365.73" v="2602" z="1" s="M+H+4" />
        </MSPeaks>
      </Spectrum>
    </Compound>
    <Compound algo="FindByMolecularFeature">
      <Location m="336.1406" rt="20.667" y="96347" v="1410335" />
      <Spectrum type="MFE" cpdAlgo="FindByMolecularFeature">
        <MSDetails p="+" />
        <Device type="TimeOfFlight" />
        <MSPeaks>
          <p rt="20.667" x="337.1479" y="96347.38" v="1027480" z="1" s="M+H" />
          <p rt="20.663" x="338.1506" y="22585.24" v="236304" z="1" s="M+H+1" />
          <p rt="20.671" x="339.1477" y="14568.63" v="146551" z="1" s="M+H+2" />
        </MSPeaks>
      </Spectrum>
    </Compound>
    <Compound algo="FindByMolecularFeature">
      <Location m="334.1461" rt="20.669" y="246371" v="3646256" />
      <Spectrum type="MFE" cpdAlgo="FindByMolecularFeature">
        <MSDetails p="+" />
        <Device type="TimeOfFlight" />
        <MSPeaks>
          <p rt="20.669" x="335.1533" y="246370.67" v="3060836" z="1" s="M+H" />
          <p rt="20.669" x="336.1559" y="51755.36" v="585420" z="1" s="M+H+1" />
        </MSPeaks>
      </Spectrum>
    </Compound>
    <Compound algo="FindByMolecularFeature">
      <Location m="332.1435" rt="20.671" y="87996" v="1274517" />
      <Spectrum type="MFE" cpdAlgo="FindByMolecularFeature">
        <MSDetails p="+" />
        <Device type="TimeOfFlight" />
        <MSPeaks>
          <p rt="20.673" x="333.1507" y="87996.45" v="988026" z="1" s="M+H" />
          <p rt="20.659" x="334.1555" y="21705.74" v="286491" z="1" s="M+H+1" />
        </MSPeaks>
      </Spectrum>
    </Compound>
    <Compound algo="FindByMolecularFeature">
      <Location m="607.3672" rt="20.680" y="119589" v="1163992" />
      <Spectrum type="MFE" cpdAlgo="FindByMolecularFeature">
        <MSDetails p="+" />
        <Device type="TimeOfFlight" />
        <MSPeaks>
          <p rt="20.683" x="608.3745" y="8832.46" v="78117" z="1" s="M+H" />
          <p rt="20.683" x="609.3818" y="4331.61" v="37842" z="1" s="M+H+1" />
          <p rt="20.679" x="610.3681" y="119588.77" v="1048033" z="1" s="M+H+2" />
        </MSPeaks>
      </Spectrum>
    </Compound>
    <Compound algo="FindByMolecularFeature">
      <Location m="610.3640" rt="20.680" y="51453" v="575129" />
      <Spectrum type="MFE" cpdAlgo="FindByMolecularFeature">
        <MSDetails p="+" />
        <Device type="TimeOfFlight" />
        <MSPeaks>
          <p rt="20.681" x="611.3713" y="51452.58" v="441349" z="1" s="M+H" />
          <p rt="20.676" x="612.3746" y="12209.19" v="104436" z="1" s="M+H+1" />
          <p rt="20.685" x="613.3813" y="3016.86" v="29343" z="1" s="M+H+2" />
        </MSPeaks>
      </Spectrum>
    </Compound>
    <Compound algo="FindByMolecularFeature">
      <Location m="393.3455" rt="20.697" y="115482" v="2563130" />
      <Spectrum type="MFE" cpdAlgo="FindByMolecularFeature">
        <MSDetails p="+" />
        <Device type="TimeOfFlight" />
        <MSPeaks>
          <p rt="20.692" x="394.3528" y="115481.94" v="2151638" z="1" s="M+H" />
          <p rt="20.713" x="395.3561" y="26157.25" v="353446" z="1" s="M+H+1" />
          <p rt="20.722" x="396.3578" y="4550.69" v="58046" z="1" s="M+H+2" />
        </MSPeaks>
      </Spectrum>
    </Compound>
    <Compound algo="FindByMolecularFeature">
      <Location m="376.3188" rt="20.703" y="52500" v="838113" />
      <Spectrum type="MFE" cpdAlgo="FindByMolecularFeature">
        <MSDetails p="+" />
        <Device type="TimeOfFlight" />
        <MSPeaks>
          <p rt="20.709" x="377.3261" y="52499.88" v="616778" z="1" s="M+H" />
          <p rt="20.676" x="378.3290" y="14051.67" v="221336" z="1" s="M+H+1" />
        </MSPeaks>
      </Spectrum>
    </Compound>
    <Compound algo="FindByMolecularFeature">
      <Location m="389.2907" rt="20.850" y="64802" v="705702" />
      <Spectrum type="MFE" cpdAlgo="FindByMolecularFeature">
        <MSDetails p="+" />
        <Device type="TimeOfFlight" />
        <MSPeaks>
          <p rt="20.852" x="390.2980" y="64802.47" v="602383" z="1" s="M+H" />
          <p rt="20.837" x="391.3019" y="13877.98" v="87545" z="1" s="M+H+1" />
          <p rt="20.846" x="392.3052" y="3348.12" v="15774" z="1" s="M+H+2" />
        </MSPeaks>
      </Spectrum>
    </Compound>
    <Compound algo="FindByMolecularFeature">
      <Location m="367.3090" rt="20.854" y="252505" v="2843706" />
      <Spectrum type="MFE" cpdAlgo="FindByMolecularFeature">
        <MSDetails p="+" />
        <Device type="TimeOfFlight" />
        <MSPeaks>
          <p rt="20.854" x="368.3162" y="252504.53" v="2165624" z="1" s="M+H" />
          <p rt="20.853" x="369.3193" y="65798.63" v="579821" z="1" s="M+H+1" />
          <p rt="20.856" x="370.3221" y="9788.24" v="81104" z="1" s="M+H+2" />
          <p rt="20.857" x="371.3242" y="1767.18" v="17157" z="1" s="M+H+3" />
        </MSPeaks>
      </Spectrum>
    </Compound>
    <Compound algo="FindByMolecularFeature">
      <Location m="601.4224" rt="20.879" y="61471" v="1234386" />
      <Spectrum type="MFE" cpdAlgo="FindByMolecularFeature">
        <MSDetails p="+" />
        <Device type="TimeOfFlight" />
        <MSPeaks>
          <p rt="20.892" x="602.4297" y="61471.25" v="902339" z="1" s="M+H" />
          <p rt="20.855" x="603.4347" y="18237.78" v="283315" z="1" s="M+H+1" />
          <p rt="20.831" x="604.4383" y="3882.16" v="48732" z="1" s="M+H+2" />
        </MSPeaks>
      </Spectrum>
    </Compound>
    <Compound algo="FindByMolecularFeature">
      <Location m="599.4110" rt="20.943" y="465417" v="6156478" />
      <Spectrum type="MFE" cpdAlgo="FindByMolecularFeature">
        <MSDetails p="+" />
        <Device type="TimeOfFlight" />
        <MSPeaks>
          <p rt="20.942" x="600.4183" y="465416.59" v="4257198" z="1" s="M+H" />
          <p rt="20.944" x="601.4216" y="207547.13" v="1899281" z="1" s="M+H+1" />
        </MSPeaks>
      </Spectrum>
    </Compound>
    <Compound algo="FindByMolecularFeature">
      <Location m="310.2874" rt="21.092" y="94611" v="983915" />
      <Spectrum type="MFE" cpdAlgo="FindByMolecularFeature">
        <MSDetails p="+" />
        <Device type="TimeOfFlight" />
        <MSPeaks>
          <p rt="21.093" x="311.2947" y="94610.73" v="797230" z="1" s="M+H" />
          <p rt="21.091" x="312.2979" y="19638.95" v="161978" z="1" s="M+H+1" />
          <p rt="21.088" x="313.3000" y="3122.97" v="24707" z="1" s="M+H+2" />
        </MSPeaks>
      </Spectrum>
    </Compound>
    <Compound algo="FindByMolecularFeature">
      <Location m="255.2568" rt="21.206" y="725853" v="7753660" />
      <Spectrum type="MFE" cpdAlgo="FindByMolecularFeature">
        <MSDetails p="+" />
        <Device type="TimeOfFlight" />
        <MSPeaks>
          <p rt="21.206" x="256.2641" y="725852.94" v="6460504" z="1" s="M+H" />
          <p rt="21.205" x="257.2670" y="132323.64" v="1163267" z="1" s="M+H+1" />
          <p rt="21.204" x="258.2711" y="12317.58" v="108469" z="1" s="M+H+2" />
          <p rt="21.217" x="259.2725" y="887.05" v="7563" z="1" s="M+H+3" />
          <p rt="21.199" x="511.5194" y="1912.77" v="6928" z="1" s="2M+H" />
        </MSPeaks>
      </Spectrum>
    </Compound>
    <Compound algo="FindByMolecularFeature">
      <Location m="379.3099" rt="21.258" y="57029" v="535034" />
      <Spectrum type="MFE" cpdAlgo="FindByMolecularFeature">
        <MSDetails p="+" />
        <Device type="TimeOfFlight" />
        <MSPeaks>
          <p rt="21.257" x="380.3172" y="57029.45" v="406596" z="1" s="M+H" />
          <p rt="21.263" x="381.3205" y="16286.38" v="112030" z="1" s="M+H+1" />
          <p rt="21.249" x="382.3250" y="2631.12" v="16407" z="1" s="M+H+2" />
        </MSPeaks>
      </Spectrum>
    </Compound>
    <Compound algo="FindByMolecularFeature">
      <Location m="656.4362" rt="21.445" y="113319" v="2816094" />
      <Spectrum type="MFE" cpdAlgo="FindByMolecularFeature">
        <MSDetails p="+" />
        <Device type="TimeOfFlight" />
        <MSPeaks>
          <p rt="21.444" x="657.4434" y="113318.75" v="1885400" z="1" s="M+H" />
          <p rt="21.445" x="658.4466" y="42996.20" v="710098" z="1" s="M+H+1" />
          <p rt="21.449" x="659.4496" y="10356.22" v="172093" z="1" s="M+H+2" />
          <p rt="21.451" x="660.4556" y="2955.91" v="48503" z="1" s="M+H+3" />
        </MSPeaks>
      </Spectrum>
    </Compound>
    <Compound algo="FindByMolecularFeature">
      <Location m="444.3610" rt="21.531" y="463140" v="4636592" />
      <Spectrum type="MFE" cpdAlgo="FindByMolecularFeature">
        <MSDetails p="+" />
        <Device type="TimeOfFlight" />
        <MSPeaks>
          <p rt="21.531" x="445.3683" y="463139.66" v="3435690" z="1" s="M+H" />
          <p rt="21.528" x="446.3712" y="140580.45" v="970950" z="1" s="M+H+1" />
          <p rt="21.535" x="447.3740" y="26652.56" v="200055" z="1" s="M+H+2" />
          <p rt="21.534" x="448.3759" y="3924.80" v="29897" z="1" s="M+H+3" />
        </MSPeaks>
      </Spectrum>
    </Compound>
    <Compound algo="FindByMolecularFeature">
      <Location m="426.3500" rt="21.531" y="93600" v="992485" />
      <Spectrum type="MFE" cpdAlgo="FindByMolecularFeature">
        <MSDetails p="+" />
        <Device type="TimeOfFlight" />
        <MSPeaks>
          <p rt="21.531" x="427.3573" y="93600.36" v="717756" z="1" s="M+H" />
          <p rt="21.531" x="428.3604" y="30884.30" v="231469" z="1" s="M+H+1" />
          <p rt="21.528" x="429.3641" y="6065.35" v="43260" z="1" s="M+H+2" />
        </MSPeaks>
      </Spectrum>
    </Compound>
    <Compound algo="FindByMolecularFeature">
      <Location m="466.3428" rt="21.533" y="333744" v="3560293" />
      <Spectrum type="MFE" cpdAlgo="FindByMolecularFeature">
        <MSDetails p="+" />
        <Device type="TimeOfFlight" />
        <MSPeaks>
          <p rt="21.533" x="467.3501" y="333744.06" v="2563281" z="1" s="M+H" />
          <p rt="21.533" x="468.3545" y="100580.19" v="772128" z="1" s="M+H+1" />
          <p rt="21.534" x="469.3567" y="20968.37" v="166715" z="1" s="M+H+2" />
          <p rt="21.524" x="470.3662" y="4606.33" v="58168" z="1" s="M+H+3" />
        </MSPeaks>
      </Spectrum>
    </Compound>
    <Compound algo="FindByMolecularFeature">
      <Location m="583.4658" rt="21.567" y="69899" v="605662" />
      <Spectrum type="MFE" cpdAlgo="FindByMolecularFeature">
        <MSDetails p="+" />
        <Device type="TimeOfFlight" />
        <MSPeaks>
          <p rt="21.566" x="584.4730" y="69899.46" v="419763" z="1" s="M+H" />
          <p rt="21.570" x="585.4761" y="27343.51" v="185899" z="1" s="M+H+1" />
        </MSPeaks>
      </Spectrum>
    </Compound>
    <Compound algo="FindByMolecularFeature">
      <Location m="627.4923" rt="21.629" y="57287" v="1194237" />
      <Spectrum type="MFE" cpdAlgo="FindByMolecularFeature">
        <MSDetails p="+" />
        <Device type="TimeOfFlight" />
        <MSPeaks>
          <p rt="21.633" x="628.4995" y="57286.70" v="775207" z="1" s="M+H" />
          <p rt="21.634" x="629.5023" y="25547.43" v="297263" z="1" s="M+H+1" />
          <p rt="21.577" x="630.5007" y="6779.44" v="121767" z="1" s="M+H+2" />
        </MSPeaks>
      </Spectrum>
    </Compound>
    <Compound algo="FindByMolecularFeature">
      <Location m="539.4398" rt="21.677" y="94491" v="811565" />
      <Spectrum type="MFE" cpdAlgo="FindByMolecularFeature">
        <MSDetails p="+" />
        <Device type="TimeOfFlight" />
        <MSPeaks>
          <p rt="21.677" x="540.4471" y="94490.70" v="618838" z="1" s="M+H" />
          <p rt="21.677" x="541.4503" y="29372.55" v="192727" z="1" s="M+H+1" />
        </MSPeaks>
      </Spectrum>
    </Compound>
    <Compound algo="FindByMolecularFeature">
      <Location m="264.2454" rt="21.711" y="144815" v="1446668" />
      <Spectrum type="MFE" cpdAlgo="FindByMolecularFeature">
        <MSDetails p="+" />
        <Device type="TimeOfFlight" />
        <MSPeaks>
          <p rt="21.711" x="265.2527" y="144814.81" v="1204007" z="1" s="M+H" />
          <p rt="21.710" x="266.2559" y="26155.70" v="217078" z="1" s="M+H+1" />
          <p rt="21.717" x="267.2660" y="3016.77" v="25584" z="1" s="M+H+2" />
        </MSPeaks>
      </Spectrum>
    </Compound>
    <Compound algo="FindByMolecularFeature">
      <Location m="246.2348" rt="21.714" y="59012" v="596748" />
      <Spectrum type="MFE" cpdAlgo="FindByMolecularFeature">
        <MSDetails p="+" />
        <Device type="TimeOfFlight" />
        <MSPeaks>
          <p rt="21.714" x="247.2421" y="59012.10" v="495376" z="1" s="M+H" />
          <p rt="21.711" x="248.2453" y="11073.07" v="90484" z="1" s="M+H+1" />
          <p rt="21.738" x="249.2509" y="1425.74" v="10888" z="1" s="M+H+2" />
        </MSPeaks>
      </Spectrum>
    </Compound>
    <Compound algo="FindByMolecularFeature">
      <Location m="281.2725" rt="21.714" y="6413273" v="73829416" />
      <Spectrum type="MFE" cpdAlgo="FindByMolecularFeature">
        <MSDetails p="+" />
        <Device type="TimeOfFlight" />
        <MSPeaks>
          <p rt="21.715" x="282.2798" y="6413273.00" v="58665924" z="1" sat="true" s="M+H" />
          <p rt="21.713" x="283.2833" y="1202192.63" v="11359329" z="1" s="M+H+1" />
          <p rt="21.712" x="284.2859" y="125145.20" v="1189807" z="1" s="M+H+2" />
          <p rt="21.718" x="285.2883" y="9586.05" v="83518" z="1" s="M+H+3" />
          <p rt="21.717" x="286.3011" y="452.44" v="5121" z="1" s="M+H+4" />
          <p rt="21.705" x="563.5513" y="127333.43" v="836069" z="1" s="2M+H" />
          <p rt="21.704" x="564.5543" y="52080.45" v="340881" z="1" s="2M+H+1" />
          <p rt="21.705" x="565.5574" y="11475.40" v="75904" z="1" s="2M+H+2" />
          <p rt="21.700" x="566.5611" y="1584.02" v="10005" z="1" s="2M+H+3" />
        </MSPeaks>
      </Spectrum>
    </Compound>
    <Compound algo="FindByMolecularFeature">
      <Location m="442.3449" rt="21.769" y="204199" v="1934438" />
      <Spectrum type="MFE" cpdAlgo="FindByMolecularFeature">
        <MSDetails p="+" />
        <Device type="TimeOfFlight" />
        <MSPeaks>
          <p rt="21.769" x="443.3522" y="204198.55" v="1460126" z="1" s="M+H" />
          <p rt="21.769" x="444.3555" y="65530.81" v="474312" z="1" s="M+H+1" />
        </MSPeaks>
      </Spectrum>
    </Compound>
    <Compound algo="FindByMolecularFeature">
      <Location m="424.3350" rt="21.772" y="60363" v="641197" />
      <Spectrum type="MFE" cpdAlgo="FindByMolecularFeature">
        <MSDetails p="+" />
        <Device type="TimeOfFlight" />
        <MSPeaks>
          <p rt="21.771" x="425.3423" y="60363.13" v="468220" z="1" s="M+H" />
          <p rt="21.773" x="426.3453" y="19771.24" v="150008" z="1" s="M+H+1" />
          <p rt="21.779" x="427.3489" y="5121.77" v="22970" z="1" s="M+H+2" />
        </MSPeaks>
      </Spectrum>
    </Compound>
    <Compound algo="FindByMolecularFeature">
      <Location m="464.3270" rt="21.787" y="172816" v="2393089" />
      <Spectrum type="MFE" cpdAlgo="FindByMolecularFeature">
        <MSDetails p="+" />
        <Device type="TimeOfFlight" />
        <MSPeaks>
          <p rt="21.791" x="465.3342" y="172816.16" v="1679741" z="1" s="M+H" />
          <p rt="21.791" x="466.3377" y="56230.91" v="547864" z="1" s="M+H+1" />
          <p rt="21.749" x="467.3468" y="16220.21" v="165484" z="1" s="M+H+2" />
        </MSPeaks>
      </Spectrum>
    </Compound>
    <Compound algo="FindByMolecularFeature">
      <Location m="312.2665" rt="21.854" y="60768" v="571203" />
      <Spectrum type="MFE" cpdAlgo="FindByMolecularFeature">
        <MSDetails p="+" />
        <Device type="TimeOfFlight" />
        <MSPeaks>
          <p rt="21.854" x="313.2738" y="60768.22" v="456186" z="1" s="M+H" />
          <p rt="21.854" x="314.2770" y="13451.91" v="98561" z="1" s="M+H+1" />
          <p rt="21.851" x="315.2789" y="2344.77" v="16456" z="1" s="M+H+2" />
        </MSPeaks>
      </Spectrum>
    </Compound>
    <Compound algo="FindByMolecularFeature">
      <Location m="352.2592" rt="21.888" y="56876" v="521678" />
      <Spectrum type="MFE" cpdAlgo="FindByMolecularFeature">
        <MSDetails p="+" />
        <Device type="TimeOfFlight" />
        <MSPeaks>
          <p rt="21.886" x="353.2665" y="56875.65" v="415722" z="1" s="M+H" />
          <p rt="21.893" x="354.2703" y="14425.31" v="105956" z="1" s="M+H+1" />
        </MSPeaks>
      </Spectrum>
    </Compound>
    <Compound algo="FindByMolecularFeature">
      <Location m="599.4105" rt="21.921" y="100812" v="1754752" />
      <Spectrum type="MFE" cpdAlgo="FindByMolecularFeature">
        <MSDetails p="+" />
        <Device type="TimeOfFlight" />
        <MSPeaks>
          <p rt="21.927" x="600.4178" y="100811.88" v="1072824" z="1" s="M+H" />
          <p rt="21.926" x="601.4213" y="44033.69" v="476335" z="1" s="M+H+1" />
          <p rt="21.875" x="602.4306" y="18884.69" v="205592" z="1" s="M+H+2" />
        </MSPeaks>
      </Spectrum>
    </Compound>
    <Compound algo="FindByMolecularFeature">
      <Location m="495.4138" rt="21.924" y="165005" v="3998691" />
      <Spectrum type="MFE" cpdAlgo="FindByMolecularFeature">
        <MSDetails p="+" />
        <Device type="TimeOfFlight" />
        <MSPeaks>
          <p rt="21.914" x="496.4211" y="165005.44" v="3192731" z="1" s="M+H" />
          <p rt="21.962" x="497.4242" y="44388.85" v="593629" z="1" s="M+H+1" />
          <p rt="21.915" x="498.4257" y="10946.96" v="179327" z="1" s="M+H+2" />
          <p rt="21.903" x="499.4190" y="1893.35" v="33005" z="1" s="M+H+3" />
        </MSPeaks>
      </Spectrum>
    </Compound>
    <Compound algo="FindByMolecularFeature">
      <Location m="378.2750" rt="21.934" y="220190" v="1728589" />
      <Spectrum type="MFE" cpdAlgo="FindByMolecularFeature">
        <MSDetails p="+" />
        <Device type="TimeOfFlight" />
        <MSPeaks>
          <p rt="21.934" x="379.2822" y="220189.55" v="1365577" z="1" s="M+H" />
          <p rt="21.933" x="380.2859" y="48288.79" v="301851" z="1" s="M+H+1" />
          <p rt="21.939" x="381.2886" y="8367.18" v="52559" z="1" s="M+H+2" />
          <p rt="21.939" x="382.2896" y="895.58" v="8602" z="1" s="M+H+3" />
        </MSPeaks>
      </Spectrum>
    </Compound>
    <Compound algo="FindByMolecularFeature">
      <Location m="768.5074" rt="21.939" y="102673" v="1282750" />
      <Spectrum type="MFE" cpdAlgo="FindByMolecularFeature">
        <MSDetails p="+" />
        <Device type="TimeOfFlight" />
        <MSPeaks>
          <p rt="21.940" x="385.2608" y="102672.77" v="729530" z="2" s="M+2H" />
          <p rt="21.940" x="385.7622" y="50363.56" v="358352" z="2" s="M+2H+1" />
          <p rt="21.948" x="769.5187" y="2682.90" v="42049" z="1" s="M+H" />
          <p rt="21.829" x="770.5404" y="4041.41" v="4360" z="1" s="M+H+1" />
          <p rt="21.916" x="771.5293" y="9383.46" v="76659" z="1" s="M+H+2" />
          <p rt="21.922" x="772.5346" y="6564.90" v="49689" z="1" s="M+H+3" />
          <p rt="21.931" x="773.5304" y="3932.37" v="22110" z="1" s="M+H+4" />
        </MSPeaks>
      </Spectrum>
    </Compound>
    <Compound algo="FindByMolecularFeature">
      <Location m="338.2827" rt="21.939" y="474600" v="4910730" />
      <Spectrum type="MFE" cpdAlgo="FindByMolecularFeature">
        <MSDetails p="+" />
        <Device type="TimeOfFlight" />
        <MSPeaks>
          <p rt="21.939" x="339.2900" y="474599.91" v="3885324" z="1" s="M+H" />
          <p rt="21.939" x="340.2930" y="108251.94" v="884545" z="1" s="M+H+1" />
          <p rt="21.940" x="341.2956" y="15703.43" v="129162" z="1" s="M+H+2" />
          <p rt="21.964" x="342.2979" y="1493.38" v="11699" z="1" s="M+H+3" />
        </MSPeaks>
      </Spectrum>
    </Compound>
    <Compound algo="FindByMolecularFeature">
      <Location m="356.2932" rt="21.941" y="421586" v="4618510" />
      <Spectrum type="MFE" cpdAlgo="FindByMolecularFeature">
        <MSDetails p="+" />
        <Device type="TimeOfFlight" />
        <MSPeaks>
          <p rt="21.941" x="357.3005" y="421586.44" v="3619619" z="1" s="M+H" />
          <p rt="21.941" x="358.3035" y="99025.54" v="850657" z="1" s="M+H+1" />
          <p rt="21.939" x="359.3062" y="15582.36" v="133549" z="1" s="M+H+2" />
          <p rt="21.933" x="360.3094" y="1755.31" v="14685" z="1" s="M+H+3" />
        </MSPeaks>
      </Spectrum>
    </Compound>
    <Compound algo="FindByMolecularFeature">
      <Location m="770.5051" rt="21.941" y="52376" v="626267" />
      <Spectrum type="MFE" cpdAlgo="FindByMolecularFeature">
        <MSDetails p="+" />
        <Device type="TimeOfFlight" />
        <MSPeaks>
          <p rt="21.940" x="386.2598" y="52376.50" v="368955" z="2" s="M+2H" />
          <p rt="21.941" x="386.7603" y="22048.73" v="152748" z="2" s="M+2H+1" />
          <p rt="21.943" x="387.2598" y="11533.86" v="83058" z="2" s="M+2H+2" />
          <p rt="21.949" x="387.7602" y="3155.81" v="21507" z="2" s="M+2H+3" />
        </MSPeaks>
      </Spectrum>
    </Compound>
    <Compound algo="FindByMolecularFeature">
      <Location m="246.2349" rt="21.944" y="59192" v="666139" />
      <Spectrum type="MFE" cpdAlgo="FindByMolecularFeature">
        <MSDetails p="+" />
        <Device type="TimeOfFlight" />
        <MSPeaks>
          <p rt="21.945" x="247.2421" y="59192.18" v="554095" z="1" s="M+H" />
          <p rt="21.944" x="248.2452" y="11590.52" v="107738" z="1" s="M+H+1" />
          <p rt="21.910" x="249.2495" y="1444.82" v="4305" z="1" s="M+H+2" />
        </MSPeaks>
      </Spectrum>
    </Compound>
    <Compound algo="FindByMolecularFeature">
      <Location m="264.2455" rt="21.947" y="321968" v="3638713" />
      <Spectrum type="MFE" cpdAlgo="FindByMolecularFeature">
        <MSDetails p="+" />
        <Device type="TimeOfFlight" />
        <MSPeaks>
          <p rt="21.948" x="265.2528" y="321968.00" v="3030280" z="1" s="M+H" />
          <p rt="21.945" x="266.2559" y="57600.26" v="539731" z="1" s="M+H+1" />
          <p rt="21.963" x="267.2635" y="5691.21" v="60445" z="1" s="M+H+2" />
          <p rt="21.923" x="268.2663" y="645.08" v="8258" z="1" s="M+H+3" />
        </MSPeaks>
      </Spectrum>
    </Compound>
    <Compound algo="FindByMolecularFeature">
      <Location m="412.2126" rt="21.947" y="58673" v="768230" />
      <Spectrum type="MFE" cpdAlgo="FindByMolecularFeature">
        <MSDetails p="+" />
        <Device type="TimeOfFlight" />
        <MSPeaks>
          <p rt="21.948" x="413.2198" y="58672.67" v="611580" z="1" s="M+H" />
          <p rt="21.947" x="414.2230" y="14824.26" v="156650" z="1" s="M+H+1" />
        </MSPeaks>
      </Spectrum>
    </Compound>
    <Compound algo="FindByMolecularFeature">
      <Location m="451.3875" rt="22.012" y="154663" v="3365221" />
      <Spectrum type="MFE" cpdAlgo="FindByMolecularFeature">
        <MSDetails p="+" />
        <Device type="TimeOfFlight" />
        <MSPeaks>
          <p rt="22.009" x="452.3948" y="154663.31" v="2876863" z="1" s="M+H" />
          <p rt="22.023" x="453.3979" y="44000.36" v="340068" z="1" s="M+H+1" />
          <p rt="22.020" x="454.3980" y="8080.71" v="135542" z="1" s="M+H+2" />
          <p rt="22.017" x="455.4004" y="1499.82" v="12749" z="1" s="M+H+3" />
        </MSPeaks>
      </Spectrum>
    </Compound>
    <Compound algo="FindByMolecularFeature">
      <Location m="351.3139" rt="22.041" y="58053" v="669935" />
      <Spectrum type="MFE" cpdAlgo="FindByMolecularFeature">
        <MSDetails p="+" />
        <Device type="TimeOfFlight" />
        <MSPeaks>
          <p rt="22.040" x="352.3212" y="58053.33" v="493344" z="1" s="M+H" />
          <p rt="22.039" x="353.3241" y="15876.63" v="127069" z="1" s="M+H+1" />
          <p rt="22.056" x="354.3323" y="6684.35" v="49522" z="1" s="M+H+2" />
        </MSPeaks>
      </Spectrum>
    </Compound>
    <Compound algo="FindByMolecularFeature">
      <Location m="269.2718" rt="22.101" y="55176" v="727174" />
      <Spectrum type="MFE" cpdAlgo="FindByMolecularFeature">
        <MSDetails p="+" />
        <Device type="TimeOfFlight" />
        <MSPeaks>
          <p rt="22.100" x="270.2791" y="55176.32" v="580735" z="1" s="M+H" />
          <p rt="22.109" x="271.2817" y="13394.35" v="136406" z="1" s="M+H+1" />
          <p rt="22.084" x="272.2831" y="1710.24" v="10033" z="1" s="M+H+2" />
        </MSPeaks>
      </Spectrum>
    </Compound>
    <Compound algo="FindByMolecularFeature">
      <Location m="808.5787" rt="22.130" y="51120" v="507903" />
      <Spectrum type="MFE" cpdAlgo="FindByMolecularFeature">
        <MSDetails p="+" />
        <Device type="TimeOfFlight" />
        <MSPeaks>
          <p rt="22.130" x="809.5860" y="51119.76" v="383574" z="1" s="M+H" />
          <p rt="22.130" x="810.5890" y="13774.64" v="102554" z="1" s="M+H+1" />
          <p rt="22.129" x="811.5867" y="2977.51" v="21775" z="1" s="M+H+2" />
        </MSPeaks>
      </Spectrum>
    </Compound>
    <Compound algo="FindByMolecularFeature">
      <Location m="805.5589" rt="22.130" y="105948" v="865536" />
      <Spectrum type="MFE" cpdAlgo="FindByMolecularFeature">
        <MSDetails p="+" />
        <Device type="TimeOfFlight" />
        <MSPeaks>
          <p rt="22.127" x="806.5662" y="8379.71" v="68724" z="1" s="M+H" />
          <p rt="22.130" x="807.5676" y="5031.70" v="36687" z="1" s="M+H+1" />
          <p rt="22.131" x="808.5829" y="105947.94" v="760125" z="1" s="M+H+2" />
        </MSPeaks>
      </Spectrum>
    </Compound>
    <Compound algo="FindByMolecularFeature">
      <Location m="613.3924" rt="22.134" y="76537" v="1002062" />
      <Spectrum type="MFE" cpdAlgo="FindByMolecularFeature">
        <MSDetails p="+" />
        <Device type="TimeOfFlight" />
        <MSPeaks>
          <p rt="22.135" x="614.3996" y="76536.87" v="624508" z="1" s="M+H" />
          <p rt="22.132" x="615.4032" y="33915.89" v="282217" z="1" s="M+H+1" />
          <p rt="22.138" x="616.4088" y="9414.64" v="74881" z="1" s="M+H+2" />
          <p rt="22.144" x="617.4231" y="2329.82" v="20457" z="1" s="M+H+3" />
        </MSPeaks>
      </Spectrum>
    </Compound>
    <Compound algo="FindByMolecularFeature">
      <Location m="334.1594" rt="22.136" y="67666" v="832937" />
      <Spectrum type="MFE" cpdAlgo="FindByMolecularFeature">
        <MSDetails p="+" />
        <Device type="TimeOfFlight" />
        <MSPeaks>
          <p rt="22.135" x="335.1667" y="67665.99" v="667033" z="1" s="M+H" />
          <p rt="22.138" x="336.1703" y="15688.77" v="165905" z="1" s="M+H+1" />
        </MSPeaks>
      </Spectrum>
    </Compound>
    <Compound algo="FindByMolecularFeature">
      <Location m="336.1604" rt="22.138" y="444834" v="7423178" />
      <Spectrum type="MFE" cpdAlgo="FindByMolecularFeature">
        <MSDetails p="+" />
        <Device type="TimeOfFlight" />
        <MSPeaks>
          <p rt="22.138" x="337.1677" y="444833.66" v="4335242" z="1" s="M+H" />
          <p rt="22.138" x="338.1705" y="88376.80" v="867968" z="1" s="M+H+1" />
          <p rt="22.138" x="339.1633" y="159680.73" v="1552844" z="1" s="M+H+2" />
          <p rt="22.138" x="340.1659" y="41389.63" v="402842" z="1" s="M+H+3" />
          <p rt="22.138" x="341.1621" y="26388.28" v="264282" z="1" s="M+H+4" />
        </MSPeaks>
      </Spectrum>
    </Compound>
    <Compound algo="FindByMolecularFeature">
      <Location m="262.2294" rt="22.142" y="69302" v="769295" />
      <Spectrum type="MFE" cpdAlgo="FindByMolecularFeature">
        <MSDetails p="+" />
        <Device type="TimeOfFlight" />
        <MSPeaks>
          <p rt="22.142" x="263.2367" y="69301.77" v="632287" z="1" s="M+H" />
          <p rt="22.141" x="264.2400" y="14578.16" v="137008" z="1" s="M+H+1" />
        </MSPeaks>
      </Spectrum>
    </Compound>
    <Compound algo="FindByMolecularFeature">
      <Location m="280.2401" rt="22.145" y="51916" v="747978" />
      <Spectrum type="MFE" cpdAlgo="FindByMolecularFeature">
        <MSDetails p="+" />
        <Device type="TimeOfFlight" />
        <MSPeaks>
          <p rt="22.147" x="281.2474" y="51916.42" v="554464" z="1" s="M+H" />
          <p rt="22.141" x="282.2503" y="12269.41" v="116535" z="1" s="M+H+1" />
          <p rt="22.134" x="561.4874" y="4321.59" v="28383" z="1" s="2M+H" />
          <p rt="22.128" x="562.4899" y="1963.15" v="10107" z="1" s="2M+H+1" />
        </MSPeaks>
      </Spectrum>
    </Compound>
    <Compound algo="FindByMolecularFeature">
      <Location m="630.4479" rt="22.146" y="148755" v="2708584" />
      <Spectrum type="MFE" cpdAlgo="FindByMolecularFeature">
        <MSDetails p="+" />
        <Device type="TimeOfFlight" />
        <MSPeaks>
          <p rt="22.146" x="631.4552" y="148755.47" v="1967306" z="1" s="M+H" />
          <p rt="22.147" x="632.4585" y="56709.26" v="741278" z="1" s="M+H+1" />
        </MSPeaks>
      </Spectrum>
    </Compound>
    <Compound algo="FindByMolecularFeature">
      <Location m="794.5500" rt="22.156" y="99693" v="631641" />
      <Spectrum type="MFE" cpdAlgo="FindByMolecularFeature">
        <MSDetails p="+" />
        <Device type="TimeOfFlight" />
        <MSPeaks>
          <p rt="22.162" x="795.5572" y="7088.99" v="49298" z="1" s="M+H" />
          <p rt="22.159" x="796.5595" y="3947.42" v="25310" z="1" s="M+H+1" />
          <p rt="22.155" x="797.5590" y="99692.70" v="557033" z="1" s="M+H+2" />
        </MSPeaks>
      </Spectrum>
    </Compound>
    <Compound algo="FindByMolecularFeature">
      <Location m="407.3621" rt="22.157" y="133037" v="1651025" />
      <Spectrum type="MFE" cpdAlgo="FindByMolecularFeature">
        <MSDetails p="+" />
        <Device type="TimeOfFlight" />
        <MSPeaks>
          <p rt="22.161" x="408.3694" y="133036.89" v="1240923" z="1" s="M+H" />
          <p rt="22.153" x="409.3722" y="31030.24" v="321736" z="1" s="M+H+1" />
          <p rt="22.100" x="410.3710" y="5106.72" v="88366" z="1" s="M+H+2" />
        </MSPeaks>
      </Spectrum>
    </Compound>
    <Compound algo="FindByMolecularFeature">
      <Location m="466.4004" rt="22.160" y="287444" v="2647721" />
      <Spectrum type="MFE" cpdAlgo="FindByMolecularFeature">
        <MSDetails p="+" />
        <Device type="TimeOfFlight" />
        <MSPeaks>
          <p rt="22.160" x="467.4077" y="287443.53" v="2035821" z="1" s="M+H" />
          <p rt="22.161" x="468.4097" y="74554.94" v="508048" z="1" s="M+H+1" />
          <p rt="22.159" x="469.4109" y="13489.93" v="89697" z="1" s="M+H+2" />
          <p rt="22.163" x="470.4125" y="2237.94" v="14155" z="1" s="M+H+3" />
        </MSPeaks>
      </Spectrum>
    </Compound>
    <Compound algo="FindByMolecularFeature">
      <Location m="442.3820" rt="22.160" y="1154346" v="11192810" />
      <Spectrum type="MFE" cpdAlgo="FindByMolecularFeature">
        <MSDetails p="+" />
        <Device type="TimeOfFlight" />
        <MSPeaks>
          <p rt="22.160" x="443.3893" y="1154346.38" v="8063320" z="1" s="M+H" />
          <p rt="22.160" x="444.3923" y="375190.59" v="2619934" z="1" s="M+H+1" />
          <p rt="22.159" x="445.3951" y="62223.31" v="437748" z="1" s="M+H+2" />
          <p rt="22.165" x="446.3962" y="9441.46" v="71809" z="1" s="M+H+3" />
        </MSPeaks>
      </Spectrum>
    </Compound>
    <Compound algo="FindByMolecularFeature">
      <Location m="424.3713" rt="22.160" y="1525400" v="14668935" />
      <Spectrum type="MFE" cpdAlgo="FindByMolecularFeature">
        <MSDetails p="+" />
        <Device type="TimeOfFlight" />
        <MSPeaks>
          <p rt="22.160" x="425.3786" y="1525400.00" v="10666680" z="1" s="M+H" />
          <p rt="22.160" x="426.3819" y="484756.22" v="3394552" z="1" s="M+H+1" />
          <p rt="22.159" x="427.3848" y="76308.30" v="536743" z="1" s="M+H+2" />
          <p rt="22.163" x="428.3876" y="10346.94" v="70960" z="1" s="M+H+3" />
        </MSPeaks>
      </Spectrum>
    </Compound>
    <Compound algo="FindByMolecularFeature">
      <Location m="460.3918" rt="22.162" y="106100" v="1092595" />
      <Spectrum type="MFE" cpdAlgo="FindByMolecularFeature">
        <MSDetails p="+" />
        <Device type="TimeOfFlight" />
        <MSPeaks>
          <p rt="22.162" x="461.3991" y="106100.44" v="779601" z="1" s="M+H" />
          <p rt="22.160" x="462.4022" y="32487.55" v="244208" z="1" s="M+H+1" />
          <p rt="22.168" x="463.4044" y="8025.78" v="50184" z="1" s="M+H+2" />
          <p rt="22.126" x="464.4050" y="1724.10" v="18603" z="1" s="M+H+3" />
        </MSPeaks>
      </Spectrum>
    </Compound>
    <Compound algo="FindByMolecularFeature">
      <Location m="482.3747" rt="22.162" y="4447866" v="43039012" />
      <Spectrum type="MFE" cpdAlgo="FindByMolecularFeature">
        <MSDetails p="+" />
        <Device type="TimeOfFlight" />
        <MSPeaks>
          <p rt="22.163" x="483.3820" y="4447866.00" v="31322662" z="1" sat="true" s="M+H" />
          <p rt="22.162" x="484.3853" y="1402475.88" v="9830258" z="1" s="M+H+1" />
          <p rt="22.162" x="485.3880" y="233769.78" v="1661020" z="1" s="M+H+2" />
          <p rt="22.162" x="486.3906" y="29138.21" v="204112" z="1" s="M+H+3" />
          <p rt="22.168" x="487.3866" y="2356.21" v="20959" z="1" s="M+H+4" />
        </MSPeaks>
      </Spectrum>
    </Compound>
    <Compound algo="FindByMolecularFeature">
      <Location m="331.2874" rt="22.167" y="62949" v="609763" />
      <Spectrum type="MFE" cpdAlgo="FindByMolecularFeature">
        <MSDetails p="+" />
        <Device type="TimeOfFlight" />
        <MSPeaks>
          <p rt="22.165" x="332.2947" y="62948.73" v="452979" z="1" s="M+H" />
          <p rt="22.177" x="333.2985" y="17832.03" v="156784" z="1" s="M+H+1" />
        </MSPeaks>
      </Spectrum>
    </Compound>
    <Compound algo="FindByMolecularFeature">
      <Location m="632.4625" rt="22.173" y="85324" v="1310986" />
      <Spectrum type="MFE" cpdAlgo="FindByMolecularFeature">
        <MSDetails p="+" />
        <Device type="TimeOfFlight" />
        <MSPeaks>
          <p rt="22.174" x="633.4697" y="85323.59" v="849999" z="1" s="M+H" />
          <p rt="22.174" x="634.4734" y="30367.47" v="261104" z="1" s="M+H+1" />
          <p rt="22.165" x="635.4813" y="12034.15" v="156514" z="1" s="M+H+2" />
          <p rt="22.154" x="636.4781" y="4275.27" v="43369" z="1" s="M+H+3" />
        </MSPeaks>
      </Spectrum>
    </Compound>
    <Compound algo="FindByMolecularFeature">
      <Location m="599.4113" rt="22.189" y="63995" v="717357" />
      <Spectrum type="MFE" cpdAlgo="FindByMolecularFeature">
        <MSDetails p="+" />
        <Device type="TimeOfFlight" />
        <MSPeaks>
          <p rt="22.189" x="600.4186" y="63994.54" v="468545" z="1" s="M+H" />
          <p rt="22.188" x="601.4218" y="28075.18" v="197064" z="1" s="M+H+1" />
          <p rt="22.197" x="602.4292" y="7687.23" v="51749" z="1" s="M+H+2" />
        </MSPeaks>
      </Spectrum>
    </Compound>
    <Compound algo="FindByMolecularFeature">
      <Location m="378.2753" rt="22.312" y="1409051" v="12981515" />
      <Spectrum type="MFE" cpdAlgo="FindByMolecularFeature">
        <MSDetails p="+" />
        <Device type="TimeOfFlight" />
        <MSPeaks>
          <p rt="22.312" x="379.2826" y="1409050.88" v="10294029" z="1" s="M+H" />
          <p rt="22.312" x="380.2857" y="317694.06" v="2322488" z="1" s="M+H+1" />
          <p rt="22.313" x="381.2884" y="45314.05" v="332705" z="1" s="M+H+2" />
          <p rt="22.303" x="382.2924" y="4722.32" v="32294" z="1" s="M+H+3" />
        </MSPeaks>
      </Spectrum>
    </Compound>
    <Compound algo="FindByMolecularFeature">
      <Location m="1106.8271" rt="22.312" y="113138" v="1653715" />
      <Spectrum type="MFE" cpdAlgo="FindByMolecularFeature">
        <MSDetails p="+" />
        <Device type="TimeOfFlight" />
        <MSPeaks>
          <p rt="22.311" x="554.4208" y="113137.82" v="814143" z="2" s="M+2H" />
          <p rt="22.312" x="554.9225" y="77720.31" v="555330" z="2" s="M+2H+1" />
          <p rt="22.312" x="555.4252" y="31519.21" v="225708" z="2" s="M+2H+2" />
          <p rt="22.313" x="555.9250" y="8378.05" v="58534" z="2" s="M+2H+3" />
        </MSPeaks>
      </Spectrum>
    </Compound>
    <Compound algo="FindByMolecularFeature">
      <Location m="1122.8002" rt="22.314" y="57152" v="720967" />
      <Spectrum type="MFE" cpdAlgo="FindByMolecularFeature">
        <MSDetails p="+" />
        <Device type="TimeOfFlight" />
        <MSPeaks>
          <p rt="22.313" x="562.4074" y="57152.31" v="441165" z="2" s="M+2H" />
          <p rt="22.315" x="562.9086" y="37478.15" v="279802" z="2" s="M+2H+1" />
        </MSPeaks>
      </Spectrum>
    </Compound>
    <Compound algo="FindByMolecularFeature">
      <Location m="1125.8035" rt="22.316" y="150630" v="3159746" />
      <Spectrum type="MFE" cpdAlgo="FindByMolecularFeature">
        <MSDetails p="+" />
        <Device type="TimeOfFlight" />
        <MSPeaks>
          <p rt="22.315" x="563.9090" y="150630.31" v="1166624" z="2" s="M+2H" />
          <p rt="22.316" x="564.4077" y="131805.22" v="1024275" z="2" s="M+2H+1" />
          <p rt="22.315" x="564.9078" y="72894.26" v="565478" z="2" s="M+2H+2" />
          <p rt="22.315" x="565.4075" y="36233.57" v="287209" z="2" s="M+2H+3" />
          <p rt="22.315" x="565.9072" y="14958.13" v="116160" z="2" s="M+2H+4" />
        </MSPeaks>
      </Spectrum>
    </Compound>
    <Compound algo="FindByMolecularFeature">
      <Location m="356.2932" rt="22.317" y="373001" v="4447798" />
      <Spectrum type="MFE" cpdAlgo="FindByMolecularFeature">
        <MSDetails p="+" />
        <Device type="TimeOfFlight" />
        <MSPeaks>
          <p rt="22.317" x="357.3004" y="373000.91" v="3484284" z="1" s="M+H" />
          <p rt="22.315" x="358.3035" y="88637.99" v="826137" z="1" s="M+H+1" />
          <p rt="22.316" x="359.3066" y="13255.25" v="112208" z="1" s="M+H+2" />
          <p rt="22.325" x="360.3103" y="2181.49" v="25169" z="1" s="M+H+3" />
        </MSPeaks>
      </Spectrum>
    </Compound>
    <Compound algo="FindByMolecularFeature">
      <Location m="338.2825" rt="22.317" y="356288" v="4213306" />
      <Spectrum type="MFE" cpdAlgo="FindByMolecularFeature">
        <MSDetails p="+" />
        <Device type="TimeOfFlight" />
        <MSPeaks>
          <p rt="22.317" x="339.2897" y="356288.03" v="3325820" z="1" s="M+H" />
          <p rt="22.317" x="340.2930" y="81212.24" v="749418" z="1" s="M+H+1" />
          <p rt="22.320" x="341.2952" y="12237.19" v="129065" z="1" s="M+H+2" />
          <p rt="22.365" x="342.3008" y="1016.43" v="9003" z="1" s="M+H+3" />
        </MSPeaks>
      </Spectrum>
    </Compound>
    <Compound algo="FindByMolecularFeature">
      <Location m="246.2348" rt="22.320" y="59477" v="764765" />
      <Spectrum type="MFE" cpdAlgo="FindByMolecularFeature">
        <MSDetails p="+" />
        <Device type="TimeOfFlight" />
        <MSPeaks>
          <p rt="22.319" x="247.2421" y="59476.86" v="631216" z="1" s="M+H" />
          <p rt="22.321" x="248.2451" y="11304.97" v="118910" z="1" s="M+H+1" />
          <p rt="22.355" x="249.2494" y="1506.87" v="14638" z="1" s="M+H+2" />
        </MSPeaks>
      </Spectrum>
    </Compound>
    <Compound algo="FindByMolecularFeature">
      <Location m="750.5353" rt="22.321" y="59559" v="980068" />
      <Spectrum type="MFE" cpdAlgo="FindByMolecularFeature">
        <MSDetails p="+" />
        <Device type="TimeOfFlight" />
        <MSPeaks>
          <p rt="22.319" x="376.2749" y="59558.64" v="603154" z="2" s="M+2H" />
          <p rt="22.323" x="376.7757" y="27232.22" v="271086" z="2" s="M+2H+1" />
          <p rt="22.329" x="377.2784" y="8531.36" v="91417" z="2" s="M+2H+2" />
          <p rt="22.304" x="377.7777" y="1494.63" v="14411" z="2" s="M+2H+3" />
        </MSPeaks>
      </Spectrum>
    </Compound>
    <Compound algo="FindByMolecularFeature">
      <Location m="765.4974" rt="22.322" y="72188" v="1099538" />
      <Spectrum type="MFE" cpdAlgo="FindByMolecularFeature">
        <MSDetails p="+" />
        <Device type="TimeOfFlight" />
        <MSPeaks>
          <p rt="22.322" x="766.5047" y="72187.69" v="713122" z="1" s="M+H" />
          <p rt="22.321" x="767.5083" y="39019.67" v="386416" z="1" s="M+H+1" />
        </MSPeaks>
      </Spectrum>
    </Compound>
    <Compound algo="FindByMolecularFeature">
      <Location m="264.2454" rt="22.322" y="311149" v="4216937" />
      <Spectrum type="MFE" cpdAlgo="FindByMolecularFeature">
        <MSDetails p="+" />
        <Device type="TimeOfFlight" />
        <MSPeaks>
          <p rt="22.323" x="265.2527" y="311149.03" v="3512729" z="1" s="M+H" />
          <p rt="22.320" x="266.2559" y="57155.19" v="626776" z="1" s="M+H+1" />
          <p rt="22.317" x="267.2627" y="5955.84" v="63856" z="1" s="M+H+2" />
          <p rt="22.266" x="268.2663" y="1147.07" v="13576" z="1" s="M+H+3" />
        </MSPeaks>
      </Spectrum>
    </Compound>
    <Compound algo="FindByMolecularFeature">
      <Location m="384.7550" rt="22.324" y="78297" v="1253159" />
      <Spectrum type="MFE" cpdAlgo="FindByMolecularFeature">
        <MSDetails p="+" />
        <Device type="TimeOfFlight" />
        <MSPeaks>
          <p rt="22.324" x="385.7623" y="78297.28" v="825543" z="1" s="M+H" />
          <p rt="22.325" x="386.7604" y="33513.37" v="354319" z="1" s="M+H+1" />
          <p rt="22.319" x="387.7602" y="5736.78" v="59899" z="1" s="M+H+2" />
          <p rt="22.333" x="388.7591" y="1311.77" v="13399" z="1" s="M+H+3" />
        </MSPeaks>
      </Spectrum>
    </Compound>
    <Compound algo="FindByMolecularFeature">
      <Location m="384.2537" rt="22.325" y="157892" v="2743757" />
      <Spectrum type="MFE" cpdAlgo="FindByMolecularFeature">
        <MSDetails p="+" />
        <Device type="TimeOfFlight" />
        <MSPeaks>
          <p rt="22.325" x="385.2609" y="157892.27" v="1670453" z="1" s="M+H" />
          <p rt="22.325" x="386.2600" y="79037.88" v="838332" z="1" s="M+H+1" />
          <p rt="22.327" x="387.2599" y="17683.48" v="188219" z="1" s="M+H+2" />
          <p rt="22.319" x="388.2576" y="4255.22" v="46753" z="1" s="M+H+3" />
        </MSPeaks>
      </Spectrum>
    </Compound>
    <Compound algo="FindByMolecularFeature">
      <Location m="412.2126" rt="22.333" y="87731" v="1361086" />
      <Spectrum type="MFE" cpdAlgo="FindByMolecularFeature">
        <MSDetails p="+" />
        <Device type="TimeOfFlight" />
        <MSPeaks>
          <p rt="22.332" x="413.2199" y="87731.08" v="1080181" z="1" s="M+H" />
          <p rt="22.334" x="414.2234" y="22748.07" v="280905" z="1" s="M+H+1" />
        </MSPeaks>
      </Spectrum>
    </Compound>
    <Compound algo="FindByMolecularFeature">
      <Location m="466.4002" rt="22.450" y="139331" v="1381289" />
      <Spectrum type="MFE" cpdAlgo="FindByMolecularFeature">
        <MSDetails p="+" />
        <Device type="TimeOfFlight" />
        <MSPeaks>
          <p rt="22.451" x="467.4075" y="139330.95" v="1131365" z="1" s="M+H" />
          <p rt="22.446" x="468.4082" y="30273.96" v="221306" z="1" s="M+H+1" />
          <p rt="22.451" x="469.4081" y="4003.51" v="28618" z="1" s="M+H+2" />
        </MSPeaks>
      </Spectrum>
    </Compound>
    <Compound algo="FindByMolecularFeature">
      <Location m="442.3821" rt="22.451" y="1155504" v="10800702" />
      <Spectrum type="MFE" cpdAlgo="FindByMolecularFeature">
        <MSDetails p="+" />
        <Device type="TimeOfFlight" />
        <MSPeaks>
          <p rt="22.450" x="443.3894" y="1155504.13" v="7584695" z="1" s="M+H" />
          <p rt="22.452" x="444.3924" y="380533.28" v="2698550" z="1" s="M+H+1" />
          <p rt="22.452" x="445.3953" y="62827.29" v="449832" z="1" s="M+H+2" />
          <p rt="22.451" x="446.3978" y="8973.34" v="60527" z="1" s="M+H+3" />
          <p rt="22.442" x="447.3991" y="1101.88" v="7099" z="1" s="M+H+4" />
        </MSPeaks>
      </Spectrum>
    </Compound>
    <Compound algo="FindByMolecularFeature">
      <Location m="424.3715" rt="22.452" y="1399304" v="13407603" />
      <Spectrum type="MFE" cpdAlgo="FindByMolecularFeature">
        <MSDetails p="+" />
        <Device type="TimeOfFlight" />
        <MSPeaks>
          <p rt="22.452" x="425.3788" y="1399303.75" v="9665713" z="1" s="M+H" />
          <p rt="22.453" x="426.3819" y="445891.38" v="3176487" z="1" s="M+H+1" />
          <p rt="22.453" x="427.3846" y="71638.61" v="499767" z="1" s="M+H+2" />
          <p rt="22.454" x="428.3855" y="9537.97" v="65636" z="1" s="M+H+3" />
        </MSPeaks>
      </Spectrum>
    </Compound>
    <Compound algo="FindByMolecularFeature">
      <Location m="482.3747" rt="22.452" y="2488901" v="26889106" />
      <Spectrum type="MFE" cpdAlgo="FindByMolecularFeature">
        <MSDetails p="+" />
        <Device type="TimeOfFlight" />
        <MSPeaks>
          <p rt="22.452" x="483.3819" y="2488900.50" v="19569498" z="1" sat="true" s="M+H" />
          <p rt="22.452" x="484.3856" y="782521.00" v="6181670" z="1" s="M+H+1" />
          <p rt="22.452" x="485.3879" y="128620.50" v="1017602" z="1" s="M+H+2" />
          <p rt="22.452" x="486.3905" y="15595.76" v="120336" z="1" s="M+H+3" />
        </MSPeaks>
      </Spectrum>
    </Compound>
    <Compound algo="FindByMolecularFeature">
      <Location m="460.3919" rt="22.453" y="147601" v="1472907" />
      <Spectrum type="MFE" cpdAlgo="FindByMolecularFeature">
        <MSDetails p="+" />
        <Device type="TimeOfFlight" />
        <MSPeaks>
          <p rt="22.453" x="461.3992" y="147600.95" v="1052989" z="1" s="M+H" />
          <p rt="22.453" x="462.4025" y="47605.41" v="337508" z="1" s="M+H+1" />
          <p rt="22.452" x="463.4048" y="10145.25" v="67717" z="1" s="M+H+2" />
          <p rt="22.445" x="464.4026" y="2087.41" v="14693" z="1" s="M+H+3" />
        </MSPeaks>
      </Spectrum>
    </Compound>
    <Compound algo="FindByMolecularFeature">
      <Location m="406.3602" rt="22.456" y="145120" v="1828012" />
      <Spectrum type="MFE" cpdAlgo="FindByMolecularFeature">
        <MSDetails p="+" />
        <Device type="TimeOfFlight" />
        <MSPeaks>
          <p rt="22.454" x="407.3674" y="145119.92" v="1086160" z="1" s="M+H" />
          <p rt="22.462" x="408.3698" y="74167.24" v="591831" z="1" s="M+H+1" />
          <p rt="22.457" x="409.3726" y="15953.59" v="134148" z="1" s="M+H+2" />
          <p rt="22.473" x="410.3692" y="2253.07" v="15873" z="1" s="M+H+3" />
        </MSPeaks>
      </Spectrum>
    </Compound>
    <Compound algo="FindByMolecularFeature">
      <Location m="334.2872" rt="22.516" y="57788" v="582606" />
      <Spectrum type="MFE" cpdAlgo="FindByMolecularFeature">
        <MSDetails p="+" />
        <Device type="TimeOfFlight" />
        <MSPeaks>
          <p rt="22.516" x="335.2945" y="57788.33" v="482083" z="1" s="M+H" />
          <p rt="22.510" x="336.3006" y="14187.37" v="94213" z="1" s="M+H+1" />
          <p rt="22.542" x="337.3022" y="3423.33" v="6310" z="1" s="M+H+2" />
        </MSPeaks>
      </Spectrum>
    </Compound>
    <Compound algo="FindByMolecularFeature">
      <Location m="270.2348" rt="22.548" y="75061" v="873351" />
      <Spectrum type="MFE" cpdAlgo="FindByMolecularFeature">
        <MSDetails p="+" />
        <Device type="TimeOfFlight" />
        <MSPeaks>
          <p rt="22.549" x="271.2420" y="75061.11" v="727214" z="1" s="M+H" />
          <p rt="22.547" x="272.2459" y="15305.81" v="146138" z="1" s="M+H+1" />
        </MSPeaks>
      </Spectrum>
    </Compound>
    <Compound algo="FindByMolecularFeature">
      <Location m="333.3031" rt="22.805" y="89051" v="835084" />
      <Spectrum type="MFE" cpdAlgo="FindByMolecularFeature">
        <MSDetails p="+" />
        <Device type="TimeOfFlight" />
        <MSPeaks>
          <p rt="22.805" x="334.3104" y="89050.63" v="662097" z="1" s="M+H" />
          <p rt="22.805" x="335.3137" y="23228.89" v="172987" z="1" s="M+H+1" />
        </MSPeaks>
      </Spectrum>
    </Compound>
    <Compound algo="FindByMolecularFeature">
      <Location m="381.3244" rt="22.868" y="63324" v="689904" />
      <Spectrum type="MFE" cpdAlgo="FindByMolecularFeature">
        <MSDetails p="+" />
        <Device type="TimeOfFlight" />
        <MSPeaks>
          <p rt="22.863" x="382.3317" y="63323.85" v="519647" z="1" s="M+H" />
          <p rt="22.884" x="383.3340" y="21159.69" v="170257" z="1" s="M+H+1" />
        </MSPeaks>
      </Spectrum>
    </Compound>
    <Compound algo="FindByMolecularFeature">
      <Location m="440.3657" rt="22.918" y="194984" v="1973180" />
      <Spectrum type="MFE" cpdAlgo="FindByMolecularFeature">
        <MSDetails p="+" />
        <Device type="TimeOfFlight" />
        <MSPeaks>
          <p rt="22.919" x="441.3730" y="194983.50" v="1375715" z="1" s="M+H" />
          <p rt="22.920" x="442.3764" y="66721.98" v="478523" z="1" s="M+H+1" />
          <p rt="22.891" x="443.3844" y="12973.10" v="118943" z="1" s="M+H+2" />
        </MSPeaks>
      </Spectrum>
    </Compound>
    <Compound algo="FindByMolecularFeature">
      <Location m="422.3550" rt="22.918" y="112453" v="1135902" />
      <Spectrum type="MFE" cpdAlgo="FindByMolecularFeature">
        <MSDetails p="+" />
        <Device type="TimeOfFlight" />
        <MSPeaks>
          <p rt="22.918" x="423.3622" y="112453.11" v="796375" z="1" s="M+H" />
          <p rt="22.920" x="424.3649" y="40744.96" v="297746" z="1" s="M+H+1" />
          <p rt="22.906" x="425.3716" y="5958.13" v="41781" z="1" s="M+H+2" />
        </MSPeaks>
      </Spectrum>
    </Compound>
    <Compound algo="FindByMolecularFeature">
      <Location m="480.3586" rt="22.919" y="399102" v="4216501" />
      <Spectrum type="MFE" cpdAlgo="FindByMolecularFeature">
        <MSDetails p="+" />
        <Device type="TimeOfFlight" />
        <MSPeaks>
          <p rt="22.920" x="481.3659" y="399101.69" v="2923032" z="1" s="M+H" />
          <p rt="22.920" x="482.3691" y="131967.70" v="963912" z="1" s="M+H+1" />
          <p rt="22.907" x="483.3757" y="33018.00" v="252931" z="1" s="M+H+2" />
          <p rt="22.883" x="484.3840" y="6983.51" v="76626" z="1" s="M+H+3" />
        </MSPeaks>
      </Spectrum>
    </Compound>
    <Compound algo="FindByMolecularFeature">
      <Location m="466.3450" rt="22.957" y="124849" v="1450919" />
      <Spectrum type="MFE" cpdAlgo="FindByMolecularFeature">
        <MSDetails p="+" />
        <Device type="TimeOfFlight" />
        <MSPeaks>
          <p rt="22.957" x="467.3523" y="124849.27" v="1011567" z="1" s="M+H" />
          <p rt="22.956" x="468.3559" y="44332.29" v="348724" z="1" s="M+H+1" />
          <p rt="22.966" x="469.3600" y="11057.26" v="90628" z="1" s="M+H+2" />
        </MSPeaks>
      </Spectrum>
    </Compound>
    <Compound algo="FindByMolecularFeature">
      <Location m="506.3379" rt="22.959" y="58759" v="658705" />
      <Spectrum type="MFE" cpdAlgo="FindByMolecularFeature">
        <MSDetails p="+" />
        <Device type="TimeOfFlight" />
        <MSPeaks>
          <p rt="22.959" x="507.3452" y="58759.00" v="468921" z="1" s="M+H" />
          <p rt="22.956" x="508.3488" y="20520.34" v="166497" z="1" s="M+H+1" />
          <p rt="22.963" x="509.3523" y="4253.77" v="23287" z="1" s="M+H+2" />
        </MSPeaks>
      </Spectrum>
    </Compound>
    <Compound algo="FindByMolecularFeature">
      <Location m="338.3194" rt="23.081" y="54762" v="656146" />
      <Spectrum type="MFE" cpdAlgo="FindByMolecularFeature">
        <MSDetails p="+" />
        <Device type="TimeOfFlight" />
        <MSPeaks>
          <p rt="23.082" x="339.3267" y="54761.68" v="469574" z="1" s="M+H" />
          <p rt="23.079" x="340.3300" y="17213.80" v="164348" z="1" s="M+H+1" />
          <p rt="23.073" x="341.3314" y="2826.27" v="22224" z="1" s="M+H+2" />
        </MSPeaks>
      </Spectrum>
    </Compound>
    <Compound algo="FindByMolecularFeature">
      <Location m="370.0941" rt="23.116" y="52150" v="580535" />
      <Spectrum type="MFE" cpdAlgo="FindByMolecularFeature">
        <MSDetails p="+" />
        <Device type="TimeOfFlight" />
        <MSPeaks>
          <p rt="23.116" x="371.1014" y="52150.10" v="351799" z="1" s="M+H" />
          <p rt="23.116" x="372.1023" y="20116.30" v="140122" z="1" s="M+H+1" />
          <p rt="23.115" x="373.0999" y="12564.93" v="88614" z="1" s="M+H+2" />
        </MSPeaks>
      </Spectrum>
    </Compound>
    <Compound algo="FindByMolecularFeature">
      <Location m="440.3655" rt="23.181" y="77500" v="753172" />
      <Spectrum type="MFE" cpdAlgo="FindByMolecularFeature">
        <MSDetails p="+" />
        <Device type="TimeOfFlight" />
        <MSPeaks>
          <p rt="23.181" x="441.3727" y="77500.43" v="533610" z="1" s="M+H" />
          <p rt="23.179" x="442.3769" y="30171.11" v="196990" z="1" s="M+H+1" />
          <p rt="23.178" x="443.3807" y="3801.56" v="22571" z="1" s="M+H+2" />
        </MSPeaks>
      </Spectrum>
    </Compound>
    <Compound algo="FindByMolecularFeature">
      <Location m="480.3583" rt="23.186" y="166777" v="1775983" />
      <Spectrum type="MFE" cpdAlgo="FindByMolecularFeature">
        <MSDetails p="+" />
        <Device type="TimeOfFlight" />
        <MSPeaks>
          <p rt="23.186" x="481.3655" y="166777.36" v="1248649" z="1" s="M+H" />
          <p rt="23.185" x="482.3690" y="58313.83" v="438846" z="1" s="M+H+1" />
          <p rt="23.186" x="483.3733" y="13505.33" v="88489" z="1" s="M+H+2" />
        </MSPeaks>
      </Spectrum>
    </Compound>
    <Compound algo="FindByMolecularFeature">
      <Location m="610.4216" rt="23.336" y="52175" v="1008002" />
      <Spectrum type="MFE" cpdAlgo="FindByMolecularFeature">
        <MSDetails p="+" />
        <Device type="TimeOfFlight" />
        <MSPeaks>
          <p rt="23.336" x="611.4289" y="52174.77" v="691405" z="1" s="M+H" />
          <p rt="23.335" x="612.4327" y="22981.77" v="316597" z="1" s="M+H+1" />
        </MSPeaks>
      </Spectrum>
    </Compound>
    <Compound algo="FindByMolecularFeature">
      <Location m="383.3402" rt="23.346" y="140594" v="824261" />
      <Spectrum type="MFE" cpdAlgo="FindByMolecularFeature">
        <MSDetails p="+" />
        <Device type="TimeOfFlight" />
        <MSPeaks>
          <p rt="23.346" x="384.3474" y="140594.08" v="651936" z="1" s="M+H" />
          <p rt="23.347" x="385.3507" y="36802.77" v="172325" z="1" s="M+H+1" />
        </MSPeaks>
      </Spectrum>
    </Compound>
    <Compound algo="FindByMolecularFeature">
      <Location m="337.3352" rt="23.469" y="890799" v="10753873" />
      <Spectrum type="MFE" cpdAlgo="FindByMolecularFeature">
        <MSDetails p="+" />
        <Device type="TimeOfFlight" />
        <MSPeaks>
          <p rt="23.469" x="338.3425" y="890799.31" v="7557102" z="1" s="M+H" />
          <p rt="23.470" x="339.3454" y="205289.88" v="2750891" z="1" s="M+H+1" />
          <p rt="23.470" x="340.3486" y="26529.07" v="418967" z="1" s="M+H+2" />
          <p rt="23.471" x="341.3518" y="2433.10" v="26914" z="1" s="M+H+3" />
        </MSPeaks>
      </Spectrum>
    </Compound>
    <Compound algo="FindByMolecularFeature">
      <Location m="383.3403" rt="23.484" y="248834" v="3614469" />
      <Spectrum type="MFE" cpdAlgo="FindByMolecularFeature">
        <MSDetails p="+" />
        <Device type="TimeOfFlight" />
        <MSPeaks>
          <p rt="23.485" x="384.3476" y="248833.78" v="2728301" z="1" s="M+H" />
          <p rt="23.485" x="385.3508" y="64486.55" v="716531" z="1" s="M+H+1" />
          <p rt="23.469" x="386.3539" y="9976.05" v="156499" z="1" s="M+H+2" />
          <p rt="23.478" x="387.3564" y="1198.21" v="13137" z="1" s="M+H+3" />
        </MSPeaks>
      </Spectrum>
    </Compound>
    <Compound algo="FindByMolecularFeature">
      <Location m="405.3228" rt="23.490" y="640670" v="8764789" />
      <Spectrum type="MFE" cpdAlgo="FindByMolecularFeature">
        <MSDetails p="+" />
        <Device type="TimeOfFlight" />
        <MSPeaks>
          <p rt="23.491" x="406.3301" y="640669.69" v="6823073" z="1" s="M+H" />
          <p rt="23.488" x="407.3330" y="167931.78" v="1789295" z="1" s="M+H+1" />
          <p rt="23.471" x="408.3360" y="26799.36" v="134332" z="1" s="M+H+2" />
          <p rt="23.460" x="409.3339" y="2757.36" v="18089" z="1" s="M+H+3" />
        </MSPeaks>
      </Spectrum>
    </Compound>
    <Compound algo="FindByMolecularFeature">
      <Location m="600.4167" rt="23.496" y="130575" v="1355709" />
      <Spectrum type="MFE" cpdAlgo="FindByMolecularFeature">
        <MSDetails p="+" />
        <Device type="TimeOfFlight" />
        <MSPeaks>
          <p rt="23.497" x="601.4240" y="130575.30" v="975436" z="1" s="M+H" />
          <p rt="23.497" x="602.4281" y="41197.11" v="305959" z="1" s="M+H+1" />
          <p rt="23.495" x="603.4313" y="10089.55" v="74314" z="1" s="M+H+2" />
        </MSPeaks>
      </Spectrum>
    </Compound>
    <Compound algo="FindByMolecularFeature">
      <Location m="394.2133" rt="23.520" y="123222" v="2020557" />
      <Spectrum type="MFE" cpdAlgo="FindByMolecularFeature">
        <MSDetails p="+" />
        <Device type="TimeOfFlight" />
        <MSPeaks>
          <p rt="23.521" x="395.2205" y="123221.71" v="1242489" z="1" s="M+H" />
          <p rt="23.520" x="396.2237" y="28798.42" v="295151" z="1" s="M+H+1" />
          <p rt="23.520" x="397.2167" y="48319.03" v="482917" z="1" s="M+H+2" />
        </MSPeaks>
      </Spectrum>
    </Compound>
    <Compound algo="FindByMolecularFeature">
      <Location m="395.3402" rt="23.553" y="76817" v="765526" />
      <Spectrum type="MFE" cpdAlgo="FindByMolecularFeature">
        <MSDetails p="+" />
        <Device type="TimeOfFlight" />
        <MSPeaks>
          <p rt="23.553" x="396.3474" y="76817.03" v="584906" z="1" s="M+H" />
          <p rt="23.553" x="397.3508" y="20319.14" v="146312" z="1" s="M+H+1" />
          <p rt="23.558" x="398.3528" y="4219.88" v="34308" z="1" s="M+H+2" />
        </MSPeaks>
      </Spectrum>
    </Compound>
    <Compound algo="FindByMolecularFeature">
      <Location m="422.3554" rt="23.657" y="89623" v="1097040" />
      <Spectrum type="MFE" cpdAlgo="FindByMolecularFeature">
        <MSDetails p="+" />
        <Device type="TimeOfFlight" />
        <MSPeaks>
          <p rt="23.657" x="423.3627" y="89623.41" v="731995" z="1" s="M+H" />
          <p rt="23.658" x="424.3650" y="33222.45" v="269695" z="1" s="M+H+1" />
          <p rt="23.643" x="425.3729" y="11859.06" v="95349" z="1" s="M+H+2" />
        </MSPeaks>
      </Spectrum>
    </Compound>
    <Compound algo="FindByMolecularFeature">
      <Location m="440.3661" rt="23.657" y="314432" v="3448345" />
      <Spectrum type="MFE" cpdAlgo="FindByMolecularFeature">
        <MSDetails p="+" />
        <Device type="TimeOfFlight" />
        <MSPeaks>
          <p rt="23.668" x="221.1912" y="1815.99" v="5404" z="2" s="M+2H" />
          <p rt="23.656" x="441.3734" y="314432.09" v="2518211" z="1" s="M+H" />
          <p rt="23.659" x="442.3810" y="105405.64" v="695904" z="1" s="M+H+1" />
          <p rt="23.655" x="443.3904" y="20338.48" v="189819" z="1" s="M+H+2" />
          <p rt="23.644" x="444.3879" y="4060.89" v="39006" z="1" s="M+H+3" />
        </MSPeaks>
      </Spectrum>
    </Compound>
    <Compound algo="FindByMolecularFeature">
      <Location m="458.3762" rt="23.659" y="87422" v="1071181" />
      <Spectrum type="MFE" cpdAlgo="FindByMolecularFeature">
        <MSDetails p="+" />
        <Device type="TimeOfFlight" />
        <MSPeaks>
          <p rt="23.658" x="459.3835" y="87422.40" v="726624" z="1" s="M+H" />
          <p rt="23.660" x="460.3866" y="29093.75" v="255844" z="1" s="M+H+1" />
          <p rt="23.659" x="461.3901" y="7949.61" v="66384" z="1" s="M+H+2" />
          <p rt="23.704" x="462.3931" y="2244.88" v="22329" z="1" s="M+H+3" />
        </MSPeaks>
      </Spectrum>
    </Compound>
    <Compound algo="FindByMolecularFeature">
      <Location m="480.3598" rt="23.735" y="544121" v="3759234" />
      <Spectrum type="MFE" cpdAlgo="FindByMolecularFeature">
        <MSDetails p="+" />
        <Device type="TimeOfFlight" />
        <MSPeaks>
          <p rt="23.737" x="481.3671" y="544121.38" v="2626995" z="1" s="M+H" />
          <p rt="23.734" x="482.3716" y="173173.75" v="789370" z="1" s="M+H+1" />
          <p rt="23.736" x="483.3764" y="48601.38" v="273919" z="1" s="M+H+2" />
          <p rt="23.711" x="484.3812" y="9246.63" v="68950" z="1" s="M+H+3" />
        </MSPeaks>
      </Spectrum>
    </Compound>
    <Compound algo="FindByMolecularFeature">
      <Location m="534.3545" rt="23.747" y="52455" v="557576" />
      <Spectrum type="MFE" cpdAlgo="FindByMolecularFeature">
        <MSDetails p="+" />
        <Device type="TimeOfFlight" />
        <MSPeaks>
          <p rt="23.746" x="535.3617" y="52455.24" v="351709" z="1" s="M+H" />
          <p rt="23.744" x="536.3657" y="18418.63" v="122671" z="1" s="M+H+1" />
          <p rt="23.766" x="537.3754" y="8609.76" v="83196" z="1" s="M+H+2" />
        </MSPeaks>
      </Spectrum>
    </Compound>
    <Compound algo="FindByMolecularFeature">
      <Location m="405.3222" rt="23.790" y="237974" v="3270559" />
      <Spectrum type="MFE" cpdAlgo="FindByMolecularFeature">
        <MSDetails p="+" />
        <Device type="TimeOfFlight" />
        <MSPeaks>
          <p rt="23.794" x="406.3295" y="237974.23" v="2708701" z="1" s="M+H" />
          <p rt="23.771" x="407.3331" y="62332.14" v="561858" z="1" s="M+H+1" />
        </MSPeaks>
      </Spectrum>
    </Compound>
    <Compound algo="FindByMolecularFeature">
      <Location m="720.3577" rt="23.812" y="80686" v="872168" />
      <Spectrum type="MFE" cpdAlgo="FindByMolecularFeature">
        <MSDetails p="+" />
        <Device type="TimeOfFlight" />
        <MSPeaks>
          <p rt="23.805" x="721.3650" y="4113.47" v="41803" z="1" s="M+H" />
          <p rt="23.813" x="722.3664" y="2359.18" v="23033" z="1" s="M+H+1" />
          <p rt="23.813" x="723.3640" y="80685.98" v="807333" z="1" s="M+H+2" />
        </MSPeaks>
      </Spectrum>
    </Compound>
    <Compound algo="FindByMolecularFeature">
      <Location m="338.1755" rt="23.812" y="98584" v="1885282" />
      <Spectrum type="MFE" cpdAlgo="FindByMolecularFeature">
        <MSDetails p="+" />
        <Device type="TimeOfFlight" />
        <MSPeaks>
          <p rt="23.812" x="339.1828" y="98584.37" v="1164188" z="1" s="M+H" />
          <p rt="23.812" x="340.1858" y="23061.40" v="272903" z="1" s="M+H+1" />
          <p rt="23.814" x="341.1791" y="39368.80" v="448191" z="1" s="M+H+2" />
        </MSPeaks>
      </Spectrum>
    </Compound>
    <Compound algo="FindByMolecularFeature">
      <Location m="724.3534" rt="23.814" y="66309" v="1185118" />
      <Spectrum type="MFE" cpdAlgo="FindByMolecularFeature">
        <MSDetails p="+" />
        <Device type="TimeOfFlight" />
        <MSPeaks>
          <p rt="23.813" x="725.3607" y="66308.54" v="648618" z="1" s="M+H" />
          <p rt="23.815" x="726.3629" y="28966.91" v="283901" z="1" s="M+H+1" />
          <p rt="23.814" x="727.3588" y="25683.53" v="252599" z="1" s="M+H+2" />
        </MSPeaks>
      </Spectrum>
    </Compound>
    <Compound algo="FindByMolecularFeature">
      <Location m="379.2023" rt="23.816" y="292210" v="6150540" />
      <Spectrum type="MFE" cpdAlgo="FindByMolecularFeature">
        <MSDetails p="+" />
        <Device type="TimeOfFlight" />
        <MSPeaks>
          <p rt="23.817" x="380.2096" y="292209.59" v="3441982" z="1" s="M+H" />
          <p rt="23.816" x="381.2128" y="66005.39" v="770989" z="1" s="M+H+1" />
          <p rt="23.816" x="382.2057" y="113174.93" v="1340360" z="1" s="M+H+2" />
          <p rt="23.813" x="383.2083" y="31193.01" v="361112" z="1" s="M+H+3" />
          <p rt="23.812" x="384.2045" y="19440.65" v="236097" z="1" s="M+H+4" />
        </MSPeaks>
      </Spectrum>
    </Compound>
    <Compound algo="FindByMolecularFeature">
      <Location m="779.5455" rt="23.832" y="89735" v="1432318" />
      <Spectrum type="MFE" cpdAlgo="FindByMolecularFeature">
        <MSDetails p="+" />
        <Device type="TimeOfFlight" />
        <MSPeaks>
          <p rt="23.837" x="780.5528" y="8595.13" v="119920" z="1" s="M+H" />
          <p rt="23.842" x="781.5552" y="6200.30" v="80751" z="1" s="M+H+1" />
          <p rt="23.831" x="782.5678" y="89734.95" v="1231646" z="1" s="M+H+2" />
        </MSPeaks>
      </Spectrum>
    </Compound>
    <Compound algo="FindByMolecularFeature">
      <Location m="283.2873" rt="23.841" y="128938" v="1279681" />
      <Spectrum type="MFE" cpdAlgo="FindByMolecularFeature">
        <MSDetails p="+" />
        <Device type="TimeOfFlight" />
        <MSPeaks>
          <p rt="23.841" x="284.2945" y="128938.22" v="1053958" z="1" s="M+H" />
          <p rt="23.840" x="285.2978" y="25423.20" v="205659" z="1" s="M+H+1" />
          <p rt="23.831" x="286.3022" y="2698.42" v="20064" z="1" s="M+H+2" />
        </MSPeaks>
      </Spectrum>
    </Compound>
    <Compound algo="FindByMolecularFeature">
      <Location m="612.4380" rt="23.871" y="133870" v="1534614" />
      <Spectrum type="MFE" cpdAlgo="FindByMolecularFeature">
        <MSDetails p="+" />
        <Device type="TimeOfFlight" />
        <MSPeaks>
          <p rt="23.871" x="613.4452" y="133869.67" v="1045208" z="1" s="M+H" />
          <p rt="23.869" x="614.4481" y="65602.11" v="489406" z="1" s="M+H+1" />
        </MSPeaks>
      </Spectrum>
    </Compound>
    <Compound algo="FindByMolecularFeature">
      <Location m="522.3537" rt="23.897" y="86968" v="1378528" />
      <Spectrum type="MFE" cpdAlgo="FindByMolecularFeature">
        <MSDetails p="+" />
        <Device type="TimeOfFlight" />
        <MSPeaks>
          <p rt="23.899" x="523.3610" y="86968.04" v="945809" z="1" s="M+H" />
          <p rt="23.895" x="524.3646" y="27592.20" v="341341" z="1" s="M+H+1" />
          <p rt="23.884" x="525.3624" y="8781.55" v="91378" z="1" s="M+H+2" />
        </MSPeaks>
      </Spectrum>
    </Compound>
    <Compound algo="FindByMolecularFeature">
      <Location m="615.4569" rt="23.903" y="117767" v="1596463" />
      <Spectrum type="MFE" cpdAlgo="FindByMolecularFeature">
        <MSDetails p="+" />
        <Device type="TimeOfFlight" />
        <MSPeaks>
          <p rt="23.904" x="616.4641" y="117767.23" v="1254904" z="1" s="M+H" />
          <p rt="23.897" x="617.4702" y="33174.79" v="341558" z="1" s="M+H+1" />
        </MSPeaks>
      </Spectrum>
    </Compound>
    <Compound algo="FindByMolecularFeature">
      <Location m="548.3696" rt="23.920" y="101425" v="859553" />
      <Spectrum type="MFE" cpdAlgo="FindByMolecularFeature">
        <MSDetails p="+" />
        <Device type="TimeOfFlight" />
        <MSPeaks>
          <p rt="23.921" x="549.3768" y="101425.16" v="584605" z="1" s="M+H" />
          <p rt="23.920" x="550.3804" y="34193.84" v="195017" z="1" s="M+H+1" />
          <p rt="23.917" x="551.3867" y="9487.60" v="68051" z="1" s="M+H+2" />
          <p rt="23.917" x="552.3941" y="1592.91" v="11881" z="1" s="M+H+3" />
        </MSPeaks>
      </Spectrum>
    </Compound>
    <Compound algo="FindByMolecularFeature">
      <Location m="556.4494" rt="23.926" y="178610" v="3252848" />
      <Spectrum type="MFE" cpdAlgo="FindByMolecularFeature">
        <MSDetails p="+" />
        <Device type="TimeOfFlight" />
        <MSPeaks>
          <p rt="23.926" x="557.4567" y="178609.81" v="2193917" z="1" s="M+H" />
          <p rt="23.928" x="558.4598" y="73749.38" v="841793" z="1" s="M+H+1" />
          <p rt="23.917" x="559.4629" y="17658.91" v="217138" z="1" s="M+H+2" />
        </MSPeaks>
      </Spectrum>
    </Compound>
    <Compound algo="FindByMolecularFeature">
      <Location m="309.3030" rt="24.033" y="53258" v="612282" />
      <Spectrum type="MFE" cpdAlgo="FindByMolecularFeature">
        <MSDetails p="+" />
        <Device type="TimeOfFlight" />
        <MSPeaks>
          <p rt="24.032" x="310.3103" y="53258.24" v="481615" z="1" s="M+H" />
          <p rt="24.035" x="311.3135" y="13515.88" v="121264" z="1" s="M+H+1" />
          <p rt="24.031" x="312.3187" y="1013.63" v="9402" z="1" s="M+H+2" />
        </MSPeaks>
      </Spectrum>
    </Compound>
    <Compound algo="FindByMolecularFeature">
      <Location m="600.4172" rt="24.091" y="61734" v="631157" />
      <Spectrum type="MFE" cpdAlgo="FindByMolecularFeature">
        <MSDetails p="+" />
        <Device type="TimeOfFlight" />
        <MSPeaks>
          <p rt="24.091" x="601.4244" y="61734.33" v="460667" z="1" s="M+H" />
          <p rt="24.093" x="602.4289" y="20506.94" v="149518" z="1" s="M+H+1" />
          <p rt="24.086" x="603.4334" y="3723.23" v="20972" z="1" s="M+H+2" />
        </MSPeaks>
      </Spectrum>
    </Compound>
    <Compound algo="FindByMolecularFeature">
      <Location m="548.3692" rt="24.197" y="72644" v="912257" />
      <Spectrum type="MFE" cpdAlgo="FindByMolecularFeature">
        <MSDetails p="+" />
        <Device type="TimeOfFlight" />
        <MSPeaks>
          <p rt="24.201" x="549.3765" y="72644.15" v="586408" z="1" s="M+H" />
          <p rt="24.187" x="550.3799" y="24192.89" v="257796" z="1" s="M+H+1" />
          <p rt="24.185" x="551.3850" y="6160.31" v="68054" z="1" s="M+H+2" />
        </MSPeaks>
      </Spectrum>
    </Compound>
    <Compound algo="FindByMolecularFeature">
      <Location m="478.3429" rt="24.329" y="146720" v="1261191" />
      <Spectrum type="MFE" cpdAlgo="FindByMolecularFeature">
        <MSDetails p="+" />
        <Device type="TimeOfFlight" />
        <MSPeaks>
          <p rt="24.329" x="479.3502" y="146720.33" v="908336" z="1" s="M+H" />
          <p rt="24.328" x="480.3535" y="49618.09" v="312228" z="1" s="M+H+1" />
          <p rt="24.323" x="481.3569" y="9822.47" v="40627" z="1" s="M+H+2" />
        </MSPeaks>
      </Spectrum>
    </Compound>
    <Compound algo="FindByMolecularFeature">
      <Location m="438.3526" rt="24.329" y="66890" v="588131" />
      <Spectrum type="MFE" cpdAlgo="FindByMolecularFeature">
        <MSDetails p="+" />
        <Device type="TimeOfFlight" />
        <MSPeaks>
          <p rt="24.329" x="439.3599" y="66889.60" v="421709" z="1" s="M+H" />
          <p rt="24.327" x="440.3618" y="24358.94" v="139924" z="1" s="M+H+1" />
          <p rt="24.338" x="441.3650" y="3762.34" v="26498" z="1" s="M+H+2" />
        </MSPeaks>
      </Spectrum>
    </Compound>
    <Compound algo="FindByMolecularFeature">
      <Location m="456.3602" rt="24.330" y="57237" v="496248" />
      <Spectrum type="MFE" cpdAlgo="FindByMolecularFeature">
        <MSDetails p="+" />
        <Device type="TimeOfFlight" />
        <MSPeaks>
          <p rt="24.331" x="457.3675" y="57236.58" v="371224" z="1" s="M+H" />
          <p rt="24.329" x="458.3710" y="19964.30" v="125025" z="1" s="M+H+1" />
        </MSPeaks>
      </Spectrum>
    </Compound>
    <Compound algo="FindByMolecularFeature">
      <Location m="612.4378" rt="24.336" y="95962" v="1885472" />
      <Spectrum type="MFE" cpdAlgo="FindByMolecularFeature">
        <MSDetails p="+" />
        <Device type="TimeOfFlight" />
        <MSPeaks>
          <p rt="24.336" x="613.4450" y="95962.20" v="1213010" z="1" s="M+H" />
          <p rt="24.335" x="614.4474" y="54803.11" v="672462" z="1" s="M+H+1" />
        </MSPeaks>
      </Spectrum>
    </Compound>
    <Compound algo="FindByMolecularFeature">
      <Location m="572.4450" rt="24.350" y="70135" v="1253854" />
      <Spectrum type="MFE" cpdAlgo="FindByMolecularFeature">
        <MSDetails p="+" />
        <Device type="TimeOfFlight" />
        <MSPeaks>
          <p rt="24.350" x="573.4522" y="70134.55" v="869622" z="1" s="M+H" />
          <p rt="24.348" x="574.4555" y="26767.74" v="327609" z="1" s="M+H+1" />
          <p rt="24.361" x="575.4627" y="4866.63" v="56623" z="1" s="M+H+2" />
        </MSPeaks>
      </Spectrum>
    </Compound>
    <Compound algo="FindByMolecularFeature">
      <Location m="335.3189" rt="24.367" y="174801" v="1653069" />
      <Spectrum type="MFE" cpdAlgo="FindByMolecularFeature">
        <MSDetails p="+" />
        <Device type="TimeOfFlight" />
        <MSPeaks>
          <p rt="24.367" x="336.3262" y="174800.66" v="1356574" z="1" s="M+H" />
          <p rt="24.366" x="337.3293" y="39384.98" v="296495" z="1" s="M+H+1" />
        </MSPeaks>
      </Spectrum>
    </Compound>
    <Compound algo="FindByMolecularFeature">
      <Location m="378.3287" rt="24.764" y="104057" v="1206034" />
      <Spectrum type="MFE" cpdAlgo="FindByMolecularFeature">
        <MSDetails p="+" />
        <Device type="TimeOfFlight" />
        <MSPeaks>
          <p rt="24.764" x="379.3360" y="104057.16" v="885466" z="1" s="M+H" />
          <p rt="24.763" x="380.3389" y="30846.33" v="263394" z="1" s="M+H+1" />
          <p rt="24.768" x="381.3435" y="6367.87" v="57175" z="1" s="M+H+2" />
        </MSPeaks>
      </Spectrum>
    </Compound>
    <Compound algo="FindByMolecularFeature">
      <Location m="396.3394" rt="24.767" y="110754" v="1400759" />
      <Spectrum type="MFE" cpdAlgo="FindByMolecularFeature">
        <MSDetails p="+" />
        <Device type="TimeOfFlight" />
        <MSPeaks>
          <p rt="24.766" x="397.3466" y="110754.14" v="979455" z="1" s="M+H" />
          <p rt="24.767" x="398.3500" y="34745.91" v="302602" z="1" s="M+H+1" />
          <p rt="24.780" x="399.3519" y="9660.75" v="106782" z="1" s="M+H+2" />
          <p rt="24.812" x="400.3506" y="1414.51" v="11919" z="1" s="M+H+3" />
        </MSPeaks>
      </Spectrum>
    </Compound>
    <Compound algo="FindByMolecularFeature">
      <Location m="667.6117" rt="24.847" y="52388" v="984449" />
      <Spectrum type="MFE" cpdAlgo="FindByMolecularFeature">
        <MSDetails p="+" />
        <Device type="TimeOfFlight" />
        <MSPeaks>
          <p rt="24.846" x="668.6190" y="52387.89" v="620656" z="1" s="M+H" />
          <p rt="24.848" x="669.6221" y="24035.04" v="298035" z="1" s="M+H+1" />
          <p rt="24.853" x="670.6227" y="5016.51" v="54747" z="1" s="M+H+2" />
          <p rt="24.851" x="671.6222" y="1008.93" v="11011" z="1" s="M+H+3" />
        </MSPeaks>
      </Spectrum>
    </Compound>
    <Compound algo="FindByMolecularFeature">
      <Location m="627.1874" rt="25.004" y="59167" v="786836" />
      <Spectrum type="MFE" cpdAlgo="FindByMolecularFeature">
        <MSDetails p="+" />
        <Device type="TimeOfFlight" />
        <MSPeaks>
          <p rt="25.005" x="628.1947" y="59166.59" v="393554" z="1" s="M+H" />
          <p rt="25.003" x="629.1956" y="34636.29" v="217558" z="1" s="M+H+1" />
          <p rt="25.004" x="630.1936" y="26669.74" v="175724" z="1" s="M+H+2" />
        </MSPeaks>
      </Spectrum>
    </Compound>
    <Compound algo="FindByMolecularFeature">
      <Location m="567.4213" rt="25.080" y="607247" v="7425287" />
      <Spectrum type="MFE" cpdAlgo="FindByMolecularFeature">
        <MSDetails p="+" />
        <Device type="TimeOfFlight" />
        <MSPeaks>
          <p rt="25.080" x="568.4286" y="607247.06" v="4895432" z="1" s="M+H" />
          <p rt="25.079" x="569.4315" y="262256.25" v="2099747" z="1" s="M+H+1" />
          <p rt="25.082" x="570.4466" y="67681.50" v="430108" z="1" s="M+H+2" />
        </MSPeaks>
      </Spectrum>
    </Compound>
    <Compound algo="FindByMolecularFeature">
      <Location m="846.6506" rt="25.387" y="97562" v="1014439" />
      <Spectrum type="MFE" cpdAlgo="FindByMolecularFeature">
        <MSDetails p="+" />
        <Device type="TimeOfFlight" />
        <MSPeaks>
          <p rt="25.387" x="847.6578" y="97562.47" v="533584" z="1" s="M+H" />
          <p rt="25.386" x="848.6610" y="59488.16" v="322888" z="1" s="M+H+1" />
          <p rt="25.384" x="849.6632" y="21930.67" v="119687" z="1" s="M+H+2" />
          <p rt="25.390" x="850.6546" y="5552.82" v="38281" z="1" s="M+H+3" />
        </MSPeaks>
      </Spectrum>
    </Compound>
    <Compound algo="FindByMolecularFeature">
      <Location m="412.3349" rt="25.392" y="1706451" v="18354542" />
      <Spectrum type="MFE" cpdAlgo="FindByMolecularFeature">
        <MSDetails p="+" />
        <Device type="TimeOfFlight" />
        <MSPeaks>
          <p rt="25.392" x="413.3422" y="1706450.75" v="13632560" z="1" s="M+H" />
          <p rt="25.393" x="414.3455" y="503118.81" v="4016378" z="1" s="M+H+1" />
          <p rt="25.392" x="415.3484" y="77102.23" v="610833" z="1" s="M+H+2" />
          <p rt="25.395" x="416.3532" y="10371.39" v="85404" z="1" s="M+H+3" />
          <p rt="25.368" x="417.3508" y="1034.42" v="9368" z="1" s="M+H+4" />
        </MSPeaks>
      </Spectrum>
    </Compound>
    <Compound algo="FindByMolecularFeature">
      <Location m="672.4951" rt="25.441" y="103845" v="2078707" />
      <Spectrum type="MFE" cpdAlgo="FindByMolecularFeature">
        <MSDetails p="+" />
        <Device type="TimeOfFlight" />
        <MSPeaks>
          <p rt="25.440" x="673.5024" y="103844.97" v="1481454" z="1" s="M+H" />
          <p rt="25.443" x="674.5056" y="42678.26" v="597253" z="1" s="M+H+1" />
        </MSPeaks>
      </Spectrum>
    </Compound>
    <Compound algo="FindByMolecularFeature">
      <Location m="618.4841" rt="25.649" y="59409" v="903638" />
      <Spectrum type="MFE" cpdAlgo="FindByMolecularFeature">
        <MSDetails p="+" />
        <Device type="TimeOfFlight" />
        <MSPeaks>
          <p rt="25.650" x="619.4914" y="59409.29" v="585203" z="1" s="M+H" />
          <p rt="25.646" x="620.4949" y="25513.46" v="270490" z="1" s="M+H+1" />
          <p rt="25.652" x="621.4931" y="6499.34" v="47945" z="1" s="M+H+2" />
        </MSPeaks>
      </Spectrum>
    </Compound>
    <Compound algo="FindByMolecularFeature">
      <Location m="644.4643" rt="25.675" y="69516" v="777386" />
      <Spectrum type="MFE" cpdAlgo="FindByMolecularFeature">
        <MSDetails p="+" />
        <Device type="TimeOfFlight" />
        <MSPeaks>
          <p rt="25.676" x="645.4716" y="69515.76" v="503088" z="1" s="M+H" />
          <p rt="25.676" x="646.4747" y="25884.84" v="191845" z="1" s="M+H+1" />
          <p rt="25.673" x="647.4855" y="7145.59" v="60042" z="1" s="M+H+2" />
          <p rt="25.639" x="648.4927" y="2532.99" v="22412" z="1" s="M+H+3" />
        </MSPeaks>
      </Spectrum>
    </Compound>
    <Compound algo="FindByMolecularFeature">
      <Location m="532.3746" rt="25.696" y="92250" v="1280480" />
      <Spectrum type="MFE" cpdAlgo="FindByMolecularFeature">
        <MSDetails p="+" />
        <Device type="TimeOfFlight" />
        <MSPeaks>
          <p rt="25.697" x="533.3818" y="92249.78" v="885755" z="1" s="M+H" />
          <p rt="25.695" x="534.3852" y="31433.62" v="306249" z="1" s="M+H+1" />
          <p rt="25.688" x="535.3921" y="8124.69" v="88476" z="1" s="M+H+2" />
        </MSPeaks>
      </Spectrum>
    </Compound>
    <Compound algo="FindByMolecularFeature">
      <Location m="527.4193" rt="25.699" y="58446" v="916336" />
      <Spectrum type="MFE" cpdAlgo="FindByMolecularFeature">
        <MSDetails p="+" />
        <Device type="TimeOfFlight" />
        <MSPeaks>
          <p rt="25.700" x="528.4266" y="58446.27" v="657733" z="1" s="M+H" />
          <p rt="25.696" x="529.4290" y="22172.36" v="258603" z="1" s="M+H+1" />
        </MSPeaks>
      </Spectrum>
    </Compound>
    <Compound algo="FindByMolecularFeature">
      <Location m="668.4637" rt="25.761" y="71313" v="876580" />
      <Spectrum type="MFE" cpdAlgo="FindByMolecularFeature">
        <MSDetails p="+" />
        <Device type="TimeOfFlight" />
        <MSPeaks>
          <p rt="25.838" x="669.4710" y="6542.81" v="82513" z="1" s="M+H" />
          <p rt="25.792" x="670.4790" y="3269.63" v="34668" z="1" s="M+H+1" />
          <p rt="25.751" x="671.4862" y="71312.67" v="759398" z="1" s="M+H+2" />
        </MSPeaks>
      </Spectrum>
    </Compound>
    <Compound algo="FindByMolecularFeature">
      <Location m="802.5368" rt="25.782" y="62442" v="496079" />
      <Spectrum type="MFE" cpdAlgo="FindByMolecularFeature">
        <MSDetails p="+" />
        <Device type="TimeOfFlight" />
        <MSPeaks>
          <p rt="25.782" x="803.5441" y="62441.77" v="288689" z="1" s="M+H" />
          <p rt="25.780" x="804.5481" y="34345.05" v="157989" z="1" s="M+H+1" />
          <p rt="25.783" x="805.5548" y="11259.75" v="49400" z="1" s="M+H+2" />
        </MSPeaks>
      </Spectrum>
    </Compound>
    <Compound algo="FindByMolecularFeature">
      <Location m="390.2776" rt="25.782" y="345943" v="2651112" />
      <Spectrum type="MFE" cpdAlgo="FindByMolecularFeature">
        <MSDetails p="+" />
        <Device type="TimeOfFlight" />
        <MSPeaks>
          <p rt="25.782" x="391.2849" y="345943.22" v="2113250" z="1" s="M+H" />
          <p rt="25.782" x="392.2879" y="88736.23" v="537862" z="1" s="M+H+1" />
        </MSPeaks>
      </Spectrum>
    </Compound>
    <Compound algo="FindByMolecularFeature">
      <Location m="412.2596" rt="25.782" y="352005" v="2680099" />
      <Spectrum type="MFE" cpdAlgo="FindByMolecularFeature">
        <MSDetails p="+" />
        <Device type="TimeOfFlight" />
        <MSPeaks>
          <p rt="25.782" x="413.2669" y="352004.69" v="2059888" z="1" s="M+H" />
          <p rt="25.783" x="414.2699" y="89651.59" v="520246" z="1" s="M+H+1" />
          <p rt="25.785" x="415.2732" y="15579.95" v="90706" z="1" s="M+H+2" />
          <p rt="25.770" x="416.2725" y="1506.07" v="9259" z="1" s="M+H+3" />
        </MSPeaks>
      </Spectrum>
    </Compound>
    <Compound algo="FindByMolecularFeature">
      <Location m="148.0158" rt="25.784" y="148001" v="957796" />
      <Spectrum type="MFE" cpdAlgo="FindByMolecularFeature">
        <MSDetails p="+" />
        <Device type="TimeOfFlight" />
        <MSPeaks>
          <p rt="25.784" x="149.0230" y="148000.81" v="880223" z="1" s="M+H" />
          <p rt="25.782" x="150.0265" y="12125.14" v="69726" z="1" s="M+H+1" />
          <p rt="25.790" x="151.0288" y="1532.08" v="7847" z="1" s="M+H+2" />
        </MSPeaks>
      </Spectrum>
    </Compound>
    <Compound algo="FindByMolecularFeature">
      <Location m="424.3709" rt="25.873" y="230676" v="2008495" />
      <Spectrum type="MFE" cpdAlgo="FindByMolecularFeature">
        <MSDetails p="+" />
        <Device type="TimeOfFlight" />
        <MSPeaks>
          <p rt="25.873" x="425.3782" y="230676.36" v="1429272" z="1" s="M+H" />
          <p rt="25.874" x="426.3813" y="76702.34" v="484151" z="1" s="M+H+1" />
          <p rt="25.875" x="427.3843" y="11605.16" v="73353" z="1" s="M+H+2" />
          <p rt="25.903" x="428.3847" y="2725.91" v="21719" z="1" s="M+H+3" />
        </MSPeaks>
      </Spectrum>
    </Compound>
    <Compound algo="FindByMolecularFeature">
      <Location m="392.2903" rt="25.874" y="55761" v="612006" />
      <Spectrum type="MFE" cpdAlgo="FindByMolecularFeature">
        <MSDetails p="+" />
        <Device type="TimeOfFlight" />
        <MSPeaks>
          <p rt="25.873" x="393.2975" y="55760.99" v="476978" z="1" s="M+H" />
          <p rt="25.874" x="394.3017" y="13943.38" v="109686" z="1" s="M+H+1" />
          <p rt="25.880" x="395.3044" y="3235.16" v="25341" z="1" s="M+H+2" />
        </MSPeaks>
      </Spectrum>
    </Compound>
    <Compound algo="FindByMolecularFeature">
      <Location m="442.3818" rt="25.875" y="51457" v="455129" />
      <Spectrum type="MFE" cpdAlgo="FindByMolecularFeature">
        <MSDetails p="+" />
        <Device type="TimeOfFlight" />
        <MSPeaks>
          <p rt="25.874" x="443.3891" y="51457.20" v="313509" z="1" s="M+H" />
          <p rt="25.874" x="444.3919" y="18337.33" v="114220" z="1" s="M+H+1" />
          <p rt="25.888" x="445.3915" y="4012.33" v="27400" z="1" s="M+H+2" />
        </MSPeaks>
      </Spectrum>
    </Compound>
    <Compound algo="FindByMolecularFeature">
      <Location m="768.4793" rt="26.005" y="160553" v="1626714" />
      <Spectrum type="MFE" cpdAlgo="FindByMolecularFeature">
        <MSDetails p="+" />
        <Device type="TimeOfFlight" />
        <MSPeaks>
          <p rt="26.005" x="769.4866" y="160552.63" v="1005453" z="1" s="M+H" />
          <p rt="26.005" x="770.4899" y="75594.55" v="473858" z="1" s="M+H+1" />
          <p rt="26.006" x="771.4965" y="20616.00" v="123536" z="1" s="M+H+2" />
          <p rt="26.002" x="772.5123" y="3983.23" v="23868" z="1" s="M+H+3" />
        </MSPeaks>
      </Spectrum>
    </Compound>
    <Compound algo="FindByMolecularFeature">
      <Location m="763.5238" rt="26.007" y="131430" v="1459494" />
      <Spectrum type="MFE" cpdAlgo="FindByMolecularFeature">
        <MSDetails p="+" />
        <Device type="TimeOfFlight" />
        <MSPeaks>
          <p rt="26.007" x="764.5311" y="131430.30" v="894186" z="1" s="M+H" />
          <p rt="26.005" x="765.5343" y="58023.72" v="380751" z="1" s="M+H+1" />
          <p rt="26.008" x="766.5397" y="15673.96" v="105945" z="1" s="M+H+2" />
          <p rt="26.029" x="767.5523" y="7249.82" v="78612" z="1" s="M+H+3" />
        </MSPeaks>
      </Spectrum>
    </Compound>
    <Compound algo="FindByMolecularFeature">
      <Location m="337.3351" rt="26.069" y="562891" v="7222554" />
      <Spectrum type="MFE" cpdAlgo="FindByMolecularFeature">
        <MSDetails p="+" />
        <Device type="TimeOfFlight" />
        <MSPeaks>
          <p rt="26.069" x="338.3424" y="562890.63" v="5723706" z="1" s="M+H" />
          <p rt="26.067" x="339.3453" y="136940.64" v="1323594" z="1" s="M+H+1" />
          <p rt="26.069" x="340.3489" y="16571.77" v="154480" z="1" s="M+H+2" />
          <p rt="26.059" x="341.3523" y="2155.82" v="20774" z="1" s="M+H+3" />
        </MSPeaks>
      </Spectrum>
    </Compound>
    <Compound algo="FindByMolecularFeature">
      <Location m="576.4767" rt="26.225" y="64219" v="1093836" />
      <Spectrum type="MFE" cpdAlgo="FindByMolecularFeature">
        <MSDetails p="+" />
        <Device type="TimeOfFlight" />
        <MSPeaks>
          <p rt="26.224" x="577.4840" y="64218.99" v="768114" z="1" s="M+H" />
          <p rt="26.230" x="578.4874" y="25006.24" v="279253" z="1" s="M+H+1" />
          <p rt="26.224" x="579.4914" y="4341.59" v="46469" z="1" s="M+H+2" />
        </MSPeaks>
      </Spectrum>
    </Compound>
    <Compound algo="FindByMolecularFeature">
      <Location m="567.4206" rt="26.303" y="121003" v="1336835" />
      <Spectrum type="MFE" cpdAlgo="FindByMolecularFeature">
        <MSDetails p="+" />
        <Device type="TimeOfFlight" />
        <MSPeaks>
          <p rt="26.303" x="568.4279" y="121003.42" v="947322" z="1" s="M+H" />
          <p rt="26.304" x="569.4312" y="50110.97" v="389514" z="1" s="M+H+1" />
        </MSPeaks>
      </Spectrum>
    </Compound>
    <Compound algo="FindByMolecularFeature">
      <Location m="616.5067" rt="26.391" y="308837" v="6561591" />
      <Spectrum type="MFE" cpdAlgo="FindByMolecularFeature">
        <MSDetails p="+" />
        <Device type="TimeOfFlight" />
        <MSPeaks>
          <p rt="26.391" x="617.5140" y="308836.50" v="4463761" z="1" s="M+H" />
          <p rt="26.389" x="618.5169" y="128600.86" v="1763198" z="1" s="M+H+1" />
          <p rt="26.393" x="619.5195" y="23249.58" v="283295" z="1" s="M+H+2" />
          <p rt="26.387" x="620.5202" y="4213.16" v="51337" z="1" s="M+H+3" />
        </MSPeaks>
      </Spectrum>
    </Compound>
    <Compound algo="FindByMolecularFeature">
      <Location m="674.5104" rt="26.392" y="280776" v="5278936" />
      <Spectrum type="MFE" cpdAlgo="FindByMolecularFeature">
        <MSDetails p="+" />
        <Device type="TimeOfFlight" />
        <MSPeaks>
          <p rt="26.391" x="675.5177" y="280775.72" v="3391445" z="1" s="M+H" />
          <p rt="26.395" x="676.5207" y="110307.48" v="1412609" z="1" s="M+H+1" />
          <p rt="26.394" x="677.5241" y="29252.54" v="380428" z="1" s="M+H+2" />
          <p rt="26.399" x="678.5248" y="7132.42" v="94455" z="1" s="M+H+3" />
        </MSPeaks>
      </Spectrum>
    </Compound>
    <Compound algo="FindByMolecularFeature">
      <Location m="710.5809" rt="26.393" y="58482" v="1311760" />
      <Spectrum type="MFE" cpdAlgo="FindByMolecularFeature">
        <MSDetails p="+" />
        <Device type="TimeOfFlight" />
        <MSPeaks>
          <p rt="26.395" x="711.5882" y="58481.95" v="721102" z="1" s="M+H" />
          <p rt="26.393" x="712.5926" y="30139.09" v="391945" z="1" s="M+H+1" />
          <p rt="26.386" x="713.5925" y="10329.79" v="175556" z="1" s="M+H+2" />
          <p rt="26.385" x="714.5858" y="1878.09" v="23158" z="1" s="M+H+3" />
        </MSPeaks>
      </Spectrum>
    </Compound>
    <Compound algo="FindByMolecularFeature">
      <Location m="609.1773" rt="26.462" y="204001" v="9504592" />
      <Spectrum type="MFE" cpdAlgo="FindByMolecularFeature">
        <MSDetails p="+" />
        <Device type="TimeOfFlight" />
        <MSPeaks>
          <p rt="26.460" x="610.1846" y="204000.59" v="4810817" z="1" s="M+H" />
          <p rt="26.464" x="611.1852" y="112129.35" v="2710370" z="1" s="M+H+1" />
          <p rt="26.465" x="612.1834" y="83349.87" v="1983406" z="1" s="M+H+2" />
        </MSPeaks>
      </Spectrum>
    </Compound>
    <Compound algo="FindByMolecularFeature">
      <Location m="701.2063" rt="26.499" y="53860" v="785283" />
      <Spectrum type="MFE" cpdAlgo="FindByMolecularFeature">
        <MSDetails p="+" />
        <Device type="TimeOfFlight" />
        <MSPeaks>
          <p rt="26.500" x="702.2136" y="53859.58" v="351951" z="1" s="M+H" />
          <p rt="26.499" x="703.2143" y="36800.13" v="250476" z="1" s="M+H+1" />
          <p rt="26.499" x="704.2127" y="27782.66" v="182856" z="1" s="M+H+2" />
        </MSPeaks>
      </Spectrum>
    </Compound>
    <Compound algo="FindByMolecularFeature">
      <Location m="673.4981" rt="26.700" y="106872" v="1843594" />
      <Spectrum type="MFE" cpdAlgo="FindByMolecularFeature">
        <MSDetails p="+" />
        <Device type="TimeOfFlight" />
        <MSPeaks>
          <p rt="26.721" x="674.5054" y="106872.31" v="1476467" z="1" s="M+H" />
          <p rt="26.642" x="675.5146" y="30357.38" v="367127" z="1" s="M+H+1" />
        </MSPeaks>
      </Spectrum>
    </Compound>
    <Compound algo="FindByMolecularFeature">
      <Location m="614.4904" rt="26.717" y="102142" v="1775618" />
      <Spectrum type="MFE" cpdAlgo="FindByMolecularFeature">
        <MSDetails p="+" />
        <Device type="TimeOfFlight" />
        <MSPeaks>
          <p rt="26.715" x="615.4976" y="102142.33" v="1240947" z="1" s="M+H" />
          <p rt="26.722" x="616.5009" y="41983.44" v="534671" z="1" s="M+H+1" />
        </MSPeaks>
      </Spectrum>
    </Compound>
    <Compound algo="FindByMolecularFeature">
      <Location m="630.4881" rt="26.724" y="69374" v="955675" />
      <Spectrum type="MFE" cpdAlgo="FindByMolecularFeature">
        <MSDetails p="+" />
        <Device type="TimeOfFlight" />
        <MSPeaks>
          <p rt="26.726" x="631.4953" y="6043.58" v="55077" z="1" s="M+H" />
          <p rt="26.731" x="632.5007" y="3305.20" v="27774" z="1" s="M+H+1" />
          <p rt="26.724" x="633.5096" y="69374.24" v="872823" z="1" s="M+H+2" />
        </MSPeaks>
      </Spectrum>
    </Compound>
    <Compound algo="FindByMolecularFeature">
      <Location m="706.5493" rt="26.728" y="92054" v="1282768" />
      <Spectrum type="MFE" cpdAlgo="FindByMolecularFeature">
        <MSDetails p="+" />
        <Device type="TimeOfFlight" />
        <MSPeaks>
          <p rt="26.735" x="707.5566" y="9981.48" v="106515" z="1" s="M+H" />
          <p rt="26.752" x="708.5591" y="4384.75" v="40511" z="1" s="M+H+1" />
          <p rt="26.726" x="709.5728" y="92053.90" v="1135742" z="1" s="M+H+2" />
        </MSPeaks>
      </Spectrum>
    </Compound>
    <Compound algo="FindByMolecularFeature">
      <Location m="594.4278" rt="26.735" y="55596" v="730031" />
      <Spectrum type="MFE" cpdAlgo="FindByMolecularFeature">
        <MSDetails p="+" />
        <Device type="TimeOfFlight" />
        <MSPeaks>
          <p rt="26.655" x="595.4351" y="3568.46" v="93428" z="1" s="M+H" />
          <p rt="26.794" x="596.4381" y="531.76" v="5836" z="1" s="M+H+1" />
          <p rt="26.740" x="597.4495" y="55595.54" v="630766" z="1" s="M+H+2" />
        </MSPeaks>
      </Spectrum>
    </Compound>
    <Compound algo="FindByMolecularFeature">
      <Location m="556.4487" rt="26.748" y="55960" v="918239" />
      <Spectrum type="MFE" cpdAlgo="FindByMolecularFeature">
        <MSDetails p="+" />
        <Device type="TimeOfFlight" />
        <MSPeaks>
          <p rt="26.750" x="557.4559" y="55959.66" v="590327" z="1" s="M+H" />
          <p rt="26.750" x="558.4596" y="25491.16" v="286002" z="1" s="M+H+1" />
          <p rt="26.714" x="559.4665" y="4407.23" v="41910" z="1" s="M+H+2" />
        </MSPeaks>
      </Spectrum>
    </Compound>
    <Compound algo="FindByMolecularFeature">
      <Location m="646.4790" rt="26.797" y="58230" v="818160" />
      <Spectrum type="MFE" cpdAlgo="FindByMolecularFeature">
        <MSDetails p="+" />
        <Device type="TimeOfFlight" />
        <MSPeaks>
          <p rt="26.804" x="647.4863" y="58229.58" v="578031" z="1" s="M+H" />
          <p rt="26.788" x="648.4916" y="26367.19" v="190581" z="1" s="M+H+1" />
          <p rt="26.769" x="649.5001" y="7084.18" v="49548" z="1" s="M+H+2" />
        </MSPeaks>
      </Spectrum>
    </Compound>
    <Compound algo="FindByMolecularFeature">
      <Location m="670.4790" rt="27.095" y="60338" v="964848" />
      <Spectrum type="MFE" cpdAlgo="FindByMolecularFeature">
        <MSDetails p="+" />
        <Device type="TimeOfFlight" />
        <MSPeaks>
          <p rt="27.093" x="671.4863" y="60337.63" v="669940" z="1" s="M+H" />
          <p rt="27.092" x="672.4936" y="23815.25" v="254653" z="1" s="M+H+1" />
          <p rt="27.111" x="673.5015" y="7992.25" v="40255" z="1" s="M+H+2" />
        </MSPeaks>
      </Spectrum>
    </Compound>
    <Compound algo="FindByMolecularFeature">
      <Location m="765.5396" rt="27.191" y="77048" v="1201348" />
      <Spectrum type="MFE" cpdAlgo="FindByMolecularFeature">
        <MSDetails p="+" />
        <Device type="TimeOfFlight" />
        <MSPeaks>
          <p rt="27.191" x="766.5469" y="77048.40" v="743358" z="1" s="M+H" />
          <p rt="27.191" x="767.5504" y="38239.26" v="367467" z="1" s="M+H+1" />
          <p rt="27.188" x="768.5544" y="9492.59" v="90522" z="1" s="M+H+2" />
        </MSPeaks>
      </Spectrum>
    </Compound>
    <Compound algo="FindByMolecularFeature">
      <Location m="770.4954" rt="27.192" y="101030" v="1686977" />
      <Spectrum type="MFE" cpdAlgo="FindByMolecularFeature">
        <MSDetails p="+" />
        <Device type="TimeOfFlight" />
        <MSPeaks>
          <p rt="27.192" x="771.5027" y="101029.51" v="1028348" z="1" s="M+H" />
          <p rt="27.192" x="772.5060" y="47625.31" v="485533" z="1" s="M+H+1" />
          <p rt="27.194" x="773.5097" y="14132.96" v="144732" z="1" s="M+H+2" />
          <p rt="27.191" x="774.5132" y="2898.93" v="28364" z="1" s="M+H+3" />
        </MSPeaks>
      </Spectrum>
    </Compound>
    <Compound algo="FindByMolecularFeature">
      <Location m="849.2439" rt="27.798" y="62114" v="1999781" />
      <Spectrum type="MFE" cpdAlgo="FindByMolecularFeature">
        <MSDetails p="+" />
        <Device type="TimeOfFlight" />
        <MSPeaks>
          <p rt="27.797" x="850.2512" y="62113.60" v="809091" z="1" s="M+H" />
          <p rt="27.799" x="851.2520" y="48978.51" v="647786" z="1" s="M+H+1" />
          <p rt="27.797" x="852.2504" y="42668.18" v="542903" z="1" s="M+H+2" />
        </MSPeaks>
      </Spectrum>
    </Compound>
    <Compound algo="FindByMolecularFeature">
      <Location m="558.4649" rt="28.447" y="72067" v="750755" />
      <Spectrum type="MFE" cpdAlgo="FindByMolecularFeature">
        <MSDetails p="+" />
        <Device type="TimeOfFlight" />
        <MSPeaks>
          <p rt="28.447" x="559.4722" y="72067.41" v="519751" z="1" s="M+H" />
          <p rt="28.447" x="560.4757" y="28587.51" v="207408" z="1" s="M+H+1" />
          <p rt="28.453" x="561.4806" y="3881.13" v="23595" z="1" s="M+H+2" />
        </MSPeaks>
      </Spectrum>
    </Compound>
    <Compound algo="FindByMolecularFeature">
      <Location m="598.4582" rt="28.591" y="65704" v="778148" />
      <Spectrum type="MFE" cpdAlgo="FindByMolecularFeature">
        <MSDetails p="+" />
        <Device type="TimeOfFlight" />
        <MSPeaks>
          <p rt="28.594" x="599.4655" y="65703.55" v="561635" z="1" s="M+H" />
          <p rt="28.582" x="600.4691" y="28323.46" v="216513" z="1" s="M+H+1" />
        </MSPeaks>
      </Spectrum>
    </Compound>
    <Compound algo="FindByMolecularFeature">
      <Location m="558.4649" rt="28.594" y="66255" v="933575" />
      <Spectrum type="MFE" cpdAlgo="FindByMolecularFeature">
        <MSDetails p="+" />
        <Device type="TimeOfFlight" />
        <MSPeaks>
          <p rt="28.595" x="559.4722" y="66254.71" v="645778" z="1" s="M+H" />
          <p rt="28.592" x="560.4756" y="25720.29" v="252210" z="1" s="M+H+1" />
          <p rt="28.590" x="561.4824" y="3806.05" v="35586" z="1" s="M+H+2" />
        </MSPeaks>
      </Spectrum>
    </Compound>
    <Compound algo="FindByMolecularFeature">
      <Location m="767.5549" rt="28.891" y="74655" v="1140286" />
      <Spectrum type="MFE" cpdAlgo="FindByMolecularFeature">
        <MSDetails p="+" />
        <Device type="TimeOfFlight" />
        <MSPeaks>
          <p rt="28.891" x="768.5621" y="74655.15" v="695096" z="1" s="M+H" />
          <p rt="28.891" x="769.5657" y="37812.13" v="345721" z="1" s="M+H+1" />
          <p rt="28.894" x="770.5689" y="11133.90" v="99470" z="1" s="M+H+2" />
        </MSPeaks>
      </Spectrum>
    </Compound>
    <Compound algo="FindByMolecularFeature">
      <Location m="772.5106" rt="28.892" y="126245" v="2021957" />
      <Spectrum type="MFE" cpdAlgo="FindByMolecularFeature">
        <MSDetails p="+" />
        <Device type="TimeOfFlight" />
        <MSPeaks>
          <p rt="28.892" x="773.5179" y="126244.51" v="1258194" z="1" s="M+H" />
          <p rt="28.891" x="774.5211" y="59347.87" v="581166" z="1" s="M+H+1" />
          <p rt="28.893" x="775.5256" y="16841.35" v="162940" z="1" s="M+H+2" />
          <p rt="28.886" x="776.5288" y="2060.91" v="19658" z="1" s="M+H+3" />
        </MSPeaks>
      </Spectrum>
    </Compound>
    <Compound algo="FindByMolecularFeature">
      <Location m="662.4469" rt="29.078" y="90001" v="3554402" />
      <Spectrum type="MFE" cpdAlgo="FindByMolecularFeature">
        <MSDetails p="+" />
        <Device type="TimeOfFlight" />
        <MSPeaks>
          <p rt="29.079" x="663.4541" y="90000.68" v="2337900" z="1" s="M+H" />
          <p rt="29.083" x="664.4574" y="39835.10" v="966170" z="1" s="M+H+1" />
          <p rt="29.051" x="665.4611" y="8919.67" v="218685" z="1" s="M+H+2" />
          <p rt="29.088" x="666.4650" y="1351.01" v="31646" z="1" s="M+H+3" />
        </MSPeaks>
      </Spectrum>
    </Compound>
    <Compound algo="FindByMolecularFeature">
      <Location m="720.4998" rt="29.102" y="54351" v="2326184" />
      <Spectrum type="MFE" cpdAlgo="FindByMolecularFeature">
        <MSDetails p="+" />
        <Device type="TimeOfFlight" />
        <MSPeaks>
          <p rt="29.106" x="721.5071" y="54350.76" v="1449370" z="1" s="M+H" />
          <p rt="29.100" x="722.5107" y="27924.38" v="706908" z="1" s="M+H+1" />
          <p rt="29.088" x="723.5112" y="7188.93" v="169905" z="1" s="M+H+2" />
        </MSPeaks>
      </Spectrum>
    </Compound>
    <Compound algo="FindByMolecularFeature">
      <Location m="538.1573" rt="29.181" y="59526" v="1353760" />
      <Spectrum type="MFE" cpdAlgo="FindByMolecularFeature">
        <MSDetails p="+" />
        <Device type="TimeOfFlight" />
        <MSPeaks>
          <p rt="29.180" x="539.1646" y="59526.43" v="877301" z="1" s="M+H" />
          <p rt="29.184" x="540.1629" y="23032.76" v="350512" z="1" s="M+H+1" />
          <p rt="29.179" x="541.1621" y="6562.50" v="98383" z="1" s="M+H+2" />
          <p rt="29.188" x="542.1596" y="1904.09" v="27564" z="1" s="M+H+3" />
        </MSPeaks>
      </Spectrum>
    </Compound>
    <Compound algo="FindByMolecularFeature">
      <Location m="535.1590" rt="29.183" y="514801" v="14079767" />
      <Spectrum type="MFE" cpdAlgo="FindByMolecularFeature">
        <MSDetails p="+" />
        <Device type="TimeOfFlight" />
        <MSPeaks>
          <p rt="29.184" x="536.1662" y="514800.91" v="7802899" z="1" s="M+H" />
          <p rt="29.181" x="537.1668" y="248576.14" v="3709229" z="1" s="M+H+1" />
          <p rt="29.183" x="538.1647" y="170143.98" v="2567640" z="1" s="M+H+2" />
        </MSPeaks>
      </Spectrum>
    </Compound>
    <Compound algo="FindByMolecularFeature">
      <Location m="798.5262" rt="29.302" y="52899" v="973187" />
      <Spectrum type="MFE" cpdAlgo="FindByMolecularFeature">
        <MSDetails p="+" />
        <Device type="TimeOfFlight" />
        <MSPeaks>
          <p rt="29.304" x="799.5335" y="52899.01" v="587102" z="1" s="M+H" />
          <p rt="29.300" x="800.5368" y="26487.89" v="288851" z="1" s="M+H+1" />
          <p rt="29.298" x="801.5413" y="8489.08" v="81103" z="1" s="M+H+2" />
          <p rt="29.304" x="802.5461" y="1688.36" v="16130" z="1" s="M+H+3" />
        </MSPeaks>
      </Spectrum>
    </Compound>
  </CompoundList>
</CEF>
