# Supplementary material for: Identification of sunflower, rapeseed, flaxseed and sesame seed oil metabolomic markers as a potential tool for oil authentication and detecting adulterations
Source: PLoS One. 2023 Apr 20;18(4):e0284599. doi: 10.1371/journal.pone.0284599 (PMC10118080; doi:10.1371/journal.pone.0284599)
Supplement: S1 File — (ZIP) [file pone.0284599.s001.zip › CEF/R_c2.cef]

<CEF version="1.0.0.0">
  <CompoundList>
    <Compound algo="FindByMolecularFeature">
      <Location m="121.9567" rt="0.543" y="86892" v="373940" />
      <Spectrum type="MFE" cpdAlgo="FindByMolecularFeature">
        <MSDetails p="+" />
        <Device type="TimeOfFlight" />
        <MSPeaks>
          <p rt="0.543" x="122.9640" y="86891.69" v="262143" z="1" s="M+H" />
          <p rt="0.552" x="123.9663" y="6634.63" v="30136" z="1" s="M+H+1" />
          <p rt="0.542" x="124.9638" y="27188.73" v="81661" z="1" s="M+H+2" />
        </MSPeaks>
      </Spectrum>
    </Compound>
    <Compound algo="FindByMolecularFeature">
      <Location m="129.9591" rt="0.548" y="114689" v="610683" />
      <Spectrum type="MFE" cpdAlgo="FindByMolecularFeature">
        <MSDetails p="+" />
        <Device type="TimeOfFlight" />
        <MSPeaks>
          <p rt="0.549" x="130.9664" y="114688.79" v="524190" z="1" s="M+H" />
          <p rt="0.541" x="131.9686" y="5990.40" v="30539" z="1" s="M+H+1" />
          <p rt="0.552" x="260.9252" y="6747.61" v="22354" z="1" s="2M+H" />
          <p rt="0.554" x="261.9314" y="1158.38" v="2647" z="1" s="2M+H+1" />
          <p rt="0.561" x="262.9232" y="995.06" v="2977" z="1" s="2M+H+2" />
        </MSPeaks>
      </Spectrum>
    </Compound>
    <Compound algo="FindByMolecularFeature">
      <Location m="286.8814" rt="0.549" y="51365" v="195021" />
      <Spectrum type="MFE" cpdAlgo="FindByMolecularFeature">
        <MSDetails p="+" />
        <Device type="TimeOfFlight" />
        <MSPeaks>
          <p rt="0.549" x="287.8886" y="51365.42" v="153018" z="1" s="M+H" />
          <p rt="0.549" x="288.8911" y="6453.26" v="17180" z="1" s="M+H+1" />
          <p rt="0.552" x="289.8895" y="8983.71" v="24823" z="1" s="M+H+2" />
        </MSPeaks>
      </Spectrum>
    </Compound>
    <Compound algo="FindByMolecularFeature">
      <Location m="140.9519" rt="0.550" y="632061" v="2873807" />
      <Spectrum type="MFE" cpdAlgo="FindByMolecularFeature">
        <MSDetails p="+" />
        <Device type="TimeOfFlight" />
        <MSPeaks>
          <p rt="0.551" x="141.9591" y="632060.63" v="2622687" z="1" s="M+H" />
          <p rt="0.549" x="142.9620" y="34687.99" v="136274" z="1" s="M+H+1" />
          <p rt="0.549" x="143.9594" y="30842.66" v="114846" z="1" s="M+H+2" />
        </MSPeaks>
      </Spectrum>
    </Compound>
    <Compound algo="FindByMolecularFeature">
      <Location m="124.9793" rt="0.552" y="402620" v="1433702" />
      <Spectrum type="MFE" cpdAlgo="FindByMolecularFeature">
        <MSDetails p="+" />
        <Device type="TimeOfFlight" />
        <MSPeaks>
          <p rt="0.552" x="125.9866" y="402620.41" v="1374773" z="1" s="M+H" />
          <p rt="0.552" x="126.9892" y="17326.76" v="58929" z="1" s="M+H+1" />
        </MSPeaks>
      </Spectrum>
    </Compound>
    <Compound algo="FindByMolecularFeature">
      <Location m="176.0002" rt="0.603" y="866644" v="3841796" />
      <Spectrum type="MFE" cpdAlgo="FindByMolecularFeature">
        <MSDetails p="+" />
        <Device type="TimeOfFlight" />
        <MSPeaks>
          <p rt="0.603" x="177.0075" y="866644.00" v="3595135" z="1" s="M+H" />
          <p rt="0.605" x="178.0098" y="50915.24" v="165999" z="1" s="M+H+1" />
          <p rt="0.606" x="179.0079" y="14616.58" v="80661" z="1" s="M+H+2" />
        </MSPeaks>
      </Spectrum>
    </Compound>
    <Compound algo="FindByMolecularFeature">
      <Location m="160.0224" rt="0.608" y="206900" v="1074825" />
      <Spectrum type="MFE" cpdAlgo="FindByMolecularFeature">
        <MSDetails p="+" />
        <Device type="TimeOfFlight" />
        <MSPeaks>
          <p rt="0.608" x="161.0296" y="206899.52" v="855164" z="1" s="M+H" />
          <p rt="0.610" x="162.0311" y="33267.25" v="106879" z="1" s="M+H+1" />
          <p rt="0.611" x="163.0275" y="29413.71" v="112783" z="1" s="M+H+2" />
        </MSPeaks>
      </Spectrum>
    </Compound>
    <Compound algo="FindByMolecularFeature">
      <Location m="268.0474" rt="0.613" y="329920" v="1331594" />
      <Spectrum type="MFE" cpdAlgo="FindByMolecularFeature">
        <MSDetails p="+" />
        <Device type="TimeOfFlight" />
        <MSPeaks>
          <p rt="0.613" x="269.0547" y="329919.91" v="1205440" z="1" s="M+H" />
          <p rt="0.612" x="270.0578" y="25610.79" v="94299" z="1" s="M+H+1" />
          <p rt="0.613" x="271.0586" y="8735.65" v="31856" z="1" s="M+H+2" />
        </MSPeaks>
      </Spectrum>
    </Compound>
    <Compound algo="FindByMolecularFeature">
      <Location m="129.9944" rt="0.615" y="331406" v="1883712" />
      <Spectrum type="MFE" cpdAlgo="FindByMolecularFeature">
        <MSDetails p="+" />
        <Device type="TimeOfFlight" />
        <MSPeaks>
          <p rt="0.615" x="131.0017" y="331406.13" v="1805365" z="1" s="M+H" />
          <p rt="0.616" x="132.0049" y="11335.33" v="56143" z="1" s="M+H+1" />
          <p rt="0.612" x="133.0048" y="4807.44" v="22204" z="1" s="M+H+2" />
        </MSPeaks>
      </Spectrum>
    </Compound>
    <Compound algo="FindByMolecularFeature">
      <Location m="139.0611" rt="0.616" y="151950" v="662144" />
      <Spectrum type="MFE" cpdAlgo="FindByMolecularFeature">
        <MSDetails p="+" />
        <Device type="TimeOfFlight" />
        <MSPeaks>
          <p rt="0.616" x="140.0684" y="151950.23" v="638855" z="1" s="M+H" />
          <p rt="0.612" x="141.0698" y="9225.47" v="23289" z="1" s="M+H+1" />
        </MSPeaks>
      </Spectrum>
    </Compound>
    <Compound algo="FindByMolecularFeature">
      <Location m="472.0907" rt="0.617" y="114969" v="382637" />
      <Spectrum type="MFE" cpdAlgo="FindByMolecularFeature">
        <MSDetails p="+" />
        <Device type="TimeOfFlight" />
        <MSPeaks>
          <p rt="0.617" x="237.0526" y="114969.13" v="376792" z="2" s="M+2H" />
          <p rt="0.620" x="237.5648" y="2390.60" v="5845" z="2" s="M+2H+1" />
        </MSPeaks>
      </Spectrum>
    </Compound>
    <Compound algo="FindByMolecularFeature">
      <Location m="322.0743" rt="0.631" y="118478" v="493996" />
      <Spectrum type="MFE" cpdAlgo="FindByMolecularFeature">
        <MSDetails p="+" />
        <Device type="TimeOfFlight" />
        <MSPeaks>
          <p rt="0.643" x="162.0423" y="19862.41" v="57081" z="2" s="M+2H" />
          <p rt="0.631" x="162.5470" y="2153.34" v="5422" z="2" s="M+2H+1" />
          <p rt="0.629" x="323.0822" y="118478.38" v="387174" z="1" s="M+H" />
          <p rt="0.629" x="324.0858" y="13718.19" v="44320" z="1" s="M+H+1" />
        </MSPeaks>
      </Spectrum>
    </Compound>
    <Compound algo="FindByMolecularFeature">
      <Location m="186.9929" rt="0.646" y="143158" v="1403372" />
      <Spectrum type="MFE" cpdAlgo="FindByMolecularFeature">
        <MSDetails p="+" />
        <Device type="TimeOfFlight" />
        <MSPeaks>
          <p rt="0.646" x="188.0001" y="143157.66" v="1297637" z="1" s="M+H" />
          <p rt="0.647" x="189.0026" y="11812.95" v="105735" z="1" s="M+H+1" />
        </MSPeaks>
      </Spectrum>
    </Compound>
    <Compound algo="FindByMolecularFeature">
      <Location m="250.0365" rt="0.652" y="157776" v="650642" />
      <Spectrum type="MFE" cpdAlgo="FindByMolecularFeature">
        <MSDetails p="+" />
        <Device type="TimeOfFlight" />
        <MSPeaks>
          <p rt="0.651" x="251.0437" y="157775.81" v="590167" z="1" s="M+H" />
          <p rt="0.655" x="252.0471" y="12788.21" v="50870" z="1" s="M+H+1" />
          <p rt="0.667" x="253.0440" y="5071.28" v="9604" z="1" s="M+H+2" />
        </MSPeaks>
      </Spectrum>
    </Compound>
    <Compound algo="FindByMolecularFeature">
      <Location m="204.0350" rt="0.654" y="194864" v="2198358" />
      <Spectrum type="MFE" cpdAlgo="FindByMolecularFeature">
        <MSDetails p="+" />
        <Device type="TimeOfFlight" />
        <MSPeaks>
          <p rt="0.651" x="103.0232" y="194864.22" v="1149840" z="2" s="M+2H" />
          <p rt="0.644" x="103.5249" y="12650.18" v="74159" z="2" s="M+2H+1" />
          <p rt="0.655" x="104.0246" y="4053.38" v="20444" z="2" s="M+2H+2" />
          <p rt="0.658" x="205.0467" y="180777.59" v="812604" z="1" s="M+H" />
          <p rt="0.652" x="206.0492" y="14834.88" v="81027" z="1" s="M+H+1" />
          <p rt="0.658" x="207.0464" y="13899.83" v="60283" z="1" s="M+H+2" />
        </MSPeaks>
      </Spectrum>
    </Compound>
    <Compound algo="FindByMolecularFeature">
      <Location m="296.0797" rt="0.658" y="273489" v="1409923" />
      <Spectrum type="MFE" cpdAlgo="FindByMolecularFeature">
        <MSDetails p="+" />
        <Device type="TimeOfFlight" />
        <MSPeaks>
          <p rt="0.658" x="149.0472" y="273488.56" v="1236289" z="2" s="M+2H" />
          <p rt="0.657" x="149.5485" y="30398.29" v="133232" z="2" s="M+2H+1" />
          <p rt="0.666" x="150.0488" y="7096.82" v="31019" z="2" s="M+2H+2" />
          <p rt="0.655" x="150.5487" y="694.10" v="2980" z="2" s="M+2H+3" />
          <p rt="0.642" x="297.0834" y="1889.36" v="6404" z="1" s="M+H" />
        </MSPeaks>
      </Spectrum>
    </Compound>
    <Compound algo="FindByMolecularFeature">
      <Location m="188.0663" rt="0.661" y="6513114" v="30663656" />
      <Spectrum type="MFE" cpdAlgo="FindByMolecularFeature">
        <MSDetails p="+" />
        <Device type="TimeOfFlight" />
        <MSPeaks>
          <p rt="0.661" x="189.0735" y="6513114.00" v="28294510" z="1" sat="true" s="M+H" />
          <p rt="0.661" x="190.0771" y="439297.91" v="1985484" z="1" s="M+H+1" />
          <p rt="0.663" x="191.0780" y="79354.49" v="360726" z="1" s="M+H+2" />
          <p rt="0.665" x="192.0815" y="4653.63" v="18558" z="1" s="M+H+3" />
          <p rt="0.657" x="377.1350" y="1151.21" v="2189" z="1" s="2M+H" />
        </MSPeaks>
      </Spectrum>
    </Compound>
    <Compound algo="FindByMolecularFeature">
      <Location m="370.1169" rt="0.661" y="457164" v="2506612" />
      <Spectrum type="MFE" cpdAlgo="FindByMolecularFeature">
        <MSDetails p="+" />
        <Device type="TimeOfFlight" />
        <MSPeaks>
          <p rt="0.661" x="186.0659" y="457164.03" v="1708194" z="2" s="M+2H" />
          <p rt="0.660" x="186.5671" y="67195.63" v="249309" z="2" s="M+2H+1" />
          <p rt="0.662" x="187.0674" y="24546.75" v="92202" z="2" s="M+2H+2" />
          <p rt="0.659" x="187.5677" y="2703.25" v="9645" z="2" s="M+2H+3" />
          <p rt="0.663" x="371.1225" y="91386.04" v="380607" z="1" s="M+H" />
          <p rt="0.661" x="372.1256" y="12826.92" v="52347" z="1" s="M+H+1" />
          <p rt="0.664" x="373.1267" y="3415.95" v="14306" z="1" s="M+H+2" />
        </MSPeaks>
      </Spectrum>
    </Compound>
    <Compound algo="FindByMolecularFeature">
      <Location m="262.1030" rt="0.662" y="143464" v="566893" />
      <Spectrum type="MFE" cpdAlgo="FindByMolecularFeature">
        <MSDetails p="+" />
        <Device type="TimeOfFlight" />
        <MSPeaks>
          <p rt="0.662" x="263.1102" y="143463.84" v="506928" z="1" s="M+H" />
          <p rt="0.663" x="264.1135" y="14247.51" v="49251" z="1" s="M+H+1" />
          <p rt="0.660" x="265.1149" y="3138.51" v="10714" z="1" s="M+H+2" />
        </MSPeaks>
      </Spectrum>
    </Compound>
    <Compound algo="FindByMolecularFeature">
      <Location m="386.0900" rt="0.663" y="53528" v="422483" />
      <Spectrum type="MFE" cpdAlgo="FindByMolecularFeature">
        <MSDetails p="+" />
        <Device type="TimeOfFlight" />
        <MSPeaks>
          <p rt="0.665" x="194.0523" y="53527.64" v="210905" z="2" s="M+2H" />
          <p rt="0.646" x="194.5552" y="11631.17" v="61892" z="2" s="M+2H+1" />
          <p rt="0.667" x="195.0515" y="24222.40" v="100168" z="2" s="M+2H+2" />
          <p rt="0.665" x="195.5532" y="3893.93" v="14962" z="2" s="M+2H+3" />
          <p rt="0.665" x="196.0500" y="8714.00" v="34556" z="2" s="M+2H+4" />
        </MSPeaks>
      </Spectrum>
    </Compound>
    <Compound algo="FindByMolecularFeature">
      <Location m="220.0035" rt="0.669" y="105782" v="876908" />
      <Spectrum type="MFE" cpdAlgo="FindByMolecularFeature">
        <MSDetails p="+" />
        <Device type="TimeOfFlight" />
        <MSPeaks>
          <p rt="0.667" x="221.0108" y="105782.11" v="555278" z="1" s="M+H" />
          <p rt="0.661" x="222.0143" y="10059.38" v="65764" z="1" s="M+H+1" />
          <p rt="0.674" x="223.0109" y="30488.67" v="165216" z="1" s="M+H+2" />
          <p rt="0.663" x="224.0117" y="2957.55" v="15373" z="1" s="M+H+3" />
          <p rt="0.680" x="225.0058" y="13256.41" v="75276" z="1" s="M+H+4" />
        </MSPeaks>
      </Spectrum>
    </Compound>
    <Compound algo="FindByMolecularFeature">
      <Location m="406.0918" rt="0.670" y="54534" v="414873" />
      <Spectrum type="MFE" cpdAlgo="FindByMolecularFeature">
        <MSDetails p="+" />
        <Device type="TimeOfFlight" />
        <MSPeaks>
          <p rt="0.668" x="407.0990" y="54533.98" v="256360" z="1" s="M+H" />
          <p rt="0.672" x="408.1022" y="7290.15" v="34428" z="1" s="M+H+1" />
          <p rt="0.673" x="409.0968" y="19938.42" v="93382" z="1" s="M+H+2" />
          <p rt="0.665" x="410.0995" y="3014.40" v="13968" z="1" s="M+H+3" />
          <p rt="0.693" x="411.0850" y="3349.43" v="16735" z="1" s="M+H+4" />
        </MSPeaks>
      </Spectrum>
    </Compound>
    <Compound algo="FindByMolecularFeature">
      <Location m="385.0800" rt="0.675" y="62092" v="449977" />
      <Spectrum type="MFE" cpdAlgo="FindByMolecularFeature">
        <MSDetails p="+" />
        <Device type="TimeOfFlight" />
        <MSPeaks>
          <p rt="0.676" x="386.0873" y="62091.85" v="294986" z="1" s="M+H" />
          <p rt="0.671" x="387.0936" y="27191.15" v="129278" z="1" s="M+H+1" />
          <p rt="0.675" x="388.0954" y="5447.06" v="25713" z="1" s="M+H+2" />
        </MSPeaks>
      </Spectrum>
    </Compound>
    <Compound algo="FindByMolecularFeature">
      <Location m="311.0429" rt="0.675" y="71833" v="483231" />
      <Spectrum type="MFE" cpdAlgo="FindByMolecularFeature">
        <MSDetails p="+" />
        <Device type="TimeOfFlight" />
        <MSPeaks>
          <p rt="0.675" x="312.0502" y="71832.90" v="416986" z="1" s="M+H" />
          <p rt="0.681" x="313.0535" y="9007.06" v="52162" z="1" s="M+H+1" />
          <p rt="0.667" x="314.0539" y="2431.78" v="14083" z="1" s="M+H+2" />
        </MSPeaks>
      </Spectrum>
    </Compound>
    <Compound algo="FindByMolecularFeature">
      <Location m="166.0840" rt="0.682" y="62642" v="410457" />
      <Spectrum type="MFE" cpdAlgo="FindByMolecularFeature">
        <MSDetails p="+" />
        <Device type="TimeOfFlight" />
        <MSPeaks>
          <p rt="0.683" x="167.0913" y="62642.14" v="376368" z="1" s="M+H" />
          <p rt="0.669" x="168.0962" y="4275.90" v="25922" z="1" s="M+H+1" />
          <p rt="0.681" x="169.0966" y="1600.21" v="8166" z="1" s="M+H+2" />
        </MSPeaks>
      </Spectrum>
    </Compound>
    <Compound algo="FindByMolecularFeature">
      <Location m="317.9800" rt="0.687" y="63341" v="568027" />
      <Spectrum type="MFE" cpdAlgo="FindByMolecularFeature">
        <MSDetails p="+" />
        <Device type="TimeOfFlight" />
        <MSPeaks>
          <p rt="0.687" x="318.9872" y="63341.29" v="471518" z="1" s="M+H" />
          <p rt="0.687" x="319.9897" y="6197.20" v="39124" z="1" s="M+H+1" />
          <p rt="0.691" x="320.9884" y="9054.05" v="57385" z="1" s="M+H+2" />
        </MSPeaks>
      </Spectrum>
    </Compound>
    <Compound algo="FindByMolecularFeature">
      <Location m="170.0554" rt="0.699" y="241175" v="1128103" />
      <Spectrum type="MFE" cpdAlgo="FindByMolecularFeature">
        <MSDetails p="+" />
        <Device type="TimeOfFlight" />
        <MSPeaks>
          <p rt="0.699" x="171.0626" y="241174.61" v="1049382" z="1" s="M+H" />
          <p rt="0.705" x="172.0660" y="17051.18" v="78721" z="1" s="M+H+1" />
        </MSPeaks>
      </Spectrum>
    </Compound>
    <Compound algo="FindByMolecularFeature">
      <Location m="208.0528" rt="0.709" y="103114" v="1141341" />
      <Spectrum type="MFE" cpdAlgo="FindByMolecularFeature">
        <MSDetails p="+" />
        <Device type="TimeOfFlight" />
        <MSPeaks>
          <p rt="0.709" x="209.0600" y="103113.52" v="1052505" z="1" s="M+H" />
          <p rt="0.705" x="210.0636" y="7770.99" v="77153" z="1" s="M+H+1" />
          <p rt="0.715" x="211.0653" y="1840.53" v="11683" z="1" s="M+H+2" />
        </MSPeaks>
      </Spectrum>
    </Compound>
    <Compound algo="FindByMolecularFeature">
      <Location m="318.0238" rt="0.714" y="88139" v="665642" />
      <Spectrum type="MFE" cpdAlgo="FindByMolecularFeature">
        <MSDetails p="+" />
        <Device type="TimeOfFlight" />
        <MSPeaks>
          <p rt="0.714" x="319.0311" y="88138.67" v="601341" z="1" s="M+H" />
          <p rt="0.711" x="320.0347" y="9175.68" v="64301" z="1" s="M+H+1" />
        </MSPeaks>
      </Spectrum>
    </Compound>
    <Compound algo="FindByMolecularFeature">
      <Location m="336.0345" rt="0.715" y="83254" v="668778" />
      <Spectrum type="MFE" cpdAlgo="FindByMolecularFeature">
        <MSDetails p="+" />
        <Device type="TimeOfFlight" />
        <MSPeaks>
          <p rt="0.714" x="337.0417" y="83254.25" v="623176" z="1" s="M+H" />
          <p rt="0.721" x="338.0455" y="8420.15" v="45603" z="1" s="M+H+1" />
        </MSPeaks>
      </Spectrum>
    </Compound>
    <Compound algo="FindByMolecularFeature">
      <Location m="172.0922" rt="0.740" y="294369" v="2544804" />
      <Spectrum type="MFE" cpdAlgo="FindByMolecularFeature">
        <MSDetails p="+" />
        <Device type="TimeOfFlight" />
        <MSPeaks>
          <p rt="0.740" x="173.0995" y="294369.38" v="2362518" z="1" s="M+H" />
          <p rt="0.741" x="174.1030" y="19600.42" v="157250" z="1" s="M+H+1" />
          <p rt="0.737" x="175.1050" y="3189.76" v="25036" z="1" s="M+H+2" />
        </MSPeaks>
      </Spectrum>
    </Compound>
    <Compound algo="FindByMolecularFeature">
      <Location m="123.0320" rt="0.855" y="50288" v="232478" />
      <Spectrum type="MFE" cpdAlgo="FindByMolecularFeature">
        <MSDetails p="+" />
        <Device type="TimeOfFlight" />
        <MSPeaks>
          <p rt="0.854" x="124.0393" y="50287.95" v="211281" z="1" s="M+H" />
          <p rt="0.857" x="125.0423" y="3093.45" v="17612" z="1" s="M+H+1" />
          <p rt="0.879" x="126.0435" y="872.66" v="3585" z="1" s="M+H+2" />
        </MSPeaks>
      </Spectrum>
    </Compound>
    <Compound algo="FindByMolecularFeature">
      <Location m="170.0553" rt="0.898" y="145495" v="1066454" />
      <Spectrum type="MFE" cpdAlgo="FindByMolecularFeature">
        <MSDetails p="+" />
        <Device type="TimeOfFlight" />
        <MSPeaks>
          <p rt="0.898" x="171.0625" y="145494.81" v="997912" z="1" s="M+H" />
          <p rt="0.896" x="172.0661" y="10289.67" v="68542" z="1" s="M+H+1" />
        </MSPeaks>
      </Spectrum>
    </Compound>
    <Compound algo="FindByMolecularFeature">
      <Location m="244.0922" rt="1.114" y="74812" v="1114894" />
      <Spectrum type="MFE" cpdAlgo="FindByMolecularFeature">
        <MSDetails p="+" />
        <Device type="TimeOfFlight" />
        <MSPeaks>
          <p rt="1.116" x="245.0995" y="74812.41" v="1019489" z="1" s="M+H" />
          <p rt="1.099" x="246.1028" y="7521.25" v="75061" z="1" s="M+H+1" />
          <p rt="1.090" x="247.1044" y="1677.50" v="20344" z="1" s="M+H+2" />
        </MSPeaks>
      </Spectrum>
    </Compound>
    <Compound algo="FindByMolecularFeature">
      <Location m="143.0405" rt="1.436" y="283184" v="1597682" />
      <Spectrum type="MFE" cpdAlgo="FindByMolecularFeature">
        <MSDetails p="+" />
        <Device type="TimeOfFlight" />
        <MSPeaks>
          <p rt="1.435" x="144.0478" y="283183.69" v="1427280" z="1" s="M+H" />
          <p rt="1.435" x="145.0506" y="22188.30" v="108406" z="1" s="M+H+1" />
          <p rt="1.436" x="146.0439" y="12604.56" v="61996" z="1" s="M+H+2" />
        </MSPeaks>
      </Spectrum>
    </Compound>
    <Compound algo="FindByMolecularFeature">
      <Location m="165.0789" rt="1.599" y="61103" v="333536" />
      <Spectrum type="MFE" cpdAlgo="FindByMolecularFeature">
        <MSDetails p="+" />
        <Device type="TimeOfFlight" />
        <MSPeaks>
          <p rt="1.600" x="166.0862" y="61102.87" v="308125" z="1" s="M+H" />
          <p rt="1.597" x="167.0898" y="5406.53" v="25411" z="1" s="M+H+1" />
        </MSPeaks>
      </Spectrum>
    </Compound>
    <Compound algo="FindByMolecularFeature">
      <Location m="126.0315" rt="2.318" y="107871" v="735721" />
      <Spectrum type="MFE" cpdAlgo="FindByMolecularFeature">
        <MSDetails p="+" />
        <Device type="TimeOfFlight" />
        <MSPeaks>
          <p rt="2.318" x="127.0387" y="107871.20" v="688938" z="1" s="M+H" />
          <p rt="2.318" x="128.0424" y="7566.19" v="46783" z="1" s="M+H+1" />
        </MSPeaks>
      </Spectrum>
    </Compound>
    <Compound algo="FindByMolecularFeature">
      <Location m="113.0839" rt="2.745" y="165502" v="1131883" />
      <Spectrum type="MFE" cpdAlgo="FindByMolecularFeature">
        <MSDetails p="+" />
        <Device type="TimeOfFlight" />
        <MSPeaks>
          <p rt="2.745" x="114.0912" y="165501.55" v="1056879" z="1" s="M+H" />
          <p rt="2.743" x="115.0944" y="10770.45" v="71476" z="1" s="M+H+1" />
          <p rt="2.745" x="116.0975" y="1161.10" v="3528" z="1" s="M+H+2" />
        </MSPeaks>
      </Spectrum>
    </Compound>
    <Compound algo="FindByMolecularFeature">
      <Location m="160.0635" rt="2.896" y="52212" v="374653" />
      <Spectrum type="MFE" cpdAlgo="FindByMolecularFeature">
        <MSDetails p="+" />
        <Device type="TimeOfFlight" />
        <MSPeaks>
          <p rt="2.896" x="161.0708" y="52211.61" v="330178" z="1" s="M+H" />
          <p rt="2.889" x="162.0734" y="6246.72" v="36807" z="1" s="M+H+1" />
          <p rt="2.902" x="163.0775" y="1322.35" v="7669" z="1" s="M+H+2" />
        </MSPeaks>
      </Spectrum>
    </Compound>
    <Compound algo="FindByMolecularFeature">
      <Location m="188.0586" rt="2.896" y="166152" v="1203720" />
      <Spectrum type="MFE" cpdAlgo="FindByMolecularFeature">
        <MSDetails p="+" />
        <Device type="TimeOfFlight" />
        <MSPeaks>
          <p rt="2.896" x="189.0659" y="166152.25" v="1070013" z="1" s="M+H" />
          <p rt="2.896" x="190.0687" y="18987.52" v="120450" z="1" s="M+H+1" />
          <p rt="2.896" x="191.0727" y="2202.80" v="13256" z="1" s="M+H+2" />
        </MSPeaks>
      </Spectrum>
    </Compound>
    <Compound algo="FindByMolecularFeature">
      <Location m="166.0627" rt="2.995" y="80770" v="517431" />
      <Spectrum type="MFE" cpdAlgo="FindByMolecularFeature">
        <MSDetails p="+" />
        <Device type="TimeOfFlight" />
        <MSPeaks>
          <p rt="2.995" x="167.0700" y="80769.66" v="454833" z="1" s="M+H" />
          <p rt="2.994" x="168.0737" y="9430.17" v="54164" z="1" s="M+H+1" />
          <p rt="2.966" x="169.0853" y="906.15" v="8434" z="1" s="M+H+2" />
        </MSPeaks>
      </Spectrum>
    </Compound>
    <Compound algo="FindByMolecularFeature">
      <Location m="378.1863" rt="3.091" y="86384" v="501936" />
      <Spectrum type="MFE" cpdAlgo="FindByMolecularFeature">
        <MSDetails p="+" />
        <Device type="TimeOfFlight" />
        <MSPeaks>
          <p rt="3.092" x="379.1936" y="86383.86" v="423871" z="1" s="M+H" />
          <p rt="3.090" x="380.1968" y="13432.54" v="65697" z="1" s="M+H+1" />
          <p rt="3.088" x="381.1984" y="2790.52" v="12368" z="1" s="M+H+2" />
        </MSPeaks>
      </Spectrum>
    </Compound>
    <Compound algo="FindByMolecularFeature">
      <Location m="309.1576" rt="3.512" y="193412" v="1109597" />
      <Spectrum type="MFE" cpdAlgo="FindByMolecularFeature">
        <MSDetails p="+" />
        <Device type="TimeOfFlight" />
        <MSPeaks>
          <p rt="3.512" x="310.1648" y="193411.67" v="925961" z="1" s="M+H" />
          <p rt="3.513" x="311.1680" y="34020.03" v="162286" z="1" s="M+H+1" />
          <p rt="3.516" x="312.1708" y="4645.56" v="21350" z="1" s="M+H+2" />
        </MSPeaks>
      </Spectrum>
    </Compound>
    <Compound algo="FindByMolecularFeature">
      <Location m="180.0787" rt="3.924" y="292657" v="1837219" />
      <Spectrum type="MFE" cpdAlgo="FindByMolecularFeature">
        <MSDetails p="+" />
        <Device type="TimeOfFlight" />
        <MSPeaks>
          <p rt="3.924" x="181.0859" y="292656.63" v="1639991" z="1" s="M+H" />
          <p rt="3.924" x="182.0890" y="32224.68" v="180011" z="1" s="M+H+1" />
          <p rt="3.913" x="183.0917" y="2758.15" v="17217" z="1" s="M+H+2" />
        </MSPeaks>
      </Spectrum>
    </Compound>
    <Compound algo="FindByMolecularFeature">
      <Location m="123.0687" rt="3.959" y="597949" v="3785650" />
      <Spectrum type="MFE" cpdAlgo="FindByMolecularFeature">
        <MSDetails p="+" />
        <Device type="TimeOfFlight" />
        <MSPeaks>
          <p rt="3.959" x="124.0760" y="597948.94" v="3483181" z="1" s="M+H" />
          <p rt="3.958" x="125.0791" y="48982.14" v="289109" z="1" s="M+H+1" />
          <p rt="3.960" x="126.0830" y="2097.55" v="13359" z="1" s="M+H+2" />
        </MSPeaks>
      </Spectrum>
    </Compound>
    <Compound algo="FindByMolecularFeature">
      <Location m="193.1827" rt="4.132" y="108111" v="705421" />
      <Spectrum type="MFE" cpdAlgo="FindByMolecularFeature">
        <MSDetails p="+" />
        <Device type="TimeOfFlight" />
        <MSPeaks>
          <p rt="4.132" x="194.1900" y="108110.59" v="620918" z="1" s="M+H" />
          <p rt="4.132" x="195.1933" y="14836.85" v="81219" z="1" s="M+H+1" />
          <p rt="4.128" x="196.1966" y="1172.31" v="3284" z="1" s="M+H+2" />
        </MSPeaks>
      </Spectrum>
    </Compound>
    <Compound algo="FindByMolecularFeature">
      <Location m="125.0840" rt="4.229" y="50902" v="351839" />
      <Spectrum type="MFE" cpdAlgo="FindByMolecularFeature">
        <MSDetails p="+" />
        <Device type="TimeOfFlight" />
        <MSPeaks>
          <p rt="4.229" x="126.0913" y="50902.10" v="325612" z="1" s="M+H" />
          <p rt="4.225" x="127.0941" y="4234.70" v="26227" z="1" s="M+H+1" />
        </MSPeaks>
      </Spectrum>
    </Compound>
    <Compound algo="FindByMolecularFeature">
      <Location m="209.1777" rt="4.259" y="110611" v="697089" />
      <Spectrum type="MFE" cpdAlgo="FindByMolecularFeature">
        <MSDetails p="+" />
        <Device type="TimeOfFlight" />
        <MSPeaks>
          <p rt="4.260" x="210.1850" y="110611.14" v="614912" z="1" s="M+H" />
          <p rt="4.257" x="211.1884" y="15066.07" v="75566" z="1" s="M+H+1" />
          <p rt="4.261" x="212.1916" y="1506.54" v="6611" z="1" s="M+H+2" />
        </MSPeaks>
      </Spectrum>
    </Compound>
    <Compound algo="FindByMolecularFeature">
      <Location m="306.1677" rt="4.359" y="82381" v="507869" />
      <Spectrum type="MFE" cpdAlgo="FindByMolecularFeature">
        <MSDetails p="+" />
        <Device type="TimeOfFlight" />
        <MSPeaks>
          <p rt="4.360" x="307.1749" y="82380.66" v="424100" z="1" s="M+H" />
          <p rt="4.356" x="308.1785" y="14394.41" v="72961" z="1" s="M+H+1" />
          <p rt="4.353" x="309.1807" y="2580.07" v="10808" z="1" s="M+H+2" />
        </MSPeaks>
      </Spectrum>
    </Compound>
    <Compound algo="FindByMolecularFeature">
      <Location m="346.1602" rt="4.359" y="76312" v="433688" />
      <Spectrum type="MFE" cpdAlgo="FindByMolecularFeature">
        <MSDetails p="+" />
        <Device type="TimeOfFlight" />
        <MSPeaks>
          <p rt="4.359" x="347.1675" y="76312.16" v="365717" z="1" s="M+H" />
          <p rt="4.360" x="348.1708" y="12383.74" v="57368" z="1" s="M+H+1" />
          <p rt="4.359" x="349.1707" y="2385.68" v="10604" z="1" s="M+H+2" />
        </MSPeaks>
      </Spectrum>
    </Compound>
    <Compound algo="FindByMolecularFeature">
      <Location m="210.1366" rt="4.401" y="69031" v="536679" />
      <Spectrum type="MFE" cpdAlgo="FindByMolecularFeature">
        <MSDetails p="+" />
        <Device type="TimeOfFlight" />
        <MSPeaks>
          <p rt="4.401" x="211.1439" y="69030.74" v="461726" z="1" s="M+H" />
          <p rt="4.401" x="212.1474" y="10599.54" v="67007" z="1" s="M+H+1" />
          <p rt="4.399" x="213.1492" y="1489.57" v="7945" z="1" s="M+H+2" />
        </MSPeaks>
      </Spectrum>
    </Compound>
    <Compound algo="FindByMolecularFeature">
      <Location m="338.1939" rt="4.431" y="108781" v="682989" />
      <Spectrum type="MFE" cpdAlgo="FindByMolecularFeature">
        <MSDetails p="+" />
        <Device type="TimeOfFlight" />
        <MSPeaks>
          <p rt="4.430" x="339.2012" y="108780.70" v="569606" z="1" s="M+H" />
          <p rt="4.433" x="340.2045" y="18663.06" v="97543" z="1" s="M+H+1" />
          <p rt="4.434" x="341.2066" y="3200.92" v="15840" z="1" s="M+H+2" />
        </MSPeaks>
      </Spectrum>
    </Compound>
    <Compound algo="FindByMolecularFeature">
      <Location m="360.1760" rt="4.433" y="250883" v="1634255" />
      <Spectrum type="MFE" cpdAlgo="FindByMolecularFeature">
        <MSDetails p="+" />
        <Device type="TimeOfFlight" />
        <MSPeaks>
          <p rt="4.433" x="361.1833" y="250883.20" v="1362135" z="1" s="M+H" />
          <p rt="4.433" x="362.1864" y="41901.57" v="224638" z="1" s="M+H+1" />
          <p rt="4.432" x="363.1894" y="7197.10" v="43802" z="1" s="M+H+2" />
          <p rt="4.443" x="364.1903" y="714.42" v="3680" z="1" s="M+H+3" />
        </MSPeaks>
      </Spectrum>
    </Compound>
    <Compound algo="FindByMolecularFeature">
      <Location m="380.2046" rt="4.541" y="123001" v="774512" />
      <Spectrum type="MFE" cpdAlgo="FindByMolecularFeature">
        <MSDetails p="+" />
        <Device type="TimeOfFlight" />
        <MSPeaks>
          <p rt="4.541" x="381.2118" y="123001.15" v="639802" z="1" s="M+H" />
          <p rt="4.541" x="382.2150" y="22479.17" v="113853" z="1" s="M+H+1" />
          <p rt="4.537" x="383.2171" y="4175.39" v="20857" z="1" s="M+H+2" />
        </MSPeaks>
      </Spectrum>
    </Compound>
    <Compound algo="FindByMolecularFeature">
      <Location m="420.1974" rt="4.542" y="292850" v="1925986" />
      <Spectrum type="MFE" cpdAlgo="FindByMolecularFeature">
        <MSDetails p="+" />
        <Device type="TimeOfFlight" />
        <MSPeaks>
          <p rt="4.542" x="421.2046" y="292849.69" v="1571866" z="1" s="M+H" />
          <p rt="4.542" x="422.2078" y="54644.34" v="294095" z="1" s="M+H+1" />
          <p rt="4.542" x="423.2098" y="10423.61" v="54203" z="1" s="M+H+2" />
          <p rt="4.543" x="424.2118" y="1135.46" v="5821" z="1" s="M+H+3" />
        </MSPeaks>
      </Spectrum>
    </Compound>
    <Compound algo="FindByMolecularFeature">
      <Location m="206.1306" rt="4.833" y="77079" v="568872" />
      <Spectrum type="MFE" cpdAlgo="FindByMolecularFeature">
        <MSDetails p="+" />
        <Device type="TimeOfFlight" />
        <MSPeaks>
          <p rt="4.833" x="207.1379" y="77079.05" v="501437" z="1" s="M+H" />
          <p rt="4.833" x="208.1408" y="10664.94" v="67436" z="1" s="M+H+1" />
        </MSPeaks>
      </Spectrum>
    </Compound>
    <Compound algo="FindByMolecularFeature">
      <Location m="182.0578" rt="4.874" y="150175" v="1077190" />
      <Spectrum type="MFE" cpdAlgo="FindByMolecularFeature">
        <MSDetails p="+" />
        <Device type="TimeOfFlight" />
        <MSPeaks>
          <p rt="4.873" x="183.0651" y="150175.03" v="972948" z="1" s="M+H" />
          <p rt="4.875" x="184.0686" y="14355.16" v="94599" z="1" s="M+H+1" />
          <p rt="4.867" x="185.0719" y="1877.11" v="9643" z="1" s="M+H+2" />
        </MSPeaks>
      </Spectrum>
    </Compound>
    <Compound algo="FindByMolecularFeature">
      <Location m="177.0283" rt="5.088" y="79551" v="629768" />
      <Spectrum type="MFE" cpdAlgo="FindByMolecularFeature">
        <MSDetails p="+" />
        <Device type="TimeOfFlight" />
        <MSPeaks>
          <p rt="5.088" x="178.0356" y="79550.68" v="519871" z="1" s="M+H" />
          <p rt="5.090" x="179.0380" y="6636.70" v="43817" z="1" s="M+H+1" />
          <p rt="5.088" x="180.0314" y="7901.64" v="51150" z="1" s="M+H+2" />
          <p rt="5.092" x="181.0322" y="276.93" v="1752" z="1" s="M+H+3" />
          <p rt="5.096" x="182.0272" y="2082.64" v="13177" z="1" s="M+H+4" />
        </MSPeaks>
      </Spectrum>
    </Compound>
    <Compound algo="FindByMolecularFeature">
      <Location m="113.0299" rt="5.089" y="62549" v="441612" />
      <Spectrum type="MFE" cpdAlgo="FindByMolecularFeature">
        <MSDetails p="+" />
        <Device type="TimeOfFlight" />
        <MSPeaks>
          <p rt="5.088" x="114.0372" y="62549.43" v="409205" z="1" s="M+H" />
          <p rt="5.093" x="115.0414" y="2732.24" v="15273" z="1" s="M+H+1" />
          <p rt="5.086" x="116.0334" y="2733.63" v="17133" z="1" s="M+H+2" />
        </MSPeaks>
      </Spectrum>
    </Compound>
    <Compound algo="FindByMolecularFeature">
      <Location m="396.1526" rt="5.171" y="90524" v="867431" />
      <Spectrum type="MFE" cpdAlgo="FindByMolecularFeature">
        <MSDetails p="+" />
        <Device type="TimeOfFlight" />
        <MSPeaks>
          <p rt="5.171" x="397.1598" y="90524.47" v="539917" z="1" s="M+H" />
          <p rt="5.173" x="398.1632" y="15250.66" v="96064" z="1" s="M+H+1" />
          <p rt="5.171" x="399.1576" y="30600.44" v="190444" z="1" s="M+H+2" />
          <p rt="5.164" x="400.1604" y="5374.28" v="36517" z="1" s="M+H+3" />
          <p rt="5.162" x="401.1613" y="771.27" v="4488" z="1" s="M+H+4" />
        </MSPeaks>
      </Spectrum>
    </Compound>
    <Compound algo="FindByMolecularFeature">
      <Location m="448.2073" rt="5.175" y="55327" v="444280" />
      <Spectrum type="MFE" cpdAlgo="FindByMolecularFeature">
        <MSDetails p="+" />
        <Device type="TimeOfFlight" />
        <MSPeaks>
          <p rt="5.176" x="449.2145" y="55326.75" v="281068" z="1" s="M+H" />
          <p rt="5.173" x="450.2180" y="10642.78" v="53011" z="1" s="M+H+1" />
          <p rt="5.175" x="451.2125" y="18849.62" v="94890" z="1" s="M+H+2" />
          <p rt="5.179" x="452.2159" y="3123.81" v="15311" z="1" s="M+H+3" />
        </MSPeaks>
      </Spectrum>
    </Compound>
    <Compound algo="FindByMolecularFeature">
      <Location m="470.1893" rt="5.176" y="132652" v="1247349" />
      <Spectrum type="MFE" cpdAlgo="FindByMolecularFeature">
        <MSDetails p="+" />
        <Device type="TimeOfFlight" />
        <MSPeaks>
          <p rt="5.175" x="471.1966" y="132651.66" v="776393" z="1" s="M+H" />
          <p rt="5.176" x="472.1998" y="25551.21" v="148441" z="1" s="M+H+1" />
          <p rt="5.175" x="473.1946" y="45237.20" v="264515" z="1" s="M+H+2" />
          <p rt="5.179" x="474.1975" y="8561.98" v="49086" z="1" s="M+H+3" />
          <p rt="5.174" x="475.1994" y="1554.67" v="8913" z="1" s="M+H+4" />
        </MSPeaks>
      </Spectrum>
    </Compound>
    <Compound algo="FindByMolecularFeature">
      <Location m="146.0367" rt="5.184" y="79651" v="632540" />
      <Spectrum type="MFE" cpdAlgo="FindByMolecularFeature">
        <MSDetails p="+" />
        <Device type="TimeOfFlight" />
        <MSPeaks>
          <p rt="5.185" x="147.0440" y="79651.19" v="574721" z="1" s="M+H" />
          <p rt="5.183" x="148.0476" y="7938.00" v="57819" z="1" s="M+H+1" />
        </MSPeaks>
      </Spectrum>
    </Compound>
    <Compound algo="FindByMolecularFeature">
      <Location m="206.0583" rt="5.185" y="1597363" v="12185849" />
      <Spectrum type="MFE" cpdAlgo="FindByMolecularFeature">
        <MSDetails p="+" />
        <Device type="TimeOfFlight" />
        <MSPeaks>
          <p rt="5.185" x="207.0656" y="1597362.50" v="10683957" z="1" s="M+H" />
          <p rt="5.185" x="208.0688" y="200892.28" v="1340106" z="1" s="M+H+1" />
          <p rt="5.186" x="209.0706" y="22640.17" v="146703" z="1" s="M+H+2" />
          <p rt="5.187" x="210.0741" y="2346.65" v="15083" z="1" s="M+H+3" />
        </MSPeaks>
      </Spectrum>
    </Compound>
    <Compound algo="FindByMolecularFeature">
      <Location m="174.0315" rt="5.186" y="85393" v="636550" />
      <Spectrum type="MFE" cpdAlgo="FindByMolecularFeature">
        <MSDetails p="+" />
        <Device type="TimeOfFlight" />
        <MSPeaks>
          <p rt="5.186" x="175.0388" y="85392.76" v="568917" z="1" s="M+H" />
          <p rt="5.186" x="176.0427" y="10261.95" v="67633" z="1" s="M+H+1" />
        </MSPeaks>
      </Spectrum>
    </Compound>
    <Compound algo="FindByMolecularFeature">
      <Location m="224.0686" rt="5.186" y="454453" v="3462650" />
      <Spectrum type="MFE" cpdAlgo="FindByMolecularFeature">
        <MSDetails p="+" />
        <Device type="TimeOfFlight" />
        <MSPeaks>
          <p rt="5.186" x="225.0759" y="454453.47" v="3032454" z="1" s="M+H" />
          <p rt="5.185" x="226.0792" y="56099.84" v="369349" z="1" s="M+H+1" />
          <p rt="5.187" x="227.0812" y="8336.86" v="55190" z="1" s="M+H+2" />
          <p rt="5.188" x="228.0851" y="870.99" v="5657" z="1" s="M+H+3" />
        </MSPeaks>
      </Spectrum>
    </Compound>
    <Compound algo="FindByMolecularFeature">
      <Location m="501.0483" rt="5.187" y="114328" v="1001987" />
      <Spectrum type="MFE" cpdAlgo="FindByMolecularFeature">
        <MSDetails p="+" />
        <Device type="TimeOfFlight" />
        <MSPeaks>
          <p rt="5.188" x="502.0556" y="114327.97" v="733708" z="1" s="M+H" />
          <p rt="5.186" x="503.0594" y="33697.79" v="215854" z="1" s="M+H+1" />
          <p rt="5.187" x="504.0616" y="7098.52" v="44849" z="1" s="M+H+2" />
          <p rt="5.178" x="505.0642" y="1198.97" v="7576" z="1" s="M+H+3" />
        </MSPeaks>
      </Spectrum>
    </Compound>
    <Compound algo="FindByMolecularFeature">
      <Location m="322.9854" rt="5.195" y="73549" v="785760" />
      <Spectrum type="MFE" cpdAlgo="FindByMolecularFeature">
        <MSDetails p="+" />
        <Device type="TimeOfFlight" />
        <MSPeaks>
          <p rt="5.196" x="323.9927" y="73548.88" v="655275" z="1" s="M+H" />
          <p rt="5.193" x="324.9965" y="12522.47" v="111144" z="1" s="M+H+1" />
          <p rt="5.189" x="325.9982" y="2370.25" v="19341" z="1" s="M+H+2" />
        </MSPeaks>
      </Spectrum>
    </Compound>
    <Compound algo="FindByMolecularFeature">
      <Location m="196.0734" rt="5.362" y="104795" v="754156" />
      <Spectrum type="MFE" cpdAlgo="FindByMolecularFeature">
        <MSDetails p="+" />
        <Device type="TimeOfFlight" />
        <MSPeaks>
          <p rt="5.362" x="197.0807" y="104795.35" v="664786" z="1" s="M+H" />
          <p rt="5.363" x="198.0845" y="11642.96" v="75336" z="1" s="M+H+1" />
          <p rt="5.367" x="199.0884" y="2337.80" v="14034" z="1" s="M+H+2" />
        </MSPeaks>
      </Spectrum>
    </Compound>
    <Compound algo="FindByMolecularFeature">
      <Location m="178.0992" rt="5.685" y="65116" v="490010" />
      <Spectrum type="MFE" cpdAlgo="FindByMolecularFeature">
        <MSDetails p="+" />
        <Device type="TimeOfFlight" />
        <MSPeaks>
          <p rt="5.685" x="179.1065" y="65115.66" v="428467" z="1" s="M+H" />
          <p rt="5.683" x="180.1098" y="9357.69" v="61543" z="1" s="M+H+1" />
        </MSPeaks>
      </Spectrum>
    </Compound>
    <Compound algo="FindByMolecularFeature">
      <Location m="196.1101" rt="5.685" y="275276" v="2036430" />
      <Spectrum type="MFE" cpdAlgo="FindByMolecularFeature">
        <MSDetails p="+" />
        <Device type="TimeOfFlight" />
        <MSPeaks>
          <p rt="5.685" x="197.1174" y="275276.25" v="1794332" z="1" s="M+H" />
          <p rt="5.684" x="198.1204" y="33508.77" v="217696" z="1" s="M+H+1" />
          <p rt="5.693" x="199.1231" y="3964.02" v="24402" z="1" s="M+H+2" />
        </MSPeaks>
      </Spectrum>
    </Compound>
    <Compound algo="FindByMolecularFeature">
      <Location m="117.0576" rt="5.785" y="55374" v="452350" />
      <Spectrum type="MFE" cpdAlgo="FindByMolecularFeature">
        <MSDetails p="+" />
        <Device type="TimeOfFlight" />
        <MSPeaks>
          <p rt="5.785" x="118.0648" y="55373.53" v="414290" z="1" s="M+H" />
          <p rt="5.785" x="119.0676" y="5165.42" v="38059" z="1" s="M+H+1" />
        </MSPeaks>
      </Spectrum>
    </Compound>
    <Compound algo="FindByMolecularFeature">
      <Location m="145.0527" rt="5.785" y="140491" v="1122565" />
      <Spectrum type="MFE" cpdAlgo="FindByMolecularFeature">
        <MSDetails p="+" />
        <Device type="TimeOfFlight" />
        <MSPeaks>
          <p rt="5.786" x="146.0600" y="140490.81" v="1018940" z="1" s="M+H" />
          <p rt="5.785" x="147.0635" y="13009.88" v="92551" z="1" s="M+H+1" />
          <p rt="5.776" x="148.0727" y="1284.42" v="11075" z="1" s="M+H+2" />
        </MSPeaks>
      </Spectrum>
    </Compound>
    <Compound algo="FindByMolecularFeature">
      <Location m="462.2076" rt="5.881" y="124629" v="785353" />
      <Spectrum type="MFE" cpdAlgo="FindByMolecularFeature">
        <MSDetails p="+" />
        <Device type="TimeOfFlight" />
        <MSPeaks>
          <p rt="5.881" x="463.2149" y="124629.28" v="628673" z="1" s="M+H" />
          <p rt="5.882" x="464.2180" y="25135.18" v="128134" z="1" s="M+H+1" />
          <p rt="5.885" x="465.2198" y="5649.53" v="28546" z="1" s="M+H+2" />
        </MSPeaks>
      </Spectrum>
    </Compound>
    <Compound algo="FindByMolecularFeature">
      <Location m="422.2149" rt="6.015" y="99281" v="733443" />
      <Spectrum type="MFE" cpdAlgo="FindByMolecularFeature">
        <MSDetails p="+" />
        <Device type="TimeOfFlight" />
        <MSPeaks>
          <p rt="6.016" x="423.2222" y="99281.46" v="585272" z="1" s="M+H" />
          <p rt="6.013" x="424.2255" y="21596.73" v="125488" z="1" s="M+H+1" />
          <p rt="6.009" x="425.2274" y="3989.48" v="22684" z="1" s="M+H+2" />
        </MSPeaks>
      </Spectrum>
    </Compound>
    <Compound algo="FindByMolecularFeature">
      <Location m="462.2080" rt="6.017" y="414443" v="3033969" />
      <Spectrum type="MFE" cpdAlgo="FindByMolecularFeature">
        <MSDetails p="+" />
        <Device type="TimeOfFlight" />
        <MSPeaks>
          <p rt="6.017" x="463.2153" y="414442.81" v="2435406" z="1" s="M+H" />
          <p rt="6.017" x="464.2181" y="82645.54" v="484179" z="1" s="M+H+1" />
          <p rt="6.016" x="465.2199" y="17234.14" v="100074" z="1" s="M+H+2" />
          <p rt="6.017" x="466.2227" y="2396.80" v="14310" z="1" s="M+H+3" />
        </MSPeaks>
      </Spectrum>
    </Compound>
    <Compound algo="FindByMolecularFeature">
      <Location m="388.1707" rt="6.069" y="53477" v="339317" />
      <Spectrum type="MFE" cpdAlgo="FindByMolecularFeature">
        <MSDetails p="+" />
        <Device type="TimeOfFlight" />
        <MSPeaks>
          <p rt="6.069" x="389.1779" y="53476.53" v="276870" z="1" s="M+H" />
          <p rt="6.070" x="390.1811" y="10152.54" v="51819" z="1" s="M+H+1" />
          <p rt="6.072" x="391.1832" y="2236.91" v="10629" z="1" s="M+H+2" />
        </MSPeaks>
      </Spectrum>
    </Compound>
    <Compound algo="FindByMolecularFeature">
      <Location m="362.1941" rt="6.137" y="130430" v="912205" />
      <Spectrum type="MFE" cpdAlgo="FindByMolecularFeature">
        <MSDetails p="+" />
        <Device type="TimeOfFlight" />
        <MSPeaks>
          <p rt="6.137" x="363.2013" y="130430.27" v="736154" z="1" s="M+H" />
          <p rt="6.136" x="364.2047" y="26800.27" v="150649" z="1" s="M+H+1" />
          <p rt="6.135" x="365.2074" y="4771.99" v="25401" z="1" s="M+H+2" />
        </MSPeaks>
      </Spectrum>
    </Compound>
    <Compound algo="FindByMolecularFeature">
      <Location m="380.2046" rt="6.138" y="112577" v="767633" />
      <Spectrum type="MFE" cpdAlgo="FindByMolecularFeature">
        <MSDetails p="+" />
        <Device type="TimeOfFlight" />
        <MSPeaks>
          <p rt="6.138" x="381.2118" y="112576.74" v="630979" z="1" s="M+H" />
          <p rt="6.139" x="382.2152" y="21117.05" v="114497" z="1" s="M+H+1" />
          <p rt="6.143" x="383.2170" y="4038.17" v="20043" z="1" s="M+H+2" />
          <p rt="6.130" x="384.2191" y="425.83" v="2114" z="1" s="M+H+3" />
        </MSPeaks>
      </Spectrum>
    </Compound>
    <Compound algo="FindByMolecularFeature">
      <Location m="402.1873" rt="6.139" y="629051" v="4511853" />
      <Spectrum type="MFE" cpdAlgo="FindByMolecularFeature">
        <MSDetails p="+" />
        <Device type="TimeOfFlight" />
        <MSPeaks>
          <p rt="6.139" x="403.1945" y="629050.81" v="3708853" z="1" s="M+H" />
          <p rt="6.138" x="404.1973" y="114311.48" v="677914" z="1" s="M+H+1" />
          <p rt="6.139" x="405.2003" y="21897.16" v="125086" z="1" s="M+H+2" />
        </MSPeaks>
      </Spectrum>
    </Compound>
    <Compound algo="FindByMolecularFeature">
      <Location m="342.1658" rt="6.243" y="413477" v="2628509" />
      <Spectrum type="MFE" cpdAlgo="FindByMolecularFeature">
        <MSDetails p="+" />
        <Device type="TimeOfFlight" />
        <MSPeaks>
          <p rt="6.243" x="343.1730" y="413477.25" v="2197214" z="1" s="M+H" />
          <p rt="6.242" x="344.1760" y="68311.48" v="363481" z="1" s="M+H+1" />
          <p rt="6.242" x="345.1786" y="10762.54" v="57686" z="1" s="M+H+2" />
          <p rt="6.212" x="346.1852" y="1205.62" v="10128" z="1" s="M+H+3" />
        </MSPeaks>
      </Spectrum>
    </Compound>
    <Compound algo="FindByMolecularFeature">
      <Location m="320.1837" rt="6.252" y="224430" v="1662054" />
      <Spectrum type="MFE" cpdAlgo="FindByMolecularFeature">
        <MSDetails p="+" />
        <Device type="TimeOfFlight" />
        <MSPeaks>
          <p rt="6.251" x="321.1910" y="224429.75" v="1394740" z="1" s="M+H" />
          <p rt="6.255" x="322.1941" y="37113.74" v="231169" z="1" s="M+H+1" />
          <p rt="6.254" x="323.1964" y="5930.20" v="36146" z="1" s="M+H+2" />
        </MSPeaks>
      </Spectrum>
    </Compound>
    <Compound algo="FindByMolecularFeature">
      <Location m="161.0479" rt="6.261" y="433340" v="3785861" />
      <Spectrum type="MFE" cpdAlgo="FindByMolecularFeature">
        <MSDetails p="+" />
        <Device type="TimeOfFlight" />
        <MSPeaks>
          <p rt="6.261" x="162.0552" y="433339.97" v="3421280" z="1" s="M+H" />
          <p rt="6.258" x="163.0582" y="41512.17" v="336267" z="1" s="M+H+1" />
          <p rt="6.271" x="164.0611" y="3621.71" v="28314" z="1" s="M+H+2" />
        </MSPeaks>
      </Spectrum>
    </Compound>
    <Compound algo="FindByMolecularFeature">
      <Location m="264.1336" rt="6.513" y="65118" v="394041" />
      <Spectrum type="MFE" cpdAlgo="FindByMolecularFeature">
        <MSDetails p="+" />
        <Device type="TimeOfFlight" />
        <MSPeaks>
          <p rt="6.513" x="265.1408" y="65117.51" v="343604" z="1" s="M+H" />
          <p rt="6.515" x="266.1444" y="9859.55" v="50437" z="1" s="M+H+1" />
        </MSPeaks>
      </Spectrum>
    </Compound>
    <Compound algo="FindByMolecularFeature">
      <Location m="224.1415" rt="6.517" y="536088" v="3570037" />
      <Spectrum type="MFE" cpdAlgo="FindByMolecularFeature">
        <MSDetails p="+" />
        <Device type="TimeOfFlight" />
        <MSPeaks>
          <p rt="6.518" x="225.1488" y="536088.00" v="3062664" z="1" s="M+H" />
          <p rt="6.517" x="226.1519" y="73998.72" v="425869" z="1" s="M+H+1" />
          <p rt="6.505" x="227.1554" y="11302.42" v="80213" z="1" s="M+H+2" />
          <p rt="6.601" x="228.1598" y="0.00" v="1291" z="1" s="M+H+3" />
        </MSPeaks>
      </Spectrum>
    </Compound>
    <Compound algo="FindByMolecularFeature">
      <Location m="512.2001" rt="6.566" y="177957" v="2251502" />
      <Spectrum type="MFE" cpdAlgo="FindByMolecularFeature">
        <MSDetails p="+" />
        <Device type="TimeOfFlight" />
        <MSPeaks>
          <p rt="6.566" x="513.2074" y="177957.30" v="1388971" z="1" s="M+H" />
          <p rt="6.566" x="514.2105" y="39459.55" v="292914" z="1" s="M+H+1" />
          <p rt="6.566" x="515.2054" y="58544.45" v="456529" z="1" s="M+H+2" />
          <p rt="6.566" x="516.2082" y="12198.98" v="95250" z="1" s="M+H+3" />
          <p rt="6.566" x="517.2101" y="2456.71" v="17838" z="1" s="M+H+4" />
        </MSPeaks>
      </Spectrum>
    </Compound>
    <Compound algo="FindByMolecularFeature">
      <Location m="472.2073" rt="6.570" y="54088" v="770551" />
      <Spectrum type="MFE" cpdAlgo="FindByMolecularFeature">
        <MSDetails p="+" />
        <Device type="TimeOfFlight" />
        <MSPeaks>
          <p rt="6.569" x="473.2146" y="54087.56" v="482957" z="1" s="M+H" />
          <p rt="6.570" x="474.2180" y="11296.36" v="101773" z="1" s="M+H+1" />
          <p rt="6.572" x="475.2128" y="19101.95" v="151295" z="1" s="M+H+2" />
          <p rt="6.563" x="476.2156" y="4080.82" v="34526" z="1" s="M+H+3" />
        </MSPeaks>
      </Spectrum>
    </Compound>
    <Compound algo="FindByMolecularFeature">
      <Location m="191.0437" rt="6.591" y="326071" v="2694474" />
      <Spectrum type="MFE" cpdAlgo="FindByMolecularFeature">
        <MSDetails p="+" />
        <Device type="TimeOfFlight" />
        <MSPeaks>
          <p rt="6.591" x="192.0510" y="326070.53" v="2268039" z="1" s="M+H" />
          <p rt="6.591" x="193.0538" y="28676.86" v="199961" z="1" s="M+H+1" />
          <p rt="6.588" x="194.0472" y="29324.35" v="202800" z="1" s="M+H+2" />
          <p rt="6.597" x="195.0513" y="2149.67" v="14505" z="1" s="M+H+3" />
          <p rt="6.584" x="196.0450" y="504.95" v="3407" z="1" s="M+H+4" />
          <p rt="6.584" x="383.0966" y="750.35" v="2881" z="1" s="2M+H" />
        </MSPeaks>
      </Spectrum>
    </Compound>
    <Compound algo="FindByMolecularFeature">
      <Location m="398.1707" rt="6.674" y="75619" v="1117573" />
      <Spectrum type="MFE" cpdAlgo="FindByMolecularFeature">
        <MSDetails p="+" />
        <Device type="TimeOfFlight" />
        <MSPeaks>
          <p rt="6.675" x="399.1779" y="75619.23" v="692573" z="1" s="M+H" />
          <p rt="6.673" x="400.1811" y="14908.44" v="137027" z="1" s="M+H+1" />
          <p rt="6.672" x="401.1757" y="25764.75" v="239701" z="1" s="M+H+2" />
          <p rt="6.674" x="402.1787" y="4886.23" v="43534" z="1" s="M+H+3" />
          <p rt="6.697" x="403.1868" y="531.89" v="4739" z="1" s="M+H+4" />
        </MSPeaks>
      </Spectrum>
    </Compound>
    <Compound algo="FindByMolecularFeature">
      <Location m="170.1416" rt="6.679" y="83297" v="960310" />
      <Spectrum type="MFE" cpdAlgo="FindByMolecularFeature">
        <MSDetails p="+" />
        <Device type="TimeOfFlight" />
        <MSPeaks>
          <p rt="6.680" x="171.1489" y="83297.34" v="863232" z="1" s="M+H" />
          <p rt="6.676" x="172.1524" y="9093.76" v="93581" z="1" s="M+H+1" />
          <p rt="6.678" x="173.1537" y="938.65" v="3496" z="1" s="M+H+2" />
        </MSPeaks>
      </Spectrum>
    </Compound>
    <Compound algo="FindByMolecularFeature">
      <Location m="430.1965" rt="6.749" y="61314" v="640552" />
      <Spectrum type="MFE" cpdAlgo="FindByMolecularFeature">
        <MSDetails p="+" />
        <Device type="TimeOfFlight" />
        <MSPeaks>
          <p rt="6.749" x="431.2038" y="61313.93" v="406779" z="1" s="M+H" />
          <p rt="6.748" x="432.2068" y="11694.96" v="74539" z="1" s="M+H+1" />
          <p rt="6.750" x="433.2018" y="19330.86" v="128487" z="1" s="M+H+2" />
          <p rt="6.744" x="434.2059" y="3989.73" v="28012" z="1" s="M+H+3" />
          <p rt="6.768" x="435.2119" y="433.50" v="2736" z="1" s="M+H+4" />
        </MSPeaks>
      </Spectrum>
    </Compound>
    <Compound algo="FindByMolecularFeature">
      <Location m="452.1790" rt="6.750" y="152868" v="1756445" />
      <Spectrum type="MFE" cpdAlgo="FindByMolecularFeature">
        <MSDetails p="+" />
        <Device type="TimeOfFlight" />
        <MSPeaks>
          <p rt="6.749" x="453.1862" y="152868.03" v="1094625" z="1" s="M+H" />
          <p rt="6.749" x="454.1892" y="31414.33" v="224696" z="1" s="M+H+1" />
          <p rt="6.751" x="455.1840" y="49594.96" v="354039" z="1" s="M+H+2" />
          <p rt="6.750" x="456.1872" y="10349.39" v="71302" z="1" s="M+H+3" />
          <p rt="6.748" x="457.1884" y="1736.62" v="11784" z="1" s="M+H+4" />
        </MSPeaks>
      </Spectrum>
    </Compound>
    <Compound algo="FindByMolecularFeature">
      <Location m="204.0785" rt="6.757" y="52598" v="276910" />
      <Spectrum type="MFE" cpdAlgo="FindByMolecularFeature">
        <MSDetails p="+" />
        <Device type="TimeOfFlight" />
        <MSPeaks>
          <p rt="6.757" x="205.0858" y="52598.31" v="241328" z="1" s="M+H" />
          <p rt="6.756" x="206.0894" y="7867.42" v="35582" z="1" s="M+H+1" />
        </MSPeaks>
      </Spectrum>
    </Compound>
    <Compound algo="FindByMolecularFeature">
      <Location m="204.0786" rt="6.875" y="60043" v="488366" />
      <Spectrum type="MFE" cpdAlgo="FindByMolecularFeature">
        <MSDetails p="+" />
        <Device type="TimeOfFlight" />
        <MSPeaks>
          <p rt="6.876" x="205.0859" y="60043.29" v="416705" z="1" s="M+H" />
          <p rt="6.875" x="206.0895" y="9691.03" v="65251" z="1" s="M+H+1" />
          <p rt="6.861" x="207.0969" y="725.60" v="6411" z="1" s="M+H+2" />
        </MSPeaks>
      </Spectrum>
    </Compound>
    <Compound algo="FindByMolecularFeature">
      <Location m="480.3941" rt="6.928" y="178043" v="1253571" />
      <Spectrum type="MFE" cpdAlgo="FindByMolecularFeature">
        <MSDetails p="+" />
        <Device type="TimeOfFlight" />
        <MSPeaks>
          <p rt="6.928" x="241.2043" y="178043.03" v="887447" z="2" s="M+2H" />
          <p rt="6.928" x="241.7057" y="58068.54" v="283987" z="2" s="M+2H+1" />
          <p rt="6.930" x="242.2072" y="12213.30" v="58420" z="2" s="M+2H+2" />
          <p rt="6.935" x="242.7086" y="1329.25" v="6216" z="2" s="M+2H+3" />
          <p rt="6.922" x="481.3990" y="3488.40" v="13414" z="1" s="M+H" />
          <p rt="6.925" x="482.4020" y="1171.47" v="4087" z="1" s="M+H+1" />
        </MSPeaks>
      </Spectrum>
    </Compound>
    <Compound algo="FindByMolecularFeature">
      <Location m="476.2231" rt="6.988" y="70896" v="533391" />
      <Spectrum type="MFE" cpdAlgo="FindByMolecularFeature">
        <MSDetails p="+" />
        <Device type="TimeOfFlight" />
        <MSPeaks>
          <p rt="6.988" x="477.2304" y="70895.55" v="426045" z="1" s="M+H" />
          <p rt="6.986" x="478.2340" y="14887.64" v="88288" z="1" s="M+H+1" />
          <p rt="6.982" x="479.2361" y="3192.18" v="19059" z="1" s="M+H+2" />
        </MSPeaks>
      </Spectrum>
    </Compound>
    <Compound algo="FindByMolecularFeature">
      <Location m="175.0632" rt="7.032" y="54762" v="451914" />
      <Spectrum type="MFE" cpdAlgo="FindByMolecularFeature">
        <MSDetails p="+" />
        <Device type="TimeOfFlight" />
        <MSPeaks>
          <p rt="7.032" x="176.0704" y="54762.31" v="402474" z="1" s="M+H" />
          <p rt="7.031" x="177.0738" y="6894.81" v="49440" z="1" s="M+H+1" />
        </MSPeaks>
      </Spectrum>
    </Compound>
    <Compound algo="FindByMolecularFeature">
      <Location m="416.2021" rt="7.237" y="58434" v="428464" />
      <Spectrum type="MFE" cpdAlgo="FindByMolecularFeature">
        <MSDetails p="+" />
        <Device type="TimeOfFlight" />
        <MSPeaks>
          <p rt="7.236" x="417.2093" y="58434.39" v="350692" z="1" s="M+H" />
          <p rt="7.237" x="418.2124" y="11065.50" v="66567" z="1" s="M+H+1" />
          <p rt="7.244" x="419.2153" y="2018.93" v="11205" z="1" s="M+H+2" />
        </MSPeaks>
      </Spectrum>
    </Compound>
    <Compound algo="FindByMolecularFeature">
      <Location m="475.2932" rt="7.313" y="127431" v="766863" />
      <Spectrum type="MFE" cpdAlgo="FindByMolecularFeature">
        <MSDetails p="+" />
        <Device type="TimeOfFlight" />
        <MSPeaks>
          <p rt="7.313" x="476.3005" y="127431.34" v="568050" z="1" s="M+H" />
          <p rt="7.313" x="477.3035" y="37382.81" v="166159" z="1" s="M+H+1" />
          <p rt="7.314" x="478.3070" y="6917.42" v="30448" z="1" s="M+H+2" />
          <p rt="7.314" x="479.3110" y="520.93" v="2206" z="1" s="M+H+3" />
        </MSPeaks>
      </Spectrum>
    </Compound>
    <Compound algo="FindByMolecularFeature">
      <Location m="504.2181" rt="7.415" y="84993" v="595143" />
      <Spectrum type="MFE" cpdAlgo="FindByMolecularFeature">
        <MSDetails p="+" />
        <Device type="TimeOfFlight" />
        <MSPeaks>
          <p rt="7.416" x="505.2253" y="84993.00" v="464603" z="1" s="M+H" />
          <p rt="7.411" x="506.2286" y="20645.92" v="103015" z="1" s="M+H+1" />
          <p rt="7.419" x="507.2303" y="4407.43" v="23737" z="1" s="M+H+2" />
          <p rt="7.415" x="508.2362" y="774.43" v="3788" z="1" s="M+H+3" />
        </MSPeaks>
      </Spectrum>
    </Compound>
    <Compound algo="FindByMolecularFeature">
      <Location m="504.2181" rt="7.554" y="177675" v="1425462" />
      <Spectrum type="MFE" cpdAlgo="FindByMolecularFeature">
        <MSDetails p="+" />
        <Device type="TimeOfFlight" />
        <MSPeaks>
          <p rt="7.554" x="505.2254" y="177675.14" v="1099147" z="1" s="M+H" />
          <p rt="7.554" x="506.2288" y="41814.81" v="267980" z="1" s="M+H+1" />
          <p rt="7.553" x="507.2307" y="8607.43" v="52219" z="1" s="M+H+2" />
          <p rt="7.550" x="508.2338" y="1008.38" v="6118" z="1" s="M+H+3" />
        </MSPeaks>
      </Spectrum>
    </Compound>
    <Compound algo="FindByMolecularFeature">
      <Location m="188.1201" rt="7.643" y="153852" v="1256455" />
      <Spectrum type="MFE" cpdAlgo="FindByMolecularFeature">
        <MSDetails p="+" />
        <Device type="TimeOfFlight" />
        <MSPeaks>
          <p rt="7.643" x="189.1274" y="153852.48" v="1077724" z="1" s="M+H" />
          <p rt="7.646" x="190.1305" y="23199.60" v="165949" z="1" s="M+H+1" />
          <p rt="7.635" x="191.1381" y="1941.12" v="12781" z="1" s="M+H+2" />
        </MSPeaks>
      </Spectrum>
    </Compound>
    <Compound algo="FindByMolecularFeature">
      <Location m="159.0685" rt="7.676" y="183199" v="1947400" />
      <Spectrum type="MFE" cpdAlgo="FindByMolecularFeature">
        <MSDetails p="+" />
        <Device type="TimeOfFlight" />
        <MSPeaks>
          <p rt="7.676" x="160.0758" y="183199.08" v="1736223" z="1" s="M+H" />
          <p rt="7.675" x="161.0793" y="20516.82" v="201816" z="1" s="M+H+1" />
          <p rt="7.667" x="162.0849" y="1305.57" v="9361" z="1" s="M+H+2" />
        </MSPeaks>
      </Spectrum>
    </Compound>
    <Compound algo="FindByMolecularFeature">
      <Location m="307.2149" rt="7.714" y="313842" v="1814125" />
      <Spectrum type="MFE" cpdAlgo="FindByMolecularFeature">
        <MSDetails p="+" />
        <Device type="TimeOfFlight" />
        <MSPeaks>
          <p rt="7.715" x="308.2221" y="313841.81" v="1498318" z="1" s="M+H" />
          <p rt="7.713" x="309.2251" y="59905.97" v="284047" z="1" s="M+H+1" />
          <p rt="7.711" x="310.2280" y="6719.46" v="31761" z="1" s="M+H+2" />
        </MSPeaks>
      </Spectrum>
    </Compound>
    <Compound algo="FindByMolecularFeature">
      <Location m="444.1970" rt="7.825" y="179760" v="1178686" />
      <Spectrum type="MFE" cpdAlgo="FindByMolecularFeature">
        <MSDetails p="+" />
        <Device type="TimeOfFlight" />
        <MSPeaks>
          <p rt="7.825" x="445.2042" y="179760.33" v="947406" z="1" s="M+H" />
          <p rt="7.826" x="446.2074" y="36184.44" v="189874" z="1" s="M+H+1" />
          <p rt="7.819" x="447.2099" y="7330.77" v="37000" z="1" s="M+H+2" />
          <p rt="7.819" x="448.2128" y="941.75" v="4406" z="1" s="M+H+3" />
        </MSPeaks>
      </Spectrum>
    </Compound>
    <Compound algo="FindByMolecularFeature">
      <Location m="404.2044" rt="7.825" y="75767" v="501622" />
      <Spectrum type="MFE" cpdAlgo="FindByMolecularFeature">
        <MSDetails p="+" />
        <Device type="TimeOfFlight" />
        <MSPeaks>
          <p rt="7.825" x="405.2117" y="75766.93" v="401386" z="1" s="M+H" />
          <p rt="7.824" x="406.2148" y="15972.93" v="82678" z="1" s="M+H+1" />
          <p rt="7.825" x="407.2176" y="3787.80" v="17558" z="1" s="M+H+2" />
        </MSPeaks>
      </Spectrum>
    </Compound>
    <Compound algo="FindByMolecularFeature">
      <Location m="192.1513" rt="7.962" y="97430" v="826017" />
      <Spectrum type="MFE" cpdAlgo="FindByMolecularFeature">
        <MSDetails p="+" />
        <Device type="TimeOfFlight" />
        <MSPeaks>
          <p rt="7.962" x="193.1586" y="97430.27" v="720813" z="1" s="M+H" />
          <p rt="7.961" x="194.1619" y="12904.78" v="95150" z="1" s="M+H+1" />
          <p rt="7.971" x="195.1672" y="1632.53" v="10054" z="1" s="M+H+2" />
        </MSPeaks>
      </Spectrum>
    </Compound>
    <Compound algo="FindByMolecularFeature">
      <Location m="404.2046" rt="7.964" y="114402" v="926867" />
      <Spectrum type="MFE" cpdAlgo="FindByMolecularFeature">
        <MSDetails p="+" />
        <Device type="TimeOfFlight" />
        <MSPeaks>
          <p rt="7.964" x="405.2119" y="114401.77" v="736931" z="1" s="M+H" />
          <p rt="7.965" x="406.2150" y="25039.37" v="160384" z="1" s="M+H+1" />
          <p rt="7.953" x="407.2171" y="4588.45" v="29553" z="1" s="M+H+2" />
        </MSPeaks>
      </Spectrum>
    </Compound>
    <Compound algo="FindByMolecularFeature">
      <Location m="439.2415" rt="7.964" y="87932" v="691884" />
      <Spectrum type="MFE" cpdAlgo="FindByMolecularFeature">
        <MSDetails p="+" />
        <Device type="TimeOfFlight" />
        <MSPeaks>
          <p rt="7.964" x="440.2488" y="87931.88" v="545873" z="1" s="M+H" />
          <p rt="7.963" x="441.2522" y="19639.96" v="121877" z="1" s="M+H+1" />
          <p rt="7.966" x="442.2544" y="4057.02" v="24134" z="1" s="M+H+2" />
        </MSPeaks>
      </Spectrum>
    </Compound>
    <Compound algo="FindByMolecularFeature">
      <Location m="444.1974" rt="7.965" y="429462" v="3497125" />
      <Spectrum type="MFE" cpdAlgo="FindByMolecularFeature">
        <MSDetails p="+" />
        <Device type="TimeOfFlight" />
        <MSPeaks>
          <p rt="7.965" x="445.2047" y="429461.69" v="2791424" z="1" s="M+H" />
          <p rt="7.964" x="446.2077" y="89441.41" v="580586" z="1" s="M+H+1" />
          <p rt="7.962" x="447.2097" y="16791.16" v="111913" z="1" s="M+H+2" />
          <p rt="7.958" x="448.2125" y="2099.30" v="13202" z="1" s="M+H+3" />
        </MSPeaks>
      </Spectrum>
    </Compound>
    <Compound algo="FindByMolecularFeature">
      <Location m="210.1618" rt="7.968" y="115476" v="943836" />
      <Spectrum type="MFE" cpdAlgo="FindByMolecularFeature">
        <MSDetails p="+" />
        <Device type="TimeOfFlight" />
        <MSPeaks>
          <p rt="7.968" x="211.1691" y="115475.64" v="807800" z="1" s="M+H" />
          <p rt="7.969" x="212.1725" y="17919.33" v="123152" z="1" s="M+H+1" />
          <p rt="7.956" x="213.1769" y="2243.95" v="12884" z="1" s="M+H+2" />
        </MSPeaks>
      </Spectrum>
    </Compound>
    <Compound algo="FindByMolecularFeature">
      <Location m="554.2106" rt="8.020" y="180948" v="2574884" />
      <Spectrum type="MFE" cpdAlgo="FindByMolecularFeature">
        <MSDetails p="+" />
        <Device type="TimeOfFlight" />
        <MSPeaks>
          <p rt="8.023" x="555.2179" y="180947.53" v="1474388" z="1" s="M+H" />
          <p rt="8.012" x="556.2210" y="42007.74" v="414337" z="1" s="M+H+1" />
          <p rt="8.020" x="557.2159" y="62302.44" v="524308" z="1" s="M+H+2" />
          <p rt="8.015" x="558.2187" y="14664.41" v="139483" z="1" s="M+H+3" />
          <p rt="8.016" x="559.2203" y="2766.70" v="22369" z="1" s="M+H+4" />
        </MSPeaks>
      </Spectrum>
    </Compound>
    <Compound algo="FindByMolecularFeature">
      <Location m="248.0077" rt="8.121" y="95002" v="913252" />
      <Spectrum type="MFE" cpdAlgo="FindByMolecularFeature">
        <MSDetails p="+" />
        <Device type="TimeOfFlight" />
        <MSPeaks>
          <p rt="8.121" x="249.0150" y="95001.78" v="746314" z="1" s="M+H" />
          <p rt="8.121" x="250.0178" y="12175.85" v="94203" z="1" s="M+H+1" />
          <p rt="8.118" x="251.0114" y="8328.37" v="65367" z="1" s="M+H+2" />
          <p rt="8.109" x="252.0152" y="979.99" v="7367" z="1" s="M+H+3" />
        </MSPeaks>
      </Spectrum>
    </Compound>
    <Compound algo="FindByMolecularFeature">
      <Location m="494.1895" rt="8.260" y="66008" v="553391" />
      <Spectrum type="MFE" cpdAlgo="FindByMolecularFeature">
        <MSDetails p="+" />
        <Device type="TimeOfFlight" />
        <MSPeaks>
          <p rt="8.259" x="495.1968" y="66007.52" v="340356" z="1" s="M+H" />
          <p rt="8.260" x="496.1999" y="14215.84" v="73442" z="1" s="M+H+1" />
          <p rt="8.260" x="497.1948" y="21679.10" v="111768" z="1" s="M+H+2" />
          <p rt="8.262" x="498.1978" y="4642.04" v="23613" z="1" s="M+H+3" />
          <p rt="8.269" x="499.1973" y="828.05" v="4212" z="1" s="M+H+4" />
        </MSPeaks>
      </Spectrum>
    </Compound>
    <Compound algo="FindByMolecularFeature">
      <Location m="480.1737" rt="8.335" y="88134" v="902352" />
      <Spectrum type="MFE" cpdAlgo="FindByMolecularFeature">
        <MSDetails p="+" />
        <Device type="TimeOfFlight" />
        <MSPeaks>
          <p rt="8.336" x="481.1810" y="88133.98" v="556984" z="1" s="M+H" />
          <p rt="8.333" x="482.1841" y="19439.68" v="113639" z="1" s="M+H+1" />
          <p rt="8.335" x="483.1789" y="30842.25" v="195152" z="1" s="M+H+2" />
          <p rt="8.337" x="484.1817" y="5762.68" v="36577" z="1" s="M+H+3" />
        </MSPeaks>
      </Spectrum>
    </Compound>
    <Compound algo="FindByMolecularFeature">
      <Location m="384.1758" rt="8.355" y="65079" v="415744" />
      <Spectrum type="MFE" cpdAlgo="FindByMolecularFeature">
        <MSDetails p="+" />
        <Device type="TimeOfFlight" />
        <MSPeaks>
          <p rt="8.355" x="385.1830" y="65079.41" v="346361" z="1" s="M+H" />
          <p rt="8.354" x="386.1864" y="11826.16" v="57379" z="1" s="M+H+1" />
          <p rt="8.357" x="387.1883" y="2332.85" v="12005" z="1" s="M+H+2" />
        </MSPeaks>
      </Spectrum>
    </Compound>
    <Compound algo="FindByMolecularFeature">
      <Location m="494.1898" rt="8.415" y="346042" v="4244247" />
      <Spectrum type="MFE" cpdAlgo="FindByMolecularFeature">
        <MSDetails p="+" />
        <Device type="TimeOfFlight" />
        <MSPeaks>
          <p rt="8.416" x="495.1970" y="346042.22" v="2571889" z="1" s="M+H" />
          <p rt="8.415" x="496.2000" y="76334.13" v="568419" z="1" s="M+H+1" />
          <p rt="8.415" x="497.1948" y="119395.77" v="873201" z="1" s="M+H+2" />
          <p rt="8.414" x="498.1977" y="25824.83" v="190806" z="1" s="M+H+3" />
          <p rt="8.413" x="499.1991" y="5210.85" v="37633" z="1" s="M+H+4" />
          <p rt="8.401" x="500.1994" y="318.26" v="2299" z="1" s="M+H+5" />
        </MSPeaks>
      </Spectrum>
    </Compound>
    <Compound algo="FindByMolecularFeature">
      <Location m="454.1968" rt="8.429" y="70335" v="997236" />
      <Spectrum type="MFE" cpdAlgo="FindByMolecularFeature">
        <MSDetails p="+" />
        <Device type="TimeOfFlight" />
        <MSPeaks>
          <p rt="8.429" x="455.2041" y="70335.21" v="607455" z="1" s="M+H" />
          <p rt="8.430" x="456.2072" y="15072.03" v="135688" z="1" s="M+H+1" />
          <p rt="8.430" x="457.2021" y="23057.96" v="209516" z="1" s="M+H+2" />
          <p rt="8.437" x="458.2050" y="5091.87" v="44577" z="1" s="M+H+3" />
        </MSPeaks>
      </Spectrum>
    </Compound>
    <Compound algo="FindByMolecularFeature">
      <Location m="472.2074" rt="8.433" y="55590" v="706912" />
      <Spectrum type="MFE" cpdAlgo="FindByMolecularFeature">
        <MSDetails p="+" />
        <Device type="TimeOfFlight" />
        <MSPeaks>
          <p rt="8.433" x="473.2147" y="55590.25" v="450382" z="1" s="M+H" />
          <p rt="8.434" x="474.2177" y="12704.95" v="103453" z="1" s="M+H+1" />
          <p rt="8.432" x="475.2128" y="18746.11" v="153077" z="1" s="M+H+2" />
        </MSPeaks>
      </Spectrum>
    </Compound>
    <Compound algo="FindByMolecularFeature">
      <Location m="208.1460" rt="8.452" y="67575" v="582637" />
      <Spectrum type="MFE" cpdAlgo="FindByMolecularFeature">
        <MSDetails p="+" />
        <Device type="TimeOfFlight" />
        <MSPeaks>
          <p rt="8.453" x="209.1533" y="67574.85" v="519973" z="1" s="M+H" />
          <p rt="8.449" x="210.1567" y="8542.96" v="62664" z="1" s="M+H+1" />
        </MSPeaks>
      </Spectrum>
    </Compound>
    <Compound algo="FindByMolecularFeature">
      <Location m="232.1101" rt="8.458" y="75942" v="797205" />
      <Spectrum type="MFE" cpdAlgo="FindByMolecularFeature">
        <MSDetails p="+" />
        <Device type="TimeOfFlight" />
        <MSPeaks>
          <p rt="8.456" x="233.1173" y="75941.53" v="681010" z="1" s="M+H" />
          <p rt="8.460" x="234.1208" y="11864.38" v="105359" z="1" s="M+H+1" />
          <p rt="8.497" x="235.1306" y="1727.79" v="10836" z="1" s="M+H+2" />
        </MSPeaks>
      </Spectrum>
    </Compound>
    <Compound algo="FindByMolecularFeature">
      <Location m="480.1734" rt="8.464" y="69315" v="847758" />
      <Spectrum type="MFE" cpdAlgo="FindByMolecularFeature">
        <MSDetails p="+" />
        <Device type="TimeOfFlight" />
        <MSPeaks>
          <p rt="8.465" x="481.1807" y="69315.03" v="516260" z="1" s="M+H" />
          <p rt="8.458" x="482.1842" y="15200.68" v="117160" z="1" s="M+H+1" />
          <p rt="8.466" x="483.1788" y="24476.94" v="180152" z="1" s="M+H+2" />
          <p rt="8.461" x="484.1815" y="4792.31" v="34186" z="1" s="M+H+3" />
        </MSPeaks>
      </Spectrum>
    </Compound>
    <Compound algo="FindByMolecularFeature">
      <Location m="208.1100" rt="8.495" y="154523" v="1075046" />
      <Spectrum type="MFE" cpdAlgo="FindByMolecularFeature">
        <MSDetails p="+" />
        <Device type="TimeOfFlight" />
        <MSPeaks>
          <p rt="8.495" x="209.1173" y="154523.17" v="928483" z="1" s="M+H" />
          <p rt="8.495" x="210.1204" y="19876.12" v="120179" z="1" s="M+H+1" />
          <p rt="8.510" x="211.1310" y="4326.42" v="26385" z="1" s="M+H+2" />
        </MSPeaks>
      </Spectrum>
    </Compound>
    <Compound algo="FindByMolecularFeature">
      <Location m="398.1705" rt="8.496" y="212434" v="1431485" />
      <Spectrum type="MFE" cpdAlgo="FindByMolecularFeature">
        <MSDetails p="+" />
        <Device type="TimeOfFlight" />
        <MSPeaks>
          <p rt="8.499" x="200.0880" y="3002.19" v="20264" z="2" s="M+2H" />
          <p rt="8.507" x="200.5883" y="1175.91" v="5140" z="2" s="M+2H+1" />
          <p rt="8.502" x="201.0815" y="2628.94" v="24178" z="2" s="M+2H+2" />
          <p rt="8.530" x="201.5801" y="241.14" v="1932" z="2" s="M+2H+3" />
          <p rt="8.497" x="399.1780" y="212433.91" v="1087797" z="1" s="M+H" />
          <p rt="8.497" x="400.1810" y="51389.63" v="264584" z="1" s="M+H+1" />
          <p rt="8.487" x="401.1804" y="9207.12" v="22142" z="1" s="M+H+2" />
          <p rt="8.479" x="402.1822" y="1459.99" v="5448" z="1" s="M+H+3" />
        </MSPeaks>
      </Spectrum>
    </Compound>
    <Compound algo="FindByMolecularFeature">
      <Location m="393.2152" rt="8.498" y="186614" v="1556967" />
      <Spectrum type="MFE" cpdAlgo="FindByMolecularFeature">
        <MSDetails p="+" />
        <Device type="TimeOfFlight" />
        <MSPeaks>
          <p rt="8.498" x="394.2224" y="186614.20" v="1218284" z="1" s="M+H" />
          <p rt="8.498" x="395.2258" y="43391.71" v="283139" z="1" s="M+H+1" />
          <p rt="8.496" x="396.2280" y="7319.98" v="46557" z="1" s="M+H+2" />
          <p rt="8.482" x="397.2303" y="1430.44" v="8987" z="1" s="M+H+3" />
        </MSPeaks>
      </Spectrum>
    </Compound>
    <Compound algo="FindByMolecularFeature">
      <Location m="362.1941" rt="8.505" y="150512" v="1262597" />
      <Spectrum type="MFE" cpdAlgo="FindByMolecularFeature">
        <MSDetails p="+" />
        <Device type="TimeOfFlight" />
        <MSPeaks>
          <p rt="8.505" x="363.2014" y="150512.25" v="1001519" z="1" s="M+H" />
          <p rt="8.503" x="364.2046" y="29693.55" v="192599" z="1" s="M+H+1" />
          <p rt="8.503" x="365.2016" y="8823.09" v="56825" z="1" s="M+H+2" />
          <p rt="8.508" x="366.2022" y="1838.55" v="11654" z="1" s="M+H+3" />
        </MSPeaks>
      </Spectrum>
    </Compound>
    <Compound algo="FindByMolecularFeature">
      <Location m="379.2209" rt="8.506" y="270870" v="2174754" />
      <Spectrum type="MFE" cpdAlgo="FindByMolecularFeature">
        <MSDetails p="+" />
        <Device type="TimeOfFlight" />
        <MSPeaks>
          <p rt="8.506" x="380.2282" y="270869.91" v="1763318" z="1" s="M+H" />
          <p rt="8.506" x="381.2311" y="52142.23" v="341442" z="1" s="M+H+1" />
          <p rt="8.508" x="382.2333" y="8963.39" v="59020" z="1" s="M+H+2" />
          <p rt="8.508" x="383.2366" y="1766.66" v="10973" z="1" s="M+H+3" />
        </MSPeaks>
      </Spectrum>
    </Compound>
    <Compound algo="FindByMolecularFeature">
      <Location m="384.1760" rt="8.518" y="157535" v="1541891" />
      <Spectrum type="MFE" cpdAlgo="FindByMolecularFeature">
        <MSDetails p="+" />
        <Device type="TimeOfFlight" />
        <MSPeaks>
          <p rt="8.518" x="385.1833" y="157534.59" v="1259519" z="1" s="M+H" />
          <p rt="8.518" x="386.1865" y="29435.30" v="241456" z="1" s="M+H+1" />
          <p rt="8.512" x="387.1892" y="5168.37" v="40916" z="1" s="M+H+2" />
        </MSPeaks>
      </Spectrum>
    </Compound>
    <Compound algo="FindByMolecularFeature">
      <Location m="191.0581" rt="8.553" y="59074" v="471399" />
      <Spectrum type="MFE" cpdAlgo="FindByMolecularFeature">
        <MSDetails p="+" />
        <Device type="TimeOfFlight" />
        <MSPeaks>
          <p rt="8.554" x="192.0653" y="59074.05" v="420805" z="1" s="M+H" />
          <p rt="8.549" x="193.0692" y="6690.60" v="47263" z="1" s="M+H+1" />
          <p rt="8.554" x="194.0719" y="877.86" v="3331" z="1" s="M+H+2" />
        </MSPeaks>
      </Spectrum>
    </Compound>
    <Compound algo="FindByMolecularFeature">
      <Location m="517.2998" rt="8.715" y="91420" v="570837" />
      <Spectrum type="MFE" cpdAlgo="FindByMolecularFeature">
        <MSDetails p="+" />
        <Device type="TimeOfFlight" />
        <MSPeaks>
          <p rt="8.715" x="518.3071" y="91420.33" v="410402" z="1" s="M+H" />
          <p rt="8.714" x="519.3104" y="29963.23" v="132605" z="1" s="M+H+1" />
          <p rt="8.718" x="520.3138" y="5829.29" v="25308" z="1" s="M+H+2" />
          <p rt="8.715" x="521.3169" y="594.66" v="2522" z="1" s="M+H+3" />
        </MSPeaks>
      </Spectrum>
    </Compound>
    <Compound algo="FindByMolecularFeature">
      <Location m="578.1740" rt="8.733" y="60520" v="501703" />
      <Spectrum type="MFE" cpdAlgo="FindByMolecularFeature">
        <MSDetails p="+" />
        <Device type="TimeOfFlight" />
        <MSPeaks>
          <p rt="8.733" x="290.0943" y="60520.02" v="354586" z="2" s="M+2H" />
          <p rt="8.732" x="290.5956" y="19558.68" v="113985" z="2" s="M+2H+1" />
          <p rt="8.736" x="291.0973" y="5285.74" v="30122" z="2" s="M+2H+2" />
          <p rt="8.742" x="291.5980" y="528.13" v="3010" z="2" s="M+2H+3" />
        </MSPeaks>
      </Spectrum>
    </Compound>
    <Compound algo="FindByMolecularFeature">
      <Location m="263.2198" rt="8.733" y="101838" v="690579" />
      <Spectrum type="MFE" cpdAlgo="FindByMolecularFeature">
        <MSDetails p="+" />
        <Device type="TimeOfFlight" />
        <MSPeaks>
          <p rt="8.733" x="264.2271" y="101837.88" v="571069" z="1" s="M+H" />
          <p rt="8.734" x="265.2303" y="19881.41" v="110926" z="1" s="M+H+1" />
          <p rt="8.735" x="266.2339" y="1982.44" v="8585" z="1" s="M+H+2" />
        </MSPeaks>
      </Spectrum>
    </Compound>
    <Compound algo="FindByMolecularFeature">
      <Location m="218.1621" rt="8.733" y="312019" v="2291439" />
      <Spectrum type="MFE" cpdAlgo="FindByMolecularFeature">
        <MSDetails p="+" />
        <Device type="TimeOfFlight" />
        <MSPeaks>
          <p rt="8.734" x="219.1694" y="312018.94" v="1941057" z="1" s="M+H" />
          <p rt="8.731" x="220.1723" y="52643.00" v="322148" z="1" s="M+H+1" />
          <p rt="8.729" x="221.1759" y="5196.36" v="28234" z="1" s="M+H+2" />
        </MSPeaks>
      </Spectrum>
    </Compound>
    <Compound algo="FindByMolecularFeature">
      <Location m="326.1111" rt="8.735" y="391816" v="3511949" />
      <Spectrum type="MFE" cpdAlgo="FindByMolecularFeature">
        <MSDetails p="+" />
        <Device type="TimeOfFlight" />
        <MSPeaks>
          <p rt="8.736" x="327.1184" y="391815.75" v="2841474" z="1" s="M+H" />
          <p rt="8.735" x="328.1216" y="79775.02" v="579524" z="1" s="M+H+1" />
          <p rt="8.735" x="329.1243" y="11258.69" v="80915" z="1" s="M+H+2" />
          <p rt="8.729" x="330.1272" y="1426.01" v="10037" z="1" s="M+H+3" />
        </MSPeaks>
      </Spectrum>
    </Compound>
    <Compound algo="FindByMolecularFeature">
      <Location m="380.1193" rt="8.736" y="50229" v="477308" />
      <Spectrum type="MFE" cpdAlgo="FindByMolecularFeature">
        <MSDetails p="+" />
        <Device type="TimeOfFlight" />
        <MSPeaks>
          <p rt="8.737" x="381.1266" y="50229.26" v="390463" z="1" s="M+H" />
          <p rt="8.734" x="382.1300" y="11548.37" v="86845" z="1" s="M+H+1" />
        </MSPeaks>
      </Spectrum>
    </Compound>
    <Compound algo="FindByMolecularFeature">
      <Location m="180.0742" rt="8.736" y="1079421" v="8634978" />
      <Spectrum type="MFE" cpdAlgo="FindByMolecularFeature">
        <MSDetails p="+" />
        <Device type="TimeOfFlight" />
        <MSPeaks>
          <p rt="8.736" x="181.0815" y="1079420.75" v="7737448" z="1" s="M+H" />
          <p rt="8.735" x="182.0844" y="113032.71" v="809609" z="1" s="M+H+1" />
          <p rt="8.738" x="183.0872" y="11768.64" v="80841" z="1" s="M+H+2" />
          <p rt="8.725" x="184.0857" y="948.01" v="7081" z="1" s="M+H+3" />
        </MSPeaks>
      </Spectrum>
    </Compound>
    <Compound algo="FindByMolecularFeature">
      <Location m="148.0480" rt="8.737" y="202719" v="1621535" />
      <Spectrum type="MFE" cpdAlgo="FindByMolecularFeature">
        <MSDetails p="+" />
        <Device type="TimeOfFlight" />
        <MSPeaks>
          <p rt="8.737" x="149.0553" y="202718.97" v="1459173" z="1" s="M+H" />
          <p rt="8.735" x="150.0588" y="22429.48" v="162362" z="1" s="M+H+1" />
        </MSPeaks>
      </Spectrum>
    </Compound>
    <Compound algo="FindByMolecularFeature">
      <Location m="439.1222" rt="8.738" y="56820" v="512803" />
      <Spectrum type="MFE" cpdAlgo="FindByMolecularFeature">
        <MSDetails p="+" />
        <Device type="TimeOfFlight" />
        <MSPeaks>
          <p rt="8.737" x="220.5684" y="56820.16" v="389104" z="2" s="M+2H" />
          <p rt="8.737" x="221.0706" y="14280.30" v="101541" z="2" s="M+2H+1" />
          <p rt="8.755" x="221.5715" y="3460.73" v="22158" z="2" s="M+2H+2" />
        </MSPeaks>
      </Spectrum>
    </Compound>
    <Compound algo="FindByMolecularFeature">
      <Location m="425.1377" rt="8.739" y="50056" v="490098" />
      <Spectrum type="MFE" cpdAlgo="FindByMolecularFeature">
        <MSDetails p="+" />
        <Device type="TimeOfFlight" />
        <MSPeaks>
          <p rt="8.739" x="426.1450" y="50056.34" v="381266" z="1" s="M+H" />
          <p rt="8.738" x="427.1482" y="12345.00" v="93713" z="1" s="M+H+1" />
          <p rt="8.744" x="428.1509" y="2149.29" v="15119" z="1" s="M+H+2" />
        </MSPeaks>
      </Spectrum>
    </Compound>
    <Compound algo="FindByMolecularFeature">
      <Location m="300.0125" rt="8.740" y="129531" v="1346934" />
      <Spectrum type="MFE" cpdAlgo="FindByMolecularFeature">
        <MSDetails p="+" />
        <Device type="TimeOfFlight" />
        <MSPeaks>
          <p rt="8.741" x="151.0135" y="129530.80" v="1108581" z="2" s="M+2H" />
          <p rt="8.738" x="151.5145" y="24669.05" v="209976" z="2" s="M+2H+1" />
          <p rt="8.738" x="152.0156" y="3334.21" v="28377" z="2" s="M+2H+2" />
        </MSPeaks>
      </Spectrum>
    </Compound>
    <Compound algo="FindByMolecularFeature">
      <Location m="413.0646" rt="8.741" y="60440" v="648584" />
      <Spectrum type="MFE" cpdAlgo="FindByMolecularFeature">
        <MSDetails p="+" />
        <Device type="TimeOfFlight" />
        <MSPeaks>
          <p rt="8.748" x="207.5380" y="2121.29" v="13110" z="2" s="M+2H" />
          <p rt="8.741" x="414.0720" y="60439.97" v="480338" z="1" s="M+H" />
          <p rt="8.741" x="415.0757" y="15433.15" v="122230" z="1" s="M+H+1" />
          <p rt="8.737" x="416.0748" y="4124.89" v="29642" z="1" s="M+H+2" />
          <p rt="8.762" x="417.0790" y="453.95" v="3263" z="1" s="M+H+3" />
        </MSPeaks>
      </Spectrum>
    </Compound>
    <Compound algo="FindByMolecularFeature">
      <Location m="358.1339" rt="8.742" y="298740" v="3267590" />
      <Spectrum type="MFE" cpdAlgo="FindByMolecularFeature">
        <MSDetails p="+" />
        <Device type="TimeOfFlight" />
        <MSPeaks>
          <p rt="8.742" x="180.0740" y="298739.75" v="2913750" z="2" s="M+2H" />
          <p rt="8.742" x="359.1446" y="39086.89" v="282986" z="1" s="M+H" />
          <p rt="8.739" x="360.1475" y="8331.91" v="62638" z="1" s="M+H+1" />
          <p rt="8.754" x="361.1520" y="1785.99" v="8217" z="1" s="M+H+2" />
        </MSPeaks>
      </Spectrum>
    </Compound>
    <Compound algo="FindByMolecularFeature">
      <Location m="196.0691" rt="8.742" y="70760" v="648543" />
      <Spectrum type="MFE" cpdAlgo="FindByMolecularFeature">
        <MSDetails p="+" />
        <Device type="TimeOfFlight" />
        <MSPeaks>
          <p rt="8.742" x="197.0764" y="70760.04" v="575475" z="1" s="M+H" />
          <p rt="8.747" x="198.0804" y="8360.07" v="65157" z="1" s="M+H+1" />
          <p rt="8.757" x="199.0834" y="1370.55" v="7911" z="1" s="M+H+2" />
        </MSPeaks>
      </Spectrum>
    </Compound>
    <Compound algo="FindByMolecularFeature">
      <Location m="278.9920" rt="8.747" y="262556" v="3294606" />
      <Spectrum type="MFE" cpdAlgo="FindByMolecularFeature">
        <MSDetails p="+" />
        <Device type="TimeOfFlight" />
        <MSPeaks>
          <p rt="8.747" x="279.9993" y="262555.75" v="2856829" z="1" s="M+H" />
          <p rt="8.746" x="281.0021" y="34568.90" v="379584" z="1" s="M+H+1" />
          <p rt="8.744" x="282.0053" y="5576.08" v="58193" z="1" s="M+H+2" />
        </MSPeaks>
      </Spectrum>
    </Compound>
    <Compound algo="FindByMolecularFeature">
      <Location m="208.1433" rt="8.789" y="53778" v="467864" />
      <Spectrum type="MFE" cpdAlgo="FindByMolecularFeature">
        <MSDetails p="+" />
        <Device type="TimeOfFlight" />
        <MSPeaks>
          <p rt="8.789" x="209.1506" y="53777.52" v="413806" z="1" s="M+H" />
          <p rt="8.788" x="210.1539" y="7169.59" v="54058" z="1" s="M+H+1" />
        </MSPeaks>
      </Spectrum>
    </Compound>
    <Compound algo="FindByMolecularFeature">
      <Location m="248.0672" rt="8.823" y="83103" v="620907" />
      <Spectrum type="MFE" cpdAlgo="FindByMolecularFeature">
        <MSDetails p="+" />
        <Device type="TimeOfFlight" />
        <MSPeaks>
          <p rt="8.823" x="249.0745" y="83102.59" v="536365" z="1" s="M+H" />
          <p rt="8.822" x="250.0777" y="11357.40" v="73540" z="1" s="M+H+1" />
          <p rt="8.822" x="251.0788" y="2027.82" v="11002" z="1" s="M+H+2" />
        </MSPeaks>
      </Spectrum>
    </Compound>
    <Compound algo="FindByMolecularFeature">
      <Location m="175.0630" rt="8.852" y="392790" v="3523421" />
      <Spectrum type="MFE" cpdAlgo="FindByMolecularFeature">
        <MSDetails p="+" />
        <Device type="TimeOfFlight" />
        <MSPeaks>
          <p rt="8.852" x="176.0703" y="392790.38" v="3117759" z="1" s="M+H" />
          <p rt="8.850" x="177.0734" y="47268.63" v="372180" z="1" s="M+H+1" />
          <p rt="8.849" x="178.0762" y="4303.06" v="33482" z="1" s="M+H+2" />
        </MSPeaks>
      </Spectrum>
    </Compound>
    <Compound algo="FindByMolecularFeature">
      <Location m="434.1682" rt="8.915" y="185584" v="2875387" />
      <Spectrum type="MFE" cpdAlgo="FindByMolecularFeature">
        <MSDetails p="+" />
        <Device type="TimeOfFlight" />
        <MSPeaks>
          <p rt="8.914" x="435.1755" y="185584.38" v="1792642" z="1" s="M+H" />
          <p rt="8.918" x="436.1788" y="36732.50" v="356519" z="1" s="M+H+1" />
          <p rt="8.916" x="437.1733" y="62557.50" v="587366" z="1" s="M+H+2" />
          <p rt="8.915" x="438.1764" y="12615.47" v="119258" z="1" s="M+H+3" />
          <p rt="8.922" x="439.1784" y="2122.85" v="19602" z="1" s="M+H+4" />
        </MSPeaks>
      </Spectrum>
    </Compound>
    <Compound algo="FindByMolecularFeature">
      <Location m="412.1863" rt="8.932" y="80836" v="1208674" />
      <Spectrum type="MFE" cpdAlgo="FindByMolecularFeature">
        <MSDetails p="+" />
        <Device type="TimeOfFlight" />
        <MSPeaks>
          <p rt="8.933" x="413.1936" y="80835.55" v="741057" z="1" s="M+H" />
          <p rt="8.933" x="414.1968" y="16580.73" v="149604" z="1" s="M+H+1" />
          <p rt="8.933" x="415.1914" y="27706.12" v="256731" z="1" s="M+H+2" />
          <p rt="8.927" x="416.1980" y="6343.62" v="61282" z="1" s="M+H+3" />
        </MSPeaks>
      </Spectrum>
    </Compound>
    <Compound algo="FindByMolecularFeature">
      <Location m="429.2129" rt="8.936" y="106956" v="1499477" />
      <Spectrum type="MFE" cpdAlgo="FindByMolecularFeature">
        <MSDetails p="+" />
        <Device type="TimeOfFlight" />
        <MSPeaks>
          <p rt="8.936" x="430.2202" y="106956.36" v="922477" z="1" s="M+H" />
          <p rt="8.937" x="431.2235" y="22313.09" v="192959" z="1" s="M+H+1" />
          <p rt="8.938" x="432.2181" y="35458.86" v="309106" z="1" s="M+H+2" />
          <p rt="8.935" x="433.2219" y="7394.45" v="63263" z="1" s="M+H+3" />
          <p rt="8.936" x="434.2257" y="1382.53" v="11672" z="1" s="M+H+4" />
        </MSPeaks>
      </Spectrum>
    </Compound>
    <Compound algo="FindByMolecularFeature">
      <Location m="420.1525" rt="9.060" y="60209" v="786233" />
      <Spectrum type="MFE" cpdAlgo="FindByMolecularFeature">
        <MSDetails p="+" />
        <Device type="TimeOfFlight" />
        <MSPeaks>
          <p rt="9.060" x="421.1598" y="60208.59" v="476275" z="1" s="M+H" />
          <p rt="9.060" x="422.1630" y="12676.96" v="101221" z="1" s="M+H+1" />
          <p rt="9.060" x="423.1577" y="21311.30" v="170021" z="1" s="M+H+2" />
          <p rt="9.057" x="424.1606" y="4138.11" v="35333" z="1" s="M+H+3" />
          <p rt="9.060" x="425.1628" y="435.25" v="3382" z="1" s="M+H+4" />
        </MSPeaks>
      </Spectrum>
    </Compound>
    <Compound algo="FindByMolecularFeature">
      <Location m="458.2127" rt="9.138" y="69284" v="545813" />
      <Spectrum type="MFE" cpdAlgo="FindByMolecularFeature">
        <MSDetails p="+" />
        <Device type="TimeOfFlight" />
        <MSPeaks>
          <p rt="9.138" x="459.2200" y="69283.63" v="430775" z="1" s="M+H" />
          <p rt="9.138" x="460.2230" y="15075.25" v="92384" z="1" s="M+H+1" />
          <p rt="9.137" x="461.2247" y="3612.22" v="20575" z="1" s="M+H+2" />
          <p rt="9.172" x="462.2253" y="365.00" v="2079" z="1" s="M+H+3" />
        </MSPeaks>
      </Spectrum>
    </Compound>
    <Compound algo="FindByMolecularFeature">
      <Location m="222.0886" rt="9.183" y="171702" v="2507256" />
      <Spectrum type="MFE" cpdAlgo="FindByMolecularFeature">
        <MSDetails p="+" />
        <Device type="TimeOfFlight" />
        <MSPeaks>
          <p rt="9.192" x="223.0966" y="95563.89" v="588499" z="1" s="M+H" />
          <p rt="9.188" x="224.0998" y="13252.96" v="81829" z="1" s="M+H+1" />
          <p rt="9.197" x="225.1029" y="1856.67" v="10347" z="1" s="M+H+2" />
          <p rt="9.177" x="445.1833" y="171701.55" v="769490" z="1" s="2M+H" />
          <p rt="9.171" x="446.1865" y="38759.88" v="143800" z="1" s="2M+H+1" />
        </MSPeaks>
      </Spectrum>
    </Compound>
    <Compound algo="FindByMolecularFeature">
      <Location m="376.1519" rt="9.190" y="66974" v="478790" />
      <Spectrum type="MFE" cpdAlgo="FindByMolecularFeature">
        <MSDetails p="+" />
        <Device type="TimeOfFlight" />
        <MSPeaks>
          <p rt="9.189" x="377.1592" y="66974.34" v="369529" z="1" s="M+H" />
          <p rt="9.195" x="378.1627" y="14687.04" v="89039" z="1" s="M+H+1" />
          <p rt="9.189" x="379.1648" y="2975.99" v="20221" z="1" s="M+H+2" />
        </MSPeaks>
      </Spectrum>
    </Compound>
    <Compound algo="FindByMolecularFeature">
      <Location m="186.1190" rt="9.197" y="123512" v="1535909" />
      <Spectrum type="MFE" cpdAlgo="FindByMolecularFeature">
        <MSDetails p="+" />
        <Device type="TimeOfFlight" />
        <MSPeaks>
          <p rt="9.196" x="187.1262" y="123512.33" v="1312277" z="1" s="M+H" />
          <p rt="9.202" x="188.1293" y="13942.29" v="152874" z="1" s="M+H+1" />
          <p rt="9.198" x="189.1238" y="5917.58" v="58397" z="1" s="M+H+2" />
          <p rt="9.201" x="190.1245" y="1252.60" v="12361" z="1" s="M+H+3" />
        </MSPeaks>
      </Spectrum>
    </Compound>
    <Compound algo="FindByMolecularFeature">
      <Location m="172.0523" rt="9.235" y="102943" v="1427360" />
      <Spectrum type="MFE" cpdAlgo="FindByMolecularFeature">
        <MSDetails p="+" />
        <Device type="TimeOfFlight" />
        <MSPeaks>
          <p rt="9.235" x="173.0596" y="102942.71" v="1261311" z="1" s="M+H" />
          <p rt="9.236" x="174.0632" y="13521.20" v="166049" z="1" s="M+H+1" />
        </MSPeaks>
      </Spectrum>
    </Compound>
    <Compound algo="FindByMolecularFeature">
      <Location m="114.0468" rt="9.236" y="78538" v="1075056" />
      <Spectrum type="MFE" cpdAlgo="FindByMolecularFeature">
        <MSDetails p="+" />
        <Device type="TimeOfFlight" />
        <MSPeaks>
          <p rt="9.236" x="115.0541" y="78538.11" v="960843" z="1" s="M+H" />
          <p rt="9.238" x="116.0592" y="9580.68" v="114213" z="1" s="M+H+1" />
        </MSPeaks>
      </Spectrum>
    </Compound>
    <Compound algo="FindByMolecularFeature">
      <Location m="444.1762" rt="9.270" y="187754" v="1772991" />
      <Spectrum type="MFE" cpdAlgo="FindByMolecularFeature">
        <MSDetails p="+" />
        <Device type="TimeOfFlight" />
        <MSPeaks>
          <p rt="9.273" x="445.1835" y="187754.03" v="1325921" z="1" s="M+H" />
          <p rt="9.267" x="446.1866" y="44218.48" v="342121" z="1" s="M+H+1" />
          <p rt="9.233" x="447.1891" y="8378.18" v="93942" z="1" s="M+H+2" />
          <p rt="9.247" x="448.1910" y="1220.21" v="11007" z="1" s="M+H+3" />
        </MSPeaks>
      </Spectrum>
    </Compound>
    <Compound algo="FindByMolecularFeature">
      <Location m="390.1681" rt="9.270" y="162315" v="1593358" />
      <Spectrum type="MFE" cpdAlgo="FindByMolecularFeature">
        <MSDetails p="+" />
        <Device type="TimeOfFlight" />
        <MSPeaks>
          <p rt="9.269" x="391.1753" y="162315.17" v="1284530" z="1" s="M+H" />
          <p rt="9.275" x="392.1785" y="36396.62" v="259782" z="1" s="M+H+1" />
          <p rt="9.267" x="393.1812" y="6394.73" v="49046" z="1" s="M+H+2" />
        </MSPeaks>
      </Spectrum>
    </Compound>
    <Compound algo="FindByMolecularFeature">
      <Location m="144.0574" rt="9.272" y="126520" v="1268789" />
      <Spectrum type="MFE" cpdAlgo="FindByMolecularFeature">
        <MSDetails p="+" />
        <Device type="TimeOfFlight" />
        <MSPeaks>
          <p rt="9.279" x="145.0646" y="126520.18" v="1064119" z="1" s="M+H" />
          <p rt="9.227" x="146.0680" y="14115.84" v="189810" z="1" s="M+H+1" />
          <p rt="9.251" x="147.0773" y="1248.32" v="14860" z="1" s="M+H+2" />
        </MSPeaks>
      </Spectrum>
    </Compound>
    <Compound algo="FindByMolecularFeature">
      <Location m="324.1551" rt="9.292" y="167484" v="1280036" />
      <Spectrum type="MFE" cpdAlgo="FindByMolecularFeature">
        <MSDetails p="+" />
        <Device type="TimeOfFlight" />
        <MSPeaks>
          <p rt="9.292" x="325.1624" y="167484.20" v="1074411" z="1" s="M+H" />
          <p rt="9.290" x="326.1656" y="28477.22" v="177023" z="1" s="M+H+1" />
          <p rt="9.291" x="327.1677" y="4356.39" v="26116" z="1" s="M+H+2" />
          <p rt="9.307" x="328.1696" y="414.66" v="2486" z="1" s="M+H+3" />
        </MSPeaks>
      </Spectrum>
    </Compound>
    <Compound algo="FindByMolecularFeature">
      <Location m="228.1359" rt="9.292" y="53646" v="462506" />
      <Spectrum type="MFE" cpdAlgo="FindByMolecularFeature">
        <MSDetails p="+" />
        <Device type="TimeOfFlight" />
        <MSPeaks>
          <p rt="9.293" x="229.1432" y="53646.36" v="405974" z="1" s="M+H" />
          <p rt="9.283" x="230.1466" y="7167.65" v="41032" z="1" s="M+H+1" />
          <p rt="9.320" x="231.1516" y="1374.57" v="15500" z="1" s="M+H+2" />
        </MSPeaks>
      </Spectrum>
    </Compound>
    <Compound algo="FindByMolecularFeature">
      <Location m="302.1728" rt="9.292" y="61734" v="521783" />
      <Spectrum type="MFE" cpdAlgo="FindByMolecularFeature">
        <MSDetails p="+" />
        <Device type="TimeOfFlight" />
        <MSPeaks>
          <p rt="9.292" x="303.1801" y="61734.41" v="431464" z="1" s="M+H" />
          <p rt="9.291" x="304.1837" y="11163.47" v="77811" z="1" s="M+H+1" />
          <p rt="9.302" x="305.1783" y="1891.91" v="12508" z="1" s="M+H+2" />
        </MSPeaks>
      </Spectrum>
    </Compound>
    <Compound algo="FindByMolecularFeature">
      <Location m="319.2002" rt="9.292" y="895127" v="7588419" />
      <Spectrum type="MFE" cpdAlgo="FindByMolecularFeature">
        <MSDetails p="+" />
        <Device type="TimeOfFlight" />
        <MSPeaks>
          <p rt="9.293" x="320.2074" y="895127.25" v="6324454" z="1" s="M+H" />
          <p rt="9.292" x="321.2102" y="153065.22" v="1081985" z="1" s="M+H+1" />
          <p rt="9.290" x="322.2124" y="23167.89" v="161766" z="1" s="M+H+2" />
          <p rt="9.295" x="323.2135" y="2974.73" v="20214" z="1" s="M+H+3" />
        </MSPeaks>
      </Spectrum>
    </Compound>
    <Compound algo="FindByMolecularFeature">
      <Location m="250.0235" rt="9.315" y="130731" v="1204471" />
      <Spectrum type="MFE" cpdAlgo="FindByMolecularFeature">
        <MSDetails p="+" />
        <Device type="TimeOfFlight" />
        <MSPeaks>
          <p rt="9.315" x="251.0307" y="130731.01" v="976945" z="1" s="M+H" />
          <p rt="9.316" x="252.0334" y="17423.71" v="129266" z="1" s="M+H+1" />
          <p rt="9.314" x="253.0274" y="11795.92" v="86545" z="1" s="M+H+2" />
          <p rt="9.295" x="254.0299" y="1608.78" v="11715" z="1" s="M+H+3" />
        </MSPeaks>
      </Spectrum>
    </Compound>
    <Compound algo="FindByMolecularFeature">
      <Location m="349.0980" rt="9.427" y="51214" v="459346" />
      <Spectrum type="MFE" cpdAlgo="FindByMolecularFeature">
        <MSDetails p="+" />
        <Device type="TimeOfFlight" />
        <MSPeaks>
          <p rt="9.428" x="350.1053" y="51213.99" v="366904" z="1" s="M+H" />
          <p rt="9.429" x="351.1086" y="9737.48" v="68852" z="1" s="M+H+1" />
          <p rt="9.423" x="352.1067" y="3189.53" v="21664" z="1" s="M+H+2" />
          <p rt="9.417" x="353.1083" y="283.41" v="1925" z="1" s="M+H+3" />
        </MSPeaks>
      </Spectrum>
    </Compound>
    <Compound algo="FindByMolecularFeature">
      <Location m="429.2739" rt="9.493" y="66421" v="473309" />
      <Spectrum type="MFE" cpdAlgo="FindByMolecularFeature">
        <MSDetails p="+" />
        <Device type="TimeOfFlight" />
        <MSPeaks>
          <p rt="9.494" x="430.2812" y="66421.16" v="366253" z="1" s="M+H" />
          <p rt="9.491" x="431.2843" y="17651.31" v="92903" z="1" s="M+H+1" />
          <p rt="9.490" x="432.2867" y="2813.32" v="14152" z="1" s="M+H+2" />
        </MSPeaks>
      </Spectrum>
    </Compound>
    <Compound algo="FindByMolecularFeature">
      <Location m="159.0684" rt="9.499" y="192320" v="1703836" />
      <Spectrum type="MFE" cpdAlgo="FindByMolecularFeature">
        <MSDetails p="+" />
        <Device type="TimeOfFlight" />
        <MSPeaks>
          <p rt="9.499" x="160.0757" y="192319.83" v="1525469" z="1" s="M+H" />
          <p rt="9.499" x="161.0791" y="21017.06" v="167794" z="1" s="M+H+1" />
          <p rt="9.501" x="162.0828" y="1408.88" v="10574" z="1" s="M+H+2" />
        </MSPeaks>
      </Spectrum>
    </Compound>
    <Compound algo="FindByMolecularFeature">
      <Location m="596.2209" rt="9.620" y="95224" v="1116605" />
      <Spectrum type="MFE" cpdAlgo="FindByMolecularFeature">
        <MSDetails p="+" />
        <Device type="TimeOfFlight" />
        <MSPeaks>
          <p rt="9.620" x="597.2282" y="95224.47" v="649118" z="1" s="M+H" />
          <p rt="9.622" x="598.2314" y="24956.12" v="169388" z="1" s="M+H+1" />
          <p rt="9.620" x="599.2265" y="33604.37" v="226650" z="1" s="M+H+2" />
          <p rt="9.621" x="600.2293" y="8384.59" v="56116" z="1" s="M+H+3" />
          <p rt="9.609" x="601.2314" y="1710.80" v="15333" z="1" s="M+H+4" />
        </MSPeaks>
      </Spectrum>
    </Compound>
    <Compound algo="FindByMolecularFeature">
      <Location m="232.1100" rt="9.800" y="53977" v="439231" />
      <Spectrum type="MFE" cpdAlgo="FindByMolecularFeature">
        <MSDetails p="+" />
        <Device type="TimeOfFlight" />
        <MSPeaks>
          <p rt="9.800" x="233.1172" y="53977.27" v="376224" z="1" s="M+H" />
          <p rt="9.801" x="234.1210" y="9401.25" v="63007" z="1" s="M+H+1" />
        </MSPeaks>
      </Spectrum>
    </Compound>
    <Compound algo="FindByMolecularFeature">
      <Location m="352.2225" rt="9.881" y="62935" v="631363" />
      <Spectrum type="MFE" cpdAlgo="FindByMolecularFeature">
        <MSDetails p="+" />
        <Device type="TimeOfFlight" />
        <MSPeaks>
          <p rt="9.880" x="353.2297" y="62935.46" v="516272" z="1" s="M+H" />
          <p rt="9.880" x="354.2341" y="11678.37" v="91845" z="1" s="M+H+1" />
          <p rt="9.891" x="355.2337" y="2961.10" v="23246" z="1" s="M+H+2" />
        </MSPeaks>
      </Spectrum>
    </Compound>
    <Compound algo="FindByMolecularFeature">
      <Location m="294.2194" rt="9.883" y="105063" v="1316985" />
      <Spectrum type="MFE" cpdAlgo="FindByMolecularFeature">
        <MSDetails p="+" />
        <Device type="TimeOfFlight" />
        <MSPeaks>
          <p rt="9.884" x="295.2267" y="105062.93" v="1069627" z="1" s="M+H" />
          <p rt="9.880" x="296.2300" y="21031.81" v="211977" z="1" s="M+H+1" />
          <p rt="9.878" x="297.2358" y="3977.81" v="35381" z="1" s="M+H+2" />
        </MSPeaks>
      </Spectrum>
    </Compound>
    <Compound algo="FindByMolecularFeature">
      <Location m="347.2671" rt="9.890" y="65510" v="854238" />
      <Spectrum type="MFE" cpdAlgo="FindByMolecularFeature">
        <MSDetails p="+" />
        <Device type="TimeOfFlight" />
        <MSPeaks>
          <p rt="9.890" x="348.2744" y="65509.59" v="687505" z="1" s="M+H" />
          <p rt="9.893" x="349.2777" y="13906.16" v="146424" z="1" s="M+H+1" />
          <p rt="9.878" x="350.2799" y="2122.75" v="20310" z="1" s="M+H+2" />
        </MSPeaks>
      </Spectrum>
    </Compound>
    <Compound algo="FindByMolecularFeature">
      <Location m="358.1419" rt="9.957" y="227070" v="1789094" />
      <Spectrum type="MFE" cpdAlgo="FindByMolecularFeature">
        <MSDetails p="+" />
        <Device type="TimeOfFlight" />
        <MSPeaks>
          <p rt="9.958" x="359.1491" y="227070.11" v="1420373" z="1" s="M+H" />
          <p rt="9.957" x="360.1522" y="49013.63" v="310347" z="1" s="M+H+1" />
          <p rt="9.953" x="361.1447" y="11752.04" v="58374" z="1" s="M+H+2" />
        </MSPeaks>
      </Spectrum>
    </Compound>
    <Compound algo="FindByMolecularFeature">
      <Location m="162.1043" rt="10.001" y="70685" v="632809" />
      <Spectrum type="MFE" cpdAlgo="FindByMolecularFeature">
        <MSDetails p="+" />
        <Device type="TimeOfFlight" />
        <MSPeaks>
          <p rt="10.002" x="163.1116" y="70684.78" v="559295" z="1" s="M+H" />
          <p rt="10.000" x="164.1149" y="10057.02" v="73514" z="1" s="M+H+1" />
        </MSPeaks>
      </Spectrum>
    </Compound>
    <Compound algo="FindByMolecularFeature">
      <Location m="246.1255" rt="10.123" y="79904" v="657638" />
      <Spectrum type="MFE" cpdAlgo="FindByMolecularFeature">
        <MSDetails p="+" />
        <Device type="TimeOfFlight" />
        <MSPeaks>
          <p rt="10.124" x="247.1328" y="79904.37" v="562805" z="1" s="M+H" />
          <p rt="10.118" x="248.1359" y="13394.05" v="94833" z="1" s="M+H+1" />
        </MSPeaks>
      </Spectrum>
    </Compound>
    <Compound algo="FindByMolecularFeature">
      <Location m="536.1999" rt="10.147" y="77552" v="839319" />
      <Spectrum type="MFE" cpdAlgo="FindByMolecularFeature">
        <MSDetails p="+" />
        <Device type="TimeOfFlight" />
        <MSPeaks>
          <p rt="10.147" x="537.2072" y="77552.18" v="514800" z="1" s="M+H" />
          <p rt="10.140" x="538.2106" y="18176.34" v="92496" z="1" s="M+H+1" />
          <p rt="10.151" x="539.2055" y="26331.57" v="190766" z="1" s="M+H+2" />
          <p rt="10.148" x="540.2079" y="6723.45" v="41257" z="1" s="M+H+3" />
        </MSPeaks>
      </Spectrum>
    </Compound>
    <Compound algo="FindByMolecularFeature">
      <Location m="287.1159" rt="10.166" y="325217" v="2827709" />
      <Spectrum type="MFE" cpdAlgo="FindByMolecularFeature">
        <MSDetails p="+" />
        <Device type="TimeOfFlight" />
        <MSPeaks>
          <p rt="10.166" x="288.1232" y="325217.31" v="2361246" z="1" s="M+H" />
          <p rt="10.167" x="289.1262" y="56371.39" v="405913" z="1" s="M+H+1" />
          <p rt="10.160" x="290.1284" y="7880.46" v="55829" z="1" s="M+H+2" />
          <p rt="10.164" x="291.1294" y="672.86" v="4722" z="1" s="M+H+3" />
        </MSPeaks>
      </Spectrum>
    </Compound>
    <Compound algo="FindByMolecularFeature">
      <Location m="180.1152" rt="10.180" y="382704" v="3408367" />
      <Spectrum type="MFE" cpdAlgo="FindByMolecularFeature">
        <MSDetails p="+" />
        <Device type="TimeOfFlight" />
        <MSPeaks>
          <p rt="10.180" x="181.1225" y="382704.28" v="3008325" z="1" s="M+H" />
          <p rt="10.181" x="182.1253" y="46014.23" v="367654" z="1" s="M+H+1" />
          <p rt="10.182" x="183.1282" y="4348.81" v="32388" z="1" s="M+H+2" />
        </MSPeaks>
      </Spectrum>
    </Compound>
    <Compound algo="FindByMolecularFeature">
      <Location m="272.1776" rt="10.248" y="83099" v="924333" />
      <Spectrum type="MFE" cpdAlgo="FindByMolecularFeature">
        <MSDetails p="+" />
        <Device type="TimeOfFlight" />
        <MSPeaks>
          <p rt="10.247" x="273.1848" y="83098.59" v="777994" z="1" s="M+H" />
          <p rt="10.251" x="274.1882" y="15951.88" v="146340" z="1" s="M+H+1" />
        </MSPeaks>
      </Spectrum>
    </Compound>
    <Compound algo="FindByMolecularFeature">
      <Location m="536.2001" rt="10.306" y="187341" v="1971574" />
      <Spectrum type="MFE" cpdAlgo="FindByMolecularFeature">
        <MSDetails p="+" />
        <Device type="TimeOfFlight" />
        <MSPeaks>
          <p rt="10.306" x="537.2074" y="187341.23" v="1160305" z="1" s="M+H" />
          <p rt="10.305" x="538.2105" y="45391.04" v="310913" z="1" s="M+H+1" />
          <p rt="10.307" x="539.2057" y="63513.33" v="381529" z="1" s="M+H+2" />
          <p rt="10.304" x="540.2085" y="15269.17" v="92673" z="1" s="M+H+3" />
          <p rt="10.288" x="541.2103" y="3065.11" v="26153" z="1" s="M+H+4" />
        </MSPeaks>
      </Spectrum>
    </Compound>
    <Compound algo="FindByMolecularFeature">
      <Location m="237.1184" rt="10.330" y="54753" v="495472" />
      <Spectrum type="MFE" cpdAlgo="FindByMolecularFeature">
        <MSDetails p="+" />
        <Device type="TimeOfFlight" />
        <MSPeaks>
          <p rt="10.329" x="238.1257" y="54752.55" v="404540" z="1" s="M+H" />
          <p rt="10.334" x="239.1294" y="8795.27" v="68332" z="1" s="M+H+1" />
          <p rt="10.338" x="240.1241" y="3149.25" v="22601" z="1" s="M+H+2" />
        </MSPeaks>
      </Spectrum>
    </Compound>
    <Compound algo="FindByMolecularFeature">
      <Location m="496.2074" rt="10.343" y="55384" v="690367" />
      <Spectrum type="MFE" cpdAlgo="FindByMolecularFeature">
        <MSDetails p="+" />
        <Device type="TimeOfFlight" />
        <MSPeaks>
          <p rt="10.344" x="497.2147" y="55383.65" v="404903" z="1" s="M+H" />
          <p rt="10.339" x="498.2181" y="14475.57" v="105218" z="1" s="M+H+1" />
          <p rt="10.343" x="499.2130" y="19497.90" v="141809" z="1" s="M+H+2" />
          <p rt="10.343" x="500.2160" y="4692.28" v="33142" z="1" s="M+H+3" />
          <p rt="10.344" x="501.2196" y="531.55" v="5295" z="1" s="M+H+4" />
        </MSPeaks>
      </Spectrum>
    </Compound>
    <Compound algo="FindByMolecularFeature">
      <Location m="531.2448" rt="10.345" y="110801" v="1412047" />
      <Spectrum type="MFE" cpdAlgo="FindByMolecularFeature">
        <MSDetails p="+" />
        <Device type="TimeOfFlight" />
        <MSPeaks>
          <p rt="10.345" x="532.2521" y="110800.95" v="814986" z="1" s="M+H" />
          <p rt="10.346" x="533.2549" y="27565.04" v="200762" z="1" s="M+H+1" />
          <p rt="10.346" x="534.2503" y="38573.05" v="292218" z="1" s="M+H+2" />
          <p rt="10.339" x="535.2528" y="10013.29" v="87872" z="1" s="M+H+3" />
          <p rt="10.337" x="536.2546" y="2287.70" v="16209" z="1" s="M+H+4" />
        </MSPeaks>
      </Spectrum>
    </Compound>
    <Compound algo="FindByMolecularFeature">
      <Location m="400.1892" rt="10.379" y="445056" v="3843456" />
      <Spectrum type="MFE" cpdAlgo="FindByMolecularFeature">
        <MSDetails p="+" />
        <Device type="TimeOfFlight" />
        <MSPeaks>
          <p rt="10.379" x="401.1964" y="445055.97" v="2945169" z="1" s="M+H" />
          <p rt="10.379" x="402.1993" y="111020.72" v="737223" z="1" s="M+H+1" />
          <p rt="10.381" x="403.2011" y="21054.02" v="140585" z="1" s="M+H+2" />
          <p rt="10.383" x="404.2030" y="3232.93" v="20480" z="1" s="M+H+3" />
        </MSPeaks>
      </Spectrum>
    </Compound>
    <Compound algo="FindByMolecularFeature">
      <Location m="172.0886" rt="10.380" y="64266" v="492831" />
      <Spectrum type="MFE" cpdAlgo="FindByMolecularFeature">
        <MSDetails p="+" />
        <Device type="TimeOfFlight" />
        <MSPeaks>
          <p rt="10.381" x="173.0959" y="64265.62" v="415410" z="1" s="M+H" />
          <p rt="10.379" x="174.0994" y="9587.50" v="61128" z="1" s="M+H+1" />
          <p rt="10.350" x="175.1101" y="1705.97" v="16292" z="1" s="M+H+2" />
        </MSPeaks>
      </Spectrum>
    </Compound>
    <Compound algo="FindByMolecularFeature">
      <Location m="889.3094" rt="10.383" y="67910" v="646036" />
      <Spectrum type="MFE" cpdAlgo="FindByMolecularFeature">
        <MSDetails p="+" />
        <Device type="TimeOfFlight" />
        <MSPeaks>
          <p rt="10.382" x="890.3167" y="67909.94" v="365470" z="1" s="M+H" />
          <p rt="10.384" x="891.3198" y="35700.45" v="192849" z="1" s="M+H+1" />
          <p rt="10.386" x="892.3227" y="12133.69" v="64550" z="1" s="M+H+2" />
          <p rt="10.377" x="893.3241" y="3556.31" v="18712" z="1" s="M+H+3" />
          <p rt="10.392" x="894.3276" y="846.61" v="4455" z="1" s="M+H+4" />
        </MSPeaks>
      </Spectrum>
    </Compound>
    <Compound algo="FindByMolecularFeature">
      <Location m="440.1818" rt="10.383" y="571069" v="4587928" />
      <Spectrum type="MFE" cpdAlgo="FindByMolecularFeature">
        <MSDetails p="+" />
        <Device type="TimeOfFlight" />
        <MSPeaks>
          <p rt="10.383" x="441.1891" y="571068.94" v="3514773" z="1" s="M+H" />
          <p rt="10.383" x="442.1919" y="142692.64" v="876246" z="1" s="M+H+1" />
          <p rt="10.384" x="443.1910" y="27837.13" v="171404" z="1" s="M+H+2" />
          <p rt="10.384" x="444.1942" y="4260.50" v="25505" z="1" s="M+H+3" />
        </MSPeaks>
      </Spectrum>
    </Compound>
    <Compound algo="FindByMolecularFeature">
      <Location m="134.0731" rt="10.385" y="145755" v="1055836" />
      <Spectrum type="MFE" cpdAlgo="FindByMolecularFeature">
        <MSDetails p="+" />
        <Device type="TimeOfFlight" />
        <MSPeaks>
          <p rt="10.385" x="135.0804" y="145754.84" v="962693" z="1" s="M+H" />
          <p rt="10.384" x="136.0837" y="14360.19" v="93143" z="1" s="M+H+1" />
        </MSPeaks>
      </Spectrum>
    </Compound>
    <Compound algo="FindByMolecularFeature">
      <Location m="435.2265" rt="10.385" y="1648633" v="14821512" />
      <Spectrum type="MFE" cpdAlgo="FindByMolecularFeature">
        <MSDetails p="+" />
        <Device type="TimeOfFlight" />
        <MSPeaks>
          <p rt="10.386" x="436.2337" y="1648633.38" v="11521289" z="1" s="M+H" />
          <p rt="10.385" x="437.2369" y="393954.28" v="2754502" z="1" s="M+H+1" />
          <p rt="10.384" x="438.2391" y="66783.03" v="467727" z="1" s="M+H+2" />
          <p rt="10.381" x="439.2418" y="9957.69" v="69023" z="1" s="M+H+3" />
          <p rt="10.371" x="440.2448" y="1323.34" v="8971" z="1" s="M+H+4" />
        </MSPeaks>
      </Spectrum>
    </Compound>
    <Compound algo="FindByMolecularFeature">
      <Location m="208.1102" rt="10.386" y="385323" v="3017782" />
      <Spectrum type="MFE" cpdAlgo="FindByMolecularFeature">
        <MSDetails p="+" />
        <Device type="TimeOfFlight" />
        <MSPeaks>
          <p rt="10.386" x="209.1175" y="385322.75" v="2649714" z="1" s="M+H" />
          <p rt="10.386" x="210.1204" y="45744.27" v="316322" z="1" s="M+H+1" />
          <p rt="10.392" x="211.1275" y="6215.64" v="48457" z="1" s="M+H+2" />
          <p rt="10.450" x="212.1336" y="495.64" v="3289" z="1" s="M+H+3" />
        </MSPeaks>
      </Spectrum>
    </Compound>
    <Compound algo="FindByMolecularFeature">
      <Location m="456.1525" rt="10.386" y="103193" v="1329206" />
      <Spectrum type="MFE" cpdAlgo="FindByMolecularFeature">
        <MSDetails p="+" />
        <Device type="TimeOfFlight" />
        <MSPeaks>
          <p rt="10.389" x="229.0805" y="38368.99" v="280284" z="2" s="M+2H" />
          <p rt="10.389" x="229.5822" y="10326.83" v="73394" z="2" s="M+2H+1" />
          <p rt="10.385" x="230.0835" y="2447.68" v="17656" z="2" s="M+2H+2" />
          <p rt="10.385" x="457.1622" y="103192.65" v="693917" z="1" s="M+H" />
          <p rt="10.386" x="458.1652" y="26562.38" v="178657" z="1" s="M+H+1" />
          <p rt="10.384" x="459.1636" y="10666.42" v="71027" z="1" s="M+H+2" />
          <p rt="10.385" x="460.1668" y="2196.75" v="14270" z="1" s="M+H+3" />
        </MSPeaks>
      </Spectrum>
    </Compound>
    <Compound algo="FindByMolecularFeature">
      <Location m="250.1206" rt="10.387" y="198265" v="1531695" />
      <Spectrum type="MFE" cpdAlgo="FindByMolecularFeature">
        <MSDetails p="+" />
        <Device type="TimeOfFlight" />
        <MSPeaks>
          <p rt="10.387" x="251.1278" y="198265.08" v="1310823" z="1" s="M+H" />
          <p rt="10.388" x="252.1312" y="30576.10" v="198165" z="1" s="M+H+1" />
          <p rt="10.397" x="253.1355" y="3592.01" v="22707" z="1" s="M+H+2" />
        </MSPeaks>
      </Spectrum>
    </Compound>
    <Compound algo="FindByMolecularFeature">
      <Location m="190.0993" rt="10.388" y="59750" v="483322" />
      <Spectrum type="MFE" cpdAlgo="FindByMolecularFeature">
        <MSDetails p="+" />
        <Device type="TimeOfFlight" />
        <MSPeaks>
          <p rt="10.387" x="191.1066" y="59749.99" v="432249" z="1" s="M+H" />
          <p rt="10.391" x="192.1096" y="7494.44" v="51073" z="1" s="M+H+1" />
        </MSPeaks>
      </Spectrum>
    </Compound>
    <Compound algo="FindByMolecularFeature">
      <Location m="418.1993" rt="10.389" y="182816" v="1596138" />
      <Spectrum type="MFE" cpdAlgo="FindByMolecularFeature">
        <MSDetails p="+" />
        <Device type="TimeOfFlight" />
        <MSPeaks>
          <p rt="10.388" x="419.2065" y="182815.53" v="1227638" z="1" s="M+H" />
          <p rt="10.390" x="420.2098" y="43953.52" v="297184" z="1" s="M+H+1" />
          <p rt="10.391" x="421.2143" y="9272.44" v="62437" z="1" s="M+H+2" />
          <p rt="10.387" x="422.2175" y="1359.65" v="8878" z="1" s="M+H+3" />
        </MSPeaks>
      </Spectrum>
    </Compound>
    <Compound algo="FindByMolecularFeature">
      <Location m="471.1107" rt="10.390" y="92588" v="1197361" />
      <Spectrum type="MFE" cpdAlgo="FindByMolecularFeature">
        <MSDetails p="+" />
        <Device type="TimeOfFlight" />
        <MSPeaks>
          <p rt="10.391" x="472.1180" y="92587.66" v="771759" z="1" s="M+H" />
          <p rt="10.390" x="473.1229" y="36512.57" v="301953" z="1" s="M+H+1" />
          <p rt="10.389" x="474.1262" y="8462.66" v="69387" z="1" s="M+H+2" />
          <p rt="10.390" x="943.2311" y="2536.43" v="14020" z="1" s="2M+H" />
          <p rt="10.391" x="944.2349" y="1865.85" v="9431" z="1" s="2M+H+1" />
          <p rt="10.386" x="945.2549" y="1278.57" v="3680" z="1" s="2M+H+2" />
        </MSPeaks>
      </Spectrum>
    </Compound>
    <Compound algo="FindByMolecularFeature">
      <Location m="586.1923" rt="10.474" y="52613" v="1094788" />
      <Spectrum type="MFE" cpdAlgo="FindByMolecularFeature">
        <MSDetails p="+" />
        <Device type="TimeOfFlight" />
        <MSPeaks>
          <p rt="10.474" x="587.1996" y="52613.42" v="488909" z="1" s="M+H" />
          <p rt="10.477" x="588.2029" y="13829.10" v="127454" z="1" s="M+H+1" />
          <p rt="10.472" x="589.1971" y="35349.96" v="333459" z="1" s="M+H+2" />
          <p rt="10.474" x="590.2000" y="9002.52" v="82316" z="1" s="M+H+3" />
          <p rt="10.475" x="591.1957" y="6983.80" v="62649" z="1" s="M+H+4" />
        </MSPeaks>
      </Spectrum>
    </Compound>
    <Compound algo="FindByMolecularFeature">
      <Location m="210.1253" rt="10.754" y="53273" v="417266" />
      <Spectrum type="MFE" cpdAlgo="FindByMolecularFeature">
        <MSDetails p="+" />
        <Device type="TimeOfFlight" />
        <MSPeaks>
          <p rt="10.753" x="211.1326" y="53273.25" v="364797" z="1" s="M+H" />
          <p rt="10.757" x="212.1362" y="7784.29" v="52468" z="1" s="M+H+1" />
        </MSPeaks>
      </Spectrum>
    </Compound>
    <Compound algo="FindByMolecularFeature">
      <Location m="227.1885" rt="10.839" y="173611" v="3741485" />
      <Spectrum type="MFE" cpdAlgo="FindByMolecularFeature">
        <MSDetails p="+" />
        <Device type="TimeOfFlight" />
        <MSPeaks>
          <p rt="10.839" x="228.1958" y="173611.45" v="3221679" z="1" s="M+H" />
          <p rt="10.838" x="229.1988" y="25847.99" v="472924" z="1" s="M+H+1" />
          <p rt="10.848" x="230.2011" y="2696.52" v="46883" z="1" s="M+H+2" />
        </MSPeaks>
      </Spectrum>
    </Compound>
    <Compound algo="FindByMolecularFeature">
      <Location m="210.1254" rt="10.948" y="104016" v="844845" />
      <Spectrum type="MFE" cpdAlgo="FindByMolecularFeature">
        <MSDetails p="+" />
        <Device type="TimeOfFlight" />
        <MSPeaks>
          <p rt="10.949" x="211.1327" y="104015.90" v="743336" z="1" s="M+H" />
          <p rt="10.944" x="212.1364" y="13989.97" v="101509" z="1" s="M+H+1" />
        </MSPeaks>
      </Spectrum>
    </Compound>
    <Compound algo="FindByMolecularFeature">
      <Location m="278.0860" rt="11.041" y="178207" v="2011047" />
      <Spectrum type="MFE" cpdAlgo="FindByMolecularFeature">
        <MSDetails p="+" />
        <Device type="TimeOfFlight" />
        <MSPeaks>
          <p rt="11.041" x="279.0933" y="178206.89" v="1646529" z="1" s="M+H" />
          <p rt="11.041" x="280.0965" y="34957.88" v="331936" z="1" s="M+H+1" />
          <p rt="11.039" x="281.1000" y="3964.86" v="32582" z="1" s="M+H+2" />
        </MSPeaks>
      </Spectrum>
    </Compound>
    <Compound algo="FindByMolecularFeature">
      <Location m="476.1790" rt="11.242" y="130650" v="2241318" />
      <Spectrum type="MFE" cpdAlgo="FindByMolecularFeature">
        <MSDetails p="+" />
        <Device type="TimeOfFlight" />
        <MSPeaks>
          <p rt="11.243" x="477.1863" y="130649.73" v="1370512" z="1" s="M+H" />
          <p rt="11.242" x="478.1894" y="27549.67" v="284104" z="1" s="M+H+1" />
          <p rt="11.240" x="479.1842" y="43838.77" v="465804" z="1" s="M+H+2" />
          <p rt="11.240" x="480.1873" y="9357.92" v="103296" z="1" s="M+H+3" />
          <p rt="11.243" x="481.1906" y="1735.57" v="17602" z="1" s="M+H+4" />
        </MSPeaks>
      </Spectrum>
    </Compound>
    <Compound algo="FindByMolecularFeature">
      <Location m="471.2237" rt="11.256" y="189257" v="3283442" />
      <Spectrum type="MFE" cpdAlgo="FindByMolecularFeature">
        <MSDetails p="+" />
        <Device type="TimeOfFlight" />
        <MSPeaks>
          <p rt="11.256" x="472.2309" y="189256.84" v="1938381" z="1" s="M+H" />
          <p rt="11.257" x="473.2340" y="44434.58" v="461606" z="1" s="M+H+1" />
          <p rt="11.256" x="474.2289" y="67181.33" v="699385" z="1" s="M+H+2" />
          <p rt="11.257" x="475.2319" y="15017.07" v="155524" z="1" s="M+H+3" />
          <p rt="11.246" x="476.2339" y="2833.47" v="28547" z="1" s="M+H+4" />
        </MSPeaks>
      </Spectrum>
    </Compound>
    <Compound algo="FindByMolecularFeature">
      <Location m="224.1887" rt="11.263" y="136434" v="1743341" />
      <Spectrum type="MFE" cpdAlgo="FindByMolecularFeature">
        <MSDetails p="+" />
        <Device type="TimeOfFlight" />
        <MSPeaks>
          <p rt="11.263" x="225.1960" y="136434.34" v="1490406" z="1" s="M+H" />
          <p rt="11.264" x="226.1994" y="22422.04" v="227710" z="1" s="M+H+1" />
          <p rt="11.269" x="227.2006" y="2298.43" v="25224" z="1" s="M+H+2" />
        </MSPeaks>
      </Spectrum>
    </Compound>
    <Compound algo="FindByMolecularFeature">
      <Location m="290.1884" rt="11.357" y="243715" v="2108270" />
      <Spectrum type="MFE" cpdAlgo="FindByMolecularFeature">
        <MSDetails p="+" />
        <Device type="TimeOfFlight" />
        <MSPeaks>
          <p rt="11.357" x="291.1957" y="243715.08" v="1761348" z="1" s="M+H" />
          <p rt="11.357" x="292.1989" y="47620.37" v="346922" z="1" s="M+H+1" />
        </MSPeaks>
      </Spectrum>
    </Compound>
    <Compound algo="FindByMolecularFeature">
      <Location m="449.2415" rt="11.400" y="122179" v="1170835" />
      <Spectrum type="MFE" cpdAlgo="FindByMolecularFeature">
        <MSDetails p="+" />
        <Device type="TimeOfFlight" />
        <MSPeaks>
          <p rt="11.400" x="450.2487" y="122178.69" v="882703" z="1" s="M+H" />
          <p rt="11.399" x="451.2518" y="32509.10" v="236803" z="1" s="M+H+1" />
          <p rt="11.400" x="452.2551" y="5760.22" v="38435" z="1" s="M+H+2" />
          <p rt="11.390" x="453.2553" y="1549.59" v="12894" z="1" s="M+H+3" />
        </MSPeaks>
      </Spectrum>
    </Compound>
    <Compound algo="FindByMolecularFeature">
      <Location m="159.0686" rt="11.422" y="382590" v="3735703" />
      <Spectrum type="MFE" cpdAlgo="FindByMolecularFeature">
        <MSDetails p="+" />
        <Device type="TimeOfFlight" />
        <MSPeaks>
          <p rt="11.422" x="160.0758" y="382589.91" v="3349900" z="1" s="M+H" />
          <p rt="11.421" x="161.0791" y="43335.13" v="361611" z="1" s="M+H+1" />
          <p rt="11.424" x="162.0825" y="3004.27" v="24192" z="1" s="M+H+2" />
        </MSPeaks>
      </Spectrum>
    </Compound>
    <Compound algo="FindByMolecularFeature">
      <Location m="368.1625" rt="11.480" y="118750" v="1086333" />
      <Spectrum type="MFE" cpdAlgo="FindByMolecularFeature">
        <MSDetails p="+" />
        <Device type="TimeOfFlight" />
        <MSPeaks>
          <p rt="11.480" x="369.1698" y="118749.52" v="837385" z="1" s="M+H" />
          <p rt="11.480" x="370.1731" y="29856.01" v="211719" z="1" s="M+H+1" />
          <p rt="11.486" x="371.1758" y="4998.86" v="34358" z="1" s="M+H+2" />
          <p rt="11.471" x="372.1831" y="417.70" v="2871" z="1" s="M+H+3" />
        </MSPeaks>
      </Spectrum>
    </Compound>
    <Compound algo="FindByMolecularFeature">
      <Location m="375.2047" rt="11.536" y="196760" v="1767471" />
      <Spectrum type="MFE" cpdAlgo="FindByMolecularFeature">
        <MSDetails p="+" />
        <Device type="TimeOfFlight" />
        <MSPeaks>
          <p rt="11.536" x="376.2120" y="196760.06" v="1374014" z="1" s="M+H" />
          <p rt="11.536" x="377.2151" y="46153.02" v="324701" z="1" s="M+H+1" />
          <p rt="11.537" x="378.2182" y="7874.01" v="54673" z="1" s="M+H+2" />
          <p rt="11.529" x="379.2150" y="1670.52" v="14083" z="1" s="M+H+3" />
        </MSPeaks>
      </Spectrum>
    </Compound>
    <Compound algo="FindByMolecularFeature">
      <Location m="368.2562" rt="11.584" y="50699" v="418539" />
      <Spectrum type="MFE" cpdAlgo="FindByMolecularFeature">
        <MSDetails p="+" />
        <Device type="TimeOfFlight" />
        <MSPeaks>
          <p rt="11.583" x="369.2635" y="50699.21" v="309104" z="1" s="M+H" />
          <p rt="11.588" x="370.2669" y="12842.39" v="80545" z="1" s="M+H+1" />
          <p rt="11.579" x="371.2730" y="3047.06" v="28890" z="1" s="M+H+2" />
        </MSPeaks>
      </Spectrum>
    </Compound>
    <Compound algo="FindByMolecularFeature">
      <Location m="290.1882" rt="11.624" y="59891" v="654813" />
      <Spectrum type="MFE" cpdAlgo="FindByMolecularFeature">
        <MSDetails p="+" />
        <Device type="TimeOfFlight" />
        <MSPeaks>
          <p rt="11.623" x="291.1955" y="59891.14" v="552032" z="1" s="M+H" />
          <p rt="11.631" x="292.1988" y="11427.62" v="102782" z="1" s="M+H+1" />
        </MSPeaks>
      </Spectrum>
    </Compound>
    <Compound algo="FindByMolecularFeature">
      <Location m="398.1730" rt="11.787" y="65843" v="559390" />
      <Spectrum type="MFE" cpdAlgo="FindByMolecularFeature">
        <MSDetails p="+" />
        <Device type="TimeOfFlight" />
        <MSPeaks>
          <p rt="11.787" x="399.1803" y="65842.51" v="433207" z="1" s="M+H" />
          <p rt="11.791" x="400.1833" y="15267.35" v="98743" z="1" s="M+H+1" />
          <p rt="11.774" x="401.1863" y="4211.53" v="25817" z="1" s="M+H+2" />
          <p rt="11.760" x="402.1907" y="272.59" v="1622" z="1" s="M+H+3" />
        </MSPeaks>
      </Spectrum>
    </Compound>
    <Compound algo="FindByMolecularFeature">
      <Location m="229.2403" rt="11.789" y="60807" v="522676" />
      <Spectrum type="MFE" cpdAlgo="FindByMolecularFeature">
        <MSDetails p="+" />
        <Device type="TimeOfFlight" />
        <MSPeaks>
          <p rt="11.788" x="230.2476" y="60806.72" v="453546" z="1" s="M+H" />
          <p rt="11.790" x="231.2508" y="9404.49" v="65630" z="1" s="M+H+1" />
          <p rt="11.799" x="232.2540" y="1060.02" v="3501" z="1" s="M+H+2" />
        </MSPeaks>
      </Spectrum>
    </Compound>
    <Compound algo="FindByMolecularFeature">
      <Location m="220.1461" rt="11.809" y="84166" v="847281" />
      <Spectrum type="MFE" cpdAlgo="FindByMolecularFeature">
        <MSDetails p="+" />
        <Device type="TimeOfFlight" />
        <MSPeaks>
          <p rt="11.808" x="221.1534" y="84165.89" v="710008" z="1" s="M+H" />
          <p rt="11.814" x="222.1565" y="14658.20" v="137273" z="1" s="M+H+1" />
        </MSPeaks>
      </Spectrum>
    </Compound>
    <Compound algo="FindByMolecularFeature">
      <Location m="431.2899" rt="11.829" y="280294" v="2005534" />
      <Spectrum type="MFE" cpdAlgo="FindByMolecularFeature">
        <MSDetails p="+" />
        <Device type="TimeOfFlight" />
        <MSPeaks>
          <p rt="11.829" x="432.2972" y="280294.25" v="1521735" z="1" s="M+H" />
          <p rt="11.829" x="433.3000" y="74879.47" v="406127" z="1" s="M+H+1" />
          <p rt="11.831" x="434.3028" y="12252.28" v="66603" z="1" s="M+H+2" />
          <p rt="11.824" x="435.3020" y="1777.15" v="11069" z="1" s="M+H+3" />
        </MSPeaks>
      </Spectrum>
    </Compound>
    <Compound algo="FindByMolecularFeature">
      <Location m="288.1724" rt="11.845" y="60371" v="495974" />
      <Spectrum type="MFE" cpdAlgo="FindByMolecularFeature">
        <MSDetails p="+" />
        <Device type="TimeOfFlight" />
        <MSPeaks>
          <p rt="11.847" x="289.1797" y="60370.78" v="421859" z="1" s="M+H" />
          <p rt="11.839" x="290.1831" y="10606.00" v="74115" z="1" s="M+H+1" />
        </MSPeaks>
      </Spectrum>
    </Compound>
    <Compound algo="FindByMolecularFeature">
      <Location m="274.1932" rt="11.914" y="167138" v="1911463" />
      <Spectrum type="MFE" cpdAlgo="FindByMolecularFeature">
        <MSDetails p="+" />
        <Device type="TimeOfFlight" />
        <MSPeaks>
          <p rt="11.914" x="275.2005" y="167137.70" v="1593737" z="1" s="M+H" />
          <p rt="11.915" x="276.2038" y="32905.98" v="317726" z="1" s="M+H+1" />
        </MSPeaks>
      </Spectrum>
    </Compound>
    <Compound algo="FindByMolecularFeature">
      <Location m="148.0157" rt="11.979" y="69484" v="607442" />
      <Spectrum type="MFE" cpdAlgo="FindByMolecularFeature">
        <MSDetails p="+" />
        <Device type="TimeOfFlight" />
        <MSPeaks>
          <p rt="11.979" x="149.0230" y="69483.63" v="563302" z="1" s="M+H" />
          <p rt="11.984" x="150.0265" y="5651.38" v="44140" z="1" s="M+H+1" />
        </MSPeaks>
      </Spectrum>
    </Compound>
    <Compound algo="FindByMolecularFeature">
      <Location m="288.1724" rt="12.042" y="88841" v="800367" />
      <Spectrum type="MFE" cpdAlgo="FindByMolecularFeature">
        <MSDetails p="+" />
        <Device type="TimeOfFlight" />
        <MSPeaks>
          <p rt="12.042" x="289.1797" y="88841.36" v="674748" z="1" s="M+H" />
          <p rt="12.040" x="290.1831" y="16626.70" v="125618" z="1" s="M+H+1" />
        </MSPeaks>
      </Spectrum>
    </Compound>
    <Compound algo="FindByMolecularFeature">
      <Location m="368.1624" rt="12.052" y="129107" v="1211211" />
      <Spectrum type="MFE" cpdAlgo="FindByMolecularFeature">
        <MSDetails p="+" />
        <Device type="TimeOfFlight" />
        <MSPeaks>
          <p rt="12.052" x="369.1697" y="129107.47" v="927022" z="1" s="M+H" />
          <p rt="12.051" x="370.1731" y="33119.53" v="239160" z="1" s="M+H+1" />
          <p rt="12.055" x="371.1751" y="5661.20" v="41213" z="1" s="M+H+2" />
          <p rt="12.052" x="372.1757" y="552.51" v="3817" z="1" s="M+H+3" />
        </MSPeaks>
      </Spectrum>
    </Compound>
    <Compound algo="FindByMolecularFeature">
      <Location m="188.0836" rt="12.055" y="66590" v="526765" />
      <Spectrum type="MFE" cpdAlgo="FindByMolecularFeature">
        <MSDetails p="+" />
        <Device type="TimeOfFlight" />
        <MSPeaks>
          <p rt="12.055" x="189.0909" y="66589.65" v="464996" z="1" s="M+H" />
          <p rt="12.049" x="190.0945" y="8883.66" v="61768" z="1" s="M+H+1" />
        </MSPeaks>
      </Spectrum>
    </Compound>
    <Compound algo="FindByMolecularFeature">
      <Location m="428.1836" rt="12.089" y="84488" v="725012" />
      <Spectrum type="MFE" cpdAlgo="FindByMolecularFeature">
        <MSDetails p="+" />
        <Device type="TimeOfFlight" />
        <MSPeaks>
          <p rt="12.089" x="429.1909" y="84488.14" v="550783" z="1" s="M+H" />
          <p rt="12.088" x="430.1942" y="22448.93" v="146200" z="1" s="M+H+1" />
          <p rt="12.083" x="431.1947" y="5470.19" v="26484" z="1" s="M+H+2" />
          <p rt="12.083" x="432.1972" y="329.59" v="1545" z="1" s="M+H+3" />
        </MSPeaks>
      </Spectrum>
    </Compound>
    <Compound algo="FindByMolecularFeature">
      <Location m="431.2898" rt="12.122" y="216713" v="1619064" />
      <Spectrum type="MFE" cpdAlgo="FindByMolecularFeature">
        <MSDetails p="+" />
        <Device type="TimeOfFlight" />
        <MSPeaks>
          <p rt="12.122" x="432.2971" y="216713.48" v="1232991" z="1" s="M+H" />
          <p rt="12.120" x="433.2998" y="57378.11" v="324444" z="1" s="M+H+1" />
          <p rt="12.121" x="434.3028" y="9590.82" v="54570" z="1" s="M+H+2" />
          <p rt="12.111" x="435.3053" y="1299.40" v="7060" z="1" s="M+H+3" />
        </MSPeaks>
      </Spectrum>
    </Compound>
    <Compound algo="FindByMolecularFeature">
      <Location m="315.2774" rt="12.185" y="143715" v="801263" />
      <Spectrum type="MFE" cpdAlgo="FindByMolecularFeature">
        <MSDetails p="+" />
        <Device type="TimeOfFlight" />
        <MSPeaks>
          <p rt="12.185" x="316.2847" y="143714.73" v="650587" z="1" s="M+H" />
          <p rt="12.186" x="317.2877" y="29615.83" v="131598" z="1" s="M+H+1" />
          <p rt="12.185" x="318.2907" y="4227.50" v="17927" z="1" s="M+H+2" />
          <p rt="12.178" x="319.2939" y="271.25" v="1150" z="1" s="M+H+3" />
        </MSPeaks>
      </Spectrum>
    </Compound>
    <Compound algo="FindByMolecularFeature">
      <Location m="306.1830" rt="12.333" y="53353" v="435592" />
      <Spectrum type="MFE" cpdAlgo="FindByMolecularFeature">
        <MSDetails p="+" />
        <Device type="TimeOfFlight" />
        <MSPeaks>
          <p rt="12.332" x="307.1902" y="53353.47" v="366995" z="1" s="M+H" />
          <p rt="12.335" x="308.1937" y="9668.89" v="68597" z="1" s="M+H+1" />
        </MSPeaks>
      </Spectrum>
    </Compound>
    <Compound algo="FindByMolecularFeature">
      <Location m="288.1724" rt="12.338" y="94729" v="803526" />
      <Spectrum type="MFE" cpdAlgo="FindByMolecularFeature">
        <MSDetails p="+" />
        <Device type="TimeOfFlight" />
        <MSPeaks>
          <p rt="12.339" x="289.1797" y="94729.20" v="673714" z="1" s="M+H" />
          <p rt="12.335" x="290.1830" y="18473.50" v="129812" z="1" s="M+H+1" />
        </MSPeaks>
      </Spectrum>
    </Compound>
    <Compound algo="FindByMolecularFeature">
      <Location m="442.1998" rt="12.432" y="457241" v="4526525" />
      <Spectrum type="MFE" cpdAlgo="FindByMolecularFeature">
        <MSDetails p="+" />
        <Device type="TimeOfFlight" />
        <MSPeaks>
          <p rt="12.433" x="443.2071" y="457241.25" v="3384768" z="1" s="M+H" />
          <p rt="12.432" x="444.2100" y="126040.65" v="940183" z="1" s="M+H+1" />
          <p rt="12.433" x="445.2119" y="23598.22" v="176038" z="1" s="M+H+2" />
          <p rt="12.429" x="446.2123" y="3504.61" v="25537" z="1" s="M+H+3" />
        </MSPeaks>
      </Spectrum>
    </Compound>
    <Compound algo="FindByMolecularFeature">
      <Location m="250.1204" rt="12.433" y="94909" v="911221" />
      <Spectrum type="MFE" cpdAlgo="FindByMolecularFeature">
        <MSDetails p="+" />
        <Device type="TimeOfFlight" />
        <MSPeaks>
          <p rt="12.438" x="251.1277" y="94909.16" v="679585" z="1" s="M+H" />
          <p rt="12.414" x="252.1292" y="16933.73" v="196821" z="1" s="M+H+1" />
          <p rt="12.373" x="253.1318" y="2773.60" v="34815" z="1" s="M+H+2" />
        </MSPeaks>
      </Spectrum>
    </Compound>
    <Compound algo="FindByMolecularFeature">
      <Location m="172.0887" rt="12.433" y="63376" v="526845" />
      <Spectrum type="MFE" cpdAlgo="FindByMolecularFeature">
        <MSDetails p="+" />
        <Device type="TimeOfFlight" />
        <MSPeaks>
          <p rt="12.433" x="173.0960" y="63375.85" v="449132" z="1" s="M+H" />
          <p rt="12.432" x="174.0996" y="10608.01" v="77713" z="1" s="M+H+1" />
        </MSPeaks>
      </Spectrum>
    </Compound>
    <Compound algo="FindByMolecularFeature">
      <Location m="477.2371" rt="12.434" y="1574932" v="14878923" />
      <Spectrum type="MFE" cpdAlgo="FindByMolecularFeature">
        <MSDetails p="+" />
        <Device type="TimeOfFlight" />
        <MSPeaks>
          <p rt="12.434" x="478.2444" y="1574931.88" v="11201124" z="1" s="M+H" />
          <p rt="12.434" x="479.2475" y="421882.16" v="3009618" z="1" s="M+H+1" />
          <p rt="12.433" x="480.2496" y="81008.69" v="577920" z="1" s="M+H+2" />
          <p rt="12.434" x="481.2524" y="11514.00" v="80575" z="1" s="M+H+3" />
          <p rt="12.432" x="482.2547" y="1396.07" v="9686" z="1" s="M+H+4" />
        </MSPeaks>
      </Spectrum>
    </Compound>
    <Compound algo="FindByMolecularFeature">
      <Location m="498.1643" rt="12.435" y="78614" v="1049595" />
      <Spectrum type="MFE" cpdAlgo="FindByMolecularFeature">
        <MSDetails p="+" />
        <Device type="TimeOfFlight" />
        <MSPeaks>
          <p rt="12.440" x="250.0861" y="17759.58" v="119547" z="2" s="M+2H" />
          <p rt="12.442" x="250.5875" y="5193.71" v="34541" z="2" s="M+2H+1" />
          <p rt="12.439" x="251.0916" y="1517.99" v="5339" z="2" s="M+2H+2" />
          <p rt="12.435" x="499.1729" y="78613.73" v="623577" z="1" s="M+H" />
          <p rt="12.434" x="500.1759" y="22145.08" v="177370" z="1" s="M+H+1" />
          <p rt="12.435" x="501.1744" y="9140.48" v="72665" z="1" s="M+H+2" />
          <p rt="12.420" x="502.1761" y="2157.77" v="16557" z="1" s="M+H+3" />
        </MSPeaks>
      </Spectrum>
    </Compound>
    <Compound algo="FindByMolecularFeature">
      <Location m="482.1923" rt="12.437" y="447581" v="4516515" />
      <Spectrum type="MFE" cpdAlgo="FindByMolecularFeature">
        <MSDetails p="+" />
        <Device type="TimeOfFlight" />
        <MSPeaks>
          <p rt="12.437" x="242.0983" y="2004.95" v="9753" z="2" s="M+2H" />
          <p rt="12.428" x="242.5992" y="1327.49" v="2422" z="2" s="M+2H+1" />
          <p rt="12.405" x="243.0942" y="1472.62" v="7840" z="2" s="M+2H+2" />
          <p rt="12.437" x="483.1996" y="447581.41" v="3431682" z="1" s="M+H" />
          <p rt="12.437" x="484.2024" y="113420.53" v="873063" z="1" s="M+H+1" />
          <p rt="12.437" x="485.2042" y="21753.50" v="166767" z="1" s="M+H+2" />
          <p rt="12.438" x="486.2028" y="3353.55" v="24987" z="1" s="M+H+3" />
        </MSPeaks>
      </Spectrum>
    </Compound>
    <Compound algo="FindByMolecularFeature">
      <Location m="513.1212" rt="12.437" y="61377" v="723993" />
      <Spectrum type="MFE" cpdAlgo="FindByMolecularFeature">
        <MSDetails p="+" />
        <Device type="TimeOfFlight" />
        <MSPeaks>
          <p rt="12.436" x="514.1284" y="61376.66" v="492451" z="1" s="M+H" />
          <p rt="12.438" x="515.1327" y="23559.43" v="189716" z="1" s="M+H+1" />
          <p rt="12.439" x="516.1358" y="5315.50" v="41826" z="1" s="M+H+2" />
        </MSPeaks>
      </Spectrum>
    </Compound>
    <Compound algo="FindByMolecularFeature">
      <Location m="460.2095" rt="12.443" y="62615" v="559761" />
      <Spectrum type="MFE" cpdAlgo="FindByMolecularFeature">
        <MSDetails p="+" />
        <Device type="TimeOfFlight" />
        <MSPeaks>
          <p rt="12.442" x="461.2168" y="62615.23" v="423022" z="1" s="M+H" />
          <p rt="12.448" x="462.2200" y="16864.67" v="112542" z="1" s="M+H+1" />
          <p rt="12.444" x="463.2227" y="3636.55" v="24197" z="1" s="M+H+2" />
        </MSPeaks>
      </Spectrum>
    </Compound>
    <Compound algo="FindByMolecularFeature">
      <Location m="411.2032" rt="12.483" y="1059373" v="15496834" />
      <Spectrum type="MFE" cpdAlgo="FindByMolecularFeature">
        <MSDetails p="+" />
        <Device type="TimeOfFlight" />
        <MSPeaks>
          <p rt="12.483" x="412.2105" y="1059372.75" v="9633134" z="1" s="M+H" />
          <p rt="12.483" x="413.2133" y="203548.83" v="1852271" z="1" s="M+H+1" />
          <p rt="12.482" x="414.2081" y="355042.69" v="3228440" z="1" s="M+H+2" />
          <p rt="12.480" x="415.2108" y="69735.16" v="638146" z="1" s="M+H+3" />
          <p rt="12.488" x="416.2127" y="10817.35" v="98502" z="1" s="M+H+4" />
          <p rt="12.512" x="823.4106" y="1667.80" v="17738" z="1" s="2M+H" />
          <p rt="12.547" x="824.4136" y="1118.26" v="5433" z="1" s="2M+H+1" />
        </MSPeaks>
      </Spectrum>
    </Compound>
    <Compound algo="FindByMolecularFeature">
      <Location m="416.1579" rt="12.490" y="104131" v="1548555" />
      <Spectrum type="MFE" cpdAlgo="FindByMolecularFeature">
        <MSDetails p="+" />
        <Device type="TimeOfFlight" />
        <MSPeaks>
          <p rt="12.489" x="417.1652" y="104131.01" v="965885" z="1" s="M+H" />
          <p rt="12.491" x="418.1684" y="20645.49" v="188811" z="1" s="M+H+1" />
          <p rt="12.489" x="419.1629" y="34577.68" v="316274" z="1" s="M+H+2" />
          <p rt="12.491" x="420.1664" y="7123.34" v="64830" z="1" s="M+H+3" />
          <p rt="12.487" x="421.1688" y="1417.13" v="12755" z="1" s="M+H+4" />
        </MSPeaks>
      </Spectrum>
    </Compound>
    <Compound algo="FindByMolecularFeature">
      <Location m="292.2038" rt="12.522" y="142693" v="1730794" />
      <Spectrum type="MFE" cpdAlgo="FindByMolecularFeature">
        <MSDetails p="+" />
        <Device type="TimeOfFlight" />
        <MSPeaks>
          <p rt="12.523" x="293.2111" y="142693.00" v="1446522" z="1" s="M+H" />
          <p rt="12.517" x="294.2146" y="28295.79" v="284272" z="1" s="M+H+1" />
        </MSPeaks>
      </Spectrum>
    </Compound>
    <Compound algo="FindByMolecularFeature">
      <Location m="308.1987" rt="12.644" y="52361" v="531218" />
      <Spectrum type="MFE" cpdAlgo="FindByMolecularFeature">
        <MSDetails p="+" />
        <Device type="TimeOfFlight" />
        <MSPeaks>
          <p rt="12.646" x="309.2060" y="52360.75" v="441370" z="1" s="M+H" />
          <p rt="12.639" x="310.2094" y="10772.57" v="89848" z="1" s="M+H+1" />
        </MSPeaks>
      </Spectrum>
    </Compound>
    <Compound algo="FindByMolecularFeature">
      <Location m="290.1883" rt="12.646" y="103554" v="1042722" />
      <Spectrum type="MFE" cpdAlgo="FindByMolecularFeature">
        <MSDetails p="+" />
        <Device type="TimeOfFlight" />
        <MSPeaks>
          <p rt="12.645" x="291.1956" y="103554.26" v="860783" z="1" s="M+H" />
          <p rt="12.648" x="292.1988" y="19981.63" v="181939" z="1" s="M+H+1" />
        </MSPeaks>
      </Spectrum>
    </Compound>
    <Compound algo="FindByMolecularFeature">
      <Location m="477.2361" rt="12.713" y="81461" v="738137" />
      <Spectrum type="MFE" cpdAlgo="FindByMolecularFeature">
        <MSDetails p="+" />
        <Device type="TimeOfFlight" />
        <MSPeaks>
          <p rt="12.713" x="478.2434" y="81460.86" v="548737" z="1" s="M+H" />
          <p rt="12.715" x="479.2467" y="23045.89" v="156507" z="1" s="M+H+1" />
          <p rt="12.716" x="480.2495" y="4446.20" v="29464" z="1" s="M+H+2" />
          <p rt="12.702" x="481.2540" y="526.84" v="3430" z="1" s="M+H+3" />
        </MSPeaks>
      </Spectrum>
    </Compound>
    <Compound algo="FindByMolecularFeature">
      <Location m="310.2144" rt="12.716" y="63281" v="597189" />
      <Spectrum type="MFE" cpdAlgo="FindByMolecularFeature">
        <MSDetails p="+" />
        <Device type="TimeOfFlight" />
        <MSPeaks>
          <p rt="12.716" x="311.2217" y="63280.76" v="501201" z="1" s="M+H" />
          <p rt="12.716" x="312.2249" y="12119.12" v="95988" z="1" s="M+H+1" />
        </MSPeaks>
      </Spectrum>
    </Compound>
    <Compound algo="FindByMolecularFeature">
      <Location m="680.3801" rt="12.740" y="67114" v="691731" />
      <Spectrum type="MFE" cpdAlgo="FindByMolecularFeature">
        <MSDetails p="+" />
        <Device type="TimeOfFlight" />
        <MSPeaks>
          <p rt="12.740" x="681.3873" y="67114.48" v="389774" z="1" s="M+H" />
          <p rt="12.739" x="682.3900" y="25571.17" v="148153" z="1" s="M+H+1" />
          <p rt="12.741" x="683.3856" y="26860.52" v="153805" z="1" s="M+H+2" />
        </MSPeaks>
      </Spectrum>
    </Compound>
    <Compound algo="FindByMolecularFeature">
      <Location m="677.3717" rt="12.740" y="192038" v="1949529" />
      <Spectrum type="MFE" cpdAlgo="FindByMolecularFeature">
        <MSDetails p="+" />
        <Device type="TimeOfFlight" />
        <MSPeaks>
          <p rt="12.741" x="678.3790" y="192038.44" v="1147750" z="1" s="M+H" />
          <p rt="12.739" x="679.3828" y="100610.41" v="597906" z="1" s="M+H+1" />
          <p rt="12.739" x="680.3877" y="33902.02" v="203872" z="1" s="M+H+2" />
        </MSPeaks>
      </Spectrum>
    </Compound>
    <Compound algo="FindByMolecularFeature">
      <Location m="206.1669" rt="12.740" y="56839" v="451454" />
      <Spectrum type="MFE" cpdAlgo="FindByMolecularFeature">
        <MSDetails p="+" />
        <Device type="TimeOfFlight" />
        <MSPeaks>
          <p rt="12.740" x="207.1742" y="56839.17" v="387597" z="1" s="M+H" />
          <p rt="12.741" x="208.1777" y="9277.91" v="63857" z="1" s="M+H+1" />
        </MSPeaks>
      </Spectrum>
    </Compound>
    <Compound algo="FindByMolecularFeature">
      <Location m="660.3904" rt="12.741" y="79707" v="480467" />
      <Spectrum type="MFE" cpdAlgo="FindByMolecularFeature">
        <MSDetails p="+" />
        <Device type="TimeOfFlight" />
        <MSPeaks>
          <p rt="12.761" x="661.3977" y="4410.40" v="27664" z="1" s="M+H" />
          <p rt="12.743" x="662.3931" y="3072.83" v="17034" z="1" s="M+H+1" />
          <p rt="12.740" x="663.4141" y="79707.40" v="435769" z="1" s="M+H+2" />
        </MSPeaks>
      </Spectrum>
    </Compound>
    <Compound algo="FindByMolecularFeature">
      <Location m="312.2305" rt="12.742" y="547610" v="4775722" />
      <Spectrum type="MFE" cpdAlgo="FindByMolecularFeature">
        <MSDetails p="+" />
        <Device type="TimeOfFlight" />
        <MSPeaks>
          <p rt="12.742" x="313.2378" y="547609.81" v="3846562" z="1" s="M+H" />
          <p rt="12.744" x="314.2406" y="104885.89" v="781224" z="1" s="M+H+1" />
          <p rt="12.741" x="315.2453" y="15879.59" v="131708" z="1" s="M+H+2" />
          <p rt="12.734" x="316.2486" y="2182.84" v="16229" z="1" s="M+H+3" />
        </MSPeaks>
      </Spectrum>
    </Compound>
    <Compound algo="FindByMolecularFeature">
      <Location m="294.2201" rt="12.743" y="845718" v="7149616" />
      <Spectrum type="MFE" cpdAlgo="FindByMolecularFeature">
        <MSDetails p="+" />
        <Device type="TimeOfFlight" />
        <MSPeaks>
          <p rt="12.743" x="295.2274" y="845717.94" v="5987201" z="1" s="M+H" />
          <p rt="12.743" x="296.2302" y="163881.31" v="1162415" z="1" s="M+H+1" />
        </MSPeaks>
      </Spectrum>
    </Compound>
    <Compound algo="FindByMolecularFeature">
      <Location m="120.0938" rt="12.743" y="69141" v="1413344" />
      <Spectrum type="MFE" cpdAlgo="FindByMolecularFeature">
        <MSDetails p="+" />
        <Device type="TimeOfFlight" />
        <MSPeaks>
          <p rt="12.740" x="121.1009" y="27999.29" v="149327" z="1" s="M+H" />
          <p rt="12.744" x="241.1951" y="69141.27" v="529872" z="1" s="2M+H" />
          <p rt="12.742" x="242.1988" y="12946.53" v="102136" z="1" s="2M+H+1" />
        </MSPeaks>
      </Spectrum>
    </Compound>
    <Compound algo="FindByMolecularFeature">
      <Location m="276.2094" rt="12.743" y="2650246" v="22533804" />
      <Spectrum type="MFE" cpdAlgo="FindByMolecularFeature">
        <MSDetails p="+" />
        <Device type="TimeOfFlight" />
        <MSPeaks>
          <p rt="12.743" x="277.2167" y="2650246.00" v="18909646" z="1" sat="true" s="M+H" />
          <p rt="12.743" x="278.2201" y="510883.22" v="3624158" z="1" s="M+H+1" />
        </MSPeaks>
      </Spectrum>
    </Compound>
    <Compound algo="FindByMolecularFeature">
      <Location m="258.1984" rt="12.744" y="248228" v="2148395" />
      <Spectrum type="MFE" cpdAlgo="FindByMolecularFeature">
        <MSDetails p="+" />
        <Device type="TimeOfFlight" />
        <MSPeaks>
          <p rt="12.744" x="259.2057" y="248228.45" v="1816862" z="1" s="M+H" />
          <p rt="12.745" x="260.2089" y="44871.53" v="331533" z="1" s="M+H+1" />
        </MSPeaks>
      </Spectrum>
    </Compound>
    <Compound algo="FindByMolecularFeature">
      <Location m="334.2126" rt="12.747" y="934002" v="8766862" />
      <Spectrum type="MFE" cpdAlgo="FindByMolecularFeature">
        <MSDetails p="+" />
        <Device type="TimeOfFlight" />
        <MSPeaks>
          <p rt="12.747" x="335.2199" y="934001.63" v="7149954" z="1" s="M+H" />
          <p rt="12.745" x="336.2229" y="177356.92" v="1367692" z="1" s="M+H+1" />
          <p rt="12.747" x="337.2270" y="23980.41" v="181405" z="1" s="M+H+2" />
          <p rt="12.748" x="338.2312" y="2658.30" v="22842" z="1" s="M+H+3" />
          <p rt="12.750" x="669.4303" y="2617.78" v="16425" z="1" s="2M+H" />
          <p rt="12.739" x="670.4338" y="1294.81" v="6060" z="1" s="2M+H+1" />
        </MSPeaks>
      </Spectrum>
    </Compound>
    <Compound algo="FindByMolecularFeature">
      <Location m="236.1775" rt="12.747" y="108276" v="975788" />
      <Spectrum type="MFE" cpdAlgo="FindByMolecularFeature">
        <MSDetails p="+" />
        <Device type="TimeOfFlight" />
        <MSPeaks>
          <p rt="12.746" x="237.1848" y="108276.33" v="802459" z="1" s="M+H" />
          <p rt="12.746" x="238.1883" y="18956.24" v="143786" z="1" s="M+H+1" />
          <p rt="12.787" x="239.1770" y="3658.24" v="29543" z="1" s="M+H+2" />
        </MSPeaks>
      </Spectrum>
    </Compound>
    <Compound algo="FindByMolecularFeature">
      <Location m="365.1417" rt="12.748" y="69963" v="677400" />
      <Spectrum type="MFE" cpdAlgo="FindByMolecularFeature">
        <MSDetails p="+" />
        <Device type="TimeOfFlight" />
        <MSPeaks>
          <p rt="12.748" x="366.1490" y="69962.63" v="597556" z="1" s="M+H" />
          <p rt="12.752" x="731.2908" y="4628.33" v="39922" z="1" s="2M+H" />
        </MSPeaks>
      </Spectrum>
    </Compound>
    <Compound algo="FindByMolecularFeature">
      <Location m="350.1815" rt="12.749" y="51441" v="780049" />
      <Spectrum type="MFE" cpdAlgo="FindByMolecularFeature">
        <MSDetails p="+" />
        <Device type="TimeOfFlight" />
        <MSPeaks>
          <p rt="12.747" x="176.0962" y="18975.68" v="138288" z="2" s="M+2H" />
          <p rt="12.738" x="176.5976" y="4159.49" v="27975" z="2" s="M+2H+1" />
          <p rt="12.737" x="177.0971" y="945.33" v="10622" z="2" s="M+2H+2" />
          <p rt="12.751" x="351.1899" y="51440.99" v="446212" z="1" s="M+H" />
          <p rt="12.746" x="352.1985" y="10588.15" v="118473" z="1" s="M+H+1" />
          <p rt="12.755" x="353.1951" y="4803.01" v="38480" z="1" s="M+H+2" />
        </MSPeaks>
      </Spectrum>
    </Compound>
    <Compound algo="FindByMolecularFeature">
      <Location m="274.1932" rt="12.751" y="98113" v="1055141" />
      <Spectrum type="MFE" cpdAlgo="FindByMolecularFeature">
        <MSDetails p="+" />
        <Device type="TimeOfFlight" />
        <MSPeaks>
          <p rt="12.753" x="275.2005" y="98112.79" v="854925" z="1" s="M+H" />
          <p rt="12.744" x="276.2038" y="20133.48" v="200215" z="1" s="M+H+1" />
        </MSPeaks>
      </Spectrum>
    </Compound>
    <Compound algo="FindByMolecularFeature">
      <Location m="317.2929" rt="12.819" y="85247" v="507870" />
      <Spectrum type="MFE" cpdAlgo="FindByMolecularFeature">
        <MSDetails p="+" />
        <Device type="TimeOfFlight" />
        <MSPeaks>
          <p rt="12.819" x="318.3002" y="85247.31" v="412720" z="1" s="M+H" />
          <p rt="12.819" x="319.3035" y="17818.82" v="84652" z="1" s="M+H+1" />
          <p rt="12.820" x="320.3059" y="2347.35" v="10497" z="1" s="M+H+2" />
        </MSPeaks>
      </Spectrum>
    </Compound>
    <Compound algo="FindByMolecularFeature">
      <Location m="593.3789" rt="12.847" y="133528" v="1206650" />
      <Spectrum type="MFE" cpdAlgo="FindByMolecularFeature">
        <MSDetails p="+" />
        <Device type="TimeOfFlight" />
        <MSPeaks>
          <p rt="12.847" x="594.3861" y="133528.13" v="850277" z="1" s="M+H" />
          <p rt="12.845" x="595.3891" y="46032.41" v="293617" z="1" s="M+H+1" />
          <p rt="12.848" x="596.3914" y="8992.28" v="56434" z="1" s="M+H+2" />
          <p rt="12.836" x="597.3924" y="1031.47" v="6321" z="1" s="M+H+3" />
        </MSPeaks>
      </Spectrum>
    </Compound>
    <Compound algo="FindByMolecularFeature">
      <Location m="234.1983" rt="13.259" y="64753" v="550260" />
      <Spectrum type="MFE" cpdAlgo="FindByMolecularFeature">
        <MSDetails p="+" />
        <Device type="TimeOfFlight" />
        <MSPeaks>
          <p rt="13.259" x="235.2055" y="64753.01" v="459926" z="1" s="M+H" />
          <p rt="13.259" x="236.2090" y="12080.47" v="80758" z="1" s="M+H+1" />
          <p rt="13.260" x="237.2143" y="1509.94" v="9576" z="1" s="M+H+2" />
        </MSPeaks>
      </Spectrum>
    </Compound>
    <Compound algo="FindByMolecularFeature">
      <Location m="252.2088" rt="13.259" y="137433" v="1126876" />
      <Spectrum type="MFE" cpdAlgo="FindByMolecularFeature">
        <MSDetails p="+" />
        <Device type="TimeOfFlight" />
        <MSPeaks>
          <p rt="13.258" x="253.2161" y="137432.91" v="952924" z="1" s="M+H" />
          <p rt="13.262" x="254.2195" y="22028.50" v="152440" z="1" s="M+H+1" />
          <p rt="13.263" x="255.2221" y="3192.56" v="21513" z="1" s="M+H+2" />
        </MSPeaks>
      </Spectrum>
    </Compound>
    <Compound algo="FindByMolecularFeature">
      <Location m="456.2147" rt="13.491" y="60010" v="692947" />
      <Spectrum type="MFE" cpdAlgo="FindByMolecularFeature">
        <MSDetails p="+" />
        <Device type="TimeOfFlight" />
        <MSPeaks>
          <p rt="13.491" x="457.2220" y="60010.01" v="509673" z="1" s="M+H" />
          <p rt="13.492" x="458.2254" y="17897.70" v="149170" z="1" s="M+H+1" />
          <p rt="13.489" x="459.2285" y="3922.25" v="30671" z="1" s="M+H+2" />
          <p rt="13.499" x="460.2341" y="439.05" v="3433" z="1" s="M+H+3" />
        </MSPeaks>
      </Spectrum>
    </Compound>
    <Compound algo="FindByMolecularFeature">
      <Location m="491.2522" rt="13.497" y="217483" v="2150533" />
      <Spectrum type="MFE" cpdAlgo="FindByMolecularFeature">
        <MSDetails p="+" />
        <Device type="TimeOfFlight" />
        <MSPeaks>
          <p rt="13.497" x="492.2595" y="217483.25" v="1597111" z="1" s="M+H" />
          <p rt="13.496" x="493.2625" y="60966.76" v="449184" z="1" s="M+H+1" />
          <p rt="13.495" x="494.2652" y="12579.19" v="89879" z="1" s="M+H+2" />
          <p rt="13.495" x="495.2692" y="2038.50" v="14359" z="1" s="M+H+3" />
        </MSPeaks>
      </Spectrum>
    </Compound>
    <Compound algo="FindByMolecularFeature">
      <Location m="496.2070" rt="13.497" y="58762" v="605383" />
      <Spectrum type="MFE" cpdAlgo="FindByMolecularFeature">
        <MSDetails p="+" />
        <Device type="TimeOfFlight" />
        <MSPeaks>
          <p rt="13.466" x="249.1096" y="1149.07" v="5496" z="2" s="M+2H" />
          <p rt="13.497" x="497.2143" y="58761.60" v="435659" z="1" s="M+H" />
          <p rt="13.495" x="498.2180" y="17663.41" v="128796" z="1" s="M+H+1" />
          <p rt="13.501" x="499.2194" y="3886.67" v="28219" z="1" s="M+H+2" />
          <p rt="13.545" x="500.2229" y="846.15" v="7212" z="1" s="M+H+3" />
        </MSPeaks>
      </Spectrum>
    </Compound>
    <Compound algo="FindByMolecularFeature">
      <Location m="190.1355" rt="13.511" y="66210" v="697403" />
      <Spectrum type="MFE" cpdAlgo="FindByMolecularFeature">
        <MSDetails p="+" />
        <Device type="TimeOfFlight" />
        <MSPeaks>
          <p rt="13.510" x="191.1428" y="66209.72" v="598696" z="1" s="M+H" />
          <p rt="13.514" x="192.1460" y="11253.72" v="98707" z="1" s="M+H+1" />
        </MSPeaks>
      </Spectrum>
    </Compound>
    <Compound algo="FindByMolecularFeature">
      <Location m="563.2263" rt="13.512" y="69384" v="1583339" />
      <Spectrum type="MFE" cpdAlgo="FindByMolecularFeature">
        <MSDetails p="+" />
        <Device type="TimeOfFlight" />
        <MSPeaks>
          <p rt="13.510" x="564.2335" y="69384.34" v="750764" z="1" s="M+H" />
          <p rt="13.510" x="565.2370" y="18010.39" v="188287" z="1" s="M+H+1" />
          <p rt="13.514" x="566.2314" y="45473.55" v="426982" z="1" s="M+H+2" />
          <p rt="13.514" x="567.2344" y="11832.69" v="122878" z="1" s="M+H+3" />
          <p rt="13.510" x="568.2303" y="8522.00" v="94427" z="1" s="M+H+4" />
        </MSPeaks>
      </Spectrum>
    </Compound>
    <Compound algo="FindByMolecularFeature">
      <Location m="444.2050" rt="13.702" y="196136" v="2078326" />
      <Spectrum type="MFE" cpdAlgo="FindByMolecularFeature">
        <MSDetails p="+" />
        <Device type="TimeOfFlight" />
        <MSPeaks>
          <p rt="13.702" x="445.2123" y="196136.22" v="1531380" z="1" s="M+H" />
          <p rt="13.703" x="446.2153" y="58986.73" v="455000" z="1" s="M+H+1" />
          <p rt="13.703" x="447.2182" y="10543.91" v="81024" z="1" s="M+H+2" />
          <p rt="13.687" x="448.2209" y="1457.89" v="10923" z="1" s="M+H+3" />
        </MSPeaks>
      </Spectrum>
    </Compound>
    <Compound algo="FindByMolecularFeature">
      <Location m="466.1867" rt="13.707" y="70645" v="778357" />
      <Spectrum type="MFE" cpdAlgo="FindByMolecularFeature">
        <MSDetails p="+" />
        <Device type="TimeOfFlight" />
        <MSPeaks>
          <p rt="13.707" x="467.1940" y="70645.08" v="568809" z="1" s="M+H" />
          <p rt="13.707" x="468.1982" y="22205.58" v="179119" z="1" s="M+H+1" />
          <p rt="13.711" x="469.2020" y="3901.19" v="30428" z="1" s="M+H+2" />
        </MSPeaks>
      </Spectrum>
    </Compound>
    <Compound algo="FindByMolecularFeature">
      <Location m="303.2925" rt="13.718" y="52829" v="414849" />
      <Spectrum type="MFE" cpdAlgo="FindByMolecularFeature">
        <MSDetails p="+" />
        <Device type="TimeOfFlight" />
        <MSPeaks>
          <p rt="13.718" x="304.2998" y="52829.00" v="333265" z="1" s="M+H" />
          <p rt="13.720" x="305.3030" y="11522.42" v="75983" z="1" s="M+H+1" />
          <p rt="13.704" x="306.3064" y="1342.53" v="5601" z="1" s="M+H+2" />
        </MSPeaks>
      </Spectrum>
    </Compound>
    <Compound algo="FindByMolecularFeature">
      <Location m="278.2247" rt="13.765" y="350171" v="3116572" />
      <Spectrum type="MFE" cpdAlgo="FindByMolecularFeature">
        <MSDetails p="+" />
        <Device type="TimeOfFlight" />
        <MSPeaks>
          <p rt="13.764" x="279.2320" y="350171.44" v="2546864" z="1" s="M+H" />
          <p rt="13.767" x="280.2352" y="71630.05" v="524616" z="1" s="M+H+1" />
          <p rt="13.764" x="281.2426" y="5442.40" v="37864" z="1" s="M+H+2" />
          <p rt="13.749" x="282.2477" y="929.27" v="7229" z="1" s="M+H+3" />
        </MSPeaks>
      </Spectrum>
    </Compound>
    <Compound algo="FindByMolecularFeature">
      <Location m="336.2278" rt="13.769" y="95864" v="841059" />
      <Spectrum type="MFE" cpdAlgo="FindByMolecularFeature">
        <MSDetails p="+" />
        <Device type="TimeOfFlight" />
        <MSPeaks>
          <p rt="13.768" x="337.2350" y="95863.98" v="681377" z="1" s="M+H" />
          <p rt="13.772" x="338.2385" y="19693.60" v="141295" z="1" s="M+H+1" />
          <p rt="13.764" x="339.2428" y="2574.44" v="18387" z="1" s="M+H+2" />
        </MSPeaks>
      </Spectrum>
    </Compound>
    <Compound algo="FindByMolecularFeature">
      <Location m="296.2351" rt="13.770" y="114923" v="1129080" />
      <Spectrum type="MFE" cpdAlgo="FindByMolecularFeature">
        <MSDetails p="+" />
        <Device type="TimeOfFlight" />
        <MSPeaks>
          <p rt="13.771" x="297.2423" y="114922.76" v="917608" z="1" s="M+H" />
          <p rt="13.767" x="298.2456" y="23082.89" v="187979" z="1" s="M+H+1" />
          <p rt="13.782" x="299.2475" y="3110.30" v="23493" z="1" s="M+H+2" />
        </MSPeaks>
      </Spectrum>
    </Compound>
    <Compound algo="FindByMolecularFeature">
      <Location m="350.2458" rt="13.779" y="72163" v="746560" />
      <Spectrum type="MFE" cpdAlgo="FindByMolecularFeature">
        <MSDetails p="+" />
        <Device type="TimeOfFlight" />
        <MSPeaks>
          <p rt="13.780" x="351.2531" y="72162.98" v="592766" z="1" s="M+H" />
          <p rt="13.777" x="352.2563" y="14870.29" v="120145" z="1" s="M+H+1" />
          <p rt="13.773" x="353.2643" y="4700.94" v="33649" z="1" s="M+H+2" />
        </MSPeaks>
      </Spectrum>
    </Compound>
    <Compound algo="FindByMolecularFeature">
      <Location m="414.2045" rt="13.825" y="150134" v="1498303" />
      <Spectrum type="MFE" cpdAlgo="FindByMolecularFeature">
        <MSDetails p="+" />
        <Device type="TimeOfFlight" />
        <MSPeaks>
          <p rt="13.825" x="415.2117" y="150133.83" v="1137720" z="1" s="M+H" />
          <p rt="13.825" x="416.2149" y="39104.82" v="298652" z="1" s="M+H+1" />
          <p rt="13.831" x="417.2201" y="7948.57" v="61931" z="1" s="M+H+2" />
        </MSPeaks>
      </Spectrum>
    </Compound>
    <Compound algo="FindByMolecularFeature">
      <Location m="371.0216" rt="13.836" y="95531" v="1315675" />
      <Spectrum type="MFE" cpdAlgo="FindByMolecularFeature">
        <MSDetails p="+" />
        <Device type="TimeOfFlight" />
        <MSPeaks>
          <p rt="13.836" x="372.0289" y="95530.55" v="670487" z="1" s="M+H" />
          <p rt="13.836" x="373.0321" y="13184.65" v="91253" z="1" s="M+H+1" />
          <p rt="13.838" x="374.0261" y="58647.72" v="411465" z="1" s="M+H+2" />
          <p rt="13.831" x="375.0290" y="9445.09" v="64796" z="1" s="M+H+3" />
          <p rt="13.837" x="376.0234" y="9851.66" v="69002" z="1" s="M+H+4" />
          <p rt="13.834" x="377.0259" y="1283.33" v="8672" z="1" s="M+H+5" />
        </MSPeaks>
      </Spectrum>
    </Compound>
    <Compound algo="FindByMolecularFeature">
      <Location m="294.2197" rt="13.838" y="329974" v="4018005" />
      <Spectrum type="MFE" cpdAlgo="FindByMolecularFeature">
        <MSDetails p="+" />
        <Device type="TimeOfFlight" />
        <MSPeaks>
          <p rt="13.839" x="295.2270" y="329974.38" v="3391222" z="1" s="M+H" />
          <p rt="13.835" x="296.2301" y="62052.00" v="626783" z="1" s="M+H+1" />
        </MSPeaks>
      </Spectrum>
    </Compound>
    <Compound algo="FindByMolecularFeature">
      <Location m="417.2157" rt="13.864" y="447757" v="4517220" />
      <Spectrum type="MFE" cpdAlgo="FindByMolecularFeature">
        <MSDetails p="+" />
        <Device type="TimeOfFlight" />
        <MSPeaks>
          <p rt="13.865" x="418.2230" y="447756.56" v="3461620" z="1" s="M+H" />
          <p rt="13.864" x="419.2260" y="114210.32" v="883945" z="1" s="M+H+1" />
          <p rt="13.862" x="420.2286" y="19044.62" v="147390" z="1" s="M+H+2" />
          <p rt="13.861" x="421.2317" y="2991.56" v="22366" z="1" s="M+H+3" />
          <p rt="13.845" x="422.2332" y="253.96" v="1899" z="1" s="M+H+4" />
        </MSPeaks>
      </Spectrum>
    </Compound>
    <Compound algo="FindByMolecularFeature">
      <Location m="422.1704" rt="13.865" y="59631" v="575309" />
      <Spectrum type="MFE" cpdAlgo="FindByMolecularFeature">
        <MSDetails p="+" />
        <Device type="TimeOfFlight" />
        <MSPeaks>
          <p rt="13.865" x="423.1777" y="59631.17" v="434758" z="1" s="M+H" />
          <p rt="13.866" x="424.1813" y="15186.22" v="108754" z="1" s="M+H+1" />
          <p rt="13.876" x="425.1854" y="4023.82" v="31797" z="1" s="M+H+2" />
        </MSPeaks>
      </Spectrum>
    </Compound>
    <Compound algo="FindByMolecularFeature">
      <Location m="296.2349" rt="14.047" y="63669" v="698387" />
      <Spectrum type="MFE" cpdAlgo="FindByMolecularFeature">
        <MSDetails p="+" />
        <Device type="TimeOfFlight" />
        <MSPeaks>
          <p rt="14.046" x="297.2422" y="63668.53" v="562742" z="1" s="M+H" />
          <p rt="14.054" x="298.2454" y="13192.06" v="127561" z="1" s="M+H+1" />
          <p rt="14.014" x="299.2505" y="1570.34" v="8083" z="1" s="M+H+2" />
        </MSPeaks>
      </Spectrum>
    </Compound>
    <Compound algo="FindByMolecularFeature">
      <Location m="234.0285" rt="14.072" y="165602" v="1770640" />
      <Spectrum type="MFE" cpdAlgo="FindByMolecularFeature">
        <MSDetails p="+" />
        <Device type="TimeOfFlight" />
        <MSPeaks>
          <p rt="14.072" x="235.0358" y="165601.97" v="1421355" z="1" s="M+H" />
          <p rt="14.075" x="236.0386" y="23633.13" v="202404" z="1" s="M+H+1" />
          <p rt="14.069" x="237.0323" y="15206.70" v="128171" z="1" s="M+H+2" />
          <p rt="14.078" x="238.0352" y="2240.95" v="18710" z="1" s="M+H+3" />
        </MSPeaks>
      </Spectrum>
    </Compound>
    <Compound algo="FindByMolecularFeature">
      <Location m="161.0302" rt="14.073" y="478845" v="4903487" />
      <Spectrum type="MFE" cpdAlgo="FindByMolecularFeature">
        <MSDetails p="+" />
        <Device type="TimeOfFlight" />
        <MSPeaks>
          <p rt="14.073" x="162.0374" y="478845.00" v="4262228" z="1" s="M+H" />
          <p rt="14.071" x="163.0401" y="48086.51" v="426878" z="1" s="M+H+1" />
          <p rt="14.075" x="164.0336" y="21868.06" v="193573" z="1" s="M+H+2" />
          <p rt="14.062" x="165.0365" y="2423.49" v="20808" z="1" s="M+H+3" />
        </MSPeaks>
      </Spectrum>
    </Compound>
    <Compound algo="FindByMolecularFeature">
      <Location m="352.2614" rt="14.115" y="102646" v="1033537" />
      <Spectrum type="MFE" cpdAlgo="FindByMolecularFeature">
        <MSDetails p="+" />
        <Device type="TimeOfFlight" />
        <MSPeaks>
          <p rt="14.115" x="353.2686" y="102646.24" v="816623" z="1" s="M+H" />
          <p rt="14.115" x="354.2715" y="24244.55" v="196094" z="1" s="M+H+1" />
          <p rt="14.123" x="355.2766" y="3746.85" v="20821" z="1" s="M+H+2" />
        </MSPeaks>
      </Spectrum>
    </Compound>
    <Compound algo="FindByMolecularFeature">
      <Location m="173.0475" rt="14.135" y="84599" v="799346" />
      <Spectrum type="MFE" cpdAlgo="FindByMolecularFeature">
        <MSDetails p="+" />
        <Device type="TimeOfFlight" />
        <MSPeaks>
          <p rt="14.135" x="174.0548" y="84598.93" v="717951" z="1" s="M+H" />
          <p rt="14.135" x="175.0584" y="8858.91" v="74837" z="1" s="M+H+1" />
          <p rt="14.125" x="176.0661" y="1029.29" v="6559" z="1" s="M+H+2" />
        </MSPeaks>
      </Spectrum>
    </Compound>
    <Compound algo="FindByMolecularFeature">
      <Location m="294.2196" rt="14.173" y="184610" v="1936964" />
      <Spectrum type="MFE" cpdAlgo="FindByMolecularFeature">
        <MSDetails p="+" />
        <Device type="TimeOfFlight" />
        <MSPeaks>
          <p rt="14.173" x="295.2268" y="184610.39" v="1598821" z="1" s="M+H" />
          <p rt="14.176" x="296.2301" y="36063.65" v="338143" z="1" s="M+H+1" />
        </MSPeaks>
      </Spectrum>
    </Compound>
    <Compound algo="FindByMolecularFeature">
      <Location m="290.1882" rt="14.276" y="63958" v="797937" />
      <Spectrum type="MFE" cpdAlgo="FindByMolecularFeature">
        <MSDetails p="+" />
        <Device type="TimeOfFlight" />
        <MSPeaks>
          <p rt="14.277" x="291.1955" y="63958.43" v="675755" z="1" s="M+H" />
          <p rt="14.272" x="292.1990" y="12906.42" v="122182" z="1" s="M+H+1" />
        </MSPeaks>
      </Spectrum>
    </Compound>
    <Compound algo="FindByMolecularFeature">
      <Location m="352.2615" rt="14.340" y="145501" v="1662371" />
      <Spectrum type="MFE" cpdAlgo="FindByMolecularFeature">
        <MSDetails p="+" />
        <Device type="TimeOfFlight" />
        <MSPeaks>
          <p rt="14.342" x="353.2688" y="145500.58" v="1353271" z="1" s="M+H" />
          <p rt="14.337" x="354.2718" y="31060.10" v="281565" z="1" s="M+H+1" />
          <p rt="14.328" x="355.2744" y="4394.41" v="27535" z="1" s="M+H+2" />
        </MSPeaks>
      </Spectrum>
    </Compound>
    <Compound algo="FindByMolecularFeature">
      <Location m="248.1776" rt="14.480" y="77346" v="692311" />
      <Spectrum type="MFE" cpdAlgo="FindByMolecularFeature">
        <MSDetails p="+" />
        <Device type="TimeOfFlight" />
        <MSPeaks>
          <p rt="14.480" x="249.1849" y="77345.63" v="594159" z="1" s="M+H" />
          <p rt="14.480" x="250.1878" y="12810.27" v="98152" z="1" s="M+H+1" />
        </MSPeaks>
      </Spectrum>
    </Compound>
    <Compound algo="FindByMolecularFeature">
      <Location m="492.2738" rt="14.712" y="100100" v="1324983" />
      <Spectrum type="MFE" cpdAlgo="FindByMolecularFeature">
        <MSDetails p="+" />
        <Device type="TimeOfFlight" />
        <MSPeaks>
          <p rt="14.711" x="493.2810" y="100099.75" v="931970" z="1" s="M+H" />
          <p rt="14.712" x="494.2844" y="31230.69" v="290662" z="1" s="M+H+1" />
          <p rt="14.718" x="495.2875" y="6056.08" v="52966" z="1" s="M+H+2" />
          <p rt="14.719" x="496.2916" y="813.62" v="7116" z="1" s="M+H+3" />
          <p rt="14.708" x="985.5527" y="2314.78" v="14040" z="1" s="2M+H" />
          <p rt="14.721" x="986.5563" y="1311.55" v="7094" z="1" s="2M+H+1" />
        </MSPeaks>
      </Spectrum>
    </Compound>
    <Compound algo="FindByMolecularFeature">
      <Location m="352.2615" rt="14.784" y="95862" v="708799" />
      <Spectrum type="MFE" cpdAlgo="FindByMolecularFeature">
        <MSDetails p="+" />
        <Device type="TimeOfFlight" />
        <MSPeaks>
          <p rt="14.784" x="353.2688" y="95862.37" v="600887" z="1" s="M+H" />
          <p rt="14.783" x="354.2725" y="17216.22" v="107912" z="1" s="M+H+1" />
        </MSPeaks>
      </Spectrum>
    </Compound>
    <Compound algo="FindByMolecularFeature">
      <Location m="670.4712" rt="14.789" y="59242" v="397259" />
      <Spectrum type="MFE" cpdAlgo="FindByMolecularFeature">
        <MSDetails p="+" />
        <Device type="TimeOfFlight" />
        <MSPeaks>
          <p rt="14.776" x="336.2469" y="2950.31" v="12725" z="2" s="M+2H" />
          <p rt="14.792" x="336.7452" y="1150.87" v="3473" z="2" s="M+2H+1" />
          <p rt="14.792" x="337.2352" y="59241.70" v="324223" z="2" s="M+2H+2" />
          <p rt="14.789" x="671.4758" y="8448.77" v="38410" z="1" s="M+H" />
          <p rt="14.788" x="672.4797" y="3320.09" v="16032" z="1" s="M+H+1" />
          <p rt="14.782" x="673.4805" y="921.03" v="2396" z="1" s="M+H+2" />
        </MSPeaks>
      </Spectrum>
    </Compound>
    <Compound algo="FindByMolecularFeature">
      <Location m="338.2434" rt="14.791" y="96063" v="717683" />
      <Spectrum type="MFE" cpdAlgo="FindByMolecularFeature">
        <MSDetails p="+" />
        <Device type="TimeOfFlight" />
        <MSPeaks>
          <p rt="14.791" x="339.2507" y="96063.22" v="574750" z="1" s="M+H" />
          <p rt="14.792" x="340.2548" y="20444.91" v="118468" z="1" s="M+H+1" />
          <p rt="14.792" x="341.2533" y="3621.38" v="24464" z="1" s="M+H+2" />
        </MSPeaks>
      </Spectrum>
    </Compound>
    <Compound algo="FindByMolecularFeature">
      <Location m="262.2295" rt="14.796" y="84277" v="726438" />
      <Spectrum type="MFE" cpdAlgo="FindByMolecularFeature">
        <MSDetails p="+" />
        <Device type="TimeOfFlight" />
        <MSPeaks>
          <p rt="14.796" x="263.2368" y="84277.34" v="597855" z="1" s="M+H" />
          <p rt="14.795" x="264.2398" y="16762.42" v="117616" z="1" s="M+H+1" />
          <p rt="14.808" x="265.2455" y="1636.83" v="10967" z="1" s="M+H+2" />
        </MSPeaks>
      </Spectrum>
    </Compound>
    <Compound algo="FindByMolecularFeature">
      <Location m="280.2404" rt="14.797" y="269133" v="2473110" />
      <Spectrum type="MFE" cpdAlgo="FindByMolecularFeature">
        <MSDetails p="+" />
        <Device type="TimeOfFlight" />
        <MSPeaks>
          <p rt="14.798" x="281.2477" y="269133.19" v="2046599" z="1" s="M+H" />
          <p rt="14.796" x="282.2509" y="50204.00" v="388777" z="1" s="M+H+1" />
          <p rt="14.803" x="283.2576" y="5128.08" v="37734" z="1" s="M+H+2" />
        </MSPeaks>
      </Spectrum>
    </Compound>
    <Compound algo="FindByMolecularFeature">
      <Location m="298.2507" rt="14.799" y="58749" v="542664" />
      <Spectrum type="MFE" cpdAlgo="FindByMolecularFeature">
        <MSDetails p="+" />
        <Device type="TimeOfFlight" />
        <MSPeaks>
          <p rt="14.799" x="299.2580" y="58749.48" v="438214" z="1" s="M+H" />
          <p rt="14.798" x="300.2615" y="11728.88" v="91931" z="1" s="M+H+1" />
          <p rt="14.801" x="301.2641" y="1992.52" v="12519" z="1" s="M+H+2" />
        </MSPeaks>
      </Spectrum>
    </Compound>
    <Compound algo="FindByMolecularFeature">
      <Location m="519.2468" rt="14.849" y="73692" v="672974" />
      <Spectrum type="MFE" cpdAlgo="FindByMolecularFeature">
        <MSDetails p="+" />
        <Device type="TimeOfFlight" />
        <MSPeaks>
          <p rt="14.848" x="520.2541" y="73692.36" v="484377" z="1" s="M+H" />
          <p rt="14.849" x="521.2576" y="22518.98" v="148718" z="1" s="M+H+1" />
          <p rt="14.853" x="522.2599" y="5181.92" v="33300" z="1" s="M+H+2" />
          <p rt="14.864" x="523.2668" y="1045.71" v="6579" z="1" s="M+H+3" />
        </MSPeaks>
      </Spectrum>
    </Compound>
    <Compound algo="FindByMolecularFeature">
      <Location m="477.2856" rt="14.862" y="70916" v="639809" />
      <Spectrum type="MFE" cpdAlgo="FindByMolecularFeature">
        <MSDetails p="+" />
        <Device type="TimeOfFlight" />
        <MSPeaks>
          <p rt="14.863" x="478.2929" y="70916.18" v="483319" z="1" s="M+H" />
          <p rt="14.861" x="479.2966" y="19124.65" v="131924" z="1" s="M+H+1" />
          <p rt="14.860" x="480.3006" y="3846.33" v="24566" z="1" s="M+H+2" />
        </MSPeaks>
      </Spectrum>
    </Compound>
    <Compound algo="FindByMolecularFeature">
      <Location m="524.0443" rt="14.863" y="54992" v="631791" />
      <Spectrum type="MFE" cpdAlgo="FindByMolecularFeature">
        <MSDetails p="+" />
        <Device type="TimeOfFlight" />
        <MSPeaks>
          <p rt="14.864" x="525.0516" y="54992.02" v="408792" z="1" s="M+H" />
          <p rt="14.862" x="526.0545" y="15827.89" v="116708" z="1" s="M+H+1" />
          <p rt="14.864" x="527.0500" y="11409.48" v="85072" z="1" s="M+H+2" />
          <p rt="14.858" x="528.0519" y="2985.14" v="21219" z="1" s="M+H+3" />
        </MSPeaks>
      </Spectrum>
    </Compound>
    <Compound algo="FindByMolecularFeature">
      <Location m="161.0299" rt="14.865" y="117434" v="999066" />
      <Spectrum type="MFE" cpdAlgo="FindByMolecularFeature">
        <MSDetails p="+" />
        <Device type="TimeOfFlight" />
        <MSPeaks>
          <p rt="14.865" x="162.0371" y="117433.70" v="862440" z="1" s="M+H" />
          <p rt="14.869" x="163.0401" y="12091.70" v="92488" z="1" s="M+H+1" />
          <p rt="14.861" x="164.0334" y="5827.82" v="40039" z="1" s="M+H+2" />
          <p rt="14.864" x="165.0358" y="596.65" v="4099" z="1" s="M+H+3" />
        </MSPeaks>
      </Spectrum>
    </Compound>
    <Compound algo="FindByMolecularFeature">
      <Location m="411.0535" rt="14.865" y="119493" v="1272169" />
      <Spectrum type="MFE" cpdAlgo="FindByMolecularFeature">
        <MSDetails p="+" />
        <Device type="TimeOfFlight" />
        <MSPeaks>
          <p rt="14.865" x="412.0608" y="119493.44" v="896876" z="1" s="M+H" />
          <p rt="14.866" x="413.0635" y="29746.62" v="221876" z="1" s="M+H+1" />
          <p rt="14.866" x="414.0584" y="16868.38" v="125862" z="1" s="M+H+2" />
          <p rt="14.868" x="415.0601" y="3784.70" v="27555" z="1" s="M+H+3" />
        </MSPeaks>
      </Spectrum>
    </Compound>
    <Compound algo="FindByMolecularFeature">
      <Location m="503.2057" rt="14.881" y="274007" v="5936622" />
      <Spectrum type="MFE" cpdAlgo="FindByMolecularFeature">
        <MSDetails p="+" />
        <Device type="TimeOfFlight" />
        <MSPeaks>
          <p rt="14.882" x="504.2130" y="274007.41" v="2771426" z="1" s="M+H" />
          <p rt="14.882" x="505.2159" y="63403.71" v="643443" z="1" s="M+H+1" />
          <p rt="14.881" x="506.2105" y="176589.98" v="1782615" z="1" s="M+H+2" />
          <p rt="14.880" x="507.2134" y="41310.35" v="419842" z="1" s="M+H+3" />
          <p rt="14.880" x="508.2087" y="31511.63" v="319297" z="1" s="M+H+4" />
        </MSPeaks>
      </Spectrum>
    </Compound>
    <Compound algo="FindByMolecularFeature">
      <Location m="350.2460" rt="14.989" y="307101" v="2581911" />
      <Spectrum type="MFE" cpdAlgo="FindByMolecularFeature">
        <MSDetails p="+" />
        <Device type="TimeOfFlight" />
        <MSPeaks>
          <p rt="14.990" x="351.2533" y="307101.19" v="2112060" z="1" s="M+H" />
          <p rt="14.989" x="352.2562" y="69363.47" v="469851" z="1" s="M+H+1" />
        </MSPeaks>
      </Spectrum>
    </Compound>
    <Compound algo="FindByMolecularFeature">
      <Location m="390.2381" rt="14.991" y="67135" v="595744" />
      <Spectrum type="MFE" cpdAlgo="FindByMolecularFeature">
        <MSDetails p="+" />
        <Device type="TimeOfFlight" />
        <MSPeaks>
          <p rt="14.991" x="391.2453" y="67135.30" v="480857" z="1" s="M+H" />
          <p rt="14.993" x="392.2490" y="16227.14" v="114888" z="1" s="M+H+1" />
        </MSPeaks>
      </Spectrum>
    </Compound>
    <Compound algo="FindByMolecularFeature">
      <Location m="352.2613" rt="14.993" y="156979" v="1503848" />
      <Spectrum type="MFE" cpdAlgo="FindByMolecularFeature">
        <MSDetails p="+" />
        <Device type="TimeOfFlight" />
        <MSPeaks>
          <p rt="14.992" x="353.2686" y="156979.33" v="1257840" z="1" s="M+H" />
          <p rt="14.994" x="354.2718" y="30702.14" v="246009" z="1" s="M+H+1" />
        </MSPeaks>
      </Spectrum>
    </Compound>
    <Compound algo="FindByMolecularFeature">
      <Location m="352.2611" rt="15.128" y="134143" v="1546827" />
      <Spectrum type="MFE" cpdAlgo="FindByMolecularFeature">
        <MSDetails p="+" />
        <Device type="TimeOfFlight" />
        <MSPeaks>
          <p rt="15.128" x="353.2683" y="134143.33" v="1331038" z="1" s="M+H" />
          <p rt="15.126" x="354.2719" y="22312.74" v="215789" z="1" s="M+H+1" />
        </MSPeaks>
      </Spectrum>
    </Compound>
    <Compound algo="FindByMolecularFeature">
      <Location m="401.3508" rt="15.182" y="152648" v="1054181" />
      <Spectrum type="MFE" cpdAlgo="FindByMolecularFeature">
        <MSDetails p="+" />
        <Device type="TimeOfFlight" />
        <MSPeaks>
          <p rt="15.182" x="402.3581" y="152647.55" v="812448" z="1" s="M+H" />
          <p rt="15.185" x="403.3610" y="40155.51" v="207023" z="1" s="M+H+1" />
          <p rt="15.181" x="404.3631" y="6830.75" v="32754" z="1" s="M+H+2" />
          <p rt="15.171" x="405.3641" y="407.94" v="1956" z="1" s="M+H+3" />
        </MSPeaks>
      </Spectrum>
    </Compound>
    <Compound algo="FindByMolecularFeature">
      <Location m="477.2863" rt="15.192" y="430830" v="3777165" />
      <Spectrum type="MFE" cpdAlgo="FindByMolecularFeature">
        <MSDetails p="+" />
        <Device type="TimeOfFlight" />
        <MSPeaks>
          <p rt="15.192" x="478.2936" y="430829.66" v="2878715" z="1" s="M+H" />
          <p rt="15.193" x="479.2965" y="108449.09" v="743274" z="1" s="M+H+1" />
          <p rt="15.194" x="480.2995" y="18731.55" v="129003" z="1" s="M+H+2" />
          <p rt="15.186" x="955.5779" y="2447.14" v="9249" z="1" s="2M+H" />
          <p rt="15.189" x="956.5792" y="1489.99" v="3837" z="1" s="2M+H+1" />
        </MSPeaks>
      </Spectrum>
    </Compound>
    <Compound algo="FindByMolecularFeature">
      <Location m="381.2885" rt="15.199" y="92544" v="862405" />
      <Spectrum type="MFE" cpdAlgo="FindByMolecularFeature">
        <MSDetails p="+" />
        <Device type="TimeOfFlight" />
        <MSPeaks>
          <p rt="15.199" x="382.2958" y="92544.32" v="661644" z="1" s="M+H" />
          <p rt="15.199" x="383.2989" y="23306.43" v="169516" z="1" s="M+H+1" />
          <p rt="15.200" x="384.3023" y="4406.45" v="31245" z="1" s="M+H+2" />
        </MSPeaks>
      </Spectrum>
    </Compound>
    <Compound algo="FindByMolecularFeature">
      <Location m="276.2095" rt="15.218" y="1233934" v="15736339" />
      <Spectrum type="MFE" cpdAlgo="FindByMolecularFeature">
        <MSDetails p="+" />
        <Device type="TimeOfFlight" />
        <MSPeaks>
          <p rt="15.218" x="277.2168" y="1233933.63" v="12774670" z="1" s="M+H" />
          <p rt="15.217" x="278.2199" y="247805.31" v="2565475" z="1" s="M+H+1" />
          <p rt="15.226" x="553.4252" y="17394.93" v="131094" z="1" s="2M+H" />
          <p rt="15.227" x="554.4283" y="7342.13" v="55592" z="1" s="2M+H+1" />
          <p rt="15.215" x="555.4303" y="1820.30" v="11412" z="1" s="2M+H+2" />
        </MSPeaks>
      </Spectrum>
    </Compound>
    <Compound algo="FindByMolecularFeature">
      <Location m="338.2433" rt="15.234" y="126823" v="1163614" />
      <Spectrum type="MFE" cpdAlgo="FindByMolecularFeature">
        <MSDetails p="+" />
        <Device type="TimeOfFlight" />
        <MSPeaks>
          <p rt="15.235" x="339.2506" y="126823.16" v="935352" z="1" s="M+H" />
          <p rt="15.233" x="340.2544" y="24666.76" v="180834" z="1" s="M+H+1" />
          <p rt="15.225" x="341.2538" y="5508.74" v="47429" z="1" s="M+H+2" />
        </MSPeaks>
      </Spectrum>
    </Compound>
    <Compound algo="FindByMolecularFeature">
      <Location m="685.4337" rt="15.236" y="54490" v="621476" />
      <Spectrum type="MFE" cpdAlgo="FindByMolecularFeature">
        <MSDetails p="+" />
        <Device type="TimeOfFlight" />
        <MSPeaks>
          <p rt="15.236" x="686.4410" y="54490.02" v="317293" z="1" s="M+H" />
          <p rt="15.236" x="687.4423" y="39530.76" v="229255" z="1" s="M+H+1" />
          <p rt="15.236" x="688.4449" y="13124.82" v="74927" z="1" s="M+H+2" />
        </MSPeaks>
      </Spectrum>
    </Compound>
    <Compound algo="FindByMolecularFeature">
      <Location m="280.2407" rt="15.238" y="503126" v="4583673" />
      <Spectrum type="MFE" cpdAlgo="FindByMolecularFeature">
        <MSDetails p="+" />
        <Device type="TimeOfFlight" />
        <MSPeaks>
          <p rt="15.239" x="141.1270" y="3592.98" v="17050" z="2" s="M+2H" />
          <p rt="15.238" x="281.2480" y="503126.06" v="3716994" z="1" s="M+H" />
          <p rt="15.239" x="282.2509" y="99311.40" v="737812" z="1" s="M+H+1" />
          <p rt="15.219" x="283.2587" y="12233.54" v="99666" z="1" s="M+H+2" />
          <p rt="15.179" x="284.2651" y="1413.60" v="12151" z="1" s="M+H+3" />
        </MSPeaks>
      </Spectrum>
    </Compound>
    <Compound algo="FindByMolecularFeature">
      <Location m="298.2508" rt="15.238" y="120601" v="1065226" />
      <Spectrum type="MFE" cpdAlgo="FindByMolecularFeature">
        <MSDetails p="+" />
        <Device type="TimeOfFlight" />
        <MSPeaks>
          <p rt="15.238" x="299.2580" y="120600.51" v="878823" z="1" s="M+H" />
          <p rt="15.239" x="300.2614" y="22207.16" v="162259" z="1" s="M+H+1" />
          <p rt="15.231" x="301.2638" y="3237.81" v="22322" z="1" s="M+H+2" />
          <p rt="15.229" x="302.2594" y="272.62" v="1822" z="1" s="M+H+3" />
        </MSPeaks>
      </Spectrum>
    </Compound>
    <Compound algo="FindByMolecularFeature">
      <Location m="252.2453" rt="15.240" y="90936" v="833529" />
      <Spectrum type="MFE" cpdAlgo="FindByMolecularFeature">
        <MSDetails p="+" />
        <Device type="TimeOfFlight" />
        <MSPeaks>
          <p rt="15.240" x="253.2526" y="90935.84" v="686092" z="1" s="M+H" />
          <p rt="15.239" x="254.2560" y="17578.55" v="132663" z="1" s="M+H+1" />
          <p rt="15.237" x="255.2604" y="2143.75" v="14775" z="1" s="M+H+2" />
        </MSPeaks>
      </Spectrum>
    </Compound>
    <Compound algo="FindByMolecularFeature">
      <Location m="262.2296" rt="15.240" y="120139" v="1147406" />
      <Spectrum type="MFE" cpdAlgo="FindByMolecularFeature">
        <MSDetails p="+" />
        <Device type="TimeOfFlight" />
        <MSPeaks>
          <p rt="15.240" x="263.2368" y="120139.36" v="935079" z="1" s="M+H" />
          <p rt="15.240" x="264.2402" y="26095.08" v="194634" z="1" s="M+H+1" />
          <p rt="15.249" x="265.2453" y="2137.45" v="17693" z="1" s="M+H+2" />
        </MSPeaks>
      </Spectrum>
    </Compound>
    <Compound algo="FindByMolecularFeature">
      <Location m="278.2246" rt="15.244" y="330234" v="2826297" />
      <Spectrum type="MFE" cpdAlgo="FindByMolecularFeature">
        <MSDetails p="+" />
        <Device type="TimeOfFlight" />
        <MSPeaks>
          <p rt="15.244" x="279.2319" y="330233.78" v="2381241" z="1" s="M+H" />
          <p rt="15.243" x="280.2353" y="64735.56" v="445055" z="1" s="M+H+1" />
        </MSPeaks>
      </Spectrum>
    </Compound>
    <Compound algo="FindByMolecularFeature">
      <Location m="355.2731" rt="15.245" y="57536" v="550421" />
      <Spectrum type="MFE" cpdAlgo="FindByMolecularFeature">
        <MSDetails p="+" />
        <Device type="TimeOfFlight" />
        <MSPeaks>
          <p rt="15.246" x="356.2804" y="57536.49" v="412559" z="1" s="M+H" />
          <p rt="15.246" x="357.2831" y="12907.60" v="118315" z="1" s="M+H+1" />
          <p rt="15.231" x="358.2871" y="2535.06" v="19547" z="1" s="M+H+2" />
        </MSPeaks>
      </Spectrum>
    </Compound>
    <Compound algo="FindByMolecularFeature">
      <Location m="336.2282" rt="15.245" y="333854" v="2864487" />
      <Spectrum type="MFE" cpdAlgo="FindByMolecularFeature">
        <MSDetails p="+" />
        <Device type="TimeOfFlight" />
        <MSPeaks>
          <p rt="15.245" x="337.2355" y="333853.78" v="2387111" z="1" s="M+H" />
          <p rt="15.245" x="338.2387" y="66493.17" v="477375" z="1" s="M+H+1" />
        </MSPeaks>
      </Spectrum>
    </Compound>
    <Compound algo="FindByMolecularFeature">
      <Location m="258.1982" rt="15.245" y="111298" v="1098238" />
      <Spectrum type="MFE" cpdAlgo="FindByMolecularFeature">
        <MSDetails p="+" />
        <Device type="TimeOfFlight" />
        <MSPeaks>
          <p rt="15.246" x="259.2055" y="111298.02" v="925998" z="1" s="M+H" />
          <p rt="15.244" x="260.2088" y="20027.25" v="172240" z="1" s="M+H+1" />
        </MSPeaks>
      </Spectrum>
    </Compound>
    <Compound algo="FindByMolecularFeature">
      <Location m="296.2354" rt="15.247" y="257034" v="2259334" />
      <Spectrum type="MFE" cpdAlgo="FindByMolecularFeature">
        <MSDetails p="+" />
        <Device type="TimeOfFlight" />
        <MSPeaks>
          <p rt="15.247" x="297.2427" y="257034.41" v="1891532" z="1" s="M+H" />
          <p rt="15.244" x="298.2458" y="50746.95" v="367802" z="1" s="M+H+1" />
        </MSPeaks>
      </Spectrum>
    </Compound>
    <Compound algo="FindByMolecularFeature">
      <Location m="314.2458" rt="15.247" y="88792" v="803147" />
      <Spectrum type="MFE" cpdAlgo="FindByMolecularFeature">
        <MSDetails p="+" />
        <Device type="TimeOfFlight" />
        <MSPeaks>
          <p rt="15.246" x="315.2531" y="88791.87" v="667780" z="1" s="M+H" />
          <p rt="15.249" x="316.2563" y="18101.79" v="135367" z="1" s="M+H+1" />
        </MSPeaks>
      </Spectrum>
    </Compound>
    <Compound algo="FindByMolecularFeature">
      <Location m="390.2389" rt="15.251" y="505251" v="5021195" />
      <Spectrum type="MFE" cpdAlgo="FindByMolecularFeature">
        <MSDetails p="+" />
        <Device type="TimeOfFlight" />
        <MSPeaks>
          <p rt="15.253" x="391.2462" y="505250.53" v="3910767" z="1" s="M+H" />
          <p rt="15.253" x="392.2491" y="113972.31" v="875936" z="1" s="M+H+1" />
          <p rt="15.210" x="393.2589" y="27437.36" v="234492" z="1" s="M+H+2" />
        </MSPeaks>
      </Spectrum>
    </Compound>
    <Compound algo="FindByMolecularFeature">
      <Location m="385.2829" rt="15.251" y="78502" v="777415" />
      <Spectrum type="MFE" cpdAlgo="FindByMolecularFeature">
        <MSDetails p="+" />
        <Device type="TimeOfFlight" />
        <MSPeaks>
          <p rt="15.250" x="386.2902" y="78502.30" v="588854" z="1" s="M+H" />
          <p rt="15.254" x="387.2933" y="19605.08" v="154360" z="1" s="M+H+1" />
          <p rt="15.253" x="388.2955" y="3778.61" v="27463" z="1" s="M+H+2" />
          <p rt="15.253" x="389.3010" y="735.47" v="6737" z="1" s="M+H+3" />
        </MSPeaks>
      </Spectrum>
    </Compound>
    <Compound algo="FindByMolecularFeature">
      <Location m="368.2566" rt="15.251" y="228236" v="2116425" />
      <Spectrum type="MFE" cpdAlgo="FindByMolecularFeature">
        <MSDetails p="+" />
        <Device type="TimeOfFlight" />
        <MSPeaks>
          <p rt="15.251" x="369.2638" y="228235.98" v="1660508" z="1" s="M+H" />
          <p rt="15.251" x="370.2672" y="52628.40" v="383607" z="1" s="M+H+1" />
          <p rt="15.256" x="371.2700" y="8910.29" v="67436" z="1" s="M+H+2" />
          <p rt="15.253" x="372.2735" y="688.67" v="4874" z="1" s="M+H+3" />
        </MSPeaks>
      </Spectrum>
    </Compound>
    <Compound algo="FindByMolecularFeature">
      <Location m="350.2465" rt="15.252" y="1576098" v="13816801" />
      <Spectrum type="MFE" cpdAlgo="FindByMolecularFeature">
        <MSDetails p="+" />
        <Device type="TimeOfFlight" />
        <MSPeaks>
          <p rt="15.252" x="351.2537" y="1576098.13" v="11345641" z="1" s="M+H" />
          <p rt="15.251" x="352.2568" y="342820.66" v="2471160" z="1" s="M+H+1" />
        </MSPeaks>
      </Spectrum>
    </Compound>
    <Compound algo="FindByMolecularFeature">
      <Location m="519.3327" rt="15.304" y="78408" v="795485" />
      <Spectrum type="MFE" cpdAlgo="FindByMolecularFeature">
        <MSDetails p="+" />
        <Device type="TimeOfFlight" />
        <MSPeaks>
          <p rt="15.305" x="520.3400" y="78407.81" v="584007" z="1" s="M+H" />
          <p rt="15.303" x="521.3434" y="22836.96" v="164650" z="1" s="M+H+1" />
          <p rt="15.308" x="522.3474" y="4464.69" v="40016" z="1" s="M+H+2" />
          <p rt="15.269" x="523.3499" y="597.15" v="6813" z="1" s="M+H+3" />
        </MSPeaks>
      </Spectrum>
    </Compound>
    <Compound algo="FindByMolecularFeature">
      <Location m="199.1936" rt="15.320" y="60888" v="639152" />
      <Spectrum type="MFE" cpdAlgo="FindByMolecularFeature">
        <MSDetails p="+" />
        <Device type="TimeOfFlight" />
        <MSPeaks>
          <p rt="15.320" x="200.2009" y="60888.42" v="558656" z="1" s="M+H" />
          <p rt="15.321" x="201.2041" y="8076.88" v="75622" z="1" s="M+H+1" />
          <p rt="15.311" x="202.2069" y="832.25" v="4875" z="1" s="M+H+2" />
        </MSPeaks>
      </Spectrum>
    </Compound>
    <Compound algo="FindByMolecularFeature">
      <Location m="292.2041" rt="15.385" y="386409" v="4042280" />
      <Spectrum type="MFE" cpdAlgo="FindByMolecularFeature">
        <MSDetails p="+" />
        <Device type="TimeOfFlight" />
        <MSPeaks>
          <p rt="15.385" x="293.2114" y="386408.84" v="3384323" z="1" s="M+H" />
          <p rt="15.386" x="294.2147" y="74057.94" v="657958" z="1" s="M+H+1" />
        </MSPeaks>
      </Spectrum>
    </Compound>
    <Compound algo="FindByMolecularFeature">
      <Location m="354.2770" rt="15.405" y="112094" v="861929" />
      <Spectrum type="MFE" cpdAlgo="FindByMolecularFeature">
        <MSDetails p="+" />
        <Device type="TimeOfFlight" />
        <MSPeaks>
          <p rt="15.408" x="355.2843" y="112094.03" v="714887" z="1" s="M+H" />
          <p rt="15.395" x="356.2863" y="26011.50" v="147042" z="1" s="M+H+1" />
        </MSPeaks>
      </Spectrum>
    </Compound>
    <Compound algo="FindByMolecularFeature">
      <Location m="276.2094" rt="15.427" y="568359" v="5560823" />
      <Spectrum type="MFE" cpdAlgo="FindByMolecularFeature">
        <MSDetails p="+" />
        <Device type="TimeOfFlight" />
        <MSPeaks>
          <p rt="15.427" x="277.2166" y="568359.19" v="4519824" z="1" s="M+H" />
          <p rt="15.428" x="278.2197" y="117532.39" v="949390" z="1" s="M+H+1" />
          <p rt="15.411" x="553.4248" y="5015.00" v="30043" z="1" s="2M+H" />
          <p rt="15.414" x="554.4276" y="1823.46" v="12470" z="1" s="2M+H+1" />
          <p rt="15.425" x="555.4375" y="1159.26" v="3292" z="1" s="2M+H+2" />
        </MSPeaks>
      </Spectrum>
    </Compound>
    <Compound algo="FindByMolecularFeature">
      <Location m="294.2192" rt="15.450" y="87132" v="769092" />
      <Spectrum type="MFE" cpdAlgo="FindByMolecularFeature">
        <MSDetails p="+" />
        <Device type="TimeOfFlight" />
        <MSPeaks>
          <p rt="15.449" x="295.2265" y="87131.96" v="648887" z="1" s="M+H" />
          <p rt="15.452" x="296.2300" y="16591.23" v="120204" z="1" s="M+H+1" />
        </MSPeaks>
      </Spectrum>
    </Compound>
    <Compound algo="FindByMolecularFeature">
      <Location m="390.2383" rt="15.506" y="50772" v="471486" />
      <Spectrum type="MFE" cpdAlgo="FindByMolecularFeature">
        <MSDetails p="+" />
        <Device type="TimeOfFlight" />
        <MSPeaks>
          <p rt="15.507" x="391.2456" y="50772.34" v="380320" z="1" s="M+H" />
          <p rt="15.504" x="392.2491" y="12170.55" v="91166" z="1" s="M+H+1" />
        </MSPeaks>
      </Spectrum>
    </Compound>
    <Compound algo="FindByMolecularFeature">
      <Location m="357.1943" rt="15.507" y="273659" v="2652346" />
      <Spectrum type="MFE" cpdAlgo="FindByMolecularFeature">
        <MSDetails p="+" />
        <Device type="TimeOfFlight" />
        <MSPeaks>
          <p rt="15.507" x="358.2016" y="273658.66" v="2101214" z="1" s="M+H" />
          <p rt="15.508" x="359.2048" y="63377.43" v="483021" z="1" s="M+H+1" />
          <p rt="15.512" x="360.2079" y="8727.19" v="68111" z="1" s="M+H+2" />
        </MSPeaks>
      </Spectrum>
    </Compound>
    <Compound algo="FindByMolecularFeature">
      <Location m="381.2881" rt="15.514" y="52549" v="546178" />
      <Spectrum type="MFE" cpdAlgo="FindByMolecularFeature">
        <MSDetails p="+" />
        <Device type="TimeOfFlight" />
        <MSPeaks>
          <p rt="15.515" x="382.2954" y="52548.70" v="403803" z="1" s="M+H" />
          <p rt="15.513" x="383.2996" y="13256.76" v="119063" z="1" s="M+H+1" />
          <p rt="15.508" x="384.3046" y="2697.61" v="23312" z="1" s="M+H+2" />
        </MSPeaks>
      </Spectrum>
    </Compound>
    <Compound algo="FindByMolecularFeature">
      <Location m="283.3241" rt="15.539" y="163173" v="2345947" />
      <Spectrum type="MFE" cpdAlgo="FindByMolecularFeature">
        <MSDetails p="+" />
        <Device type="TimeOfFlight" />
        <MSPeaks>
          <p rt="15.538" x="284.3314" y="163173.11" v="1906213" z="1" s="M+H" />
          <p rt="15.542" x="285.3345" y="34373.99" v="396088" z="1" s="M+H+1" />
          <p rt="15.554" x="286.3371" y="3871.71" v="43647" z="1" s="M+H+2" />
        </MSPeaks>
      </Spectrum>
    </Compound>
    <Compound algo="FindByMolecularFeature">
      <Location m="314.2458" rt="15.549" y="95093" v="959894" />
      <Spectrum type="MFE" cpdAlgo="FindByMolecularFeature">
        <MSDetails p="+" />
        <Device type="TimeOfFlight" />
        <MSPeaks>
          <p rt="15.547" x="315.2531" y="95092.62" v="764252" z="1" s="M+H" />
          <p rt="15.546" x="316.2562" y="19049.62" v="151898" z="1" s="M+H+1" />
          <p rt="15.610" x="317.2542" y="4068.65" v="43744" z="1" s="M+H+2" />
        </MSPeaks>
      </Spectrum>
    </Compound>
    <Compound algo="FindByMolecularFeature">
      <Location m="296.2353" rt="15.567" y="132005" v="1403190" />
      <Spectrum type="MFE" cpdAlgo="FindByMolecularFeature">
        <MSDetails p="+" />
        <Device type="TimeOfFlight" />
        <MSPeaks>
          <p rt="15.566" x="297.2426" y="132005.13" v="1151225" z="1" s="M+H" />
          <p rt="15.568" x="298.2458" y="26887.19" v="228478" z="1" s="M+H+1" />
          <p rt="15.569" x="299.2494" y="2512.92" v="23487" z="1" s="M+H+2" />
        </MSPeaks>
      </Spectrum>
    </Compound>
    <Compound algo="FindByMolecularFeature">
      <Location m="394.2696" rt="15.634" y="100437" v="890402" />
      <Spectrum type="MFE" cpdAlgo="FindByMolecularFeature">
        <MSDetails p="+" />
        <Device type="TimeOfFlight" />
        <MSPeaks>
          <p rt="15.634" x="395.2769" y="100437.49" v="712433" z="1" s="M+H" />
          <p rt="15.635" x="396.2802" y="22115.46" v="156272" z="1" s="M+H+1" />
          <p rt="15.626" x="397.2825" y="3857.37" v="21696" z="1" s="M+H+2" />
        </MSPeaks>
      </Spectrum>
    </Compound>
    <Compound algo="FindByMolecularFeature">
      <Location m="336.2659" rt="15.637" y="52266" v="580223" />
      <Spectrum type="MFE" cpdAlgo="FindByMolecularFeature">
        <MSDetails p="+" />
        <Device type="TimeOfFlight" />
        <MSPeaks>
          <p rt="15.638" x="337.2732" y="52265.66" v="460849" z="1" s="M+H" />
          <p rt="15.636" x="338.2765" y="13465.47" v="110806" z="1" s="M+H+1" />
          <p rt="15.618" x="339.2797" y="2517.42" v="8568" z="1" s="M+H+2" />
        </MSPeaks>
      </Spectrum>
    </Compound>
    <Compound algo="FindByMolecularFeature">
      <Location m="354.2770" rt="15.638" y="125920" v="1296754" />
      <Spectrum type="MFE" cpdAlgo="FindByMolecularFeature">
        <MSDetails p="+" />
        <Device type="TimeOfFlight" />
        <MSPeaks>
          <p rt="15.641" x="355.2843" y="125919.70" v="913725" z="1" s="M+H" />
          <p rt="15.634" x="356.2852" y="41784.85" v="317906" z="1" s="M+H+1" />
          <p rt="15.615" x="357.2861" y="8309.51" v="65122" z="1" s="M+H+2" />
        </MSPeaks>
      </Spectrum>
    </Compound>
    <Compound algo="FindByMolecularFeature">
      <Location m="262.2294" rt="15.639" y="101401" v="993088" />
      <Spectrum type="MFE" cpdAlgo="FindByMolecularFeature">
        <MSDetails p="+" />
        <Device type="TimeOfFlight" />
        <MSPeaks>
          <p rt="15.638" x="263.2367" y="101401.28" v="790678" z="1" s="M+H" />
          <p rt="15.643" x="264.2400" y="25425.48" v="202409" z="1" s="M+H+1" />
        </MSPeaks>
      </Spectrum>
    </Compound>
    <Compound algo="FindByMolecularFeature">
      <Location m="218.1670" rt="15.843" y="251479" v="2271273" />
      <Spectrum type="MFE" cpdAlgo="FindByMolecularFeature">
        <MSDetails p="+" />
        <Device type="TimeOfFlight" />
        <MSPeaks>
          <p rt="15.843" x="219.1743" y="251478.63" v="1885004" z="1" s="M+H" />
          <p rt="15.844" x="220.1775" y="44423.43" v="337028" z="1" s="M+H+1" />
          <p rt="15.834" x="221.1817" y="4752.73" v="46727" z="1" s="M+H+2" />
          <p rt="15.841" x="222.1848" y="381.28" v="2513" z="1" s="M+H+3" />
        </MSPeaks>
      </Spectrum>
    </Compound>
    <Compound algo="FindByMolecularFeature">
      <Location m="314.1858" rt="15.850" y="74666" v="697419" />
      <Spectrum type="MFE" cpdAlgo="FindByMolecularFeature">
        <MSDetails p="+" />
        <Device type="TimeOfFlight" />
        <MSPeaks>
          <p rt="15.850" x="315.1931" y="74666.02" v="573206" z="1" s="M+H" />
          <p rt="15.854" x="316.1964" y="14473.93" v="112340" z="1" s="M+H+1" />
          <p rt="15.835" x="317.2036" y="1608.87" v="11873" z="1" s="M+H+2" />
        </MSPeaks>
      </Spectrum>
    </Compound>
    <Compound algo="FindByMolecularFeature">
      <Location m="292.2040" rt="15.861" y="282531" v="3106410" />
      <Spectrum type="MFE" cpdAlgo="FindByMolecularFeature">
        <MSDetails p="+" />
        <Device type="TimeOfFlight" />
        <MSPeaks>
          <p rt="15.861" x="293.2113" y="282530.69" v="2599426" z="1" s="M+H" />
          <p rt="15.861" x="294.2145" y="55241.18" v="506984" z="1" s="M+H+1" />
        </MSPeaks>
      </Spectrum>
    </Compound>
    <Compound algo="FindByMolecularFeature">
      <Location m="274.1933" rt="15.864" y="228502" v="2403560" />
      <Spectrum type="MFE" cpdAlgo="FindByMolecularFeature">
        <MSDetails p="+" />
        <Device type="TimeOfFlight" />
        <MSPeaks>
          <p rt="15.864" x="275.2006" y="228501.61" v="2017967" z="1" s="M+H" />
          <p rt="15.864" x="276.2038" y="43877.82" v="385594" z="1" s="M+H+1" />
        </MSPeaks>
      </Spectrum>
    </Compound>
    <Compound algo="FindByMolecularFeature">
      <Location m="390.2387" rt="15.878" y="60055" v="562699" />
      <Spectrum type="MFE" cpdAlgo="FindByMolecularFeature">
        <MSDetails p="+" />
        <Device type="TimeOfFlight" />
        <MSPeaks>
          <p rt="15.879" x="391.2459" y="60055.18" v="462442" z="1" s="M+H" />
          <p rt="15.877" x="392.2497" y="13455.58" v="100257" z="1" s="M+H+1" />
        </MSPeaks>
      </Spectrum>
    </Compound>
    <Compound algo="FindByMolecularFeature">
      <Location m="350.2459" rt="15.879" y="98274" v="1022724" />
      <Spectrum type="MFE" cpdAlgo="FindByMolecularFeature">
        <MSDetails p="+" />
        <Device type="TimeOfFlight" />
        <MSPeaks>
          <p rt="15.880" x="351.2531" y="98274.40" v="778469" z="1" s="M+H" />
          <p rt="15.879" x="352.2564" y="21918.88" v="169240" z="1" s="M+H+1" />
          <p rt="15.863" x="353.2641" y="8207.22" v="75015" z="1" s="M+H+2" />
        </MSPeaks>
      </Spectrum>
    </Compound>
    <Compound algo="FindByMolecularFeature">
      <Location m="368.2563" rt="15.884" y="57235" v="750299" />
      <Spectrum type="MFE" cpdAlgo="FindByMolecularFeature">
        <MSDetails p="+" />
        <Device type="TimeOfFlight" />
        <MSPeaks>
          <p rt="15.885" x="369.2636" y="57235.27" v="581387" z="1" s="M+H" />
          <p rt="15.881" x="370.2669" y="14075.27" v="146575" z="1" s="M+H+1" />
          <p rt="15.870" x="371.2699" y="2248.24" v="22338" z="1" s="M+H+2" />
        </MSPeaks>
      </Spectrum>
    </Compound>
    <Compound algo="FindByMolecularFeature">
      <Location m="290.1880" rt="15.911" y="78905" v="656013" />
      <Spectrum type="MFE" cpdAlgo="FindByMolecularFeature">
        <MSDetails p="+" />
        <Device type="TimeOfFlight" />
        <MSPeaks>
          <p rt="15.911" x="291.1953" y="78904.83" v="546670" z="1" s="M+H" />
          <p rt="15.911" x="292.1987" y="16392.95" v="109342" z="1" s="M+H+1" />
        </MSPeaks>
      </Spectrum>
    </Compound>
    <Compound algo="FindByMolecularFeature">
      <Location m="308.1988" rt="15.914" y="143980" v="1089237" />
      <Spectrum type="MFE" cpdAlgo="FindByMolecularFeature">
        <MSDetails p="+" />
        <Device type="TimeOfFlight" />
        <MSPeaks>
          <p rt="15.914" x="309.2061" y="143980.11" v="915426" z="1" s="M+H" />
          <p rt="15.911" x="310.2095" y="27281.16" v="173811" z="1" s="M+H+1" />
        </MSPeaks>
      </Spectrum>
    </Compound>
    <Compound algo="FindByMolecularFeature">
      <Location m="192.1150" rt="15.919" y="234393" v="1944820" />
      <Spectrum type="MFE" cpdAlgo="FindByMolecularFeature">
        <MSDetails p="+" />
        <Device type="TimeOfFlight" />
        <MSPeaks>
          <p rt="15.919" x="193.1222" y="234393.25" v="1694337" z="1" s="M+H" />
          <p rt="15.917" x="194.1248" y="30657.16" v="211792" z="1" s="M+H+1" />
          <p rt="15.919" x="195.1335" y="4483.04" v="38692" z="1" s="M+H+2" />
        </MSPeaks>
      </Spectrum>
    </Compound>
    <Compound algo="FindByMolecularFeature">
      <Location m="330.1806" rt="15.922" y="59292" v="685290" />
      <Spectrum type="MFE" cpdAlgo="FindByMolecularFeature">
        <MSDetails p="+" />
        <Device type="TimeOfFlight" />
        <MSPeaks>
          <p rt="15.922" x="331.1878" y="59292.18" v="560895" z="1" s="M+H" />
          <p rt="15.921" x="332.1913" y="12995.87" v="124395" z="1" s="M+H+1" />
        </MSPeaks>
      </Spectrum>
    </Compound>
    <Compound algo="FindByMolecularFeature">
      <Location m="506.2207" rt="16.024" y="109428" v="1118534" />
      <Spectrum type="MFE" cpdAlgo="FindByMolecularFeature">
        <MSDetails p="+" />
        <Device type="TimeOfFlight" />
        <MSPeaks>
          <p rt="16.025" x="507.2280" y="109427.73" v="778544" z="1" s="M+H" />
          <p rt="16.023" x="508.2311" y="38486.27" v="275002" z="1" s="M+H+1" />
          <p rt="16.022" x="509.2348" y="8032.71" v="57949" z="1" s="M+H+2" />
          <p rt="16.025" x="510.2391" y="1021.56" v="7039" z="1" s="M+H+3" />
        </MSPeaks>
      </Spectrum>
    </Compound>
    <Compound algo="FindByMolecularFeature">
      <Location m="290.1882" rt="16.090" y="68378" v="672086" />
      <Spectrum type="MFE" cpdAlgo="FindByMolecularFeature">
        <MSDetails p="+" />
        <Device type="TimeOfFlight" />
        <MSPeaks>
          <p rt="16.090" x="291.1955" y="68378.31" v="554850" z="1" s="M+H" />
          <p rt="16.089" x="292.1990" y="14447.87" v="117236" z="1" s="M+H+1" />
        </MSPeaks>
      </Spectrum>
    </Compound>
    <Compound algo="FindByMolecularFeature">
      <Location m="292.2041" rt="16.109" y="383610" v="3402084" />
      <Spectrum type="MFE" cpdAlgo="FindByMolecularFeature">
        <MSDetails p="+" />
        <Device type="TimeOfFlight" />
        <MSPeaks>
          <p rt="16.109" x="293.2114" y="383609.94" v="2860242" z="1" s="M+H" />
          <p rt="16.108" x="294.2146" y="74335.84" v="541842" z="1" s="M+H+1" />
        </MSPeaks>
      </Spectrum>
    </Compound>
    <Compound algo="FindByMolecularFeature">
      <Location m="314.1858" rt="16.110" y="95273" v="866743" />
      <Spectrum type="MFE" cpdAlgo="FindByMolecularFeature">
        <MSDetails p="+" />
        <Device type="TimeOfFlight" />
        <MSPeaks>
          <p rt="16.107" x="315.1931" y="95272.58" v="692443" z="1" s="M+H" />
          <p rt="16.108" x="316.1965" y="17399.88" v="126313" z="1" s="M+H+1" />
          <p rt="16.188" x="317.2062" y="4078.43" v="47987" z="1" s="M+H+2" />
        </MSPeaks>
      </Spectrum>
    </Compound>
    <Compound algo="FindByMolecularFeature">
      <Location m="274.1935" rt="16.111" y="393910" v="3609502" />
      <Spectrum type="MFE" cpdAlgo="FindByMolecularFeature">
        <MSDetails p="+" />
        <Device type="TimeOfFlight" />
        <MSPeaks>
          <p rt="16.111" x="275.2008" y="393910.09" v="3005202" z="1" s="M+H" />
          <p rt="16.109" x="276.2038" y="79194.79" v="604300" z="1" s="M+H+1" />
        </MSPeaks>
      </Spectrum>
    </Compound>
    <Compound algo="FindByMolecularFeature">
      <Location m="479.3012" rt="16.170" y="60085" v="611624" />
      <Spectrum type="MFE" cpdAlgo="FindByMolecularFeature">
        <MSDetails p="+" />
        <Device type="TimeOfFlight" />
        <MSPeaks>
          <p rt="16.170" x="480.3085" y="60084.95" v="452971" z="1" s="M+H" />
          <p rt="16.172" x="481.3122" y="17049.07" v="123641" z="1" s="M+H+1" />
          <p rt="16.175" x="482.3162" y="4304.85" v="33272" z="1" s="M+H+2" />
          <p rt="16.103" x="483.3101" y="149.66" v="1739" z="1" s="M+H+3" />
        </MSPeaks>
      </Spectrum>
    </Compound>
    <Compound algo="FindByMolecularFeature">
      <Location m="354.2771" rt="16.209" y="172262" v="1967281" />
      <Spectrum type="MFE" cpdAlgo="FindByMolecularFeature">
        <MSDetails p="+" />
        <Device type="TimeOfFlight" />
        <MSPeaks>
          <p rt="16.209" x="355.2844" y="172261.78" v="1574295" z="1" s="M+H" />
          <p rt="16.210" x="356.2876" y="36359.53" v="330354" z="1" s="M+H+1" />
          <p rt="16.205" x="709.5608" y="3280.27" v="21680" z="1" s="2M+H" />
          <p rt="16.211" x="710.5634" y="1718.40" v="9636" z="1" s="2M+H+1" />
        </MSPeaks>
      </Spectrum>
    </Compound>
    <Compound algo="FindByMolecularFeature">
      <Location m="262.2296" rt="16.210" y="212444" v="2394009" />
      <Spectrum type="MFE" cpdAlgo="FindByMolecularFeature">
        <MSDetails p="+" />
        <Device type="TimeOfFlight" />
        <MSPeaks>
          <p rt="16.211" x="263.2369" y="212443.61" v="1940288" z="1" s="M+H" />
          <p rt="16.210" x="264.2401" y="48338.13" v="453721" z="1" s="M+H+1" />
        </MSPeaks>
      </Spectrum>
    </Compound>
    <Compound algo="FindByMolecularFeature">
      <Location m="244.2190" rt="16.212" y="104879" v="1147468" />
      <Spectrum type="MFE" cpdAlgo="FindByMolecularFeature">
        <MSDetails p="+" />
        <Device type="TimeOfFlight" />
        <MSPeaks>
          <p rt="16.213" x="245.2263" y="104879.40" v="967991" z="1" s="M+H" />
          <p rt="16.212" x="246.2294" y="19576.62" v="179477" z="1" s="M+H+1" />
        </MSPeaks>
      </Spectrum>
    </Compound>
    <Compound algo="FindByMolecularFeature">
      <Location m="336.2669" rt="16.213" y="87075" v="1039643" />
      <Spectrum type="MFE" cpdAlgo="FindByMolecularFeature">
        <MSDetails p="+" />
        <Device type="TimeOfFlight" />
        <MSPeaks>
          <p rt="16.213" x="337.2742" y="87074.79" v="839230" z="1" s="M+H" />
          <p rt="16.213" x="338.2774" y="20729.32" v="200413" z="1" s="M+H+1" />
        </MSPeaks>
      </Spectrum>
    </Compound>
    <Compound algo="FindByMolecularFeature">
      <Location m="394.2699" rt="16.217" y="322015" v="3687898" />
      <Spectrum type="MFE" cpdAlgo="FindByMolecularFeature">
        <MSDetails p="+" />
        <Device type="TimeOfFlight" />
        <MSPeaks>
          <p rt="16.217" x="395.2772" y="322015.25" v="2961591" z="1" s="M+H" />
          <p rt="16.215" x="396.2802" y="69017.50" v="633579" z="1" s="M+H+1" />
          <p rt="16.211" x="397.2837" y="11886.77" v="92729" z="1" s="M+H+2" />
        </MSPeaks>
      </Spectrum>
    </Compound>
    <Compound algo="FindByMolecularFeature">
      <Location m="225.2091" rt="16.255" y="67240" v="660491" />
      <Spectrum type="MFE" cpdAlgo="FindByMolecularFeature">
        <MSDetails p="+" />
        <Device type="TimeOfFlight" />
        <MSPeaks>
          <p rt="16.255" x="226.2164" y="67239.81" v="569362" z="1" s="M+H" />
          <p rt="16.255" x="227.2199" y="10763.17" v="91129" z="1" s="M+H+1" />
        </MSPeaks>
      </Spectrum>
    </Compound>
    <Compound algo="FindByMolecularFeature">
      <Location m="278.2248" rt="16.268" y="365652" v="3023865" />
      <Spectrum type="MFE" cpdAlgo="FindByMolecularFeature">
        <MSDetails p="+" />
        <Device type="TimeOfFlight" />
        <MSPeaks>
          <p rt="16.269" x="279.2321" y="365652.25" v="2205704" z="1" s="M+H" />
          <p rt="16.269" x="280.2352" y="77510.70" v="467567" z="1" s="M+H+1" />
          <p rt="16.249" x="281.2437" y="6428.02" v="46541" z="1" s="M+H+2" />
          <p rt="16.256" x="557.4562" y="18987.39" v="104886" z="1" s="2M+H" />
          <p rt="16.256" x="558.4591" y="7520.18" v="39489" z="1" s="2M+H+1" />
          <p rt="16.255" x="559.4631" y="1790.76" v="7652" z="1" s="2M+H+2" />
        </MSPeaks>
      </Spectrum>
    </Compound>
    <Compound algo="FindByMolecularFeature">
      <Location m="367.3451" rt="16.294" y="59802" v="557074" />
      <Spectrum type="MFE" cpdAlgo="FindByMolecularFeature">
        <MSDetails p="+" />
        <Device type="TimeOfFlight" />
        <MSPeaks>
          <p rt="16.295" x="368.3524" y="59802.29" v="436563" z="1" s="M+H" />
          <p rt="16.294" x="369.3546" y="15235.86" v="107269" z="1" s="M+H+1" />
          <p rt="16.281" x="370.3551" y="2184.31" v="13242" z="1" s="M+H+2" />
        </MSPeaks>
      </Spectrum>
    </Compound>
    <Compound algo="FindByMolecularFeature">
      <Location m="325.3711" rt="16.348" y="206432" v="1584425" />
      <Spectrum type="MFE" cpdAlgo="FindByMolecularFeature">
        <MSDetails p="+" />
        <Device type="TimeOfFlight" />
        <MSPeaks>
          <p rt="16.348" x="326.3784" y="206432.09" v="1277117" z="1" s="M+H" />
          <p rt="16.349" x="327.3814" y="47378.83" v="277796" z="1" s="M+H+1" />
          <p rt="16.347" x="328.3847" y="5333.76" v="29513" z="1" s="M+H+2" />
        </MSPeaks>
      </Spectrum>
    </Compound>
    <Compound algo="FindByMolecularFeature">
      <Location m="318.2173" rt="16.473" y="57693" v="710369" />
      <Spectrum type="MFE" cpdAlgo="FindByMolecularFeature">
        <MSDetails p="+" />
        <Device type="TimeOfFlight" />
        <MSPeaks>
          <p rt="16.476" x="319.2245" y="57692.93" v="556762" z="1" s="M+H" />
          <p rt="16.460" x="320.2283" y="12744.37" v="153606" z="1" s="M+H+1" />
        </MSPeaks>
      </Spectrum>
    </Compound>
    <Compound algo="FindByMolecularFeature">
      <Location m="607.3634" rt="16.482" y="64264" v="612145" />
      <Spectrum type="MFE" cpdAlgo="FindByMolecularFeature">
        <MSDetails p="+" />
        <Device type="TimeOfFlight" />
        <MSPeaks>
          <p rt="16.488" x="608.3707" y="6217.37" v="50999" z="1" s="M+H" />
          <p rt="16.484" x="609.3731" y="3472.74" v="28975" z="1" s="M+H+1" />
          <p rt="16.481" x="610.3680" y="64264.46" v="532170" z="1" s="M+H+2" />
        </MSPeaks>
      </Spectrum>
    </Compound>
    <Compound algo="FindByMolecularFeature">
      <Location m="349.1467" rt="16.484" y="103549" v="1449457" />
      <Spectrum type="MFE" cpdAlgo="FindByMolecularFeature">
        <MSDetails p="+" />
        <Device type="TimeOfFlight" />
        <MSPeaks>
          <p rt="16.484" x="350.1540" y="103548.55" v="1154234" z="1" s="M+H" />
          <p rt="16.485" x="351.1576" y="24413.08" v="270588" z="1" s="M+H+1" />
          <p rt="16.462" x="699.3026" y="1676.03" v="12318" z="1" s="2M+H" />
        </MSPeaks>
      </Spectrum>
    </Compound>
    <Compound algo="FindByMolecularFeature">
      <Location m="278.2250" rt="16.488" y="2082067" v="27262552" />
      <Spectrum type="MFE" cpdAlgo="FindByMolecularFeature">
        <MSDetails p="+" />
        <Device type="TimeOfFlight" />
        <MSPeaks>
          <p rt="16.488" x="279.2323" y="2082067.25" v="19899170" z="1" sat="true" s="M+H" />
          <p rt="16.488" x="280.2357" y="415084.25" v="3990710" z="1" s="M+H+1" />
          <p rt="16.481" x="281.2402" y="38696.77" v="289774" z="1" s="M+H+2" />
          <p rt="16.489" x="557.4567" y="151007.28" v="1032471" z="1" s="2M+H" />
          <p rt="16.488" x="558.4599" y="59397.79" v="405807" z="1" s="2M+H+1" />
          <p rt="16.489" x="559.4629" y="13245.84" v="89605" z="1" s="2M+H+2" />
          <p rt="16.488" x="560.4659" y="2034.92" v="13567" z="1" s="2M+H+3" />
        </MSPeaks>
      </Spectrum>
    </Compound>
    <Compound algo="FindByMolecularFeature">
      <Location m="332.1431" rt="16.489" y="80612" v="2162425" />
      <Spectrum type="MFE" cpdAlgo="FindByMolecularFeature">
        <MSDetails p="+" />
        <Device type="TimeOfFlight" />
        <MSPeaks>
          <p rt="16.488" x="333.1503" y="40090.23" v="453819" z="1" s="M+H" />
          <p rt="16.483" x="334.1547" y="9893.41" v="106406" z="1" s="M+H+1" />
          <p rt="16.490" x="335.1517" y="80612.20" v="893851" z="1" s="M+H+2" />
          <p rt="16.492" x="336.1548" y="17841.28" v="195414" z="1" s="M+H+3" />
          <p rt="16.489" x="337.1477" y="33662.69" v="371592" z="1" s="M+H+4" />
          <p rt="16.491" x="338.1502" y="7605.56" v="83790" z="1" s="M+H+5" />
          <p rt="16.492" x="339.1467" y="5231.86" v="57552" z="1" s="M+H+6" />
        </MSPeaks>
      </Spectrum>
    </Compound>
    <Compound algo="FindByMolecularFeature">
      <Location m="479.3019" rt="16.528" y="395989" v="3864736" />
      <Spectrum type="MFE" cpdAlgo="FindByMolecularFeature">
        <MSDetails p="+" />
        <Device type="TimeOfFlight" />
        <MSPeaks>
          <p rt="16.528" x="480.3092" y="395989.00" v="2959495" z="1" s="M+H" />
          <p rt="16.529" x="481.3122" y="99227.16" v="749042" z="1" s="M+H+1" />
          <p rt="16.530" x="482.3151" y="18549.74" v="134216" z="1" s="M+H+2" />
          <p rt="16.520" x="483.3216" y="2879.96" v="21982" z="1" s="M+H+3" />
        </MSPeaks>
      </Spectrum>
    </Compound>
    <Compound algo="FindByMolecularFeature">
      <Location m="471.2447" rt="16.575" y="266110" v="2510186" />
      <Spectrum type="MFE" cpdAlgo="FindByMolecularFeature">
        <MSDetails p="+" />
        <Device type="TimeOfFlight" />
        <MSPeaks>
          <p rt="16.575" x="472.2520" y="266109.94" v="1800419" z="1" s="M+H" />
          <p rt="16.575" x="473.2551" y="78685.47" v="534230" z="1" s="M+H+1" />
          <p rt="16.574" x="474.2546" y="20489.87" v="139123" z="1" s="M+H+2" />
          <p rt="16.574" x="475.2548" y="4856.00" v="32084" z="1" s="M+H+3" />
          <p rt="16.568" x="476.2564" y="655.44" v="4330" z="1" s="M+H+4" />
        </MSPeaks>
      </Spectrum>
    </Compound>
    <Compound algo="FindByMolecularFeature">
      <Location m="352.2619" rt="16.608" y="362448" v="4662507" />
      <Spectrum type="MFE" cpdAlgo="FindByMolecularFeature">
        <MSDetails p="+" />
        <Device type="TimeOfFlight" />
        <MSPeaks>
          <p rt="16.608" x="353.2692" y="362447.59" v="3841593" z="1" s="M+H" />
          <p rt="16.607" x="354.2721" y="72836.57" v="775943" z="1" s="M+H+1" />
          <p rt="16.619" x="355.2784" y="7392.82" v="44970" z="1" s="M+H+2" />
        </MSPeaks>
      </Spectrum>
    </Compound>
    <Compound algo="FindByMolecularFeature">
      <Location m="521.3486" rt="16.663" y="201157" v="2226957" />
      <Spectrum type="MFE" cpdAlgo="FindByMolecularFeature">
        <MSDetails p="+" />
        <Device type="TimeOfFlight" />
        <MSPeaks>
          <p rt="16.663" x="522.3559" y="201156.97" v="1668514" z="1" s="M+H" />
          <p rt="16.661" x="523.3590" y="54438.39" v="433702" z="1" s="M+H+1" />
          <p rt="16.667" x="524.3623" y="12457.19" v="113216" z="1" s="M+H+2" />
          <p rt="16.659" x="525.3678" y="1204.32" v="11524" z="1" s="M+H+3" />
        </MSPeaks>
      </Spectrum>
    </Compound>
    <Compound algo="FindByMolecularFeature">
      <Location m="460.3553" rt="16.688" y="53850" v="553525" />
      <Spectrum type="MFE" cpdAlgo="FindByMolecularFeature">
        <MSDetails p="+" />
        <Device type="TimeOfFlight" />
        <MSPeaks>
          <p rt="16.688" x="461.3625" y="53850.20" v="398820" z="1" s="M+H" />
          <p rt="16.688" x="462.3659" y="17480.10" v="128704" z="1" s="M+H+1" />
          <p rt="16.688" x="463.3683" y="3262.38" v="22894" z="1" s="M+H+2" />
          <p rt="16.660" x="464.3736" y="442.71" v="3107" z="1" s="M+H+3" />
        </MSPeaks>
      </Spectrum>
    </Compound>
    <Compound algo="FindByMolecularFeature">
      <Location m="428.3291" rt="16.704" y="69782" v="796274" />
      <Spectrum type="MFE" cpdAlgo="FindByMolecularFeature">
        <MSDetails p="+" />
        <Device type="TimeOfFlight" />
        <MSPeaks>
          <p rt="16.703" x="429.3364" y="69782.04" v="600496" z="1" s="M+H" />
          <p rt="16.706" x="430.3396" y="21345.43" v="195778" z="1" s="M+H+1" />
        </MSPeaks>
      </Spectrum>
    </Compound>
    <Compound algo="FindByMolecularFeature">
      <Location m="284.2140" rt="16.780" y="77568" v="832341" />
      <Spectrum type="MFE" cpdAlgo="FindByMolecularFeature">
        <MSDetails p="+" />
        <Device type="TimeOfFlight" />
        <MSPeaks>
          <p rt="16.781" x="285.2213" y="77567.68" v="692923" z="1" s="M+H" />
          <p rt="16.779" x="286.2249" y="15765.76" v="139417" z="1" s="M+H+1" />
        </MSPeaks>
      </Spectrum>
    </Compound>
    <Compound algo="FindByMolecularFeature">
      <Location m="471.2449" rt="16.842" y="324383" v="3589078" />
      <Spectrum type="MFE" cpdAlgo="FindByMolecularFeature">
        <MSDetails p="+" />
        <Device type="TimeOfFlight" />
        <MSPeaks>
          <p rt="16.842" x="472.2522" y="324383.09" v="2561297" z="1" s="M+H" />
          <p rt="16.843" x="473.2551" y="97810.95" v="772149" z="1" s="M+H+1" />
          <p rt="16.842" x="474.2545" y="25539.92" v="203318" z="1" s="M+H+2" />
          <p rt="16.841" x="475.2554" y="5703.42" v="44121" z="1" s="M+H+3" />
          <p rt="16.845" x="476.2572" y="1074.68" v="8193" z="1" s="M+H+4" />
        </MSPeaks>
      </Spectrum>
    </Compound>
    <Compound algo="FindByMolecularFeature">
      <Location m="134.1095" rt="16.855" y="51133" v="418543" />
      <Spectrum type="MFE" cpdAlgo="FindByMolecularFeature">
        <MSDetails p="+" />
        <Device type="TimeOfFlight" />
        <MSPeaks>
          <p rt="16.854" x="135.1167" y="51133.38" v="380822" z="1" s="M+H" />
          <p rt="16.855" x="136.1196" y="5080.06" v="37721" z="1" s="M+H+1" />
        </MSPeaks>
      </Spectrum>
    </Compound>
    <Compound algo="FindByMolecularFeature">
      <Location m="316.2012" rt="16.855" y="102210" v="862774" />
      <Spectrum type="MFE" cpdAlgo="FindByMolecularFeature">
        <MSDetails p="+" />
        <Device type="TimeOfFlight" />
        <MSPeaks>
          <p rt="16.854" x="317.2085" y="102210.20" v="722449" z="1" s="M+H" />
          <p rt="16.857" x="318.2116" y="19858.26" v="140325" z="1" s="M+H+1" />
        </MSPeaks>
      </Spectrum>
    </Compound>
    <Compound algo="FindByMolecularFeature">
      <Location m="570.4288" rt="16.855" y="142279" v="1243832" />
      <Spectrum type="MFE" cpdAlgo="FindByMolecularFeature">
        <MSDetails p="+" />
        <Device type="TimeOfFlight" />
        <MSPeaks>
          <p rt="16.854" x="571.4360" y="142278.66" v="784595" z="1" s="M+H" />
          <p rt="16.855" x="572.4391" y="57066.17" v="317464" z="1" s="M+H+1" />
          <p rt="16.861" x="573.4480" y="19666.55" v="111072" z="1" s="M+H+2" />
          <p rt="16.864" x="574.4534" y="5542.80" v="30701" z="1" s="M+H+3" />
        </MSPeaks>
      </Spectrum>
    </Compound>
    <Compound algo="FindByMolecularFeature">
      <Location m="148.1251" rt="16.856" y="50012" v="501340" />
      <Spectrum type="MFE" cpdAlgo="FindByMolecularFeature">
        <MSDetails p="+" />
        <Device type="TimeOfFlight" />
        <MSPeaks>
          <p rt="16.856" x="149.1323" y="50011.62" v="445600" z="1" s="M+H" />
          <p rt="16.856" x="150.1354" y="6412.03" v="55740" z="1" s="M+H+1" />
        </MSPeaks>
      </Spectrum>
    </Compound>
    <Compound algo="FindByMolecularFeature">
      <Location m="644.3597" rt="16.857" y="72726" v="919377" />
      <Spectrum type="MFE" cpdAlgo="FindByMolecularFeature">
        <MSDetails p="+" />
        <Device type="TimeOfFlight" />
        <MSPeaks>
          <p rt="16.859" x="645.3670" y="72726.22" v="509879" z="1" s="M+H" />
          <p rt="16.852" x="646.3763" y="28869.49" v="204543" z="1" s="M+H+1" />
          <p rt="16.855" x="647.3697" y="28851.77" v="204955" z="1" s="M+H+2" />
        </MSPeaks>
      </Spectrum>
    </Compound>
    <Compound algo="FindByMolecularFeature">
      <Location m="294.2201" rt="16.857" y="1467018" v="14788600" />
      <Spectrum type="MFE" cpdAlgo="FindByMolecularFeature">
        <MSDetails p="+" />
        <Device type="TimeOfFlight" />
        <MSPeaks>
          <p rt="16.855" x="295.2274" y="1467017.63" v="10776204" z="1" s="M+H" />
          <p rt="16.868" x="296.2305" y="275793.94" v="2613421" z="1" s="M+H+1" />
          <p rt="16.857" x="297.2353" y="39390.77" v="309117" z="1" s="M+H+2" />
          <p rt="16.863" x="298.2399" y="3230.60" v="26898" z="1" s="M+H+3" />
          <p rt="16.856" x="589.4465" y="57962.31" v="356401" z="1" s="2M+H" />
          <p rt="16.853" x="590.4499" y="22223.91" v="135688" z="1" s="2M+H+1" />
          <p rt="16.852" x="591.4531" y="5713.52" v="34342" z="1" s="2M+H+2" />
          <p rt="16.846" x="592.4574" y="854.14" v="5050" z="1" s="2M+H+3" />
        </MSPeaks>
      </Spectrum>
    </Compound>
    <Compound algo="FindByMolecularFeature">
      <Location m="276.2095" rt="16.858" y="6131119" v="59568148" />
      <Spectrum type="MFE" cpdAlgo="FindByMolecularFeature">
        <MSDetails p="+" />
        <Device type="TimeOfFlight" />
        <MSPeaks>
          <p rt="16.862" x="139.1121" y="8411.91" v="75367" z="2" s="M+2H" />
          <p rt="16.858" x="277.2167" y="6131119.00" v="48896756" z="1" sat="true" s="M+H" />
          <p rt="16.857" x="278.2203" y="1191912.00" v="9847848" z="1" s="M+H+1" />
          <p rt="16.856" x="553.4252" y="28136.72" v="166357" z="1" s="2M+H" />
          <p rt="16.853" x="554.4281" y="11597.51" v="67544" z="1" s="2M+H+1" />
          <p rt="16.861" x="555.4399" y="16659.22" v="97412" z="1" s="2M+H+2" />
          <p rt="16.862" x="556.4436" y="7137.18" v="42775" z="1" s="2M+H+3" />
        </MSPeaks>
      </Spectrum>
    </Compound>
    <Compound algo="FindByMolecularFeature">
      <Location m="641.3512" rt="16.858" y="278129" v="3212101" />
      <Spectrum type="MFE" cpdAlgo="FindByMolecularFeature">
        <MSDetails p="+" />
        <Device type="TimeOfFlight" />
        <MSPeaks>
          <p rt="16.858" x="642.3585" y="278129.22" v="1946556" z="1" s="M+H" />
          <p rt="16.857" x="643.3626" y="141590.92" v="977758" z="1" s="M+H+1" />
          <p rt="16.859" x="644.3666" y="41422.00" v="287787" z="1" s="M+H+2" />
        </MSPeaks>
      </Spectrum>
    </Compound>
    <Compound algo="FindByMolecularFeature">
      <Location m="120.0939" rt="16.859" y="145560" v="3239623" />
      <Spectrum type="MFE" cpdAlgo="FindByMolecularFeature">
        <MSDetails p="+" />
        <Device type="TimeOfFlight" />
        <MSPeaks>
          <p rt="16.857" x="121.1011" y="42580.66" v="304529" z="1" s="M+H" />
          <p rt="16.859" x="241.1952" y="145559.92" v="1225514" z="1" s="2M+H" />
          <p rt="16.860" x="242.1984" y="27812.76" v="242033" z="1" s="2M+H+1" />
        </MSPeaks>
      </Spectrum>
    </Compound>
    <Compound algo="FindByMolecularFeature">
      <Location m="236.1776" rt="16.859" y="218639" v="2166674" />
      <Spectrum type="MFE" cpdAlgo="FindByMolecularFeature">
        <MSDetails p="+" />
        <Device type="TimeOfFlight" />
        <MSPeaks>
          <p rt="16.860" x="237.1849" y="218638.81" v="1792064" z="1" s="M+H" />
          <p rt="16.859" x="238.1883" y="38319.00" v="302190" z="1" s="M+H+1" />
          <p rt="16.855" x="239.1931" y="4284.80" v="37308" z="1" s="M+H+2" />
          <p rt="16.863" x="473.3602" y="2534.48" v="12251" z="1" s="2M+H" />
          <p rt="16.867" x="474.3655" y="818.13" v="5306" z="1" s="2M+H+1" />
        </MSPeaks>
      </Spectrum>
    </Compound>
    <Compound algo="FindByMolecularFeature">
      <Location m="258.1987" rt="16.860" y="466258" v="4952191" />
      <Spectrum type="MFE" cpdAlgo="FindByMolecularFeature">
        <MSDetails p="+" />
        <Device type="TimeOfFlight" />
        <MSPeaks>
          <p rt="16.860" x="259.2060" y="466258.44" v="4267632" z="1" s="M+H" />
          <p rt="16.858" x="260.2090" y="83073.75" v="684558" z="1" s="M+H+1" />
        </MSPeaks>
      </Spectrum>
    </Compound>
    <Compound algo="FindByMolecularFeature">
      <Location m="186.1406" rt="16.860" y="62991" v="572047" />
      <Spectrum type="MFE" cpdAlgo="FindByMolecularFeature">
        <MSDetails p="+" />
        <Device type="TimeOfFlight" />
        <MSPeaks>
          <p rt="16.859" x="187.1478" y="62990.51" v="492253" z="1" s="M+H" />
          <p rt="16.865" x="188.1512" y="10418.12" v="79795" z="1" s="M+H+1" />
        </MSPeaks>
      </Spectrum>
    </Compound>
    <Compound algo="FindByMolecularFeature">
      <Location m="335.2463" rt="16.860" y="255735" v="2573419" />
      <Spectrum type="MFE" cpdAlgo="FindByMolecularFeature">
        <MSDetails p="+" />
        <Device type="TimeOfFlight" />
        <MSPeaks>
          <p rt="16.859" x="336.2536" y="255735.13" v="2028257" z="1" s="M+H" />
          <p rt="16.861" x="337.2575" y="58315.93" v="467636" z="1" s="M+H+1" />
          <p rt="16.865" x="338.2621" y="8730.16" v="77526" z="1" s="M+H+2" />
        </MSPeaks>
      </Spectrum>
    </Compound>
    <Compound algo="FindByMolecularFeature">
      <Location m="370.2721" rt="16.860" y="117603" v="914529" />
      <Spectrum type="MFE" cpdAlgo="FindByMolecularFeature">
        <MSDetails p="+" />
        <Device type="TimeOfFlight" />
        <MSPeaks>
          <p rt="16.860" x="371.2794" y="117603.39" v="722470" z="1" s="M+H" />
          <p rt="16.860" x="372.2827" y="27008.27" v="162823" z="1" s="M+H+1" />
          <p rt="16.855" x="373.2845" y="5261.33" v="29237" z="1" s="M+H+2" />
        </MSPeaks>
      </Spectrum>
    </Compound>
    <Compound algo="FindByMolecularFeature">
      <Location m="220.1827" rt="16.861" y="107112" v="1027568" />
      <Spectrum type="MFE" cpdAlgo="FindByMolecularFeature">
        <MSDetails p="+" />
        <Device type="TimeOfFlight" />
        <MSPeaks>
          <p rt="16.861" x="221.1899" y="107111.58" v="880450" z="1" s="M+H" />
          <p rt="16.860" x="222.1933" y="17806.49" v="147118" z="1" s="M+H+1" />
        </MSPeaks>
      </Spectrum>
    </Compound>
    <Compound algo="FindByMolecularFeature">
      <Location m="352.2622" rt="16.861" y="829868" v="6453618" />
      <Spectrum type="MFE" cpdAlgo="FindByMolecularFeature">
        <MSDetails p="+" />
        <Device type="TimeOfFlight" />
        <MSPeaks>
          <p rt="16.861" x="353.2694" y="829868.38" v="5238201" z="1" s="M+H" />
          <p rt="16.861" x="354.2722" y="172882.19" v="1091245" z="1" s="M+H+1" />
          <p rt="16.859" x="355.2769" y="19649.15" v="124173" z="1" s="M+H+2" />
        </MSPeaks>
      </Spectrum>
    </Compound>
    <Compound algo="FindByMolecularFeature">
      <Location m="393.1366" rt="16.862" y="104203" v="1167675" />
      <Spectrum type="MFE" cpdAlgo="FindByMolecularFeature">
        <MSDetails p="+" />
        <Device type="TimeOfFlight" />
        <MSPeaks>
          <p rt="16.861" x="394.1439" y="104203.43" v="937495" z="1" s="M+H" />
          <p rt="16.860" x="395.1469" y="22274.52" v="201012" z="1" s="M+H+1" />
          <p rt="16.891" x="396.1523" y="2374.56" v="29168" z="1" s="M+H+2" />
        </MSPeaks>
      </Spectrum>
    </Compound>
    <Compound algo="FindByMolecularFeature">
      <Location m="222.1621" rt="16.862" y="62657" v="633885" />
      <Spectrum type="MFE" cpdAlgo="FindByMolecularFeature">
        <MSDetails p="+" />
        <Device type="TimeOfFlight" />
        <MSPeaks>
          <p rt="16.862" x="223.1694" y="62657.34" v="539230" z="1" s="M+H" />
          <p rt="16.862" x="224.1724" y="11164.31" v="94655" z="1" s="M+H+1" />
        </MSPeaks>
      </Spectrum>
    </Compound>
    <Compound algo="FindByMolecularFeature">
      <Location m="348.1385" rt="16.867" y="107711" v="2821454" />
      <Spectrum type="MFE" cpdAlgo="FindByMolecularFeature">
        <MSDetails p="+" />
        <Device type="TimeOfFlight" />
        <MSPeaks>
          <p rt="16.865" x="349.1458" y="82618.03" v="818368" z="1" s="M+H" />
          <p rt="16.871" x="350.1509" y="23413.77" v="229412" z="1" s="M+H+1" />
          <p rt="16.866" x="351.1468" y="107711.20" v="1080053" z="1" s="M+H+2" />
          <p rt="16.865" x="352.1506" y="23383.52" v="252933" z="1" s="M+H+3" />
          <p rt="16.868" x="353.1429" y="41987.38" v="440688" z="1" s="M+H+4" />
        </MSPeaks>
      </Spectrum>
    </Compound>
    <Compound algo="FindByMolecularFeature">
      <Location m="278.2241" rt="16.880" y="445697" v="4897534" />
      <Spectrum type="MFE" cpdAlgo="FindByMolecularFeature">
        <MSDetails p="+" />
        <Device type="TimeOfFlight" />
        <MSPeaks>
          <p rt="16.879" x="279.2313" y="445696.53" v="3957523" z="1" s="M+H" />
          <p rt="16.882" x="280.2350" y="79029.09" v="693832" z="1" s="M+H+1" />
          <p rt="16.874" x="557.4554" y="10748.49" v="78378" z="1" s="2M+H" />
          <p rt="16.870" x="558.4593" y="4013.53" v="31696" z="1" s="2M+H+1" />
          <p rt="16.885" x="559.4680" y="1930.98" v="13016" z="1" s="2M+H+2" />
        </MSPeaks>
      </Spectrum>
    </Compound>
    <Compound algo="FindByMolecularFeature">
      <Location m="451.3148" rt="16.929" y="152487" v="1556952" />
      <Spectrum type="MFE" cpdAlgo="FindByMolecularFeature">
        <MSDetails p="+" />
        <Device type="TimeOfFlight" />
        <MSPeaks>
          <p rt="16.929" x="452.3221" y="152487.28" v="1203310" z="1" s="M+H" />
          <p rt="16.930" x="453.3256" y="36810.16" v="284319" z="1" s="M+H+1" />
          <p rt="16.932" x="454.3284" y="8067.35" v="69323" z="1" s="M+H+2" />
        </MSPeaks>
      </Spectrum>
    </Compound>
    <Compound algo="FindByMolecularFeature">
      <Location m="370.2722" rt="16.992" y="160359" v="1647207" />
      <Spectrum type="MFE" cpdAlgo="FindByMolecularFeature">
        <MSDetails p="+" />
        <Device type="TimeOfFlight" />
        <MSPeaks>
          <p rt="16.992" x="371.2794" y="160358.83" v="1304366" z="1" s="M+H" />
          <p rt="16.990" x="372.2827" y="35908.29" v="292359" z="1" s="M+H+1" />
          <p rt="16.986" x="373.2855" y="6006.59" v="50481" z="1" s="M+H+2" />
        </MSPeaks>
      </Spectrum>
    </Compound>
    <Compound algo="FindByMolecularFeature">
      <Location m="294.2201" rt="17.062" y="1583707" v="13130480" />
      <Spectrum type="MFE" cpdAlgo="FindByMolecularFeature">
        <MSDetails p="+" />
        <Device type="TimeOfFlight" />
        <MSPeaks>
          <p rt="17.052" x="295.2274" y="1583706.75" v="10847098" z="1" s="M+H" />
          <p rt="17.121" x="296.2304" y="294307.25" v="1897383" z="1" s="M+H+1" />
          <p rt="17.058" x="297.2350" y="34646.02" v="367103" z="1" s="M+H+2" />
          <p rt="17.042" x="298.2399" y="2261.24" v="18896" z="1" s="M+H+3" />
        </MSPeaks>
      </Spectrum>
    </Compound>
    <Compound algo="FindByMolecularFeature">
      <Location m="234.1620" rt="17.062" y="53682" v="540604" />
      <Spectrum type="MFE" cpdAlgo="FindByMolecularFeature">
        <MSDetails p="+" />
        <Device type="TimeOfFlight" />
        <MSPeaks>
          <p rt="17.062" x="235.1693" y="53681.90" v="467620" z="1" s="M+H" />
          <p rt="17.064" x="236.1723" y="8930.55" v="72985" z="1" s="M+H+1" />
        </MSPeaks>
      </Spectrum>
    </Compound>
    <Compound algo="FindByMolecularFeature">
      <Location m="178.1358" rt="17.064" y="458285" v="4576139" />
      <Spectrum type="MFE" cpdAlgo="FindByMolecularFeature">
        <MSDetails p="+" />
        <Device type="TimeOfFlight" />
        <MSPeaks>
          <p rt="17.064" x="179.1431" y="458284.94" v="4062189" z="1" s="M+H" />
          <p rt="17.063" x="180.1464" y="58555.80" v="513950" z="1" s="M+H+1" />
        </MSPeaks>
      </Spectrum>
    </Compound>
    <Compound algo="FindByMolecularFeature">
      <Location m="610.4211" rt="17.066" y="81426" v="926180" />
      <Spectrum type="MFE" cpdAlgo="FindByMolecularFeature">
        <MSDetails p="+" />
        <Device type="TimeOfFlight" />
        <MSPeaks>
          <p rt="17.066" x="611.4284" y="81425.70" v="612190" z="1" s="M+H" />
          <p rt="17.064" x="612.4314" y="32436.14" v="244340" z="1" s="M+H+1" />
          <p rt="17.070" x="613.4332" y="9043.75" v="69651" z="1" s="M+H+2" />
        </MSPeaks>
      </Spectrum>
    </Compound>
    <Compound algo="FindByMolecularFeature">
      <Location m="160.1251" rt="17.074" y="82954" v="1021160" />
      <Spectrum type="MFE" cpdAlgo="FindByMolecularFeature">
        <MSDetails p="+" />
        <Device type="TimeOfFlight" />
        <MSPeaks>
          <p rt="17.075" x="161.1324" y="82954.34" v="891616" z="1" s="M+H" />
          <p rt="17.068" x="162.1356" y="10663.08" v="129544" z="1" s="M+H+1" />
        </MSPeaks>
      </Spectrum>
    </Compound>
    <Compound algo="FindByMolecularFeature">
      <Location m="244.2190" rt="17.191" y="105290" v="1137294" />
      <Spectrum type="MFE" cpdAlgo="FindByMolecularFeature">
        <MSDetails p="+" />
        <Device type="TimeOfFlight" />
        <MSPeaks>
          <p rt="17.182" x="123.1166" y="6462.83" v="43073" z="2" s="M+2H" />
          <p rt="17.191" x="245.2263" y="105290.01" v="894524" z="1" s="M+H" />
          <p rt="17.191" x="246.2295" y="19937.42" v="163654" z="1" s="M+H+1" />
          <p rt="17.197" x="247.2360" y="4712.78" v="33084" z="1" s="M+H+2" />
          <p rt="17.238" x="248.2402" y="385.07" v="2960" z="1" s="M+H+3" />
        </MSPeaks>
      </Spectrum>
    </Compound>
    <Compound algo="FindByMolecularFeature">
      <Location m="280.2405" rt="17.192" y="289406" v="3088744" />
      <Spectrum type="MFE" cpdAlgo="FindByMolecularFeature">
        <MSDetails p="+" />
        <Device type="TimeOfFlight" />
        <MSPeaks>
          <p rt="17.192" x="281.2478" y="289405.59" v="2534503" z="1" s="M+H" />
          <p rt="17.191" x="282.2510" y="56605.22" v="493299" z="1" s="M+H+1" />
          <p rt="17.190" x="283.2587" y="5769.05" v="46600" z="1" s="M+H+2" />
          <p rt="17.179" x="284.2625" y="1281.51" v="14342" z="1" s="M+H+3" />
        </MSPeaks>
      </Spectrum>
    </Compound>
    <Compound algo="FindByMolecularFeature">
      <Location m="262.2298" rt="17.192" y="335566" v="3738039" />
      <Spectrum type="MFE" cpdAlgo="FindByMolecularFeature">
        <MSDetails p="+" />
        <Device type="TimeOfFlight" />
        <MSPeaks>
          <p rt="17.192" x="263.2371" y="335565.56" v="3097498" z="1" s="M+H" />
          <p rt="17.191" x="264.2402" y="71760.89" v="640540" z="1" s="M+H+1" />
        </MSPeaks>
      </Spectrum>
    </Compound>
    <Compound algo="FindByMolecularFeature">
      <Location m="312.2301" rt="17.225" y="56555" v="383481" />
      <Spectrum type="MFE" cpdAlgo="FindByMolecularFeature">
        <MSDetails p="+" />
        <Device type="TimeOfFlight" />
        <MSPeaks>
          <p rt="17.226" x="313.2374" y="56555.40" v="314672" z="1" s="M+H" />
          <p rt="17.221" x="314.2412" y="10969.50" v="53032" z="1" s="M+H+1" />
          <p rt="17.233" x="315.2449" y="2614.79" v="15777" z="1" s="M+H+2" />
        </MSPeaks>
      </Spectrum>
    </Compound>
    <Compound algo="FindByMolecularFeature">
      <Location m="334.2124" rt="17.227" y="330280" v="2199256" />
      <Spectrum type="MFE" cpdAlgo="FindByMolecularFeature">
        <MSDetails p="+" />
        <Device type="TimeOfFlight" />
        <MSPeaks>
          <p rt="17.227" x="335.2197" y="330279.69" v="1834704" z="1" s="M+H" />
          <p rt="17.227" x="336.2231" y="64160.54" v="364551" z="1" s="M+H+1" />
        </MSPeaks>
      </Spectrum>
    </Compound>
    <Compound algo="FindByMolecularFeature">
      <Location m="376.1686" rt="17.239" y="68285" v="667825" />
      <Spectrum type="MFE" cpdAlgo="FindByMolecularFeature">
        <MSDetails p="+" />
        <Device type="TimeOfFlight" />
        <MSPeaks>
          <p rt="17.241" x="377.1759" y="68284.96" v="475379" z="1" s="M+H" />
          <p rt="17.240" x="378.1806" y="15179.92" v="115435" z="1" s="M+H+1" />
          <p rt="17.204" x="753.3426" y="1734.69" v="17458" z="1" s="2M+H" />
          <p rt="17.221" x="754.3459" y="1205.74" v="10313" z="1" s="2M+H+1" />
          <p rt="17.173" x="755.3428" y="1153.89" v="10734" z="1" s="2M+H+2" />
        </MSPeaks>
      </Spectrum>
    </Compound>
    <Compound algo="FindByMolecularFeature">
      <Location m="336.1764" rt="17.241" y="108417" v="1088454" />
      <Spectrum type="MFE" cpdAlgo="FindByMolecularFeature">
        <MSDetails p="+" />
        <Device type="TimeOfFlight" />
        <MSPeaks>
          <p rt="17.242" x="337.1837" y="108416.98" v="841769" z="1" s="M+H" />
          <p rt="17.243" x="338.1865" y="23942.81" v="187658" z="1" s="M+H+1" />
          <p rt="17.232" x="339.1799" y="10475.88" v="53006" z="1" s="M+H+2" />
          <p rt="17.242" x="340.1831" y="1190.07" v="6022" z="1" s="M+H+3" />
        </MSPeaks>
      </Spectrum>
    </Compound>
    <Compound algo="FindByMolecularFeature">
      <Location m="321.2670" rt="17.291" y="168081" v="1599365" />
      <Spectrum type="MFE" cpdAlgo="FindByMolecularFeature">
        <MSDetails p="+" />
        <Device type="TimeOfFlight" />
        <MSPeaks>
          <p rt="17.291" x="322.2742" y="168080.75" v="1280239" z="1" s="M+H" />
          <p rt="17.290" x="323.2772" y="36935.84" v="284319" z="1" s="M+H+1" />
          <p rt="17.291" x="324.2806" y="5141.24" v="34807" z="1" s="M+H+2" />
        </MSPeaks>
      </Spectrum>
    </Compound>
    <Compound algo="FindByMolecularFeature">
      <Location m="294.2200" rt="17.364" y="2883978" v="28676884" />
      <Spectrum type="MFE" cpdAlgo="FindByMolecularFeature">
        <MSDetails p="+" />
        <Device type="TimeOfFlight" />
        <MSPeaks>
          <p rt="17.364" x="295.2273" y="2883978.00" v="23709990" z="1" sat="true" s="M+H" />
          <p rt="17.364" x="296.2307" y="525252.88" v="4331256" z="1" s="M+H+1" />
          <p rt="17.362" x="297.2339" y="74900.86" v="591225" z="1" s="M+H+2" />
          <p rt="17.362" x="298.2372" y="5266.47" v="44415" z="1" s="M+H+3" />
        </MSPeaks>
      </Spectrum>
    </Compound>
    <Compound algo="FindByMolecularFeature">
      <Location m="258.1983" rt="17.366" y="102384" v="1039363" />
      <Spectrum type="MFE" cpdAlgo="FindByMolecularFeature">
        <MSDetails p="+" />
        <Device type="TimeOfFlight" />
        <MSPeaks>
          <p rt="17.366" x="259.2055" y="102384.03" v="875693" z="1" s="M+H" />
          <p rt="17.366" x="260.2089" y="19065.63" v="163670" z="1" s="M+H+1" />
        </MSPeaks>
      </Spectrum>
    </Compound>
    <Compound algo="FindByMolecularFeature">
      <Location m="248.2141" rt="17.366" y="266323" v="2628168" />
      <Spectrum type="MFE" cpdAlgo="FindByMolecularFeature">
        <MSDetails p="+" />
        <Device type="TimeOfFlight" />
        <MSPeaks>
          <p rt="17.366" x="249.2214" y="266323.00" v="2188951" z="1" s="M+H" />
          <p rt="17.364" x="250.2245" y="49552.47" v="405281" z="1" s="M+H+1" />
          <p rt="17.368" x="251.2297" y="4329.02" v="33935" z="1" s="M+H+2" />
        </MSPeaks>
      </Spectrum>
    </Compound>
    <Compound algo="FindByMolecularFeature">
      <Location m="393.1392" rt="17.366" y="70407" v="756332" />
      <Spectrum type="MFE" cpdAlgo="FindByMolecularFeature">
        <MSDetails p="+" />
        <Device type="TimeOfFlight" />
        <MSPeaks>
          <p rt="17.368" x="394.1465" y="70406.68" v="612257" z="1" s="M+H" />
          <p rt="17.361" x="395.1502" y="14560.53" v="121177" z="1" s="M+H+1" />
          <p rt="17.361" x="396.1612" y="3377.20" v="22897" z="1" s="M+H+2" />
        </MSPeaks>
      </Spectrum>
    </Compound>
    <Compound algo="FindByMolecularFeature">
      <Location m="276.2094" rt="17.366" y="3069492" v="32627742" />
      <Spectrum type="MFE" cpdAlgo="FindByMolecularFeature">
        <MSDetails p="+" />
        <Device type="TimeOfFlight" />
        <MSPeaks>
          <p rt="17.366" x="277.2167" y="3069491.75" v="27138366" z="1" sat="true" s="M+H" />
          <p rt="17.366" x="278.2202" y="587489.94" v="5214407" z="1" s="M+H+1" />
          <p rt="17.367" x="279.2264" y="34234.30" v="274970" z="1" s="M+H+2" />
        </MSPeaks>
      </Spectrum>
    </Compound>
    <Compound algo="FindByMolecularFeature">
      <Location m="230.2034" rt="17.367" y="66374" v="630961" />
      <Spectrum type="MFE" cpdAlgo="FindByMolecularFeature">
        <MSDetails p="+" />
        <Device type="TimeOfFlight" />
        <MSPeaks>
          <p rt="17.366" x="231.2107" y="66373.68" v="536130" z="1" s="M+H" />
          <p rt="17.369" x="232.2138" y="12019.51" v="94831" z="1" s="M+H+1" />
        </MSPeaks>
      </Spectrum>
    </Compound>
    <Compound algo="FindByMolecularFeature">
      <Location m="316.2021" rt="17.377" y="749891" v="6784579" />
      <Spectrum type="MFE" cpdAlgo="FindByMolecularFeature">
        <MSDetails p="+" />
        <Device type="TimeOfFlight" />
        <MSPeaks>
          <p rt="17.378" x="317.2094" y="749890.69" v="5611581" z="1" s="M+H" />
          <p rt="17.376" x="318.2121" y="141135.97" v="1056638" z="1" s="M+H+1" />
          <p rt="17.369" x="319.2166" y="12839.49" v="105561" z="1" s="M+H+2" />
          <p rt="17.409" x="320.2201" y="1049.20" v="10798" z="1" s="M+H+3" />
        </MSPeaks>
      </Spectrum>
    </Compound>
    <Compound algo="FindByMolecularFeature">
      <Location m="396.2853" rt="17.471" y="57426" v="623212" />
      <Spectrum type="MFE" cpdAlgo="FindByMolecularFeature">
        <MSDetails p="+" />
        <Device type="TimeOfFlight" />
        <MSPeaks>
          <p rt="17.471" x="397.2926" y="57426.22" v="487646" z="1" s="M+H" />
          <p rt="17.469" x="398.2960" y="13698.51" v="113661" z="1" s="M+H+1" />
          <p rt="17.471" x="399.2966" y="2881.97" v="21905" z="1" s="M+H+2" />
        </MSPeaks>
      </Spectrum>
    </Compound>
    <Compound algo="FindByMolecularFeature">
      <Location m="356.2926" rt="17.475" y="74109" v="854232" />
      <Spectrum type="MFE" cpdAlgo="FindByMolecularFeature">
        <MSDetails p="+" />
        <Device type="TimeOfFlight" />
        <MSPeaks>
          <p rt="17.469" x="357.2999" y="74108.61" v="600026" z="1" s="M+H" />
          <p rt="17.468" x="358.3029" y="17922.59" v="147979" z="1" s="M+H+1" />
          <p rt="17.518" x="359.2964" y="15081.59" v="106227" z="1" s="M+H+2" />
        </MSPeaks>
      </Spectrum>
    </Compound>
    <Compound algo="FindByMolecularFeature">
      <Location m="640.4657" rt="17.602" y="64375" v="381905" />
      <Spectrum type="MFE" cpdAlgo="FindByMolecularFeature">
        <MSDetails p="+" />
        <Device type="TimeOfFlight" />
        <MSPeaks>
          <p rt="17.601" x="321.2404" y="64374.56" v="298431" z="2" s="M+2H" />
          <p rt="17.615" x="321.7385" y="827.61" v="2259" z="2" s="M+2H+1" />
          <p rt="17.603" x="322.2443" y="12425.54" v="52539" z="2" s="M+2H+2" />
          <p rt="17.605" x="641.4644" y="3979.25" v="20913" z="1" s="M+H" />
          <p rt="17.604" x="642.4755" y="2134.65" v="7763" z="1" s="M+H+1" />
        </MSPeaks>
      </Spectrum>
    </Compound>
    <Compound algo="FindByMolecularFeature">
      <Location m="650.4197" rt="17.612" y="82960" v="1032060" />
      <Spectrum type="MFE" cpdAlgo="FindByMolecularFeature">
        <MSDetails p="+" />
        <Device type="TimeOfFlight" />
        <MSPeaks>
          <p rt="17.612" x="651.4270" y="50584.90" v="235583" z="1" s="M+H" />
          <p rt="17.615" x="652.4305" y="17990.52" v="82088" z="1" s="M+H+1" />
          <p rt="17.613" x="653.4289" y="82959.50" v="382357" z="1" s="M+H+2" />
          <p rt="17.611" x="654.4321" y="35102.00" v="162941" z="1" s="M+H+3" />
          <p rt="17.611" x="655.4265" y="36452.82" v="169091" z="1" s="M+H+4" />
        </MSPeaks>
      </Spectrum>
    </Compound>
    <Compound algo="FindByMolecularFeature">
      <Location m="610.4211" rt="17.666" y="87796" v="824954" />
      <Spectrum type="MFE" cpdAlgo="FindByMolecularFeature">
        <MSDetails p="+" />
        <Device type="TimeOfFlight" />
        <MSPeaks>
          <p rt="17.665" x="611.4284" y="87795.55" v="533662" z="1" s="M+H" />
          <p rt="17.665" x="612.4290" y="38706.45" v="205610" z="1" s="M+H+1" />
          <p rt="17.676" x="613.4259" y="11485.15" v="85682" z="1" s="M+H+2" />
        </MSPeaks>
      </Spectrum>
    </Compound>
    <Compound algo="FindByMolecularFeature">
      <Location m="294.2201" rt="17.670" y="2243023" v="20655006" />
      <Spectrum type="MFE" cpdAlgo="FindByMolecularFeature">
        <MSDetails p="+" />
        <Device type="TimeOfFlight" />
        <MSPeaks>
          <p rt="17.670" x="295.2273" y="2243023.25" v="17044518" z="1" sat="true" s="M+H" />
          <p rt="17.670" x="296.2306" y="417632.34" v="3179771" z="1" s="M+H+1" />
          <p rt="17.667" x="297.2351" y="55150.73" v="413755" z="1" s="M+H+2" />
          <p rt="17.667" x="298.2405" y="2275.76" v="16962" z="1" s="M+H+3" />
        </MSPeaks>
      </Spectrum>
    </Compound>
    <Compound algo="FindByMolecularFeature">
      <Location m="276.2094" rt="17.671" y="2209306" v="19808846" />
      <Spectrum type="MFE" cpdAlgo="FindByMolecularFeature">
        <MSDetails p="+" />
        <Device type="TimeOfFlight" />
        <MSPeaks>
          <p rt="17.670" x="277.2167" y="2209305.75" v="16614045" z="1" sat="true" s="M+H" />
          <p rt="17.671" x="278.2201" y="424757.78" v="3194802" z="1" s="M+H+1" />
        </MSPeaks>
      </Spectrum>
    </Compound>
    <Compound algo="FindByMolecularFeature">
      <Location m="258.1983" rt="17.671" y="74103" v="693347" />
      <Spectrum type="MFE" cpdAlgo="FindByMolecularFeature">
        <MSDetails p="+" />
        <Device type="TimeOfFlight" />
        <MSPeaks>
          <p rt="17.671" x="259.2056" y="74103.05" v="585519" z="1" s="M+H" />
          <p rt="17.672" x="260.2090" y="13612.89" v="107828" z="1" s="M+H+1" />
        </MSPeaks>
      </Spectrum>
    </Compound>
    <Compound algo="FindByMolecularFeature">
      <Location m="240.1878" rt="17.672" y="51676" v="495893" />
      <Spectrum type="MFE" cpdAlgo="FindByMolecularFeature">
        <MSDetails p="+" />
        <Device type="TimeOfFlight" />
        <MSPeaks>
          <p rt="17.673" x="241.1951" y="51675.52" v="415995" z="1" s="M+H" />
          <p rt="17.669" x="242.1986" y="10090.61" v="79898" z="1" s="M+H+1" />
        </MSPeaks>
      </Spectrum>
    </Compound>
    <Compound algo="FindByMolecularFeature">
      <Location m="248.2140" rt="17.672" y="157789" v="1464463" />
      <Spectrum type="MFE" cpdAlgo="FindByMolecularFeature">
        <MSDetails p="+" />
        <Device type="TimeOfFlight" />
        <MSPeaks>
          <p rt="17.671" x="249.2213" y="157788.80" v="1223232" z="1" s="M+H" />
          <p rt="17.674" x="250.2247" y="30675.87" v="229611" z="1" s="M+H+1" />
          <p rt="17.708" x="251.2332" y="2832.43" v="11620" z="1" s="M+H+2" />
        </MSPeaks>
      </Spectrum>
    </Compound>
    <Compound algo="FindByMolecularFeature">
      <Location m="316.2021" rt="17.676" y="1164934" v="12450297" />
      <Spectrum type="MFE" cpdAlgo="FindByMolecularFeature">
        <MSDetails p="+" />
        <Device type="TimeOfFlight" />
        <MSPeaks>
          <p rt="17.676" x="317.2094" y="1164934.25" v="10263728" z="1" s="M+H" />
          <p rt="17.676" x="318.2123" y="222472.53" v="1961408" z="1" s="M+H+1" />
          <p rt="17.670" x="319.2148" y="24614.50" v="219813" z="1" s="M+H+2" />
          <p rt="17.647" x="320.2214" y="500.80" v="5348" z="1" s="M+H+3" />
        </MSPeaks>
      </Spectrum>
    </Compound>
    <Compound algo="FindByMolecularFeature">
      <Location m="280.2403" rt="17.708" y="50942" v="988829" />
      <Spectrum type="MFE" cpdAlgo="FindByMolecularFeature">
        <MSDetails p="+" />
        <Device type="TimeOfFlight" />
        <MSPeaks>
          <p rt="17.709" x="281.2476" y="50941.73" v="816629" z="1" s="M+H" />
          <p rt="17.703" x="282.2512" y="10304.77" v="172200" z="1" s="M+H+1" />
        </MSPeaks>
      </Spectrum>
    </Compound>
    <Compound algo="FindByMolecularFeature">
      <Location m="262.2295" rt="17.712" y="74186" v="1455502" />
      <Spectrum type="MFE" cpdAlgo="FindByMolecularFeature">
        <MSDetails p="+" />
        <Device type="TimeOfFlight" />
        <MSPeaks>
          <p rt="17.713" x="263.2368" y="74186.07" v="1088582" z="1" s="M+H" />
          <p rt="17.703" x="264.2401" y="18007.50" v="277060" z="1" s="M+H+1" />
          <p rt="17.707" x="525.4654" y="3278.95" v="30970" z="1" s="2M+H" />
          <p rt="17.717" x="526.4675" y="1725.90" v="13960" z="1" s="2M+H+1" />
        </MSPeaks>
      </Spectrum>
    </Compound>
    <Compound algo="FindByMolecularFeature">
      <Location m="560.4816" rt="17.727" y="1432560" v="14631886" />
      <Spectrum type="MFE" cpdAlgo="FindByMolecularFeature">
        <MSDetails p="+" />
        <Device type="TimeOfFlight" />
        <MSPeaks>
          <p rt="17.727" x="561.4889" y="1432559.75" v="9909203" z="1" s="M+H" />
          <p rt="17.727" x="562.4922" y="557665.56" v="3859072" z="1" s="M+H+1" />
          <p rt="17.726" x="563.4947" y="108111.26" v="747457" z="1" s="M+H+2" />
          <p rt="17.731" x="564.4974" y="15217.48" v="104480" z="1" s="M+H+3" />
          <p rt="17.719" x="565.4998" y="1729.63" v="11674" z="1" s="M+H+4" />
        </MSPeaks>
      </Spectrum>
    </Compound>
    <Compound algo="FindByMolecularFeature">
      <Location m="334.1594" rt="17.731" y="104863" v="3149264" />
      <Spectrum type="MFE" cpdAlgo="FindByMolecularFeature">
        <MSDetails p="+" />
        <Device type="TimeOfFlight" />
        <MSPeaks>
          <p rt="17.749" x="335.1667" y="48818.54" v="475365" z="1" s="M+H" />
          <p rt="17.683" x="336.1701" y="10492.93" v="190113" z="1" s="M+H+1" />
          <p rt="17.748" x="337.1676" y="104863.02" v="1193146" z="1" s="M+H+2" />
          <p rt="17.698" x="338.1710" y="21388.03" v="402015" z="1" s="M+H+3" />
          <p rt="17.698" x="339.1636" y="37505.75" v="634628" z="1" s="M+H+4" />
          <p rt="17.701" x="340.1661" y="9592.71" v="165552" z="1" s="M+H+5" />
          <p rt="17.741" x="341.1622" y="6838.98" v="88445" z="1" s="M+H+6" />
        </MSPeaks>
      </Spectrum>
    </Compound>
    <Compound algo="FindByMolecularFeature">
      <Location m="320.2329" rt="17.746" y="68740" v="756584" />
      <Spectrum type="MFE" cpdAlgo="FindByMolecularFeature">
        <MSDetails p="+" />
        <Device type="TimeOfFlight" />
        <MSPeaks>
          <p rt="17.746" x="321.2403" y="68739.71" v="528504" z="1" s="M+H" />
          <p rt="17.745" x="322.2439" y="14385.71" v="112318" z="1" s="M+H+1" />
          <p rt="17.750" x="323.2536" y="1523.97" v="9223" z="1" s="M+H+2" />
          <p rt="17.748" x="641.4692" y="4713.96" v="38787" z="1" s="2M+H" />
          <p rt="17.731" x="642.4772" y="2318.42" v="14483" z="1" s="2M+H+1" />
        </MSPeaks>
      </Spectrum>
    </Compound>
    <Compound algo="FindByMolecularFeature">
      <Location m="279.0557" rt="17.776" y="96671" v="1271324" />
      <Spectrum type="MFE" cpdAlgo="FindByMolecularFeature">
        <MSDetails p="+" />
        <Device type="TimeOfFlight" />
        <MSPeaks>
          <p rt="17.776" x="280.0630" y="96671.43" v="1067568" z="1" s="M+H" />
          <p rt="17.775" x="281.0664" y="16301.74" v="176823" z="1" s="M+H+1" />
          <p rt="17.776" x="282.0689" y="2505.43" v="26933" z="1" s="M+H+2" />
        </MSPeaks>
      </Spectrum>
    </Compound>
    <Compound algo="FindByMolecularFeature">
      <Location m="363.2775" rt="17.780" y="80623" v="742536" />
      <Spectrum type="MFE" cpdAlgo="FindByMolecularFeature">
        <MSDetails p="+" />
        <Device type="TimeOfFlight" />
        <MSPeaks>
          <p rt="17.784" x="364.2848" y="80622.85" v="612350" z="1" s="M+H" />
          <p rt="17.769" x="365.2907" y="22076.16" v="101434" z="1" s="M+H+1" />
          <p rt="17.758" x="366.2954" y="4213.25" v="28752" z="1" s="M+H+2" />
        </MSPeaks>
      </Spectrum>
    </Compound>
    <Compound algo="FindByMolecularFeature">
      <Location m="316.2391" rt="17.827" y="59484" v="454119" />
      <Spectrum type="MFE" cpdAlgo="FindByMolecularFeature">
        <MSDetails p="+" />
        <Device type="TimeOfFlight" />
        <MSPeaks>
          <p rt="17.827" x="317.2464" y="59483.77" v="373180" z="1" s="M+H" />
          <p rt="17.827" x="318.2498" y="13019.67" v="80939" z="1" s="M+H+1" />
        </MSPeaks>
      </Spectrum>
    </Compound>
    <Compound algo="FindByMolecularFeature">
      <Location m="334.2510" rt="17.828" y="167443" v="1645019" />
      <Spectrum type="MFE" cpdAlgo="FindByMolecularFeature">
        <MSDetails p="+" />
        <Device type="TimeOfFlight" />
        <MSPeaks>
          <p rt="17.828" x="335.2583" y="167443.44" v="1306692" z="1" s="M+H" />
          <p rt="17.827" x="336.2616" y="38616.17" v="288424" z="1" s="M+H+1" />
          <p rt="17.821" x="337.2702" y="7432.81" v="49903" z="1" s="M+H+2" />
        </MSPeaks>
      </Spectrum>
    </Compound>
    <Compound algo="FindByMolecularFeature">
      <Location m="352.2617" rt="17.829" y="133617" v="1172890" />
      <Spectrum type="MFE" cpdAlgo="FindByMolecularFeature">
        <MSDetails p="+" />
        <Device type="TimeOfFlight" />
        <MSPeaks>
          <p rt="17.829" x="353.2689" y="133617.33" v="968909" z="1" s="M+H" />
          <p rt="17.830" x="354.2723" y="27951.72" v="203982" z="1" s="M+H+1" />
        </MSPeaks>
      </Spectrum>
    </Compound>
    <Compound algo="FindByMolecularFeature">
      <Location m="278.1520" rt="17.942" y="106779" v="1548753" />
      <Spectrum type="MFE" cpdAlgo="FindByMolecularFeature">
        <MSDetails p="+" />
        <Device type="TimeOfFlight" />
        <MSPeaks>
          <p rt="17.942" x="279.1593" y="106779.30" v="1304460" z="1" s="M+H" />
          <p rt="17.941" x="280.1626" y="18350.33" v="209619" z="1" s="M+H+1" />
          <p rt="17.932" x="281.1659" y="3141.12" v="34674" z="1" s="M+H+2" />
        </MSPeaks>
      </Spectrum>
    </Compound>
    <Compound algo="FindByMolecularFeature">
      <Location m="148.0160" rt="17.942" y="244386" v="3101468" />
      <Spectrum type="MFE" cpdAlgo="FindByMolecularFeature">
        <MSDetails p="+" />
        <Device type="TimeOfFlight" />
        <MSPeaks>
          <p rt="17.942" x="149.0233" y="244386.00" v="2841770" z="1" s="M+H" />
          <p rt="17.940" x="150.0266" y="19309.07" v="230830" z="1" s="M+H+1" />
          <p rt="17.924" x="151.0335" y="2535.62" v="28868" z="1" s="M+H+2" />
        </MSPeaks>
      </Spectrum>
    </Compound>
    <Compound algo="FindByMolecularFeature">
      <Location m="300.1337" rt="17.958" y="64017" v="969502" />
      <Spectrum type="MFE" cpdAlgo="FindByMolecularFeature">
        <MSDetails p="+" />
        <Device type="TimeOfFlight" />
        <MSPeaks>
          <p rt="17.958" x="301.1410" y="64016.80" v="796762" z="1" s="M+H" />
          <p rt="17.955" x="302.1447" y="12602.59" v="149345" z="1" s="M+H+1" />
          <p rt="17.955" x="303.1484" y="2062.80" v="23396" z="1" s="M+H+2" />
        </MSPeaks>
      </Spectrum>
    </Compound>
    <Compound algo="FindByMolecularFeature">
      <Location m="296.2356" rt="18.075" y="405739" v="3275315" />
      <Spectrum type="MFE" cpdAlgo="FindByMolecularFeature">
        <MSDetails p="+" />
        <Device type="TimeOfFlight" />
        <MSPeaks>
          <p rt="18.075" x="297.2429" y="405739.28" v="2668202" z="1" s="M+H" />
          <p rt="18.076" x="298.2461" y="83258.26" v="539964" z="1" s="M+H+1" />
          <p rt="18.071" x="299.2500" y="11551.88" v="67149" z="1" s="M+H+2" />
        </MSPeaks>
      </Spectrum>
    </Compound>
    <Compound algo="FindByMolecularFeature">
      <Location m="382.1970" rt="18.105" y="168176" v="1676681" />
      <Spectrum type="MFE" cpdAlgo="FindByMolecularFeature">
        <MSDetails p="+" />
        <Device type="TimeOfFlight" />
        <MSPeaks>
          <p rt="18.105" x="383.2043" y="168175.59" v="1357601" z="1" s="M+H" />
          <p rt="18.105" x="384.2074" y="34273.73" v="264453" z="1" s="M+H+1" />
          <p rt="18.104" x="385.2098" y="6587.44" v="50006" z="1" s="M+H+2" />
          <p rt="18.119" x="386.2132" y="608.89" v="4622" z="1" s="M+H+3" />
        </MSPeaks>
      </Spectrum>
    </Compound>
    <Compound algo="FindByMolecularFeature">
      <Location m="360.2150" rt="18.108" y="122653" v="1186659" />
      <Spectrum type="MFE" cpdAlgo="FindByMolecularFeature">
        <MSDetails p="+" />
        <Device type="TimeOfFlight" />
        <MSPeaks>
          <p rt="18.108" x="361.2223" y="122653.09" v="949053" z="1" s="M+H" />
          <p rt="18.108" x="362.2257" y="24690.12" v="200403" z="1" s="M+H+1" />
          <p rt="18.109" x="363.2291" y="4135.86" v="28326" z="1" s="M+H+2" />
          <p rt="18.083" x="364.2332" y="835.76" v="8876" z="1" s="M+H+3" />
        </MSPeaks>
      </Spectrum>
    </Compound>
    <Compound algo="FindByMolecularFeature">
      <Location m="250.2296" rt="18.122" y="125214" v="1590192" />
      <Spectrum type="MFE" cpdAlgo="FindByMolecularFeature">
        <MSDetails p="+" />
        <Device type="TimeOfFlight" />
        <MSPeaks>
          <p rt="18.124" x="251.2369" y="125213.95" v="1347935" z="1" s="M+H" />
          <p rt="18.112" x="252.2402" y="22603.02" v="242257" z="1" s="M+H+1" />
        </MSPeaks>
      </Spectrum>
    </Compound>
    <Compound algo="FindByMolecularFeature">
      <Location m="444.3605" rt="18.125" y="55286" v="582609" />
      <Spectrum type="MFE" cpdAlgo="FindByMolecularFeature">
        <MSDetails p="+" />
        <Device type="TimeOfFlight" />
        <MSPeaks>
          <p rt="18.125" x="445.3678" y="55285.71" v="420121" z="1" s="M+H" />
          <p rt="18.125" x="446.3710" y="17087.22" v="135690" z="1" s="M+H+1" />
          <p rt="18.123" x="447.3731" y="3414.39" v="23887" z="1" s="M+H+2" />
          <p rt="18.136" x="448.3737" y="416.10" v="2911" z="1" s="M+H+3" />
        </MSPeaks>
      </Spectrum>
    </Compound>
    <Compound algo="FindByMolecularFeature">
      <Location m="394.2699" rt="18.144" y="117635" v="1461214" />
      <Spectrum type="MFE" cpdAlgo="FindByMolecularFeature">
        <MSDetails p="+" />
        <Device type="TimeOfFlight" />
        <MSPeaks>
          <p rt="18.142" x="395.2771" y="117635.09" v="1114396" z="1" s="M+H" />
          <p rt="18.144" x="396.2806" y="27819.18" v="256183" z="1" s="M+H+1" />
          <p rt="18.173" x="397.2906" y="6546.58" v="90635" z="1" s="M+H+2" />
        </MSPeaks>
      </Spectrum>
    </Compound>
    <Compound algo="FindByMolecularFeature">
      <Location m="354.2773" rt="18.151" y="157104" v="2288770" />
      <Spectrum type="MFE" cpdAlgo="FindByMolecularFeature">
        <MSDetails p="+" />
        <Device type="TimeOfFlight" />
        <MSPeaks>
          <p rt="18.150" x="355.2845" y="157103.97" v="1802244" z="1" s="M+H" />
          <p rt="18.154" x="356.2878" y="34132.28" v="388895" z="1" s="M+H+1" />
          <p rt="18.148" x="357.2906" y="7231.64" v="86947" z="1" s="M+H+2" />
          <p rt="18.144" x="358.2926" y="907.22" v="10684" z="1" s="M+H+3" />
        </MSPeaks>
      </Spectrum>
    </Compound>
    <Compound algo="FindByMolecularFeature">
      <Location m="168.1150" rt="18.224" y="128447" v="1108500" />
      <Spectrum type="MFE" cpdAlgo="FindByMolecularFeature">
        <MSDetails p="+" />
        <Device type="TimeOfFlight" />
        <MSPeaks>
          <p rt="18.224" x="169.1223" y="128446.93" v="1002360" z="1" s="M+H" />
          <p rt="18.229" x="170.1255" y="14101.81" v="106140" z="1" s="M+H+1" />
        </MSPeaks>
      </Spectrum>
    </Compound>
    <Compound algo="FindByMolecularFeature">
      <Location m="395.1545" rt="18.229" y="59035" v="589474" />
      <Spectrum type="MFE" cpdAlgo="FindByMolecularFeature">
        <MSDetails p="+" />
        <Device type="TimeOfFlight" />
        <MSPeaks>
          <p rt="18.229" x="396.1618" y="59035.05" v="489460" z="1" s="M+H" />
          <p rt="18.229" x="397.1653" y="12703.91" v="100013" z="1" s="M+H+1" />
        </MSPeaks>
      </Spectrum>
    </Compound>
    <Compound algo="FindByMolecularFeature">
      <Location m="278.2252" rt="18.238" y="1115034" v="11978381" />
      <Spectrum type="MFE" cpdAlgo="FindByMolecularFeature">
        <MSDetails p="+" />
        <Device type="TimeOfFlight" />
        <MSPeaks>
          <p rt="18.238" x="279.2325" y="1115033.63" v="9858945" z="1" s="M+H" />
          <p rt="18.236" x="280.2355" y="227579.91" v="1935281" z="1" s="M+H+1" />
          <p rt="18.220" x="281.2414" y="17302.21" v="184155" z="1" s="M+H+2" />
        </MSPeaks>
      </Spectrum>
    </Compound>
    <Compound algo="FindByMolecularFeature">
      <Location m="337.2622" rt="18.269" y="50828" v="690723" />
      <Spectrum type="MFE" cpdAlgo="FindByMolecularFeature">
        <MSDetails p="+" />
        <Device type="TimeOfFlight" />
        <MSPeaks>
          <p rt="18.268" x="338.2695" y="50828.34" v="541307" z="1" s="M+H" />
          <p rt="18.272" x="339.2740" y="13720.81" v="149415" z="1" s="M+H+1" />
        </MSPeaks>
      </Spectrum>
    </Compound>
    <Compound algo="FindByMolecularFeature">
      <Location m="227.2251" rt="18.305" y="345157" v="3407439" />
      <Spectrum type="MFE" cpdAlgo="FindByMolecularFeature">
        <MSDetails p="+" />
        <Device type="TimeOfFlight" />
        <MSPeaks>
          <p rt="18.305" x="228.2324" y="345156.72" v="2915696" z="1" s="M+H" />
          <p rt="18.306" x="229.2355" y="53749.12" v="459596" z="1" s="M+H+1" />
          <p rt="18.299" x="230.2424" y="3807.20" v="32147" z="1" s="M+H+2" />
        </MSPeaks>
      </Spectrum>
    </Compound>
    <Compound algo="FindByMolecularFeature">
      <Location m="182.1311" rt="18.426" y="2261002" v="19245778" />
      <Spectrum type="MFE" cpdAlgo="FindByMolecularFeature">
        <MSDetails p="+" />
        <Device type="TimeOfFlight" />
        <MSPeaks>
          <p rt="18.426" x="183.1384" y="2261001.75" v="17087756" z="1" sat="true" s="M+H" />
          <p rt="18.425" x="184.1415" y="259852.47" v="1964825" z="1" s="M+H+1" />
          <p rt="18.427" x="185.1440" y="22496.28" v="171170" z="1" s="M+H+2" />
          <p rt="18.431" x="186.1461" y="2616.83" v="22029" z="1" s="M+H+3" />
        </MSPeaks>
      </Spectrum>
    </Compound>
    <Compound algo="FindByMolecularFeature">
      <Location m="250.2301" rt="18.454" y="1838037" v="24963398" />
      <Spectrum type="MFE" cpdAlgo="FindByMolecularFeature">
        <MSDetails p="+" />
        <Device type="TimeOfFlight" />
        <MSPeaks>
          <p rt="18.454" x="251.2374" y="1838037.25" v="20830102" z="1" s="M+H" />
          <p rt="18.455" x="252.2405" y="329225.88" v="3734728" z="1" s="M+H+1" />
          <p rt="18.453" x="253.2437" y="32918.59" v="374847" z="1" s="M+H+2" />
          <p rt="18.448" x="254.2470" y="2156.87" v="23723" z="1" s="M+H+3" />
        </MSPeaks>
      </Spectrum>
    </Compound>
    <Compound algo="FindByMolecularFeature">
      <Location m="296.2358" rt="18.486" y="3821332" v="57043180" />
      <Spectrum type="MFE" cpdAlgo="FindByMolecularFeature">
        <MSDetails p="+" />
        <Device type="TimeOfFlight" />
        <MSPeaks>
          <p rt="18.486" x="297.2431" y="3821331.50" v="46798560" z="1" sat="true" s="M+H" />
          <p rt="18.485" x="298.2465" y="734878.00" v="8998613" z="1" s="M+H+1" />
          <p rt="18.487" x="299.2490" y="90226.74" v="1105500" z="1" s="M+H+2" />
          <p rt="18.481" x="300.2518" y="8694.15" v="126015" z="1" s="M+H+3" />
          <p rt="18.449" x="301.2530" y="1095.73" v="14491" z="1" s="M+H+4" />
        </MSPeaks>
      </Spectrum>
    </Compound>
    <Compound algo="FindByMolecularFeature">
      <Location m="630.4176" rt="18.489" y="54531" v="1377030" />
      <Spectrum type="MFE" cpdAlgo="FindByMolecularFeature">
        <MSDetails p="+" />
        <Device type="TimeOfFlight" />
        <MSPeaks>
          <p rt="18.501" x="316.2164" y="30623.46" v="276436" z="2" s="M+2H" />
          <p rt="18.503" x="316.7181" y="11702.47" v="103171" z="2" s="M+2H+1" />
          <p rt="18.491" x="317.2152" y="3860.04" v="35796" z="2" s="M+2H+2" />
          <p rt="18.504" x="317.7215" y="153.20" v="1343" z="2" s="M+2H+3" />
          <p rt="18.483" x="631.4246" y="54530.61" v="628261" z="1" s="M+H" />
          <p rt="18.486" x="632.4278" y="23347.41" v="273287" z="1" s="M+H+1" />
          <p rt="18.481" x="633.4294" y="5165.88" v="58735" z="1" s="M+H+2" />
        </MSPeaks>
      </Spectrum>
    </Compound>
    <Compound algo="FindByMolecularFeature">
      <Location m="614.4526" rt="18.491" y="279101" v="5375075" />
      <Spectrum type="MFE" cpdAlgo="FindByMolecularFeature">
        <MSDetails p="+" />
        <Device type="TimeOfFlight" />
        <MSPeaks>
          <p rt="18.492" x="615.4599" y="279100.59" v="3554575" z="1" s="M+H" />
          <p rt="18.490" x="616.4629" y="112559.48" v="1437097" z="1" s="M+H+1" />
          <p rt="18.487" x="617.4618" y="27080.95" v="343899" z="1" s="M+H+2" />
          <p rt="18.456" x="618.4517" y="3143.24" v="39504" z="1" s="M+H+3" />
        </MSPeaks>
      </Spectrum>
    </Compound>
    <Compound algo="FindByMolecularFeature">
      <Location m="645.3827" rt="18.492" y="268857" v="5095419" />
      <Spectrum type="MFE" cpdAlgo="FindByMolecularFeature">
        <MSDetails p="+" />
        <Device type="TimeOfFlight" />
        <MSPeaks>
          <p rt="18.491" x="646.3900" y="268857.06" v="2809663" z="1" s="M+H" />
          <p rt="18.494" x="647.3947" y="169946.16" v="1772083" z="1" s="M+H+1" />
          <p rt="18.493" x="648.3981" y="49047.86" v="513673" z="1" s="M+H+2" />
        </MSPeaks>
      </Spectrum>
    </Compound>
    <Compound algo="FindByMolecularFeature">
      <Location m="395.1565" rt="18.494" y="195148" v="3177048" />
      <Spectrum type="MFE" cpdAlgo="FindByMolecularFeature">
        <MSDetails p="+" />
        <Device type="TimeOfFlight" />
        <MSPeaks>
          <p rt="18.495" x="396.1637" y="195147.53" v="2617079" z="1" s="M+H" />
          <p rt="18.493" x="397.1669" y="42039.08" v="559970" z="1" s="M+H+1" />
        </MSPeaks>
      </Spectrum>
    </Compound>
    <Compound algo="FindByMolecularFeature">
      <Location m="648.3906" rt="18.494" y="154094" v="2888266" />
      <Spectrum type="MFE" cpdAlgo="FindByMolecularFeature">
        <MSDetails p="+" />
        <Device type="TimeOfFlight" />
        <MSPeaks>
          <p rt="18.494" x="649.3979" y="154094.38" v="1631341" z="1" s="M+H" />
          <p rt="18.494" x="650.4015" y="57742.32" v="606291" z="1" s="M+H+1" />
          <p rt="18.495" x="651.3956" y="61534.11" v="650634" z="1" s="M+H+2" />
        </MSPeaks>
      </Spectrum>
    </Compound>
    <Compound algo="FindByMolecularFeature">
      <Location m="391.1810" rt="18.495" y="146490" v="3729505" />
      <Spectrum type="MFE" cpdAlgo="FindByMolecularFeature">
        <MSDetails p="+" />
        <Device type="TimeOfFlight" />
        <MSPeaks>
          <p rt="18.493" x="196.5979" y="8570.14" v="51398" z="2" s="M+2H" />
          <p rt="18.461" x="197.0988" y="1893.77" v="18899" z="2" s="M+2H+1" />
          <p rt="18.432" x="197.5985" y="4076.20" v="50576" z="2" s="M+2H+2" />
          <p rt="18.494" x="392.1883" y="63587.54" v="881445" z="1" s="M+H" />
          <p rt="18.492" x="393.1917" y="14441.82" v="199751" z="1" s="M+H+1" />
          <p rt="18.499" x="394.1889" y="146489.91" v="2022241" z="1" s="M+H+2" />
          <p rt="18.495" x="395.1919" y="36527.89" v="505196" z="1" s="M+H+3" />
        </MSPeaks>
      </Spectrum>
    </Compound>
    <Compound algo="FindByMolecularFeature">
      <Location m="318.2178" rt="18.522" y="2148181" v="33642904" />
      <Spectrum type="MFE" cpdAlgo="FindByMolecularFeature">
        <MSDetails p="+" />
        <Device type="TimeOfFlight" />
        <MSPeaks>
          <p rt="18.523" x="319.2251" y="2148181.25" v="27254700" z="1" sat="true" s="M+H" />
          <p rt="18.522" x="320.2282" y="417553.91" v="5296784" z="1" s="M+H+1" />
          <p rt="18.520" x="321.2310" y="45259.94" v="570289" z="1" s="M+H+2" />
          <p rt="18.522" x="322.2341" y="4164.14" v="52616" z="1" s="M+H+3" />
          <p rt="18.501" x="637.4408" y="12882.75" v="139372" z="1" s="2M+H" />
          <p rt="18.496" x="638.4487" y="5869.91" v="74430" z="1" s="2M+H+1" />
          <p rt="18.458" x="639.4454" y="2353.77" v="20455" z="1" s="2M+H+2" />
        </MSPeaks>
      </Spectrum>
    </Compound>
    <Compound algo="FindByMolecularFeature">
      <Location m="334.1907" rt="18.525" y="80626" v="1212533" />
      <Spectrum type="MFE" cpdAlgo="FindByMolecularFeature">
        <MSDetails p="+" />
        <Device type="TimeOfFlight" />
        <MSPeaks>
          <p rt="18.524" x="335.1980" y="80625.76" v="995997" z="1" s="M+H" />
          <p rt="18.533" x="336.2013" y="14692.67" v="141728" z="1" s="M+H+1" />
          <p rt="18.520" x="337.1987" y="6653.14" v="74808" z="1" s="M+H+2" />
        </MSPeaks>
      </Spectrum>
    </Compound>
    <Compound algo="FindByMolecularFeature">
      <Location m="232.2192" rt="18.530" y="300445" v="3234639" />
      <Spectrum type="MFE" cpdAlgo="FindByMolecularFeature">
        <MSDetails p="+" />
        <Device type="TimeOfFlight" />
        <MSPeaks>
          <p rt="18.529" x="233.2265" y="300445.16" v="2664959" z="1" s="M+H" />
          <p rt="18.531" x="234.2296" y="58006.41" v="515055" z="1" s="M+H+1" />
          <p rt="18.529" x="235.2350" y="6098.18" v="52644" z="1" s="M+H+2" />
          <p rt="18.524" x="236.2430" y="229.60" v="1982" z="1" s="M+H+3" />
        </MSPeaks>
      </Spectrum>
    </Compound>
    <Compound algo="FindByMolecularFeature">
      <Location m="278.2251" rt="18.531" y="6287457" v="71097640" />
      <Spectrum type="MFE" cpdAlgo="FindByMolecularFeature">
        <MSDetails p="+" />
        <Device type="TimeOfFlight" />
        <MSPeaks>
          <p rt="18.531" x="279.2324" y="6287456.50" v="58640260" z="1" sat="true" s="M+H" />
          <p rt="18.530" x="280.2359" y="1232786.38" v="11251528" z="1" s="M+H+1" />
          <p rt="18.530" x="281.2389" y="115634.52" v="1120876" z="1" s="M+H+2" />
          <p rt="18.524" x="282.2419" y="8217.68" v="84971" z="1" s="M+H+3" />
        </MSPeaks>
      </Spectrum>
    </Compound>
    <Compound algo="FindByMolecularFeature">
      <Location m="134.1095" rt="18.531" y="59107" v="546840" />
      <Spectrum type="MFE" cpdAlgo="FindByMolecularFeature">
        <MSDetails p="+" />
        <Device type="TimeOfFlight" />
        <MSPeaks>
          <p rt="18.531" x="135.1167" y="59107.47" v="494756" z="1" s="M+H" />
          <p rt="18.531" x="136.1194" y="6348.27" v="52085" z="1" s="M+H+1" />
        </MSPeaks>
      </Spectrum>
    </Compound>
    <Compound algo="FindByMolecularFeature">
      <Location m="242.2036" rt="18.539" y="146921" v="1598417" />
      <Spectrum type="MFE" cpdAlgo="FindByMolecularFeature">
        <MSDetails p="+" />
        <Device type="TimeOfFlight" />
        <MSPeaks>
          <p rt="18.540" x="243.2109" y="146920.59" v="1315831" z="1" s="M+H" />
          <p rt="18.539" x="244.2142" y="29065.43" v="265267" z="1" s="M+H+1" />
          <p rt="18.534" x="245.2230" y="2709.23" v="17319" z="1" s="M+H+2" />
        </MSPeaks>
      </Spectrum>
    </Compound>
    <Compound algo="FindByMolecularFeature">
      <Location m="260.2145" rt="18.544" y="526512" v="6555836" />
      <Spectrum type="MFE" cpdAlgo="FindByMolecularFeature">
        <MSDetails p="+" />
        <Device type="TimeOfFlight" />
        <MSPeaks>
          <p rt="18.544" x="261.2218" y="526511.88" v="5584542" z="1" s="M+H" />
          <p rt="18.545" x="262.2247" y="90473.91" v="930005" z="1" s="M+H+1" />
          <p rt="18.515" x="263.2309" y="8958.34" v="41289" z="1" s="M+H+2" />
        </MSPeaks>
      </Spectrum>
    </Compound>
    <Compound algo="FindByMolecularFeature">
      <Location m="699.4150" rt="18.634" y="63490" v="370257" />
      <Spectrum type="MFE" cpdAlgo="FindByMolecularFeature">
        <MSDetails p="+" />
        <Device type="TimeOfFlight" />
        <MSPeaks>
          <p rt="18.632" x="700.4223" y="4612.57" v="24176" z="1" s="M+H" />
          <p rt="18.636" x="701.4279" y="2799.96" v="13959" z="1" s="M+H+1" />
          <p rt="18.634" x="702.4155" y="63489.73" v="332122" z="1" s="M+H+2" />
        </MSPeaks>
      </Spectrum>
    </Compound>
    <Compound algo="FindByMolecularFeature">
      <Location m="334.2509" rt="18.661" y="190837" v="1713548" />
      <Spectrum type="MFE" cpdAlgo="FindByMolecularFeature">
        <MSDetails p="+" />
        <Device type="TimeOfFlight" />
        <MSPeaks>
          <p rt="18.661" x="335.2582" y="190837.41" v="1384134" z="1" s="M+H" />
          <p rt="18.663" x="336.2616" y="44775.25" v="329415" z="1" s="M+H+1" />
        </MSPeaks>
      </Spectrum>
    </Compound>
    <Compound algo="FindByMolecularFeature">
      <Location m="352.2621" rt="18.662" y="807340" v="7529828" />
      <Spectrum type="MFE" cpdAlgo="FindByMolecularFeature">
        <MSDetails p="+" />
        <Device type="TimeOfFlight" />
        <MSPeaks>
          <p rt="18.662" x="353.2694" y="807339.50" v="6063523" z="1" s="M+H" />
          <p rt="18.662" x="354.2723" y="171011.03" v="1288360" z="1" s="M+H+1" />
          <p rt="18.660" x="355.2763" y="22567.54" v="166341" z="1" s="M+H+2" />
          <p rt="18.674" x="356.2808" y="1593.15" v="11604" z="1" s="M+H+3" />
        </MSPeaks>
      </Spectrum>
    </Compound>
    <Compound algo="FindByMolecularFeature">
      <Location m="755.4400" rt="18.668" y="54311" v="382397" />
      <Spectrum type="MFE" cpdAlgo="FindByMolecularFeature">
        <MSDetails p="+" />
        <Device type="TimeOfFlight" />
        <MSPeaks>
          <p rt="18.670" x="756.4473" y="3796.34" v="23174" z="1" s="M+H" />
          <p rt="18.669" x="757.4512" y="2113.63" v="12614" z="1" s="M+H+1" />
          <p rt="18.668" x="758.4415" y="54311.43" v="346608" z="1" s="M+H+2" />
        </MSPeaks>
      </Spectrum>
    </Compound>
    <Compound algo="FindByMolecularFeature">
      <Location m="327.2565" rt="18.673" y="97432" v="1086223" />
      <Spectrum type="MFE" cpdAlgo="FindByMolecularFeature">
        <MSDetails p="+" />
        <Device type="TimeOfFlight" />
        <MSPeaks>
          <p rt="18.674" x="328.2638" y="97432.48" v="858437" z="1" s="M+H" />
          <p rt="18.673" x="329.2669" y="23604.28" v="196438" z="1" s="M+H+1" />
          <p rt="18.660" x="330.2695" y="3646.27" v="23019" z="1" s="M+H+2" />
          <p rt="18.656" x="331.2656" y="872.04" v="8329" z="1" s="M+H+3" />
        </MSPeaks>
      </Spectrum>
    </Compound>
    <Compound algo="FindByMolecularFeature">
      <Location m="405.1730" rt="18.676" y="65288" v="977870" />
      <Spectrum type="MFE" cpdAlgo="FindByMolecularFeature">
        <MSDetails p="+" />
        <Device type="TimeOfFlight" />
        <MSPeaks>
          <p rt="18.679" x="406.1803" y="65287.61" v="638326" z="1" s="M+H" />
          <p rt="18.672" x="407.1857" y="27973.06" v="272346" z="1" s="M+H+1" />
          <p rt="18.674" x="408.1896" y="7019.63" v="67198" z="1" s="M+H+2" />
        </MSPeaks>
      </Spectrum>
    </Compound>
    <Compound algo="FindByMolecularFeature">
      <Location m="332.1438" rt="18.677" y="62116" v="767668" />
      <Spectrum type="MFE" cpdAlgo="FindByMolecularFeature">
        <MSDetails p="+" />
        <Device type="TimeOfFlight" />
        <MSPeaks>
          <p rt="18.677" x="333.1511" y="62115.56" v="582507" z="1" s="M+H" />
          <p rt="18.678" x="334.1544" y="14466.34" v="136005" z="1" s="M+H+1" />
          <p rt="18.673" x="335.1548" y="5444.52" v="49156" z="1" s="M+H+2" />
        </MSPeaks>
      </Spectrum>
    </Compound>
    <Compound algo="FindByMolecularFeature">
      <Location m="374.2439" rt="18.687" y="58321" v="476263" />
      <Spectrum type="MFE" cpdAlgo="FindByMolecularFeature">
        <MSDetails p="+" />
        <Device type="TimeOfFlight" />
        <MSPeaks>
          <p rt="18.689" x="375.2512" y="58320.81" v="408428" z="1" s="M+H" />
          <p rt="18.681" x="376.2571" y="14218.13" v="67835" z="1" s="M+H+1" />
        </MSPeaks>
      </Spectrum>
    </Compound>
    <Compound algo="FindByMolecularFeature">
      <Location m="282.2558" rt="18.758" y="72050" v="617919" />
      <Spectrum type="MFE" cpdAlgo="FindByMolecularFeature">
        <MSDetails p="+" />
        <Device type="TimeOfFlight" />
        <MSPeaks>
          <p rt="18.758" x="283.2631" y="72049.75" v="496240" z="1" s="M+H" />
          <p rt="18.759" x="284.2667" y="15330.66" v="101932" z="1" s="M+H+1" />
          <p rt="18.772" x="285.2649" y="2970.05" v="19747" z="1" s="M+H+2" />
        </MSPeaks>
      </Spectrum>
    </Compound>
    <Compound algo="FindByMolecularFeature">
      <Location m="264.2452" rt="18.759" y="54688" v="420545" />
      <Spectrum type="MFE" cpdAlgo="FindByMolecularFeature">
        <MSDetails p="+" />
        <Device type="TimeOfFlight" />
        <MSPeaks>
          <p rt="18.758" x="265.2525" y="54687.71" v="353984" z="1" s="M+H" />
          <p rt="18.763" x="266.2555" y="10283.05" v="66561" z="1" s="M+H+1" />
        </MSPeaks>
      </Spectrum>
    </Compound>
    <Compound algo="FindByMolecularFeature">
      <Location m="323.2832" rt="18.787" y="707421" v="7114684" />
      <Spectrum type="MFE" cpdAlgo="FindByMolecularFeature">
        <MSDetails p="+" />
        <Device type="TimeOfFlight" />
        <MSPeaks>
          <p rt="18.787" x="324.2905" y="707421.25" v="5664274" z="1" s="M+H" />
          <p rt="18.787" x="325.2934" y="160580.64" v="1283857" z="1" s="M+H+1" />
          <p rt="18.786" x="326.2963" y="18846.50" v="150308" z="1" s="M+H+2" />
          <p rt="18.786" x="327.2977" y="2095.12" v="16245" z="1" s="M+H+3" />
        </MSPeaks>
      </Spectrum>
    </Compound>
    <Compound algo="FindByMolecularFeature">
      <Location m="296.2355" rt="18.827" y="278872" v="2591250" />
      <Spectrum type="MFE" cpdAlgo="FindByMolecularFeature">
        <MSDetails p="+" />
        <Device type="TimeOfFlight" />
        <MSPeaks>
          <p rt="18.828" x="297.2428" y="278871.88" v="2126376" z="1" s="M+H" />
          <p rt="18.827" x="298.2459" y="55909.18" v="430895" z="1" s="M+H+1" />
          <p rt="18.811" x="299.2491" y="7234.64" v="33979" z="1" s="M+H+2" />
        </MSPeaks>
      </Spectrum>
    </Compound>
    <Compound algo="FindByMolecularFeature">
      <Location m="232.2190" rt="18.831" y="132870" v="1448420" />
      <Spectrum type="MFE" cpdAlgo="FindByMolecularFeature">
        <MSDetails p="+" />
        <Device type="TimeOfFlight" />
        <MSPeaks>
          <p rt="18.831" x="233.2263" y="132869.64" v="1205278" z="1" s="M+H" />
          <p rt="18.832" x="234.2296" y="25212.74" v="218602" z="1" s="M+H+1" />
          <p rt="18.828" x="235.2344" y="3048.46" v="24540" z="1" s="M+H+2" />
        </MSPeaks>
      </Spectrum>
    </Compound>
    <Compound algo="FindByMolecularFeature">
      <Location m="599.4616" rt="18.843" y="67917" v="1278211" />
      <Spectrum type="MFE" cpdAlgo="FindByMolecularFeature">
        <MSDetails p="+" />
        <Device type="TimeOfFlight" />
        <MSPeaks>
          <p rt="18.845" x="600.4688" y="67916.53" v="918553" z="1" s="M+H" />
          <p rt="18.841" x="601.4718" y="23020.24" v="324795" z="1" s="M+H+1" />
          <p rt="18.841" x="602.4708" y="6151.87" v="34863" z="1" s="M+H+2" />
        </MSPeaks>
      </Spectrum>
    </Compound>
    <Compound algo="FindByMolecularFeature">
      <Location m="555.4349" rt="18.929" y="88726" v="1796615" />
      <Spectrum type="MFE" cpdAlgo="FindByMolecularFeature">
        <MSDetails p="+" />
        <Device type="TimeOfFlight" />
        <MSPeaks>
          <p rt="18.926" x="556.4421" y="88725.74" v="1275068" z="1" s="M+H" />
          <p rt="18.931" x="557.4452" y="29334.20" v="404361" z="1" s="M+H+1" />
          <p rt="18.940" x="558.4463" y="7474.13" v="99777" z="1" s="M+H+2" />
          <p rt="18.960" x="559.4462" y="1303.99" v="17409" z="1" s="M+H+3" />
        </MSPeaks>
      </Spectrum>
    </Compound>
    <Compound algo="FindByMolecularFeature">
      <Location m="242.2035" rt="18.969" y="69725" v="736235" />
      <Spectrum type="MFE" cpdAlgo="FindByMolecularFeature">
        <MSDetails p="+" />
        <Device type="TimeOfFlight" />
        <MSPeaks>
          <p rt="18.972" x="243.2108" y="69724.91" v="570258" z="1" s="M+H" />
          <p rt="18.953" x="244.2143" y="14415.78" v="165978" z="1" s="M+H+1" />
        </MSPeaks>
      </Spectrum>
    </Compound>
    <Compound algo="FindByMolecularFeature">
      <Location m="1110.7083" rt="18.971" y="73985" v="1211568" />
      <Spectrum type="MFE" cpdAlgo="FindByMolecularFeature">
        <MSDetails p="+" />
        <Device type="TimeOfFlight" />
        <MSPeaks>
          <p rt="18.972" x="556.3614" y="26614.17" v="154372" z="2" s="M+2H" />
          <p rt="18.972" x="556.8615" y="19665.72" v="110828" z="2" s="M+2H+1" />
          <p rt="18.971" x="557.3608" y="73984.77" v="420058" z="2" s="M+2H+2" />
          <p rt="18.971" x="557.8619" y="50406.86" v="284710" z="2" s="M+2H+3" />
          <p rt="18.971" x="558.3609" y="42554.82" v="241600" z="2" s="M+2H+4" />
        </MSPeaks>
      </Spectrum>
    </Compound>
    <Compound algo="FindByMolecularFeature">
      <Location m="260.2143" rt="18.974" y="325404" v="3472334" />
      <Spectrum type="MFE" cpdAlgo="FindByMolecularFeature">
        <MSDetails p="+" />
        <Device type="TimeOfFlight" />
        <MSPeaks>
          <p rt="18.975" x="261.2216" y="325403.78" v="2865093" z="1" s="M+H" />
          <p rt="18.969" x="262.2247" y="57022.85" v="607241" z="1" s="M+H+1" />
        </MSPeaks>
      </Spectrum>
    </Compound>
    <Compound algo="FindByMolecularFeature">
      <Location m="757.4347" rt="18.976" y="132139" v="1547606" />
      <Spectrum type="MFE" cpdAlgo="FindByMolecularFeature">
        <MSDetails p="+" />
        <Device type="TimeOfFlight" />
        <MSPeaks>
          <p rt="18.976" x="758.4420" y="132139.23" v="1041547" z="1" s="M+H" />
          <p rt="18.975" x="759.4451" y="64110.17" v="506058" z="1" s="M+H+1" />
        </MSPeaks>
      </Spectrum>
    </Compound>
    <Compound algo="FindByMolecularFeature">
      <Location m="742.4712" rt="18.977" y="50589" v="671089" />
      <Spectrum type="MFE" cpdAlgo="FindByMolecularFeature">
        <MSDetails p="+" />
        <Device type="TimeOfFlight" />
        <MSPeaks>
          <p rt="18.979" x="372.2430" y="50588.72" v="394301" z="2" s="M+2H" />
          <p rt="18.976" x="372.7446" y="22605.98" v="174008" z="2" s="M+2H+1" />
          <p rt="18.967" x="373.2436" y="8935.05" v="68478" z="2" s="M+2H+2" />
          <p rt="18.958" x="373.7475" y="1334.96" v="10124" z="2" s="M+2H+3" />
          <p rt="19.003" x="743.4730" y="1306.20" v="9025" z="1" s="M+H" />
          <p rt="18.996" x="744.4850" y="839.14" v="6810" z="1" s="M+H+1" />
          <p rt="18.990" x="745.4881" y="1137.20" v="8341" z="1" s="M+H+2" />
        </MSPeaks>
      </Spectrum>
    </Compound>
    <Compound algo="FindByMolecularFeature">
      <Location m="352.2621" rt="18.977" y="1544601" v="15435920" />
      <Spectrum type="MFE" cpdAlgo="FindByMolecularFeature">
        <MSDetails p="+" />
        <Device type="TimeOfFlight" />
        <MSPeaks>
          <p rt="18.977" x="353.2694" y="1544601.00" v="12427593" z="1" s="M+H" />
          <p rt="18.977" x="354.2725" y="323099.84" v="2618463" z="1" s="M+H+1" />
          <p rt="18.977" x="355.2759" y="45016.12" v="359653" z="1" s="M+H+2" />
          <p rt="18.973" x="356.2787" y="3850.26" v="30211" z="1" s="M+H+3" />
        </MSPeaks>
      </Spectrum>
    </Compound>
    <Compound algo="FindByMolecularFeature">
      <Location m="374.2439" rt="18.977" y="410786" v="3907974" />
      <Spectrum type="MFE" cpdAlgo="FindByMolecularFeature">
        <MSDetails p="+" />
        <Device type="TimeOfFlight" />
        <MSPeaks>
          <p rt="18.968" x="188.1256" y="4092.52" v="40989" z="2" s="M+2H" />
          <p rt="18.945" x="188.6191" y="1057.45" v="11041" z="2" s="M+2H+1" />
          <p rt="18.978" x="375.2513" y="410785.66" v="3143804" z="1" s="M+H" />
          <p rt="18.977" x="376.2543" y="92901.02" v="712141" z="1" s="M+H+1" />
        </MSPeaks>
      </Spectrum>
    </Compound>
    <Compound algo="FindByMolecularFeature">
      <Location m="758.4426" rt="18.978" y="67563" v="1515126" />
      <Spectrum type="MFE" cpdAlgo="FindByMolecularFeature">
        <MSDetails p="+" />
        <Device type="TimeOfFlight" />
        <MSPeaks>
          <p rt="18.980" x="380.2286" y="26840.52" v="210690" z="2" s="M+2H" />
          <p rt="18.978" x="380.7307" y="11671.13" v="89289" z="2" s="M+2H+1" />
          <p rt="18.977" x="381.2296" y="67562.63" v="530828" z="2" s="M+2H+2" />
          <p rt="18.980" x="381.7309" y="29991.25" v="235695" z="2" s="M+2H+3" />
          <p rt="18.976" x="382.2284" y="31828.94" v="250652" z="2" s="M+2H+4" />
          <p rt="18.979" x="382.7292" y="14125.83" v="111429" z="2" s="M+2H+5" />
          <p rt="18.974" x="383.2286" y="8079.84" v="61162" z="2" s="M+2H+6" />
          <p rt="18.975" x="383.7289" y="2154.43" v="16308" z="2" s="M+2H+7" />
          <p rt="18.961" x="384.2270" y="1198.61" v="9073" z="2" s="M+2H+8" />
        </MSPeaks>
      </Spectrum>
    </Compound>
    <Compound algo="FindByMolecularFeature">
      <Location m="334.2509" rt="18.978" y="144615" v="1483988" />
      <Spectrum type="MFE" cpdAlgo="FindByMolecularFeature">
        <MSDetails p="+" />
        <Device type="TimeOfFlight" />
        <MSPeaks>
          <p rt="18.978" x="335.2582" y="144614.59" v="1203637" z="1" s="M+H" />
          <p rt="18.977" x="336.2617" y="33783.43" v="280351" z="1" s="M+H+1" />
        </MSPeaks>
      </Spectrum>
    </Compound>
    <Compound algo="FindByMolecularFeature">
      <Location m="369.2881" rt="18.982" y="51335" v="610575" />
      <Spectrum type="MFE" cpdAlgo="FindByMolecularFeature">
        <MSDetails p="+" />
        <Device type="TimeOfFlight" />
        <MSPeaks>
          <p rt="18.982" x="370.2954" y="51335.37" v="476842" z="1" s="M+H" />
          <p rt="18.979" x="371.2989" y="11203.98" v="109456" z="1" s="M+H+1" />
          <p rt="18.979" x="372.3005" y="3440.87" v="24278" z="1" s="M+H+2" />
        </MSPeaks>
      </Spectrum>
    </Compound>
    <Compound algo="FindByMolecularFeature">
      <Location m="406.1797" rt="18.985" y="51672" v="1629486" />
      <Spectrum type="MFE" cpdAlgo="FindByMolecularFeature">
        <MSDetails p="+" />
        <Device type="TimeOfFlight" />
        <MSPeaks>
          <p rt="18.980" x="204.0989" y="6433.90" v="55983" z="2" s="M+2H" />
          <p rt="18.955" x="204.5991" y="1704.57" v="10638" z="2" s="M+2H+1" />
          <p rt="19.002" x="205.0974" y="3819.74" v="45640" z="2" s="M+2H+2" />
          <p rt="19.045" x="205.5991" y="269.94" v="2865" z="2" s="M+2H+3" />
          <p rt="18.983" x="407.1866" y="48983.71" v="512760" z="1" s="M+H" />
          <p rt="18.986" x="408.1910" y="12482.87" v="124707" z="1" s="M+H+1" />
          <p rt="18.986" x="409.1886" y="51671.96" v="535323" z="1" s="M+H+2" />
          <p rt="18.982" x="410.1925" y="13553.88" v="139785" z="1" s="M+H+3" />
          <p rt="18.983" x="411.1851" y="19935.86" v="201785" z="1" s="M+H+4" />
        </MSPeaks>
      </Spectrum>
    </Compound>
    <Compound algo="FindByMolecularFeature">
      <Location m="703.4466" rt="18.985" y="81437" v="712481" />
      <Spectrum type="MFE" cpdAlgo="FindByMolecularFeature">
        <MSDetails p="+" />
        <Device type="TimeOfFlight" />
        <MSPeaks>
          <p rt="18.988" x="704.4539" y="6289.77" v="52776" z="1" s="M+H" />
          <p rt="18.990" x="705.4531" y="4616.29" v="31464" z="1" s="M+H+1" />
          <p rt="18.984" x="706.4470" y="81436.96" v="628241" z="1" s="M+H+2" />
        </MSPeaks>
      </Spectrum>
    </Compound>
    <Compound algo="FindByMolecularFeature">
      <Location m="706.4440" rt="18.986" y="51600" v="1159423" />
      <Spectrum type="MFE" cpdAlgo="FindByMolecularFeature">
        <MSDetails p="+" />
        <Device type="TimeOfFlight" />
        <MSPeaks>
          <p rt="18.985" x="707.4513" y="51600.40" v="391626" z="1" s="M+H" />
          <p rt="18.988" x="708.4545" y="16953.67" v="131219" z="1" s="M+H+1" />
          <p rt="18.987" x="709.4551" y="46238.02" v="353303" z="1" s="M+H+2" />
          <p rt="18.988" x="710.4584" y="18213.94" v="138283" z="1" s="M+H+3" />
          <p rt="18.988" x="711.4533" y="19120.90" v="144993" z="1" s="M+H+4" />
        </MSPeaks>
      </Spectrum>
    </Compound>
    <Compound algo="FindByMolecularFeature">
      <Location m="282.2562" rt="18.987" y="383494" v="3693893" />
      <Spectrum type="MFE" cpdAlgo="FindByMolecularFeature">
        <MSDetails p="+" />
        <Device type="TimeOfFlight" />
        <MSPeaks>
          <p rt="18.987" x="283.2634" y="383493.63" v="2982452" z="1" s="M+H" />
          <p rt="18.990" x="284.2668" y="76788.33" v="616853" z="1" s="M+H+1" />
          <p rt="18.988" x="285.2693" y="9948.40" v="78545" z="1" s="M+H+2" />
          <p rt="18.969" x="286.2716" y="1374.74" v="16042" z="1" s="M+H+3" />
        </MSPeaks>
      </Spectrum>
    </Compound>
    <Compound algo="FindByMolecularFeature">
      <Location m="332.1439" rt="18.988" y="83492" v="1409916" />
      <Spectrum type="MFE" cpdAlgo="FindByMolecularFeature">
        <MSDetails p="+" />
        <Device type="TimeOfFlight" />
        <MSPeaks>
          <p rt="18.988" x="333.1512" y="83491.99" v="996873" z="1" s="M+H" />
          <p rt="18.985" x="334.1544" y="19020.03" v="227122" z="1" s="M+H+1" />
          <p rt="18.987" x="335.1535" y="13091.88" v="152562" z="1" s="M+H+2" />
          <p rt="18.996" x="336.1580" y="2877.45" v="33360" z="1" s="M+H+3" />
        </MSPeaks>
      </Spectrum>
    </Compound>
    <Compound algo="FindByMolecularFeature">
      <Location m="264.2454" rt="18.989" y="260983" v="2549422" />
      <Spectrum type="MFE" cpdAlgo="FindByMolecularFeature">
        <MSDetails p="+" />
        <Device type="TimeOfFlight" />
        <MSPeaks>
          <p rt="18.989" x="265.2527" y="260982.58" v="2115429" z="1" s="M+H" />
          <p rt="18.990" x="266.2560" y="47987.05" v="392379" z="1" s="M+H+1" />
          <p rt="18.991" x="267.2623" y="5039.02" v="41614" z="1" s="M+H+2" />
        </MSPeaks>
      </Spectrum>
    </Compound>
    <Compound algo="FindByMolecularFeature">
      <Location m="246.2348" rt="18.990" y="72437" v="728907" />
      <Spectrum type="MFE" cpdAlgo="FindByMolecularFeature">
        <MSDetails p="+" />
        <Device type="TimeOfFlight" />
        <MSPeaks>
          <p rt="18.990" x="247.2421" y="72436.61" v="593311" z="1" s="M+H" />
          <p rt="18.991" x="248.2451" y="14214.57" v="119308" z="1" s="M+H+1" />
          <p rt="18.998" x="249.2504" y="2116.21" v="16288" z="1" s="M+H+2" />
        </MSPeaks>
      </Spectrum>
    </Compound>
    <Compound algo="FindByMolecularFeature">
      <Location m="511.4087" rt="19.007" y="117266" v="2216982" />
      <Spectrum type="MFE" cpdAlgo="FindByMolecularFeature">
        <MSDetails p="+" />
        <Device type="TimeOfFlight" />
        <MSPeaks>
          <p rt="19.007" x="512.4160" y="117266.33" v="1643898" z="1" s="M+H" />
          <p rt="19.005" x="513.4191" y="33186.25" v="459130" z="1" s="M+H+1" />
          <p rt="19.010" x="514.4199" y="7237.22" v="97509" z="1" s="M+H+2" />
          <p rt="19.024" x="515.4210" y="1220.54" v="16445" z="1" s="M+H+3" />
        </MSPeaks>
      </Spectrum>
    </Compound>
    <Compound algo="FindByMolecularFeature">
      <Location m="253.2412" rt="19.016" y="962413" v="10112480" />
      <Spectrum type="MFE" cpdAlgo="FindByMolecularFeature">
        <MSDetails p="+" />
        <Device type="TimeOfFlight" />
        <MSPeaks>
          <p rt="19.016" x="254.2484" y="962412.63" v="8484659" z="1" s="M+H" />
          <p rt="19.016" x="255.2512" y="166126.50" v="1449670" z="1" s="M+H+1" />
          <p rt="19.016" x="256.2547" y="17071.80" v="145486" z="1" s="M+H+2" />
          <p rt="19.008" x="257.2569" y="909.60" v="7651" z="1" s="M+H+3" />
          <p rt="19.043" x="507.4884" y="1803.60" v="12507" z="1" s="2M+H" />
        </MSPeaks>
      </Spectrum>
    </Compound>
    <Compound algo="FindByMolecularFeature">
      <Location m="498.3683" rt="19.054" y="63627" v="715205" />
      <Spectrum type="MFE" cpdAlgo="FindByMolecularFeature">
        <MSDetails p="+" />
        <Device type="TimeOfFlight" />
        <MSPeaks>
          <p rt="19.054" x="499.3756" y="63626.61" v="507156" z="1" s="M+H" />
          <p rt="19.055" x="500.3789" y="20954.97" v="166060" z="1" s="M+H+1" />
          <p rt="19.050" x="501.3809" y="4559.37" v="35503" z="1" s="M+H+2" />
          <p rt="19.096" x="502.3764" y="837.34" v="6486" z="1" s="M+H+3" />
        </MSPeaks>
      </Spectrum>
    </Compound>
    <Compound algo="FindByMolecularFeature">
      <Location m="467.3825" rt="19.083" y="117821" v="2187203" />
      <Spectrum type="MFE" cpdAlgo="FindByMolecularFeature">
        <MSDetails p="+" />
        <Device type="TimeOfFlight" />
        <MSPeaks>
          <p rt="19.083" x="468.3897" y="117821.23" v="1616136" z="1" s="M+H" />
          <p rt="19.084" x="469.3929" y="33827.94" v="473364" z="1" s="M+H+1" />
          <p rt="19.085" x="470.3940" y="6834.34" v="88216" z="1" s="M+H+2" />
          <p rt="19.094" x="471.3946" y="734.86" v="9486" z="1" s="M+H+3" />
        </MSPeaks>
      </Spectrum>
    </Compound>
    <Compound algo="FindByMolecularFeature">
      <Location m="423.3563" rt="19.149" y="87201" v="1679223" />
      <Spectrum type="MFE" cpdAlgo="FindByMolecularFeature">
        <MSDetails p="+" />
        <Device type="TimeOfFlight" />
        <MSPeaks>
          <p rt="19.149" x="424.3636" y="87201.26" v="1244377" z="1" s="M+H" />
          <p rt="19.147" x="425.3671" y="23947.07" v="374266" z="1" s="M+H+1" />
          <p rt="19.150" x="426.3659" y="4339.63" v="60581" z="1" s="M+H+2" />
        </MSPeaks>
      </Spectrum>
    </Compound>
    <Compound algo="FindByMolecularFeature">
      <Location m="365.2932" rt="19.180" y="192576" v="1921857" />
      <Spectrum type="MFE" cpdAlgo="FindByMolecularFeature">
        <MSDetails p="+" />
        <Device type="TimeOfFlight" />
        <MSPeaks>
          <p rt="19.181" x="366.3005" y="192575.64" v="1476586" z="1" s="M+H" />
          <p rt="19.178" x="367.3036" y="48979.62" v="381128" z="1" s="M+H+1" />
          <p rt="19.176" x="368.3072" y="8030.57" v="64143" z="1" s="M+H+2" />
        </MSPeaks>
      </Spectrum>
    </Compound>
    <Compound algo="FindByMolecularFeature">
      <Location m="326.2221" rt="19.210" y="54152" v="629740" />
      <Spectrum type="MFE" cpdAlgo="FindByMolecularFeature">
        <MSDetails p="+" />
        <Device type="TimeOfFlight" />
        <MSPeaks>
          <p rt="19.211" x="327.2294" y="54151.92" v="501534" z="1" s="M+H" />
          <p rt="19.210" x="328.2335" y="13071.02" v="116923" z="1" s="M+H+1" />
          <p rt="19.182" x="329.2350" y="1971.68" v="11283" z="1" s="M+H+2" />
        </MSPeaks>
      </Spectrum>
    </Compound>
    <Compound algo="FindByMolecularFeature">
      <Location m="241.2406" rt="19.401" y="57179" v="627512" />
      <Spectrum type="MFE" cpdAlgo="FindByMolecularFeature">
        <MSDetails p="+" />
        <Device type="TimeOfFlight" />
        <MSPeaks>
          <p rt="19.402" x="242.2479" y="57178.54" v="525635" z="1" s="M+H" />
          <p rt="19.394" x="243.2510" y="10269.40" v="96316" z="1" s="M+H+1" />
          <p rt="19.384" x="244.2544" y="1051.10" v="5561" z="1" s="M+H+2" />
        </MSPeaks>
      </Spectrum>
    </Compound>
    <Compound algo="FindByMolecularFeature">
      <Location m="430.3449" rt="19.449" y="130692" v="1455709" />
      <Spectrum type="MFE" cpdAlgo="FindByMolecularFeature">
        <MSDetails p="+" />
        <Device type="TimeOfFlight" />
        <MSPeaks>
          <p rt="19.449" x="431.3522" y="130692.27" v="1058533" z="1" s="M+H" />
          <p rt="19.447" x="432.3556" y="40069.19" v="327528" z="1" s="M+H+1" />
          <p rt="19.453" x="433.3578" y="7361.04" v="59210" z="1" s="M+H+2" />
          <p rt="19.449" x="434.3599" y="1269.33" v="10438" z="1" s="M+H+3" />
        </MSPeaks>
      </Spectrum>
    </Compound>
    <Compound algo="FindByMolecularFeature">
      <Location m="452.3270" rt="19.449" y="133669" v="1449766" />
      <Spectrum type="MFE" cpdAlgo="FindByMolecularFeature">
        <MSDetails p="+" />
        <Device type="TimeOfFlight" />
        <MSPeaks>
          <p rt="19.450" x="453.3343" y="133669.09" v="1062513" z="1" s="M+H" />
          <p rt="19.449" x="454.3376" y="42824.60" v="339555" z="1" s="M+H+1" />
          <p rt="19.443" x="455.3453" y="9190.62" v="47698" z="1" s="M+H+2" />
        </MSPeaks>
      </Spectrum>
    </Compound>
    <Compound algo="FindByMolecularFeature">
      <Location m="339.2775" rt="19.470" y="108285" v="992704" />
      <Spectrum type="MFE" cpdAlgo="FindByMolecularFeature">
        <MSDetails p="+" />
        <Device type="TimeOfFlight" />
        <MSPeaks>
          <p rt="19.471" x="340.2848" y="108285.12" v="809343" z="1" s="M+H" />
          <p rt="19.469" x="341.2879" y="22845.29" v="162291" z="1" s="M+H+1" />
          <p rt="19.470" x="342.2911" y="2911.57" v="21070" z="1" s="M+H+2" />
        </MSPeaks>
      </Spectrum>
    </Compound>
    <Compound algo="FindByMolecularFeature">
      <Location m="280.2402" rt="19.493" y="98889" v="860179" />
      <Spectrum type="MFE" cpdAlgo="FindByMolecularFeature">
        <MSDetails p="+" />
        <Device type="TimeOfFlight" />
        <MSPeaks>
          <p rt="19.493" x="281.2475" y="98889.20" v="736006" z="1" s="M+H" />
          <p rt="19.495" x="282.2511" y="17685.11" v="124173" z="1" s="M+H+1" />
        </MSPeaks>
      </Spectrum>
    </Compound>
    <Compound algo="FindByMolecularFeature">
      <Location m="617.4207" rt="19.704" y="69738" v="1184461" />
      <Spectrum type="MFE" cpdAlgo="FindByMolecularFeature">
        <MSDetails p="+" />
        <Device type="TimeOfFlight" />
        <MSPeaks>
          <p rt="19.705" x="618.4280" y="69738.13" v="766688" z="1" s="M+H" />
          <p rt="19.700" x="619.4315" y="30705.63" v="339049" z="1" s="M+H+1" />
          <p rt="19.708" x="620.4350" y="7158.37" v="78724" z="1" s="M+H+2" />
        </MSPeaks>
      </Spectrum>
    </Compound>
    <Compound algo="FindByMolecularFeature">
      <Location m="280.2406" rt="19.738" y="213701" v="1897259" />
      <Spectrum type="MFE" cpdAlgo="FindByMolecularFeature">
        <MSDetails p="+" />
        <Device type="TimeOfFlight" />
        <MSPeaks>
          <p rt="19.738" x="281.2479" y="213700.86" v="1577626" z="1" s="M+H" />
          <p rt="19.739" x="282.2511" y="40445.34" v="319632" z="1" s="M+H+1" />
        </MSPeaks>
      </Spectrum>
    </Compound>
    <Compound algo="FindByMolecularFeature">
      <Location m="320.2329" rt="19.741" y="101456" v="1166029" />
      <Spectrum type="MFE" cpdAlgo="FindByMolecularFeature">
        <MSDetails p="+" />
        <Device type="TimeOfFlight" />
        <MSPeaks>
          <p rt="19.740" x="321.2402" y="101455.52" v="850818" z="1" s="M+H" />
          <p rt="19.740" x="322.2439" y="19209.96" v="159392" z="1" s="M+H+1" />
          <p rt="19.782" x="641.4674" y="2860.41" v="25640" z="1" s="2M+H" />
          <p rt="19.773" x="642.4860" y="1793.92" v="25997" z="1" s="2M+H+1" />
          <p rt="19.794" x="643.4556" y="1877.74" v="26272" z="1" s="2M+H+2" />
        </MSPeaks>
      </Spectrum>
    </Compound>
    <Compound algo="FindByMolecularFeature">
      <Location m="298.2511" rt="19.750" y="73400" v="870755" />
      <Spectrum type="MFE" cpdAlgo="FindByMolecularFeature">
        <MSDetails p="+" />
        <Device type="TimeOfFlight" />
        <MSPeaks>
          <p rt="19.749" x="299.2584" y="73399.89" v="621412" z="1" s="M+H" />
          <p rt="19.749" x="300.2618" y="13985.62" v="118143" z="1" s="M+H+1" />
          <p rt="19.754" x="301.2619" y="2769.79" v="22893" z="1" s="M+H+2" />
          <p rt="19.737" x="302.2625" y="222.49" v="1803" z="1" s="M+H+3" />
          <p rt="19.758" x="597.5082" y="5893.96" v="39020" z="1" s="2M+H" />
          <p rt="19.768" x="598.5124" y="2569.60" v="14231" z="1" s="2M+H+1" />
        </MSPeaks>
      </Spectrum>
    </Compound>
    <Compound algo="FindByMolecularFeature">
      <Location m="339.2782" rt="19.764" y="1067641" v="10321942" />
      <Spectrum type="MFE" cpdAlgo="FindByMolecularFeature">
        <MSDetails p="+" />
        <Device type="TimeOfFlight" />
        <MSPeaks>
          <p rt="19.763" x="340.2855" y="1067640.63" v="8217276" z="1" s="M+H" />
          <p rt="19.764" x="341.2882" y="238889.25" v="1852147" z="1" s="M+H+1" />
          <p rt="19.765" x="342.2909" y="30036.75" v="225052" z="1" s="M+H+2" />
          <p rt="19.772" x="343.2929" y="3550.67" v="27468" z="1" s="M+H+3" />
        </MSPeaks>
      </Spectrum>
    </Compound>
    <Compound algo="FindByMolecularFeature">
      <Location m="279.2569" rt="19.867" y="1045530" v="10160311" />
      <Spectrum type="MFE" cpdAlgo="FindByMolecularFeature">
        <MSDetails p="+" />
        <Device type="TimeOfFlight" />
        <MSPeaks>
          <p rt="19.867" x="280.2642" y="1045529.50" v="8238154" z="1" s="M+H" />
          <p rt="19.866" x="281.2658" y="229116.30" v="1737738" z="1" s="M+H+1" />
          <p rt="19.867" x="282.2678" y="25325.27" v="184419" z="1" s="M+H+2" />
        </MSPeaks>
      </Spectrum>
    </Compound>
    <Compound algo="FindByMolecularFeature">
      <Location m="128.0110" rt="19.947" y="90707" v="827166" />
      <Spectrum type="MFE" cpdAlgo="FindByMolecularFeature">
        <MSDetails p="+" />
        <Device type="TimeOfFlight" />
        <MSPeaks>
          <p rt="19.947" x="129.0183" y="90707.45" v="765684" z="1" s="M+H" />
          <p rt="19.950" x="130.0210" y="5441.14" v="54302" z="1" s="M+H+1" />
          <p rt="19.937" x="131.0217" y="1224.67" v="7179" z="1" s="M+H+2" />
        </MSPeaks>
      </Spectrum>
    </Compound>
    <Compound algo="FindByMolecularFeature">
      <Location m="272.0898" rt="19.947" y="221228" v="2161784" />
      <Spectrum type="MFE" cpdAlgo="FindByMolecularFeature">
        <MSDetails p="+" />
        <Device type="TimeOfFlight" />
        <MSPeaks>
          <p rt="19.947" x="273.0971" y="221227.67" v="1855733" z="1" s="M+H" />
          <p rt="19.946" x="274.1003" y="30483.60" v="254153" z="1" s="M+H+1" />
          <p rt="19.941" x="275.1022" y="5332.47" v="45561" z="1" s="M+H+2" />
          <p rt="19.923" x="276.1088" y="468.08" v="6338" z="1" s="M+H+3" />
        </MSPeaks>
      </Spectrum>
    </Compound>
    <Compound algo="FindByMolecularFeature">
      <Location m="268.1311" rt="19.947" y="68204" v="714940" />
      <Spectrum type="MFE" cpdAlgo="FindByMolecularFeature">
        <MSDetails p="+" />
        <Device type="TimeOfFlight" />
        <MSPeaks>
          <p rt="19.948" x="269.1384" y="68204.23" v="595350" z="1" s="M+H" />
          <p rt="19.947" x="270.1418" y="10569.19" v="102701" z="1" s="M+H+1" />
          <p rt="19.934" x="271.1464" y="2329.51" v="16889" z="1" s="M+H+2" />
        </MSPeaks>
      </Spectrum>
    </Compound>
    <Compound algo="FindByMolecularFeature">
      <Location m="212.0683" rt="19.948" y="91903" v="799244" />
      <Spectrum type="MFE" cpdAlgo="FindByMolecularFeature">
        <MSDetails p="+" />
        <Device type="TimeOfFlight" />
        <MSPeaks>
          <p rt="19.948" x="213.0756" y="91903.14" v="702835" z="1" s="M+H" />
          <p rt="19.951" x="214.0807" y="9369.00" v="78135" z="1" s="M+H+1" />
          <p rt="19.946" x="215.0833" y="2233.53" v="18275" z="1" s="M+H+2" />
        </MSPeaks>
      </Spectrum>
    </Compound>
    <Compound algo="FindByMolecularFeature">
      <Location m="258.1468" rt="19.948" y="159496" v="1618106" />
      <Spectrum type="MFE" cpdAlgo="FindByMolecularFeature">
        <MSDetails p="+" />
        <Device type="TimeOfFlight" />
        <MSPeaks>
          <p rt="19.948" x="259.1540" y="159496.19" v="1395213" z="1" s="M+H" />
          <p rt="19.948" x="260.1574" y="22701.80" v="196290" z="1" s="M+H+1" />
          <p rt="19.947" x="261.1592" y="3429.95" v="26604" z="1" s="M+H+2" />
        </MSPeaks>
      </Spectrum>
    </Compound>
    <Compound algo="FindByMolecularFeature">
      <Location m="360.2155" rt="19.948" y="528207" v="6044020" />
      <Spectrum type="MFE" cpdAlgo="FindByMolecularFeature">
        <MSDetails p="+" />
        <Device type="TimeOfFlight" />
        <MSPeaks>
          <p rt="19.948" x="361.2228" y="528206.63" v="4940635" z="1" s="M+H" />
          <p rt="19.947" x="362.2258" y="104197.54" v="933425" z="1" s="M+H+1" />
          <p rt="19.945" x="363.2284" y="17553.38" v="147872" z="1" s="M+H+2" />
          <p rt="19.943" x="364.2288" y="2621.93" v="22088" z="1" s="M+H+3" />
        </MSPeaks>
      </Spectrum>
    </Compound>
    <Compound algo="FindByMolecularFeature">
      <Location m="328.1529" rt="19.948" y="1612961" v="17601670" />
      <Spectrum type="MFE" cpdAlgo="FindByMolecularFeature">
        <MSDetails p="+" />
        <Device type="TimeOfFlight" />
        <MSPeaks>
          <p rt="19.948" x="329.1601" y="1612961.25" v="14734648" z="1" s="M+H" />
          <p rt="19.948" x="330.1632" y="279608.75" v="2419391" z="1" s="M+H+1" />
          <p rt="19.945" x="331.1653" y="44218.79" v="385965" z="1" s="M+H+2" />
          <p rt="19.949" x="332.1686" y="6003.76" v="61668" z="1" s="M+H+3" />
        </MSPeaks>
      </Spectrum>
    </Compound>
    <Compound algo="FindByMolecularFeature">
      <Location m="402.2262" rt="19.948" y="5568132" v="66132736" />
      <Spectrum type="MFE" cpdAlgo="FindByMolecularFeature">
        <MSDetails p="+" />
        <Device type="TimeOfFlight" />
        <MSPeaks>
          <p rt="19.948" x="403.2335" y="5568132.00" v="52182080" z="1" sat="true" s="M+H" />
          <p rt="19.948" x="404.2371" y="1241309.38" v="11777978" z="1" s="M+H+1" />
          <p rt="19.946" x="405.2390" y="210054.77" v="1882105" z="1" s="M+H+2" />
          <p rt="19.944" x="406.2414" y="29143.52" v="262255" z="1" s="M+H+3" />
          <p rt="19.946" x="407.2462" y="3248.29" v="28322" z="1" s="M+H+4" />
        </MSPeaks>
      </Spectrum>
    </Compound>
    <Compound algo="FindByMolecularFeature">
      <Location m="216.0268" rt="19.949" y="87930" v="855758" />
      <Spectrum type="MFE" cpdAlgo="FindByMolecularFeature">
        <MSDetails p="+" />
        <Device type="TimeOfFlight" />
        <MSPeaks>
          <p rt="19.949" x="217.0341" y="87929.84" v="763472" z="1" s="M+H" />
          <p rt="19.948" x="218.0376" y="8510.24" v="78737" z="1" s="M+H+1" />
          <p rt="19.962" x="219.0396" y="1810.39" v="13548" z="1" s="M+H+2" />
        </MSPeaks>
      </Spectrum>
    </Compound>
    <Compound algo="FindByMolecularFeature">
      <Location m="156.0057" rt="19.949" y="76035" v="743994" />
      <Spectrum type="MFE" cpdAlgo="FindByMolecularFeature">
        <MSDetails p="+" />
        <Device type="TimeOfFlight" />
        <MSPeaks>
          <p rt="19.949" x="157.0130" y="76034.95" v="686585" z="1" s="M+H" />
          <p rt="19.941" x="158.0150" y="6471.92" v="48287" z="1" s="M+H+1" />
          <p rt="19.972" x="159.0180" y="1779.95" v="9122" z="1" s="M+H+2" />
        </MSPeaks>
      </Spectrum>
    </Compound>
    <Compound algo="FindByMolecularFeature">
      <Location m="184.0736" rt="19.949" y="123395" v="1312430" />
      <Spectrum type="MFE" cpdAlgo="FindByMolecularFeature">
        <MSDetails p="+" />
        <Device type="TimeOfFlight" />
        <MSPeaks>
          <p rt="19.949" x="185.0809" y="123395.32" v="1118996" z="1" s="M+H" />
          <p rt="19.952" x="186.0847" y="12441.14" v="108361" z="1" s="M+H+1" />
          <p rt="19.953" x="187.0884" y="1978.43" v="15748" z="1" s="M+H+2" />
          <p rt="19.957" x="369.1535" y="3833.47" v="31865" z="1" s="2M+H" />
          <p rt="19.952" x="370.1548" y="1229.45" v="2798" z="1" s="2M+H+1" />
        </MSPeaks>
      </Spectrum>
    </Compound>
    <Compound algo="FindByMolecularFeature">
      <Location m="299.2824" rt="19.954" y="92282" v="1139409" />
      <Spectrum type="MFE" cpdAlgo="FindByMolecularFeature">
        <MSDetails p="+" />
        <Device type="TimeOfFlight" />
        <MSPeaks>
          <p rt="19.953" x="300.2896" y="92281.96" v="934095" z="1" s="M+H" />
          <p rt="19.957" x="301.2932" y="18713.63" v="183801" z="1" s="M+H+1" />
          <p rt="19.948" x="302.2957" y="2274.76" v="21513" z="1" s="M+H+2" />
        </MSPeaks>
      </Spectrum>
    </Compound>
    <Compound algo="FindByMolecularFeature">
      <Location m="440.1818" rt="19.955" y="368041" v="4842131" />
      <Spectrum type="MFE" cpdAlgo="FindByMolecularFeature">
        <MSDetails p="+" />
        <Device type="TimeOfFlight" />
        <MSPeaks>
          <p rt="19.955" x="441.1891" y="368040.66" v="3619184" z="1" s="M+H" />
          <p rt="19.953" x="442.1922" y="80826.56" v="794840" z="1" s="M+H+1" />
          <p rt="19.955" x="443.1900" y="36055.52" v="358850" z="1" s="M+H+2" />
          <p rt="19.959" x="444.1923" y="7065.49" v="69257" z="1" s="M+H+3" />
        </MSPeaks>
      </Spectrum>
    </Compound>
    <Compound algo="FindByMolecularFeature">
      <Location m="826.4342" rt="19.957" y="962089" v="13604238" />
      <Spectrum type="MFE" cpdAlgo="FindByMolecularFeature">
        <MSDetails p="+" />
        <Device type="TimeOfFlight" />
        <MSPeaks>
          <p rt="19.938" x="414.2203" y="1872.25" v="15481" z="2" s="M+2H" />
          <p rt="19.929" x="414.7216" y="995.26" v="2709" z="2" s="M+2H+1" />
          <p rt="19.957" x="827.4415" y="962089.38" v="8443938" z="1" s="M+H" />
          <p rt="19.956" x="828.4445" y="437844.91" v="3840510" z="1" s="M+H+1" />
          <p rt="19.956" x="829.4464" y="119139.09" v="1049347" z="1" s="M+H+2" />
          <p rt="19.956" x="830.4487" y="23736.67" v="209075" z="1" s="M+H+3" />
          <p rt="19.956" x="831.4516" y="4413.89" v="38326" z="1" s="M+H+4" />
          <p rt="19.955" x="832.4540" y="558.81" v="4852" z="1" s="M+H+5" />
        </MSPeaks>
      </Spectrum>
    </Compound>
    <Compound algo="FindByMolecularFeature">
      <Location m="424.2082" rt="19.962" y="3283445" v="48040516" />
      <Spectrum type="MFE" cpdAlgo="FindByMolecularFeature">
        <MSDetails p="+" />
        <Device type="TimeOfFlight" />
        <MSPeaks>
          <p rt="19.962" x="425.2155" y="3283445.25" v="38524776" z="1" sat="true" s="M+H" />
          <p rt="19.961" x="426.2191" y="686776.50" v="7977476" z="1" s="M+H+1" />
          <p rt="19.959" x="427.2208" y="113836.21" v="1339019" z="1" s="M+H+2" />
          <p rt="19.958" x="428.2234" y="15224.53" v="174856" z="1" s="M+H+3" />
          <p rt="19.971" x="429.2235" y="2101.67" v="24386" z="1" s="M+H+4" />
        </MSPeaks>
      </Spectrum>
    </Compound>
    <Compound algo="FindByMolecularFeature">
      <Location m="447.2835" rt="19.965" y="79326" v="1307307" />
      <Spectrum type="MFE" cpdAlgo="FindByMolecularFeature">
        <MSDetails p="+" />
        <Device type="TimeOfFlight" />
        <MSPeaks>
          <p rt="19.967" x="448.2907" y="79325.73" v="1051869" z="1" s="M+H" />
          <p rt="19.959" x="449.2944" y="19394.26" v="223215" z="1" s="M+H+1" />
          <p rt="19.949" x="450.2979" y="3088.94" v="32224" z="1" s="M+H+2" />
        </MSPeaks>
      </Spectrum>
    </Compound>
    <Compound algo="FindByMolecularFeature">
      <Location m="339.2779" rt="19.971" y="454704" v="4833815" />
      <Spectrum type="MFE" cpdAlgo="FindByMolecularFeature">
        <MSDetails p="+" />
        <Device type="TimeOfFlight" />
        <MSPeaks>
          <p rt="19.972" x="340.2852" y="454704.16" v="3868572" z="1" s="M+H" />
          <p rt="19.969" x="341.2881" y="101334.30" v="855906" z="1" s="M+H+1" />
          <p rt="19.965" x="342.2910" y="12272.05" v="99304" z="1" s="M+H+2" />
          <p rt="19.972" x="343.2932" y="1240.08" v="10035" z="1" s="M+H+3" />
        </MSPeaks>
      </Spectrum>
    </Compound>
    <Compound algo="FindByMolecularFeature">
      <Location m="617.4206" rt="19.981" y="69388" v="865638" />
      <Spectrum type="MFE" cpdAlgo="FindByMolecularFeature">
        <MSDetails p="+" />
        <Device type="TimeOfFlight" />
        <MSPeaks>
          <p rt="19.981" x="618.4279" y="69388.23" v="533957" z="1" s="M+H" />
          <p rt="19.982" x="619.4318" y="33994.77" v="259243" z="1" s="M+H+1" />
          <p rt="19.982" x="620.4362" y="9304.86" v="72438" z="1" s="M+H+2" />
        </MSPeaks>
      </Spectrum>
    </Compound>
    <Compound algo="FindByMolecularFeature">
      <Location m="588.4391" rt="20.122" y="67160" v="878549" />
      <Spectrum type="MFE" cpdAlgo="FindByMolecularFeature">
        <MSDetails p="+" />
        <Device type="TimeOfFlight" />
        <MSPeaks>
          <p rt="20.122" x="589.4464" y="67160.01" v="580280" z="1" s="M+H" />
          <p rt="20.123" x="590.4495" y="27489.00" v="235485" z="1" s="M+H+1" />
          <p rt="20.125" x="591.4552" y="6953.64" v="62784" z="1" s="M+H+2" />
        </MSPeaks>
      </Spectrum>
    </Compound>
    <Compound algo="FindByMolecularFeature">
      <Location m="657.5028" rt="20.127" y="76623" v="1817142" />
      <Spectrum type="MFE" cpdAlgo="FindByMolecularFeature">
        <MSDetails p="+" />
        <Device type="TimeOfFlight" />
        <MSPeaks>
          <p rt="20.126" x="658.5100" y="76622.55" v="1242655" z="1" s="M+H" />
          <p rt="20.125" x="659.5132" y="28896.10" v="449047" z="1" s="M+H+1" />
          <p rt="20.136" x="660.5142" y="6858.22" v="106003" z="1" s="M+H+2" />
          <p rt="20.131" x="661.5134" y="1261.50" v="19437" z="1" s="M+H+3" />
        </MSPeaks>
      </Spectrum>
    </Compound>
    <Compound algo="FindByMolecularFeature">
      <Location m="376.2593" rt="20.165" y="213056" v="1890994" />
      <Spectrum type="MFE" cpdAlgo="FindByMolecularFeature">
        <MSDetails p="+" />
        <Device type="TimeOfFlight" />
        <MSPeaks>
          <p rt="20.165" x="377.2666" y="213056.20" v="1497439" z="1" s="M+H" />
          <p rt="20.163" x="378.2698" y="47394.83" v="335562" z="1" s="M+H+1" />
          <p rt="20.162" x="379.2735" y="7781.16" v="50821" z="1" s="M+H+2" />
          <p rt="20.176" x="380.2761" y="1098.20" v="7173" z="1" s="M+H+3" />
        </MSPeaks>
      </Spectrum>
    </Compound>
    <Compound algo="FindByMolecularFeature">
      <Location m="336.2671" rt="20.167" y="500973" v="4866495" />
      <Spectrum type="MFE" cpdAlgo="FindByMolecularFeature">
        <MSDetails p="+" />
        <Device type="TimeOfFlight" />
        <MSPeaks>
          <p rt="20.167" x="337.2744" y="500973.34" v="3849033" z="1" s="M+H" />
          <p rt="20.167" x="338.2774" y="117021.85" v="901478" z="1" s="M+H+1" />
          <p rt="20.164" x="339.2813" y="15267.75" v="115983" z="1" s="M+H+2" />
        </MSPeaks>
      </Spectrum>
    </Compound>
    <Compound algo="FindByMolecularFeature">
      <Location m="761.4658" rt="20.167" y="115173" v="1217061" />
      <Spectrum type="MFE" cpdAlgo="FindByMolecularFeature">
        <MSDetails p="+" />
        <Device type="TimeOfFlight" />
        <MSPeaks>
          <p rt="20.167" x="762.4731" y="115172.61" v="826684" z="1" s="M+H" />
          <p rt="20.167" x="763.4762" y="54212.98" v="390378" z="1" s="M+H+1" />
        </MSPeaks>
      </Spectrum>
    </Compound>
    <Compound algo="FindByMolecularFeature">
      <Location m="762.4749" rt="20.167" y="101024" v="1754626" />
      <Spectrum type="MFE" cpdAlgo="FindByMolecularFeature">
        <MSDetails p="+" />
        <Device type="TimeOfFlight" />
        <MSPeaks>
          <p rt="20.167" x="382.2447" y="36779.09" v="257555" z="2" s="M+2H" />
          <p rt="20.169" x="382.7463" y="16893.88" v="116534" z="2" s="M+2H+1" />
          <p rt="20.168" x="383.2449" y="101023.78" v="714176" z="2" s="M+2H+2" />
          <p rt="20.167" x="383.7465" y="47983.58" v="336943" z="2" s="M+2H+3" />
          <p rt="20.166" x="384.2441" y="46644.83" v="329417" z="2" s="M+2H+4" />
        </MSPeaks>
      </Spectrum>
    </Compound>
    <Compound algo="FindByMolecularFeature">
      <Location m="354.2776" rt="20.168" y="458467" v="4737636" />
      <Spectrum type="MFE" cpdAlgo="FindByMolecularFeature">
        <MSDetails p="+" />
        <Device type="TimeOfFlight" />
        <MSPeaks>
          <p rt="20.168" x="355.2849" y="458467.41" v="3752745" z="1" s="M+H" />
          <p rt="20.166" x="356.2878" y="103055.19" v="846834" z="1" s="M+H+1" />
          <p rt="20.166" x="357.2904" y="15004.05" v="122276" z="1" s="M+H+2" />
          <p rt="20.161" x="358.2930" y="1983.21" v="15781" z="1" s="M+H+3" />
        </MSPeaks>
      </Spectrum>
    </Compound>
    <Compound algo="FindByMolecularFeature">
      <Location m="244.2191" rt="20.171" y="161165" v="1548581" />
      <Spectrum type="MFE" cpdAlgo="FindByMolecularFeature">
        <MSDetails p="+" />
        <Device type="TimeOfFlight" />
        <MSPeaks>
          <p rt="20.183" x="123.1162" y="4702.46" v="30660" z="2" s="M+2H" />
          <p rt="20.171" x="245.2264" y="161165.25" v="1266825" z="1" s="M+H" />
          <p rt="20.172" x="246.2295" y="28442.88" v="213212" z="1" s="M+H+1" />
          <p rt="20.175" x="247.2367" y="4857.78" v="34780" z="1" s="M+H+2" />
          <p rt="20.160" x="248.2408" y="446.59" v="3104" z="1" s="M+H+3" />
        </MSPeaks>
      </Spectrum>
    </Compound>
    <Compound algo="FindByMolecularFeature">
      <Location m="408.1950" rt="20.178" y="66276" v="1846303" />
      <Spectrum type="MFE" cpdAlgo="FindByMolecularFeature">
        <MSDetails p="+" />
        <Device type="TimeOfFlight" />
        <MSPeaks>
          <p rt="20.181" x="205.1050" y="4736.00" v="45295" z="2" s="M+2H" />
          <p rt="20.170" x="205.6076" y="1505.19" v="10350" z="2" s="M+2H+1" />
          <p rt="20.181" x="206.1072" y="8628.31" v="83058" z="2" s="M+2H+2" />
          <p rt="20.190" x="206.6072" y="2217.82" v="20350" z="2" s="M+2H+3" />
          <p rt="20.182" x="207.1072" y="952.85" v="13266" z="2" s="M+2H+4" />
          <p rt="20.176" x="409.2022" y="41394.34" v="405493" z="1" s="M+H" />
          <p rt="20.175" x="410.2060" y="10277.89" v="99386" z="1" s="M+H+1" />
          <p rt="20.178" x="411.2041" y="66275.52" v="649280" z="1" s="M+H+2" />
          <p rt="20.176" x="412.2073" y="15919.53" v="154513" z="1" s="M+H+3" />
          <p rt="20.180" x="413.2006" y="25771.76" v="253166" z="1" s="M+H+4" />
          <p rt="20.177" x="414.2032" y="6889.53" v="67428" z="1" s="M+H+5" />
          <p rt="20.181" x="415.2008" y="4391.48" v="44719" z="1" s="M+H+6" />
        </MSPeaks>
      </Spectrum>
    </Compound>
    <Compound algo="FindByMolecularFeature">
      <Location m="334.1595" rt="20.182" y="60856" v="967304" />
      <Spectrum type="MFE" cpdAlgo="FindByMolecularFeature">
        <MSDetails p="+" />
        <Device type="TimeOfFlight" />
        <MSPeaks>
          <p rt="20.183" x="335.1668" y="60856.22" v="751003" z="1" s="M+H" />
          <p rt="20.179" x="336.1702" y="13180.29" v="143960" z="1" s="M+H+1" />
          <p rt="20.181" x="337.1696" y="6588.76" v="72341" z="1" s="M+H+2" />
        </MSPeaks>
      </Spectrum>
    </Compound>
    <Compound algo="FindByMolecularFeature">
      <Location m="613.4767" rt="20.224" y="122873" v="3020656" />
      <Spectrum type="MFE" cpdAlgo="FindByMolecularFeature">
        <MSDetails p="+" />
        <Device type="TimeOfFlight" />
        <MSPeaks>
          <p rt="20.225" x="614.4840" y="122872.97" v="2157713" z="1" s="M+H" />
          <p rt="20.225" x="615.4872" y="41918.16" v="694059" z="1" s="M+H+1" />
          <p rt="20.219" x="616.4892" y="10639.16" v="154258" z="1" s="M+H+2" />
          <p rt="20.200" x="617.4896" y="964.55" v="14626" z="1" s="M+H+3" />
        </MSPeaks>
      </Spectrum>
    </Compound>
    <Compound algo="FindByMolecularFeature">
      <Location m="279.2563" rt="20.238" y="110768" v="1598360" />
      <Spectrum type="MFE" cpdAlgo="FindByMolecularFeature">
        <MSDetails p="+" />
        <Device type="TimeOfFlight" />
        <MSPeaks>
          <p rt="20.236" x="280.2636" y="110767.73" v="1298912" z="1" s="M+H" />
          <p rt="20.244" x="281.2647" y="27926.70" v="270568" z="1" s="M+H+1" />
          <p rt="20.246" x="282.2700" y="3012.56" v="28880" z="1" s="M+H+2" />
        </MSPeaks>
      </Spectrum>
    </Compound>
    <Compound algo="FindByMolecularFeature">
      <Location m="341.2930" rt="20.295" y="57409" v="571540" />
      <Spectrum type="MFE" cpdAlgo="FindByMolecularFeature">
        <MSDetails p="+" />
        <Device type="TimeOfFlight" />
        <MSPeaks>
          <p rt="20.295" x="342.3002" y="57409.34" v="441794" z="1" s="M+H" />
          <p rt="20.293" x="343.3035" y="13120.91" v="112521" z="1" s="M+H+1" />
          <p rt="20.297" x="344.3070" y="2442.05" v="17225" z="1" s="M+H+2" />
        </MSPeaks>
      </Spectrum>
    </Compound>
    <Compound algo="FindByMolecularFeature">
      <Location m="569.4507" rt="20.325" y="184257" v="4195156" />
      <Spectrum type="MFE" cpdAlgo="FindByMolecularFeature">
        <MSDetails p="+" />
        <Device type="TimeOfFlight" />
        <MSPeaks>
          <p rt="20.325" x="570.4580" y="184256.89" v="2962493" z="1" s="M+H" />
          <p rt="20.325" x="571.4607" y="63200.55" v="1133662" z="1" s="M+H+1" />
          <p rt="20.328" x="572.4622" y="8642.40" v="99000" z="1" s="M+H+2" />
        </MSPeaks>
      </Spectrum>
    </Compound>
    <Compound algo="FindByMolecularFeature">
      <Location m="601.4261" rt="20.327" y="105142" v="1289860" />
      <Spectrum type="MFE" cpdAlgo="FindByMolecularFeature">
        <MSDetails p="+" />
        <Device type="TimeOfFlight" />
        <MSPeaks>
          <p rt="20.325" x="602.4334" y="105142.26" v="847444" z="1" s="M+H" />
          <p rt="20.327" x="603.4359" y="42911.66" v="347376" z="1" s="M+H+1" />
          <p rt="20.323" x="604.4385" y="11248.16" v="92355" z="1" s="M+H+2" />
          <p rt="20.396" x="605.4371" y="343.30" v="2686" z="1" s="M+H+3" />
        </MSPeaks>
      </Spectrum>
    </Compound>
    <Compound algo="FindByMolecularFeature">
      <Location m="267.2564" rt="20.385" y="135456" v="1421406" />
      <Spectrum type="MFE" cpdAlgo="FindByMolecularFeature">
        <MSDetails p="+" />
        <Device type="TimeOfFlight" />
        <MSPeaks>
          <p rt="20.385" x="268.2637" y="135456.09" v="1173665" z="1" s="M+H" />
          <p rt="20.385" x="269.2668" y="25374.02" v="222429" z="1" s="M+H+1" />
          <p rt="20.384" x="270.2705" y="2921.39" v="25312" z="1" s="M+H+2" />
        </MSPeaks>
      </Spectrum>
    </Compound>
    <Compound algo="FindByMolecularFeature">
      <Location m="525.4246" rt="20.422" y="247217" v="5801890" />
      <Spectrum type="MFE" cpdAlgo="FindByMolecularFeature">
        <MSDetails p="+" />
        <Device type="TimeOfFlight" />
        <MSPeaks>
          <p rt="20.419" x="526.4319" y="247217.06" v="4240872" z="1" s="M+H" />
          <p rt="20.424" x="527.4347" y="76447.67" v="1337038" z="1" s="M+H+1" />
          <p rt="20.449" x="528.4365" y="16194.26" v="173338" z="1" s="M+H+2" />
          <p rt="20.433" x="529.4362" y="3102.52" v="50642" z="1" s="M+H+3" />
        </MSPeaks>
      </Spectrum>
    </Compound>
    <Compound algo="FindByMolecularFeature">
      <Location m="1121.7539" rt="20.508" y="70467" v="798052" />
      <Spectrum type="MFE" cpdAlgo="FindByMolecularFeature">
        <MSDetails p="+" />
        <Device type="TimeOfFlight" />
        <MSPeaks>
          <p rt="20.508" x="561.8842" y="70466.78" v="467670" z="2" s="M+2H" />
          <p rt="20.508" x="562.3836" y="36402.10" v="240145" z="2" s="M+2H+1" />
          <p rt="20.506" x="562.8842" y="13653.10" v="90238" z="2" s="M+2H+2" />
        </MSPeaks>
      </Spectrum>
    </Compound>
    <Compound algo="FindByMolecularFeature">
      <Location m="1100.7798" rt="20.508" y="123044" v="1672910" />
      <Spectrum type="MFE" cpdAlgo="FindByMolecularFeature">
        <MSDetails p="+" />
        <Device type="TimeOfFlight" />
        <MSPeaks>
          <p rt="20.508" x="551.3972" y="123043.94" v="836100" z="2" s="M+2H" />
          <p rt="20.509" x="551.8988" y="83053.09" v="544735" z="2" s="M+2H+1" />
          <p rt="20.507" x="552.4002" y="33978.09" v="231495" z="2" s="M+2H+2" />
          <p rt="20.506" x="552.9012" y="9339.01" v="60580" z="2" s="M+2H+3" />
        </MSPeaks>
      </Spectrum>
    </Compound>
    <Compound algo="FindByMolecularFeature">
      <Location m="1116.7538" rt="20.508" y="211559" v="4250994" />
      <Spectrum type="MFE" cpdAlgo="FindByMolecularFeature">
        <MSDetails p="+" />
        <Device type="TimeOfFlight" />
        <MSPeaks>
          <p rt="20.507" x="559.3842" y="79838.10" v="557303" z="2" s="M+2H" />
          <p rt="20.506" x="559.8852" y="53124.64" v="366322" z="2" s="M+2H+1" />
          <p rt="20.508" x="560.3845" y="211558.50" v="1466120" z="2" s="M+2H+2" />
          <p rt="20.510" x="560.8856" y="141394.17" v="976192" z="2" s="M+2H+3" />
          <p rt="20.509" x="561.3840" y="125473.90" v="885058" z="2" s="M+2H+4" />
        </MSPeaks>
      </Spectrum>
    </Compound>
    <Compound algo="FindByMolecularFeature">
      <Location m="761.4662" rt="20.510" y="203242" v="2482928" />
      <Spectrum type="MFE" cpdAlgo="FindByMolecularFeature">
        <MSDetails p="+" />
        <Device type="TimeOfFlight" />
        <MSPeaks>
          <p rt="20.511" x="762.4735" y="203241.83" v="1684178" z="1" s="M+H" />
          <p rt="20.509" x="763.4765" y="96289.40" v="798750" z="1" s="M+H+1" />
        </MSPeaks>
      </Spectrum>
    </Compound>
    <Compound algo="FindByMolecularFeature">
      <Location m="408.1955" rt="20.511" y="110162" v="2990265" />
      <Spectrum type="MFE" cpdAlgo="FindByMolecularFeature">
        <MSDetails p="+" />
        <Device type="TimeOfFlight" />
        <MSPeaks>
          <p rt="20.509" x="205.1049" y="5135.22" v="44025" z="2" s="M+2H" />
          <p rt="20.482" x="205.6061" y="1778.29" v="8896" z="2" s="M+2H+1" />
          <p rt="20.520" x="206.1079" y="10037.08" v="85821" z="2" s="M+2H+2" />
          <p rt="20.529" x="206.6074" y="2261.94" v="20404" z="2" s="M+2H+3" />
          <p rt="20.469" x="207.1080" y="1898.15" v="9494" z="2" s="M+2H+4" />
          <p rt="20.511" x="409.2028" y="63184.97" v="627596" z="1" s="M+H" />
          <p rt="20.509" x="410.2064" y="17247.19" v="169575" z="1" s="M+H+1" />
          <p rt="20.513" x="411.2043" y="110161.59" v="1091127" z="1" s="M+H+2" />
          <p rt="20.512" x="412.2079" y="31321.81" v="312657" z="1" s="M+H+3" />
          <p rt="20.511" x="413.2011" y="43714.07" v="431006" z="1" s="M+H+4" />
          <p rt="20.509" x="414.2037" y="12301.67" v="122242" z="1" s="M+H+5" />
          <p rt="20.510" x="415.2016" y="6916.53" v="67420" z="1" s="M+H+6" />
        </MSPeaks>
      </Spectrum>
    </Compound>
    <Compound algo="FindByMolecularFeature">
      <Location m="376.2599" rt="20.512" y="968735" v="9798628" />
      <Spectrum type="MFE" cpdAlgo="FindByMolecularFeature">
        <MSDetails p="+" />
        <Device type="TimeOfFlight" />
        <MSPeaks>
          <p rt="20.513" x="377.2672" y="968735.38" v="7814308" z="1" s="M+H" />
          <p rt="20.512" x="378.2700" y="211171.44" v="1705689" z="1" s="M+H+1" />
          <p rt="20.507" x="379.2733" y="31897.76" v="245932" z="1" s="M+H+2" />
          <p rt="20.512" x="380.2755" y="4328.89" v="32699" z="1" s="M+H+3" />
        </MSPeaks>
      </Spectrum>
    </Compound>
    <Compound algo="FindByMolecularFeature">
      <Location m="382.7393" rt="20.513" y="64835" v="876787" />
      <Spectrum type="MFE" cpdAlgo="FindByMolecularFeature">
        <MSDetails p="+" />
        <Device type="TimeOfFlight" />
        <MSPeaks>
          <p rt="20.513" x="383.7466" y="64835.18" v="579937" z="1" s="M+H" />
          <p rt="20.512" x="384.7446" y="28611.46" v="254295" z="1" s="M+H+1" />
          <p rt="20.509" x="385.7445" y="4907.02" v="42555" z="1" s="M+H+2" />
        </MSPeaks>
      </Spectrum>
    </Compound>
    <Compound algo="FindByMolecularFeature">
      <Location m="336.2670" rt="20.513" y="437041" v="4810566" />
      <Spectrum type="MFE" cpdAlgo="FindByMolecularFeature">
        <MSDetails p="+" />
        <Device type="TimeOfFlight" />
        <MSPeaks>
          <p rt="20.513" x="337.2743" y="437040.88" v="3782791" z="1" s="M+H" />
          <p rt="20.513" x="338.2774" y="101056.18" v="884896" z="1" s="M+H+1" />
          <p rt="20.514" x="339.2822" y="13411.07" v="142880" z="1" s="M+H+2" />
        </MSPeaks>
      </Spectrum>
    </Compound>
    <Compound algo="FindByMolecularFeature">
      <Location m="244.2192" rt="20.513" y="252218" v="2673667" />
      <Spectrum type="MFE" cpdAlgo="FindByMolecularFeature">
        <MSDetails p="+" />
        <Device type="TimeOfFlight" />
        <MSPeaks>
          <p rt="20.513" x="245.2265" y="252218.17" v="2179914" z="1" s="M+H" />
          <p rt="20.512" x="246.2296" y="47222.03" v="407233" z="1" s="M+H+1" />
          <p rt="20.524" x="247.2382" y="8705.98" v="75420" z="1" s="M+H+2" />
          <p rt="20.536" x="248.2433" y="1317.01" v="11099" z="1" s="M+H+3" />
        </MSPeaks>
      </Spectrum>
    </Compound>
    <Compound algo="FindByMolecularFeature">
      <Location m="746.5022" rt="20.513" y="80572" v="1190038" />
      <Spectrum type="MFE" cpdAlgo="FindByMolecularFeature">
        <MSDetails p="+" />
        <Device type="TimeOfFlight" />
        <MSPeaks>
          <p rt="20.510" x="374.2585" y="80572.09" v="684892" z="2" s="M+2H" />
          <p rt="20.516" x="374.7601" y="37841.48" v="344187" z="2" s="M+2H+1" />
          <p rt="20.520" x="375.2627" y="10574.28" v="100035" z="2" s="M+2H+2" />
          <p rt="20.512" x="375.7633" y="2373.50" v="20828" z="2" s="M+2H+3" />
          <p rt="20.534" x="747.4987" y="1637.06" v="24128" z="1" s="M+H" />
          <p rt="20.469" x="748.5013" y="1938.20" v="3213" z="1" s="M+H+1" />
          <p rt="20.530" x="749.4813" y="2145.15" v="12754" z="1" s="M+H+2" />
        </MSPeaks>
      </Spectrum>
    </Compound>
    <Compound algo="FindByMolecularFeature">
      <Location m="354.2778" rt="20.513" y="614563" v="6549703" />
      <Spectrum type="MFE" cpdAlgo="FindByMolecularFeature">
        <MSDetails p="+" />
        <Device type="TimeOfFlight" />
        <MSPeaks>
          <p rt="20.514" x="355.2850" y="614563.25" v="5200933" z="1" s="M+H" />
          <p rt="20.513" x="356.2878" y="137924.50" v="1176459" z="1" s="M+H+1" />
          <p rt="20.514" x="357.2904" y="20679.57" v="154864" z="1" s="M+H+2" />
          <p rt="20.506" x="358.2924" y="2336.56" v="17446" z="1" s="M+H+3" />
        </MSPeaks>
      </Spectrum>
    </Compound>
    <Compound algo="FindByMolecularFeature">
      <Location m="382.2379" rt="20.514" y="136309" v="1942156" />
      <Spectrum type="MFE" cpdAlgo="FindByMolecularFeature">
        <MSDetails p="+" />
        <Device type="TimeOfFlight" />
        <MSPeaks>
          <p rt="20.514" x="383.2452" y="136309.23" v="1219546" z="1" s="M+H" />
          <p rt="20.517" x="384.2444" y="64071.66" v="576977" z="1" s="M+H+1" />
          <p rt="20.510" x="385.2445" y="15296.95" v="138452" z="1" s="M+H+2" />
          <p rt="20.469" x="386.2408" y="822.17" v="7181" z="1" s="M+H+3" />
        </MSPeaks>
      </Spectrum>
    </Compound>
    <Compound algo="FindByMolecularFeature">
      <Location m="262.2302" rt="20.514" y="680132" v="7498916" />
      <Spectrum type="MFE" cpdAlgo="FindByMolecularFeature">
        <MSDetails p="+" />
        <Device type="TimeOfFlight" />
        <MSPeaks>
          <p rt="20.514" x="263.2374" y="680131.81" v="6179649" z="1" s="M+H" />
          <p rt="20.514" x="264.2404" y="142480.83" v="1319267" z="1" s="M+H+1" />
        </MSPeaks>
      </Spectrum>
    </Compound>
    <Compound algo="FindByMolecularFeature">
      <Location m="371.3037" rt="20.519" y="56701" v="664060" />
      <Spectrum type="MFE" cpdAlgo="FindByMolecularFeature">
        <MSDetails p="+" />
        <Device type="TimeOfFlight" />
        <MSPeaks>
          <p rt="20.520" x="372.3109" y="56701.08" v="527003" z="1" s="M+H" />
          <p rt="20.517" x="373.3142" y="14505.03" v="137058" z="1" s="M+H+1" />
        </MSPeaks>
      </Spectrum>
    </Compound>
    <Compound algo="FindByMolecularFeature">
      <Location m="481.3984" rt="20.523" y="279991" v="6480469" />
      <Spectrum type="MFE" cpdAlgo="FindByMolecularFeature">
        <MSDetails p="+" />
        <Device type="TimeOfFlight" />
        <MSPeaks>
          <p rt="20.515" x="482.4057" y="279990.81" v="5045512" z="1" s="M+H" />
          <p rt="20.544" x="483.4087" y="74819.62" v="1191471" z="1" s="M+H+1" />
          <p rt="20.548" x="484.4107" y="15350.54" v="193479" z="1" s="M+H+2" />
          <p rt="20.532" x="485.4106" y="3212.88" v="50007" z="1" s="M+H+3" />
        </MSPeaks>
      </Spectrum>
    </Compound>
    <Compound algo="FindByMolecularFeature">
      <Location m="324.2666" rt="20.547" y="131700" v="1468262" />
      <Spectrum type="MFE" cpdAlgo="FindByMolecularFeature">
        <MSDetails p="+" />
        <Device type="TimeOfFlight" />
        <MSPeaks>
          <p rt="20.553" x="325.2739" y="131699.94" v="1290375" z="1" s="M+H" />
          <p rt="20.524" x="326.2774" y="30354.43" v="149894" z="1" s="M+H+1" />
          <p rt="20.522" x="327.2779" y="5339.98" v="27994" z="1" s="M+H+2" />
        </MSPeaks>
      </Spectrum>
    </Compound>
    <Compound algo="FindByMolecularFeature">
      <Location m="306.2561" rt="20.559" y="228933" v="2695514" />
      <Spectrum type="MFE" cpdAlgo="FindByMolecularFeature">
        <MSDetails p="+" />
        <Device type="TimeOfFlight" />
        <MSPeaks>
          <p rt="20.559" x="307.2634" y="228933.33" v="2143496" z="1" s="M+H" />
          <p rt="20.558" x="308.2671" y="46225.47" v="454291" z="1" s="M+H+1" />
          <p rt="20.580" x="309.2761" y="10024.75" v="97727" z="1" s="M+H+2" />
        </MSPeaks>
      </Spectrum>
    </Compound>
    <Compound algo="FindByMolecularFeature">
      <Location m="346.2487" rt="20.576" y="264813" v="3562364" />
      <Spectrum type="MFE" cpdAlgo="FindByMolecularFeature">
        <MSDetails p="+" />
        <Device type="TimeOfFlight" />
        <MSPeaks>
          <p rt="20.577" x="347.2560" y="264813.03" v="2953567" z="1" s="M+H" />
          <p rt="20.572" x="348.2591" y="56174.49" v="608797" z="1" s="M+H+1" />
        </MSPeaks>
      </Spectrum>
    </Compound>
    <Compound algo="FindByMolecularFeature">
      <Location m="325.2988" rt="20.595" y="893867" v="10032980" />
      <Spectrum type="MFE" cpdAlgo="FindByMolecularFeature">
        <MSDetails p="+" />
        <Device type="TimeOfFlight" />
        <MSPeaks>
          <p rt="20.594" x="326.3061" y="893866.63" v="7986357" z="1" s="M+H" />
          <p rt="20.596" x="327.3090" y="197199.88" v="1826750" z="1" s="M+H+1" />
          <p rt="20.597" x="328.3119" y="21593.30" v="197935" z="1" s="M+H+2" />
          <p rt="20.595" x="329.3145" y="1759.88" v="15536" z="1" s="M+H+3" />
          <p rt="20.596" x="651.6012" y="889.32" v="3201" z="1" s="2M+H" />
        </MSPeaks>
      </Spectrum>
    </Compound>
    <Compound algo="FindByMolecularFeature">
      <Location m="347.2793" rt="20.596" y="96224" v="1097535" />
      <Spectrum type="MFE" cpdAlgo="FindByMolecularFeature">
        <MSDetails p="+" />
        <Device type="TimeOfFlight" />
        <MSPeaks>
          <p rt="20.596" x="348.2865" y="96224.03" v="871752" z="1" s="M+H" />
          <p rt="20.597" x="349.2894" y="21242.39" v="199133" z="1" s="M+H+1" />
          <p rt="20.594" x="350.2940" y="3528.76" v="26650" z="1" s="M+H+2" />
        </MSPeaks>
      </Spectrum>
    </Compound>
    <Compound algo="FindByMolecularFeature">
      <Location m="437.3720" rt="20.607" y="229790" v="5571354" />
      <Spectrum type="MFE" cpdAlgo="FindByMolecularFeature">
        <MSDetails p="+" />
        <Device type="TimeOfFlight" />
        <MSPeaks>
          <p rt="20.606" x="438.3793" y="229789.53" v="4009266" z="1" s="M+H" />
          <p rt="20.607" x="439.3814" y="69775.84" v="1348935" z="1" s="M+H+1" />
          <p rt="20.612" x="440.3810" y="12508.62" v="213152" z="1" s="M+H+2" />
        </MSPeaks>
      </Spectrum>
    </Compound>
    <Compound algo="FindByMolecularFeature">
      <Location m="683.4237" rt="20.624" y="58283" v="453881" />
      <Spectrum type="MFE" cpdAlgo="FindByMolecularFeature">
        <MSDetails p="+" />
        <Device type="TimeOfFlight" />
        <MSPeaks>
          <p rt="20.627" x="684.4309" y="4614.66" v="33410" z="1" s="M+H" />
          <p rt="20.613" x="685.4332" y="2745.61" v="10143" z="1" s="M+H+1" />
          <p rt="20.624" x="686.4211" y="58283.05" v="410327" z="1" s="M+H+2" />
        </MSPeaks>
      </Spectrum>
    </Compound>
    <Compound algo="FindByMolecularFeature">
      <Location m="599.4112" rt="20.648" y="569323" v="6851632" />
      <Spectrum type="MFE" cpdAlgo="FindByMolecularFeature">
        <MSDetails p="+" />
        <Device type="TimeOfFlight" />
        <MSPeaks>
          <p rt="20.649" x="600.4185" y="569323.19" v="4501568" z="1" s="M+H" />
          <p rt="20.648" x="601.4214" y="250517.80" v="1972247" z="1" s="M+H+1" />
          <p rt="20.644" x="602.4250" y="49551.96" v="314061" z="1" s="M+H+2" />
          <p rt="20.649" x="603.4257" y="10059.50" v="63756" z="1" s="M+H+3" />
        </MSPeaks>
      </Spectrum>
    </Compound>
    <Compound algo="FindByMolecularFeature">
      <Location m="482.3166" rt="20.648" y="93881" v="1085310" />
      <Spectrum type="MFE" cpdAlgo="FindByMolecularFeature">
        <MSDetails p="+" />
        <Device type="TimeOfFlight" />
        <MSPeaks>
          <p rt="20.648" x="483.3238" y="93881.03" v="738373" z="1" s="M+H" />
          <p rt="20.648" x="484.3279" y="29745.55" v="230380" z="1" s="M+H+1" />
          <p rt="20.650" x="485.3279" y="12014.49" v="92368" z="1" s="M+H+2" />
          <p rt="20.650" x="486.3287" y="3189.39" v="24189" z="1" s="M+H+3" />
        </MSPeaks>
      </Spectrum>
    </Compound>
    <Compound algo="FindByMolecularFeature">
      <Location m="426.3502" rt="20.649" y="262066" v="2950168" />
      <Spectrum type="MFE" cpdAlgo="FindByMolecularFeature">
        <MSDetails p="+" />
        <Device type="TimeOfFlight" />
        <MSPeaks>
          <p rt="20.649" x="427.3574" y="262065.91" v="2126583" z="1" s="M+H" />
          <p rt="20.649" x="428.3606" y="83428.76" v="676465" z="1" s="M+H+1" />
          <p rt="20.651" x="429.3620" y="15879.19" v="127372" z="1" s="M+H+2" />
          <p rt="20.652" x="430.3698" y="2012.71" v="19748" z="1" s="M+H+3" />
        </MSPeaks>
      </Spectrum>
    </Compound>
    <Compound algo="FindByMolecularFeature">
      <Location m="444.3613" rt="20.650" y="1428920" v="15509839" />
      <Spectrum type="MFE" cpdAlgo="FindByMolecularFeature">
        <MSDetails p="+" />
        <Device type="TimeOfFlight" />
        <MSPeaks>
          <p rt="20.650" x="445.3686" y="1428919.88" v="11422574" z="1" s="M+H" />
          <p rt="20.650" x="446.3716" y="426841.53" v="3417392" z="1" s="M+H+1" />
          <p rt="20.650" x="447.3742" y="74069.32" v="592950" z="1" s="M+H+2" />
          <p rt="20.651" x="448.3766" y="9529.57" v="76923" z="1" s="M+H+3" />
        </MSPeaks>
      </Spectrum>
    </Compound>
    <Compound algo="FindByMolecularFeature">
      <Location m="408.3391" rt="20.651" y="71135" v="814150" />
      <Spectrum type="MFE" cpdAlgo="FindByMolecularFeature">
        <MSDetails p="+" />
        <Device type="TimeOfFlight" />
        <MSPeaks>
          <p rt="20.650" x="409.3463" y="71135.16" v="569994" z="1" s="M+H" />
          <p rt="20.650" x="410.3496" y="24188.34" v="202740" z="1" s="M+H+1" />
          <p rt="20.660" x="411.3515" y="5178.17" v="41416" z="1" s="M+H+2" />
        </MSPeaks>
      </Spectrum>
    </Compound>
    <Compound algo="FindByMolecularFeature">
      <Location m="461.3870" rt="20.652" y="74986" v="907844" />
      <Spectrum type="MFE" cpdAlgo="FindByMolecularFeature">
        <MSDetails p="+" />
        <Device type="TimeOfFlight" />
        <MSPeaks>
          <p rt="20.653" x="462.3943" y="74985.75" v="642132" z="1" s="M+H" />
          <p rt="20.651" x="463.3972" y="25458.92" v="223145" z="1" s="M+H+1" />
          <p rt="20.655" x="464.4000" y="4921.02" v="42568" z="1" s="M+H+2" />
        </MSPeaks>
      </Spectrum>
    </Compound>
    <Compound algo="FindByMolecularFeature">
      <Location m="466.3432" rt="20.655" y="3102153" v="33365962" />
      <Spectrum type="MFE" cpdAlgo="FindByMolecularFeature">
        <MSDetails p="+" />
        <Device type="TimeOfFlight" />
        <MSPeaks>
          <p rt="20.655" x="467.3505" y="3102153.25" v="24578232" z="1" sat="true" s="M+H" />
          <p rt="20.654" x="468.3543" y="927708.75" v="7344113" z="1" s="M+H+1" />
          <p rt="20.655" x="469.3566" y="158405.22" v="1270748" z="1" s="M+H+2" />
          <p rt="20.651" x="470.3597" y="19410.52" v="151318" z="1" s="M+H+3" />
          <p rt="20.643" x="471.3546" y="2493.09" v="21551" z="1" s="M+H+4" />
        </MSPeaks>
      </Spectrum>
    </Compound>
    <Compound algo="FindByMolecularFeature">
      <Location m="450.3687" rt="20.656" y="94289" v="957997" />
      <Spectrum type="MFE" cpdAlgo="FindByMolecularFeature">
        <MSDetails p="+" />
        <Device type="TimeOfFlight" />
        <MSPeaks>
          <p rt="20.657" x="451.3760" y="94289.48" v="737916" z="1" s="M+H" />
          <p rt="20.656" x="452.3799" y="26278.54" v="202092" z="1" s="M+H+1" />
          <p rt="20.623" x="453.3747" y="3024.05" v="17989" z="1" s="M+H+2" />
        </MSPeaks>
      </Spectrum>
    </Compound>
    <Compound algo="FindByMolecularFeature">
      <Location m="278.2248" rt="20.658" y="314051" v="3668792" />
      <Spectrum type="MFE" cpdAlgo="FindByMolecularFeature">
        <MSDetails p="+" />
        <Device type="TimeOfFlight" />
        <MSPeaks>
          <p rt="20.658" x="279.2321" y="314050.56" v="2976823" z="1" s="M+H" />
          <p rt="20.658" x="280.2356" y="65779.24" v="628795" z="1" s="M+H+1" />
          <p rt="20.664" x="281.2458" y="7417.92" v="63175" z="1" s="M+H+2" />
        </MSPeaks>
      </Spectrum>
    </Compound>
    <Compound algo="FindByMolecularFeature">
      <Location m="910.7027" rt="20.659" y="71233" v="1012616" />
      <Spectrum type="MFE" cpdAlgo="FindByMolecularFeature">
        <MSDetails p="+" />
        <Device type="TimeOfFlight" />
        <MSPeaks>
          <p rt="20.659" x="911.7100" y="71233.15" v="529509" z="1" s="M+H" />
          <p rt="20.657" x="912.7132" y="46354.44" v="343837" z="1" s="M+H+1" />
          <p rt="20.662" x="913.7166" y="14927.35" v="109877" z="1" s="M+H+2" />
          <p rt="20.665" x="914.7193" y="3632.17" v="26584" z="1" s="M+H+3" />
          <p rt="20.656" x="915.7211" y="383.72" v="2809" z="1" s="M+H+4" />
        </MSPeaks>
      </Spectrum>
    </Compound>
    <Compound algo="FindByMolecularFeature">
      <Location m="336.1407" rt="20.670" y="97869" v="1490694" />
      <Spectrum type="MFE" cpdAlgo="FindByMolecularFeature">
        <MSDetails p="+" />
        <Device type="TimeOfFlight" />
        <MSPeaks>
          <p rt="20.670" x="337.1479" y="97868.59" v="1041752" z="1" s="M+H" />
          <p rt="20.667" x="338.1505" y="23110.93" v="248546" z="1" s="M+H+1" />
          <p rt="20.671" x="339.1478" y="14964.40" v="161976" z="1" s="M+H+2" />
          <p rt="20.670" x="340.1512" y="3704.73" v="38419" z="1" s="M+H+3" />
        </MSPeaks>
      </Spectrum>
    </Compound>
    <Compound algo="FindByMolecularFeature">
      <Location m="334.1462" rt="20.672" y="253024" v="3779724" />
      <Spectrum type="MFE" cpdAlgo="FindByMolecularFeature">
        <MSDetails p="+" />
        <Device type="TimeOfFlight" />
        <MSPeaks>
          <p rt="20.673" x="335.1535" y="253024.14" v="3195031" z="1" s="M+H" />
          <p rt="20.672" x="336.1561" y="53721.05" v="584693" z="1" s="M+H+1" />
        </MSPeaks>
      </Spectrum>
    </Compound>
    <Compound algo="FindByMolecularFeature">
      <Location m="332.1435" rt="20.675" y="87855" v="1252409" />
      <Spectrum type="MFE" cpdAlgo="FindByMolecularFeature">
        <MSDetails p="+" />
        <Device type="TimeOfFlight" />
        <MSPeaks>
          <p rt="20.676" x="333.1508" y="87855.13" v="1034388" z="1" s="M+H" />
          <p rt="20.671" x="334.1551" y="20319.88" v="218022" z="1" s="M+H+1" />
        </MSPeaks>
      </Spectrum>
    </Compound>
    <Compound algo="FindByMolecularFeature">
      <Location m="607.3678" rt="20.686" y="119757" v="1160963" />
      <Spectrum type="MFE" cpdAlgo="FindByMolecularFeature">
        <MSDetails p="+" />
        <Device type="TimeOfFlight" />
        <MSPeaks>
          <p rt="20.684" x="608.3750" y="7881.10" v="72259" z="1" s="M+H" />
          <p rt="20.686" x="609.3830" y="4133.02" v="32749" z="1" s="M+H+1" />
          <p rt="20.686" x="610.3683" y="119756.96" v="1055955" z="1" s="M+H+2" />
        </MSPeaks>
      </Spectrum>
    </Compound>
    <Compound algo="FindByMolecularFeature">
      <Location m="610.3640" rt="20.687" y="51713" v="577888" />
      <Spectrum type="MFE" cpdAlgo="FindByMolecularFeature">
        <MSDetails p="+" />
        <Device type="TimeOfFlight" />
        <MSPeaks>
          <p rt="20.687" x="611.3712" y="51713.22" v="444654" z="1" s="M+H" />
          <p rt="20.687" x="612.3747" y="12267.51" v="108346" z="1" s="M+H+1" />
          <p rt="20.697" x="613.3788" y="3236.37" v="24888" z="1" s="M+H+2" />
        </MSPeaks>
      </Spectrum>
    </Compound>
    <Compound algo="FindByMolecularFeature">
      <Location m="393.3455" rt="20.690" y="111711" v="2589142" />
      <Spectrum type="MFE" cpdAlgo="FindByMolecularFeature">
        <MSDetails p="+" />
        <Device type="TimeOfFlight" />
        <MSPeaks>
          <p rt="20.689" x="394.3528" y="111710.64" v="1997975" z="1" s="M+H" />
          <p rt="20.694" x="395.3559" y="30571.96" v="494978" z="1" s="M+H+1" />
          <p rt="20.682" x="396.3573" y="5623.17" v="91812" z="1" s="M+H+2" />
          <p rt="20.687" x="397.3568" y="277.30" v="4377" z="1" s="M+H+3" />
        </MSPeaks>
      </Spectrum>
    </Compound>
    <Compound algo="FindByMolecularFeature">
      <Location m="367.3091" rt="20.852" y="360594" v="4007621" />
      <Spectrum type="MFE" cpdAlgo="FindByMolecularFeature">
        <MSDetails p="+" />
        <Device type="TimeOfFlight" />
        <MSPeaks>
          <p rt="20.852" x="368.3164" y="360593.84" v="3098075" z="1" s="M+H" />
          <p rt="20.852" x="369.3194" y="92043.05" v="800762" z="1" s="M+H+1" />
          <p rt="20.851" x="370.3224" y="13225.27" v="108785" z="1" s="M+H+2" />
        </MSPeaks>
      </Spectrum>
    </Compound>
    <Compound algo="FindByMolecularFeature">
      <Location m="389.2907" rt="20.853" y="86788" v="1000060" />
      <Spectrum type="MFE" cpdAlgo="FindByMolecularFeature">
        <MSDetails p="+" />
        <Device type="TimeOfFlight" />
        <MSPeaks>
          <p rt="20.853" x="390.2980" y="86788.44" v="776991" z="1" s="M+H" />
          <p rt="20.855" x="391.3019" y="23221.61" v="223069" z="1" s="M+H+1" />
        </MSPeaks>
      </Spectrum>
    </Compound>
    <Compound algo="FindByMolecularFeature">
      <Location m="601.4222" rt="20.884" y="64089" v="1345425" />
      <Spectrum type="MFE" cpdAlgo="FindByMolecularFeature">
        <MSDetails p="+" />
        <Device type="TimeOfFlight" />
        <MSPeaks>
          <p rt="20.899" x="602.4295" y="64088.75" v="1001692" z="1" s="M+H" />
          <p rt="20.853" x="603.4344" y="19671.38" v="297858" z="1" s="M+H+1" />
          <p rt="20.834" x="604.4380" y="3829.52" v="45875" z="1" s="M+H+2" />
        </MSPeaks>
      </Spectrum>
    </Compound>
    <Compound algo="FindByMolecularFeature">
      <Location m="599.4111" rt="20.941" y="524315" v="7090539" />
      <Spectrum type="MFE" cpdAlgo="FindByMolecularFeature">
        <MSDetails p="+" />
        <Device type="TimeOfFlight" />
        <MSPeaks>
          <p rt="20.940" x="600.4184" y="524315.25" v="4900606" z="1" s="M+H" />
          <p rt="20.942" x="601.4216" y="236726.61" v="2189934" z="1" s="M+H+1" />
        </MSPeaks>
      </Spectrum>
    </Compound>
    <Compound algo="FindByMolecularFeature">
      <Location m="310.2873" rt="21.091" y="78664" v="830077" />
      <Spectrum type="MFE" cpdAlgo="FindByMolecularFeature">
        <MSDetails p="+" />
        <Device type="TimeOfFlight" />
        <MSPeaks>
          <p rt="21.092" x="311.2946" y="78664.02" v="675989" z="1" s="M+H" />
          <p rt="21.088" x="312.2976" y="15433.58" v="129491" z="1" s="M+H+1" />
          <p rt="21.089" x="313.3003" y="2770.12" v="24596" z="1" s="M+H+2" />
        </MSPeaks>
      </Spectrum>
    </Compound>
    <Compound algo="FindByMolecularFeature">
      <Location m="255.2567" rt="21.207" y="720101" v="7773504" />
      <Spectrum type="MFE" cpdAlgo="FindByMolecularFeature">
        <MSDetails p="+" />
        <Device type="TimeOfFlight" />
        <MSPeaks>
          <p rt="21.206" x="256.2640" y="720100.63" v="6468828" z="1" s="M+H" />
          <p rt="21.208" x="257.2669" y="130746.85" v="1182857" z="1" s="M+H+1" />
          <p rt="21.204" x="258.2709" y="11833.58" v="103575" z="1" s="M+H+2" />
          <p rt="21.220" x="259.2738" y="981.01" v="8360" z="1" s="M+H+3" />
          <p rt="21.192" x="511.5175" y="1415.01" v="4941" z="1" s="2M+H" />
        </MSPeaks>
      </Spectrum>
    </Compound>
    <Compound algo="FindByMolecularFeature">
      <Location m="379.3098" rt="21.255" y="68272" v="624704" />
      <Spectrum type="MFE" cpdAlgo="FindByMolecularFeature">
        <MSDetails p="+" />
        <Device type="TimeOfFlight" />
        <MSPeaks>
          <p rt="21.256" x="380.3171" y="68272.21" v="495263" z="1" s="M+H" />
          <p rt="21.252" x="381.3200" y="17684.78" v="103522" z="1" s="M+H+1" />
          <p rt="21.248" x="382.3255" y="3124.47" v="25918" z="1" s="M+H+2" />
        </MSPeaks>
      </Spectrum>
    </Compound>
    <Compound algo="FindByMolecularFeature">
      <Location m="639.4098" rt="21.446" y="65870" v="1482412" />
      <Spectrum type="MFE" cpdAlgo="FindByMolecularFeature">
        <MSDetails p="+" />
        <Device type="TimeOfFlight" />
        <MSPeaks>
          <p rt="21.439" x="640.4170" y="65870.38" v="1133061" z="1" s="M+H" />
          <p rt="21.462" x="641.4216" y="25794.51" v="241394" z="1" s="M+H+1" />
          <p rt="21.451" x="642.4260" y="6727.05" v="107958" z="1" s="M+H+2" />
        </MSPeaks>
      </Spectrum>
    </Compound>
    <Compound algo="FindByMolecularFeature">
      <Location m="656.4365" rt="21.473" y="179915" v="3537887" />
      <Spectrum type="MFE" cpdAlgo="FindByMolecularFeature">
        <MSDetails p="+" />
        <Device type="TimeOfFlight" />
        <MSPeaks>
          <p rt="21.488" x="657.4437" y="179914.63" v="2087305" z="1" s="M+H" />
          <p rt="21.440" x="658.4468" y="63759.29" v="1089811" z="1" s="M+H+1" />
          <p rt="21.447" x="659.4496" y="16400.92" v="275689" z="1" s="M+H+2" />
          <p rt="21.452" x="660.4567" y="4487.96" v="85081" z="1" s="M+H+3" />
        </MSPeaks>
      </Spectrum>
    </Compound>
    <Compound algo="FindByMolecularFeature">
      <Location m="426.3500" rt="21.530" y="94294" v="1008187" />
      <Spectrum type="MFE" cpdAlgo="FindByMolecularFeature">
        <MSDetails p="+" />
        <Device type="TimeOfFlight" />
        <MSPeaks>
          <p rt="21.530" x="427.3573" y="94294.05" v="736162" z="1" s="M+H" />
          <p rt="21.531" x="428.3604" y="31810.01" v="219685" z="1" s="M+H+1" />
          <p rt="21.535" x="429.3644" y="6878.30" v="52340" z="1" s="M+H+2" />
        </MSPeaks>
      </Spectrum>
    </Compound>
    <Compound algo="FindByMolecularFeature">
      <Location m="444.3611" rt="21.531" y="480840" v="4949318" />
      <Spectrum type="MFE" cpdAlgo="FindByMolecularFeature">
        <MSDetails p="+" />
        <Device type="TimeOfFlight" />
        <MSPeaks>
          <p rt="21.531" x="445.3684" y="480840.31" v="3610201" z="1" s="M+H" />
          <p rt="21.530" x="446.3713" y="144793.27" v="1103244" z="1" s="M+H+1" />
          <p rt="21.531" x="447.3739" y="27357.70" v="203618" z="1" s="M+H+2" />
          <p rt="21.527" x="448.3753" y="4207.01" v="32255" z="1" s="M+H+3" />
        </MSPeaks>
      </Spectrum>
    </Compound>
    <Compound algo="FindByMolecularFeature">
      <Location m="466.3429" rt="21.534" y="345179" v="3769821" />
      <Spectrum type="MFE" cpdAlgo="FindByMolecularFeature">
        <MSDetails p="+" />
        <Device type="TimeOfFlight" />
        <MSPeaks>
          <p rt="21.534" x="467.3501" y="345179.25" v="2772608" z="1" s="M+H" />
          <p rt="21.532" x="468.3545" y="102649.71" v="772656" z="1" s="M+H+1" />
          <p rt="21.530" x="469.3568" y="22350.49" v="178278" z="1" s="M+H+2" />
          <p rt="21.533" x="470.3642" y="4233.10" v="46278" z="1" s="M+H+3" />
        </MSPeaks>
      </Spectrum>
    </Compound>
    <Compound algo="FindByMolecularFeature">
      <Location m="583.4659" rt="21.569" y="67356" v="626580" />
      <Spectrum type="MFE" cpdAlgo="FindByMolecularFeature">
        <MSDetails p="+" />
        <Device type="TimeOfFlight" />
        <MSPeaks>
          <p rt="21.570" x="584.4732" y="67355.70" v="466956" z="1" s="M+H" />
          <p rt="21.567" x="585.4763" y="23252.29" v="159624" z="1" s="M+H+1" />
        </MSPeaks>
      </Spectrum>
    </Compound>
    <Compound algo="FindByMolecularFeature">
      <Location m="539.4399" rt="21.679" y="97646" v="915637" />
      <Spectrum type="MFE" cpdAlgo="FindByMolecularFeature">
        <MSDetails p="+" />
        <Device type="TimeOfFlight" />
        <MSPeaks>
          <p rt="21.678" x="540.4472" y="97646.31" v="680296" z="1" s="M+H" />
          <p rt="21.683" x="541.4505" y="30571.34" v="235341" z="1" s="M+H+1" />
        </MSPeaks>
      </Spectrum>
    </Compound>
    <Compound algo="FindByMolecularFeature">
      <Location m="264.2453" rt="21.709" y="152199" v="1383259" />
      <Spectrum type="MFE" cpdAlgo="FindByMolecularFeature">
        <MSDetails p="+" />
        <Device type="TimeOfFlight" />
        <MSPeaks>
          <p rt="21.707" x="265.2526" y="152198.97" v="1135263" z="1" s="M+H" />
          <p rt="21.714" x="266.2558" y="28549.82" v="223755" z="1" s="M+H+1" />
          <p rt="21.728" x="267.2654" y="3240.32" v="24242" z="1" s="M+H+2" />
        </MSPeaks>
      </Spectrum>
    </Compound>
    <Compound algo="FindByMolecularFeature">
      <Location m="246.2347" rt="21.710" y="59367" v="576808" />
      <Spectrum type="MFE" cpdAlgo="FindByMolecularFeature">
        <MSDetails p="+" />
        <Device type="TimeOfFlight" />
        <MSPeaks>
          <p rt="21.709" x="247.2420" y="59367.16" v="466540" z="1" s="M+H" />
          <p rt="21.711" x="248.2452" y="12168.09" v="97015" z="1" s="M+H+1" />
          <p rt="21.718" x="249.2504" y="1687.27" v="13253" z="1" s="M+H+2" />
        </MSPeaks>
      </Spectrum>
    </Compound>
    <Compound algo="FindByMolecularFeature">
      <Location m="281.2724" rt="21.714" y="6737777" v="75756768" />
      <Spectrum type="MFE" cpdAlgo="FindByMolecularFeature">
        <MSDetails p="+" />
        <Device type="TimeOfFlight" />
        <MSPeaks>
          <p rt="21.714" x="282.2797" y="6737777.00" v="60316080" z="1" sat="true" s="M+H" />
          <p rt="21.712" x="283.2832" y="1255849.38" v="11710371" z="1" s="M+H+1" />
          <p rt="21.713" x="284.2859" y="129333.58" v="1186802" z="1" s="M+H+2" />
          <p rt="21.715" x="285.2884" y="9754.69" v="81260" z="1" s="M+H+3" />
          <p rt="21.709" x="286.2996" y="447.89" v="2249" z="1" s="M+H+4" />
          <p rt="21.704" x="563.5513" y="129519.72" v="814576" z="1" s="2M+H" />
          <p rt="21.705" x="564.5544" y="53458.75" v="335811" z="1" s="2M+H+1" />
          <p rt="21.708" x="565.5581" y="10888.64" v="69044" z="1" s="2M+H+2" />
          <p rt="21.705" x="566.5606" y="1766.84" v="10574" z="1" s="2M+H+3" />
        </MSPeaks>
      </Spectrum>
    </Compound>
    <Compound algo="FindByMolecularFeature">
      <Location m="442.3451" rt="21.769" y="205362" v="1994829" />
      <Spectrum type="MFE" cpdAlgo="FindByMolecularFeature">
        <MSDetails p="+" />
        <Device type="TimeOfFlight" />
        <MSPeaks>
          <p rt="21.769" x="443.3524" y="205361.77" v="1504068" z="1" s="M+H" />
          <p rt="21.769" x="444.3556" y="66103.55" v="490762" z="1" s="M+H+1" />
        </MSPeaks>
      </Spectrum>
    </Compound>
    <Compound algo="FindByMolecularFeature">
      <Location m="424.3351" rt="21.770" y="58713" v="624927" />
      <Spectrum type="MFE" cpdAlgo="FindByMolecularFeature">
        <MSDetails p="+" />
        <Device type="TimeOfFlight" />
        <MSPeaks>
          <p rt="21.770" x="425.3424" y="58713.18" v="454884" z="1" s="M+H" />
          <p rt="21.770" x="426.3454" y="19572.83" v="170043" z="1" s="M+H+1" />
        </MSPeaks>
      </Spectrum>
    </Compound>
    <Compound algo="FindByMolecularFeature">
      <Location m="464.3271" rt="21.795" y="174145" v="2387666" />
      <Spectrum type="MFE" cpdAlgo="FindByMolecularFeature">
        <MSDetails p="+" />
        <Device type="TimeOfFlight" />
        <MSPeaks>
          <p rt="21.795" x="465.3344" y="174144.67" v="1804689" z="1" s="M+H" />
          <p rt="21.795" x="466.3377" y="57041.06" v="582977" z="1" s="M+H+1" />
        </MSPeaks>
      </Spectrum>
    </Compound>
    <Compound algo="FindByMolecularFeature">
      <Location m="312.2663" rt="21.853" y="66223" v="661618" />
      <Spectrum type="MFE" cpdAlgo="FindByMolecularFeature">
        <MSDetails p="+" />
        <Device type="TimeOfFlight" />
        <MSPeaks>
          <p rt="21.853" x="313.2736" y="66222.73" v="534601" z="1" s="M+H" />
          <p rt="21.853" x="314.2770" y="14117.20" v="112731" z="1" s="M+H+1" />
          <p rt="21.848" x="315.2772" y="1836.19" v="14286" z="1" s="M+H+2" />
        </MSPeaks>
      </Spectrum>
    </Compound>
    <Compound algo="FindByMolecularFeature">
      <Location m="495.4139" rt="21.910" y="161911" v="4454377" />
      <Spectrum type="MFE" cpdAlgo="FindByMolecularFeature">
        <MSDetails p="+" />
        <Device type="TimeOfFlight" />
        <MSPeaks>
          <p rt="21.911" x="496.4212" y="161910.73" v="3455059" z="1" s="M+H" />
          <p rt="21.911" x="497.4243" y="41319.05" v="840292" z="1" s="M+H+1" />
          <p rt="21.904" x="498.4251" y="10027.52" v="159027" z="1" s="M+H+2" />
        </MSPeaks>
      </Spectrum>
    </Compound>
    <Compound algo="FindByMolecularFeature">
      <Location m="1196.8066" rt="21.923" y="124955" v="1475247" />
      <Spectrum type="MFE" cpdAlgo="FindByMolecularFeature">
        <MSDetails p="+" />
        <Device type="TimeOfFlight" />
        <MSPeaks>
          <p rt="21.911" x="599.4106" y="11152.30" v="136966" z="2" s="M+2H" />
          <p rt="21.907" x="599.9122" y="2142.02" v="9221" z="2" s="M+2H+1" />
          <p rt="21.925" x="600.4180" y="124955.28" v="1329060" z="2" s="M+2H+2" />
        </MSPeaks>
      </Spectrum>
    </Compound>
    <Compound algo="FindByMolecularFeature">
      <Location m="378.2751" rt="21.932" y="297800" v="2423966" />
      <Spectrum type="MFE" cpdAlgo="FindByMolecularFeature">
        <MSDetails p="+" />
        <Device type="TimeOfFlight" />
        <MSPeaks>
          <p rt="21.932" x="379.2823" y="297799.63" v="1910833" z="1" s="M+H" />
          <p rt="21.933" x="380.2859" y="67871.73" v="437065" z="1" s="M+H+1" />
          <p rt="21.929" x="381.2886" y="10452.13" v="69088" z="1" s="M+H+2" />
          <p rt="21.922" x="382.2896" y="1107.05" v="6980" z="1" s="M+H+3" />
        </MSPeaks>
      </Spectrum>
    </Compound>
    <Compound algo="FindByMolecularFeature">
      <Location m="338.2828" rt="21.940" y="595604" v="6090775" />
      <Spectrum type="MFE" cpdAlgo="FindByMolecularFeature">
        <MSDetails p="+" />
        <Device type="TimeOfFlight" />
        <MSPeaks>
          <p rt="21.940" x="339.2901" y="595603.56" v="4814476" z="1" s="M+H" />
          <p rt="21.940" x="340.2931" y="136009.42" v="1105239" z="1" s="M+H+1" />
          <p rt="21.939" x="341.2956" y="19221.09" v="156086" z="1" s="M+H+2" />
          <p rt="21.937" x="342.2982" y="1919.43" v="14974" z="1" s="M+H+3" />
        </MSPeaks>
      </Spectrum>
    </Compound>
    <Compound algo="FindByMolecularFeature">
      <Location m="768.5071" rt="21.942" y="120450" v="1780349" />
      <Spectrum type="MFE" cpdAlgo="FindByMolecularFeature">
        <MSDetails p="+" />
        <Device type="TimeOfFlight" />
        <MSPeaks>
          <p rt="21.942" x="385.2608" y="120449.63" v="886906" z="2" s="M+2H" />
          <p rt="21.942" x="385.7622" y="60149.43" v="442230" z="2" s="M+2H+1" />
          <p rt="21.943" x="386.2598" y="60677.18" v="451213" z="2" s="M+2H+2" />
        </MSPeaks>
      </Spectrum>
    </Compound>
    <Compound algo="FindByMolecularFeature">
      <Location m="1120.7987" rt="21.942" y="61799" v="561120" />
      <Spectrum type="MFE" cpdAlgo="FindByMolecularFeature">
        <MSDetails p="+" />
        <Device type="TimeOfFlight" />
        <MSPeaks>
          <p rt="21.993" x="561.4066" y="3957.69" v="29310" z="2" s="M+2H" />
          <p rt="21.938" x="561.9097" y="2760.93" v="13972" z="2" s="M+2H+1" />
          <p rt="21.938" x="562.4075" y="15232.99" v="91729" z="2" s="M+2H+2" />
          <p rt="21.938" x="562.9083" y="9928.27" v="58289" z="2" s="M+2H+3" />
          <p rt="21.941" x="563.4070" y="61799.12" v="367819" z="2" s="M+2H+4" />
        </MSPeaks>
      </Spectrum>
    </Compound>
    <Compound algo="FindByMolecularFeature">
      <Location m="356.2934" rt="21.942" y="510033" v="5567357" />
      <Spectrum type="MFE" cpdAlgo="FindByMolecularFeature">
        <MSDetails p="+" />
        <Device type="TimeOfFlight" />
        <MSPeaks>
          <p rt="21.943" x="357.3006" y="510033.00" v="4369003" z="1" s="M+H" />
          <p rt="21.942" x="358.3035" y="119356.07" v="1023249" z="1" s="M+H+1" />
          <p rt="21.941" x="359.3063" y="18473.13" v="155709" z="1" s="M+H+2" />
          <p rt="21.934" x="360.3082" y="2167.38" v="19396" z="1" s="M+H+3" />
        </MSPeaks>
      </Spectrum>
    </Compound>
    <Compound algo="FindByMolecularFeature">
      <Location m="246.2348" rt="21.943" y="67857" v="730629" />
      <Spectrum type="MFE" cpdAlgo="FindByMolecularFeature">
        <MSDetails p="+" />
        <Device type="TimeOfFlight" />
        <MSPeaks>
          <p rt="21.944" x="247.2421" y="67857.39" v="608853" z="1" s="M+H" />
          <p rt="21.939" x="248.2452" y="5505.34" v="111600" z="1" s="M+H+1" />
          <p rt="21.948" x="249.2495" y="1639.30" v="10175" z="1" s="M+H+2" />
        </MSPeaks>
      </Spectrum>
    </Compound>
    <Compound algo="FindByMolecularFeature">
      <Location m="264.2455" rt="21.947" y="355643" v="4096596" />
      <Spectrum type="MFE" cpdAlgo="FindByMolecularFeature">
        <MSDetails p="+" />
        <Device type="TimeOfFlight" />
        <MSPeaks>
          <p rt="21.947" x="265.2528" y="355642.66" v="3415235" z="1" s="M+H" />
          <p rt="21.945" x="266.2559" y="64196.68" v="607572" z="1" s="M+H+1" />
          <p rt="21.955" x="267.2632" y="6607.72" v="73790" z="1" s="M+H+2" />
        </MSPeaks>
      </Spectrum>
    </Compound>
    <Compound algo="FindByMolecularFeature">
      <Location m="412.2127" rt="21.950" y="70933" v="849358" />
      <Spectrum type="MFE" cpdAlgo="FindByMolecularFeature">
        <MSDetails p="+" />
        <Device type="TimeOfFlight" />
        <MSPeaks>
          <p rt="21.950" x="413.2199" y="70932.85" v="680938" z="1" s="M+H" />
          <p rt="21.948" x="414.2235" y="17259.15" v="168420" z="1" s="M+H+1" />
        </MSPeaks>
      </Spectrum>
    </Compound>
    <Compound algo="FindByMolecularFeature">
      <Location m="407.3611" rt="21.958" y="61798" v="603024" />
      <Spectrum type="MFE" cpdAlgo="FindByMolecularFeature">
        <MSDetails p="+" />
        <Device type="TimeOfFlight" />
        <MSPeaks>
          <p rt="21.957" x="408.3684" y="61798.27" v="450627" z="1" s="M+H" />
          <p rt="21.960" x="409.3720" y="17096.71" v="127862" z="1" s="M+H+1" />
          <p rt="21.973" x="410.3688" y="3443.97" v="24534" z="1" s="M+H+2" />
        </MSPeaks>
      </Spectrum>
    </Compound>
    <Compound algo="FindByMolecularFeature">
      <Location m="451.3875" rt="22.005" y="146414" v="4152049" />
      <Spectrum type="MFE" cpdAlgo="FindByMolecularFeature">
        <MSDetails p="+" />
        <Device type="TimeOfFlight" />
        <MSPeaks>
          <p rt="22.005" x="452.3948" y="146413.56" v="3074494" z="1" s="M+H" />
          <p rt="22.007" x="453.3977" y="43310.24" v="918438" z="1" s="M+H+1" />
          <p rt="22.010" x="454.3971" y="8790.98" v="159117" z="1" s="M+H+2" />
        </MSPeaks>
      </Spectrum>
    </Compound>
    <Compound algo="FindByMolecularFeature">
      <Location m="351.3138" rt="22.042" y="77971" v="855204" />
      <Spectrum type="MFE" cpdAlgo="FindByMolecularFeature">
        <MSDetails p="+" />
        <Device type="TimeOfFlight" />
        <MSPeaks>
          <p rt="22.043" x="352.3211" y="77970.67" v="648114" z="1" s="M+H" />
          <p rt="22.042" x="353.3242" y="21076.53" v="173246" z="1" s="M+H+1" />
          <p rt="22.026" x="354.3315" y="6325.45" v="33844" z="1" s="M+H+2" />
        </MSPeaks>
      </Spectrum>
    </Compound>
    <Compound algo="FindByMolecularFeature">
      <Location m="438.3509" rt="22.063" y="53055" v="574644" />
      <Spectrum type="MFE" cpdAlgo="FindByMolecularFeature">
        <MSDetails p="+" />
        <Device type="TimeOfFlight" />
        <MSPeaks>
          <p rt="22.063" x="439.3582" y="53054.82" v="419477" z="1" s="M+H" />
          <p rt="22.063" x="440.3603" y="18803.00" v="155167" z="1" s="M+H+1" />
        </MSPeaks>
      </Spectrum>
    </Compound>
    <Compound algo="FindByMolecularFeature">
      <Location m="269.2718" rt="22.104" y="54917" v="708077" />
      <Spectrum type="MFE" cpdAlgo="FindByMolecularFeature">
        <MSDetails p="+" />
        <Device type="TimeOfFlight" />
        <MSPeaks>
          <p rt="22.103" x="270.2791" y="54917.04" v="574232" z="1" s="M+H" />
          <p rt="22.109" x="271.2814" y="12088.87" v="126090" z="1" s="M+H+1" />
          <p rt="22.086" x="272.2836" y="1765.53" v="7755" z="1" s="M+H+2" />
        </MSPeaks>
      </Spectrum>
    </Compound>
    <Compound algo="FindByMolecularFeature">
      <Location m="613.3923" rt="22.134" y="79772" v="1020411" />
      <Spectrum type="MFE" cpdAlgo="FindByMolecularFeature">
        <MSDetails p="+" />
        <Device type="TimeOfFlight" />
        <MSPeaks>
          <p rt="22.134" x="614.3996" y="79772.30" v="632067" z="1" s="M+H" />
          <p rt="22.134" x="615.4031" y="36863.48" v="291681" z="1" s="M+H+1" />
          <p rt="22.137" x="616.4094" y="10591.00" v="82641" z="1" s="M+H+2" />
          <p rt="22.146" x="617.4196" y="1821.28" v="14022" z="1" s="M+H+3" />
        </MSPeaks>
      </Spectrum>
    </Compound>
    <Compound algo="FindByMolecularFeature">
      <Location m="334.1594" rt="22.136" y="73686" v="893585" />
      <Spectrum type="MFE" cpdAlgo="FindByMolecularFeature">
        <MSDetails p="+" />
        <Device type="TimeOfFlight" />
        <MSPeaks>
          <p rt="22.137" x="335.1667" y="73685.68" v="733721" z="1" s="M+H" />
          <p rt="22.135" x="336.1701" y="16912.93" v="159865" z="1" s="M+H+1" />
        </MSPeaks>
      </Spectrum>
    </Compound>
    <Compound algo="FindByMolecularFeature">
      <Location m="630.4480" rt="22.137" y="173854" v="2492110" />
      <Spectrum type="MFE" cpdAlgo="FindByMolecularFeature">
        <MSDetails p="+" />
        <Device type="TimeOfFlight" />
        <MSPeaks>
          <p rt="22.138" x="631.4552" y="173853.67" v="1789291" z="1" s="M+H" />
          <p rt="22.135" x="632.4585" y="70407.46" v="702819" z="1" s="M+H+1" />
        </MSPeaks>
      </Spectrum>
    </Compound>
    <Compound algo="FindByMolecularFeature">
      <Location m="336.1604" rt="22.138" y="464355" v="7773448" />
      <Spectrum type="MFE" cpdAlgo="FindByMolecularFeature">
        <MSDetails p="+" />
        <Device type="TimeOfFlight" />
        <MSPeaks>
          <p rt="22.138" x="337.1677" y="464354.72" v="4521349" z="1" s="M+H" />
          <p rt="22.139" x="338.1705" y="95143.61" v="943077" z="1" s="M+H+1" />
          <p rt="22.135" x="339.1633" y="168501.42" v="1639381" z="1" s="M+H+2" />
          <p rt="22.136" x="340.1659" y="40340.83" v="389073" z="1" s="M+H+3" />
          <p rt="22.143" x="341.1620" y="27885.26" v="280567" z="1" s="M+H+4" />
        </MSPeaks>
      </Spectrum>
    </Compound>
    <Compound algo="FindByMolecularFeature">
      <Location m="262.2294" rt="22.142" y="76529" v="874451" />
      <Spectrum type="MFE" cpdAlgo="FindByMolecularFeature">
        <MSDetails p="+" />
        <Device type="TimeOfFlight" />
        <MSPeaks>
          <p rt="22.143" x="263.2367" y="76529.47" v="719983" z="1" s="M+H" />
          <p rt="22.140" x="264.2400" y="16712.60" v="154468" z="1" s="M+H+1" />
        </MSPeaks>
      </Spectrum>
    </Compound>
    <Compound algo="FindByMolecularFeature">
      <Location m="280.2401" rt="22.145" y="58019" v="788667" />
      <Spectrum type="MFE" cpdAlgo="FindByMolecularFeature">
        <MSDetails p="+" />
        <Device type="TimeOfFlight" />
        <MSPeaks>
          <p rt="22.147" x="281.2474" y="58019.19" v="560978" z="1" s="M+H" />
          <p rt="22.142" x="282.2503" y="13511.29" v="132887" z="1" s="M+H+1" />
          <p rt="22.138" x="561.4875" y="4770.66" v="32880" z="1" s="2M+H" />
          <p rt="22.141" x="562.4901" y="2262.20" v="14522" z="1" s="2M+H+1" />
        </MSPeaks>
      </Spectrum>
    </Compound>
    <Compound algo="FindByMolecularFeature">
      <Location m="628.4343" rt="22.145" y="55961" v="1270772" />
      <Spectrum type="MFE" cpdAlgo="FindByMolecularFeature">
        <MSDetails p="+" />
        <Device type="TimeOfFlight" />
        <MSPeaks>
          <p rt="22.146" x="629.4416" y="55960.81" v="937243" z="1" s="M+H" />
          <p rt="22.144" x="630.4456" y="19208.55" v="333529" z="1" s="M+H+1" />
        </MSPeaks>
      </Spectrum>
    </Compound>
    <Compound algo="FindByMolecularFeature">
      <Location m="407.3622" rt="22.154" y="153591" v="1975104" />
      <Spectrum type="MFE" cpdAlgo="FindByMolecularFeature">
        <MSDetails p="+" />
        <Device type="TimeOfFlight" />
        <MSPeaks>
          <p rt="22.155" x="408.3695" y="153590.88" v="1562575" z="1" s="M+H" />
          <p rt="22.150" x="409.3723" y="34278.88" v="352336" z="1" s="M+H+1" />
          <p rt="22.138" x="410.3705" y="6356.96" v="60193" z="1" s="M+H+2" />
        </MSPeaks>
      </Spectrum>
    </Compound>
    <Compound algo="FindByMolecularFeature">
      <Location m="148.1250" rt="22.155" y="50308" v="445685" />
      <Spectrum type="MFE" cpdAlgo="FindByMolecularFeature">
        <MSDetails p="+" />
        <Device type="TimeOfFlight" />
        <MSPeaks>
          <p rt="22.154" x="149.1323" y="50307.77" v="402606" z="1" s="M+H" />
          <p rt="22.156" x="150.1331" y="5098.31" v="43079" z="1" s="M+H+1" />
        </MSPeaks>
      </Spectrum>
    </Compound>
    <Compound algo="FindByMolecularFeature">
      <Location m="498.3462" rt="22.157" y="54079" v="825182" />
      <Spectrum type="MFE" cpdAlgo="FindByMolecularFeature">
        <MSDetails p="+" />
        <Device type="TimeOfFlight" />
        <MSPeaks>
          <p rt="22.154" x="250.1775" y="11669.86" v="129369" z="2" s="M+2H" />
          <p rt="22.157" x="250.6775" y="1082.97" v="6314" z="2" s="M+2H+1" />
          <p rt="22.126" x="251.1811" y="2757.16" v="43098" z="2" s="M+2H+2" />
          <p rt="22.159" x="499.3554" y="54079.13" v="386403" z="1" s="M+H" />
          <p rt="22.165" x="500.3593" y="20489.36" v="148187" z="1" s="M+H+1" />
          <p rt="22.158" x="501.3663" y="12942.76" v="111812" z="1" s="M+H+2" />
        </MSPeaks>
      </Spectrum>
    </Compound>
    <Compound algo="FindByMolecularFeature">
      <Location m="797.5548" rt="22.158" y="71196" v="1104141" />
      <Spectrum type="MFE" cpdAlgo="FindByMolecularFeature">
        <MSDetails p="+" />
        <Device type="TimeOfFlight" />
        <MSPeaks>
          <p rt="22.157" x="798.5621" y="71195.56" v="467790" z="1" s="M+H" />
          <p rt="22.158" x="799.5581" y="62366.19" v="434903" z="1" s="M+H+1" />
          <p rt="22.158" x="800.5588" y="30729.41" v="201448" z="1" s="M+H+2" />
        </MSPeaks>
      </Spectrum>
    </Compound>
    <Compound algo="FindByMolecularFeature">
      <Location m="794.5484" rt="22.158" y="136249" v="968601" />
      <Spectrum type="MFE" cpdAlgo="FindByMolecularFeature">
        <MSDetails p="+" />
        <Device type="TimeOfFlight" />
        <MSPeaks>
          <p rt="22.164" x="795.5557" y="10313.74" v="60858" z="1" s="M+H" />
          <p rt="22.163" x="796.5592" y="4764.07" v="33570" z="1" s="M+H+1" />
          <p rt="22.158" x="797.5588" y="136249.30" v="874172" z="1" s="M+H+2" />
        </MSPeaks>
      </Spectrum>
    </Compound>
    <Compound algo="FindByMolecularFeature">
      <Location m="442.3819" rt="22.159" y="1592707" v="15333397" />
      <Spectrum type="MFE" cpdAlgo="FindByMolecularFeature">
        <MSDetails p="+" />
        <Device type="TimeOfFlight" />
        <MSPeaks>
          <p rt="22.159" x="443.3892" y="1592706.88" v="11136211" z="1" s="M+H" />
          <p rt="22.159" x="444.3925" y="503382.38" v="3519242" z="1" s="M+H+1" />
          <p rt="22.158" x="445.3952" y="83295.48" v="585195" z="1" s="M+H+2" />
          <p rt="22.166" x="446.3963" y="12809.51" v="92750" z="1" s="M+H+3" />
        </MSPeaks>
      </Spectrum>
    </Compound>
    <Compound algo="FindByMolecularFeature">
      <Location m="424.3713" rt="22.159" y="2085835" v="19970260" />
      <Spectrum type="MFE" cpdAlgo="FindByMolecularFeature">
        <MSDetails p="+" />
        <Device type="TimeOfFlight" />
        <MSPeaks>
          <p rt="22.159" x="425.3786" y="2085834.50" v="14654179" z="1" s="M+H" />
          <p rt="22.159" x="426.3820" y="646188.94" v="4502330" z="1" s="M+H+1" />
          <p rt="22.160" x="427.3846" y="102584.27" v="725007" z="1" s="M+H+2" />
          <p rt="22.158" x="428.3876" y="12720.19" v="88745" z="1" s="M+H+3" />
        </MSPeaks>
      </Spectrum>
    </Compound>
    <Compound algo="FindByMolecularFeature">
      <Location m="460.3917" rt="22.160" y="147895" v="1492558" />
      <Spectrum type="MFE" cpdAlgo="FindByMolecularFeature">
        <MSDetails p="+" />
        <Device type="TimeOfFlight" />
        <MSPeaks>
          <p rt="22.161" x="461.3990" y="147895.39" v="1070341" z="1" s="M+H" />
          <p rt="22.160" x="462.4022" y="45645.27" v="337712" z="1" s="M+H+1" />
          <p rt="22.164" x="463.4042" y="9794.38" v="64562" z="1" s="M+H+2" />
          <p rt="22.141" x="464.4038" y="2424.62" v="19942" z="1" s="M+H+3" />
        </MSPeaks>
      </Spectrum>
    </Compound>
    <Compound algo="FindByMolecularFeature">
      <Location m="466.4004" rt="22.161" y="358233" v="3412010" />
      <Spectrum type="MFE" cpdAlgo="FindByMolecularFeature">
        <MSDetails p="+" />
        <Device type="TimeOfFlight" />
        <MSPeaks>
          <p rt="22.161" x="467.4077" y="358233.09" v="2581503" z="1" s="M+H" />
          <p rt="22.162" x="468.4099" y="99270.70" v="688230" z="1" s="M+H+1" />
          <p rt="22.161" x="469.4111" y="17605.94" v="120180" z="1" s="M+H+2" />
          <p rt="22.169" x="470.4136" y="3237.19" v="22098" z="1" s="M+H+3" />
        </MSPeaks>
      </Spectrum>
    </Compound>
    <Compound algo="FindByMolecularFeature">
      <Location m="482.3746" rt="22.163" y="5256755" v="52763780" />
      <Spectrum type="MFE" cpdAlgo="FindByMolecularFeature">
        <MSDetails p="+" />
        <Device type="TimeOfFlight" />
        <MSPeaks>
          <p rt="22.163" x="483.3819" y="5256755.00" v="38231636" z="1" sat="true" s="M+H" />
          <p rt="22.163" x="484.3853" y="1655292.25" v="12233694" z="1" s="M+H+1" />
          <p rt="22.163" x="485.3880" y="274020.09" v="2019702" z="1" s="M+H+2" />
          <p rt="22.163" x="486.3903" y="34935.37" v="252676" z="1" s="M+H+3" />
          <p rt="22.159" x="487.3856" y="2406.08" v="26076" z="1" s="M+H+4" />
        </MSPeaks>
      </Spectrum>
    </Compound>
    <Compound algo="FindByMolecularFeature">
      <Location m="632.4627" rt="22.175" y="94797" v="1473593" />
      <Spectrum type="MFE" cpdAlgo="FindByMolecularFeature">
        <MSDetails p="+" />
        <Device type="TimeOfFlight" />
        <MSPeaks>
          <p rt="22.179" x="633.4700" y="94796.64" v="946347" z="1" s="M+H" />
          <p rt="22.178" x="634.4736" y="33074.05" v="372238" z="1" s="M+H+1" />
          <p rt="22.156" x="635.4806" y="11659.48" v="119747" z="1" s="M+H+2" />
          <p rt="22.132" x="636.4781" y="3532.07" v="35261" z="1" s="M+H+3" />
        </MSPeaks>
      </Spectrum>
    </Compound>
    <Compound algo="FindByMolecularFeature">
      <Location m="331.2874" rt="22.176" y="64401" v="694546" />
      <Spectrum type="MFE" cpdAlgo="FindByMolecularFeature">
        <MSDetails p="+" />
        <Device type="TimeOfFlight" />
        <MSPeaks>
          <p rt="22.177" x="332.2947" y="64400.69" v="571495" z="1" s="M+H" />
          <p rt="22.173" x="333.2982" y="15450.72" v="123051" z="1" s="M+H+1" />
        </MSPeaks>
      </Spectrum>
    </Compound>
    <Compound algo="FindByMolecularFeature">
      <Location m="590.4546" rt="22.177" y="53764" v="1242660" />
      <Spectrum type="MFE" cpdAlgo="FindByMolecularFeature">
        <MSDetails p="+" />
        <Device type="TimeOfFlight" />
        <MSPeaks>
          <p rt="22.182" x="591.4619" y="53764.22" v="841229" z="1" s="M+H" />
          <p rt="22.165" x="592.4654" y="21081.40" v="401430" z="1" s="M+H+1" />
        </MSPeaks>
      </Spectrum>
    </Compound>
    <Compound algo="FindByMolecularFeature">
      <Location m="599.4111" rt="22.190" y="75975" v="776501" />
      <Spectrum type="MFE" cpdAlgo="FindByMolecularFeature">
        <MSDetails p="+" />
        <Device type="TimeOfFlight" />
        <MSPeaks>
          <p rt="22.191" x="600.4184" y="75975.05" v="550451" z="1" s="M+H" />
          <p rt="22.188" x="601.4215" y="32502.98" v="226049" z="1" s="M+H+1" />
        </MSPeaks>
      </Spectrum>
    </Compound>
    <Compound algo="FindByMolecularFeature">
      <Location m="450.3326" rt="22.270" y="51875" v="576610" />
      <Spectrum type="MFE" cpdAlgo="FindByMolecularFeature">
        <MSDetails p="+" />
        <Device type="TimeOfFlight" />
        <MSPeaks>
          <p rt="22.260" x="451.3398" y="51875.46" v="410996" z="1" s="M+H" />
          <p rt="22.262" x="452.3447" y="20512.00" v="139183" z="1" s="M+H+1" />
          <p rt="22.383" x="453.3430" y="10456.24" v="26431" z="1" s="M+H+2" />
        </MSPeaks>
      </Spectrum>
    </Compound>
    <Compound algo="FindByMolecularFeature">
      <Location m="1106.8275" rt="22.313" y="162703" v="2524808" />
      <Spectrum type="MFE" cpdAlgo="FindByMolecularFeature">
        <MSDetails p="+" />
        <Device type="TimeOfFlight" />
        <MSPeaks>
          <p rt="22.313" x="554.4210" y="162703.28" v="1227164" z="2" s="M+2H" />
          <p rt="22.312" x="554.9226" y="114786.73" v="857827" z="2" s="M+2H+1" />
          <p rt="22.314" x="555.4250" y="45002.81" v="344170" z="2" s="M+2H+2" />
          <p rt="22.307" x="555.9251" y="12788.33" v="95647" z="2" s="M+2H+3" />
        </MSPeaks>
      </Spectrum>
    </Compound>
    <Compound algo="FindByMolecularFeature">
      <Location m="1479.0844" rt="22.315" y="61142" v="610026" />
      <Spectrum type="MFE" cpdAlgo="FindByMolecularFeature">
        <MSDetails p="+" />
        <Device type="TimeOfFlight" />
        <MSPeaks>
          <p rt="22.310" x="740.5495" y="8324.17" v="64253" z="2" s="M+2H" />
          <p rt="22.311" x="741.0548" y="8575.39" v="65615" z="2" s="M+2H+1" />
          <p rt="22.316" x="741.5536" y="61142.48" v="480158" z="2" s="M+2H+2" />
        </MSPeaks>
      </Spectrum>
    </Compound>
    <Compound algo="FindByMolecularFeature">
      <Location m="378.2753" rt="22.315" y="1778318" v="17787164" />
      <Spectrum type="MFE" cpdAlgo="FindByMolecularFeature">
        <MSDetails p="+" />
        <Device type="TimeOfFlight" />
        <MSPeaks>
          <p rt="22.315" x="379.2826" y="1778318.38" v="14205528" z="1" s="M+H" />
          <p rt="22.315" x="380.2859" y="389342.13" v="3116747" z="1" s="M+H+1" />
          <p rt="22.315" x="381.2884" y="54282.50" v="424360" z="1" s="M+H+2" />
          <p rt="22.305" x="382.2923" y="5353.49" v="40528" z="1" s="M+H+3" />
        </MSPeaks>
      </Spectrum>
    </Compound>
    <Compound algo="FindByMolecularFeature">
      <Location m="1122.8002" rt="22.316" y="74859" v="990180" />
      <Spectrum type="MFE" cpdAlgo="FindByMolecularFeature">
        <MSDetails p="+" />
        <Device type="TimeOfFlight" />
        <MSPeaks>
          <p rt="22.317" x="562.4074" y="74859.01" v="601675" z="2" s="M+2H" />
          <p rt="22.314" x="562.9087" y="48966.43" v="388505" z="2" s="M+2H+1" />
        </MSPeaks>
      </Spectrum>
    </Compound>
    <Compound algo="FindByMolecularFeature">
      <Location m="1482.0957" rt="22.316" y="52536" v="1042440" />
      <Spectrum type="MFE" cpdAlgo="FindByMolecularFeature">
        <MSDetails p="+" />
        <Device type="TimeOfFlight" />
        <MSPeaks>
          <p rt="22.318" x="742.0551" y="52536.38" v="422441" z="2" s="M+2H" />
          <p rt="22.314" x="742.5545" y="47702.47" v="393683" z="2" s="M+2H+1" />
          <p rt="22.315" x="743.0547" y="27967.94" v="226317" z="2" s="M+2H+2" />
        </MSPeaks>
      </Spectrum>
    </Compound>
    <Compound algo="FindByMolecularFeature">
      <Location m="562.4006" rt="22.317" y="277822" v="4170715" />
      <Spectrum type="MFE" cpdAlgo="FindByMolecularFeature">
        <MSDetails p="+" />
        <Device type="TimeOfFlight" />
        <MSPeaks>
          <p rt="22.317" x="563.4078" y="277821.84" v="2265161" z="1" s="M+H" />
          <p rt="22.317" x="564.4078" y="168953.98" v="1383456" z="1" s="M+H+1" />
          <p rt="22.317" x="565.4072" y="47826.29" v="400165" z="1" s="M+H+2" />
          <p rt="22.321" x="566.4059" y="11187.30" v="106239" z="1" s="M+H+3" />
          <p rt="22.312" x="567.4111" y="1954.71" v="15694" z="1" s="M+H+4" />
        </MSPeaks>
      </Spectrum>
    </Compound>
    <Compound algo="FindByMolecularFeature">
      <Location m="362.3013" rt="22.318" y="55480" v="639683" />
      <Spectrum type="MFE" cpdAlgo="FindByMolecularFeature">
        <MSDetails p="+" />
        <Device type="TimeOfFlight" />
        <MSPeaks>
          <p rt="22.317" x="363.3085" y="55479.55" v="478487" z="1" s="M+H" />
          <p rt="22.318" x="364.3113" y="15942.62" v="141269" z="1" s="M+H+1" />
          <p rt="22.329" x="365.3130" y="2775.08" v="19926" z="1" s="M+H+2" />
        </MSPeaks>
      </Spectrum>
    </Compound>
    <Compound algo="FindByMolecularFeature">
      <Location m="562.9018" rt="22.318" y="186055" v="2485719" />
      <Spectrum type="MFE" cpdAlgo="FindByMolecularFeature">
        <MSDetails p="+" />
        <Device type="TimeOfFlight" />
        <MSPeaks>
          <p rt="22.318" x="563.9091" y="186054.53" v="1551519" z="1" s="M+H" />
          <p rt="22.318" x="564.9079" y="89172.80" v="746857" z="1" s="M+H+1" />
          <p rt="22.314" x="565.9076" y="17520.45" v="142820" z="1" s="M+H+2" />
          <p rt="22.315" x="566.9067" y="4462.42" v="36879" z="1" s="M+H+3" />
          <p rt="22.304" x="567.9063" y="942.21" v="7644" z="1" s="M+H+4" />
        </MSPeaks>
      </Spectrum>
    </Compound>
    <Compound algo="FindByMolecularFeature">
      <Location m="750.5352" rt="22.319" y="67095" v="1116180" />
      <Spectrum type="MFE" cpdAlgo="FindByMolecularFeature">
        <MSDetails p="+" />
        <Device type="TimeOfFlight" />
        <MSPeaks>
          <p rt="22.319" x="376.2749" y="67094.90" v="675830" z="2" s="M+2H" />
          <p rt="22.319" x="376.7756" y="30207.23" v="329375" z="2" s="M+2H+1" />
          <p rt="22.318" x="377.2778" y="9098.43" v="95523" z="2" s="M+2H+2" />
          <p rt="22.319" x="377.7773" y="1534.07" v="15452" z="2" s="M+2H+3" />
        </MSPeaks>
      </Spectrum>
    </Compound>
    <Compound algo="FindByMolecularFeature">
      <Location m="338.2826" rt="22.320" y="485529" v="5493780" />
      <Spectrum type="MFE" cpdAlgo="FindByMolecularFeature">
        <MSDetails p="+" />
        <Device type="TimeOfFlight" />
        <MSPeaks>
          <p rt="22.320" x="339.2899" y="485529.34" v="4364542" z="1" s="M+H" />
          <p rt="22.320" x="340.2930" y="109462.73" v="972786" z="1" s="M+H+1" />
          <p rt="22.322" x="341.2956" y="16553.30" v="141162" z="1" s="M+H+2" />
          <p rt="22.317" x="342.2980" y="1792.99" v="15290" z="1" s="M+H+3" />
        </MSPeaks>
      </Spectrum>
    </Compound>
    <Compound algo="FindByMolecularFeature">
      <Location m="356.2933" rt="22.320" y="507291" v="5774738" />
      <Spectrum type="MFE" cpdAlgo="FindByMolecularFeature">
        <MSDetails p="+" />
        <Device type="TimeOfFlight" />
        <MSPeaks>
          <p rt="22.320" x="357.3006" y="507290.84" v="4540555" z="1" s="M+H" />
          <p rt="22.319" x="358.3034" y="117449.99" v="1038193" z="1" s="M+H+1" />
          <p rt="22.321" x="359.3064" y="18279.45" v="176010" z="1" s="M+H+2" />
          <p rt="22.324" x="360.3110" y="2352.91" v="19979" z="1" s="M+H+3" />
        </MSPeaks>
      </Spectrum>
    </Compound>
    <Compound algo="FindByMolecularFeature">
      <Location m="246.2348" rt="22.321" y="81798" v="898838" />
      <Spectrum type="MFE" cpdAlgo="FindByMolecularFeature">
        <MSDetails p="+" />
        <Device type="TimeOfFlight" />
        <MSPeaks>
          <p rt="22.321" x="247.2420" y="81798.21" v="741619" z="1" s="M+H" />
          <p rt="22.322" x="248.2451" y="15987.76" v="142861" z="1" s="M+H+1" />
          <p rt="22.325" x="249.2486" y="2334.63" v="14359" z="1" s="M+H+2" />
        </MSPeaks>
      </Spectrum>
    </Compound>
    <Compound algo="FindByMolecularFeature">
      <Location m="264.2455" rt="22.324" y="382977" v="4877025" />
      <Spectrum type="MFE" cpdAlgo="FindByMolecularFeature">
        <MSDetails p="+" />
        <Device type="TimeOfFlight" />
        <MSPeaks>
          <p rt="22.324" x="265.2528" y="382976.91" v="4076826" z="1" s="M+H" />
          <p rt="22.324" x="266.2559" y="67689.33" v="718949" z="1" s="M+H+1" />
          <p rt="22.316" x="267.2621" y="7108.45" v="72192" z="1" s="M+H+2" />
          <p rt="22.333" x="268.2652" y="891.90" v="9058" z="1" s="M+H+3" />
        </MSPeaks>
      </Spectrum>
    </Compound>
    <Compound algo="FindByMolecularFeature">
      <Location m="768.5073" rt="22.327" y="173562" v="2890854" />
      <Spectrum type="MFE" cpdAlgo="FindByMolecularFeature">
        <MSDetails p="+" />
        <Device type="TimeOfFlight" />
        <MSPeaks>
          <p rt="22.326" x="385.2609" y="173562.36" v="1928070" z="2" s="M+2H" />
          <p rt="22.329" x="385.7622" y="87166.97" v="962784" z="2" s="M+2H+1" />
        </MSPeaks>
      </Spectrum>
    </Compound>
    <Compound algo="FindByMolecularFeature">
      <Location m="770.5054" rt="22.329" y="88729" v="1668723" />
      <Spectrum type="MFE" cpdAlgo="FindByMolecularFeature">
        <MSDetails p="+" />
        <Device type="TimeOfFlight" />
        <MSPeaks>
          <p rt="22.327" x="386.2600" y="88728.69" v="979301" z="2" s="M+2H" />
          <p rt="22.328" x="386.7603" y="37657.72" v="415351" z="2" s="M+2H+1" />
          <p rt="22.333" x="387.2599" y="18949.44" v="211151" z="2" s="M+2H+2" />
          <p rt="22.335" x="387.7600" y="5766.95" v="62920" z="2" s="M+2H+3" />
        </MSPeaks>
      </Spectrum>
    </Compound>
    <Compound algo="FindByMolecularFeature">
      <Location m="412.2125" rt="22.333" y="103554" v="1633479" />
      <Spectrum type="MFE" cpdAlgo="FindByMolecularFeature">
        <MSDetails p="+" />
        <Device type="TimeOfFlight" />
        <MSPeaks>
          <p rt="22.334" x="413.2198" y="103554.35" v="1294607" z="1" s="M+H" />
          <p rt="22.332" x="414.2232" y="27069.03" v="338872" z="1" s="M+H+1" />
        </MSPeaks>
      </Spectrum>
    </Compound>
    <Compound algo="FindByMolecularFeature">
      <Location m="466.4002" rt="22.452" y="195574" v="2002515" />
      <Spectrum type="MFE" cpdAlgo="FindByMolecularFeature">
        <MSDetails p="+" />
        <Device type="TimeOfFlight" />
        <MSPeaks>
          <p rt="22.453" x="467.4075" y="195574.39" v="1578684" z="1" s="M+H" />
          <p rt="22.449" x="468.4094" y="46231.96" v="358756" z="1" s="M+H+1" />
          <p rt="22.447" x="469.4086" y="7394.79" v="60300" z="1" s="M+H+2" />
          <p rt="22.458" x="470.4050" y="615.29" v="4775" z="1" s="M+H+3" />
        </MSPeaks>
      </Spectrum>
    </Compound>
    <Compound algo="FindByMolecularFeature">
      <Location m="482.3747" rt="22.453" y="3071182" v="32766358" />
      <Spectrum type="MFE" cpdAlgo="FindByMolecularFeature">
        <MSDetails p="+" />
        <Device type="TimeOfFlight" />
        <MSPeaks>
          <p rt="22.453" x="483.3819" y="3071182.00" v="23799522" z="1" sat="true" s="M+H" />
          <p rt="22.454" x="484.3855" y="968410.88" v="7589476" z="1" s="M+H+1" />
          <p rt="22.452" x="485.3879" y="157835.81" v="1211258" z="1" s="M+H+2" />
          <p rt="22.452" x="486.3903" y="19385.78" v="146488" z="1" s="M+H+3" />
          <p rt="22.459" x="487.3783" y="2614.67" v="19613" z="1" s="M+H+4" />
        </MSPeaks>
      </Spectrum>
    </Compound>
    <Compound algo="FindByMolecularFeature">
      <Location m="460.3919" rt="22.455" y="169845" v="1683446" />
      <Spectrum type="MFE" cpdAlgo="FindByMolecularFeature">
        <MSDetails p="+" />
        <Device type="TimeOfFlight" />
        <MSPeaks>
          <p rt="22.456" x="461.3991" y="169844.97" v="1217545" z="1" s="M+H" />
          <p rt="22.454" x="462.4024" y="53898.55" v="376712" z="1" s="M+H+1" />
          <p rt="22.457" x="463.4044" y="11328.77" v="76042" z="1" s="M+H+2" />
          <p rt="22.443" x="464.4007" y="1958.73" v="13147" z="1" s="M+H+3" />
        </MSPeaks>
      </Spectrum>
    </Compound>
    <Compound algo="FindByMolecularFeature">
      <Location m="442.3820" rt="22.456" y="1360042" v="13772512" />
      <Spectrum type="MFE" cpdAlgo="FindByMolecularFeature">
        <MSDetails p="+" />
        <Device type="TimeOfFlight" />
        <MSPeaks>
          <p rt="22.456" x="443.3892" y="1360042.25" v="9997373" z="1" s="M+H" />
          <p rt="22.456" x="444.3924" y="435531.38" v="3160115" z="1" s="M+H+1" />
          <p rt="22.456" x="445.3952" y="72851.51" v="530660" z="1" s="M+H+2" />
          <p rt="22.455" x="446.3974" y="10205.43" v="73553" z="1" s="M+H+3" />
          <p rt="22.434" x="447.3974" y="1432.32" v="10811" z="1" s="M+H+4" />
        </MSPeaks>
      </Spectrum>
    </Compound>
    <Compound algo="FindByMolecularFeature">
      <Location m="424.3714" rt="22.456" y="1629281" v="16093923" />
      <Spectrum type="MFE" cpdAlgo="FindByMolecularFeature">
        <MSDetails p="+" />
        <Device type="TimeOfFlight" />
        <MSPeaks>
          <p rt="22.456" x="425.3786" y="1629280.88" v="11743252" z="1" s="M+H" />
          <p rt="22.456" x="426.3819" y="511057.47" v="3690506" z="1" s="M+H+1" />
          <p rt="22.457" x="427.3846" y="81826.08" v="595658" z="1" s="M+H+2" />
          <p rt="22.450" x="428.3869" y="8648.81" v="60994" z="1" s="M+H+3" />
          <p rt="22.549" x="429.4008" y="352.12" v="3513" z="1" s="M+H+4" />
        </MSPeaks>
      </Spectrum>
    </Compound>
    <Compound algo="FindByMolecularFeature">
      <Location m="406.3602" rt="22.458" y="164762" v="1993068" />
      <Spectrum type="MFE" cpdAlgo="FindByMolecularFeature">
        <MSDetails p="+" />
        <Device type="TimeOfFlight" />
        <MSPeaks>
          <p rt="22.456" x="407.3675" y="164762.03" v="1262849" z="1" s="M+H" />
          <p rt="22.460" x="408.3699" y="77812.79" v="588518" z="1" s="M+H+1" />
          <p rt="22.465" x="409.3724" y="15472.41" v="118080" z="1" s="M+H+2" />
          <p rt="22.459" x="410.3700" y="2874.91" v="23621" z="1" s="M+H+3" />
        </MSPeaks>
      </Spectrum>
    </Compound>
    <Compound algo="FindByMolecularFeature">
      <Location m="374.2797" rt="22.504" y="60246" v="687007" />
      <Spectrum type="MFE" cpdAlgo="FindByMolecularFeature">
        <MSDetails p="+" />
        <Device type="TimeOfFlight" />
        <MSPeaks>
          <p rt="22.506" x="375.2870" y="60246.20" v="551530" z="1" s="M+H" />
          <p rt="22.498" x="376.2857" y="17605.93" v="135478" z="1" s="M+H+1" />
        </MSPeaks>
      </Spectrum>
    </Compound>
    <Compound algo="FindByMolecularFeature">
      <Location m="334.2872" rt="22.516" y="64471" v="729449" />
      <Spectrum type="MFE" cpdAlgo="FindByMolecularFeature">
        <MSDetails p="+" />
        <Device type="TimeOfFlight" />
        <MSPeaks>
          <p rt="22.516" x="335.2945" y="64470.80" v="603976" z="1" s="M+H" />
          <p rt="22.512" x="336.3003" y="15997.84" v="118623" z="1" s="M+H+1" />
          <p rt="22.516" x="337.2985" y="4370.93" v="6849" z="1" s="M+H+2" />
        </MSPeaks>
      </Spectrum>
    </Compound>
    <Compound algo="FindByMolecularFeature">
      <Location m="270.2348" rt="22.546" y="79813" v="916957" />
      <Spectrum type="MFE" cpdAlgo="FindByMolecularFeature">
        <MSDetails p="+" />
        <Device type="TimeOfFlight" />
        <MSPeaks>
          <p rt="22.546" x="271.2421" y="79813.29" v="765430" z="1" s="M+H" />
          <p rt="22.545" x="272.2457" y="16871.26" v="151528" z="1" s="M+H+1" />
        </MSPeaks>
      </Spectrum>
    </Compound>
    <Compound algo="FindByMolecularFeature">
      <Location m="592.2688" rt="22.621" y="97951" v="1152577" />
      <Spectrum type="MFE" cpdAlgo="FindByMolecularFeature">
        <MSDetails p="+" />
        <Device type="TimeOfFlight" />
        <MSPeaks>
          <p rt="22.621" x="593.2761" y="97951.26" v="771775" z="1" s="M+H" />
          <p rt="22.621" x="594.2793" y="38986.50" v="304839" z="1" s="M+H+1" />
          <p rt="22.619" x="595.2825" y="8486.73" v="66547" z="1" s="M+H+2" />
          <p rt="22.618" x="596.2858" y="1250.44" v="9417" z="1" s="M+H+3" />
        </MSPeaks>
      </Spectrum>
    </Compound>
    <Compound algo="FindByMolecularFeature">
      <Location m="327.3139" rt="22.685" y="51261" v="544359" />
      <Spectrum type="MFE" cpdAlgo="FindByMolecularFeature">
        <MSDetails p="+" />
        <Device type="TimeOfFlight" />
        <MSPeaks>
          <p rt="22.686" x="328.3212" y="51260.81" v="431002" z="1" s="M+H" />
          <p rt="22.684" x="329.3244" y="11788.36" v="100604" z="1" s="M+H+1" />
          <p rt="22.684" x="330.3272" y="1791.27" v="12754" z="1" s="M+H+2" />
        </MSPeaks>
      </Spectrum>
    </Compound>
    <Compound algo="FindByMolecularFeature">
      <Location m="333.3032" rt="22.804" y="116297" v="1032572" />
      <Spectrum type="MFE" cpdAlgo="FindByMolecularFeature">
        <MSDetails p="+" />
        <Device type="TimeOfFlight" />
        <MSPeaks>
          <p rt="22.803" x="334.3105" y="116296.70" v="782717" z="1" s="M+H" />
          <p rt="22.805" x="335.3137" y="29385.51" v="221588" z="1" s="M+H+1" />
          <p rt="22.813" x="336.3223" y="3267.03" v="28267" z="1" s="M+H+2" />
        </MSPeaks>
      </Spectrum>
    </Compound>
    <Compound algo="FindByMolecularFeature">
      <Location m="381.3244" rt="22.868" y="79234" v="932841" />
      <Spectrum type="MFE" cpdAlgo="FindByMolecularFeature">
        <MSDetails p="+" />
        <Device type="TimeOfFlight" />
        <MSPeaks>
          <p rt="22.864" x="382.3317" y="79234.02" v="663249" z="1" s="M+H" />
          <p rt="22.880" x="383.3342" y="28050.35" v="238970" z="1" s="M+H+1" />
          <p rt="22.870" x="384.3431" y="3718.26" v="30622" z="1" s="M+H+2" />
        </MSPeaks>
      </Spectrum>
    </Compound>
    <Compound algo="FindByMolecularFeature">
      <Location m="554.4335" rt="22.896" y="51311" v="1107519" />
      <Spectrum type="MFE" cpdAlgo="FindByMolecularFeature">
        <MSDetails p="+" />
        <Device type="TimeOfFlight" />
        <MSPeaks>
          <p rt="22.897" x="555.4408" y="51311.10" v="706904" z="1" s="M+H" />
          <p rt="22.899" x="556.4434" y="21811.13" v="296948" z="1" s="M+H+1" />
          <p rt="22.887" x="557.4502" y="6685.36" v="103667" z="1" s="M+H+2" />
        </MSPeaks>
      </Spectrum>
    </Compound>
    <Compound algo="FindByMolecularFeature">
      <Location m="422.3552" rt="22.919" y="138682" v="1392411" />
      <Spectrum type="MFE" cpdAlgo="FindByMolecularFeature">
        <MSDetails p="+" />
        <Device type="TimeOfFlight" />
        <MSPeaks>
          <p rt="22.920" x="423.3625" y="138682.33" v="1013627" z="1" s="M+H" />
          <p rt="22.918" x="424.3651" y="45127.14" v="339541" z="1" s="M+H+1" />
          <p rt="22.909" x="425.3715" y="5606.03" v="39242" z="1" s="M+H+2" />
        </MSPeaks>
      </Spectrum>
    </Compound>
    <Compound algo="FindByMolecularFeature">
      <Location m="440.3659" rt="22.920" y="242395" v="2326039" />
      <Spectrum type="MFE" cpdAlgo="FindByMolecularFeature">
        <MSDetails p="+" />
        <Device type="TimeOfFlight" />
        <MSPeaks>
          <p rt="22.920" x="441.3731" y="242395.06" v="1723761" z="1" s="M+H" />
          <p rt="22.920" x="442.3765" y="83635.30" v="602278" z="1" s="M+H+1" />
        </MSPeaks>
      </Spectrum>
    </Compound>
    <Compound algo="FindByMolecularFeature">
      <Location m="480.3590" rt="22.921" y="520313" v="5212895" />
      <Spectrum type="MFE" cpdAlgo="FindByMolecularFeature">
        <MSDetails p="+" />
        <Device type="TimeOfFlight" />
        <MSPeaks>
          <p rt="22.921" x="481.3662" y="520313.38" v="3841282" z="1" s="M+H" />
          <p rt="22.921" x="482.3702" y="171443.22" v="1263753" z="1" s="M+H+1" />
          <p rt="22.910" x="483.3772" y="16445.36" v="107860" z="1" s="M+H+2" />
        </MSPeaks>
      </Spectrum>
    </Compound>
    <Compound algo="FindByMolecularFeature">
[truncated: 53,621 more chars]
