# Supplementary material for: Identification of sunflower, rapeseed, flaxseed and sesame seed oil metabolomic markers as a potential tool for oil authentication and detecting adulterations
Source: PLoS One. 2023 Apr 20;18(4):e0284599. doi: 10.1371/journal.pone.0284599 (PMC10118080; doi:10.1371/journal.pone.0284599)
Supplement: S1 File — (ZIP) [file pone.0284599.s001.zip › CEF/R_d1.cef]

<CEF version="1.0.0.0">
  <CompoundList>
    <Compound algo="FindByMolecularFeature">
      <Location m="121.9568" rt="0.543" y="70940" v="359791" />
      <Spectrum type="MFE" cpdAlgo="FindByMolecularFeature">
        <MSDetails p="+" />
        <Device type="TimeOfFlight" />
        <MSPeaks>
          <p rt="0.541" x="122.9641" y="70939.98" v="216460" z="1" s="M+H" />
          <p rt="0.561" x="123.9650" y="11995.36" v="77065" z="1" s="M+H+1" />
          <p rt="0.541" x="124.9639" y="20809.90" v="66265" z="1" s="M+H+2" />
        </MSPeaks>
      </Spectrum>
    </Compound>
    <Compound algo="FindByMolecularFeature">
      <Location m="140.9517" rt="0.546" y="458261" v="1818480" />
      <Spectrum type="MFE" cpdAlgo="FindByMolecularFeature">
        <MSDetails p="+" />
        <Device type="TimeOfFlight" />
        <MSPeaks>
          <p rt="0.546" x="141.9590" y="458261.00" v="1616530" z="1" s="M+H" />
          <p rt="0.549" x="142.9621" y="28953.49" v="103989" z="1" s="M+H+1" />
          <p rt="0.548" x="143.9596" y="26408.35" v="97961" z="1" s="M+H+2" />
        </MSPeaks>
      </Spectrum>
    </Compound>
    <Compound algo="FindByMolecularFeature">
      <Location m="176.0000" rt="0.604" y="385626" v="1848410" />
      <Spectrum type="MFE" cpdAlgo="FindByMolecularFeature">
        <MSDetails p="+" />
        <Device type="TimeOfFlight" />
        <MSPeaks>
          <p rt="0.604" x="177.0072" y="385625.66" v="1730518" z="1" s="M+H" />
          <p rt="0.609" x="178.0095" y="25250.58" v="76784" z="1" s="M+H+1" />
          <p rt="0.604" x="179.0061" y="7267.88" v="21563" z="1" s="M+H+2" />
          <p rt="0.603" x="353.0062" y="3822.96" v="9772" z="1" s="2M+H" />
        </MSPeaks>
      </Spectrum>
    </Compound>
    <Compound algo="FindByMolecularFeature">
      <Location m="160.0224" rt="0.606" y="105285" v="559221" />
      <Spectrum type="MFE" cpdAlgo="FindByMolecularFeature">
        <MSDetails p="+" />
        <Device type="TimeOfFlight" />
        <MSPeaks>
          <p rt="0.606" x="161.0297" y="105285.13" v="484084" z="1" s="M+H" />
          <p rt="0.608" x="162.0313" y="16122.15" v="75137" z="1" s="M+H+1" />
        </MSPeaks>
      </Spectrum>
    </Compound>
    <Compound algo="FindByMolecularFeature">
      <Location m="268.0472" rt="0.611" y="145286" v="672891" />
      <Spectrum type="MFE" cpdAlgo="FindByMolecularFeature">
        <MSDetails p="+" />
        <Device type="TimeOfFlight" />
        <MSPeaks>
          <p rt="0.610" x="269.0545" y="145286.39" v="604715" z="1" s="M+H" />
          <p rt="0.616" x="270.0579" y="11968.44" v="50207" z="1" s="M+H+1" />
          <p rt="0.614" x="271.0585" y="4612.57" v="17968" z="1" s="M+H+2" />
        </MSPeaks>
      </Spectrum>
    </Compound>
    <Compound algo="FindByMolecularFeature">
      <Location m="139.0611" rt="0.616" y="181917" v="797325" />
      <Spectrum type="MFE" cpdAlgo="FindByMolecularFeature">
        <MSDetails p="+" />
        <Device type="TimeOfFlight" />
        <MSPeaks>
          <p rt="0.616" x="140.0684" y="181917.19" v="755739" z="1" s="M+H" />
          <p rt="0.619" x="141.0714" y="10036.73" v="41586" z="1" s="M+H+1" />
        </MSPeaks>
      </Spectrum>
    </Compound>
    <Compound algo="FindByMolecularFeature">
      <Location m="472.0928" rt="0.618" y="194723" v="714526" />
      <Spectrum type="MFE" cpdAlgo="FindByMolecularFeature">
        <MSDetails p="+" />
        <Device type="TimeOfFlight" />
        <MSPeaks>
          <p rt="0.619" x="237.0537" y="194722.66" v="655954" z="2" s="M+2H" />
          <p rt="0.627" x="237.5644" y="6154.63" v="23524" z="2" s="M+2H+1" />
          <p rt="0.613" x="238.0550" y="20973.63" v="35047" z="2" s="M+2H+2" />
        </MSPeaks>
      </Spectrum>
    </Compound>
    <Compound algo="FindByMolecularFeature">
      <Location m="204.0317" rt="0.629" y="62220" v="404958" />
      <Spectrum type="MFE" cpdAlgo="FindByMolecularFeature">
        <MSDetails p="+" />
        <Device type="TimeOfFlight" />
        <MSPeaks>
          <p rt="0.629" x="103.0231" y="62220.09" v="375661" z="2" s="M+2H" />
          <p rt="0.627" x="103.5251" y="4096.48" v="23817" z="2" s="M+2H+1" />
          <p rt="0.626" x="104.0242" y="1583.24" v="5480" z="2" s="M+2H+2" />
        </MSPeaks>
      </Spectrum>
    </Compound>
    <Compound algo="FindByMolecularFeature">
      <Location m="364.0982" rt="0.630" y="87378" v="441201" />
      <Spectrum type="MFE" cpdAlgo="FindByMolecularFeature">
        <MSDetails p="+" />
        <Device type="TimeOfFlight" />
        <MSPeaks>
          <p rt="0.630" x="365.1055" y="87378.05" v="376553" z="1" s="M+H" />
          <p rt="0.633" x="366.1088" y="12087.11" v="51317" z="1" s="M+H+1" />
          <p rt="0.631" x="367.1128" y="3321.22" v="13331" z="1" s="M+H+2" />
        </MSPeaks>
      </Spectrum>
    </Compound>
    <Compound algo="FindByMolecularFeature">
      <Location m="322.0748" rt="0.634" y="67406" v="315382" />
      <Spectrum type="MFE" cpdAlgo="FindByMolecularFeature">
        <MSDetails p="+" />
        <Device type="TimeOfFlight" />
        <MSPeaks>
          <p rt="0.634" x="323.0821" y="67406.44" v="275050" z="1" s="M+H" />
          <p rt="0.630" x="324.0859" y="7129.79" v="28386" z="1" s="M+H+1" />
          <p rt="0.640" x="325.0845" y="3174.90" v="11947" z="1" s="M+H+2" />
        </MSPeaks>
      </Spectrum>
    </Compound>
    <Compound algo="FindByMolecularFeature">
      <Location m="165.0764" rt="0.638" y="85145" v="315550" />
      <Spectrum type="MFE" cpdAlgo="FindByMolecularFeature">
        <MSDetails p="+" />
        <Device type="TimeOfFlight" />
        <MSPeaks>
          <p rt="0.638" x="166.0837" y="85145.34" v="278889" z="1" s="M+H" />
          <p rt="0.642" x="167.0877" y="7375.34" v="23836" z="1" s="M+H+1" />
          <p rt="0.637" x="168.0917" y="2697.09" v="12825" z="1" s="M+H+2" />
        </MSPeaks>
      </Spectrum>
    </Compound>
    <Compound algo="FindByMolecularFeature">
      <Location m="202.0453" rt="0.645" y="101403" v="525424" />
      <Spectrum type="MFE" cpdAlgo="FindByMolecularFeature">
        <MSDetails p="+" />
        <Device type="TimeOfFlight" />
        <MSPeaks>
          <p rt="0.643" x="203.0526" y="101403.26" v="454936" z="1" s="M+H" />
          <p rt="0.649" x="204.0559" y="9437.64" v="36769" z="1" s="M+H+1" />
          <p rt="0.656" x="205.0480" y="15904.09" v="33719" z="1" s="M+H+2" />
        </MSPeaks>
      </Spectrum>
    </Compound>
    <Compound algo="FindByMolecularFeature">
      <Location m="117.1154" rt="0.648" y="89055" v="377575" />
      <Spectrum type="MFE" cpdAlgo="FindByMolecularFeature">
        <MSDetails p="+" />
        <Device type="TimeOfFlight" />
        <MSPeaks>
          <p rt="0.648" x="118.1227" y="89055.33" v="352450" z="1" s="M+H" />
          <p rt="0.649" x="119.1262" y="7129.45" v="25125" z="1" s="M+H+1" />
        </MSPeaks>
      </Spectrum>
    </Compound>
    <Compound algo="FindByMolecularFeature">
      <Location m="262.1031" rt="0.659" y="152687" v="568549" />
      <Spectrum type="MFE" cpdAlgo="FindByMolecularFeature">
        <MSDetails p="+" />
        <Device type="TimeOfFlight" />
        <MSPeaks>
          <p rt="0.659" x="263.1103" y="152687.05" v="504383" z="1" s="M+H" />
          <p rt="0.657" x="264.1137" y="15897.62" v="53680" z="1" s="M+H+1" />
          <p rt="0.658" x="265.1145" y="3399.28" v="10486" z="1" s="M+H+2" />
        </MSPeaks>
      </Spectrum>
    </Compound>
    <Compound algo="FindByMolecularFeature">
      <Location m="188.0660" rt="0.660" y="222040" v="904639" />
      <Spectrum type="MFE" cpdAlgo="FindByMolecularFeature">
        <MSDetails p="+" />
        <Device type="TimeOfFlight" />
        <MSPeaks>
          <p rt="0.660" x="189.0733" y="222039.88" v="836440" z="1" s="M+H" />
          <p rt="0.661" x="190.0765" y="16018.87" v="57503" z="1" s="M+H+1" />
          <p rt="0.660" x="191.0770" y="3083.00" v="10695" z="1" s="M+H+2" />
        </MSPeaks>
      </Spectrum>
    </Compound>
    <Compound algo="FindByMolecularFeature">
      <Location m="238.0125" rt="0.661" y="50903" v="711064" />
      <Spectrum type="MFE" cpdAlgo="FindByMolecularFeature">
        <MSDetails p="+" />
        <Device type="TimeOfFlight" />
        <MSPeaks>
          <p rt="0.660" x="239.0198" y="50903.26" v="513348" z="1" s="M+H" />
          <p rt="0.683" x="240.0203" y="6609.57" v="68261" z="1" s="M+H+1" />
          <p rt="0.658" x="241.0222" y="8642.60" v="86041" z="1" s="M+H+2" />
          <p rt="0.641" x="242.0231" y="806.07" v="8025" z="1" s="M+H+3" />
          <p rt="0.658" x="243.0172" y="3554.70" v="35389" z="1" s="M+H+4" />
        </MSPeaks>
      </Spectrum>
    </Compound>
    <Compound algo="FindByMolecularFeature">
      <Location m="232.0562" rt="0.663" y="83535" v="420878" />
      <Spectrum type="MFE" cpdAlgo="FindByMolecularFeature">
        <MSDetails p="+" />
        <Device type="TimeOfFlight" />
        <MSPeaks>
          <p rt="0.663" x="233.0635" y="83534.52" v="378065" z="1" s="M+H" />
          <p rt="0.668" x="234.0667" y="7066.35" v="30991" z="1" s="M+H+1" />
          <p rt="0.662" x="235.0725" y="2522.63" v="11822" z="1" s="M+H+2" />
        </MSPeaks>
      </Spectrum>
    </Compound>
    <Compound algo="FindByMolecularFeature">
      <Location m="186.9929" rt="0.670" y="106960" v="1616697" />
      <Spectrum type="MFE" cpdAlgo="FindByMolecularFeature">
        <MSDetails p="+" />
        <Device type="TimeOfFlight" />
        <MSPeaks>
          <p rt="0.664" x="188.0002" y="106960.00" v="1170996" z="1" s="M+H" />
          <p rt="0.669" x="189.0027" y="8919.28" v="88731" z="1" s="M+H+1" />
          <p rt="0.692" x="189.9940" y="33877.45" v="356970" z="1" s="M+H+2" />
        </MSPeaks>
      </Spectrum>
    </Compound>
    <Compound algo="FindByMolecularFeature">
      <Location m="208.0527" rt="0.701" y="102463" v="1086107" />
      <Spectrum type="MFE" cpdAlgo="FindByMolecularFeature">
        <MSDetails p="+" />
        <Device type="TimeOfFlight" />
        <MSPeaks>
          <p rt="0.702" x="209.0600" y="102462.59" v="988149" z="1" s="M+H" />
          <p rt="0.698" x="210.0638" y="8204.42" v="78845" z="1" s="M+H+1" />
          <p rt="0.691" x="211.0659" y="2150.21" v="19114" z="1" s="M+H+2" />
        </MSPeaks>
      </Spectrum>
    </Compound>
    <Compound algo="FindByMolecularFeature">
      <Location m="214.0625" rt="0.702" y="139683" v="1063847" />
      <Spectrum type="MFE" cpdAlgo="FindByMolecularFeature">
        <MSDetails p="+" />
        <Device type="TimeOfFlight" />
        <MSPeaks>
          <p rt="0.701" x="215.0698" y="139682.64" v="985397" z="1" s="M+H" />
          <p rt="0.716" x="216.0736" y="10469.87" v="55540" z="1" s="M+H+1" />
          <p rt="0.675" x="217.0735" y="4354.23" v="22910" z="1" s="M+H+2" />
        </MSPeaks>
      </Spectrum>
    </Compound>
    <Compound algo="FindByMolecularFeature">
      <Location m="336.0343" rt="0.726" y="64765" v="461482" />
      <Spectrum type="MFE" cpdAlgo="FindByMolecularFeature">
        <MSDetails p="+" />
        <Device type="TimeOfFlight" />
        <MSPeaks>
          <p rt="0.726" x="337.0416" y="64765.38" v="423984" z="1" s="M+H" />
          <p rt="0.728" x="338.0457" y="7226.50" v="37498" z="1" s="M+H+1" />
        </MSPeaks>
      </Spectrum>
    </Compound>
    <Compound algo="FindByMolecularFeature">
      <Location m="143.0405" rt="1.444" y="193033" v="1104507" />
      <Spectrum type="MFE" cpdAlgo="FindByMolecularFeature">
        <MSDetails p="+" />
        <Device type="TimeOfFlight" />
        <MSPeaks>
          <p rt="1.444" x="144.0477" y="193033.08" v="979475" z="1" s="M+H" />
          <p rt="1.444" x="145.0504" y="15830.08" v="83250" z="1" s="M+H+1" />
          <p rt="1.442" x="146.0445" y="9142.62" v="41782" z="1" s="M+H+2" />
        </MSPeaks>
      </Spectrum>
    </Compound>
    <Compound algo="FindByMolecularFeature">
      <Location m="194.1056" rt="2.312" y="74918" v="449774" />
      <Spectrum type="MFE" cpdAlgo="FindByMolecularFeature">
        <MSDetails p="+" />
        <Device type="TimeOfFlight" />
        <MSPeaks>
          <p rt="2.312" x="195.1129" y="74917.94" v="398468" z="1" s="M+H" />
          <p rt="2.312" x="196.1159" y="8628.27" v="47142" z="1" s="M+H+1" />
          <p rt="2.315" x="197.1200" y="1070.52" v="4164" z="1" s="M+H+2" />
        </MSPeaks>
      </Spectrum>
    </Compound>
    <Compound algo="FindByMolecularFeature">
      <Location m="126.0315" rt="2.321" y="121156" v="801351" />
      <Spectrum type="MFE" cpdAlgo="FindByMolecularFeature">
        <MSDetails p="+" />
        <Device type="TimeOfFlight" />
        <MSPeaks>
          <p rt="2.321" x="127.0388" y="121155.97" v="753223" z="1" s="M+H" />
          <p rt="2.321" x="128.0425" y="7860.39" v="48128" z="1" s="M+H+1" />
        </MSPeaks>
      </Spectrum>
    </Compound>
    <Compound algo="FindByMolecularFeature">
      <Location m="113.0840" rt="2.747" y="97906" v="625480" />
      <Spectrum type="MFE" cpdAlgo="FindByMolecularFeature">
        <MSDetails p="+" />
        <Device type="TimeOfFlight" />
        <MSPeaks>
          <p rt="2.747" x="114.0912" y="97905.79" v="578852" z="1" s="M+H" />
          <p rt="2.746" x="115.0944" y="7963.13" v="46628" z="1" s="M+H+1" />
        </MSPeaks>
      </Spectrum>
    </Compound>
    <Compound algo="FindByMolecularFeature">
      <Location m="188.0584" rt="2.901" y="53922" v="381528" />
      <Spectrum type="MFE" cpdAlgo="FindByMolecularFeature">
        <MSDetails p="+" />
        <Device type="TimeOfFlight" />
        <MSPeaks>
          <p rt="2.901" x="189.0656" y="53922.13" v="342223" z="1" s="M+H" />
          <p rt="2.902" x="190.0684" y="6277.43" v="39305" z="1" s="M+H+1" />
        </MSPeaks>
      </Spectrum>
    </Compound>
    <Compound algo="FindByMolecularFeature">
      <Location m="282.1676" rt="3.105" y="50857" v="301725" />
      <Spectrum type="MFE" cpdAlgo="FindByMolecularFeature">
        <MSDetails p="+" />
        <Device type="TimeOfFlight" />
        <MSPeaks>
          <p rt="3.106" x="283.1749" y="50856.51" v="262669" z="1" s="M+H" />
          <p rt="3.102" x="284.1784" y="7806.78" v="35308" z="1" s="M+H+1" />
          <p rt="3.096" x="285.1804" y="1157.37" v="3748" z="1" s="M+H+2" />
        </MSPeaks>
      </Spectrum>
    </Compound>
    <Compound algo="FindByMolecularFeature">
      <Location m="250.0846" rt="3.512" y="707813" v="3905519" />
      <Spectrum type="MFE" cpdAlgo="FindByMolecularFeature">
        <MSDetails p="+" />
        <Device type="TimeOfFlight" />
        <MSPeaks>
          <p rt="3.512" x="251.0919" y="707812.50" v="3361576" z="1" s="M+H" />
          <p rt="3.511" x="252.0948" y="99379.52" v="477329" z="1" s="M+H+1" />
          <p rt="3.510" x="253.0969" y="12725.58" v="60139" z="1" s="M+H+2" />
          <p rt="3.511" x="254.1002" y="1421.27" v="6476" z="1" s="M+H+3" />
        </MSPeaks>
      </Spectrum>
    </Compound>
    <Compound algo="FindByMolecularFeature">
      <Location m="309.1581" rt="3.513" y="2822182" v="16300426" />
      <Spectrum type="MFE" cpdAlgo="FindByMolecularFeature">
        <MSDetails p="+" />
        <Device type="TimeOfFlight" />
        <MSPeaks>
          <p rt="3.513" x="310.1653" y="2822181.50" v="13566705" z="1" sat="true" s="M+H" />
          <p rt="3.513" x="311.1687" y="496438.88" v="2384659" z="1" s="M+H+1" />
          <p rt="3.513" x="312.1706" y="65803.88" v="317090" z="1" s="M+H+2" />
          <p rt="3.514" x="313.1734" y="6777.85" v="31972" z="1" s="M+H+3" />
        </MSPeaks>
      </Spectrum>
    </Compound>
    <Compound algo="FindByMolecularFeature">
      <Location m="326.1939" rt="3.588" y="66199" v="376896" />
      <Spectrum type="MFE" cpdAlgo="FindByMolecularFeature">
        <MSDetails p="+" />
        <Device type="TimeOfFlight" />
        <MSPeaks>
          <p rt="3.588" x="327.2012" y="66199.41" v="321629" z="1" s="M+H" />
          <p rt="3.586" x="328.2046" y="9923.19" v="47055" z="1" s="M+H+1" />
          <p rt="3.588" x="329.2066" y="1809.42" v="8212" z="1" s="M+H+2" />
        </MSPeaks>
      </Spectrum>
    </Compound>
    <Compound algo="FindByMolecularFeature">
      <Location m="343.2204" rt="3.588" y="113991" v="677088" />
      <Spectrum type="MFE" cpdAlgo="FindByMolecularFeature">
        <MSDetails p="+" />
        <Device type="TimeOfFlight" />
        <MSPeaks>
          <p rt="3.588" x="344.2277" y="113991.01" v="573173" z="1" s="M+H" />
          <p rt="3.590" x="345.2311" y="17954.68" v="87568" z="1" s="M+H+1" />
          <p rt="3.588" x="346.2330" y="3491.59" v="16347" z="1" s="M+H+2" />
        </MSPeaks>
      </Spectrum>
    </Compound>
    <Compound algo="FindByMolecularFeature">
      <Location m="309.1574" rt="3.716" y="115584" v="797216" />
      <Spectrum type="MFE" cpdAlgo="FindByMolecularFeature">
        <MSDetails p="+" />
        <Device type="TimeOfFlight" />
        <MSPeaks>
          <p rt="3.717" x="310.1647" y="115584.01" v="671073" z="1" s="M+H" />
          <p rt="3.714" x="311.1678" y="19959.04" v="108978" z="1" s="M+H+1" />
          <p rt="3.715" x="312.1704" y="3323.06" v="17165" z="1" s="M+H+2" />
        </MSPeaks>
      </Spectrum>
    </Compound>
    <Compound algo="FindByMolecularFeature">
      <Location m="180.0785" rt="3.927" y="98237" v="666031" />
      <Spectrum type="MFE" cpdAlgo="FindByMolecularFeature">
        <MSDetails p="+" />
        <Device type="TimeOfFlight" />
        <MSPeaks>
          <p rt="3.926" x="181.0857" y="98236.98" v="592246" z="1" s="M+H" />
          <p rt="3.926" x="182.0891" y="9561.85" v="69942" z="1" s="M+H+1" />
          <p rt="3.953" x="183.0871" y="1312.84" v="3844" z="1" s="M+H+2" />
        </MSPeaks>
      </Spectrum>
    </Compound>
    <Compound algo="FindByMolecularFeature">
      <Location m="123.0685" rt="3.963" y="207106" v="1366767" />
      <Spectrum type="MFE" cpdAlgo="FindByMolecularFeature">
        <MSDetails p="+" />
        <Device type="TimeOfFlight" />
        <MSPeaks>
          <p rt="3.963" x="124.0758" y="207105.55" v="1257403" z="1" s="M+H" />
          <p rt="3.963" x="125.0792" y="17063.22" v="102086" z="1" s="M+H+1" />
          <p rt="3.946" x="126.0863" y="1063.37" v="7278" z="1" s="M+H+2" />
        </MSPeaks>
      </Spectrum>
    </Compound>
    <Compound algo="FindByMolecularFeature">
      <Location m="387.2470" rt="4.020" y="201042" v="1195367" />
      <Spectrum type="MFE" cpdAlgo="FindByMolecularFeature">
        <MSDetails p="+" />
        <Device type="TimeOfFlight" />
        <MSPeaks>
          <p rt="4.020" x="388.2542" y="201042.19" v="989642" z="1" s="M+H" />
          <p rt="4.020" x="389.2573" y="35555.43" v="174059" z="1" s="M+H+1" />
          <p rt="4.021" x="390.2590" y="6083.96" v="28809" z="1" s="M+H+2" />
          <p rt="4.012" x="391.2649" y="603.30" v="2857" z="1" s="M+H+3" />
        </MSPeaks>
      </Spectrum>
    </Compound>
    <Compound algo="FindByMolecularFeature">
      <Location m="370.2201" rt="4.021" y="62792" v="369038" />
      <Spectrum type="MFE" cpdAlgo="FindByMolecularFeature">
        <MSDetails p="+" />
        <Device type="TimeOfFlight" />
        <MSPeaks>
          <p rt="4.020" x="371.2273" y="62791.88" v="304349" z="1" s="M+H" />
          <p rt="4.022" x="372.2306" y="11672.87" v="55396" z="1" s="M+H+1" />
          <p rt="4.027" x="373.2322" y="2212.60" v="9293" z="1" s="M+H+2" />
        </MSPeaks>
      </Spectrum>
    </Compound>
    <Compound algo="FindByMolecularFeature">
      <Location m="193.1829" rt="4.131" y="202260" v="1297528" />
      <Spectrum type="MFE" cpdAlgo="FindByMolecularFeature">
        <MSDetails p="+" />
        <Device type="TimeOfFlight" />
        <MSPeaks>
          <p rt="4.131" x="194.1902" y="202260.11" v="1139046" z="1" s="M+H" />
          <p rt="4.130" x="195.1933" y="29570.44" v="150251" z="1" s="M+H+1" />
          <p rt="4.127" x="196.1971" y="2133.60" v="8231" z="1" s="M+H+2" />
        </MSPeaks>
      </Spectrum>
    </Compound>
    <Compound algo="FindByMolecularFeature">
      <Location m="209.1782" rt="4.256" y="571151" v="3533678" />
      <Spectrum type="MFE" cpdAlgo="FindByMolecularFeature">
        <MSDetails p="+" />
        <Device type="TimeOfFlight" />
        <MSPeaks>
          <p rt="4.257" x="210.1855" y="571151.38" v="3067204" z="1" s="M+H" />
          <p rt="4.255" x="211.1883" y="83361.03" v="436189" z="1" s="M+H+1" />
          <p rt="4.260" x="212.1914" y="6033.90" v="30285" z="1" s="M+H+2" />
        </MSPeaks>
      </Spectrum>
    </Compound>
    <Compound algo="FindByMolecularFeature">
      <Location m="196.0732" rt="4.329" y="105452" v="710516" />
      <Spectrum type="MFE" cpdAlgo="FindByMolecularFeature">
        <MSDetails p="+" />
        <Device type="TimeOfFlight" />
        <MSPeaks>
          <p rt="4.328" x="197.0805" y="105452.49" v="629601" z="1" s="M+H" />
          <p rt="4.331" x="198.0843" y="11661.13" v="71118" z="1" s="M+H+1" />
          <p rt="4.330" x="199.0896" y="1850.51" v="9797" z="1" s="M+H+2" />
        </MSPeaks>
      </Spectrum>
    </Compound>
    <Compound algo="FindByMolecularFeature">
      <Location m="431.2732" rt="4.402" y="237579" v="1483651" />
      <Spectrum type="MFE" cpdAlgo="FindByMolecularFeature">
        <MSDetails p="+" />
        <Device type="TimeOfFlight" />
        <MSPeaks>
          <p rt="4.402" x="432.2804" y="237579.06" v="1200625" z="1" s="M+H" />
          <p rt="4.401" x="433.2836" y="46726.30" v="235780" z="1" s="M+H+1" />
          <p rt="4.401" x="434.2858" y="8660.66" v="42565" z="1" s="M+H+2" />
          <p rt="4.390" x="435.2894" y="968.72" v="4681" z="1" s="M+H+3" />
        </MSPeaks>
      </Spectrum>
    </Compound>
    <Compound algo="FindByMolecularFeature">
      <Location m="414.2464" rt="4.402" y="58769" v="356709" />
      <Spectrum type="MFE" cpdAlgo="FindByMolecularFeature">
        <MSDetails p="+" />
        <Device type="TimeOfFlight" />
        <MSPeaks>
          <p rt="4.402" x="415.2536" y="58769.28" v="288667" z="1" s="M+H" />
          <p rt="4.404" x="416.2571" y="11774.09" v="56514" z="1" s="M+H+1" />
          <p rt="4.401" x="417.2588" y="2591.60" v="11528" z="1" s="M+H+2" />
        </MSPeaks>
      </Spectrum>
    </Compound>
    <Compound algo="FindByMolecularFeature">
      <Location m="210.1366" rt="4.403" y="93080" v="632374" />
      <Spectrum type="MFE" cpdAlgo="FindByMolecularFeature">
        <MSDetails p="+" />
        <Device type="TimeOfFlight" />
        <MSPeaks>
          <p rt="4.402" x="211.1439" y="93079.59" v="543695" z="1" s="M+H" />
          <p rt="4.404" x="212.1471" y="13411.07" v="80534" z="1" s="M+H+1" />
          <p rt="4.405" x="213.1492" y="1597.98" v="8145" z="1" s="M+H+2" />
        </MSPeaks>
      </Spectrum>
    </Compound>
    <Compound algo="FindByMolecularFeature">
      <Location m="475.2994" rt="4.747" y="227835" v="1409048" />
      <Spectrum type="MFE" cpdAlgo="FindByMolecularFeature">
        <MSDetails p="+" />
        <Device type="TimeOfFlight" />
        <MSPeaks>
          <p rt="4.747" x="476.3067" y="227834.66" v="1123162" z="1" s="M+H" />
          <p rt="4.747" x="477.3098" y="47382.38" v="233063" z="1" s="M+H+1" />
          <p rt="4.748" x="478.3119" y="9851.85" v="47154" z="1" s="M+H+2" />
          <p rt="4.750" x="479.3141" y="1205.42" v="5669" z="1" s="M+H+3" />
        </MSPeaks>
      </Spectrum>
    </Compound>
    <Compound algo="FindByMolecularFeature">
      <Location m="182.0577" rt="4.878" y="153326" v="1110696" />
      <Spectrum type="MFE" cpdAlgo="FindByMolecularFeature">
        <MSDetails p="+" />
        <Device type="TimeOfFlight" />
        <MSPeaks>
          <p rt="4.878" x="183.0649" y="153326.16" v="1002110" z="1" s="M+H" />
          <p rt="4.878" x="184.0685" y="14277.57" v="94808" z="1" s="M+H+1" />
          <p rt="4.880" x="185.0706" y="2269.33" v="13778" z="1" s="M+H+2" />
        </MSPeaks>
      </Spectrum>
    </Compound>
    <Compound algo="FindByMolecularFeature">
      <Location m="519.3255" rt="5.058" y="173199" v="1113315" />
      <Spectrum type="MFE" cpdAlgo="FindByMolecularFeature">
        <MSDetails p="+" />
        <Device type="TimeOfFlight" />
        <MSPeaks>
          <p rt="5.058" x="520.3328" y="173198.91" v="858178" z="1" s="M+H" />
          <p rt="5.057" x="521.3359" y="41463.39" v="206215" z="1" s="M+H+1" />
          <p rt="5.060" x="522.3381" y="8969.15" v="43764" z="1" s="M+H+2" />
          <p rt="5.058" x="523.3406" y="1088.57" v="5158" z="1" s="M+H+3" />
        </MSPeaks>
      </Spectrum>
    </Compound>
    <Compound algo="FindByMolecularFeature">
      <Location m="224.0682" rt="5.189" y="120131" v="910161" />
      <Spectrum type="MFE" cpdAlgo="FindByMolecularFeature">
        <MSDetails p="+" />
        <Device type="TimeOfFlight" />
        <MSPeaks>
          <p rt="5.189" x="225.0755" y="120130.70" v="791498" z="1" s="M+H" />
          <p rt="5.191" x="226.0791" y="15971.54" v="104654" z="1" s="M+H+1" />
          <p rt="5.189" x="227.0827" y="2383.76" v="14009" z="1" s="M+H+2" />
        </MSPeaks>
      </Spectrum>
    </Compound>
    <Compound algo="FindByMolecularFeature">
      <Location m="563.3518" rt="5.340" y="102404" v="693744" />
      <Spectrum type="MFE" cpdAlgo="FindByMolecularFeature">
        <MSDetails p="+" />
        <Device type="TimeOfFlight" />
        <MSPeaks>
          <p rt="5.340" x="564.3591" y="102404.36" v="516583" z="1" s="M+H" />
          <p rt="5.341" x="565.3622" y="28787.01" v="144180" z="1" s="M+H+1" />
          <p rt="5.338" x="566.3644" y="5840.49" v="28157" z="1" s="M+H+2" />
          <p rt="5.336" x="567.3685" y="1000.83" v="4825" z="1" s="M+H+3" />
        </MSPeaks>
      </Spectrum>
    </Compound>
    <Compound algo="FindByMolecularFeature">
      <Location m="196.0733" rt="5.365" y="54653" v="408926" />
      <Spectrum type="MFE" cpdAlgo="FindByMolecularFeature">
        <MSDetails p="+" />
        <Device type="TimeOfFlight" />
        <MSPeaks>
          <p rt="5.365" x="197.0805" y="54653.16" v="365020" z="1" s="M+H" />
          <p rt="5.366" x="198.0843" y="6678.58" v="43906" z="1" s="M+H+1" />
        </MSPeaks>
      </Spectrum>
    </Compound>
    <Compound algo="FindByMolecularFeature">
      <Location m="607.3776" rt="5.594" y="60375" v="415990" />
      <Spectrum type="MFE" cpdAlgo="FindByMolecularFeature">
        <MSDetails p="+" />
        <Device type="TimeOfFlight" />
        <MSPeaks>
          <p rt="5.604" x="304.6967" y="1456.19" v="3938" z="2" s="M+2H" />
          <p rt="5.587" x="305.1966" y="688.57" v="1163" z="2" s="M+2H+1" />
          <p rt="5.594" x="608.3848" y="60374.69" v="300760" z="1" s="M+H" />
          <p rt="5.594" x="609.3880" y="17930.32" v="88289" z="1" s="M+H+1" />
          <p rt="5.596" x="610.3900" y="4308.53" v="19960" z="1" s="M+H+2" />
          <p rt="5.582" x="611.3931" y="405.91" v="1880" z="1" s="M+H+3" />
        </MSPeaks>
      </Spectrum>
    </Compound>
    <Compound algo="FindByMolecularFeature">
      <Location m="178.0992" rt="5.688" y="94219" v="707465" />
      <Spectrum type="MFE" cpdAlgo="FindByMolecularFeature">
        <MSDetails p="+" />
        <Device type="TimeOfFlight" />
        <MSPeaks>
          <p rt="5.688" x="179.1065" y="94218.95" v="613812" z="1" s="M+H" />
          <p rt="5.689" x="180.1096" y="12781.50" v="86775" z="1" s="M+H+1" />
          <p rt="5.693" x="181.1192" y="1141.12" v="6878" z="1" s="M+H+2" />
        </MSPeaks>
      </Spectrum>
    </Compound>
    <Compound algo="FindByMolecularFeature">
      <Location m="196.1101" rt="5.689" y="395239" v="2954401" />
      <Spectrum type="MFE" cpdAlgo="FindByMolecularFeature">
        <MSDetails p="+" />
        <Device type="TimeOfFlight" />
        <MSPeaks>
          <p rt="5.689" x="197.1174" y="395239.06" v="2605678" z="1" s="M+H" />
          <p rt="5.687" x="198.1204" y="47610.51" v="312456" z="1" s="M+H+1" />
          <p rt="5.688" x="199.1231" y="5570.41" v="36266" z="1" s="M+H+2" />
        </MSPeaks>
      </Spectrum>
    </Compound>
    <Compound algo="FindByMolecularFeature">
      <Location m="145.0526" rt="5.789" y="68136" v="544059" />
      <Spectrum type="MFE" cpdAlgo="FindByMolecularFeature">
        <MSDetails p="+" />
        <Device type="TimeOfFlight" />
        <MSPeaks>
          <p rt="5.789" x="146.0599" y="68135.88" v="491395" z="1" s="M+H" />
          <p rt="5.793" x="147.0635" y="6416.65" v="47423" z="1" s="M+H+1" />
          <p rt="5.763" x="148.0733" y="1053.81" v="5241" z="1" s="M+H+2" />
        </MSPeaks>
      </Spectrum>
    </Compound>
    <Compound algo="FindByMolecularFeature">
      <Location m="358.1417" rt="6.140" y="73800" v="753534" />
      <Spectrum type="MFE" cpdAlgo="FindByMolecularFeature">
        <MSDetails p="+" />
        <Device type="TimeOfFlight" />
        <MSPeaks>
          <p rt="6.140" x="359.1490" y="73800.23" v="593226" z="1" s="M+H" />
          <p rt="6.138" x="360.1521" y="16375.82" v="136352" z="1" s="M+H+1" />
          <p rt="6.147" x="361.1548" y="2828.20" v="23956" z="1" s="M+H+2" />
        </MSPeaks>
      </Spectrum>
    </Compound>
    <Compound algo="FindByMolecularFeature">
      <Location m="161.0476" rt="6.260" y="123291" v="1095343" />
      <Spectrum type="MFE" cpdAlgo="FindByMolecularFeature">
        <MSDetails p="+" />
        <Device type="TimeOfFlight" />
        <MSPeaks>
          <p rt="6.261" x="162.0549" y="123290.57" v="976035" z="1" s="M+H" />
          <p rt="6.258" x="163.0583" y="12235.02" v="101509" z="1" s="M+H+1" />
          <p rt="6.265" x="164.0647" y="1546.29" v="17798" z="1" s="M+H+2" />
        </MSPeaks>
      </Spectrum>
    </Compound>
    <Compound algo="FindByMolecularFeature">
      <Location m="224.1410" rt="6.517" y="138282" v="906266" />
      <Spectrum type="MFE" cpdAlgo="FindByMolecularFeature">
        <MSDetails p="+" />
        <Device type="TimeOfFlight" />
        <MSPeaks>
          <p rt="6.517" x="225.1483" y="138281.95" v="795235" z="1" s="M+H" />
          <p rt="6.518" x="226.1516" y="19159.17" v="111031" z="1" s="M+H+1" />
        </MSPeaks>
      </Spectrum>
    </Compound>
    <Compound algo="FindByMolecularFeature">
      <Location m="191.0436" rt="6.589" y="83496" v="665858" />
      <Spectrum type="MFE" cpdAlgo="FindByMolecularFeature">
        <MSDetails p="+" />
        <Device type="TimeOfFlight" />
        <MSPeaks>
          <p rt="6.589" x="192.0508" y="83496.02" v="563630" z="1" s="M+H" />
          <p rt="6.591" x="193.0538" y="7516.89" v="49965" z="1" s="M+H+1" />
          <p rt="6.586" x="194.0473" y="7306.67" v="51022" z="1" s="M+H+2" />
          <p rt="6.586" x="195.0482" y="188.78" v="1241" z="1" s="M+H+3" />
        </MSPeaks>
      </Spectrum>
    </Compound>
    <Compound algo="FindByMolecularFeature">
      <Location m="170.1415" rt="6.681" y="78865" v="1010395" />
      <Spectrum type="MFE" cpdAlgo="FindByMolecularFeature">
        <MSDetails p="+" />
        <Device type="TimeOfFlight" />
        <MSPeaks>
          <p rt="6.681" x="171.1488" y="78865.02" v="916360" z="1" s="M+H" />
          <p rt="6.683" x="172.1524" y="7974.14" v="91628" z="1" s="M+H+1" />
          <p rt="6.668" x="173.1525" y="913.25" v="2406" z="1" s="M+H+2" />
        </MSPeaks>
      </Spectrum>
    </Compound>
    <Compound algo="FindByMolecularFeature">
      <Location m="190.0627" rt="6.720" y="76983" v="789900" />
      <Spectrum type="MFE" cpdAlgo="FindByMolecularFeature">
        <MSDetails p="+" />
        <Device type="TimeOfFlight" />
        <MSPeaks>
          <p rt="6.719" x="191.0700" y="76982.77" v="705062" z="1" s="M+H" />
          <p rt="6.722" x="192.0728" y="10346.37" v="84839" z="1" s="M+H+1" />
        </MSPeaks>
      </Spectrum>
    </Compound>
    <Compound algo="FindByMolecularFeature">
      <Location m="358.1417" rt="6.752" y="95323" v="524090" />
      <Spectrum type="MFE" cpdAlgo="FindByMolecularFeature">
        <MSDetails p="+" />
        <Device type="TimeOfFlight" />
        <MSPeaks>
          <p rt="6.753" x="359.1489" y="95323.09" v="421206" z="1" s="M+H" />
          <p rt="6.752" x="360.1520" y="19875.23" v="87588" z="1" s="M+H+1" />
          <p rt="6.750" x="361.1547" y="3492.89" v="15296" z="1" s="M+H+2" />
        </MSPeaks>
      </Spectrum>
    </Compound>
    <Compound algo="FindByMolecularFeature">
      <Location m="135.0684" rt="6.784" y="65659" v="593130" />
      <Spectrum type="MFE" cpdAlgo="FindByMolecularFeature">
        <MSDetails p="+" />
        <Device type="TimeOfFlight" />
        <MSPeaks>
          <p rt="6.784" x="136.0756" y="65658.97" v="535026" z="1" s="M+H" />
          <p rt="6.787" x="137.0791" y="7249.06" v="58103" z="1" s="M+H+1" />
        </MSPeaks>
      </Spectrum>
    </Compound>
    <Compound algo="FindByMolecularFeature">
      <Location m="430.1605" rt="6.866" y="178215" v="1691309" />
      <Spectrum type="MFE" cpdAlgo="FindByMolecularFeature">
        <MSDetails p="+" />
        <Device type="TimeOfFlight" />
        <MSPeaks>
          <p rt="6.873" x="431.1677" y="178214.53" v="1215190" z="1" s="M+H" />
          <p rt="6.833" x="432.1709" y="39242.74" v="427237" z="1" s="M+H+1" />
          <p rt="6.871" x="433.1737" y="6938.16" v="48883" z="1" s="M+H+2" />
        </MSPeaks>
      </Spectrum>
    </Compound>
    <Compound algo="FindByMolecularFeature">
      <Location m="144.0573" rt="6.872" y="99841" v="755917" />
      <Spectrum type="MFE" cpdAlgo="FindByMolecularFeature">
        <MSDetails p="+" />
        <Device type="TimeOfFlight" />
        <MSPeaks>
          <p rt="6.872" x="145.0646" y="99840.95" v="671518" z="1" s="M+H" />
          <p rt="6.865" x="146.0680" y="12887.75" v="84399" z="1" s="M+H+1" />
        </MSPeaks>
      </Spectrum>
    </Compound>
    <Compound algo="FindByMolecularFeature">
      <Location m="172.0524" rt="6.872" y="73793" v="585138" />
      <Spectrum type="MFE" cpdAlgo="FindByMolecularFeature">
        <MSDetails p="+" />
        <Device type="TimeOfFlight" />
        <MSPeaks>
          <p rt="6.874" x="173.0597" y="73792.66" v="502033" z="1" s="M+H" />
          <p rt="6.867" x="174.0633" y="9906.12" v="72258" z="1" s="M+H+1" />
          <p rt="6.837" x="175.0710" y="1168.42" v="10847" z="1" s="M+H+2" />
        </MSPeaks>
      </Spectrum>
    </Compound>
    <Compound algo="FindByMolecularFeature">
      <Location m="222.0893" rt="6.873" y="117017" v="887139" />
      <Spectrum type="MFE" cpdAlgo="FindByMolecularFeature">
        <MSDetails p="+" />
        <Device type="TimeOfFlight" />
        <MSPeaks>
          <p rt="6.873" x="223.0966" y="117016.94" v="781958" z="1" s="M+H" />
          <p rt="6.872" x="224.0998" y="15604.16" v="105181" z="1" s="M+H+1" />
        </MSPeaks>
      </Spectrum>
    </Compound>
    <Compound algo="FindByMolecularFeature">
      <Location m="358.1418" rt="6.873" y="119294" v="1068659" />
      <Spectrum type="MFE" cpdAlgo="FindByMolecularFeature">
        <MSDetails p="+" />
        <Device type="TimeOfFlight" />
        <MSPeaks>
          <p rt="6.873" x="359.1491" y="119293.50" v="851744" z="1" s="M+H" />
          <p rt="6.873" x="360.1521" y="26002.36" v="187348" z="1" s="M+H+1" />
          <p rt="6.872" x="361.1549" y="4390.56" v="29567" z="1" s="M+H+2" />
        </MSPeaks>
      </Spectrum>
    </Compound>
    <Compound algo="FindByMolecularFeature">
      <Location m="390.1677" rt="6.875" y="69990" v="608510" />
      <Spectrum type="MFE" cpdAlgo="FindByMolecularFeature">
        <MSDetails p="+" />
        <Device type="TimeOfFlight" />
        <MSPeaks>
          <p rt="6.875" x="391.1750" y="69990.34" v="472052" z="1" s="M+H" />
          <p rt="6.875" x="392.1786" y="16416.65" v="115246" z="1" s="M+H+1" />
          <p rt="6.876" x="393.1813" y="3114.68" v="21212" z="1" s="M+H+2" />
        </MSPeaks>
      </Spectrum>
    </Compound>
    <Compound algo="FindByMolecularFeature">
      <Location m="159.0683" rt="7.641" y="174511" v="1629991" />
      <Spectrum type="MFE" cpdAlgo="FindByMolecularFeature">
        <MSDetails p="+" />
        <Device type="TimeOfFlight" />
        <MSPeaks>
          <p rt="7.641" x="160.0756" y="174511.02" v="1452683" z="1" s="M+H" />
          <p rt="7.643" x="161.0791" y="19740.73" v="165569" z="1" s="M+H+1" />
          <p rt="7.626" x="162.0842" y="1516.06" v="11738" z="1" s="M+H+2" />
        </MSPeaks>
      </Spectrum>
    </Compound>
    <Compound algo="FindByMolecularFeature">
      <Location m="188.1199" rt="7.643" y="72791" v="636196" />
      <Spectrum type="MFE" cpdAlgo="FindByMolecularFeature">
        <MSDetails p="+" />
        <Device type="TimeOfFlight" />
        <MSPeaks>
          <p rt="7.643" x="189.1272" y="72790.87" v="553116" z="1" s="M+H" />
          <p rt="7.646" x="190.1303" y="10116.17" v="74053" z="1" s="M+H+1" />
          <p rt="7.622" x="191.1409" y="868.01" v="9027" z="1" s="M+H+2" />
        </MSPeaks>
      </Spectrum>
    </Compound>
    <Compound algo="FindByMolecularFeature">
      <Location m="307.2150" rt="7.714" y="466574" v="2732784" />
      <Spectrum type="MFE" cpdAlgo="FindByMolecularFeature">
        <MSDetails p="+" />
        <Device type="TimeOfFlight" />
        <MSPeaks>
          <p rt="7.714" x="308.2222" y="466573.78" v="2228041" z="1" s="M+H" />
          <p rt="7.714" x="309.2253" y="93717.12" v="451256" z="1" s="M+H+1" />
          <p rt="7.714" x="310.2278" y="11385.43" v="53486" z="1" s="M+H+2" />
        </MSPeaks>
      </Spectrum>
    </Compound>
    <Compound algo="FindByMolecularFeature">
      <Location m="192.1512" rt="7.963" y="53733" v="443339" />
      <Spectrum type="MFE" cpdAlgo="FindByMolecularFeature">
        <MSDetails p="+" />
        <Device type="TimeOfFlight" />
        <MSPeaks>
          <p rt="7.963" x="193.1585" y="53732.98" v="384038" z="1" s="M+H" />
          <p rt="7.961" x="194.1616" y="7512.82" v="54811" z="1" s="M+H+1" />
          <p rt="7.976" x="195.1664" y="1048.18" v="4490" z="1" s="M+H+2" />
        </MSPeaks>
      </Spectrum>
    </Compound>
    <Compound algo="FindByMolecularFeature">
      <Location m="210.1617" rt="7.968" y="61117" v="516289" />
      <Spectrum type="MFE" cpdAlgo="FindByMolecularFeature">
        <MSDetails p="+" />
        <Device type="TimeOfFlight" />
        <MSPeaks>
          <p rt="7.968" x="211.1690" y="61116.64" v="425187" z="1" s="M+H" />
          <p rt="7.968" x="212.1722" y="10209.66" v="85467" z="1" s="M+H+1" />
          <p rt="7.963" x="213.1759" y="1480.54" v="5635" z="1" s="M+H+2" />
        </MSPeaks>
      </Spectrum>
    </Compound>
    <Compound algo="FindByMolecularFeature">
      <Location m="248.0077" rt="8.122" y="84308" v="843540" />
      <Spectrum type="MFE" cpdAlgo="FindByMolecularFeature">
        <MSDetails p="+" />
        <Device type="TimeOfFlight" />
        <MSPeaks>
          <p rt="8.122" x="249.0150" y="84307.53" v="688507" z="1" s="M+H" />
          <p rt="8.125" x="250.0179" y="11426.34" v="91649" z="1" s="M+H+1" />
          <p rt="8.122" x="251.0116" y="6942.52" v="56020" z="1" s="M+H+2" />
          <p rt="8.109" x="252.0141" y="937.24" v="7365" z="1" s="M+H+3" />
        </MSPeaks>
      </Spectrum>
    </Compound>
    <Compound algo="FindByMolecularFeature">
      <Location m="208.1099" rt="8.224" y="108992" v="833856" />
      <Spectrum type="MFE" cpdAlgo="FindByMolecularFeature">
        <MSDetails p="+" />
        <Device type="TimeOfFlight" />
        <MSPeaks>
          <p rt="8.223" x="209.1172" y="108992.35" v="726915" z="1" s="M+H" />
          <p rt="8.224" x="210.1204" y="13399.46" v="87961" z="1" s="M+H+1" />
          <p rt="8.234" x="211.1304" y="2393.89" v="18980" z="1" s="M+H+2" />
        </MSPeaks>
      </Spectrum>
    </Compound>
    <Compound algo="FindByMolecularFeature">
      <Location m="197.1414" rt="8.352" y="91305" v="753204" />
      <Spectrum type="MFE" cpdAlgo="FindByMolecularFeature">
        <MSDetails p="+" />
        <Device type="TimeOfFlight" />
        <MSPeaks>
          <p rt="8.351" x="198.1487" y="91304.88" v="652429" z="1" s="M+H" />
          <p rt="8.352" x="199.1518" y="12014.66" v="84841" z="1" s="M+H+1" />
          <p rt="8.356" x="200.1605" y="2302.76" v="15934" z="1" s="M+H+2" />
        </MSPeaks>
      </Spectrum>
    </Compound>
    <Compound algo="FindByMolecularFeature">
      <Location m="263.2225" rt="8.730" y="100555" v="602246" />
      <Spectrum type="MFE" cpdAlgo="FindByMolecularFeature">
        <MSDetails p="+" />
        <Device type="TimeOfFlight" />
        <MSPeaks>
          <p rt="8.728" x="264.2298" y="100555.07" v="468641" z="1" s="M+H" />
          <p rt="8.736" x="265.2329" y="18290.66" v="123431" z="1" s="M+H+1" />
          <p rt="8.731" x="266.2363" y="2025.70" v="10174" z="1" s="M+H+2" />
        </MSPeaks>
      </Spectrum>
    </Compound>
    <Compound algo="FindByMolecularFeature">
      <Location m="218.1646" rt="8.733" y="310858" v="2204303" />
      <Spectrum type="MFE" cpdAlgo="FindByMolecularFeature">
        <MSDetails p="+" />
        <Device type="TimeOfFlight" />
        <MSPeaks>
          <p rt="8.733" x="219.1719" y="310857.59" v="1890253" z="1" s="M+H" />
          <p rt="8.732" x="220.1749" y="51398.34" v="275421" z="1" s="M+H+1" />
          <p rt="8.736" x="221.1787" y="5953.54" v="34233" z="1" s="M+H+2" />
          <p rt="8.777" x="222.1836" y="472.15" v="4396" z="1" s="M+H+3" />
        </MSPeaks>
      </Spectrum>
    </Compound>
    <Compound algo="FindByMolecularFeature">
      <Location m="326.1134" rt="8.738" y="241830" v="2243688" />
      <Spectrum type="MFE" cpdAlgo="FindByMolecularFeature">
        <MSDetails p="+" />
        <Device type="TimeOfFlight" />
        <MSPeaks>
          <p rt="8.738" x="327.1206" y="241829.50" v="1790188" z="1" s="M+H" />
          <p rt="8.737" x="328.1239" y="52864.61" v="389409" z="1" s="M+H+1" />
          <p rt="8.737" x="329.1266" y="7956.33" v="58441" z="1" s="M+H+2" />
          <p rt="8.733" x="330.1294" y="788.31" v="5651" z="1" s="M+H+3" />
        </MSPeaks>
      </Spectrum>
    </Compound>
    <Compound algo="FindByMolecularFeature">
      <Location m="148.0502" rt="8.738" y="117183" v="906667" />
      <Spectrum type="MFE" cpdAlgo="FindByMolecularFeature">
        <MSDetails p="+" />
        <Device type="TimeOfFlight" />
        <MSPeaks>
          <p rt="8.738" x="149.0575" y="117183.42" v="817094" z="1" s="M+H" />
          <p rt="8.737" x="150.0611" y="13190.41" v="89573" z="1" s="M+H+1" />
        </MSPeaks>
      </Spectrum>
    </Compound>
    <Compound algo="FindByMolecularFeature">
      <Location m="180.0767" rt="8.739" y="539548" v="4683371" />
      <Spectrum type="MFE" cpdAlgo="FindByMolecularFeature">
        <MSDetails p="+" />
        <Device type="TimeOfFlight" />
        <MSPeaks>
          <p rt="8.739" x="181.0839" y="539548.31" v="4200964" z="1" s="M+H" />
          <p rt="8.740" x="182.0868" y="56048.18" v="435720" z="1" s="M+H+1" />
          <p rt="8.740" x="183.0894" y="5743.34" v="43418" z="1" s="M+H+2" />
          <p rt="8.731" x="184.0931" y="437.36" v="3269" z="1" s="M+H+3" />
        </MSPeaks>
      </Spectrum>
    </Compound>
    <Compound algo="FindByMolecularFeature">
      <Location m="300.0165" rt="8.743" y="89222" v="947674" />
      <Spectrum type="MFE" cpdAlgo="FindByMolecularFeature">
        <MSDetails p="+" />
        <Device type="TimeOfFlight" />
        <MSPeaks>
          <p rt="8.743" x="151.0155" y="89221.51" v="785577" z="2" s="M+2H" />
          <p rt="8.744" x="151.5168" y="16604.70" v="145700" z="2" s="M+2H+1" />
          <p rt="8.745" x="152.0177" y="2038.24" v="16397" z="2" s="M+2H+2" />
        </MSPeaks>
      </Spectrum>
    </Compound>
    <Compound algo="FindByMolecularFeature">
      <Location m="179.0689" rt="8.744" y="220328" v="2790081" />
      <Spectrum type="MFE" cpdAlgo="FindByMolecularFeature">
        <MSDetails p="+" />
        <Device type="TimeOfFlight" />
        <MSPeaks>
          <p rt="8.744" x="180.0760" y="220328.27" v="2220237" z="1" s="M+H" />
          <p rt="8.745" x="359.1470" y="27978.41" v="227424" z="1" s="2M+H" />
          <p rt="8.741" x="360.1501" y="5926.36" v="48159" z="1" s="2M+H+1" />
          <p rt="8.716" x="361.1516" y="1622.68" v="9339" z="1" s="2M+H+2" />
        </MSPeaks>
      </Spectrum>
    </Compound>
    <Compound algo="FindByMolecularFeature">
      <Location m="278.9937" rt="8.750" y="202546" v="2461996" />
      <Spectrum type="MFE" cpdAlgo="FindByMolecularFeature">
        <MSDetails p="+" />
        <Device type="TimeOfFlight" />
        <MSPeaks>
          <p rt="8.751" x="280.0010" y="202545.52" v="2130535" z="1" s="M+H" />
          <p rt="8.747" x="281.0042" y="27915.31" v="285736" z="1" s="M+H+1" />
          <p rt="8.752" x="282.0070" y="4289.55" v="43565" z="1" s="M+H+2" />
          <p rt="8.721" x="283.0102" y="217.22" v="2161" z="1" s="M+H+3" />
        </MSPeaks>
      </Spectrum>
    </Compound>
    <Compound algo="FindByMolecularFeature">
      <Location m="248.0679" rt="8.824" y="122141" v="994611" />
      <Spectrum type="MFE" cpdAlgo="FindByMolecularFeature">
        <MSDetails p="+" />
        <Device type="TimeOfFlight" />
        <MSPeaks>
          <p rt="8.825" x="249.0752" y="122141.30" v="859056" z="1" s="M+H" />
          <p rt="8.821" x="250.0784" y="16850.34" v="116591" z="1" s="M+H+1" />
          <p rt="8.822" x="251.0799" y="2840.66" v="18964" z="1" s="M+H+2" />
        </MSPeaks>
      </Spectrum>
    </Compound>
    <Compound algo="FindByMolecularFeature">
      <Location m="175.0632" rt="8.875" y="202700" v="1212213" />
      <Spectrum type="MFE" cpdAlgo="FindByMolecularFeature">
        <MSDetails p="+" />
        <Device type="TimeOfFlight" />
        <MSPeaks>
          <p rt="8.877" x="176.0705" y="202700.02" v="1015345" z="1" s="M+H" />
          <p rt="8.853" x="177.0736" y="22496.75" v="176541" z="1" s="M+H+1" />
          <p rt="8.855" x="178.0782" y="2498.69" v="20327" z="1" s="M+H+2" />
        </MSPeaks>
      </Spectrum>
    </Compound>
    <Compound algo="FindByMolecularFeature">
      <Location m="376.1523" rt="9.195" y="222790" v="1679592" />
      <Spectrum type="MFE" cpdAlgo="FindByMolecularFeature">
        <MSDetails p="+" />
        <Device type="TimeOfFlight" />
        <MSPeaks>
          <p rt="9.195" x="377.1596" y="222790.28" v="1345804" z="1" s="M+H" />
          <p rt="9.195" x="378.1628" y="47063.11" v="283680" z="1" s="M+H+1" />
          <p rt="9.197" x="379.1655" y="8355.53" v="50107" z="1" s="M+H+2" />
        </MSPeaks>
      </Spectrum>
    </Compound>
    <Compound algo="FindByMolecularFeature">
      <Location m="222.0894" rt="9.196" y="303473" v="2179704" />
      <Spectrum type="MFE" cpdAlgo="FindByMolecularFeature">
        <MSDetails p="+" />
        <Device type="TimeOfFlight" />
        <MSPeaks>
          <p rt="9.196" x="223.0967" y="303472.63" v="1883023" z="1" s="M+H" />
          <p rt="9.197" x="224.0997" y="41657.50" v="257969" z="1" s="M+H+1" />
          <p rt="9.199" x="225.1018" y="5135.45" v="32781" z="1" s="M+H+2" />
          <p rt="9.208" x="226.1025" y="765.35" v="5931" z="1" s="M+H+3" />
        </MSPeaks>
      </Spectrum>
    </Compound>
    <Compound algo="FindByMolecularFeature">
      <Location m="186.1190" rt="9.202" y="109749" v="1516577" />
      <Spectrum type="MFE" cpdAlgo="FindByMolecularFeature">
        <MSDetails p="+" />
        <Device type="TimeOfFlight" />
        <MSPeaks>
          <p rt="9.201" x="187.1263" y="109749.42" v="1285989" z="1" s="M+H" />
          <p rt="9.205" x="188.1293" y="12978.99" v="164792" z="1" s="M+H+1" />
          <p rt="9.210" x="189.1237" y="5519.19" v="65796" z="1" s="M+H+2" />
        </MSPeaks>
      </Spectrum>
    </Compound>
    <Compound algo="FindByMolecularFeature">
      <Location m="444.1768" rt="9.238" y="676867" v="10201626" />
      <Spectrum type="MFE" cpdAlgo="FindByMolecularFeature">
        <MSDetails p="+" />
        <Device type="TimeOfFlight" />
        <MSPeaks>
          <p rt="9.238" x="445.1841" y="676867.06" v="8001408" z="1" s="M+H" />
          <p rt="9.238" x="446.1868" y="154439.95" v="1828521" z="1" s="M+H+1" />
          <p rt="9.235" x="447.1892" y="27981.78" v="326481" z="1" s="M+H+2" />
          <p rt="9.238" x="448.1916" y="3899.55" v="45216" z="1" s="M+H+3" />
        </MSPeaks>
      </Spectrum>
    </Compound>
    <Compound algo="FindByMolecularFeature">
      <Location m="439.2209" rt="9.245" y="205148" v="3187676" />
      <Spectrum type="MFE" cpdAlgo="FindByMolecularFeature">
        <MSDetails p="+" />
        <Device type="TimeOfFlight" />
        <MSPeaks>
          <p rt="9.245" x="440.2281" y="205147.66" v="2458094" z="1" s="M+H" />
          <p rt="9.245" x="441.2312" y="49972.21" v="600193" z="1" s="M+H+1" />
          <p rt="9.246" x="442.2337" y="9270.08" v="110373" z="1" s="M+H+2" />
          <p rt="9.237" x="443.2365" y="1625.73" v="19016" z="1" s="M+H+3" />
        </MSPeaks>
      </Spectrum>
    </Compound>
    <Compound algo="FindByMolecularFeature">
      <Location m="390.1686" rt="9.248" y="784185" v="10758257" />
      <Spectrum type="MFE" cpdAlgo="FindByMolecularFeature">
        <MSDetails p="+" />
        <Device type="TimeOfFlight" />
        <MSPeaks>
          <p rt="9.248" x="391.1759" y="784185.00" v="8553630" z="1" s="M+H" />
          <p rt="9.248" x="392.1787" y="173654.23" v="1894551" z="1" s="M+H+1" />
          <p rt="9.246" x="393.1810" y="28380.96" v="310076" z="1" s="M+H+2" />
        </MSPeaks>
      </Spectrum>
    </Compound>
    <Compound algo="FindByMolecularFeature">
      <Location m="866.3695" rt="9.248" y="87630" v="1177977" />
      <Spectrum type="MFE" cpdAlgo="FindByMolecularFeature">
        <MSDetails p="+" />
        <Device type="TimeOfFlight" />
        <MSPeaks>
          <p rt="9.248" x="867.3768" y="87629.68" v="717929" z="1" s="M+H" />
          <p rt="9.250" x="868.3800" y="41463.60" v="340252" z="1" s="M+H+1" />
          <p rt="9.246" x="869.3832" y="11805.55" v="96769" z="1" s="M+H+2" />
          <p rt="9.237" x="870.3853" y="2894.19" v="23026" z="1" s="M+H+3" />
        </MSPeaks>
      </Spectrum>
    </Compound>
    <Compound algo="FindByMolecularFeature">
      <Location m="154.0628" rt="9.250" y="112944" v="1561027" />
      <Spectrum type="MFE" cpdAlgo="FindByMolecularFeature">
        <MSDetails p="+" />
        <Device type="TimeOfFlight" />
        <MSPeaks>
          <p rt="9.251" x="155.0701" y="112944.15" v="1412866" z="1" s="M+H" />
          <p rt="9.241" x="156.0739" y="10206.57" v="129937" z="1" s="M+H+1" />
          <p rt="9.223" x="157.0775" y="1293.88" v="18223" z="1" s="M+H+2" />
        </MSPeaks>
      </Spectrum>
    </Compound>
    <Compound algo="FindByMolecularFeature">
      <Location m="236.1049" rt="9.251" y="139126" v="1783619" />
      <Spectrum type="MFE" cpdAlgo="FindByMolecularFeature">
        <MSDetails p="+" />
        <Device type="TimeOfFlight" />
        <MSPeaks>
          <p rt="9.251" x="237.1122" y="139125.73" v="1537709" z="1" s="M+H" />
          <p rt="9.248" x="238.1154" y="19375.56" v="211938" z="1" s="M+H+1" />
          <p rt="9.255" x="239.1199" y="3023.00" v="33971" z="1" s="M+H+2" />
        </MSPeaks>
      </Spectrum>
    </Compound>
    <Compound algo="FindByMolecularFeature">
      <Location m="172.0526" rt="9.255" y="407016" v="6388033" />
      <Spectrum type="MFE" cpdAlgo="FindByMolecularFeature">
        <MSDetails p="+" />
        <Device type="TimeOfFlight" />
        <MSPeaks>
          <p rt="9.255" x="173.0599" y="407015.56" v="5599135" z="1" s="M+H" />
          <p rt="9.256" x="174.0632" y="53394.46" v="735958" z="1" s="M+H+1" />
          <p rt="9.250" x="175.0679" y="3874.08" v="52941" z="1" s="M+H+2" />
        </MSPeaks>
      </Spectrum>
    </Compound>
    <Compound algo="FindByMolecularFeature">
      <Location m="144.0577" rt="9.256" y="529317" v="8107782" />
      <Spectrum type="MFE" cpdAlgo="FindByMolecularFeature">
        <MSDetails p="+" />
        <Device type="TimeOfFlight" />
        <MSPeaks>
          <p rt="9.255" x="145.0650" y="529316.75" v="7198160" z="1" s="M+H" />
          <p rt="9.257" x="146.0682" y="62932.85" v="852891" z="1" s="M+H+1" />
          <p rt="9.261" x="147.0724" y="4315.08" v="56731" z="1" s="M+H+2" />
        </MSPeaks>
      </Spectrum>
    </Compound>
    <Compound algo="FindByMolecularFeature">
      <Location m="116.0625" rt="9.258" y="192071" v="2848080" />
      <Spectrum type="MFE" cpdAlgo="FindByMolecularFeature">
        <MSDetails p="+" />
        <Device type="TimeOfFlight" />
        <MSPeaks>
          <p rt="9.257" x="117.0698" y="192071.03" v="2610761" z="1" s="M+H" />
          <p rt="9.261" x="118.0725" y="17554.57" v="237320" z="1" s="M+H+1" />
        </MSPeaks>
      </Spectrum>
    </Compound>
    <Compound algo="FindByMolecularFeature">
      <Location m="319.1996" rt="9.294" y="119120" v="996033" />
      <Spectrum type="MFE" cpdAlgo="FindByMolecularFeature">
        <MSDetails p="+" />
        <Device type="TimeOfFlight" />
        <MSPeaks>
          <p rt="9.294" x="320.2069" y="119120.38" v="823747" z="1" s="M+H" />
          <p rt="9.294" x="321.2100" y="21643.34" v="146306" z="1" s="M+H+1" />
          <p rt="9.299" x="322.2108" y="3824.14" v="25980" z="1" s="M+H+2" />
        </MSPeaks>
      </Spectrum>
    </Compound>
    <Compound algo="FindByMolecularFeature">
      <Location m="358.1423" rt="9.312" y="1840737" v="24092664" />
      <Spectrum type="MFE" cpdAlgo="FindByMolecularFeature">
        <MSDetails p="+" />
        <Device type="TimeOfFlight" />
        <MSPeaks>
          <p rt="9.312" x="359.1496" y="1840736.50" v="19309514" z="1" s="M+H" />
          <p rt="9.312" x="360.1527" y="388219.91" v="4074272" z="1" s="M+H+1" />
          <p rt="9.311" x="361.1549" y="59664.13" v="632144" z="1" s="M+H+2" />
          <p rt="9.308" x="362.1576" y="7329.02" v="76733" z="1" s="M+H+3" />
        </MSPeaks>
      </Spectrum>
    </Compound>
    <Compound algo="FindByMolecularFeature">
      <Location m="250.0235" rt="9.319" y="119951" v="1146916" />
      <Spectrum type="MFE" cpdAlgo="FindByMolecularFeature">
        <MSDetails p="+" />
        <Device type="TimeOfFlight" />
        <MSPeaks>
          <p rt="9.319" x="251.0308" y="119950.66" v="931789" z="1" s="M+H" />
          <p rt="9.320" x="252.0334" y="16265.14" v="125695" z="1" s="M+H+1" />
          <p rt="9.316" x="253.0273" y="10375.17" v="79985" z="1" s="M+H+2" />
          <p rt="9.320" x="254.0291" y="1253.14" v="9447" z="1" s="M+H+3" />
        </MSPeaks>
      </Spectrum>
    </Compound>
    <Compound algo="FindByMolecularFeature">
      <Location m="222.0894" rt="9.373" y="218825" v="1772457" />
      <Spectrum type="MFE" cpdAlgo="FindByMolecularFeature">
        <MSDetails p="+" />
        <Device type="TimeOfFlight" />
        <MSPeaks>
          <p rt="9.373" x="223.0966" y="218824.58" v="1536507" z="1" s="M+H" />
          <p rt="9.373" x="224.0998" y="30073.00" v="211528" z="1" s="M+H+1" />
          <p rt="9.368" x="225.1038" y="3955.15" v="24422" z="1" s="M+H+2" />
        </MSPeaks>
      </Spectrum>
    </Compound>
    <Compound algo="FindByMolecularFeature">
      <Location m="376.1522" rt="9.375" y="177117" v="1518295" />
      <Spectrum type="MFE" cpdAlgo="FindByMolecularFeature">
        <MSDetails p="+" />
        <Device type="TimeOfFlight" />
        <MSPeaks>
          <p rt="9.375" x="377.1595" y="177117.45" v="1210024" z="1" s="M+H" />
          <p rt="9.375" x="378.1627" y="39072.32" v="266561" z="1" s="M+H+1" />
          <p rt="9.375" x="379.1655" y="6265.43" v="41709" z="1" s="M+H+2" />
        </MSPeaks>
      </Spectrum>
    </Compound>
    <Compound algo="FindByMolecularFeature">
      <Location m="398.1339" rt="9.388" y="59267" v="547267" />
      <Spectrum type="MFE" cpdAlgo="FindByMolecularFeature">
        <MSDetails p="+" />
        <Device type="TimeOfFlight" />
        <MSPeaks>
          <p rt="9.388" x="399.1412" y="59266.65" v="424170" z="1" s="M+H" />
          <p rt="9.387" x="400.1447" y="14073.16" v="105112" z="1" s="M+H+1" />
          <p rt="9.389" x="401.1479" y="2547.49" v="17985" z="1" s="M+H+2" />
        </MSPeaks>
      </Spectrum>
    </Compound>
    <Compound algo="FindByMolecularFeature">
      <Location m="429.2738" rt="9.495" y="57492" v="411785" />
      <Spectrum type="MFE" cpdAlgo="FindByMolecularFeature">
        <MSDetails p="+" />
        <Device type="TimeOfFlight" />
        <MSPeaks>
          <p rt="9.495" x="430.2811" y="57492.00" v="318044" z="1" s="M+H" />
          <p rt="9.495" x="431.2844" y="15139.12" v="79183" z="1" s="M+H+1" />
          <p rt="9.496" x="432.2870" y="2846.52" v="14557" z="1" s="M+H+2" />
        </MSPeaks>
      </Spectrum>
    </Compound>
    <Compound algo="FindByMolecularFeature">
      <Location m="352.2225" rt="9.879" y="103901" v="995334" />
      <Spectrum type="MFE" cpdAlgo="FindByMolecularFeature">
        <MSDetails p="+" />
        <Device type="TimeOfFlight" />
        <MSPeaks>
          <p rt="9.880" x="353.2298" y="103901.39" v="818586" z="1" s="M+H" />
          <p rt="9.877" x="354.2339" y="19368.53" v="155687" z="1" s="M+H+1" />
          <p rt="9.869" x="355.2357" y="3655.49" v="21061" z="1" s="M+H+2" />
        </MSPeaks>
      </Spectrum>
    </Compound>
    <Compound algo="FindByMolecularFeature">
      <Location m="294.2194" rt="9.885" y="136782" v="1720758" />
      <Spectrum type="MFE" cpdAlgo="FindByMolecularFeature">
        <MSDetails p="+" />
        <Device type="TimeOfFlight" />
        <MSPeaks>
          <p rt="9.885" x="295.2267" y="136781.55" v="1395793" z="1" s="M+H" />
          <p rt="9.887" x="296.2300" y="26736.40" v="273897" z="1" s="M+H+1" />
          <p rt="9.880" x="297.2353" y="4648.81" v="51068" z="1" s="M+H+2" />
        </MSPeaks>
      </Spectrum>
    </Compound>
    <Compound algo="FindByMolecularFeature">
      <Location m="276.2089" rt="9.887" y="92626" v="1093324" />
      <Spectrum type="MFE" cpdAlgo="FindByMolecularFeature">
        <MSDetails p="+" />
        <Device type="TimeOfFlight" />
        <MSPeaks>
          <p rt="9.888" x="277.2161" y="92625.94" v="943857" z="1" s="M+H" />
          <p rt="9.883" x="278.2194" y="18260.56" v="149468" z="1" s="M+H+1" />
        </MSPeaks>
      </Spectrum>
    </Compound>
    <Compound algo="FindByMolecularFeature">
      <Location m="347.2671" rt="9.902" y="87908" v="1231200" />
      <Spectrum type="MFE" cpdAlgo="FindByMolecularFeature">
        <MSDetails p="+" />
        <Device type="TimeOfFlight" />
        <MSPeaks>
          <p rt="9.902" x="348.2743" y="87907.86" v="997453" z="1" s="M+H" />
          <p rt="9.899" x="349.2776" y="17614.88" v="200733" z="1" s="M+H+1" />
          <p rt="9.909" x="350.2799" y="2958.98" v="33015" z="1" s="M+H+2" />
        </MSPeaks>
      </Spectrum>
    </Compound>
    <Compound algo="FindByMolecularFeature">
      <Location m="797.3620" rt="9.959" y="82655" v="633851" />
      <Spectrum type="MFE" cpdAlgo="FindByMolecularFeature">
        <MSDetails p="+" />
        <Device type="TimeOfFlight" />
        <MSPeaks>
          <p rt="9.959" x="798.3692" y="82655.45" v="391364" z="1" s="M+H" />
          <p rt="9.959" x="799.3723" y="37767.59" v="179098" z="1" s="M+H+1" />
          <p rt="9.959" x="800.3759" y="10700.46" v="51084" z="1" s="M+H+2" />
          <p rt="9.960" x="801.3755" y="2677.16" v="12306" z="1" s="M+H+3" />
        </MSPeaks>
      </Spectrum>
    </Compound>
    <Compound algo="FindByMolecularFeature">
      <Location m="114.0469" rt="9.961" y="154817" v="1091338" />
      <Spectrum type="MFE" cpdAlgo="FindByMolecularFeature">
        <MSDetails p="+" />
        <Device type="TimeOfFlight" />
        <MSPeaks>
          <p rt="9.961" x="115.0541" y="154816.75" v="972719" z="1" s="M+H" />
          <p rt="9.962" x="116.0589" y="19187.34" v="118619" z="1" s="M+H+1" />
        </MSPeaks>
      </Spectrum>
    </Compound>
    <Compound algo="FindByMolecularFeature">
      <Location m="172.0524" rt="9.962" y="116841" v="906602" />
      <Spectrum type="MFE" cpdAlgo="FindByMolecularFeature">
        <MSDetails p="+" />
        <Device type="TimeOfFlight" />
        <MSPeaks>
          <p rt="9.962" x="173.0597" y="116841.13" v="790356" z="1" s="M+H" />
          <p rt="9.962" x="174.0634" y="15291.70" v="104455" z="1" s="M+H+1" />
          <p rt="9.964" x="175.0729" y="1284.49" v="11792" z="1" s="M+H+2" />
        </MSPeaks>
      </Spectrum>
    </Compound>
    <Compound algo="FindByMolecularFeature">
      <Location m="144.0574" rt="9.962" y="182447" v="1308666" />
      <Spectrum type="MFE" cpdAlgo="FindByMolecularFeature">
        <MSDetails p="+" />
        <Device type="TimeOfFlight" />
        <MSPeaks>
          <p rt="9.962" x="145.0647" y="182446.98" v="1166963" z="1" s="M+H" />
          <p rt="9.962" x="146.0681" y="21283.69" v="131220" z="1" s="M+H+1" />
          <p rt="9.944" x="147.0755" y="1501.13" v="10483" z="1" s="M+H+2" />
        </MSPeaks>
      </Spectrum>
    </Compound>
    <Compound algo="FindByMolecularFeature">
      <Location m="358.1423" rt="9.962" y="1988609" v="15952718" />
      <Spectrum type="MFE" cpdAlgo="FindByMolecularFeature">
        <MSDetails p="+" />
        <Device type="TimeOfFlight" />
        <MSPeaks>
          <p rt="9.962" x="359.1496" y="1988608.75" v="12775782" z="1" s="M+H" />
          <p rt="9.963" x="360.1528" y="418491.50" v="2699818" z="1" s="M+H+1" />
          <p rt="9.962" x="361.1548" y="65746.91" v="425497" z="1" s="M+H+2" />
          <p rt="9.956" x="362.1573" y="8089.41" v="51621" z="1" s="M+H+3" />
        </MSPeaks>
      </Spectrum>
    </Compound>
    <Compound algo="FindByMolecularFeature">
      <Location m="204.0787" rt="9.963" y="340205" v="2632057" />
      <Spectrum type="MFE" cpdAlgo="FindByMolecularFeature">
        <MSDetails p="+" />
        <Device type="TimeOfFlight" />
        <MSPeaks>
          <p rt="9.963" x="205.0860" y="340204.75" v="2265198" z="1" s="M+H" />
          <p rt="9.962" x="206.0893" y="49645.51" v="331388" z="1" s="M+H+1" />
          <p rt="9.967" x="207.0912" y="5720.92" v="35471" z="1" s="M+H+2" />
        </MSPeaks>
      </Spectrum>
    </Compound>
    <Compound algo="FindByMolecularFeature">
      <Location m="389.1599" rt="9.968" y="63143" v="609803" />
      <Spectrum type="MFE" cpdAlgo="FindByMolecularFeature">
        <MSDetails p="+" />
        <Device type="TimeOfFlight" />
        <MSPeaks>
          <p rt="9.968" x="390.1671" y="63142.86" v="460840" z="1" s="M+H" />
          <p rt="9.967" x="391.1708" y="14665.12" v="124718" z="1" s="M+H+1" />
          <p rt="9.962" x="392.1735" y="2887.18" v="19866" z="1" s="M+H+2" />
          <p rt="9.958" x="779.3270" y="1077.48" v="2190" z="1" s="2M+H" />
        </MSPeaks>
      </Spectrum>
    </Compound>
    <Compound algo="FindByMolecularFeature">
      <Location m="412.1497" rt="9.969" y="86563" v="807322" />
      <Spectrum type="MFE" cpdAlgo="FindByMolecularFeature">
        <MSDetails p="+" />
        <Device type="TimeOfFlight" />
        <MSPeaks>
          <p rt="9.969" x="413.1570" y="86563.30" v="660463" z="1" s="M+H" />
          <p rt="9.968" x="414.1603" y="19167.32" v="146860" z="1" s="M+H+1" />
        </MSPeaks>
      </Spectrum>
    </Compound>
    <Compound algo="FindByMolecularFeature">
      <Location m="246.1255" rt="10.127" y="51686" v="424476" />
      <Spectrum type="MFE" cpdAlgo="FindByMolecularFeature">
        <MSDetails p="+" />
        <Device type="TimeOfFlight" />
        <MSPeaks>
          <p rt="10.127" x="247.1328" y="51685.66" v="363535" z="1" s="M+H" />
          <p rt="10.129" x="248.1362" y="8680.87" v="60941" z="1" s="M+H+1" />
        </MSPeaks>
      </Spectrum>
    </Compound>
    <Compound algo="FindByMolecularFeature">
      <Location m="287.1158" rt="10.171" y="304595" v="2627625" />
      <Spectrum type="MFE" cpdAlgo="FindByMolecularFeature">
        <MSDetails p="+" />
        <Device type="TimeOfFlight" />
        <MSPeaks>
          <p rt="10.172" x="288.1231" y="304594.53" v="2194439" z="1" s="M+H" />
          <p rt="10.170" x="289.1263" y="52593.36" v="379332" z="1" s="M+H+1" />
          <p rt="10.171" x="290.1291" y="6991.38" v="49566" z="1" s="M+H+2" />
          <p rt="10.179" x="291.1303" y="612.31" v="4288" z="1" s="M+H+3" />
        </MSPeaks>
      </Spectrum>
    </Compound>
    <Compound algo="FindByMolecularFeature">
      <Location m="180.1153" rt="10.185" y="502258" v="4557883" />
      <Spectrum type="MFE" cpdAlgo="FindByMolecularFeature">
        <MSDetails p="+" />
        <Device type="TimeOfFlight" />
        <MSPeaks>
          <p rt="10.185" x="181.1226" y="502258.28" v="4025129" z="1" s="M+H" />
          <p rt="10.185" x="182.1254" y="61684.75" v="488544" z="1" s="M+H+1" />
          <p rt="10.188" x="183.1286" y="5637.69" v="44211" z="1" s="M+H+2" />
        </MSPeaks>
      </Spectrum>
    </Compound>
    <Compound algo="FindByMolecularFeature">
      <Location m="272.1776" rt="10.254" y="133028" v="1404463" />
      <Spectrum type="MFE" cpdAlgo="FindByMolecularFeature">
        <MSDetails p="+" />
        <Device type="TimeOfFlight" />
        <MSPeaks>
          <p rt="10.254" x="273.1849" y="133027.63" v="1195511" z="1" s="M+H" />
          <p rt="10.254" x="274.1881" y="23263.17" v="208952" z="1" s="M+H+1" />
        </MSPeaks>
      </Spectrum>
    </Compound>
    <Compound algo="FindByMolecularFeature">
      <Location m="435.2256" rt="10.391" y="54331" v="477402" />
      <Spectrum type="MFE" cpdAlgo="FindByMolecularFeature">
        <MSDetails p="+" />
        <Device type="TimeOfFlight" />
        <MSPeaks>
          <p rt="10.391" x="436.2328" y="54330.87" v="366601" z="1" s="M+H" />
          <p rt="10.390" x="437.2363" y="13785.38" v="94785" z="1" s="M+H+1" />
          <p rt="10.386" x="438.2395" y="2589.91" v="16016" z="1" s="M+H+2" />
        </MSPeaks>
      </Spectrum>
    </Compound>
    <Compound algo="FindByMolecularFeature">
      <Location m="157.1464" rt="10.578" y="61438" v="442649" />
      <Spectrum type="MFE" cpdAlgo="FindByMolecularFeature">
        <MSDetails p="+" />
        <Device type="TimeOfFlight" />
        <MSPeaks>
          <p rt="10.578" x="158.1536" y="61438.47" v="403790" z="1" s="M+H" />
          <p rt="10.583" x="159.1572" y="6708.30" v="38859" z="1" s="M+H+1" />
        </MSPeaks>
      </Spectrum>
    </Compound>
    <Compound algo="FindByMolecularFeature">
      <Location m="210.1253" rt="10.758" y="62878" v="497990" />
      <Spectrum type="MFE" cpdAlgo="FindByMolecularFeature">
        <MSDetails p="+" />
        <Device type="TimeOfFlight" />
        <MSPeaks>
          <p rt="10.758" x="211.1325" y="62877.79" v="433217" z="1" s="M+H" />
          <p rt="10.759" x="212.1362" y="7788.42" v="53814" z="1" s="M+H+1" />
          <p rt="10.770" x="213.1427" y="1360.22" v="10960" z="1" s="M+H+2" />
        </MSPeaks>
      </Spectrum>
    </Compound>
    <Compound algo="FindByMolecularFeature">
      <Location m="310.2143" rt="10.816" y="62814" v="664621" />
      <Spectrum type="MFE" cpdAlgo="FindByMolecularFeature">
        <MSDetails p="+" />
        <Device type="TimeOfFlight" />
        <MSPeaks>
          <p rt="10.815" x="311.2216" y="62813.57" v="555527" z="1" s="M+H" />
          <p rt="10.818" x="312.2252" y="12238.86" v="109095" z="1" s="M+H+1" />
        </MSPeaks>
      </Spectrum>
    </Compound>
    <Compound algo="FindByMolecularFeature">
      <Location m="272.1775" rt="10.838" y="54387" v="855549" />
      <Spectrum type="MFE" cpdAlgo="FindByMolecularFeature">
        <MSDetails p="+" />
        <Device type="TimeOfFlight" />
        <MSPeaks>
          <p rt="10.837" x="273.1848" y="54387.07" v="722149" z="1" s="M+H" />
          <p rt="10.843" x="274.1881" y="10387.68" v="133400" z="1" s="M+H+1" />
        </MSPeaks>
      </Spectrum>
    </Compound>
    <Compound algo="FindByMolecularFeature">
      <Location m="227.1885" rt="10.847" y="191343" v="4149244" />
      <Spectrum type="MFE" cpdAlgo="FindByMolecularFeature">
        <MSDetails p="+" />
        <Device type="TimeOfFlight" />
        <MSPeaks>
          <p rt="10.847" x="228.1958" y="191343.33" v="3558103" z="1" s="M+H" />
          <p rt="10.846" x="229.1989" y="29298.66" v="535256" z="1" s="M+H+1" />
          <p rt="10.855" x="230.2012" y="3062.00" v="55884" z="1" s="M+H+2" />
        </MSPeaks>
      </Spectrum>
    </Compound>
    <Compound algo="FindByMolecularFeature">
      <Location m="210.1254" rt="10.953" y="77456" v="623466" />
      <Spectrum type="MFE" cpdAlgo="FindByMolecularFeature">
        <MSDetails p="+" />
        <Device type="TimeOfFlight" />
        <MSPeaks>
          <p rt="10.954" x="211.1327" y="77455.54" v="555137" z="1" s="M+H" />
          <p rt="10.950" x="212.1363" y="9673.82" v="68329" z="1" s="M+H+1" />
        </MSPeaks>
      </Spectrum>
    </Compound>
    <Compound algo="FindByMolecularFeature">
      <Location m="310.2143" rt="11.042" y="50889" v="617536" />
      <Spectrum type="MFE" cpdAlgo="FindByMolecularFeature">
        <MSDetails p="+" />
        <Device type="TimeOfFlight" />
        <MSPeaks>
          <p rt="11.041" x="311.2215" y="50889.07" v="514023" z="1" s="M+H" />
          <p rt="11.042" x="312.2251" y="10597.26" v="103513" z="1" s="M+H+1" />
        </MSPeaks>
      </Spectrum>
    </Compound>
    <Compound algo="FindByMolecularFeature">
      <Location m="278.0860" rt="11.048" y="188534" v="1987890" />
      <Spectrum type="MFE" cpdAlgo="FindByMolecularFeature">
        <MSDetails p="+" />
        <Device type="TimeOfFlight" />
        <MSPeaks>
          <p rt="11.047" x="279.0933" y="188533.81" v="1594601" z="1" s="M+H" />
          <p rt="11.050" x="280.0964" y="39088.18" v="354241" z="1" s="M+H+1" />
          <p rt="11.042" x="281.0998" y="4569.70" v="36293" z="1" s="M+H+2" />
          <p rt="11.053" x="557.1769" y="849.18" v="1378" z="1" s="2M+H" />
        </MSPeaks>
      </Spectrum>
    </Compound>
    <Compound algo="FindByMolecularFeature">
      <Location m="224.1887" rt="11.269" y="131362" v="1570874" />
      <Spectrum type="MFE" cpdAlgo="FindByMolecularFeature">
        <MSDetails p="+" />
        <Device type="TimeOfFlight" />
        <MSPeaks>
          <p rt="11.269" x="225.1960" y="131362.17" v="1339855" z="1" s="M+H" />
          <p rt="11.269" x="226.1994" y="20486.32" v="211346" z="1" s="M+H+1" />
          <p rt="11.279" x="227.2010" y="2238.59" v="19672" z="1" s="M+H+2" />
        </MSPeaks>
      </Spectrum>
    </Compound>
    <Compound algo="FindByMolecularFeature">
      <Location m="357.2205" rt="11.285" y="55019" v="387103" />
      <Spectrum type="MFE" cpdAlgo="FindByMolecularFeature">
        <MSDetails p="+" />
        <Device type="TimeOfFlight" />
        <MSPeaks>
          <p rt="11.286" x="179.6174" y="4076.03" v="18455" z="2" s="M+2H" />
          <p rt="11.285" x="358.2278" y="55019.02" v="272309" z="1" s="M+H" />
          <p rt="11.285" x="359.2310" y="14909.44" v="80024" z="1" s="M+H+1" />
          <p rt="11.286" x="360.2356" y="2675.78" v="16315" z="1" s="M+H+2" />
        </MSPeaks>
      </Spectrum>
    </Compound>
    <Compound algo="FindByMolecularFeature">
      <Location m="395.3400" rt="11.295" y="53742" v="364105" />
      <Spectrum type="MFE" cpdAlgo="FindByMolecularFeature">
        <MSDetails p="+" />
        <Device type="TimeOfFlight" />
        <MSPeaks>
          <p rt="11.295" x="396.3472" y="53742.39" v="283269" z="1" s="M+H" />
          <p rt="11.295" x="397.3503" y="13661.53" v="70594" z="1" s="M+H+1" />
          <p rt="11.294" x="398.3533" y="2322.47" v="10243" z="1" s="M+H+2" />
        </MSPeaks>
      </Spectrum>
    </Compound>
    <Compound algo="FindByMolecularFeature">
      <Location m="310.2143" rt="11.334" y="52499" v="498631" />
      <Spectrum type="MFE" cpdAlgo="FindByMolecularFeature">
        <MSDetails p="+" />
        <Device type="TimeOfFlight" />
        <MSPeaks>
          <p rt="11.334" x="311.2215" y="52498.77" v="416371" z="1" s="M+H" />
          <p rt="11.333" x="312.2251" y="10733.42" v="82260" z="1" s="M+H+1" />
        </MSPeaks>
      </Spectrum>
    </Compound>
    <Compound algo="FindByMolecularFeature">
      <Location m="290.1884" rt="11.363" y="226522" v="2084275" />
      <Spectrum type="MFE" cpdAlgo="FindByMolecularFeature">
        <MSDetails p="+" />
        <Device type="TimeOfFlight" />
        <MSPeaks>
          <p rt="11.363" x="291.1956" y="226522.27" v="1727921" z="1" s="M+H" />
          <p rt="11.363" x="292.1989" y="46194.19" v="356353" z="1" s="M+H+1" />
        </MSPeaks>
      </Spectrum>
    </Compound>
    <Compound algo="FindByMolecularFeature">
      <Location m="159.0686" rt="11.424" y="698874" v="6289794" />
      <Spectrum type="MFE" cpdAlgo="FindByMolecularFeature">
        <MSDetails p="+" />
        <Device type="TimeOfFlight" />
        <MSPeaks>
          <p rt="11.424" x="160.0759" y="698874.06" v="5620854" z="1" s="M+H" />
          <p rt="11.423" x="161.0791" y="79148.30" v="631567" z="1" s="M+H+1" />
          <p rt="11.421" x="162.0825" y="5469.01" v="37373" z="1" s="M+H+2" />
        </MSPeaks>
      </Spectrum>
    </Compound>
    <Compound algo="FindByMolecularFeature">
      <Location m="116.0503" rt="11.428" y="51471" v="482533" />
      <Spectrum type="MFE" cpdAlgo="FindByMolecularFeature">
        <MSDetails p="+" />
        <Device type="TimeOfFlight" />
        <MSPeaks>
          <p rt="11.426" x="117.0575" y="51471.14" v="428882" z="1" s="M+H" />
          <p rt="11.449" x="118.0629" y="5372.12" v="53650" z="1" s="M+H+1" />
        </MSPeaks>
      </Spectrum>
    </Compound>
    <Compound algo="FindByMolecularFeature">
      <Location m="385.1647" rt="11.482" y="51501" v="537701" />
      <Spectrum type="MFE" cpdAlgo="FindByMolecularFeature">
        <MSDetails p="+" />
        <Device type="TimeOfFlight" />
        <MSPeaks>
          <p rt="11.483" x="386.1720" y="51500.94" v="385547" z="1" s="M+H" />
          <p rt="11.482" x="387.1767" y="15761.96" v="121630" z="1" s="M+H+1" />
          <p rt="11.476" x="388.1796" y="3436.93" v="30524" z="1" s="M+H+2" />
        </MSPeaks>
      </Spectrum>
    </Compound>
    <Compound algo="FindByMolecularFeature">
      <Location m="368.1626" rt="11.486" y="195735" v="1798272" />
      <Spectrum type="MFE" cpdAlgo="FindByMolecularFeature">
        <MSDetails p="+" />
        <Device type="TimeOfFlight" />
        <MSPeaks>
          <p rt="11.486" x="369.1698" y="195735.05" v="1395393" z="1" s="M+H" />
          <p rt="11.485" x="370.1731" y="47205.26" v="335748" z="1" s="M+H+1" />
          <p rt="11.487" x="371.1762" y="8126.07" v="59572" z="1" s="M+H+2" />
          <p rt="11.481" x="372.1794" y="1090.49" v="7559" z="1" s="M+H+3" />
        </MSPeaks>
      </Spectrum>
    </Compound>
    <Compound algo="FindByMolecularFeature">
      <Location m="375.2047" rt="11.543" y="98864" v="863849" />
      <Spectrum type="MFE" cpdAlgo="FindByMolecularFeature">
        <MSDetails p="+" />
        <Device type="TimeOfFlight" />
        <MSPeaks>
          <p rt="11.543" x="376.2120" y="98863.66" v="678762" z="1" s="M+H" />
          <p rt="11.543" x="377.2154" y="22535.25" v="156571" z="1" s="M+H+1" />
          <p rt="11.541" x="378.2197" y="4082.44" v="28516" z="1" s="M+H+2" />
        </MSPeaks>
      </Spectrum>
    </Compound>
    <Compound algo="FindByMolecularFeature">
      <Location m="229.2402" rt="11.791" y="73137" v="625210" />
      <Spectrum type="MFE" cpdAlgo="FindByMolecularFeature">
        <MSDetails p="+" />
        <Device type="TimeOfFlight" />
        <MSPeaks>
          <p rt="11.791" x="230.2475" y="73136.84" v="538559" z="1" s="M+H" />
          <p rt="11.791" x="231.2506" y="11491.81" v="80975" z="1" s="M+H+1" />
          <p rt="11.785" x="232.2539" y="1127.35" v="5676" z="1" s="M+H+2" />
        </MSPeaks>
      </Spectrum>
    </Compound>
    <Compound algo="FindByMolecularFeature">
      <Location m="398.1730" rt="11.793" y="87033" v="786321" />
      <Spectrum type="MFE" cpdAlgo="FindByMolecularFeature">
        <MSDetails p="+" />
        <Device type="TimeOfFlight" />
        <MSPeaks>
          <p rt="11.793" x="399.1803" y="87032.53" v="590642" z="1" s="M+H" />
          <p rt="11.795" x="400.1835" y="20090.58" v="137213" z="1" s="M+H+1" />
          <p rt="11.787" x="401.1862" y="8628.99" v="58466" z="1" s="M+H+2" />
        </MSPeaks>
      </Spectrum>
    </Compound>
    <Compound algo="FindByMolecularFeature">
      <Location m="274.1930" rt="11.800" y="71381" v="515996" />
      <Spectrum type="MFE" cpdAlgo="FindByMolecularFeature">
        <MSDetails p="+" />
        <Device type="TimeOfFlight" />
        <MSPeaks>
          <p rt="11.798" x="275.2003" y="71381.41" v="428856" z="1" s="M+H" />
          <p rt="11.810" x="276.2035" y="13978.36" v="87140" z="1" s="M+H+1" />
        </MSPeaks>
      </Spectrum>
    </Compound>
    <Compound algo="FindByMolecularFeature">
      <Location m="220.1461" rt="11.809" y="145061" v="1311095" />
      <Spectrum type="MFE" cpdAlgo="FindByMolecularFeature">
        <MSDetails p="+" />
        <Device type="TimeOfFlight" />
        <MSPeaks>
          <p rt="11.808" x="221.1533" y="145061.23" v="1116718" z="1" s="M+H" />
          <p rt="11.811" x="222.1565" y="24522.47" v="194377" z="1" s="M+H+1" />
        </MSPeaks>
      </Spectrum>
    </Compound>
    <Compound algo="FindByMolecularFeature">
      <Location m="431.2900" rt="11.834" y="410708" v="3001868" />
      <Spectrum type="MFE" cpdAlgo="FindByMolecularFeature">
        <MSDetails p="+" />
        <Device type="TimeOfFlight" />
        <MSPeaks>
          <p rt="11.835" x="432.2973" y="410708.03" v="2288728" z="1" s="M+H" />
          <p rt="11.834" x="433.3001" y="107853.48" v="609238" z="1" s="M+H+1" />
          <p rt="11.833" x="434.3025" y="16760.89" v="87906" z="1" s="M+H+2" />
          <p rt="11.836" x="435.3030" y="2682.26" v="15995" z="1" s="M+H+3" />
        </MSPeaks>
      </Spectrum>
    </Compound>
    <Compound algo="FindByMolecularFeature">
      <Location m="288.1724" rt="11.844" y="96864" v="873623" />
      <Spectrum type="MFE" cpdAlgo="FindByMolecularFeature">
        <MSDetails p="+" />
        <Device type="TimeOfFlight" />
        <MSPeaks>
          <p rt="11.843" x="289.1797" y="96863.92" v="727928" z="1" s="M+H" />
          <p rt="11.847" x="290.1832" y="19602.86" v="145694" z="1" s="M+H+1" />
        </MSPeaks>
      </Spectrum>
    </Compound>
    <Compound algo="FindByMolecularFeature">
      <Location m="274.1931" rt="11.931" y="132175" v="1349101" />
      <Spectrum type="MFE" cpdAlgo="FindByMolecularFeature">
        <MSDetails p="+" />
        <Device type="TimeOfFlight" />
        <MSPeaks>
          <p rt="11.930" x="275.2004" y="132175.28" v="1129234" z="1" s="M+H" />
          <p rt="11.933" x="276.2038" y="26257.81" v="219867" z="1" s="M+H+1" />
        </MSPeaks>
      </Spectrum>
    </Compound>
    <Compound algo="FindByMolecularFeature">
      <Location m="225.1728" rt="11.948" y="51446" v="454126" />
      <Spectrum type="MFE" cpdAlgo="FindByMolecularFeature">
        <MSDetails p="+" />
        <Device type="TimeOfFlight" />
        <MSPeaks>
          <p rt="11.948" x="226.1801" y="51445.71" v="396170" z="1" s="M+H" />
          <p rt="11.951" x="227.1824" y="8867.24" v="57956" z="1" s="M+H+1" />
        </MSPeaks>
      </Spectrum>
    </Compound>
    <Compound algo="FindByMolecularFeature">
      <Location m="288.1724" rt="12.047" y="117161" v="1075456" />
      <Spectrum type="MFE" cpdAlgo="FindByMolecularFeature">
        <MSDetails p="+" />
        <Device type="TimeOfFlight" />
        <MSPeaks>
          <p rt="12.047" x="289.1797" y="117160.95" v="897881" z="1" s="M+H" />
          <p rt="12.047" x="290.1831" y="23243.16" v="177576" z="1" s="M+H+1" />
        </MSPeaks>
      </Spectrum>
    </Compound>
    <Compound algo="FindByMolecularFeature">
      <Location m="368.1625" rt="12.057" y="181474" v="1676112" />
      <Spectrum type="MFE" cpdAlgo="FindByMolecularFeature">
        <MSDetails p="+" />
        <Device type="TimeOfFlight" />
        <MSPeaks>
          <p rt="12.057" x="369.1697" y="181473.89" v="1298612" z="1" s="M+H" />
          <p rt="12.056" x="370.1733" y="43520.54" v="315525" z="1" s="M+H+1" />
          <p rt="12.054" x="371.1750" y="7281.44" v="53843" z="1" s="M+H+2" />
          <p rt="12.059" x="372.1779" y="1163.84" v="8132" z="1" s="M+H+3" />
        </MSPeaks>
      </Spectrum>
    </Compound>
    <Compound algo="FindByMolecularFeature">
      <Location m="188.0836" rt="12.059" y="94469" v="746983" />
      <Spectrum type="MFE" cpdAlgo="FindByMolecularFeature">
        <MSDetails p="+" />
        <Device type="TimeOfFlight" />
        <MSPeaks>
          <p rt="12.059" x="189.0908" y="94468.54" v="666072" z="1" s="M+H" />
          <p rt="12.058" x="190.0944" y="11669.82" v="80911" z="1" s="M+H+1" />
        </MSPeaks>
      </Spectrum>
    </Compound>
    <Compound algo="FindByMolecularFeature">
      <Location m="371.2362" rt="12.069" y="61608" v="392056" />
      <Spectrum type="MFE" cpdAlgo="FindByMolecularFeature">
        <MSDetails p="+" />
        <Device type="TimeOfFlight" />
        <MSPeaks>
          <p rt="12.069" x="372.2435" y="61607.59" v="297491" z="1" s="M+H" />
          <p rt="12.069" x="373.2466" y="16221.20" v="80663" z="1" s="M+H+1" />
          <p rt="12.069" x="374.2506" y="2759.34" v="13901" z="1" s="M+H+2" />
        </MSPeaks>
      </Spectrum>
    </Compound>
    <Compound algo="FindByMolecularFeature">
      <Location m="428.1836" rt="12.095" y="102808" v="940135" />
      <Spectrum type="MFE" cpdAlgo="FindByMolecularFeature">
        <MSDetails p="+" />
        <Device type="TimeOfFlight" />
        <MSPeaks>
          <p rt="12.095" x="429.1908" y="102807.82" v="709200" z="1" s="M+H" />
          <p rt="12.097" x="430.1940" y="27589.53" v="190088" z="1" s="M+H+1" />
          <p rt="12.096" x="431.1963" y="5687.46" v="37077" z="1" s="M+H+2" />
          <p rt="12.099" x="432.1995" y="578.25" v="3770" z="1" s="M+H+3" />
        </MSPeaks>
      </Spectrum>
    </Compound>
    <Compound algo="FindByMolecularFeature">
      <Location m="446.1933" rt="12.097" y="60172" v="576387" />
      <Spectrum type="MFE" cpdAlgo="FindByMolecularFeature">
        <MSDetails p="+" />
        <Device type="TimeOfFlight" />
        <MSPeaks>
          <p rt="12.096" x="447.2006" y="60172.46" v="424679" z="1" s="M+H" />
          <p rt="12.098" x="448.2026" y="17585.16" v="126379" z="1" s="M+H+1" />
          <p rt="12.103" x="449.2052" y="3461.94" v="25329" z="1" s="M+H+2" />
        </MSPeaks>
      </Spectrum>
    </Compound>
    <Compound algo="FindByMolecularFeature">
      <Location m="431.2900" rt="12.127" y="317629" v="2378460" />
      <Spectrum type="MFE" cpdAlgo="FindByMolecularFeature">
        <MSDetails p="+" />
        <Device type="TimeOfFlight" />
        <MSPeaks>
          <p rt="12.127" x="432.2973" y="317629.47" v="1813305" z="1" s="M+H" />
          <p rt="12.127" x="433.3001" y="83064.05" v="481296" z="1" s="M+H+1" />
          <p rt="12.128" x="434.3025" y="13433.08" v="76035" z="1" s="M+H+2" />
          <p rt="12.120" x="435.3039" y="1436.48" v="7825" z="1" s="M+H+3" />
        </MSPeaks>
      </Spectrum>
    </Compound>
    <Compound algo="FindByMolecularFeature">
      <Location m="288.1724" rt="12.337" y="81574" v="631697" />
      <Spectrum type="MFE" cpdAlgo="FindByMolecularFeature">
        <MSDetails p="+" />
        <Device type="TimeOfFlight" />
        <MSPeaks>
          <p rt="12.336" x="289.1796" y="81573.79" v="519326" z="1" s="M+H" />
          <p rt="12.339" x="290.1831" y="17195.10" v="112371" z="1" s="M+H+1" />
        </MSPeaks>
      </Spectrum>
    </Compound>
    <Compound algo="FindByMolecularFeature">
      <Location m="477.2362" rt="12.442" y="56356" v="540736" />
      <Spectrum type="MFE" cpdAlgo="FindByMolecularFeature">
        <MSDetails p="+" />
        <Device type="TimeOfFlight" />
        <MSPeaks>
          <p rt="12.441" x="478.2434" y="56356.34" v="403713" z="1" s="M+H" />
          <p rt="12.444" x="479.2468" y="15932.27" v="115031" z="1" s="M+H+1" />
          <p rt="12.447" x="480.2500" y="3348.22" v="21991" z="1" s="M+H+2" />
        </MSPeaks>
      </Spectrum>
    </Compound>
    <Compound algo="FindByMolecularFeature">
      <Location m="411.2027" rt="12.489" y="314266" v="4583669" />
      <Spectrum type="MFE" cpdAlgo="FindByMolecularFeature">
        <MSDetails p="+" />
        <Device type="TimeOfFlight" />
        <MSPeaks>
          <p rt="12.488" x="412.2099" y="314266.25" v="2847002" z="1" s="M+H" />
          <p rt="12.489" x="413.2131" y="60422.08" v="546211" z="1" s="M+H+1" />
          <p rt="12.489" x="414.2076" y="106374.62" v="962492" z="1" s="M+H+2" />
          <p rt="12.490" x="415.2106" y="21380.16" v="194656" z="1" s="M+H+3" />
          <p rt="12.480" x="416.2126" y="3635.28" v="33308" z="1" s="M+H+4" />
        </MSPeaks>
      </Spectrum>
    </Compound>
    <Compound algo="FindByMolecularFeature">
      <Location m="326.1154" rt="12.513" y="131526" v="1152839" />
      <Spectrum type="MFE" cpdAlgo="FindByMolecularFeature">
        <MSDetails p="+" />
        <Device type="TimeOfFlight" />
        <MSPeaks>
          <p rt="12.514" x="327.1226" y="131525.88" v="914544" z="1" s="M+H" />
          <p rt="12.513" x="328.1259" y="29829.95" v="206588" z="1" s="M+H+1" />
          <p rt="12.517" x="329.1287" y="4729.36" v="31707" z="1" s="M+H+2" />
        </MSPeaks>
      </Spectrum>
    </Compound>
    <Compound algo="FindByMolecularFeature">
      <Location m="292.2039" rt="12.526" y="209606" v="2238444" />
      <Spectrum type="MFE" cpdAlgo="FindByMolecularFeature">
        <MSDetails p="+" />
        <Device type="TimeOfFlight" />
        <MSPeaks>
          <p rt="12.526" x="293.2111" y="209606.14" v="1882721" z="1" s="M+H" />
          <p rt="12.527" x="294.2144" y="40768.68" v="355723" z="1" s="M+H+1" />
        </MSPeaks>
      </Spectrum>
    </Compound>
    <Compound algo="FindByMolecularFeature">
      <Location m="274.1932" rt="12.542" y="127381" v="1641770" />
      <Spectrum type="MFE" cpdAlgo="FindByMolecularFeature">
        <MSDetails p="+" />
        <Device type="TimeOfFlight" />
        <MSPeaks>
          <p rt="12.541" x="275.2004" y="127380.97" v="1362106" z="1" s="M+H" />
          <p rt="12.543" x="276.2037" y="25185.30" v="279664" z="1" s="M+H+1" />
        </MSPeaks>
      </Spectrum>
    </Compound>
    <Compound algo="FindByMolecularFeature">
      <Location m="308.1987" rt="12.644" y="67062" v="640141" />
      <Spectrum type="MFE" cpdAlgo="FindByMolecularFeature">
        <MSDetails p="+" />
        <Device type="TimeOfFlight" />
        <MSPeaks>
          <p rt="12.643" x="309.2060" y="67061.70" v="520043" z="1" s="M+H" />
          <p rt="12.648" x="310.2095" y="14499.66" v="120098" z="1" s="M+H+1" />
        </MSPeaks>
      </Spectrum>
    </Compound>
    <Compound algo="FindByMolecularFeature">
      <Location m="290.1882" rt="12.645" y="126560" v="1365569" />
      <Spectrum type="MFE" cpdAlgo="FindByMolecularFeature">
        <MSDetails p="+" />
        <Device type="TimeOfFlight" />
        <MSPeaks>
          <p rt="12.645" x="291.1955" y="126559.63" v="1155329" z="1" s="M+H" />
          <p rt="12.645" x="292.1987" y="25675.70" v="210241" z="1" s="M+H+1" />
        </MSPeaks>
      </Spectrum>
    </Compound>
    <Compound algo="FindByMolecularFeature">
      <Location m="310.2143" rt="12.712" y="61756" v="627618" />
      <Spectrum type="MFE" cpdAlgo="FindByMolecularFeature">
        <MSDetails p="+" />
        <Device type="TimeOfFlight" />
        <MSPeaks>
          <p rt="12.715" x="311.2216" y="61756.05" v="484435" z="1" s="M+H" />
          <p rt="12.695" x="312.2251" y="11266.18" v="143183" z="1" s="M+H+1" />
        </MSPeaks>
      </Spectrum>
    </Compound>
    <Compound algo="FindByMolecularFeature">
      <Location m="120.0938" rt="12.733" y="50525" v="956281" />
      <Spectrum type="MFE" cpdAlgo="FindByMolecularFeature">
        <MSDetails p="+" />
        <Device type="TimeOfFlight" />
        <MSPeaks>
          <p rt="12.704" x="121.1009" y="22537.54" v="160103" z="1" s="M+H" />
          <p rt="12.746" x="241.1949" y="50525.13" v="338204" z="1" s="2M+H" />
          <p rt="12.748" x="242.1991" y="8906.18" v="59884" z="1" s="2M+H+1" />
        </MSPeaks>
      </Spectrum>
    </Compound>
    <Compound algo="FindByMolecularFeature">
      <Location m="677.3716" rt="12.744" y="107974" v="1123747" />
      <Spectrum type="MFE" cpdAlgo="FindByMolecularFeature">
        <MSDetails p="+" />
        <Device type="TimeOfFlight" />
        <MSPeaks>
          <p rt="12.744" x="678.3789" y="107974.45" v="631013" z="1" s="M+H" />
          <p rt="12.744" x="679.3833" y="58739.58" v="343864" z="1" s="M+H+1" />
          <p rt="12.743" x="680.3900" y="24706.70" v="148870" z="1" s="M+H+2" />
        </MSPeaks>
      </Spectrum>
    </Compound>
    <Compound algo="FindByMolecularFeature">
      <Location m="312.2303" rt="12.746" y="389494" v="3336279" />
      <Spectrum type="MFE" cpdAlgo="FindByMolecularFeature">
        <MSDetails p="+" />
        <Device type="TimeOfFlight" />
        <MSPeaks>
          <p rt="12.746" x="313.2375" y="389493.75" v="2726734" z="1" s="M+H" />
          <p rt="12.748" x="314.2406" y="73495.34" v="508016" z="1" s="M+H+1" />
          <p rt="12.738" x="315.2465" y="12899.38" v="87645" z="1" s="M+H+2" />
          <p rt="12.729" x="316.2506" y="1935.18" v="13884" z="1" s="M+H+3" />
        </MSPeaks>
      </Spectrum>
    </Compound>
    <Compound algo="FindByMolecularFeature">
      <Location m="294.2200" rt="12.747" y="578183" v="4833049" />
      <Spectrum type="MFE" cpdAlgo="FindByMolecularFeature">
        <MSDetails p="+" />
        <Device type="TimeOfFlight" />
        <MSPeaks>
          <p rt="12.747" x="295.2272" y="578182.69" v="4055886" z="1" s="M+H" />
          <p rt="12.746" x="296.2302" y="112549.53" v="777163" z="1" s="M+H+1" />
        </MSPeaks>
      </Spectrum>
    </Compound>
    <Compound algo="FindByMolecularFeature">
      <Location m="276.2094" rt="12.747" y="1767998" v="15330965" />
      <Spectrum type="MFE" cpdAlgo="FindByMolecularFeature">
        <MSDetails p="+" />
        <Device type="TimeOfFlight" />
        <MSPeaks>
          <p rt="12.747" x="277.2166" y="1767997.50" v="12827367" z="1" s="M+H" />
          <p rt="12.747" x="278.2199" y="347849.44" v="2503598" z="1" s="M+H+1" />
        </MSPeaks>
      </Spectrum>
    </Compound>
    <Compound algo="FindByMolecularFeature">
      <Location m="258.1982" rt="12.748" y="167637" v="1478753" />
      <Spectrum type="MFE" cpdAlgo="FindByMolecularFeature">
        <MSDetails p="+" />
        <Device type="TimeOfFlight" />
        <MSPeaks>
          <p rt="12.748" x="259.2055" y="167637.13" v="1257210" z="1" s="M+H" />
          <p rt="12.749" x="260.2089" y="30613.98" v="221544" z="1" s="M+H+1" />
        </MSPeaks>
      </Spectrum>
    </Compound>
    <Compound algo="FindByMolecularFeature">
      <Location m="334.2126" rt="12.749" y="696421" v="6420562" />
      <Spectrum type="MFE" cpdAlgo="FindByMolecularFeature">
        <MSDetails p="+" />
        <Device type="TimeOfFlight" />
        <MSPeaks>
          <p rt="12.750" x="335.2199" y="696421.00" v="5196520" z="1" s="M+H" />
          <p rt="12.749" x="336.2229" y="134657.16" v="992521" z="1" s="M+H+1" />
          <p rt="12.740" x="337.2293" y="19797.73" v="163081" z="1" s="M+H+2" />
          <p rt="12.724" x="338.2347" y="3552.04" v="26660" z="1" s="M+H+3" />
          <p rt="12.749" x="669.4315" y="1726.18" v="10237" z="1" s="2M+H" />
          <p rt="12.741" x="670.4355" y="892.02" v="3253" z="1" s="2M+H+1" />
          <p rt="12.738" x="671.4100" y="1522.53" v="7400" z="1" s="2M+H+2" />
        </MSPeaks>
      </Spectrum>
    </Compound>
    <Compound algo="FindByMolecularFeature">
      <Location m="365.1418" rt="12.750" y="54901" v="524695" />
      <Spectrum type="MFE" cpdAlgo="FindByMolecularFeature">
        <MSDetails p="+" />
        <Device type="TimeOfFlight" />
        <MSPeaks>
          <p rt="12.750" x="366.1491" y="54901.49" v="466451" z="1" s="M+H" />
          <p rt="12.745" x="731.2921" y="4078.78" v="29122" z="1" s="2M+H" />
        </MSPeaks>
      </Spectrum>
    </Compound>
    <Compound algo="FindByMolecularFeature">
      <Location m="236.1774" rt="12.751" y="75854" v="672334" />
      <Spectrum type="MFE" cpdAlgo="FindByMolecularFeature">
        <MSDetails p="+" />
        <Device type="TimeOfFlight" />
        <MSPeaks>
          <p rt="12.751" x="237.1847" y="75854.20" v="571892" z="1" s="M+H" />
          <p rt="12.750" x="238.1881" y="13230.28" v="100442" z="1" s="M+H+1" />
        </MSPeaks>
      </Spectrum>
    </Compound>
    <Compound algo="FindByMolecularFeature">
      <Location m="334.2119" rt="13.502" y="108187" v="940740" />
      <Spectrum type="MFE" cpdAlgo="FindByMolecularFeature">
        <MSDetails p="+" />
        <Device type="TimeOfFlight" />
        <MSPeaks>
          <p rt="13.501" x="335.2192" y="108187.44" v="777023" z="1" s="M+H" />
          <p rt="13.503" x="336.2227" y="21380.96" v="163717" z="1" s="M+H+1" />
        </MSPeaks>
      </Spectrum>
    </Compound>
    <Compound algo="FindByMolecularFeature">
      <Location m="410.1994" rt="13.508" y="70431" v="600717" />
      <Spectrum type="MFE" cpdAlgo="FindByMolecularFeature">
        <MSDetails p="+" />
        <Device type="TimeOfFlight" />
        <MSPeaks>
          <p rt="13.508" x="411.2067" y="70431.30" v="462568" z="1" s="M+H" />
          <p rt="13.504" x="412.2095" y="17050.44" v="112095" z="1" s="M+H+1" />
          <p rt="13.514" x="413.2133" y="3526.08" v="23570" z="1" s="M+H+2" />
          <p rt="13.547" x="414.2081" y="391.45" v="2484" z="1" s="M+H+3" />
        </MSPeaks>
      </Spectrum>
    </Compound>
    <Compound algo="FindByMolecularFeature">
      <Location m="190.1355" rt="13.513" y="50320" v="526439" />
      <Spectrum type="MFE" cpdAlgo="FindByMolecularFeature">
        <MSDetails p="+" />
        <Device type="TimeOfFlight" />
        <MSPeaks>
          <p rt="13.513" x="191.1428" y="50319.63" v="457969" z="1" s="M+H" />
          <p rt="13.512" x="192.1459" y="7740.27" v="68470" z="1" s="M+H+1" />
        </MSPeaks>
      </Spectrum>
    </Compound>
    <Compound algo="FindByMolecularFeature">
      <Location m="298.0743" rt="13.513" y="69244" v="756483" />
      <Spectrum type="MFE" cpdAlgo="FindByMolecularFeature">
        <MSDetails p="+" />
        <Device type="TimeOfFlight" />
        <MSPeaks>
          <p rt="13.513" x="299.0815" y="69244.19" v="635253" z="1" s="M+H" />
          <p rt="13.511" x="300.0847" y="11498.01" v="104052" z="1" s="M+H+1" />
          <p rt="13.523" x="301.0911" y="1896.58" v="17177" z="1" s="M+H+2" />
        </MSPeaks>
      </Spectrum>
    </Compound>
    <Compound algo="FindByMolecularFeature">
      <Location m="336.2278" rt="13.771" y="74319" v="740772" />
      <Spectrum type="MFE" cpdAlgo="FindByMolecularFeature">
        <MSDetails p="+" />
        <Device type="TimeOfFlight" />
        <MSPeaks>
          <p rt="13.770" x="337.2350" y="74318.99" v="582358" z="1" s="M+H" />
          <p rt="13.771" x="338.2387" y="16146.04" v="127526" z="1" s="M+H+1" />
          <p rt="13.788" x="339.2412" y="3370.52" v="30888" z="1" s="M+H+2" />
        </MSPeaks>
      </Spectrum>
    </Compound>
    <Compound algo="FindByMolecularFeature">
      <Location m="278.2246" rt="13.773" y="263515" v="2810791" />
      <Spectrum type="MFE" cpdAlgo="FindByMolecularFeature">
        <MSDetails p="+" />
        <Device type="TimeOfFlight" />
        <MSPeaks>
          <p rt="13.773" x="279.2319" y="263514.94" v="2304656" z="1" s="M+H" />
          <p rt="13.771" x="280.2352" y="54460.64" v="481561" z="1" s="M+H+1" />
          <p rt="13.770" x="281.2428" y="3376.78" v="24575" z="1" s="M+H+2" />
        </MSPeaks>
      </Spectrum>
    </Compound>
    <Compound algo="FindByMolecularFeature">
      <Location m="296.2349" rt="13.779" y="87427" v="954841" />
      <Spectrum type="MFE" cpdAlgo="FindByMolecularFeature">
        <MSDetails p="+" />
        <Device type="TimeOfFlight" />
        <MSPeaks>
          <p rt="13.779" x="297.2422" y="87427.12" v="767294" z="1" s="M+H" />
          <p rt="13.777" x="298.2456" y="17880.95" v="158547" z="1" s="M+H+1" />
          <p rt="13.777" x="299.2481" y="3350.00" v="29000" z="1" s="M+H+2" />
        </MSPeaks>
      </Spectrum>
    </Compound>
    <Compound algo="FindByMolecularFeature">
      <Location m="350.2457" rt="13.785" y="61904" v="658463" />
      <Spectrum type="MFE" cpdAlgo="FindByMolecularFeature">
        <MSDetails p="+" />
        <Device type="TimeOfFlight" />
        <MSPeaks>
          <p rt="13.785" x="351.2530" y="61904.18" v="535844" z="1" s="M+H" />
          <p rt="13.785" x="352.2562" y="14165.63" v="122619" z="1" s="M+H+1" />
        </MSPeaks>
      </Spectrum>
    </Compound>
    <Compound algo="FindByMolecularFeature">
      <Location m="431.2310" rt="13.822" y="138354" v="1349519" />
      <Spectrum type="MFE" cpdAlgo="FindByMolecularFeature">
        <MSDetails p="+" />
        <Device type="TimeOfFlight" />
        <MSPeaks>
          <p rt="13.823" x="432.2383" y="138353.61" v="1003182" z="1" s="M+H" />
          <p rt="13.823" x="433.2414" y="39310.77" v="289235" z="1" s="M+H+1" />
          <p rt="13.821" x="434.2447" y="7155.13" v="49713" z="1" s="M+H+2" />
          <p rt="13.817" x="435.2489" y="1080.47" v="7389" z="1" s="M+H+3" />
        </MSPeaks>
      </Spectrum>
    </Compound>
    <Compound algo="FindByMolecularFeature">
      <Location m="414.2051" rt="13.827" y="628936" v="6369340" />
      <Spectrum type="MFE" cpdAlgo="FindByMolecularFeature">
        <MSDetails p="+" />
        <Device type="TimeOfFlight" />
        <MSPeaks>
          <p rt="13.827" x="415.2124" y="628935.81" v="4870395" z="1" s="M+H" />
          <p rt="13.828" x="416.2153" y="164693.80" v="1281872" z="1" s="M+H+1" />
          <p rt="13.827" x="417.2181" y="27882.06" v="217073" z="1" s="M+H+2" />
        </MSPeaks>
      </Spectrum>
    </Compound>
    <Compound algo="FindByMolecularFeature">
      <Location m="118.0782" rt="13.827" y="82698" v="733392" />
      <Spectrum type="MFE" cpdAlgo="FindByMolecularFeature">
        <MSDetails p="+" />
        <Device type="TimeOfFlight" />
        <MSPeaks>
          <p rt="13.827" x="119.0854" y="82697.86" v="664589" z="1" s="M+H" />
          <p rt="13.830" x="120.0885" y="8744.17" v="68802" z="1" s="M+H+1" />
        </MSPeaks>
      </Spectrum>
    </Compound>
    <Compound algo="FindByMolecularFeature">
      <Location m="436.1862" rt="13.830" y="67847" v="777320" />
      <Spectrum type="MFE" cpdAlgo="FindByMolecularFeature">
        <MSDetails p="+" />
        <Device type="TimeOfFlight" />
        <MSPeaks>
          <p rt="13.830" x="437.1935" y="67847.43" v="583366" z="1" s="M+H" />
          <p rt="13.827" x="438.1967" y="18169.83" v="156963" z="1" s="M+H+1" />
          <p rt="13.833" x="439.1996" y="3809.37" v="32320" z="1" s="M+H+2" />
          <p rt="13.843" x="440.2012" y="572.35" v="4670" z="1" s="M+H+3" />
        </MSPeaks>
      </Spectrum>
    </Compound>
    <Compound algo="FindByMolecularFeature">
      <Location m="294.2199" rt="13.834" y="470231" v="5272860" />
      <Spectrum type="MFE" cpdAlgo="FindByMolecularFeature">
        <MSDetails p="+" />
        <Device type="TimeOfFlight" />
        <MSPeaks>
          <p rt="13.834" x="295.2272" y="470230.91" v="4417932" z="1" s="M+H" />
          <p rt="13.834" x="296.2302" y="90984.88" v="854928" z="1" s="M+H+1" />
        </MSPeaks>
      </Spectrum>
    </Compound>
    <Compound algo="FindByMolecularFeature">
      <Location m="417.2153" rt="13.866" y="115139" v="1180917" />
      <Spectrum type="MFE" cpdAlgo="FindByMolecularFeature">
        <MSDetails p="+" />
        <Device type="TimeOfFlight" />
        <MSPeaks>
          <p rt="13.866" x="418.2225" y="115138.66" v="899694" z="1" s="M+H" />
          <p rt="13.865" x="419.2261" y="29778.41" v="230858" z="1" s="M+H+1" />
          <p rt="13.874" x="420.2290" y="5464.28" v="42983" z="1" s="M+H+2" />
          <p rt="13.836" x="421.2298" y="902.33" v="7382" z="1" s="M+H+3" />
        </MSPeaks>
      </Spectrum>
    </Compound>
    <Compound algo="FindByMolecularFeature">
      <Location m="234.0286" rt="14.072" y="157863" v="1669385" />
      <Spectrum type="MFE" cpdAlgo="FindByMolecularFeature">
        <MSDetails p="+" />
        <Device type="TimeOfFlight" />
        <MSPeaks>
          <p rt="14.072" x="235.0358" y="157863.27" v="1335726" z="1" s="M+H" />
          <p rt="14.074" x="236.0385" y="22985.15" v="192779" z="1" s="M+H+1" />
          <p rt="14.075" x="237.0321" y="14544.13" v="121694" z="1" s="M+H+2" />
          <p rt="14.065" x="238.0359" y="2359.14" v="19186" z="1" s="M+H+3" />
        </MSPeaks>
      </Spectrum>
    </Compound>
    <Compound algo="FindByMolecularFeature">
      <Location m="161.0302" rt="14.074" y="452153" v="4600895" />
      <Spectrum type="MFE" cpdAlgo="FindByMolecularFeature">
        <MSDetails p="+" />
        <Device type="TimeOfFlight" />
        <MSPeaks>
          <p rt="14.074" x="162.0374" y="452152.56" v="3996952" z="1" s="M+H" />
          <p rt="14.073" x="163.0402" y="45656.96" v="403821" z="1" s="M+H+1" />
          <p rt="14.077" x="164.0335" y="20754.92" v="184028" z="1" s="M+H+2" />
          <p rt="14.083" x="165.0364" y="1870.71" v="16095" z="1" s="M+H+3" />
        </MSPeaks>
      </Spectrum>
    </Compound>
    <Compound algo="FindByMolecularFeature">
      <Location m="173.0474" rt="14.134" y="59440" v="502051" />
      <Spectrum type="MFE" cpdAlgo="FindByMolecularFeature">
        <MSDetails p="+" />
        <Device type="TimeOfFlight" />
        <MSPeaks>
          <p rt="14.134" x="174.0547" y="59440.33" v="451070" z="1" s="M+H" />
          <p rt="14.135" x="175.0586" y="6976.81" v="50980" z="1" s="M+H+1" />
        </MSPeaks>
      </Spectrum>
    </Compound>
    <Compound algo="FindByMolecularFeature">
      <Location m="294.2197" rt="14.176" y="284618" v="2801737" />
      <Spectrum type="MFE" cpdAlgo="FindByMolecularFeature">
        <MSDetails p="+" />
        <Device type="TimeOfFlight" />
        <MSPeaks>
          <p rt="14.175" x="295.2270" y="284617.88" v="2308514" z="1" s="M+H" />
          <p rt="14.179" x="296.2301" y="55298.39" v="493223" z="1" s="M+H+1" />
        </MSPeaks>
      </Spectrum>
    </Compound>
    <Compound algo="FindByMolecularFeature">
      <Location m="414.2044" rt="14.208" y="68749" v="590885" />
      <Spectrum type="MFE" cpdAlgo="FindByMolecularFeature">
        <MSDetails p="+" />
        <Device type="TimeOfFlight" />
        <MSPeaks>
          <p rt="14.208" x="415.2117" y="68748.62" v="453960" z="1" s="M+H" />
          <p rt="14.208" x="416.2149" y="17702.00" v="114652" z="1" s="M+H+1" />
          <p rt="14.214" x="417.2203" y="3715.64" v="22273" z="1" s="M+H+2" />
        </MSPeaks>
      </Spectrum>
    </Compound>
    <Compound algo="FindByMolecularFeature">
      <Location m="290.1883" rt="14.273" y="87986" v="1076834" />
      <Spectrum type="MFE" cpdAlgo="FindByMolecularFeature">
        <MSDetails p="+" />
        <Device type="TimeOfFlight" />
        <MSPeaks>
          <p rt="14.274" x="291.1956" y="87985.81" v="898546" z="1" s="M+H" />
          <p rt="14.267" x="292.1989" y="17774.14" v="178288" z="1" s="M+H+1" />
        </MSPeaks>
      </Spectrum>
    </Compound>
    <Compound algo="FindByMolecularFeature">
      <Location m="310.2145" rt="14.484" y="109963" v="1045495" />
      <Spectrum type="MFE" cpdAlgo="FindByMolecularFeature">
        <MSDetails p="+" />
        <Device type="TimeOfFlight" />
        <MSPeaks>
          <p rt="14.484" x="311.2217" y="109962.61" v="878796" z="1" s="M+H" />
          <p rt="14.485" x="312.2253" y="21808.39" v="166699" z="1" s="M+H+1" />
        </MSPeaks>
      </Spectrum>
    </Compound>
    <Compound algo="FindByMolecularFeature">
      <Location m="492.2738" rt="14.707" y="98792" v="1179580" />
      <Spectrum type="MFE" cpdAlgo="FindByMolecularFeature">
        <MSDetails p="+" />
        <Device type="TimeOfFlight" />
        <MSPeaks>
          <p rt="14.708" x="493.2811" y="98792.45" v="827240" z="1" s="M+H" />
          <p rt="14.705" x="494.2841" y="31841.16" v="257410" z="1" s="M+H+1" />
          <p rt="14.703" x="495.2879" y="6391.40" v="51924" z="1" s="M+H+2" />
          <p rt="14.705" x="496.2888" y="909.36" v="7305" z="1" s="M+H+3" />
          <p rt="14.711" x="985.5531" y="2096.07" v="10435" z="1" s="2M+H" />
          <p rt="14.695" x="986.5572" y="1386.36" v="7415" z="1" s="2M+H+1" />
        </MSPeaks>
      </Spectrum>
    </Compound>
    <Compound algo="FindByMolecularFeature">
      <Location m="352.2615" rt="14.786" y="141588" v="1134135" />
      <Spectrum type="MFE" cpdAlgo="FindByMolecularFeature">
        <MSDetails p="+" />
        <Device type="TimeOfFlight" />
        <MSPeaks>
          <p rt="14.787" x="353.2687" y="141587.64" v="929279" z="1" s="M+H" />
          <p rt="14.786" x="354.2722" y="27401.05" v="178472" z="1" s="M+H+1" />
          <p rt="14.779" x="355.2781" y="4213.45" v="26384" z="1" s="M+H+2" />
        </MSPeaks>
      </Spectrum>
    </Compound>
    <Compound algo="FindByMolecularFeature">
      <Location m="392.2538" rt="14.786" y="61701" v="458038" />
      <Spectrum type="MFE" cpdAlgo="FindByMolecularFeature">
        <MSDetails p="+" />
        <Device type="TimeOfFlight" />
        <MSPeaks>
          <p rt="14.787" x="393.2611" y="61701.07" v="362267" z="1" s="M+H" />
          <p rt="14.784" x="394.2626" y="14997.24" v="76749" z="1" s="M+H+1" />
          <p rt="14.788" x="395.2697" y="3862.66" v="19022" z="1" s="M+H+2" />
        </MSPeaks>
      </Spectrum>
    </Compound>
    <Compound algo="FindByMolecularFeature">
      <Location m="262.2294" rt="14.795" y="57825" v="504872" />
      <Spectrum type="MFE" cpdAlgo="FindByMolecularFeature">
        <MSDetails p="+" />
        <Device type="TimeOfFlight" />
        <MSPeaks>
          <p rt="14.795" x="263.2367" y="57825.00" v="408284" z="1" s="M+H" />
          <p rt="14.794" x="264.2396" y="11577.23" v="85194" z="1" s="M+H+1" />
          <p rt="14.802" x="265.2440" y="2010.84" v="11395" z="1" s="M+H+2" />
        </MSPeaks>
      </Spectrum>
    </Compound>
    <Compound algo="FindByMolecularFeature">
      <Location m="336.2278" rt="14.796" y="63943" v="466367" />
      <Spectrum type="MFE" cpdAlgo="FindByMolecularFeature">
        <MSDetails p="+" />
        <Device type="TimeOfFlight" />
        <MSPeaks>
          <p rt="14.795" x="169.1218" y="2902.75" v="14993" z="2" s="M+2H" />
          <p rt="14.795" x="337.2350" y="63943.08" v="370204" z="1" s="M+H" />
          <p rt="14.796" x="338.2388" y="13341.45" v="81169" z="1" s="M+H+1" />
        </MSPeaks>
      </Spectrum>
    </Compound>
    <Compound algo="FindByMolecularFeature">
      <Location m="338.2433" rt="14.796" y="52314" v="448147" />
      <Spectrum type="MFE" cpdAlgo="FindByMolecularFeature">
        <MSDetails p="+" />
        <Device type="TimeOfFlight" />
        <MSPeaks>
          <p rt="14.797" x="339.2506" y="52313.90" v="358084" z="1" s="M+H" />
          <p rt="14.794" x="340.2546" y="9749.82" v="64194" z="1" s="M+H+1" />
          <p rt="14.791" x="341.2498" y="2728.86" v="25869" z="1" s="M+H+2" />
        </MSPeaks>
      </Spectrum>
    </Compound>
    <Compound algo="FindByMolecularFeature">
      <Location m="280.2403" rt="14.798" y="184654" v="1744165" />
      <Spectrum type="MFE" cpdAlgo="FindByMolecularFeature">
        <MSDetails p="+" />
        <Device type="TimeOfFlight" />
        <MSPeaks>
          <p rt="14.798" x="281.2476" y="184653.66" v="1441884" z="1" s="M+H" />
          <p rt="14.798" x="282.2508" y="36094.72" v="271618" z="1" s="M+H+1" />
          <p rt="14.808" x="283.2589" y="3699.99" v="26959" z="1" s="M+H+2" />
          <p rt="14.806" x="284.2627" y="461.93" v="3705" z="1" s="M+H+3" />
        </MSPeaks>
      </Spectrum>
    </Compound>
    <Compound algo="FindByMolecularFeature">
      <Location m="503.2055" rt="14.882" y="112964" v="2448838" />
      <Spectrum type="MFE" cpdAlgo="FindByMolecularFeature">
        <MSDetails p="+" />
        <Device type="TimeOfFlight" />
        <MSPeaks>
          <p rt="14.882" x="504.2128" y="112963.79" v="1146719" z="1" s="M+H" />
          <p rt="14.882" x="505.2159" y="26038.47" v="265129" z="1" s="M+H+1" />
          <p rt="14.882" x="506.2102" y="71973.98" v="730649" z="1" s="M+H+2" />
          <p rt="14.884" x="507.2133" y="17025.96" v="171451" z="1" s="M+H+3" />
          <p rt="14.884" x="508.2087" y="13622.98" v="134891" z="1" s="M+H+4" />
        </MSPeaks>
      </Spectrum>
    </Compound>
    <Compound algo="FindByMolecularFeature">
      <Location m="350.2458" rt="14.990" y="122404" v="1099121" />
      <Spectrum type="MFE" cpdAlgo="FindByMolecularFeature">
        <MSDetails p="+" />
        <Device type="TimeOfFlight" />
        <MSPeaks>
          <p rt="14.992" x="351.2531" y="122404.14" v="860138" z="1" s="M+H" />
          <p rt="14.984" x="352.2554" y="27328.04" v="238983" z="1" s="M+H+1" />
        </MSPeaks>
      </Spectrum>
    </Compound>
    <Compound algo="FindByMolecularFeature">
      <Location m="352.2615" rt="15.029" y="214822" v="2925907" />
      <Spectrum type="MFE" cpdAlgo="FindByMolecularFeature">
        <MSDetails p="+" />
        <Device type="TimeOfFlight" />
        <MSPeaks>
          <p rt="15.028" x="353.2688" y="214821.95" v="2353100" z="1" s="M+H" />
          <p rt="15.035" x="354.2719" y="42899.07" v="528073" z="1" s="M+H+1" />
          <p rt="15.031" x="355.2817" y="5423.12" v="44735" z="1" s="M+H+2" />
        </MSPeaks>
      </Spectrum>
    </Compound>
    <Compound algo="FindByMolecularFeature">
      <Location m="392.2538" rt="15.031" y="71818" v="1237328" />
      <Spectrum type="MFE" cpdAlgo="FindByMolecularFeature">
        <MSDetails p="+" />
        <Device type="TimeOfFlight" />
        <MSPeaks>
          <p rt="15.039" x="393.2611" y="71818.11" v="892421" z="1" s="M+H" />
          <p rt="15.009" x="394.2632" y="23808.22" v="282980" z="1" s="M+H+1" />
          <p rt="15.008" x="395.2725" y="8266.94" v="61926" z="1" s="M+H+2" />
        </MSPeaks>
      </Spectrum>
    </Compound>
    <Compound algo="FindByMolecularFeature">
      <Location m="401.3506" rt="15.185" y="92984" v="658940" />
      <Spectrum type="MFE" cpdAlgo="FindByMolecularFeature">
        <MSDetails p="+" />
        <Device type="TimeOfFlight" />
        <MSPeaks>
          <p rt="15.184" x="402.3579" y="92984.34" v="498425" z="1" s="M+H" />
          <p rt="15.185" x="403.3610" y="24028.10" v="134738" z="1" s="M+H+1" />
          <p rt="15.187" x="404.3620" y="4372.14" v="22293" z="1" s="M+H+2" />
          <p rt="15.221" x="405.3533" y="495.39" v="3484" z="1" s="M+H+3" />
        </MSPeaks>
      </Spectrum>
    </Compound>
    <Compound algo="FindByMolecularFeature">
      <Location m="403.2701" rt="15.201" y="93542" v="846163" />
      <Spectrum type="MFE" cpdAlgo="FindByMolecularFeature">
        <MSDetails p="+" />
        <Device type="TimeOfFlight" />
        <MSPeaks>
          <p rt="15.201" x="404.2773" y="93542.38" v="654553" z="1" s="M+H" />
          <p rt="15.202" x="405.2806" y="23039.65" v="158029" z="1" s="M+H+1" />
          <p rt="15.204" x="406.2855" y="4815.12" v="33581" z="1" s="M+H+2" />
        </MSPeaks>
      </Spectrum>
    </Compound>
    <Compound algo="FindByMolecularFeature">
      <Location m="381.2886" rt="15.201" y="423484" v="3834769" />
      <Spectrum type="MFE" cpdAlgo="FindByMolecularFeature">
        <MSDetails p="+" />
        <Device type="TimeOfFlight" />
        <MSPeaks>
          <p rt="15.201" x="382.2959" y="423483.84" v="3004862" z="1" s="M+H" />
          <p rt="15.202" x="383.2986" y="98191.67" v="704326" z="1" s="M+H+1" />
          <p rt="15.204" x="384.3018" y="15684.70" v="112729" z="1" s="M+H+2" />
          <p rt="15.208" x="385.3035" y="1790.19" v="12851" z="1" s="M+H+3" />
        </MSPeaks>
      </Spectrum>
    </Compound>
    <Compound algo="FindByMolecularFeature">
      <Location m="276.2095" rt="15.219" y="991460" v="13184205" />
      <Spectrum type="MFE" cpdAlgo="FindByMolecularFeature">
        <MSDetails p="+" />
        <Device type="TimeOfFlight" />
        <MSPeaks>
          <p rt="15.220" x="277.2168" y="991460.44" v="10567370" z="1" s="M+H" />
          <p rt="15.216" x="278.2198" y="202021.98" v="2342424" z="1" s="M+H+1" />
          <p rt="15.225" x="553.4252" y="11040.93" v="92920" z="1" s="2M+H" />
          <p rt="15.229" x="554.4278" y="4693.81" v="39426" z="1" s="2M+H+1" />
          <p rt="15.242" x="555.4317" y="1127.92" v="4860" z="1" s="2M+H+2" />
        </MSPeaks>
      </Spectrum>
    </Compound>
    <Compound algo="FindByMolecularFeature">
      <Location m="338.2431" rt="15.239" y="91458" v="886228" />
      <Spectrum type="MFE" cpdAlgo="FindByMolecularFeature">
        <MSDetails p="+" />
        <Device type="TimeOfFlight" />
        <MSPeaks>
          <p rt="15.240" x="339.2504" y="91457.52" v="695955" z="1" s="M+H" />
          <p rt="15.236" x="340.2543" y="17896.91" v="129170" z="1" s="M+H+1" />
          <p rt="15.241" x="341.2520" y="4534.18" v="61104" z="1" s="M+H+2" />
        </MSPeaks>
      </Spectrum>
    </Compound>
    <Compound algo="FindByMolecularFeature">
      <Location m="252.2453" rt="15.240" y="72297" v="647479" />
      <Spectrum type="MFE" cpdAlgo="FindByMolecularFeature">
        <MSDetails p="+" />
        <Device type="TimeOfFlight" />
        <MSPeaks>
          <p rt="15.240" x="253.2526" y="72297.30" v="534110" z="1" s="M+H" />
          <p rt="15.240" x="254.2559" y="13949.34" v="101943" z="1" s="M+H+1" />
          <p rt="15.236" x="255.2593" y="1745.05" v="11426" z="1" s="M+H+2" />
        </MSPeaks>
      </Spectrum>
    </Compound>
    <Compound algo="FindByMolecularFeature">
      <Location m="280.2405" rt="15.241" y="398122" v="3757793" />
      <Spectrum type="MFE" cpdAlgo="FindByMolecularFeature">
        <MSDetails p="+" />
        <Device type="TimeOfFlight" />
        <MSPeaks>
          <p rt="15.259" x="141.1267" y="4531.55" v="25868" z="2" s="M+2H" />
          <p rt="15.241" x="281.2478" y="398122.09" v="3081275" z="1" s="M+H" />
          <p rt="15.240" x="282.2508" y="75004.05" v="571978" z="1" s="M+H+1" />
          <p rt="15.220" x="283.2588" y="8472.66" v="71601" z="1" s="M+H+2" />
          <p rt="15.204" x="284.2637" y="877.87" v="7071" z="1" s="M+H+3" />
        </MSPeaks>
      </Spectrum>
    </Compound>
    <Compound algo="FindByMolecularFeature">
      <Location m="298.2505" rt="15.241" y="92094" v="851926" />
      <Spectrum type="MFE" cpdAlgo="FindByMolecularFeature">
        <MSDetails p="+" />
        <Device type="TimeOfFlight" />
        <MSPeaks>
          <p rt="15.241" x="299.2578" y="92093.73" v="699274" z="1" s="M+H" />
          <p rt="15.239" x="300.2615" y="17780.77" v="132000" z="1" s="M+H+1" />
          <p rt="15.251" x="301.2638" y="2873.58" v="20652" z="1" s="M+H+2" />
        </MSPeaks>
      </Spectrum>
    </Compound>
    <Compound algo="FindByMolecularFeature">
      <Location m="262.2295" rt="15.243" y="97809" v="961085" />
      <Spectrum type="MFE" cpdAlgo="FindByMolecularFeature">
        <MSDetails p="+" />
        <Device type="TimeOfFlight" />
        <MSPeaks>
          <p rt="15.242" x="263.2368" y="97808.79" v="794116" z="1" s="M+H" />
          <p rt="15.247" x="264.2400" y="19352.84" v="150604" z="1" s="M+H+1" />
          <p rt="15.243" x="265.2452" y="2633.05" v="16365" z="1" s="M+H+2" />
        </MSPeaks>
      </Spectrum>
    </Compound>
    <Compound algo="FindByMolecularFeature">
      <Location m="355.2726" rt="15.247" y="127628" v="1354708" />
      <Spectrum type="MFE" cpdAlgo="FindByMolecularFeature">
        <MSDetails p="+" />
        <Device type="TimeOfFlight" />
        <MSPeaks>
          <p rt="15.247" x="356.2799" y="127628.00" v="1077691" z="1" s="M+H" />
          <p rt="15.247" x="357.2830" y="27439.14" v="231381" z="1" s="M+H+1" />
          <p rt="15.237" x="358.2862" y="4538.54" v="37934" z="1" s="M+H+2" />
          <p rt="15.270" x="359.2884" y="910.05" v="7703" z="1" s="M+H+3" />
        </MSPeaks>
      </Spectrum>
    </Compound>
    <Compound algo="FindByMolecularFeature">
      <Location m="278.2248" rt="15.248" y="399547" v="3749947" />
      <Spectrum type="MFE" cpdAlgo="FindByMolecularFeature">
        <MSDetails p="+" />
        <Device type="TimeOfFlight" />
        <MSPeaks>
          <p rt="15.248" x="279.2320" y="399547.09" v="3105585" z="1" s="M+H" />
          <p rt="15.248" x="280.2353" y="83373.05" v="644362" z="1" s="M+H+1" />
        </MSPeaks>
      </Spectrum>
    </Compound>
    <Compound algo="FindByMolecularFeature">
      <Location m="336.2282" rt="15.249" y="403680" v="3589274" />
      <Spectrum type="MFE" cpdAlgo="FindByMolecularFeature">
        <MSDetails p="+" />
        <Device type="TimeOfFlight" />
        <MSPeaks>
          <p rt="15.249" x="337.2355" y="403679.94" v="2986720" z="1" s="M+H" />
          <p rt="15.249" x="338.2386" y="81423.20" v="602554" z="1" s="M+H+1" />
        </MSPeaks>
      </Spectrum>
    </Compound>
    <Compound algo="FindByMolecularFeature">
      <Location m="314.2458" rt="15.250" y="123111" v="1061777" />
      <Spectrum type="MFE" cpdAlgo="FindByMolecularFeature">
        <MSDetails p="+" />
        <Device type="TimeOfFlight" />
        <MSPeaks>
          <p rt="15.251" x="315.2531" y="123111.13" v="884336" z="1" s="M+H" />
          <p rt="15.247" x="316.2561" y="24551.16" v="177441" z="1" s="M+H+1" />
        </MSPeaks>
      </Spectrum>
    </Compound>
    <Compound algo="FindByMolecularFeature">
      <Location m="296.2355" rt="15.250" y="339146" v="3127601" />
      <Spectrum type="MFE" cpdAlgo="FindByMolecularFeature">
        <MSDetails p="+" />
        <Device type="TimeOfFlight" />
        <MSPeaks>
          <p rt="15.250" x="297.2427" y="339146.06" v="2613758" z="1" s="M+H" />
          <p rt="15.249" x="298.2458" y="67183.08" v="513843" z="1" s="M+H+1" />
        </MSPeaks>
      </Spectrum>
    </Compound>
    <Compound algo="FindByMolecularFeature">
      <Location m="258.1981" rt="15.251" y="92024" v="971607" />
      <Spectrum type="MFE" cpdAlgo="FindByMolecularFeature">
        <MSDetails p="+" />
        <Device type="TimeOfFlight" />
        <MSPeaks>
          <p rt="15.251" x="259.2054" y="92023.79" v="837305" z="1" s="M+H" />
          <p rt="15.255" x="260.2089" y="16326.94" v="134302" z="1" s="M+H+1" />
        </MSPeaks>
      </Spectrum>
    </Compound>
    <Compound algo="FindByMolecularFeature">
      <Location m="350.2464" rt="15.253" y="1343442" v="12021799" />
      <Spectrum type="MFE" cpdAlgo="FindByMolecularFeature">
        <MSDetails p="+" />
        <Device type="TimeOfFlight" />
        <MSPeaks>
          <p rt="15.253" x="351.2537" y="1343442.13" v="9827024" z="1" s="M+H" />
          <p rt="15.253" x="352.2567" y="296861.19" v="2194775" z="1" s="M+H+1" />
        </MSPeaks>
      </Spectrum>
    </Compound>
    <Compound algo="FindByMolecularFeature">
      <Location m="385.2829" rt="15.253" y="67182" v="696623" />
      <Spectrum type="MFE" cpdAlgo="FindByMolecularFeature">
        <MSDetails p="+" />
        <Device type="TimeOfFlight" />
        <MSPeaks>
          <p rt="15.254" x="386.2901" y="67182.06" v="537167" z="1" s="M+H" />
          <p rt="15.255" x="387.2930" y="16725.46" v="136122" z="1" s="M+H+1" />
          <p rt="15.240" x="388.2950" y="4107.87" v="23334" z="1" s="M+H+2" />
        </MSPeaks>
      </Spectrum>
    </Compound>
    <Compound algo="FindByMolecularFeature">
      <Location m="368.2565" rt="15.254" y="195863" v="1827219" />
      <Spectrum type="MFE" cpdAlgo="FindByMolecularFeature">
        <MSDetails p="+" />
        <Device type="TimeOfFlight" />
        <MSPeaks>
          <p rt="15.253" x="369.2637" y="195863.27" v="1428875" z="1" s="M+H" />
          <p rt="15.254" x="370.2671" y="45468.46" v="335250" z="1" s="M+H+1" />
          <p rt="15.253" x="371.2703" y="8166.72" v="58878" z="1" s="M+H+2" />
          <p rt="15.294" x="372.2747" y="621.12" v="4217" z="1" s="M+H+3" />
        </MSPeaks>
      </Spectrum>
    </Compound>
    <Compound algo="FindByMolecularFeature">
      <Location m="390.2387" rt="15.256" y="413140" v="3951675" />
      <Spectrum type="MFE" cpdAlgo="FindByMolecularFeature">
        <MSDetails p="+" />
        <Device type="TimeOfFlight" />
        <MSPeaks>
          <p rt="15.256" x="391.2460" y="413140.34" v="3220948" z="1" s="M+H" />
          <p rt="15.256" x="392.2490" y="93438.98" v="730728" z="1" s="M+H+1" />
        </MSPeaks>
      </Spectrum>
    </Compound>
    <Compound algo="FindByMolecularFeature">
      <Location m="519.3326" rt="15.307" y="58070" v="560615" />
      <Spectrum type="MFE" cpdAlgo="FindByMolecularFeature">
        <MSDetails p="+" />
        <Device type="TimeOfFlight" />
        <MSPeaks>
          <p rt="15.307" x="520.3399" y="58070.39" v="413751" z="1" s="M+H" />
          <p rt="15.306" x="521.3438" y="17627.10" v="121699" z="1" s="M+H+1" />
          <p rt="15.307" x="522.3472" y="3788.12" v="25165" z="1" s="M+H+2" />
        </MSPeaks>
      </Spectrum>
    </Compound>
    <Compound algo="FindByMolecularFeature">
      <Location m="199.1936" rt="15.323" y="62947" v="678872" />
      <Spectrum type="MFE" cpdAlgo="FindByMolecularFeature">
        <MSDetails p="+" />
        <Device type="TimeOfFlight" />
        <MSPeaks>
          <p rt="15.323" x="200.2008" y="62947.32" v="596212" z="1" s="M+H" />
          <p rt="15.321" x="201.2040" y="8310.55" v="80314" z="1" s="M+H+1" />
          <p rt="15.329" x="202.2069" y="737.19" v="2346" z="1" s="M+H+2" />
        </MSPeaks>
      </Spectrum>
    </Compound>
    <Compound algo="FindByMolecularFeature">
      <Location m="292.2044" rt="15.393" y="645775" v="6430891" />
      <Spectrum type="MFE" cpdAlgo="FindByMolecularFeature">
        <MSDetails p="+" />
        <Device type="TimeOfFlight" />
        <MSPeaks>
          <p rt="15.393" x="293.2116" y="645774.50" v="5359590" z="1" s="M+H" />
          <p rt="15.393" x="294.2149" y="129511.03" v="1071302" z="1" s="M+H+1" />
        </MSPeaks>
      </Spectrum>
    </Compound>
    <Compound algo="FindByMolecularFeature">
      <Location m="276.2093" rt="15.428" y="459913" v="4707367" />
      <Spectrum type="MFE" cpdAlgo="FindByMolecularFeature">
        <MSDetails p="+" />
        <Device type="TimeOfFlight" />
        <MSPeaks>
          <p rt="15.428" x="277.2166" y="459912.66" v="3854781" z="1" s="M+H" />
          <p rt="15.429" x="278.2197" y="96392.96" v="800877" z="1" s="M+H+1" />
          <p rt="15.420" x="553.4245" y="3156.50" v="17598" z="1" s="2M+H" />
          <p rt="15.411" x="554.4262" y="1550.90" v="8256" z="1" s="2M+H+1" />
        </MSPeaks>
      </Spectrum>
    </Compound>
    <Compound algo="FindByMolecularFeature">
      <Location m="294.2194" rt="15.451" y="128901" v="1113120" />
      <Spectrum type="MFE" cpdAlgo="FindByMolecularFeature">
        <MSDetails p="+" />
        <Device type="TimeOfFlight" />
        <MSPeaks>
          <p rt="15.451" x="295.2266" y="128900.72" v="929744" z="1" s="M+H" />
          <p rt="15.451" x="296.2301" y="25584.80" v="183376" z="1" s="M+H+1" />
        </MSPeaks>
      </Spectrum>
    </Compound>
    <Compound algo="FindByMolecularFeature">
      <Location m="350.2461" rt="15.503" y="219624" v="1862463" />
      <Spectrum type="MFE" cpdAlgo="FindByMolecularFeature">
        <MSDetails p="+" />
        <Device type="TimeOfFlight" />
        <MSPeaks>
          <p rt="15.501" x="351.2533" y="219623.69" v="1428775" z="1" s="M+H" />
          <p rt="15.510" x="352.2559" y="51225.80" v="433688" z="1" s="M+H+1" />
        </MSPeaks>
      </Spectrum>
    </Compound>
    <Compound algo="FindByMolecularFeature">
      <Location m="357.1945" rt="15.510" y="307502" v="3018125" />
      <Spectrum type="MFE" cpdAlgo="FindByMolecularFeature">
        <MSDetails p="+" />
        <Device type="TimeOfFlight" />
        <MSPeaks>
          <p rt="15.510" x="358.2018" y="307502.06" v="2391173" z="1" s="M+H" />
          <p rt="15.509" x="359.2048" y="70271.64" v="550059" z="1" s="M+H+1" />
          <p rt="15.510" x="360.2081" y="9766.15" v="76893" z="1" s="M+H+2" />
        </MSPeaks>
      </Spectrum>
    </Compound>
    <Compound algo="FindByMolecularFeature">
      <Location m="390.2384" rt="15.512" y="73954" v="781991" />
      <Spectrum type="MFE" cpdAlgo="FindByMolecularFeature">
        <MSDetails p="+" />
        <Device type="TimeOfFlight" />
        <MSPeaks>
          <p rt="15.512" x="391.2456" y="73953.59" v="638224" z="1" s="M+H" />
          <p rt="15.509" x="392.2488" y="17747.93" v="143767" z="1" s="M+H+1" />
        </MSPeaks>
      </Spectrum>
    </Compound>
    <Compound algo="FindByMolecularFeature">
      <Location m="381.2883" rt="15.516" y="251102" v="2389938" />
      <Spectrum type="MFE" cpdAlgo="FindByMolecularFeature">
        <MSDetails p="+" />
        <Device type="TimeOfFlight" />
        <MSPeaks>
          <p rt="15.516" x="382.2955" y="251102.06" v="1877355" z="1" s="M+H" />
          <p rt="15.516" x="383.2986" y="58311.13" v="440533" z="1" s="M+H+1" />
          <p rt="15.514" x="384.3017" y="9009.60" v="65881" z="1" s="M+H+2" />
          <p rt="15.501" x="385.3044" y="847.91" v="6169" z="1" s="M+H+3" />
        </MSPeaks>
      </Spectrum>
    </Compound>
    <Compound algo="FindByMolecularFeature">
      <Location m="403.2702" rt="15.520" y="60242" v="602845" />
      <Spectrum type="MFE" cpdAlgo="FindByMolecularFeature">
        <MSDetails p="+" />
        <Device type="TimeOfFlight" />
        <MSPeaks>
          <p rt="15.521" x="404.2775" y="60241.93" v="455879" z="1" s="M+H" />
          <p rt="15.521" x="405.2808" y="15257.28" v="109933" z="1" s="M+H+1" />
          <p rt="15.494" x="406.2871" y="3423.97" v="37033" z="1" s="M+H+2" />
        </MSPeaks>
      </Spectrum>
    </Compound>
    <Compound algo="FindByMolecularFeature">
      <Location m="283.3240" rt="15.539" y="152812" v="2402061" />
      <Spectrum type="MFE" cpdAlgo="FindByMolecularFeature">
        <MSDetails p="+" />
        <Device type="TimeOfFlight" />
        <MSPeaks>
          <p rt="15.539" x="284.3313" y="152812.05" v="1923907" z="1" s="M+H" />
          <p rt="15.538" x="285.3345" y="31661.24" v="433005" z="1" s="M+H+1" />
          <p rt="15.546" x="286.3371" y="3825.63" v="45150" z="1" s="M+H+2" />
        </MSPeaks>
      </Spectrum>
    </Compound>
    <Compound algo="FindByMolecularFeature">
      <Location m="314.2458" rt="15.551" y="123425" v="1248764" />
      <Spectrum type="MFE" cpdAlgo="FindByMolecularFeature">
        <MSDetails p="+" />
        <Device type="TimeOfFlight" />
        <MSPeaks>
          <p rt="15.551" x="315.2531" y="123424.81" v="1021841" z="1" s="M+H" />
          <p rt="15.552" x="316.2562" y="24294.27" v="201547" z="1" s="M+H+1" />
          <p rt="15.549" x="317.2589" y="3769.16" v="25376" z="1" s="M+H+2" />
        </MSPeaks>
      </Spectrum>
    </Compound>
    <Compound algo="FindByMolecularFeature">
      <Location m="336.2279" rt="15.562" y="122527" v="1198521" />
      <Spectrum type="MFE" cpdAlgo="FindByMolecularFeature">
        <MSDetails p="+" />
        <Device type="TimeOfFlight" />
        <MSPeaks>
          <p rt="15.562" x="337.2352" y="122526.73" v="992305" z="1" s="M+H" />
          <p rt="15.562" x="338.2383" y="24703.06" v="206215" z="1" s="M+H+1" />
        </MSPeaks>
      </Spectrum>
    </Compound>
    <Compound algo="FindByMolecularFeature">
      <Location m="296.2352" rt="15.579" y="136011" v="1839105" />
      <Spectrum type="MFE" cpdAlgo="FindByMolecularFeature">
        <MSDetails p="+" />
        <Device type="TimeOfFlight" />
        <MSPeaks>
          <p rt="15.580" x="297.2425" y="136010.95" v="1507860" z="1" s="M+H" />
          <p rt="15.580" x="298.2457" y="28352.42" v="301948" z="1" s="M+H+1" />
          <p rt="15.555" x="299.2504" y="2777.45" v="29297" z="1" s="M+H+2" />
        </MSPeaks>
      </Spectrum>
    </Compound>
    <Compound algo="FindByMolecularFeature">
      <Location m="390.2382" rt="15.660" y="52063" v="318912" />
      <Spectrum type="MFE" cpdAlgo="FindByMolecularFeature">
        <MSDetails p="+" />
        <Device type="TimeOfFlight" />
        <MSPeaks>
          <p rt="15.661" x="391.2455" y="52062.79" v="253037" z="1" s="M+H" />
          <p rt="15.655" x="392.2491" y="12076.13" v="65875" z="1" s="M+H+1" />
        </MSPeaks>
      </Spectrum>
    </Compound>
    <Compound algo="FindByMolecularFeature">
      <Location m="307.2148" rt="15.667" y="69422" v="632635" />
      <Spectrum type="MFE" cpdAlgo="FindByMolecularFeature">
        <MSDetails p="+" />
        <Device type="TimeOfFlight" />
        <MSPeaks>
          <p rt="15.666" x="308.2221" y="69421.63" v="511200" z="1" s="M+H" />
          <p rt="15.671" x="309.2210" y="19491.04" v="121435" z="1" s="M+H+1" />
        </MSPeaks>
      </Spectrum>
    </Compound>
    <Compound algo="FindByMolecularFeature">
      <Location m="408.2490" rt="15.786" y="68135" v="466551" />
      <Spectrum type="MFE" cpdAlgo="FindByMolecularFeature">
        <MSDetails p="+" />
        <Device type="TimeOfFlight" />
        <MSPeaks>
          <p rt="15.786" x="409.2562" y="68134.52" v="375690" z="1" s="M+H" />
          <p rt="15.789" x="410.2598" y="15027.80" v="90861" z="1" s="M+H+1" />
        </MSPeaks>
      </Spectrum>
    </Compound>
    <Compound algo="FindByMolecularFeature">
      <Location m="218.1671" rt="15.849" y="238423" v="2190537" />
      <Spectrum type="MFE" cpdAlgo="FindByMolecularFeature">
        <MSDetails p="+" />
        <Device type="TimeOfFlight" />
        <MSPeaks>
          <p rt="15.849" x="219.1744" y="238423.11" v="1825848" z="1" s="M+H" />
          <p rt="15.848" x="220.1775" y="40840.97" v="317700" z="1" s="M+H+1" />
          <p rt="15.851" x="221.1829" y="5055.61" v="46989" z="1" s="M+H+2" />
        </MSPeaks>
      </Spectrum>
    </Compound>
    <Compound algo="FindByMolecularFeature">
      <Location m="314.1859" rt="15.861" y="66383" v="687902" />
      <Spectrum type="MFE" cpdAlgo="FindByMolecularFeature">
        <MSDetails p="+" />
        <Device type="TimeOfFlight" />
        <MSPeaks>
          <p rt="15.861" x="315.1932" y="66383.34" v="564636" z="1" s="M+H" />
          <p rt="15.863" x="316.1964" y="12546.11" v="110283" z="1" s="M+H+1" />
          <p rt="15.861" x="317.2062" y="1648.47" v="12983" z="1" s="M+H+2" />
        </MSPeaks>
      </Spectrum>
    </Compound>
    <Compound algo="FindByMolecularFeature">
      <Location m="274.1933" rt="15.873" y="228533" v="2580158" />
      <Spectrum type="MFE" cpdAlgo="FindByMolecularFeature">
        <MSDetails p="+" />
        <Device type="TimeOfFlight" />
        <MSPeaks>
          <p rt="15.873" x="275.2006" y="228533.22" v="2148539" z="1" s="M+H" />
          <p rt="15.873" x="276.2037" y="45972.14" v="431619" z="1" s="M+H+1" />
        </MSPeaks>
      </Spectrum>
    </Compound>
    <Compound algo="FindByMolecularFeature">
      <Location m="368.2564" rt="15.876" y="107724" v="1975947" />
      <Spectrum type="MFE" cpdAlgo="FindByMolecularFeature">
        <MSDetails p="+" />
        <Device type="TimeOfFlight" />
        <MSPeaks>
          <p rt="15.875" x="369.2636" y="107724.13" v="1555730" z="1" s="M+H" />
          <p rt="15.877" x="370.2670" y="25735.00" v="375860" z="1" s="M+H+1" />
          <p rt="15.884" x="371.2706" y="3658.65" v="44357" z="1" s="M+H+2" />
        </MSPeaks>
      </Spectrum>
    </Compound>
    <Compound algo="FindByMolecularFeature">
      <Location m="390.2384" rt="15.882" y="78875" v="728908" />
      <Spectrum type="MFE" cpdAlgo="FindByMolecularFeature">
        <MSDetails p="+" />
        <Device type="TimeOfFlight" />
        <MSPeaks>
          <p rt="15.882" x="391.2457" y="78875.02" v="594132" z="1" s="M+H" />
          <p rt="15.883" x="392.2494" y="17533.37" v="134776" z="1" s="M+H+1" />
        </MSPeaks>
      </Spectrum>
    </Compound>
    <Compound algo="FindByMolecularFeature">
      <Location m="350.2459" rt="15.884" y="127808" v="1425919" />
      <Spectrum type="MFE" cpdAlgo="FindByMolecularFeature">
        <MSDetails p="+" />
        <Device type="TimeOfFlight" />
        <MSPeaks>
          <p rt="15.886" x="351.2532" y="127807.59" v="1079549" z="1" s="M+H" />
          <p rt="15.885" x="352.2565" y="29129.27" v="243390" z="1" s="M+H+1" />
          <p rt="15.868" x="353.2649" y="12031.86" v="102980" z="1" s="M+H+2" />
        </MSPeaks>
      </Spectrum>
    </Compound>
    <Compound algo="FindByMolecularFeature">
      <Location m="250.1933" rt="15.893" y="79366" v="734836" />
      <Spectrum type="MFE" cpdAlgo="FindByMolecularFeature">
        <MSDetails p="+" />
        <Device type="TimeOfFlight" />
        <MSPeaks>
          <p rt="15.893" x="251.2006" y="79365.92" v="617567" z="1" s="M+H" />
          <p rt="15.894" x="252.2038" y="13406.41" v="103210" z="1" s="M+H+1" />
          <p rt="15.875" x="253.2119" y="1681.78" v="14060" z="1" s="M+H+2" />
        </MSPeaks>
      </Spectrum>
    </Compound>
    <Compound algo="FindByMolecularFeature">
      <Location m="296.2353" rt="15.900" y="74011" v="799444" />
      <Spectrum type="MFE" cpdAlgo="FindByMolecularFeature">
        <MSDetails p="+" />
        <Device type="TimeOfFlight" />
        <MSPeaks>
          <p rt="15.901" x="297.2426" y="74011.19" v="655691" z="1" s="M+H" />
          <p rt="15.895" x="298.2455" y="15337.91" v="123710" z="1" s="M+H+1" />
          <p rt="15.898" x="299.2481" y="2292.72" v="20042" z="1" s="M+H+2" />
        </MSPeaks>
      </Spectrum>
    </Compound>
    <Compound algo="FindByMolecularFeature">
      <Location m="290.1880" rt="15.911" y="82173" v="653572" />
      <Spectrum type="MFE" cpdAlgo="FindByMolecularFeature">
        <MSDetails p="+" />
        <Device type="TimeOfFlight" />
        <MSPeaks>
          <p rt="15.911" x="291.1953" y="82172.80" v="534833" z="1" s="M+H" />
          <p rt="15.912" x="292.1986" y="16919.02" v="118739" z="1" s="M+H+1" />
        </MSPeaks>
      </Spectrum>
    </Compound>
    <Compound algo="FindByMolecularFeature">
      <Location m="330.1806" rt="15.915" y="64549" v="499331" />
      <Spectrum type="MFE" cpdAlgo="FindByMolecularFeature">
        <MSDetails p="+" />
        <Device type="TimeOfFlight" />
        <MSPeaks>
          <p rt="15.915" x="331.1879" y="64548.75" v="410386" z="1" s="M+H" />
          <p rt="15.917" x="332.1913" y="13897.51" v="88946" z="1" s="M+H+1" />
        </MSPeaks>
      </Spectrum>
    </Compound>
    <Compound algo="FindByMolecularFeature">
      <Location m="308.1989" rt="15.916" y="156600" v="1194359" />
      <Spectrum type="MFE" cpdAlgo="FindByMolecularFeature">
        <MSDetails p="+" />
        <Device type="TimeOfFlight" />
        <MSPeaks>
          <p rt="15.916" x="309.2061" y="156600.38" v="1002789" z="1" s="M+H" />
          <p rt="15.916" x="310.2096" y="30027.59" v="191570" z="1" s="M+H+1" />
        </MSPeaks>
      </Spectrum>
    </Compound>
    <Compound algo="FindByMolecularFeature">
      <Location m="192.1150" rt="15.921" y="240713" v="2047980" />
      <Spectrum type="MFE" cpdAlgo="FindByMolecularFeature">
        <MSDetails p="+" />
        <Device type="TimeOfFlight" />
        <MSPeaks>
          <p rt="15.922" x="193.1223" y="240713.02" v="1833345" z="1" s="M+H" />
          <p rt="15.921" x="194.1248" y="29474.65" v="214635" z="1" s="M+H+1" />
        </MSPeaks>
      </Spectrum>
    </Compound>
    <Compound algo="FindByMolecularFeature">
      <Location m="408.2491" rt="15.923" y="120103" v="1149057" />
      <Spectrum type="MFE" cpdAlgo="FindByMolecularFeature">
        <MSDetails p="+" />
        <Device type="TimeOfFlight" />
        <MSPeaks>
          <p rt="15.923" x="409.2564" y="120102.85" v="886284" z="1" s="M+H" />
          <p rt="15.921" x="410.2596" y="25784.25" v="179329" z="1" s="M+H+1" />
          <p rt="15.930" x="411.2591" y="8488.03" v="83444" z="1" s="M+H+2" />
        </MSPeaks>
      </Spectrum>
    </Compound>
    <Compound algo="FindByMolecularFeature">
      <Location m="332.1964" rt="16.003" y="76697" v="751669" />
      <Spectrum type="MFE" cpdAlgo="FindByMolecularFeature">
        <MSDetails p="+" />
        <Device type="TimeOfFlight" />
        <MSPeaks>
          <p rt="16.004" x="333.2037" y="76696.63" v="596478" z="1" s="M+H" />
          <p rt="16.000" x="334.2071" y="18408.90" v="155192" z="1" s="M+H+1" />
        </MSPeaks>
      </Spectrum>
    </Compound>
    <Compound algo="FindByMolecularFeature">
      <Location m="308.1989" rt="16.092" y="148123" v="1483201" />
      <Spectrum type="MFE" cpdAlgo="FindByMolecularFeature">
        <MSDetails p="+" />
        <Device type="TimeOfFlight" />
        <MSPeaks>
          <p rt="16.092" x="309.2062" y="148122.53" v="1243358" z="1" s="M+H" />
          <p rt="16.091" x="310.2096" y="28769.12" v="239843" z="1" s="M+H+1" />
        </MSPeaks>
      </Spectrum>
    </Compound>
    <Compound algo="FindByMolecularFeature">
      <Location m="290.1882" rt="16.095" y="141382" v="1375732" />
      <Spectrum type="MFE" cpdAlgo="FindByMolecularFeature">
        <MSDetails p="+" />
        <Device type="TimeOfFlight" />
        <MSPeaks>
          <p rt="16.094" x="291.1955" y="141382.02" v="1149031" z="1" s="M+H" />
          <p rt="16.097" x="292.1989" y="28394.46" v="226701" z="1" s="M+H+1" />
        </MSPeaks>
      </Spectrum>
    </Compound>
    <Compound algo="FindByMolecularFeature">
      <Location m="314.1859" rt="16.111" y="67869" v="575570" />
      <Spectrum type="MFE" cpdAlgo="FindByMolecularFeature">
        <MSDetails p="+" />
        <Device type="TimeOfFlight" />
        <MSPeaks>
          <p rt="16.112" x="315.1932" y="67868.65" v="499368" z="1" s="M+H" />
          <p rt="16.110" x="316.1964" y="12040.20" v="76202" z="1" s="M+H+1" />
        </MSPeaks>
      </Spectrum>
    </Compound>
    <Compound algo="FindByMolecularFeature">
      <Location m="274.1933" rt="16.114" y="300974" v="2674140" />
      <Spectrum type="MFE" cpdAlgo="FindByMolecularFeature">
        <MSDetails p="+" />
        <Device type="TimeOfFlight" />
        <MSPeaks>
          <p rt="16.115" x="275.2006" y="300974.41" v="2221234" z="1" s="M+H" />
          <p rt="16.113" x="276.2037" y="61368.16" v="452906" z="1" s="M+H+1" />
        </MSPeaks>
      </Spectrum>
    </Compound>
    <Compound algo="FindByMolecularFeature">
      <Location m="390.2384" rt="16.204" y="59604" v="525696" />
      <Spectrum type="MFE" cpdAlgo="FindByMolecularFeature">
        <MSDetails p="+" />
        <Device type="TimeOfFlight" />
        <MSPeaks>
          <p rt="16.204" x="391.2456" y="59604.29" v="427803" z="1" s="M+H" />
          <p rt="16.203" x="392.2510" y="14138.22" v="97893" z="1" s="M+H+1" />
        </MSPeaks>
      </Spectrum>
    </Compound>
    <Compound algo="FindByMolecularFeature">
      <Location m="350.2458" rt="16.211" y="65018" v="600018" />
      <Spectrum type="MFE" cpdAlgo="FindByMolecularFeature">
        <MSDetails p="+" />
        <Device type="TimeOfFlight" />
        <MSPeaks>
          <p rt="16.210" x="351.2530" y="65018.27" v="485589" z="1" s="M+H" />
          <p rt="16.212" x="352.2563" y="15196.23" v="114429" z="1" s="M+H+1" />
        </MSPeaks>
      </Spectrum>
    </Compound>
    <Compound algo="FindByMolecularFeature">
      <Location m="354.2774" rt="16.217" y="352413" v="4598965" />
      <Spectrum type="MFE" cpdAlgo="FindByMolecularFeature">
        <MSDetails p="+" />
        <Device type="TimeOfFlight" />
        <MSPeaks>
          <p rt="16.217" x="355.2847" y="352412.84" v="3437759" z="1" s="M+H" />
          <p rt="16.216" x="356.2877" y="78615.66" v="775552" z="1" s="M+H+1" />
          <p rt="16.216" x="357.2908" y="10910.91" v="107367" z="1" s="M+H+2" />
          <p rt="16.244" x="358.2926" y="1253.60" v="13538" z="1" s="M+H+3" />
          <p rt="16.214" x="709.5608" y="11241.10" v="83882" z="1" s="2M+H" />
          <p rt="16.214" x="710.5641" y="5262.63" v="38946" z="1" s="2M+H+1" />
          <p rt="16.204" x="711.5685" y="1546.62" v="9547" z="1" s="2M+H+2" />
        </MSPeaks>
      </Spectrum>
    </Compound>
    <Compound algo="FindByMolecularFeature">
      <Location m="262.2299" rt="16.219" y="449155" v="5135201" />
      <Spectrum type="MFE" cpdAlgo="FindByMolecularFeature">
        <MSDetails p="+" />
        <Device type="TimeOfFlight" />
        <MSPeaks>
          <p rt="16.219" x="263.2372" y="449155.00" v="4220642" z="1" s="M+H" />
          <p rt="16.219" x="264.2402" y="94771.70" v="914559" z="1" s="M+H+1" />
        </MSPeaks>
      </Spectrum>
    </Compound>
    <Compound algo="FindByMolecularFeature">
      <Location m="244.2191" rt="16.220" y="225349" v="2666099" />
      <Spectrum type="MFE" cpdAlgo="FindByMolecularFeature">
        <MSDetails p="+" />
        <Device type="TimeOfFlight" />
        <MSPeaks>
          <p rt="16.230" x="123.1166" y="7918.02" v="77309" z="2" s="M+2H" />
          <p rt="16.220" x="245.2264" y="225349.13" v="2110844" z="1" s="M+H" />
          <p rt="16.219" x="246.2295" y="42985.30" v="405297" z="1" s="M+H+1" />
          <p rt="16.225" x="247.2369" y="7689.85" v="60982" z="1" s="M+H+2" />
          <p rt="16.230" x="248.2417" y="1104.49" v="11667" z="1" s="M+H+3" />
        </MSPeaks>
      </Spectrum>
    </Compound>
    <Compound algo="FindByMolecularFeature">
      <Location m="394.2704" rt="16.221" y="643833" v="8148984" />
      <Spectrum type="MFE" cpdAlgo="FindByMolecularFeature">
        <MSDetails p="+" />
        <Device type="TimeOfFlight" />
        <MSPeaks>
          <p rt="16.220" x="395.2776" y="643832.63" v="6374124" z="1" s="M+H" />
          <p rt="16.222" x="396.2805" y="136543.89" v="1470811" z="1" s="M+H+1" />
          <p rt="16.226" x="397.2834" y="23705.11" v="265576" z="1" s="M+H+2" />
          <p rt="16.196" x="398.2867" y="3350.22" v="38473" z="1" s="M+H+3" />
        </MSPeaks>
      </Spectrum>
    </Compound>
    <Compound algo="FindByMolecularFeature">
      <Location m="336.2669" rt="16.221" y="190105" v="2338385" />
      <Spectrum type="MFE" cpdAlgo="FindByMolecularFeature">
        <MSDetails p="+" />
        <Device type="TimeOfFlight" />
        <MSPeaks>
          <p rt="16.222" x="337.2742" y="190104.53" v="1806468" z="1" s="M+H" />
          <p rt="16.222" x="338.2773" y="44819.88" v="449517" z="1" s="M+H+1" />
          <p rt="16.213" x="339.2816" y="7684.00" v="68192" z="1" s="M+H+2" />
          <p rt="16.197" x="340.2871" y="1463.53" v="14208" z="1" s="M+H+3" />
        </MSPeaks>
      </Spectrum>
    </Compound>
    <Compound algo="FindByMolecularFeature">
      <Location m="225.2092" rt="16.259" y="86421" v="828965" />
      <Spectrum type="MFE" cpdAlgo="FindByMolecularFeature">
        <MSDetails p="+" />
        <Device type="TimeOfFlight" />
        <MSPeaks>
          <p rt="16.258" x="226.2165" y="86421.20" v="713132" z="1" s="M+H" />
          <p rt="16.261" x="227.2197" y="14189.55" v="115833" z="1" s="M+H+1" />
        </MSPeaks>
      </Spectrum>
    </Compound>
    <Compound algo="FindByMolecularFeature">
      <Location m="278.2250" rt="16.274" y="457035" v="4927056" />
      <Spectrum type="MFE" cpdAlgo="FindByMolecularFeature">
        <MSDetails p="+" />
        <Device type="TimeOfFlight" />
        <MSPeaks>
          <p rt="16.276" x="279.2323" y="457035.34" v="3545882" z="1" s="M+H" />
          <p rt="16.276" x="280.2353" y="99402.20" v="767611" z="1" s="M+H+1" />
          <p rt="16.250" x="281.2445" y="10992.29" v="96224" z="1" s="M+H+2" />
          <p rt="16.235" x="282.2497" y="2256.33" v="20007" z="1" s="M+H+3" />
          <p rt="16.263" x="557.4562" y="30775.05" v="167844" z="1" s="2M+H" />
          <p rt="16.264" x="558.4598" y="12199.59" v="65009" z="1" s="2M+H+1" />
          <p rt="16.266" x="559.4629" y="3002.30" v="15813" z="1" s="2M+H+2" />
        </MSPeaks>
      </Spectrum>
    </Compound>
    <Compound algo="FindByMolecularFeature">
      <Location m="367.3452" rt="16.297" y="108423" v="981018" />
      <Spectrum type="MFE" cpdAlgo="FindByMolecularFeature">
        <MSDetails p="+" />
        <Device type="TimeOfFlight" />
        <MSPeaks>
          <p rt="16.296" x="368.3525" y="108422.55" v="772185" z="1" s="M+H" />
          <p rt="16.298" x="369.3556" y="26930.25" v="188582" z="1" s="M+H+1" />
          <p rt="16.311" x="370.3590" y="4142.91" v="20250" z="1" s="M+H+2" />
        </MSPeaks>
      </Spectrum>
    </Compound>
    <Compound algo="FindByMolecularFeature">
      <Location m="274.1933" rt="16.318" y="136746" v="1369763" />
      <Spectrum type="MFE" cpdAlgo="FindByMolecularFeature">
        <MSDetails p="+" />
        <Device type="TimeOfFlight" />
        <MSPeaks>
          <p rt="16.318" x="275.2006" y="136746.38" v="1134412" z="1" s="M+H" />
          <p rt="16.317" x="276.2039" y="28370.53" v="235351" z="1" s="M+H+1" />
        </MSPeaks>
      </Spectrum>
    </Compound>
    <Compound algo="FindByMolecularFeature">
      <Location m="325.3711" rt="16.351" y="205086" v="1623346" />
      <Spectrum type="MFE" cpdAlgo="FindByMolecularFeature">
        <MSDetails p="+" />
        <Device type="TimeOfFlight" />
        <MSPeaks>
          <p rt="16.351" x="326.3784" y="205085.83" v="1319597" z="1" s="M+H" />
          <p rt="16.350" x="327.3815" y="47671.30" v="272578" z="1" s="M+H+1" />
          <p rt="16.354" x="328.3848" y="5824.93" v="31171" z="1" s="M+H+2" />
        </MSPeaks>
      </Spectrum>
    </Compound>
    <Compound algo="FindByMolecularFeature">
      <Location m="260.2140" rt="16.469" y="72855" v="1258417" />
      <Spectrum type="MFE" cpdAlgo="FindByMolecularFeature">
        <MSDetails p="+" />
        <Device type="TimeOfFlight" />
        <MSPeaks>
          <p rt="16.470" x="261.2213" y="72854.51" v="1054522" z="1" s="M+H" />
          <p rt="16.463" x="262.2241" y="14191.17" v="203895" z="1" s="M+H+1" />
        </MSPeaks>
      </Spectrum>
    </Compound>
    <Compound algo="FindByMolecularFeature">
      <Location m="318.2173" rt="16.478" y="71894" v="823642" />
      <Spectrum type="MFE" cpdAlgo="FindByMolecularFeature">
        <MSDetails p="+" />
        <Device type="TimeOfFlight" />
        <MSPeaks>
          <p rt="16.484" x="319.2246" y="71894.49" v="624063" z="1" s="M+H" />
          <p rt="16.449" x="320.2282" y="15020.83" v="199579" z="1" s="M+H+1" />
        </MSPeaks>
      </Spectrum>
    </Compound>
    <Compound algo="FindByMolecularFeature">
      <Location m="607.3638" rt="16.490" y="67801" v="626736" />
      <Spectrum type="MFE" cpdAlgo="FindByMolecularFeature">
        <MSDetails p="+" />
        <Device type="TimeOfFlight" />
        <MSPeaks>
          <p rt="16.497" x="608.3711" y="6557.32" v="53949" z="1" s="M+H" />
          <p rt="16.493" x="609.3729" y="2943.92" v="24308" z="1" s="M+H+1" />
          <p rt="16.489" x="610.3681" y="67801.29" v="548479" z="1" s="M+H+2" />
        </MSPeaks>
      </Spectrum>
    </Compound>
    <Compound algo="FindByMolecularFeature">
      <Location m="278.2250" rt="16.493" y="2227029" v="29606860" />
      <Spectrum type="MFE" cpdAlgo="FindByMolecularFeature">
        <MSDetails p="+" />
        <Device type="TimeOfFlight" />
        <MSPeaks>
          <p rt="16.492" x="279.2323" y="2227029.25" v="21431234" z="1" sat="true" s="M+H" />
          <p rt="16.493" x="280.2357" y="447970.63" v="4320112" z="1" s="M+H+1" />
          <p rt="16.506" x="281.2412" y="47470.30" v="460846" z="1" s="M+H+2" />
          <p rt="16.578" x="282.2487" y="5287.75" v="58439" z="1" s="M+H+3" />
          <p rt="16.491" x="557.4568" y="160184.39" v="1112521" z="1" s="2M+H" />
          <p rt="16.491" x="558.4599" y="63384.68" v="446180" z="1" s="2M+H+1" />
          <p rt="16.493" x="559.4633" y="13653.57" v="94397" z="1" s="2M+H+2" />
          <p rt="16.493" x="560.4664" y="2214.34" v="15015" z="1" s="2M+H+3" />
        </MSPeaks>
      </Spectrum>
    </Compound>
    <Compound algo="FindByMolecularFeature">
      <Location m="332.1431" rt="16.497" y="80671" v="2162499" />
      <Spectrum type="MFE" cpdAlgo="FindByMolecularFeature">
        <MSDetails p="+" />
        <Device type="TimeOfFlight" />
        <MSPeaks>
          <p rt="16.497" x="333.1504" y="42391.48" v="466979" z="1" s="M+H" />
          <p rt="16.496" x="334.1550" y="10822.83" v="117496" z="1" s="M+H+1" />
          <p rt="16.496" x="335.1518" y="80671.47" v="892931" z="1" s="M+H+2" />
          <p rt="16.496" x="336.1549" y="17594.66" v="190131" z="1" s="M+H+3" />
          <p rt="16.498" x="337.1477" y="32130.13" v="349434" z="1" s="M+H+4" />
          <p rt="16.498" x="338.1505" y="8054.47" v="87512" z="1" s="M+H+5" />
          <p rt="16.492" x="339.1476" y="5368.63" v="58016" z="1" s="M+H+6" />
        </MSPeaks>
      </Spectrum>
    </Compound>
    <Compound algo="FindByMolecularFeature">
      <Location m="349.1467" rt="16.497" y="98002" v="1543137" />
      <Spectrum type="MFE" cpdAlgo="FindByMolecularFeature">
        <MSDetails p="+" />
        <Device type="TimeOfFlight" />
        <MSPeaks>
          <p rt="16.493" x="350.1540" y="98002.04" v="1168486" z="1" s="M+H" />
          <p rt="16.502" x="351.1578" y="23831.83" v="274407" z="1" s="M+H+1" />
          <p rt="16.539" x="352.1639" y="5790.37" v="66122" z="1" s="M+H+2" />
          <p rt="16.493" x="699.3022" y="1835.67" v="17061" z="1" s="2M+H" />
        </MSPeaks>
      </Spectrum>
    </Compound>
    <Compound algo="FindByMolecularFeature">
      <Location m="471.2445" rt="16.580" y="71982" v="702351" />
      <Spectrum type="MFE" cpdAlgo="FindByMolecularFeature">
        <MSDetails p="+" />
        <Device type="TimeOfFlight" />
        <MSPeaks>
          <p rt="16.579" x="472.2518" y="71982.43" v="489689" z="1" s="M+H" />
          <p rt="16.580" x="473.2551" y="23349.27" v="161406" z="1" s="M+H+1" />
          <p rt="16.580" x="474.2551" y="6097.81" v="40858" z="1" s="M+H+2" />
          <p rt="16.585" x="475.2588" y="1293.33" v="10398" z="1" s="M+H+3" />
        </MSPeaks>
      </Spectrum>
    </Compound>
    <Compound algo="FindByMolecularFeature">
      <Location m="370.2720" rt="16.605" y="64994" v="727036" />
      <Spectrum type="MFE" cpdAlgo="FindByMolecularFeature">
        <MSDetails p="+" />
        <Device type="TimeOfFlight" />
        <MSPeaks>
          <p rt="16.605" x="371.2793" y="64994.22" v="568120" z="1" s="M+H" />
          <p rt="16.604" x="372.2829" y="15528.23" v="129893" z="1" s="M+H+1" />
          <p rt="16.613" x="373.2847" y="3685.64" v="29023" z="1" s="M+H+2" />
        </MSPeaks>
      </Spectrum>
    </Compound>
    <Compound algo="FindByMolecularFeature">
      <Location m="392.2542" rt="16.611" y="173451" v="2327900" />
      <Spectrum type="MFE" cpdAlgo="FindByMolecularFeature">
        <MSDetails p="+" />
        <Device type="TimeOfFlight" />
        <MSPeaks>
          <p rt="16.610" x="393.2614" y="173450.91" v="1918967" z="1" s="M+H" />
          <p rt="16.614" x="394.2647" y="38181.79" v="408933" z="1" s="M+H+1" />
        </MSPeaks>
      </Spectrum>
    </Compound>
    <Compound algo="FindByMolecularFeature">
      <Location m="352.2620" rt="16.623" y="673108" v="7771254" />
      <Spectrum type="MFE" cpdAlgo="FindByMolecularFeature">
        <MSDetails p="+" />
        <Device type="TimeOfFlight" />
        <MSPeaks>
          <p rt="16.622" x="353.2693" y="673108.06" v="6535322" z="1" s="M+H" />
          <p rt="16.625" x="354.2722" y="132928.08" v="1235933" z="1" s="M+H+1" />
        </MSPeaks>
      </Spectrum>
    </Compound>
    <Compound algo="FindByMolecularFeature">
      <Location m="521.3484" rt="16.664" y="130111" v="1477173" />
      <Spectrum type="MFE" cpdAlgo="FindByMolecularFeature">
        <MSDetails p="+" />
        <Device type="TimeOfFlight" />
        <MSPeaks>
          <p rt="16.664" x="522.3557" y="130110.79" v="1077898" z="1" s="M+H" />
          <p rt="16.664" x="523.3593" y="36429.04" v="328285" z="1" s="M+H+1" />
          <p rt="16.668" x="524.3624" y="8088.83" v="70990" z="1" s="M+H+2" />
        </MSPeaks>
      </Spectrum>
    </Compound>
    <Compound algo="FindByMolecularFeature">
      <Location m="284.2140" rt="16.785" y="62655" v="698273" />
      <Spectrum type="MFE" cpdAlgo="FindByMolecularFeature">
        <MSDetails p="+" />
        <Device type="TimeOfFlight" />
        <MSPeaks>
          <p rt="16.784" x="285.2212" y="62655.32" v="586058" z="1" s="M+H" />
          <p rt="16.786" x="286.2253" y="12417.85" v="112215" z="1" s="M+H+1" />
        </MSPeaks>
      </Spectrum>
    </Compound>
    <Compound algo="FindByMolecularFeature">
      <Location m="329.2564" rt="16.819" y="51941" v="695097" />
      <Spectrum type="MFE" cpdAlgo="FindByMolecularFeature">
        <MSDetails p="+" />
        <Device type="TimeOfFlight" />
        <MSPeaks>
          <p rt="16.819" x="330.2637" y="51940.83" v="568273" z="1" s="M+H" />
          <p rt="16.817" x="331.2670" y="10630.56" v="114463" z="1" s="M+H+1" />
          <p rt="16.825" x="332.2720" y="1214.95" v="12360" z="1" s="M+H+2" />
        </MSPeaks>
      </Spectrum>
    </Compound>
    <Compound algo="FindByMolecularFeature">
      <Location m="471.2445" rt="16.846" y="99694" v="1103396" />
      <Spectrum type="MFE" cpdAlgo="FindByMolecularFeature">
        <MSDetails p="+" />
        <Device type="TimeOfFlight" />
        <MSPeaks>
          <p rt="16.845" x="472.2518" y="99693.50" v="778556" z="1" s="M+H" />
          <p rt="16.847" x="473.2548" y="31320.36" v="240631" z="1" s="M+H+1" />
          <p rt="16.845" x="474.2546" y="8628.78" v="68107" z="1" s="M+H+2" />
          <p rt="16.846" x="475.2578" y="2174.44" v="16102" z="1" s="M+H+3" />
        </MSPeaks>
      </Spectrum>
    </Compound>
    <Compound algo="FindByMolecularFeature">
      <Location m="294.2201" rt="16.858" y="1020340" v="9712701" />
      <Spectrum type="MFE" cpdAlgo="FindByMolecularFeature">
        <MSDetails p="+" />
        <Device type="TimeOfFlight" />
        <MSPeaks>
          <p rt="16.858" x="295.2274" y="1020340.38" v="7497949" z="1" s="M+H" />
          <p rt="16.857" x="296.2304" y="193326.47" v="1421202" z="1" s="M+H+1" />
          <p rt="16.872" x="297.2376" y="33680.95" v="319979" z="1" s="M+H+2" />
          <p rt="16.860" x="298.2425" y="1438.12" v="10435" z="1" s="M+H+3" />
          <p rt="16.860" x="589.4462" y="25753.27" v="150142" z="1" s="2M+H" />
          <p rt="16.858" x="590.4499" y="11213.10" v="66372" z="1" s="2M+H+1" />
          <p rt="16.852" x="591.4533" y="3050.97" v="15054" z="1" s="2M+H+2" />
        </MSPeaks>
      </Spectrum>
    </Compound>
    <Compound algo="FindByMolecularFeature">
      <Location m="641.3509" rt="16.858" y="147015" v="1653692" />
      <Spectrum type="MFE" cpdAlgo="FindByMolecularFeature">
        <MSDetails p="+" />
        <Device type="TimeOfFlight" />
        <MSPeaks>
          <p rt="16.858" x="642.3582" y="147014.52" v="983655" z="1" s="M+H" />
          <p rt="16.858" x="643.3623" y="76131.74" v="510257" z="1" s="M+H+1" />
          <p rt="16.857" x="644.3676" y="23936.20" v="159781" z="1" s="M+H+2" />
        </MSPeaks>
      </Spectrum>
    </Compound>
    <Compound algo="FindByMolecularFeature">
      <Location m="570.4286" rt="16.859" y="57260" v="543006" />
      <Spectrum type="MFE" cpdAlgo="FindByMolecularFeature">
        <MSDetails p="+" />
        <Device type="TimeOfFlight" />
        <MSPeaks>
          <p rt="16.857" x="571.4359" y="57260.05" v="316813" z="1" s="M+H" />
          <p rt="16.857" x="572.4392" y="24031.17" v="138542" z="1" s="M+H+1" />
          <p rt="16.871" x="573.4493" y="14878.17" v="87651" z="1" s="M+H+2" />
        </MSPeaks>
      </Spectrum>
    </Compound>
    <Compound algo="FindByMolecularFeature">
      <Location m="276.2094" rt="16.859" y="4268635" v="37734396" />
      <Spectrum type="MFE" cpdAlgo="FindByMolecularFeature">
        <MSDetails p="+" />
        <Device type="TimeOfFlight" />
        <MSPeaks>
          <p rt="16.859" x="277.2167" y="4268634.50" v="31464784" z="1" sat="true" s="M+H" />
          <p rt="16.859" x="278.2202" y="819251.19" v="6066826" z="1" s="M+H+1" />
          <p rt="16.856" x="553.4249" y="11714.90" v="69816" z="1" s="2M+H" />
          <p rt="16.859" x="554.4280" y="5127.26" v="31578" z="1" s="2M+H+1" />
        </MSPeaks>
      </Spectrum>
    </Compound>
    <Compound algo="FindByMolecularFeature">
      <Location m="258.1984" rt="16.860" y="321602" v="2995874" />
      <Spectrum type="MFE" cpdAlgo="FindByMolecularFeature">
        <MSDetails p="+" />
        <Device type="TimeOfFlight" />
        <MSPeaks>
          <p rt="16.860" x="259.2057" y="321601.66" v="2452191" z="1" s="M+H" />
          <p rt="16.858" x="260.2089" y="59387.62" v="543683" z="1" s="M+H+1" />
        </MSPeaks>
      </Spectrum>
    </Compound>
    <Compound algo="FindByMolecularFeature">
      <Location m="316.2009" rt="16.860" y="65744" v="576761" />
      <Spectrum type="MFE" cpdAlgo="FindByMolecularFeature">
        <MSDetails p="+" />
        <Device type="TimeOfFlight" />
        <MSPeaks>
          <p rt="16.859" x="317.2082" y="65744.40" v="453078" z="1" s="M+H" />
          <p rt="16.860" x="318.2111" y="11606.65" v="79255" z="1" s="M+H+1" />
          <p rt="16.872" x="633.4080" y="2010.64" v="15895" z="1" s="2M+H" />
          <p rt="16.916" x="634.4154" y="306.80" v="5136" z="1" s="2M+H+1" />
          <p rt="16.866" x="635.3955" y="934.76" v="1182" z="1" s="2M+H+2" />
        </MSPeaks>
      </Spectrum>
    </Compound>
    <Compound algo="FindByMolecularFeature">
      <Location m="240.1878" rt="16.861" y="92306" v="1006872" />
      <Spectrum type="MFE" cpdAlgo="FindByMolecularFeature">
        <MSDetails p="+" />
        <Device type="TimeOfFlight" />
        <MSPeaks>
          <p rt="16.861" x="241.1951" y="92306.34" v="846113" z="1" s="M+H" />
          <p rt="16.859" x="242.1984" y="17150.46" v="160759" z="1" s="M+H+1" />
        </MSPeaks>
      </Spectrum>
    </Compound>
    <Compound algo="FindByMolecularFeature">
      <Location m="220.1826" rt="16.861" y="70714" v="658525" />
      <Spectrum type="MFE" cpdAlgo="FindByMolecularFeature">
        <MSDetails p="+" />
        <Device type="TimeOfFlight" />
        <MSPeaks>
          <p rt="16.861" x="221.1898" y="70714.45" v="566958" z="1" s="M+H" />
          <p rt="16.860" x="222.1931" y="11513.36" v="91566" z="1" s="M+H+1" />
        </MSPeaks>
      </Spectrum>
    </Compound>
    <Compound algo="FindByMolecularFeature">
      <Location m="236.1776" rt="16.862" y="144493" v="1366681" />
      <Spectrum type="MFE" cpdAlgo="FindByMolecularFeature">
        <MSDetails p="+" />
        <Device type="TimeOfFlight" />
        <MSPeaks>
          <p rt="16.862" x="237.1848" y="144492.89" v="1147232" z="1" s="M+H" />
          <p rt="16.862" x="238.1883" y="25117.42" v="195921" z="1" s="M+H+1" />
          <p rt="16.866" x="239.1907" y="2766.26" v="23527" z="1" s="M+H+2" />
        </MSPeaks>
      </Spectrum>
    </Compound>
    <Compound algo="FindByMolecularFeature">
      <Location m="335.2462" rt="16.863" y="168077" v="1661174" />
      <Spectrum type="MFE" cpdAlgo="FindByMolecularFeature">
        <MSDetails p="+" />
        <Device type="TimeOfFlight" />
        <MSPeaks>
          <p rt="16.863" x="336.2535" y="168077.13" v="1311718" z="1" s="M+H" />
          <p rt="16.863" x="337.2576" y="38894.31" v="301622" z="1" s="M+H+1" />
          <p rt="16.864" x="338.2625" y="6030.83" v="47833" z="1" s="M+H+2" />
        </MSPeaks>
      </Spectrum>
    </Compound>
    <Compound algo="FindByMolecularFeature">
      <Location m="352.2620" rt="16.864" y="1812762" v="13387545" />
      <Spectrum type="MFE" cpdAlgo="FindByMolecularFeature">
        <MSDetails p="+" />
        <Device type="TimeOfFlight" />
        <MSPeaks>
          <p rt="16.864" x="353.2693" y="1812761.50" v="10846395" z="1" s="M+H" />
          <p rt="16.864" x="354.2725" y="377012.91" v="2251432" z="1" s="M+H+1" />
          <p rt="16.866" x="355.2755" y="44182.54" v="258640" z="1" s="M+H+2" />
          <p rt="16.866" x="356.2785" y="5309.16" v="31079" z="1" s="M+H+3" />
        </MSPeaks>
      </Spectrum>
    </Compound>
    <Compound algo="FindByMolecularFeature">
      <Location m="393.1365" rt="16.864" y="82627" v="919689" />
      <Spectrum type="MFE" cpdAlgo="FindByMolecularFeature">
        <MSDetails p="+" />
        <Device type="TimeOfFlight" />
        <MSPeaks>
          <p rt="16.864" x="394.1438" y="82627.01" v="735773" z="1" s="M+H" />
          <p rt="16.865" x="395.1469" y="17881.34" v="152801" z="1" s="M+H+1" />
          <p rt="16.865" x="396.1526" y="3837.22" v="31115" z="1" s="M+H+2" />
        </MSPeaks>
      </Spectrum>
    </Compound>
    <Compound algo="FindByMolecularFeature">
      <Location m="348.1385" rt="16.869" y="79861" v="2178053" />
      <Spectrum type="MFE" cpdAlgo="FindByMolecularFeature">
        <MSDetails p="+" />
        <Device type="TimeOfFlight" />
        <MSPeaks>
          <p rt="16.866" x="349.1458" y="60459.68" v="622345" z="1" s="M+H" />
          <p rt="16.881" x="350.1519" y="22613.00" v="219065" z="1" s="M+H+1" />
          <p rt="16.869" x="351.1471" y="79860.86" v="815894" z="1" s="M+H+2" />
          <p rt="16.869" x="352.1513" y="17948.58" v="195200" z="1" s="M+H+3" />
          <p rt="16.869" x="353.1432" y="31857.73" v="325549" z="1" s="M+H+4" />
        </MSPeaks>
      </Spectrum>
    </Compound>
    <Compound algo="FindByMolecularFeature">
      <Location m="278.2248" rt="16.889" y="605601" v="7177536" />
      <Spectrum type="MFE" cpdAlgo="FindByMolecularFeature">
        <MSDetails p="+" />
        <Device type="TimeOfFlight" />
        <MSPeaks>
          <p rt="16.889" x="279.2321" y="605601.31" v="5782176" z="1" s="M+H" />
          <p rt="16.891" x="280.2352" y="120567.71" v="1150981" z="1" s="M+H+1" />
          <p rt="16.876" x="557.4554" y="11319.22" v="77385" z="1" s="2M+H" />
          <p rt="16.876" x="558.4592" y="4939.65" v="35135" z="1" s="2M+H+1" />
          <p rt="16.879" x="559.4692" y="2965.74" v="6986" z="1" s="2M+H+2" />
          <p rt="16.882" x="560.4726" y="898.62" v="2683" z="1" s="2M+H+3" />
        </MSPeaks>
      </Spectrum>
    </Compound>
    <Compound algo="FindByMolecularFeature">
      <Location m="260.2139" rt="16.920" y="61396" v="835564" />
      <Spectrum type="MFE" cpdAlgo="FindByMolecularFeature">
        <MSDetails p="+" />
        <Device type="TimeOfFlight" />
        <MSPeaks>
          <p rt="16.918" x="261.2212" y="61396.03" v="707422" z="1" s="M+H" />
          <p rt="16.925" x="262.2245" y="11232.36" v="128142" z="1" s="M+H+1" />
        </MSPeaks>
      </Spectrum>
    </Compound>
    <Compound algo="FindByMolecularFeature">
      <Location m="451.3149" rt="16.932" y="152238" v="1649894" />
      <Spectrum type="MFE" cpdAlgo="FindByMolecularFeature">
        <MSDetails p="+" />
        <Device type="TimeOfFlight" />
        <MSPeaks>
          <p rt="16.932" x="452.3221" y="152238.27" v="1276636" z="1" s="M+H" />
          <p rt="16.933" x="453.3253" y="36993.00" v="301680" z="1" s="M+H+1" />
          <p rt="16.929" x="454.3286" y="8478.83" v="71578" z="1" s="M+H+2" />
        </MSPeaks>
      </Spectrum>
    </Compound>
    <Compound algo="FindByMolecularFeature">
      <Location m="392.2547" rt="17.003" y="529111" v="6083592" />
      <Spectrum type="MFE" cpdAlgo="FindByMolecularFeature">
        <MSDetails p="+" />
        <Device type="TimeOfFlight" />
        <MSPeaks>
          <p rt="17.003" x="393.2619" y="529110.63" v="4842963" z="1" s="M+H" />
          <p rt="17.002" x="394.2648" y="115118.52" v="1050887" z="1" s="M+H+1" />
          <p rt="16.998" x="395.2693" y="20392.21" v="173055" z="1" s="M+H+2" />
          <p rt="17.011" x="396.2789" y="1764.24" v="16687" z="1" s="M+H+3" />
        </MSPeaks>
      </Spectrum>
    </Compound>
    <Compound algo="FindByMolecularFeature">
      <Location m="393.1382" rt="17.043" y="61410" v="532047" />
      <Spectrum type="MFE" cpdAlgo="FindByMolecularFeature">
        <MSDetails p="+" />
        <Device type="TimeOfFlight" />
        <MSPeaks>
          <p rt="17.042" x="394.1454" y="61409.54" v="420249" z="1" s="M+H" />
          <p rt="17.047" x="395.1493" y="13532.23" v="111798" z="1" s="M+H+1" />
        </MSPeaks>
      </Spectrum>
    </Compound>
    <Compound algo="FindByMolecularFeature">
      <Location m="234.1620" rt="17.064" y="61113" v="584723" />
      <Spectrum type="MFE" cpdAlgo="FindByMolecularFeature">
        <MSDetails p="+" />
        <Device type="TimeOfFlight" />
        <MSPeaks>
          <p rt="17.064" x="235.1693" y="61112.75" v="499547" z="1" s="M+H" />
          <p rt="17.059" x="236.1723" y="10485.35" v="85176" z="1" s="M+H+1" />
        </MSPeaks>
      </Spectrum>
    </Compound>
    <Compound algo="FindByMolecularFeature">
      <Location m="178.1359" rt="17.065" y="503426" v="4959964" />
      <Spectrum type="MFE" cpdAlgo="FindByMolecularFeature">
        <MSDetails p="+" />
        <Device type="TimeOfFlight" />
        <MSPeaks>
          <p rt="17.065" x="179.1432" y="503425.75" v="4374446" z="1" s="M+H" />
          <p rt="17.064" x="180.1465" y="66444.25" v="556095" z="1" s="M+H+1" />
          <p rt="17.046" x="181.1513" y="4807.71" v="29423" z="1" s="M+H+2" />
        </MSPeaks>
      </Spectrum>
    </Compound>
    <Compound algo="FindByMolecularFeature">
      <Location m="276.2095" rt="17.066" y="2829324" v="37296636" />
      <Spectrum type="MFE" cpdAlgo="FindByMolecularFeature">
        <MSDetails p="+" />
        <Device type="TimeOfFlight" />
        <MSPeaks>
          <p rt="17.065" x="277.2167" y="2829324.00" v="31267126" z="1" sat="true" s="M+H" />
          <p rt="17.069" x="278.2201" y="545603.44" v="6029510" z="1" s="M+H+1" />
        </MSPeaks>
      </Spectrum>
    </Compound>
    <Compound algo="FindByMolecularFeature">
      <Location m="610.4209" rt="17.070" y="88869" v="1074117" />
      <Spectrum type="MFE" cpdAlgo="FindByMolecularFeature">
        <MSDetails p="+" />
        <Device type="TimeOfFlight" />
        <MSPeaks>
          <p rt="17.070" x="611.4282" y="88868.84" v="701666" z="1" s="M+H" />
          <p rt="17.071" x="612.4313" y="35511.37" v="282482" z="1" s="M+H+1" />
          <p rt="17.065" x="613.4344" y="11037.06" v="89970" z="1" s="M+H+2" />
        </MSPeaks>
      </Spectrum>
    </Compound>
    <Compound algo="FindByMolecularFeature">
      <Location m="160.1251" rt="17.072" y="90595" v="1030463" />
      <Spectrum type="MFE" cpdAlgo="FindByMolecularFeature">
        <MSDetails p="+" />
        <Device type="TimeOfFlight" />
        <MSPeaks>
          <p rt="17.072" x="161.1324" y="90594.81" v="911199" z="1" s="M+H" />
          <p rt="17.073" x="162.1355" y="11586.22" v="119264" z="1" s="M+H+1" />
        </MSPeaks>
      </Spectrum>
    </Compound>
    <Compound algo="FindByMolecularFeature">
      <Location m="316.2020" rt="17.080" y="650063" v="7594957" />
      <Spectrum type="MFE" cpdAlgo="FindByMolecularFeature">
        <MSDetails p="+" />
        <Device type="TimeOfFlight" />
        <MSPeaks>
          <p rt="17.080" x="317.2093" y="650062.75" v="6259659" z="1" s="M+H" />
          <p rt="17.082" x="318.2122" y="123294.41" v="1186865" z="1" s="M+H+1" />
          <p rt="17.062" x="319.2200" y="15682.61" v="148432" z="1" s="M+H+2" />
        </MSPeaks>
      </Spectrum>
    </Compound>
    <Compound algo="FindByMolecularFeature">
      <Location m="293.0714" rt="17.091" y="55263" v="563828" />
      <Spectrum type="MFE" cpdAlgo="FindByMolecularFeature">
        <MSDetails p="+" />
        <Device type="TimeOfFlight" />
        <MSPeaks>
          <p rt="17.091" x="294.0786" y="55262.72" v="469564" z="1" s="M+H" />
          <p rt="17.091" x="295.0823" y="9591.34" v="84712" z="1" s="M+H+1" />
          <p rt="17.089" x="296.0850" y="1570.65" v="9551" z="1" s="M+H+2" />
        </MSPeaks>
      </Spectrum>
    </Compound>
    <Compound algo="FindByMolecularFeature">
      <Location m="560.4805" rt="17.092" y="67810" v="618329" />
      <Spectrum type="MFE" cpdAlgo="FindByMolecularFeature">
        <MSDetails p="+" />
        <Device type="TimeOfFlight" />
        <MSPeaks>
          <p rt="17.092" x="561.4878" y="67810.06" v="420708" z="1" s="M+H" />
          <p rt="17.092" x="562.4911" y="25901.71" v="160904" z="1" s="M+H+1" />
          <p rt="17.091" x="563.4945" y="6012.89" v="36718" z="1" s="M+H+2" />
        </MSPeaks>
      </Spectrum>
    </Compound>
    <Compound algo="FindByMolecularFeature">
      <Location m="280.2403" rt="17.190" y="125153" v="1148245" />
      <Spectrum type="MFE" cpdAlgo="FindByMolecularFeature">
        <MSDetails p="+" />
        <Device type="TimeOfFlight" />
        <MSPeaks>
          <p rt="17.188" x="281.2476" y="125153.26" v="888326" z="1" s="M+H" />
          <p rt="17.196" x="282.2509" y="24958.48" v="229248" z="1" s="M+H+1" />
          <p rt="17.195" x="283.2599" y="3845.32" v="30671" z="1" s="M+H+2" />
        </MSPeaks>
      </Spectrum>
    </Compound>
    <Compound algo="FindByMolecularFeature">
      <Location m="262.2295" rt="17.198" y="148679" v="1924646" />
      <Spectrum type="MFE" cpdAlgo="FindByMolecularFeature">
        <MSDetails p="+" />
        <Device type="TimeOfFlight" />
        <MSPeaks>
          <p rt="17.198" x="263.2368" y="148678.70" v="1537102" z="1" s="M+H" />
          <p rt="17.195" x="264.2402" y="30153.94" v="331407" z="1" s="M+H+1" />
          <p rt="17.218" x="265.2462" y="6271.52" v="53789" z="1" s="M+H+2" />
          <p rt="17.200" x="266.2511" y="273.72" v="2348" z="1" s="M+H+3" />
        </MSPeaks>
      </Spectrum>
    </Compound>
    <Compound algo="FindByMolecularFeature">
      <Location m="312.2302" rt="17.227" y="149699" v="989024" />
      <Spectrum type="MFE" cpdAlgo="FindByMolecularFeature">
        <MSDetails p="+" />
        <Device type="TimeOfFlight" />
        <MSPeaks>
          <p rt="17.228" x="313.2374" y="149699.38" v="823761" z="1" s="M+H" />
          <p rt="17.222" x="314.2409" y="28516.06" v="137970" z="1" s="M+H+1" />
          <p rt="17.229" x="315.2443" y="4811.86" v="27293" z="1" s="M+H+2" />
        </MSPeaks>
      </Spectrum>
    </Compound>
    <Compound algo="FindByMolecularFeature">
      <Location m="334.2127" rt="17.227" y="785711" v="5472969" />
      <Spectrum type="MFE" cpdAlgo="FindByMolecularFeature">
        <MSDetails p="+" />
        <Device type="TimeOfFlight" />
        <MSPeaks>
          <p rt="17.227" x="335.2200" y="785710.75" v="4578449" z="1" s="M+H" />
          <p rt="17.227" x="336.2231" y="155500.81" v="894520" z="1" s="M+H+1" />
        </MSPeaks>
      </Spectrum>
    </Compound>
    <Compound algo="FindByMolecularFeature">
      <Location m="329.2573" rt="17.228" y="1056473" v="7114622" />
      <Spectrum type="MFE" cpdAlgo="FindByMolecularFeature">
        <MSDetails p="+" />
        <Device type="TimeOfFlight" />
        <MSPeaks>
          <p rt="17.228" x="330.2646" y="1056472.75" v="5769762" z="1" s="M+H" />
          <p rt="17.227" x="331.2675" y="209889.11" v="1160602" z="1" s="M+H+1" />
          <p rt="17.231" x="332.2704" y="26004.42" v="163853" z="1" s="M+H+2" />
          <p rt="17.223" x="333.2746" y="3319.90" v="20406" z="1" s="M+H+3" />
        </MSPeaks>
      </Spectrum>
    </Compound>
    <Compound algo="FindByMolecularFeature">
      <Location m="336.1746" rt="17.246" y="69677" v="724080" />
      <Spectrum type="MFE" cpdAlgo="FindByMolecularFeature">
        <MSDetails p="+" />
        <Device type="TimeOfFlight" />
        <MSPeaks>
          <p rt="17.246" x="337.1818" y="69676.97" v="613389" z="1" s="M+H" />
          <p rt="17.249" x="338.1858" y="15504.02" v="110691" z="1" s="M+H+1" />
        </MSPeaks>
      </Spectrum>
    </Compound>
    <Compound algo="FindByMolecularFeature">
      <Location m="321.2670" rt="17.293" y="82790" v="798589" />
      <Spectrum type="MFE" cpdAlgo="FindByMolecularFeature">
        <MSDetails p="+" />
        <Device type="TimeOfFlight" />
        <MSPeaks>
          <p rt="17.293" x="322.2742" y="82790.30" v="635468" z="1" s="M+H" />
          <p rt="17.294" x="323.2770" y="19081.43" v="137960" z="1" s="M+H+1" />
          <p rt="17.291" x="324.2785" y="3041.03" v="25161" z="1" s="M+H+2" />
        </MSPeaks>
      </Spectrum>
    </Compound>
    <Compound algo="FindByMolecularFeature">
      <Location m="392.2542" rt="17.307" y="90587" v="772421" />
      <Spectrum type="MFE" cpdAlgo="FindByMolecularFeature">
        <MSDetails p="+" />
        <Device type="TimeOfFlight" />
        <MSPeaks>
          <p rt="17.307" x="393.2615" y="90586.77" v="619523" z="1" s="M+H" />
          <p rt="17.308" x="394.2647" y="19117.49" v="134857" z="1" s="M+H+1" />
          <p rt="17.294" x="395.2744" y="4516.03" v="18040" z="1" s="M+H+2" />
        </MSPeaks>
      </Spectrum>
    </Compound>
    <Compound algo="FindByMolecularFeature">
      <Location m="352.2618" rt="17.312" y="186959" v="1904738" />
      <Spectrum type="MFE" cpdAlgo="FindByMolecularFeature">
        <MSDetails p="+" />
        <Device type="TimeOfFlight" />
        <MSPeaks>
          <p rt="17.308" x="353.2691" y="186959.14" v="1266734" z="1" s="M+H" />
          <p rt="17.323" x="354.2694" y="75423.58" v="585822" z="1" s="M+H+1" />
          <p rt="17.328" x="355.2737" y="7338.99" v="52182" z="1" s="M+H+2" />
        </MSPeaks>
      </Spectrum>
    </Compound>
    <Compound algo="FindByMolecularFeature">
      <Location m="329.2574" rt="17.357" y="917559" v="10537817" />
      <Spectrum type="MFE" cpdAlgo="FindByMolecularFeature">
        <MSDetails p="+" />
        <Device type="TimeOfFlight" />
        <MSPeaks>
          <p rt="17.358" x="330.2647" y="917559.25" v="8583706" z="1" s="M+H" />
          <p rt="17.357" x="331.2675" y="186182.31" v="1736401" z="1" s="M+H+1" />
          <p rt="17.358" x="332.2702" y="23062.71" v="191236" z="1" s="M+H+2" />
          <p rt="17.366" x="333.2738" y="3204.77" v="26474" z="1" s="M+H+3" />
        </MSPeaks>
      </Spectrum>
    </Compound>
    <Compound algo="FindByMolecularFeature">
      <Location m="393.1389" rt="17.365" y="58287" v="687798" />
      <Spectrum type="MFE" cpdAlgo="FindByMolecularFeature">
        <MSDetails p="+" />
        <Device type="TimeOfFlight" />
        <MSPeaks>
          <p rt="17.364" x="394.1461" y="58286.78" v="523162" z="1" s="M+H" />
          <p rt="17.362" x="395.1502" y="12892.90" v="115694" z="1" s="M+H+1" />
          <p rt="17.389" x="396.1613" y="4572.20" v="48942" z="1" s="M+H+2" />
        </MSPeaks>
      </Spectrum>
    </Compound>
    <Compound algo="FindByMolecularFeature">
      <Location m="294.2201" rt="17.366" y="3272277" v="33983632" />
      <Spectrum type="MFE" cpdAlgo="FindByMolecularFeature">
        <MSDetails p="+" />
        <Device type="TimeOfFlight" />
        <MSPeaks>
          <p rt="17.366" x="295.2274" y="3272276.75" v="27895510" z="1" sat="true" s="M+H" />
          <p rt="17.365" x="296.2308" y="596776.69" v="5288398" z="1" s="M+H+1" />
          <p rt="17.363" x="297.2344" y="83963.16" v="768306" z="1" s="M+H+2" />
          <p rt="17.360" x="298.2379" y="3745.06" v="31415" z="1" s="M+H+3" />
        </MSPeaks>
      </Spectrum>
    </Compound>
    <Compound algo="FindByMolecularFeature">
      <Location m="628.4311" rt="17.368" y="59833" v="806534" />
      <Spectrum type="MFE" cpdAlgo="FindByMolecularFeature">
        <MSDetails p="+" />
        <Device type="TimeOfFlight" />
        <MSPeaks>
          <p rt="17.366" x="629.4384" y="59833.12" v="494770" z="1" s="M+H" />
          <p rt="17.365" x="630.4417" y="24182.13" v="199954" z="1" s="M+H+1" />
          <p rt="17.385" x="631.4312" y="12947.10" v="111809" z="1" s="M+H+2" />
        </MSPeaks>
      </Spectrum>
    </Compound>
    <Compound algo="FindByMolecularFeature">
      <Location m="230.2034" rt="17.369" y="65805" v="662164" />
      <Spectrum type="MFE" cpdAlgo="FindByMolecularFeature">
        <MSDetails p="+" />
        <Device type="TimeOfFlight" />
        <MSPeaks>
          <p rt="17.368" x="231.2107" y="65805.02" v="560065" z="1" s="M+H" />
          <p rt="17.372" x="232.2138" y="11904.83" v="102100" z="1" s="M+H+1" />
        </MSPeaks>
      </Spectrum>
    </Compound>
    <Compound algo="FindByMolecularFeature">
      <Location m="248.2141" rt="17.369" y="263795" v="2730798" />
      <Spectrum type="MFE" cpdAlgo="FindByMolecularFeature">
        <MSDetails p="+" />
        <Device type="TimeOfFlight" />
        <MSPeaks>
          <p rt="17.369" x="249.2214" y="263794.91" v="2261123" z="1" s="M+H" />
          <p rt="17.368" x="250.2245" y="51238.93" v="439194" z="1" s="M+H+1" />
          <p rt="17.362" x="251.2310" y="3250.03" v="30481" z="1" s="M+H+2" />
        </MSPeaks>
      </Spectrum>
    </Compound>
    <Compound algo="FindByMolecularFeature">
      <Location m="610.4209" rt="17.370" y="61400" v="664711" />
      <Spectrum type="MFE" cpdAlgo="FindByMolecularFeature">
        <MSDetails p="+" />
        <Device type="TimeOfFlight" />
        <MSPeaks>
          <p rt="17.372" x="611.4282" y="61400.32" v="453936" z="1" s="M+H" />
          <p rt="17.363" x="612.4311" y="25084.53" v="156825" z="1" s="M+H+1" />
          <p rt="17.380" x="613.4327" y="6729.81" v="53951" z="1" s="M+H+2" />
        </MSPeaks>
      </Spectrum>
    </Compound>
    <Compound algo="FindByMolecularFeature">
      <Location m="316.2021" rt="17.371" y="615582" v="6386163" />
      <Spectrum type="MFE" cpdAlgo="FindByMolecularFeature">
        <MSDetails p="+" />
        <Device type="TimeOfFlight" />
        <MSPeaks>
          <p rt="17.370" x="317.2093" y="615582.38" v="5169364" z="1" s="M+H" />
          <p rt="17.375" x="318.2122" y="119185.84" v="1116130" z="1" s="M+H+1" />
          <p rt="17.367" x="319.2162" y="9635.60" v="89877" z="1" s="M+H+2" />
          <p rt="17.467" x="320.2223" y="685.03" v="10792" z="1" s="M+H+3" />
        </MSPeaks>
      </Spectrum>
    </Compound>
    <Compound algo="FindByMolecularFeature">
      <Location m="196.1462" rt="17.373" y="65533" v="622050" />
      <Spectrum type="MFE" cpdAlgo="FindByMolecularFeature">
        <MSDetails p="+" />
        <Device type="TimeOfFlight" />
        <MSPeaks>
          <p rt="17.374" x="197.1534" y="65532.89" v="535628" z="1" s="M+H" />
          <p rt="17.371" x="198.1569" y="8056.05" v="65655" z="1" s="M+H+1" />
          <p rt="17.367" x="199.1499" y="2969.69" v="20768" z="1" s="M+H+2" />
        </MSPeaks>
      </Spectrum>
    </Compound>
    <Compound algo="FindByMolecularFeature">
      <Location m="645.3831" rt="17.382" y="52925" v="871230" />
      <Spectrum type="MFE" cpdAlgo="FindByMolecularFeature">
        <MSDetails p="+" />
        <Device type="TimeOfFlight" />
        <MSPeaks>
          <p rt="17.382" x="646.3904" y="52925.34" v="503763" z="1" s="M+H" />
          <p rt="17.380" x="647.3939" y="28163.83" v="273266" z="1" s="M+H+1" />
          <p rt="17.384" x="648.3989" y="10021.55" v="94201" z="1" s="M+H+2" />
        </MSPeaks>
      </Spectrum>
    </Compound>
    <Compound algo="FindByMolecularFeature">
      <Location m="293.0714" rt="17.514" y="57264" v="641823" />
      <Spectrum type="MFE" cpdAlgo="FindByMolecularFeature">
        <MSDetails p="+" />
        <Device type="TimeOfFlight" />
        <MSPeaks>
          <p rt="17.514" x="294.0787" y="57264.42" v="534309" z="1" s="M+H" />
          <p rt="17.515" x="295.0823" y="9799.63" v="95231" z="1" s="M+H+1" />
          <p rt="17.502" x="296.0849" y="1779.05" v="12283" z="1" s="M+H+2" />
        </MSPeaks>
      </Spectrum>
    </Compound>
    <Compound algo="FindByMolecularFeature">
      <Location m="320.2332" rt="17.602" y="101986" v="537453" />
      <Spectrum type="MFE" cpdAlgo="FindByMolecularFeature">
        <MSDetails p="+" />
        <Device type="TimeOfFlight" />
        <MSPeaks>
          <p rt="17.602" x="321.2405" y="101986.10" v="445165" z="1" s="M+H" />
          <p rt="17.600" x="322.2440" y="21142.64" v="92288" z="1" s="M+H+1" />
        </MSPeaks>
      </Spectrum>
    </Compound>
    <Compound algo="FindByMolecularFeature">
      <Location m="613.3927" rt="17.612" y="250116" v="2038082" />
      <Spectrum type="MFE" cpdAlgo="FindByMolecularFeature">
        <MSDetails p="+" />
        <Device type="TimeOfFlight" />
        <MSPeaks>
          <p rt="17.612" x="614.4000" y="250116.33" v="1299768" z="1" s="M+H" />
          <p rt="17.612" x="615.4032" y="114365.20" v="594316" z="1" s="M+H+1" />
          <p rt="17.611" x="616.4068" y="27709.56" v="143997" z="1" s="M+H+2" />
        </MSPeaks>
      </Spectrum>
    </Compound>
    <Compound algo="FindByMolecularFeature">
      <Location m="610.4211" rt="17.669" y="134708" v="1415841" />
      <Spectrum type="MFE" cpdAlgo="FindByMolecularFeature">
        <MSDetails p="+" />
        <Device type="TimeOfFlight" />
        <MSPeaks>
          <p rt="17.668" x="611.4284" y="134707.89" v="813276" z="1" s="M+H" />
          <p rt="17.668" x="612.4289" y="60864.13" v="441171" z="1" s="M+H+1" />
          <p rt="17.679" x="613.4242" y="18875.51" v="161394" z="1" s="M+H+2" />
        </MSPeaks>
      </Spectrum>
    </Compound>
    <Compound algo="FindByMolecularFeature">
      <Location m="276.2095" rt="17.671" y="2733677" v="25104734" />
      <Spectrum type="MFE" cpdAlgo="FindByMolecularFeature">
        <MSDetails p="+" />
        <Device type="TimeOfFlight" />
        <MSPeaks>
          <p rt="17.673" x="139.1132" y="2258.65" v="9364" z="2" s="M+2H" />
          <p rt="17.672" x="277.2168" y="2733677.00" v="20838336" z="1" sat="true" s="M+H" />
          <p rt="17.672" x="278.2202" y="519149.69" v="3950325" z="1" s="M+H+1" />
          <p rt="17.652" x="279.2290" y="40307.80" v="306710" z="1" s="M+H+2" />
        </MSPeaks>
      </Spectrum>
    </Compound>
    <Compound algo="FindByMolecularFeature">
      <Location m="240.1878" rt="17.672" y="66389" v="601263" />
      <Spectrum type="MFE" cpdAlgo="FindByMolecularFeature">
        <MSDetails p="+" />
        <Device type="TimeOfFlight" />
        <MSPeaks>
          <p rt="17.672" x="241.1951" y="66389.05" v="506701" z="1" s="M+H" />
          <p rt="17.670" x="242.1986" y="12250.02" v="94561" z="1" s="M+H+1" />
        </MSPeaks>
      </Spectrum>
    </Compound>
    <Compound algo="FindByMolecularFeature">
      <Location m="294.2201" rt="17.672" y="2766579" v="26047206" />
      <Spectrum type="MFE" cpdAlgo="FindByMolecularFeature">
        <MSDetails p="+" />
        <Device type="TimeOfFlight" />
        <MSPeaks>
          <p rt="17.672" x="295.2274" y="2766578.50" v="21326150" z="1" sat="true" s="M+H" />
          <p rt="17.673" x="296.2307" y="506968.59" v="3909228" z="1" s="M+H+1" />
          <p rt="17.657" x="297.2367" y="78110.86" v="774330" z="1" s="M+H+2" />
          <p rt="17.652" x="298.2412" y="4043.80" v="37497" z="1" s="M+H+3" />
        </MSPeaks>
      </Spectrum>
    </Compound>
    <Compound algo="FindByMolecularFeature">
      <Location m="248.2141" rt="17.672" y="189909" v="1828398" />
      <Spectrum type="MFE" cpdAlgo="FindByMolecularFeature">
        <MSDetails p="+" />
        <Device type="TimeOfFlight" />
        <MSPeaks>
          <p rt="17.672" x="249.2213" y="189909.20" v="1517443" z="1" s="M+H" />
          <p rt="17.672" x="250.2246" y="37040.75" v="292076" z="1" s="M+H+1" />
          <p rt="17.682" x="251.2342" y="2133.79" v="18879" z="1" s="M+H+2" />
        </MSPeaks>
      </Spectrum>
    </Compound>
    <Compound algo="FindByMolecularFeature">
      <Location m="258.1983" rt="17.674" y="90583" v="857191" />
      <Spectrum type="MFE" cpdAlgo="FindByMolecularFeature">
        <MSDetails p="+" />
        <Device type="TimeOfFlight" />
        <MSPeaks>
          <p rt="17.673" x="259.2055" y="90582.61" v="726938" z="1" s="M+H" />
          <p rt="17.674" x="260.2090" y="17034.20" v="130253" z="1" s="M+H+1" />
        </MSPeaks>
      </Spectrum>
    </Compound>
    <Compound algo="FindByMolecularFeature">
      <Location m="316.2021" rt="17.680" y="1621003" v="18184080" />
      <Spectrum type="MFE" cpdAlgo="FindByMolecularFeature">
        <MSDetails p="+" />
        <Device type="TimeOfFlight" />
        <MSPeaks>
          <p rt="17.680" x="317.2094" y="1621002.63" v="15031765" z="1" s="M+H" />
          <p rt="17.680" x="318.2125" y="302483.72" v="2805083" z="1" s="M+H+1" />
          <p rt="17.677" x="319.2154" y="34987.87" v="319766" z="1" s="M+H+2" />
          <p rt="17.687" x="320.2165" y="3091.67" v="27467" z="1" s="M+H+3" />
        </MSPeaks>
      </Spectrum>
    </Compound>
    <Compound algo="FindByMolecularFeature">
      <Location m="643.3941" rt="17.681" y="56998" v="612367" />
      <Spectrum type="MFE" cpdAlgo="FindByMolecularFeature">
        <MSDetails p="+" />
        <Device type="TimeOfFlight" />
        <MSPeaks>
          <p rt="17.685" x="644.4014" y="5427.40" v="59668" z="1" s="M+H" />
          <p rt="17.696" x="645.4232" y="3956.13" v="43843" z="1" s="M+H+1" />
          <p rt="17.679" x="646.3912" y="56998.26" v="508856" z="1" s="M+H+2" />
        </MSPeaks>
      </Spectrum>
    </Compound>
    <Compound algo="FindByMolecularFeature">
      <Location m="560.4815" rt="17.730" y="2753039" v="28896296" />
      <Spectrum type="MFE" cpdAlgo="FindByMolecularFeature">
        <MSDetails p="+" />
        <Device type="TimeOfFlight" />
        <MSPeaks>
          <p rt="17.731" x="561.4888" y="2753038.50" v="19681832" z="1" sat="true" s="M+H" />
          <p rt="17.730" x="562.4925" y="1045881.69" v="7482491" z="1" s="M+H+1" />
          <p rt="17.731" x="563.4950" y="209976.81" v="1497050" z="1" s="M+H+2" />
          <p rt="17.729" x="564.4975" y="30035.40" v="209513" z="1" s="M+H+3" />
          <p rt="17.729" x="565.5002" y="3710.28" v="25409" z="1" s="M+H+4" />
        </MSPeaks>
      </Spectrum>
    </Compound>
    <Compound algo="FindByMolecularFeature">
      <Location m="650.4200" rt="17.737" y="137569" v="3839641" />
      <Spectrum type="MFE" cpdAlgo="FindByMolecularFeature">
        <MSDetails p="+" />
        <Device type="TimeOfFlight" />
        <MSPeaks>
          <p rt="17.739" x="651.4273" y="87978.38" v="779058" z="1" s="M+H" />
          <p rt="17.706" x="652.4305" y="34516.64" v="460824" z="1" s="M+H+1" />
          <p rt="17.741" x="653.4292" y="137568.56" v="1241909" z="1" s="M+H+2" />
          <p rt="17.741" x="654.4320" y="55697.35" v="504788" z="1" s="M+H+3" />
          <p rt="17.738" x="655.4265" y="59619.67" v="532372" z="1" s="M+H+4" />
          <p rt="17.742" x="656.4285" y="22525.95" v="198092" z="1" s="M+H+5" />
          <p rt="17.745" x="657.4278" y="13513.21" v="122597" z="1" s="M+H+6" />
        </MSPeaks>
      </Spectrum>
    </Compound>
    <Compound algo="FindByMolecularFeature">
      <Location m="262.2296" rt="17.739" y="92911" v="1276081" />
      <Spectrum type="MFE" cpdAlgo="FindByMolecularFeature">
        <MSDetails p="+" />
        <Device type="TimeOfFlight" />
        <MSPeaks>
          <p rt="17.740" x="263.2369" y="92911.45" v="940335" z="1" s="M+H" />
          <p rt="17.735" x="264.2402" y="18848.44" v="185822" z="1" s="M+H+1" />
          <p rt="17.728" x="265.2466" y="2784.52" v="20158" z="1" s="M+H+2" />
          <p rt="17.730" x="525.4665" y="6216.35" v="41952" z="1" s="2M+H" />
          <p rt="17.716" x="526.4676" y="2781.95" v="22932" z="1" s="2M+H+1" />
        </MSPeaks>
      </Spectrum>
    </Compound>
    <Compound algo="FindByMolecularFeature">
      <Location m="613.3926" rt="17.740" y="275032" v="3990152" />
      <Spectrum type="MFE" cpdAlgo="FindByMolecularFeature">
        <MSDetails p="+" />
        <Device type="TimeOfFlight" />
        <MSPeaks>
          <p rt="17.741" x="614.3999" y="275032.38" v="2558675" z="1" s="M+H" />
          <p rt="17.740" x="615.4033" y="123155.80" v="1149728" z="1" s="M+H+1" />
          <p rt="17.742" x="616.4067" y="30083.46" v="281749" z="1" s="M+H+2" />
        </MSPeaks>
      </Spectrum>
    </Compound>
    <Compound algo="FindByMolecularFeature">
      <Location m="320.2331" rt="17.746" y="131523" v="1208443" />
      <Spectrum type="MFE" cpdAlgo="FindByMolecularFeature">
        <MSDetails p="+" />
        <Device type="TimeOfFlight" />
        <MSPeaks>
          <p rt="17.746" x="321.2403" y="131523.42" v="990037" z="1" s="M+H" />
          <p rt="17.744" x="322.2438" y="25820.18" v="197529" z="1" s="M+H+1" />
          <p rt="17.732" x="323.2537" y="2452.02" v="20877" z="1" s="M+H+2" />
        </MSPeaks>
      </Spectrum>
    </Compound>
    <Compound algo="FindByMolecularFeature">
      <Location m="334.1594" rt="17.750" y="133513" v="3713012" />
      <Spectrum type="MFE" cpdAlgo="FindByMolecularFeature">
        <MSDetails p="+" />
        <Device type="TimeOfFlight" />
        <MSPeaks>
          <p rt="17.747" x="335.1667" y="68465.25" v="859836" z="1" s="M+H" />
          <p rt="17.691" x="336.1701" y="14549.70" v="272145" z="1" s="M+H+1" />
          <p rt="17.755" x="337.1677" y="133513.33" v="1684530" z="1" s="M+H+2" />
          <p rt="17.754" x="338.1706" y="27627.86" v="347422" z="1" s="M+H+3" />
          <p rt="17.754" x="339.1635" y="44508.61" v="549079" z="1" s="M+H+4" />
        </MSPeaks>
      </Spectrum>
    </Compound>
    <Compound algo="FindByMolecularFeature">
      <Location m="279.0557" rt="17.781" y="111245" v="1515778" />
      <Spectrum type="MFE" cpdAlgo="FindByMolecularFeature">
        <MSDetails p="+" />
        <Device type="TimeOfFlight" />
        <MSPeaks>
          <p rt="17.781" x="280.0630" y="111245.24" v="1270922" z="1" s="M+H" />
          <p rt="17.784" x="281.0665" y="19595.03" v="214790" z="1" s="M+H+1" />
          <p rt="17.792" x="282.0692" y="2773.80" v="30066" z="1" s="M+H+2" />
        </MSPeaks>
      </Spectrum>
    </Compound>
    <Compound algo="FindByMolecularFeature">
      <Location m="334.2508" rt="17.832" y="89223" v="1010203" />
      <Spectrum type="MFE" cpdAlgo="FindByMolecularFeature">
        <MSDetails p="+" />
        <Device type="TimeOfFlight" />
        <MSPeaks>
          <p rt="17.832" x="335.2581" y="89222.66" v="834088" z="1" s="M+H" />
          <p rt="17.832" x="336.2614" y="21817.29" v="176116" z="1" s="M+H+1" />
        </MSPeaks>
      </Spectrum>
    </Compound>
    <Compound algo="FindByMolecularFeature">
      <Location m="352.2616" rt="17.840" y="75957" v="755709" />
      <Spectrum type="MFE" cpdAlgo="FindByMolecularFeature">
        <MSDetails p="+" />
        <Device type="TimeOfFlight" />
        <MSPeaks>
          <p rt="17.840" x="353.2689" y="75956.84" v="622721" z="1" s="M+H" />
          <p rt="17.842" x="354.2723" y="15960.97" v="132988" z="1" s="M+H+1" />
        </MSPeaks>
      </Spectrum>
    </Compound>
    <Compound algo="FindByMolecularFeature">
      <Location m="354.2769" rt="17.886" y="57799" v="763803" />
      <Spectrum type="MFE" cpdAlgo="FindByMolecularFeature">
        <MSDetails p="+" />
        <Device type="TimeOfFlight" />
        <MSPeaks>
          <p rt="17.885" x="355.2842" y="57798.91" v="581122" z="1" s="M+H" />
          <p rt="17.889" x="356.2874" y="12397.17" v="127154" z="1" s="M+H+1" />
          <p rt="17.888" x="357.2833" y="4706.45" v="48799" z="1" s="M+H+2" />
          <p rt="17.891" x="358.2855" y="679.56" v="6729" z="1" s="M+H+3" />
        </MSPeaks>
      </Spectrum>
    </Compound>
    <Compound algo="FindByMolecularFeature">
      <Location m="278.1520" rt="17.945" y="83544" v="1164910" />
      <Spectrum type="MFE" cpdAlgo="FindByMolecularFeature">
        <MSDetails p="+" />
        <Device type="TimeOfFlight" />
        <MSPeaks>
          <p rt="17.944" x="279.1593" y="83544.23" v="965238" z="1" s="M+H" />
          <p rt="17.948" x="280.1625" y="14796.12" v="171562" z="1" s="M+H+1" />
          <p rt="17.951" x="281.1664" y="2540.20" v="28111" z="1" s="M+H+2" />
        </MSPeaks>
      </Spectrum>
    </Compound>
    <Compound algo="FindByMolecularFeature">
      <Location m="148.0159" rt="17.949" y="189182" v="2611705" />
      <Spectrum type="MFE" cpdAlgo="FindByMolecularFeature">
        <MSDetails p="+" />
        <Device type="TimeOfFlight" />
        <MSPeaks>
          <p rt="17.948" x="149.0232" y="189181.81" v="2391417" z="1" s="M+H" />
          <p rt="17.950" x="150.0266" y="15165.99" v="181476" z="1" s="M+H+1" />
          <p rt="17.998" x="151.0336" y="2242.02" v="38812" z="1" s="M+H+2" />
        </MSPeaks>
      </Spectrum>
    </Compound>
    <Compound algo="FindByMolecularFeature">
      <Location m="278.2252" rt="18.080" y="1197308" v="11312626" />
      <Spectrum type="MFE" cpdAlgo="FindByMolecularFeature">
        <MSDetails p="+" />
        <Device type="TimeOfFlight" />
        <MSPeaks>
          <p rt="18.081" x="279.2324" y="1197308.00" v="9441348" z="1" s="M+H" />
          <p rt="18.075" x="280.2355" y="246882.11" v="1786723" z="1" s="M+H+1" />
          <p rt="18.086" x="281.2423" y="14251.53" v="84555" z="1" s="M+H+2" />
        </MSPeaks>
      </Spectrum>
    </Compound>
    <Compound algo="FindByMolecularFeature">
      <Location m="382.1971" rt="18.106" y="150169" v="1554649" />
      <Spectrum type="MFE" cpdAlgo="FindByMolecularFeature">
        <MSDetails p="+" />
        <Device type="TimeOfFlight" />
        <MSPeaks>
          <p rt="18.106" x="383.2044" y="150168.67" v="1229854" z="1" s="M+H" />
          <p rt="18.106" x="384.2075" y="31420.15" v="264429" z="1" s="M+H+1" />
          <p rt="18.107" x="385.2099" y="5995.26" v="49595" z="1" s="M+H+2" />
          <p rt="18.141" x="386.2063" y="1132.99" v="10771" z="1" s="M+H+3" />
        </MSPeaks>
      </Spectrum>
    </Compound>
    <Compound algo="FindByMolecularFeature">
      <Location m="360.2150" rt="18.110" y="118719" v="1307483" />
      <Spectrum type="MFE" cpdAlgo="FindByMolecularFeature">
        <MSDetails p="+" />
        <Device type="TimeOfFlight" />
        <MSPeaks>
          <p rt="18.110" x="361.2223" y="118718.70" v="1067967" z="1" s="M+H" />
          <p rt="18.111" x="362.2258" y="24100.28" v="206898" z="1" s="M+H+1" />
          <p rt="18.111" x="363.2285" y="3821.76" v="28454" z="1" s="M+H+2" />
          <p rt="18.086" x="364.2292" y="559.39" v="4165" z="1" s="M+H+3" />
        </MSPeaks>
      </Spectrum>
    </Compound>
    <Compound algo="FindByMolecularFeature">
      <Location m="394.2698" rt="18.125" y="137952" v="1436745" />
      <Spectrum type="MFE" cpdAlgo="FindByMolecularFeature">
        <MSDetails p="+" />
        <Device type="TimeOfFlight" />
        <MSPeaks>
          <p rt="18.125" x="395.2770" y="137952.00" v="1138034" z="1" s="M+H" />
          <p rt="18.124" x="396.2806" y="30837.67" v="250587" z="1" s="M+H+1" />
          <p rt="18.114" x="397.2909" y="6649.49" v="48125" z="1" s="M+H+2" />
        </MSPeaks>
      </Spectrum>
    </Compound>
    <Compound algo="FindByMolecularFeature">
      <Location m="354.2773" rt="18.126" y="194939" v="2100779" />
      <Spectrum type="MFE" cpdAlgo="FindByMolecularFeature">
        <MSDetails p="+" />
        <Device type="TimeOfFlight" />
        <MSPeaks>
          <p rt="18.127" x="355.2846" y="194939.34" v="1683571" z="1" s="M+H" />
          <p rt="18.123" x="356.2877" y="43012.79" v="345568" z="1" s="M+H+1" />
          <p rt="18.132" x="357.2902" y="7254.15" v="63350" z="1" s="M+H+2" />
          <p rt="18.108" x="358.2933" y="717.34" v="8290" z="1" s="M+H+3" />
        </MSPeaks>
      </Spectrum>
    </Compound>
    <Compound algo="FindByMolecularFeature">
      <Location m="250.2296" rt="18.138" y="156240" v="2192365" />
      <Spectrum type="MFE" cpdAlgo="FindByMolecularFeature">
        <MSDetails p="+" />
        <Device type="TimeOfFlight" />
        <MSPeaks>
          <p rt="18.138" x="251.2369" y="156240.22" v="1866650" z="1" s="M+H" />
          <p rt="18.140" x="252.2401" y="27347.09" v="325715" z="1" s="M+H+1" />
        </MSPeaks>
      </Spectrum>
    </Compound>
    <Compound algo="FindByMolecularFeature">
      <Location m="318.2176" rt="18.221" y="458132" v="4601838" />
      <Spectrum type="MFE" cpdAlgo="FindByMolecularFeature">
        <MSDetails p="+" />
        <Device type="TimeOfFlight" />
        <MSPeaks>
          <p rt="18.221" x="319.2249" y="458132.34" v="3783872" z="1" s="M+H" />
          <p rt="18.221" x="320.2279" y="92581.79" v="764664" z="1" s="M+H+1" />
          <p rt="18.217" x="321.2330" y="5267.27" v="48786" z="1" s="M+H+2" />
          <p rt="18.196" x="322.2402" y="453.20" v="4515" z="1" s="M+H+3" />
        </MSPeaks>
      </Spectrum>
    </Compound>
    <Compound algo="FindByMolecularFeature">
      <Location m="168.1151" rt="18.225" y="233598" v="2033028" />
      <Spectrum type="MFE" cpdAlgo="FindByMolecularFeature">
        <MSDetails p="+" />
        <Device type="TimeOfFlight" />
        <MSPeaks>
          <p rt="18.226" x="169.1224" y="233598.13" v="1815577" z="1" s="M+H" />
          <p rt="18.225" x="170.1257" y="26015.31" v="198702" z="1" s="M+H+1" />
          <p rt="18.220" x="171.1260" y="2688.10" v="18748" z="1" s="M+H+2" />
        </MSPeaks>
      </Spectrum>
    </Compound>
    <Compound algo="FindByMolecularFeature">
      <Location m="395.1553" rt="18.226" y="81332" v="859197" />
      <Spectrum type="MFE" cpdAlgo="FindByMolecularFeature">
        <MSDetails p="+" />
        <Device type="TimeOfFlight" />
        <MSPeaks>
          <p rt="18.225" x="396.1625" y="81332.41" v="709819" z="1" s="M+H" />
          <p rt="18.229" x="397.1653" y="17920.78" v="149378" z="1" s="M+H+1" />
        </MSPeaks>
      </Spectrum>
    </Compound>
    <Compound algo="FindByMolecularFeature">
      <Location m="296.2359" rt="18.230" y="949383" v="9604069" />
      <Spectrum type="MFE" cpdAlgo="FindByMolecularFeature">
        <MSDetails p="+" />
        <Device type="TimeOfFlight" />
        <MSPeaks>
          <p rt="18.230" x="297.2432" y="949382.50" v="7686974" z="1" s="M+H" />
          <p rt="18.230" x="298.2461" y="200968.73" v="1627213" z="1" s="M+H+1" />
          <p rt="18.229" x="299.2493" y="26163.31" v="220020" z="1" s="M+H+2" />
          <p rt="18.228" x="300.2522" y="3036.63" v="25496" z="1" s="M+H+3" />
          <p rt="18.252" x="593.4763" y="2826.01" v="17012" z="1" s="2M+H" />
          <p rt="18.261" x="594.4793" y="1294.51" v="5171" z="1" s="2M+H+1" />
        </MSPeaks>
      </Spectrum>
    </Compound>
    <Compound algo="FindByMolecularFeature">
      <Location m="278.2251" rt="18.230" y="1565931" v="16065952" />
      <Spectrum type="MFE" cpdAlgo="FindByMolecularFeature">
        <MSDetails p="+" />
        <Device type="TimeOfFlight" />
        <MSPeaks>
          <p rt="18.231" x="279.2324" y="1565931.25" v="13040727" z="1" s="M+H" />
          <p rt="18.230" x="280.2356" y="320108.66" v="2818525" z="1" s="M+H+1" />
          <p rt="18.228" x="281.2410" y="20515.81" v="184952" z="1" s="M+H+2" />
          <p rt="18.187" x="282.2475" y="1496.91" v="21748" z="1" s="M+H+3" />
        </MSPeaks>
      </Spectrum>
    </Compound>
    <Compound algo="FindByMolecularFeature">
      <Location m="176.0838" rt="18.299" y="63450" v="521257" />
      <Spectrum type="MFE" cpdAlgo="FindByMolecularFeature">
        <MSDetails p="+" />
        <Device type="TimeOfFlight" />
        <MSPeaks>
          <p rt="18.298" x="177.0910" y="63450.41" v="459005" z="1" s="M+H" />
          <p rt="18.302" x="178.0943" y="8574.01" v="62253" z="1" s="M+H+1" />
        </MSPeaks>
      </Spectrum>
    </Compound>
    <Compound algo="FindByMolecularFeature">
      <Location m="227.2253" rt="18.305" y="464768" v="4692225" />
      <Spectrum type="MFE" cpdAlgo="FindByMolecularFeature">
        <MSDetails p="+" />
        <Device type="TimeOfFlight" />
        <MSPeaks>
          <p rt="18.306" x="228.2326" y="464767.59" v="4012445" z="1" s="M+H" />
          <p rt="18.305" x="229.2356" y="72099.42" v="620063" z="1" s="M+H+1" />
          <p rt="18.299" x="230.2426" y="5139.59" v="59717" z="1" s="M+H+2" />
        </MSPeaks>
      </Spectrum>
    </Compound>
    <Compound algo="FindByMolecularFeature">
      <Location m="394.2701" rt="18.326" y="107800" v="1037815" />
      <Spectrum type="MFE" cpdAlgo="FindByMolecularFeature">
        <MSDetails p="+" />
        <Device type="TimeOfFlight" />
        <MSPeaks>
          <p rt="18.327" x="395.2773" y="107799.73" v="857988" z="1" s="M+H" />
          <p rt="18.323" x="396.2807" y="25445.01" v="179827" z="1" s="M+H+1" />
        </MSPeaks>
      </Spectrum>
    </Compound>
    <Compound algo="FindByMolecularFeature">
      <Location m="354.2772" rt="18.328" y="109654" v="1104295" />
      <Spectrum type="MFE" cpdAlgo="FindByMolecularFeature">
        <MSDetails p="+" />
        <Device type="TimeOfFlight" />
        <MSPeaks>
          <p rt="18.329" x="355.2845" y="109653.72" v="840321" z="1" s="M+H" />
          <p rt="18.324" x="356.2875" y="26747.28" v="228355" z="1" s="M+H+1" />
          <p rt="18.324" x="357.2879" y="4322.52" v="32375" z="1" s="M+H+2" />
          <p rt="18.325" x="358.2911" y="459.23" v="3244" z="1" s="M+H+3" />
        </MSPeaks>
      </Spectrum>
    </Compound>
    <Compound algo="FindByMolecularFeature">
      <Location m="182.1311" rt="18.428" y="3420661" v="28265212" />
      <Spectrum type="MFE" cpdAlgo="FindByMolecularFeature">
        <MSDetails p="+" />
        <Device type="TimeOfFlight" />
        <MSPeaks>
          <p rt="18.428" x="183.1384" y="3420660.75" v="25110558" z="1" sat="true" s="M+H" />
          <p rt="18.428" x="184.1417" y="395620.28" v="2898442" z="1" s="M+H+1" />
          <p rt="18.428" x="185.1440" y="32355.49" v="238268" z="1" s="M+H+2" />
          <p rt="18.422" x="186.1462" y="2529.13" v="17943" z="1" s="M+H+3" />
        </MSPeaks>
      </Spectrum>
    </Compound>
    <Compound algo="FindByMolecularFeature">
      <Location m="168.1513" rt="18.428" y="69338" v="582895" />
      <Spectrum type="MFE" cpdAlgo="FindByMolecularFeature">
        <MSDetails p="+" />
        <Device type="TimeOfFlight" />
        <MSPeaks>
          <p rt="18.427" x="169.1586" y="69337.86" v="511513" z="1" s="M+H" />
          <p rt="18.430" x="170.1620" y="9433.32" v="71382" z="1" s="M+H+1" />
        </MSPeaks>
      </Spectrum>
    </Compound>
    <Compound algo="FindByMolecularFeature">
      <Location m="250.2301" rt="18.455" y="2651093" v="36010880" />
      <Spectrum type="MFE" cpdAlgo="FindByMolecularFeature">
        <MSDetails p="+" />
        <Device type="TimeOfFlight" />
        <MSPeaks>
          <p rt="18.456" x="251.2374" y="2651092.50" v="30088596" z="1" sat="true" s="M+H" />
          <p rt="18.455" x="252.2407" y="472176.75" v="5348333" z="1" s="M+H+1" />
          <p rt="18.454" x="253.2437" y="47158.86" v="534409" z="1" s="M+H+2" />
          <p rt="18.456" x="254.2470" y="3332.12" v="39543" z="1" s="M+H+3" />
        </MSPeaks>
      </Spectrum>
    </Compound>
    <Compound algo="FindByMolecularFeature">
      <Location m="296.2358" rt="18.486" y="5132071" v="80580488" />
      <Spectrum type="MFE" cpdAlgo="FindByMolecularFeature">
        <MSDetails p="+" />
        <Device type="TimeOfFlight" />
        <MSPeaks>
          <p rt="18.486" x="297.2430" y="5132071.00" v="65853532" z="1" sat="true" s="M+H" />
          <p rt="18.486" x="298.2466" y="1004072.56" v="12967738" z="1" s="M+H+1" />
          <p rt="18.485" x="299.2490" y="124557.91" v="1585174" z="1" s="M+H+2" />
          <p rt="18.489" x="300.2517" y="12591.23" v="157217" z="1" s="M+H+3" />
          <p rt="18.463" x="301.2541" y="1158.29" v="16826" z="1" s="M+H+4" />
        </MSPeaks>
      </Spectrum>
    </Compound>
    <Compound algo="FindByMolecularFeature">
      <Location m="630.4178" rt="18.490" y="81284" v="2107110" />
      <Spectrum type="MFE" cpdAlgo="FindByMolecularFeature">
        <MSDetails p="+" />
        <Device type="TimeOfFlight" />
        <MSPeaks>
          <p rt="18.499" x="316.2165" y="39534.84" v="419407" z="2" s="M+2H" />
          <p rt="18.505" x="316.7181" y="16434.05" v="173069" z="2" s="M+2H+1" />
          <p rt="18.494" x="317.2134" y="4867.32" v="48422" z="2" s="M+2H+2" />
          <p rt="18.508" x="317.7211" y="392.53" v="3905" z="2" s="M+2H+3" />
          <p rt="18.487" x="631.4248" y="81283.73" v="977810" z="1" s="M+H" />
          <p rt="18.486" x="632.4280" y="32516.55" v="393322" z="1" s="M+H+1" />
          <p rt="18.484" x="633.4305" y="7544.51" v="91175" z="1" s="M+H+2" />
        </MSPeaks>
      </Spectrum>
    </Compound>
    <Compound algo="FindByMolecularFeature">
      <Location m="743.3118" rt="18.493" y="55107" v="868134" />
      <Spectrum type="MFE" cpdAlgo="FindByMolecularFeature">
        <MSDetails p="+" />
        <Device type="TimeOfFlight" />
        <MSPeaks>
          <p rt="18.489" x="744.3190" y="6482.89" v="85941" z="1" s="M+H" />
          <p rt="18.496" x="745.3216" y="3424.16" v="45459" z="1" s="M+H+1" />
          <p rt="18.494" x="746.3147" y="55107.35" v="736734" z="1" s="M+H+2" />
        </MSPeaks>
      </Spectrum>
    </Compound>
    <Compound algo="FindByMolecularFeature">
      <Location m="645.3830" rt="18.494" y="406810" v="8097224" />
      <Spectrum type="MFE" cpdAlgo="FindByMolecularFeature">
        <MSDetails p="+" />
        <Device type="TimeOfFlight" />
        <MSPeaks>
          <p rt="18.494" x="646.3903" y="406810.09" v="4435373" z="1" s="M+H" />
          <p rt="18.494" x="647.3949" y="258816.36" v="2824510" z="1" s="M+H+1" />
          <p rt="18.494" x="648.3983" y="76300.86" v="837341" z="1" s="M+H+2" />
        </MSPeaks>
      </Spectrum>
    </Compound>
    <Compound algo="FindByMolecularFeature">
      <Location m="648.3908" rt="18.496" y="230167" v="4445382" />
      <Spectrum type="MFE" cpdAlgo="FindByMolecularFeature">
        <MSDetails p="+" />
        <Device type="TimeOfFlight" />
        <MSPeaks>
          <p rt="18.496" x="649.3981" y="230166.73" v="2501520" z="1" s="M+H" />
          <p rt="18.495" x="650.4012" y="88878.65" v="966409" z="1" s="M+H+1" />
          <p rt="18.495" x="651.3957" y="90492.88" v="977452" z="1" s="M+H+2" />
        </MSPeaks>
      </Spectrum>
    </Compound>
    <Compound algo="FindByMolecularFeature">
      <Location m="391.1812" rt="18.496" y="164056" v="4653377" />
      <Spectrum type="MFE" cpdAlgo="FindByMolecularFeature">
        <MSDetails p="+" />
        <Device type="TimeOfFlight" />
        <MSPeaks>
          <p rt="18.462" x="196.5983" y="10488.24" v="125584" z="2" s="M+2H" />
          <p rt="18.431" x="197.0973" y="5167.16" v="38044" z="2" s="M+2H+1" />
          <p rt="18.438" x="197.5983" y="6641.01" v="71768" z="2" s="M+2H+2" />
          <p rt="18.420" x="198.0985" y="1439.44" v="20579" z="2" s="M+2H+3" />
          <p rt="18.430" x="198.5966" y="2153.32" v="20891" z="2" s="M+2H+4" />
          <p rt="18.494" x="392.1884" y="72080.67" v="1077849" z="1" s="M+H" />
          <p rt="18.491" x="393.1915" y="14940.31" v="221915" z="1" s="M+H+1" />
          <p rt="18.506" x="394.1889" y="164056.34" v="2451203" z="1" s="M+H+2" />
          <p rt="18.504" x="395.1918" y="41462.89" v="625543" z="1" s="M+H+3" />
        </MSPeaks>
      </Spectrum>
    </Compound>
    <Compound algo="FindByMolecularFeature">
      <Location m="926.6522" rt="18.497" y="52222" v="959061" />
      <Spectrum type="MFE" cpdAlgo="FindByMolecularFeature">
        <MSDetails p="+" />
        <Device type="TimeOfFlight" />
        <MSPeaks>
          <p rt="18.497" x="927.6595" y="52221.58" v="520352" z="1" s="M+H" />
          <p rt="18.496" x="928.6628" y="31253.38" v="311228" z="1" s="M+H+1" />
          <p rt="18.496" x="929.6656" y="10335.31" v="102825" z="1" s="M+H+2" />
          <p rt="18.499" x="930.6675" y="2508.17" v="24657" z="1" s="M+H+3" />
        </MSPeaks>
      </Spectrum>
    </Compound>
    <Compound algo="FindByMolecularFeature">
      <Location m="395.1568" rt="18.499" y="209160" v="4034629" />
      <Spectrum type="MFE" cpdAlgo="FindByMolecularFeature">
        <MSDetails p="+" />
        <Device type="TimeOfFlight" />
        <MSPeaks>
          <p rt="18.500" x="396.1640" y="209159.94" v="3298358" z="1" s="M+H" />
          <p rt="18.497" x="397.1667" y="46684.03" v="736272" z="1" s="M+H+1" />
        </MSPeaks>
      </Spectrum>
    </Compound>
    <Compound algo="FindByMolecularFeature">
      <Location m="302.2435" rt="18.507" y="65494" v="972308" />
      <Spectrum type="MFE" cpdAlgo="FindByMolecularFeature">
        <MSDetails p="+" />
        <Device type="TimeOfFlight" />
        <MSPeaks>
          <p rt="18.508" x="303.2508" y="65494.29" v="822697" z="1" s="M+H" />
          <p rt="18.504" x="304.2542" y="11918.21" v="149611" z="1" s="M+H+1" />
        </MSPeaks>
      </Spectrum>
    </Compound>
    <Compound algo="FindByMolecularFeature">
      <Location m="318.2178" rt="18.515" y="2888142" v="42572120" />
      <Spectrum type="MFE" cpdAlgo="FindByMolecularFeature">
        <MSDetails p="+" />
        <Device type="TimeOfFlight" />
        <MSPeaks>
          <p rt="18.515" x="319.2251" y="2888141.50" v="34537680" z="1" sat="true" s="M+H" />
          <p rt="18.514" x="320.2284" y="562977.00" v="6724175" z="1" s="M+H+1" />
          <p rt="18.515" x="321.2310" y="59906.37" v="706696" z="1" s="M+H+2" />
          <p rt="18.513" x="322.2341" y="5288.09" v="62240" z="1" s="M+H+3" />
          <p rt="18.510" x="637.4408" y="14393.73" v="175921" z="1" s="2M+H" />
          <p rt="18.519" x="638.4476" y="6096.42" v="79658" z="1" s="2M+H+1" />
          <p rt="18.444" x="639.4414" y="1436.39" v="15084" z="1" s="2M+H+2" />
        </MSPeaks>
      </Spectrum>
    </Compound>
    <Compound algo="FindByMolecularFeature">
      <Location m="334.1908" rt="18.523" y="101334" v="1609091" />
      <Spectrum type="MFE" cpdAlgo="FindByMolecularFeature">
        <MSDetails p="+" />
        <Device type="TimeOfFlight" />
        <MSPeaks>
          <p rt="18.523" x="335.1980" y="101334.05" v="1247011" z="1" s="M+H" />
          <p rt="18.523" x="336.2015" y="19281.40" v="235871" z="1" s="M+H+1" />
          <p rt="18.524" x="337.1988" y="9027.30" v="117374" z="1" s="M+H+2" />
          <p rt="18.500" x="338.2010" y="728.98" v="8836" z="1" s="M+H+3" />
        </MSPeaks>
      </Spectrum>
    </Compound>
    <Compound algo="FindByMolecularFeature">
      <Location m="232.2193" rt="18.531" y="420780" v="4680827" />
      <Spectrum type="MFE" cpdAlgo="FindByMolecularFeature">
        <MSDetails p="+" />
        <Device type="TimeOfFlight" />
        <MSPeaks>
          <p rt="18.531" x="233.2265" y="420780.00" v="3877318" z="1" s="M+H" />
          <p rt="18.530" x="234.2297" y="78244.64" v="723956" z="1" s="M+H+1" />
          <p rt="18.534" x="235.2353" y="8233.63" v="77584" z="1" s="M+H+2" />
          <p rt="18.549" x="236.2418" y="219.30" v="1968" z="1" s="M+H+3" />
        </MSPeaks>
      </Spectrum>
    </Compound>
    <Compound algo="FindByMolecularFeature">
      <Location m="278.2252" rt="18.533" y="8176626" v="99952176" />
      <Spectrum type="MFE" cpdAlgo="FindByMolecularFeature">
        <MSDetails p="+" />
        <Device type="TimeOfFlight" />
        <MSPeaks>
          <p rt="18.534" x="279.2325" y="8176626.00" v="80903864" z="1" sat="true" s="M+H" />
          <p rt="18.531" x="280.2359" y="1644856.13" v="17343676" z="1" s="M+H+1" />
          <p rt="18.532" x="281.2388" y="133110.30" v="1587442" z="1" s="M+H+2" />
          <p rt="18.531" x="282.2419" y="8988.43" v="117197" z="1" s="M+H+3" />
        </MSPeaks>
      </Spectrum>
    </Compound>
    <Compound algo="FindByMolecularFeature">
      <Location m="260.2146" rt="18.533" y="747373" v="7926102" />
      <Spectrum type="MFE" cpdAlgo="FindByMolecularFeature">
        <MSDetails p="+" />
        <Device type="TimeOfFlight" />
        <MSPeaks>
          <p rt="18.534" x="261.2218" y="747373.31" v="6639489" z="1" s="M+H" />
          <p rt="18.534" x="262.2247" y="139641.80" v="1198818" z="1" s="M+H+1" />
          <p rt="18.523" x="263.2318" y="16010.39" v="87794" z="1" s="M+H+2" />
        </MSPeaks>
      </Spectrum>
    </Compound>
    <Compound algo="FindByMolecularFeature">
      <Location m="134.1095" rt="18.534" y="88280" v="839158" />
      <Spectrum type="MFE" cpdAlgo="FindByMolecularFeature">
        <MSDetails p="+" />
        <Device type="TimeOfFlight" />
        <MSPeaks>
          <p rt="18.534" x="135.1168" y="88279.99" v="772605" z="1" s="M+H" />
          <p rt="18.539" x="136.1196" y="8483.17" v="66553" z="1" s="M+H+1" />
        </MSPeaks>
      </Spectrum>
    </Compound>
    <Compound algo="FindByMolecularFeature">
      <Location m="242.2037" rt="18.535" y="205465" v="2098084" />
      <Spectrum type="MFE" cpdAlgo="FindByMolecularFeature">
        <MSDetails p="+" />
        <Device type="TimeOfFlight" />
        <MSPeaks>
          <p rt="18.535" x="243.2109" y="205464.81" v="1761506" z="1" s="M+H" />
          <p rt="18.534" x="244.2142" y="40120.51" v="336578" z="1" s="M+H+1" />
        </MSPeaks>
      </Spectrum>
    </Compound>
    <Compound algo="FindByMolecularFeature">
      <Location m="152.1200" rt="18.535" y="56253" v="517142" />
      <Spectrum type="MFE" cpdAlgo="FindByMolecularFeature">
        <MSDetails p="+" />
        <Device type="TimeOfFlight" />
        <MSPeaks>
          <p rt="18.534" x="153.1273" y="56253.00" v="466659" z="1" s="M+H" />
          <p rt="18.542" x="154.1305" y="7069.35" v="50483" z="1" s="M+H+1" />
        </MSPeaks>
      </Spectrum>
    </Compound>
    <Compound algo="FindByMolecularFeature">
      <Location m="340.2035" rt="18.645" y="57730" v="586543" />
      <Spectrum type="MFE" cpdAlgo="FindByMolecularFeature">
        <MSDetails p="+" />
        <Device type="TimeOfFlight" />
        <MSPeaks>
          <p rt="18.644" x="341.2108" y="57730.50" v="439113" z="1" s="M+H" />
          <p rt="18.645" x="342.2142" y="13161.00" v="130886" z="1" s="M+H+1" />
          <p rt="18.647" x="343.2186" y="2704.81" v="16544" z="1" s="M+H+2" />
        </MSPeaks>
      </Spectrum>
    </Compound>
    <Compound algo="FindByMolecularFeature">
      <Location m="352.2616" rt="18.664" y="113107" v="1015771" />
      <Spectrum type="MFE" cpdAlgo="FindByMolecularFeature">
        <MSDetails p="+" />
        <Device type="TimeOfFlight" />
        <MSPeaks>
          <p rt="18.664" x="353.2689" y="113106.90" v="838893" z="1" s="M+H" />
          <p rt="18.662" x="354.2722" y="24205.43" v="176879" z="1" s="M+H+1" />
        </MSPeaks>
      </Spectrum>
    </Compound>
    <Compound algo="FindByMolecularFeature">
      <Location m="327.2566" rt="18.675" y="88044" v="995935" />
      <Spectrum type="MFE" cpdAlgo="FindByMolecularFeature">
        <MSDetails p="+" />
        <Device type="TimeOfFlight" />
        <MSPeaks>
          <p rt="18.675" x="328.2639" y="88044.38" v="773544" z="1" s="M+H" />
          <p rt="18.671" x="329.2669" y="22486.26" v="196970" z="1" s="M+H+1" />
          <p rt="18.689" x="330.2703" y="2939.27" v="25421" z="1" s="M+H+2" />
        </MSPeaks>
      </Spectrum>
    </Compound>
    <Compound algo="FindByMolecularFeature">
      <Location m="282.2557" rt="18.758" y="51429" v="451240" />
      <Spectrum type="MFE" cpdAlgo="FindByMolecularFeature">
        <MSDetails p="+" />
        <Device type="TimeOfFlight" />
        <MSPeaks>
          <p rt="18.758" x="283.2629" y="51428.73" v="353356" z="1" s="M+H" />
          <p rt="18.758" x="284.2665" y="11715.20" v="82344" z="1" s="M+H+1" />
          <p rt="18.761" x="285.2684" y="2191.95" v="15540" z="1" s="M+H+2" />
        </MSPeaks>
      </Spectrum>
    </Compound>
    <Compound algo="FindByMolecularFeature">
      <Location m="323.2828" rt="18.791" y="316762" v="3189684" />
      <Spectrum type="MFE" cpdAlgo="FindByMolecularFeature">
        <MSDetails p="+" />
        <Device type="TimeOfFlight" />
        <MSPeaks>
          <p rt="18.791" x="324.2901" y="316761.75" v="2527080" z="1" s="M+H" />
          <p rt="18.790" x="325.2932" y="74038.26" v="587786" z="1" s="M+H+1" />
          <p rt="18.794" x="326.2961" y="9672.39" v="74818" z="1" s="M+H+2" />
        </MSPeaks>
      </Spectrum>
    </Compound>
    <Compound algo="FindByMolecularFeature">
      <Location m="260.2142" rt="18.820" y="205911" v="1441910" />
      <Spectrum type="MFE" cpdAlgo="FindByMolecularFeature">
        <MSDetails p="+" />
        <Device type="TimeOfFlight" />
        <MSPeaks>
          <p rt="18.819" x="261.2215" y="205910.95" v="1201396" z="1" s="M+H" />
          <p rt="18.824" x="262.2247" y="37576.63" v="240514" z="1" s="M+H+1" />
        </MSPeaks>
      </Spectrum>
    </Compound>
    <Compound algo="FindByMolecularFeature">
      <Location m="395.1558" rt="18.829" y="69905" v="640772" />
      <Spectrum type="MFE" cpdAlgo="FindByMolecularFeature">
        <MSDetails p="+" />
        <Device type="TimeOfFlight" />
        <MSPeaks>
          <p rt="18.830" x="396.1631" y="69905.22" v="526831" z="1" s="M+H" />
          <p rt="18.826" x="397.1643" y="16013.78" v="113941" z="1" s="M+H+1" />
        </MSPeaks>
      </Spectrum>
    </Compound>
    <Compound algo="FindByMolecularFeature">
      <Location m="278.2252" rt="18.830" y="545607" v="5264537" />
      <Spectrum type="MFE" cpdAlgo="FindByMolecularFeature">
        <MSDetails p="+" />
        <Device type="TimeOfFlight" />
        <MSPeaks>
          <p rt="18.830" x="279.2325" y="545607.00" v="4295058" z="1" s="M+H" />
          <p rt="18.831" x="280.2354" y="119258.48" v="942808" z="1" s="M+H+1" />
          <p rt="18.818" x="281.2415" y="5264.36" v="26671" z="1" s="M+H+2" />
        </MSPeaks>
      </Spectrum>
    </Compound>
    <Compound algo="FindByMolecularFeature">
      <Location m="296.2358" rt="18.832" y="547676" v="5377946" />
      <Spectrum type="MFE" cpdAlgo="FindByMolecularFeature">
        <MSDetails p="+" />
        <Device type="TimeOfFlight" />
        <MSPeaks>
          <p rt="18.832" x="297.2431" y="547676.13" v="4377017" z="1" s="M+H" />
          <p rt="18.832" x="298.2460" y="113818.42" v="910964" z="1" s="M+H+1" />
          <p rt="18.827" x="299.2491" y="12533.08" v="81459" z="1" s="M+H+2" />
          <p rt="18.819" x="300.2513" y="1374.97" v="8507" z="1" s="M+H+3" />
        </MSPeaks>
      </Spectrum>
    </Compound>
    <Compound algo="FindByMolecularFeature">
      <Location m="391.1812" rt="18.832" y="51339" v="702759" />
      <Spectrum type="MFE" cpdAlgo="FindByMolecularFeature">
        <MSDetails p="+" />
        <Device type="TimeOfFlight" />
        <MSPeaks>
          <p rt="18.829" x="196.5986" y="2030.21" v="11825" z="2" s="M+2H" />
          <p rt="18.828" x="392.1884" y="20065.38" v="157301" z="1" s="M+H" />
          <p rt="18.826" x="393.1928" y="4282.83" v="32434" z="1" s="M+H+1" />
          <p rt="18.834" x="394.1888" y="51339.02" v="400366" z="1" s="M+H+2" />
          <p rt="18.833" x="395.1948" y="13314.51" v="100832" z="1" s="M+H+3" />
        </MSPeaks>
      </Spectrum>
    </Compound>
    <Compound algo="FindByMolecularFeature">
      <Location m="232.2192" rt="18.832" y="261844" v="2569421" />
      <Spectrum type="MFE" cpdAlgo="FindByMolecularFeature">
        <MSDetails p="+" />
        <Device type="TimeOfFlight" />
        <MSPeaks>
          <p rt="18.832" x="233.2264" y="261844.33" v="2128766" z="1" s="M+H" />
          <p rt="18.833" x="234.2296" y="48978.44" v="398429" z="1" s="M+H+1" />
          <p rt="18.829" x="235.2346" y="5304.31" v="42226" z="1" s="M+H+2" />
        </MSPeaks>
      </Spectrum>
    </Compound>
    <Compound algo="FindByMolecularFeature">
      <Location m="318.2176" rt="18.839" y="387416" v="4330216" />
      <Spectrum type="MFE" cpdAlgo="FindByMolecularFeature">
        <MSDetails p="+" />
        <Device type="TimeOfFlight" />
        <MSPeaks>
          <p rt="18.840" x="319.2249" y="387416.25" v="3549082" z="1" s="M+H" />
          <p rt="18.835" x="320.2279" y="78064.37" v="716515" z="1" s="M+H+1" />
          <p rt="18.832" x="321.2323" y="6738.83" v="58720" z="1" s="M+H+2" />
          <p rt="18.829" x="322.2363" y="577.25" v="5899" z="1" s="M+H+3" />
        </MSPeaks>
      </Spectrum>
    </Compound>
    <Compound algo="FindByMolecularFeature">
      <Location m="242.2035" rt="18.845" y="63574" v="820565" />
      <Spectrum type="MFE" cpdAlgo="FindByMolecularFeature">
        <MSDetails p="+" />
        <Device type="TimeOfFlight" />
        <MSPeaks>
          <p rt="18.845" x="243.2108" y="63573.63" v="689345" z="1" s="M+H" />
          <p rt="18.849" x="244.2143" y="12032.81" v="131220" z="1" s="M+H+1" />
        </MSPeaks>
      </Spectrum>
    </Compound>
    <Compound algo="FindByMolecularFeature">
      <Location m="599.4612" rt="18.846" y="65887" v="1363566" />
      <Spectrum type="MFE" cpdAlgo="FindByMolecularFeature">
        <MSDetails p="+" />
        <Device type="TimeOfFlight" />
        <MSPeaks>
          <p rt="18.847" x="600.4684" y="65886.94" v="965581" z="1" s="M+H" />
          <p rt="18.844" x="601.4714" y="22469.28" v="328011" z="1" s="M+H+1" />
          <p rt="18.843" x="602.4707" y="5485.96" v="69975" z="1" s="M+H+2" />
        </MSPeaks>
      </Spectrum>
    </Compound>
    <Compound algo="FindByMolecularFeature">
      <Location m="555.4348" rt="18.929" y="88100" v="1881056" />
      <Spectrum type="MFE" cpdAlgo="FindByMolecularFeature">
        <MSDetails p="+" />
        <Device type="TimeOfFlight" />
        <MSPeaks>
          <p rt="18.928" x="556.4420" y="88100.48" v="1295025" z="1" s="M+H" />
          <p rt="18.929" x="557.4452" y="28381.23" v="472272" z="1" s="M+H+1" />
          <p rt="18.932" x="558.4465" y="7343.07" v="105667" z="1" s="M+H+2" />
          <p rt="18.953" x="559.4477" y="567.87" v="8092" z="1" s="M+H+3" />
        </MSPeaks>
      </Spectrum>
    </Compound>
    <Compound algo="FindByMolecularFeature">
      <Location m="260.2141" rt="18.960" y="158853" v="1675034" />
      <Spectrum type="MFE" cpdAlgo="FindByMolecularFeature">
        <MSDetails p="+" />
        <Device type="TimeOfFlight" />
        <MSPeaks>
          <p rt="18.959" x="261.2214" y="158852.55" v="1435855" z="1" s="M+H" />
          <p rt="18.963" x="262.2246" y="28424.54" v="239178" z="1" s="M+H+1" />
        </MSPeaks>
      </Spectrum>
    </Compound>
    <Compound algo="FindByMolecularFeature">
      <Location m="506.3608" rt="18.965" y="87454" v="1249474" />
      <Spectrum type="MFE" cpdAlgo="FindByMolecularFeature">
        <MSDetails p="+" />
        <Device type="TimeOfFlight" />
        <MSPeaks>
          <p rt="18.965" x="507.3681" y="87453.54" v="944130" z="1" s="M+H" />
          <p rt="18.965" x="508.3716" y="28943.59" v="305344" z="1" s="M+H+1" />
        </MSPeaks>
      </Spectrum>
    </Compound>
    <Compound algo="FindByMolecularFeature">
      <Location m="564.3641" rt="18.970" y="70980" v="878842" />
      <Spectrum type="MFE" cpdAlgo="FindByMolecularFeature">
        <MSDetails p="+" />
        <Device type="TimeOfFlight" />
        <MSPeaks>
          <p rt="18.970" x="565.3714" y="70979.80" v="620870" z="1" s="M+H" />
          <p rt="18.970" x="566.3746" y="22162.86" v="196896" z="1" s="M+H+1" />
          <p rt="18.969" x="567.3835" y="6200.96" v="47956" z="1" s="M+H+2" />
          <p rt="18.981" x="568.3899" y="1775.09" v="13121" z="1" s="M+H+3" />
        </MSPeaks>
      </Spectrum>
    </Compound>
    <Compound algo="FindByMolecularFeature">
      <Location m="755.4424" rt="18.977" y="53497" v="381817" />
      <Spectrum type="MFE" cpdAlgo="FindByMolecularFeature">
        <MSDetails p="+" />
        <Device type="TimeOfFlight" />
        <MSPeaks>
          <p rt="18.974" x="756.4497" y="4186.58" v="24563" z="1" s="M+H" />
          <p rt="18.980" x="757.4531" y="2319.88" v="15825" z="1" s="M+H+1" />
          <p rt="18.977" x="758.4416" y="53497.14" v="341429" z="1" s="M+H+2" />
        </MSPeaks>
      </Spectrum>
    </Compound>
    <Compound algo="FindByMolecularFeature">
      <Location m="352.2621" rt="18.980" y="561739" v="5423954" />
      <Spectrum type="MFE" cpdAlgo="FindByMolecularFeature">
        <MSDetails p="+" />
        <Device type="TimeOfFlight" />
        <MSPeaks>
          <p rt="18.980" x="353.2694" y="561738.63" v="4343769" z="1" s="M+H" />
          <p rt="18.979" x="354.2722" y="120615.34" v="917013" z="1" s="M+H+1" />
          <p rt="18.975" x="355.2777" y="17426.10" v="141846" z="1" s="M+H+2" />
          <p rt="18.968" x="356.2837" y="2688.11" v="21327" z="1" s="M+H+3" />
        </MSPeaks>
      </Spectrum>
    </Compound>
    <Compound algo="FindByMolecularFeature">
      <Location m="405.1731" rt="18.986" y="58788" v="964637" />
      <Spectrum type="MFE" cpdAlgo="FindByMolecularFeature">
        <MSDetails p="+" />
        <Device type="TimeOfFlight" />
        <MSPeaks>
          <p rt="18.989" x="406.1804" y="58788.34" v="613820" z="1" s="M+H" />
          <p rt="18.984" x="407.1861" y="27774.55" v="279419" z="1" s="M+H+1" />
          <p rt="18.979" x="408.1900" y="6877.32" v="71398" z="1" s="M+H+2" />
        </MSPeaks>
      </Spectrum>
    </Compound>
    <Compound algo="FindByMolecularFeature">
      <Location m="374.2436" rt="18.987" y="110601" v="1204786" />
      <Spectrum type="MFE" cpdAlgo="FindByMolecularFeature">
        <MSDetails p="+" />
        <Device type="TimeOfFlight" />
        <MSPeaks>
          <p rt="18.987" x="375.2509" y="110601.21" v="980874" z="1" s="M+H" />
          <p rt="18.986" x="376.2544" y="25267.39" v="223912" z="1" s="M+H+1" />
        </MSPeaks>
      </Spectrum>
    </Compound>
    <Compound algo="FindByMolecularFeature">
      <Location m="332.1438" rt="18.987" y="61059" v="847993" />
      <Spectrum type="MFE" cpdAlgo="FindByMolecularFeature">
        <MSDetails p="+" />
        <Device type="TimeOfFlight" />
        <MSPeaks>
          <p rt="18.987" x="333.1510" y="61058.68" v="605444" z="1" s="M+H" />
          <p rt="18.985" x="334.1544" y="13921.49" v="136352" z="1" s="M+H+1" />
          <p rt="18.991" x="335.1533" y="8966.43" v="87065" z="1" s="M+H+2" />
          <p rt="18.990" x="336.1573" y="2020.21" v="19131" z="1" s="M+H+3" />
        </MSPeaks>
      </Spectrum>
    </Compound>
    <Compound algo="FindByMolecularFeature">
      <Location m="264.2452" rt="18.993" y="58963" v="584832" />
      <Spectrum type="MFE" cpdAlgo="FindByMolecularFeature">
        <MSDetails p="+" />
        <Device type="TimeOfFlight" />
        <MSPeaks>
          <p rt="18.994" x="265.2525" y="58963.35" v="484893" z="1" s="M+H" />
          <p rt="18.987" x="266.2555" y="11907.73" v="99938" z="1" s="M+H+1" />
        </MSPeaks>
      </Spectrum>
    </Compound>
    <Compound algo="FindByMolecularFeature">
      <Location m="282.2559" rt="18.993" y="89657" v="894078" />
      <Spectrum type="MFE" cpdAlgo="FindByMolecularFeature">
        <MSDetails p="+" />
        <Device type="TimeOfFlight" />
        <MSPeaks>
          <p rt="18.992" x="283.2632" y="89657.20" v="717704" z="1" s="M+H" />
          <p rt="18.993" x="284.2666" y="19918.92" v="155396" z="1" s="M+H+1" />
          <p rt="18.997" x="285.2696" y="2920.66" v="20978" z="1" s="M+H+2" />
        </MSPeaks>
      </Spectrum>
    </Compound>
    <Compound algo="FindByMolecularFeature">
      <Location m="380.2928" rt="19.008" y="59720" v="806827" />
      <Spectrum type="MFE" cpdAlgo="FindByMolecularFeature">
        <MSDetails p="+" />
        <Device type="TimeOfFlight" />
        <MSPeaks>
          <p rt="19.008" x="381.3001" y="59719.78" v="613635" z="1" s="M+H" />
          <p rt="19.007" x="382.3037" y="15298.70" v="157623" z="1" s="M+H+1" />
          <p rt="19.001" x="383.3047" y="3301.13" v="35569" z="1" s="M+H+2" />
        </MSPeaks>
      </Spectrum>
    </Compound>
    <Compound algo="FindByMolecularFeature">
      <Location m="511.4086" rt="19.008" y="115469" v="2251200" />
      <Spectrum type="MFE" cpdAlgo="FindByMolecularFeature">
        <MSDetails p="+" />
        <Device type="TimeOfFlight" />
        <MSPeaks>
          <p rt="19.008" x="512.4159" y="115468.57" v="1661082" z="1" s="M+H" />
          <p rt="19.007" x="513.4190" y="32912.37" v="452337" z="1" s="M+H+1" />
          <p rt="19.007" x="514.4199" y="8112.42" v="120356" z="1" s="M+H+2" />
          <p rt="19.027" x="515.4192" y="1277.75" v="17424" z="1" s="M+H+3" />
        </MSPeaks>
      </Spectrum>
    </Compound>
    <Compound algo="FindByMolecularFeature">
      <Location m="253.2411" rt="19.018" y="1402311" v="14758109" />
      <Spectrum type="MFE" cpdAlgo="FindByMolecularFeature">
        <MSDetails p="+" />
        <Device type="TimeOfFlight" />
        <MSPeaks>
          <p rt="19.018" x="254.2484" y="1402311.00" v="12311142" z="1" s="M+H" />
          <p rt="19.017" x="255.2513" y="240613.25" v="2116975" z="1" s="M+H+1" />
          <p rt="19.015" x="256.2545" y="23929.79" v="211034" z="1" s="M+H+2" />
          <p rt="19.007" x="257.2575" y="1403.61" v="11789" z="1" s="M+H+3" />
          <p rt="19.023" x="507.4880" y="6104.54" v="36085" z="1" s="2M+H" />
          <p rt="19.016" x="508.4909" y="2244.34" v="16220" z="1" s="2M+H+1" />
          <p rt="19.017" x="509.4945" y="908.19" v="1280" z="1" s="2M+H+2" />
        </MSPeaks>
      </Spectrum>
    </Compound>
    <Compound algo="FindByMolecularFeature">
      <Location m="467.3825" rt="19.085" y="115669" v="2239624" />
      <Spectrum type="MFE" cpdAlgo="FindByMolecularFeature">
        <MSDetails p="+" />
        <Device type="TimeOfFlight" />
        <MSPeaks>
          <p rt="19.085" x="468.3897" y="115668.74" v="1667345" z="1" s="M+H" />
          <p rt="19.087" x="469.3929" y="33157.39" v="475542" z="1" s="M+H+1" />
          <p rt="19.084" x="470.3940" y="6691.01" v="86322" z="1" s="M+H+2" />
          <p rt="19.068" x="471.3936" y="807.26" v="10415" z="1" s="M+H+3" />
        </MSPeaks>
      </Spectrum>
    </Compound>
    <Compound algo="FindByMolecularFeature">
      <Location m="423.3561" rt="19.156" y="87833" v="1733916" />
      <Spectrum type="MFE" cpdAlgo="FindByMolecularFeature">
        <MSDetails p="+" />
        <Device type="TimeOfFlight" />
        <MSPeaks>
          <p rt="19.155" x="424.3634" y="87833.02" v="1287321" z="1" s="M+H" />
          <p rt="19.159" x="425.3667" y="24829.30" v="382132" z="1" s="M+H+1" />
          <p rt="19.153" x="426.3662" y="4864.66" v="64463" z="1" s="M+H+2" />
        </MSPeaks>
      </Spectrum>
    </Compound>
    <Compound algo="FindByMolecularFeature">
      <Location m="365.2930" rt="19.188" y="95061" v="992248" />
      <Spectrum type="MFE" cpdAlgo="FindByMolecularFeature">
        <MSDetails p="+" />
        <Device type="TimeOfFlight" />
        <MSPeaks>
          <p rt="19.188" x="366.3003" y="95060.86" v="738473" z="1" s="M+H" />
          <p rt="19.188" x="367.3023" y="25173.26" v="203460" z="1" s="M+H+1" />
          <p rt="19.183" x="368.3071" y="4812.24" v="50314" z="1" s="M+H+2" />
        </MSPeaks>
      </Spectrum>
    </Compound>
    <Compound algo="FindByMolecularFeature">
      <Location m="506.3610" rt="19.194" y="145666" v="1997596" />
      <Spectrum type="MFE" cpdAlgo="FindByMolecularFeature">
        <MSDetails p="+" />
        <Device type="TimeOfFlight" />
        <MSPeaks>
          <p rt="19.200" x="507.3683" y="145665.53" v="1387545" z="1" s="M+H" />
          <p rt="19.199" x="508.3716" y="50241.80" v="471941" z="1" s="M+H+1" />
          <p rt="19.136" x="509.3519" y="26352.83" v="138110" z="1" s="M+H+2" />
        </MSPeaks>
      </Spectrum>
    </Compound>
    <Compound algo="FindByMolecularFeature">
      <Location m="241.2406" rt="19.263" y="98749" v="737359" />
      <Spectrum type="MFE" cpdAlgo="FindByMolecularFeature">
        <MSDetails p="+" />
        <Device type="TimeOfFlight" />
        <MSPeaks>
          <p rt="19.263" x="242.2479" y="98749.41" v="625328" z="1" s="M+H" />
          <p rt="19.263" x="243.2508" y="16445.54" v="112032" z="1" s="M+H+1" />
        </MSPeaks>
      </Spectrum>
    </Compound>
    <Compound algo="FindByMolecularFeature">
      <Location m="241.2406" rt="19.404" y="85482" v="926134" />
      <Spectrum type="MFE" cpdAlgo="FindByMolecularFeature">
        <MSDetails p="+" />
        <Device type="TimeOfFlight" />
        <MSPeaks>
          <p rt="19.403" x="242.2479" y="85482.17" v="792117" z="1" s="M+H" />
          <p rt="19.409" x="243.2509" y="13432.55" v="115736" z="1" s="M+H+1" />
          <p rt="19.364" x="244.2539" y="1482.13" v="18282" z="1" s="M+H+2" />
        </MSPeaks>
      </Spectrum>
    </Compound>
    <Compound algo="FindByMolecularFeature">
      <Location m="430.3446" rt="19.451" y="61363" v="631424" />
      <Spectrum type="MFE" cpdAlgo="FindByMolecularFeature">
        <MSDetails p="+" />
        <Device type="TimeOfFlight" />
        <MSPeaks>
          <p rt="19.451" x="431.3519" y="61362.79" v="456991" z="1" s="M+H" />
          <p rt="19.452" x="432.3551" y="18514.23" v="137934" z="1" s="M+H+1" />
          <p rt="19.450" x="433.3540" y="4646.89" v="32206" z="1" s="M+H+2" />
          <p rt="19.440" x="434.3579" y="619.50" v="4294" z="1" s="M+H+3" />
        </MSPeaks>
      </Spectrum>
    </Compound>
    <Compound algo="FindByMolecularFeature">
      <Location m="452.3269" rt="19.454" y="62930" v="691424" />
      <Spectrum type="MFE" cpdAlgo="FindByMolecularFeature">
        <MSDetails p="+" />
        <Device type="TimeOfFlight" />
        <MSPeaks>
          <p rt="19.453" x="453.3342" y="62929.61" v="501149" z="1" s="M+H" />
          <p rt="19.455" x="454.3377" y="20039.60" v="151124" z="1" s="M+H+1" />
          <p rt="19.480" x="455.3459" y="4635.75" v="39151" z="1" s="M+H+2" />
        </MSPeaks>
      </Spectrum>
    </Compound>
    <Compound algo="FindByMolecularFeature">
      <Location m="339.2774" rt="19.471" y="83054" v="701827" />
      <Spectrum type="MFE" cpdAlgo="FindByMolecularFeature">
        <MSDetails p="+" />
        <Device type="TimeOfFlight" />
        <MSPeaks>
          <p rt="19.470" x="340.2847" y="83054.10" v="552320" z="1" s="M+H" />
          <p rt="19.471" x="341.2875" y="20827.82" v="138181" z="1" s="M+H+1" />
          <p rt="19.480" x="342.2902" y="1900.82" v="11325" z="1" s="M+H+2" />
        </MSPeaks>
      </Spectrum>
    </Compound>
    <Compound algo="FindByMolecularFeature">
      <Location m="298.2508" rt="19.499" y="50395" v="469234" />
      <Spectrum type="MFE" cpdAlgo="FindByMolecularFeature">
        <MSDetails p="+" />
        <Device type="TimeOfFlight" />
        <MSPeaks>
          <p rt="19.499" x="299.2581" y="50394.60" v="380180" z="1" s="M+H" />
          <p rt="19.499" x="300.2617" y="10515.32" v="76479" z="1" s="M+H+1" />
          <p rt="19.507" x="301.2638" y="1686.79" v="12575" z="1" s="M+H+2" />
        </MSPeaks>
      </Spectrum>
    </Compound>
    <Compound algo="FindByMolecularFeature">
      <Location m="280.2403" rt="19.500" y="108328" v="1038394" />
      <Spectrum type="MFE" cpdAlgo="FindByMolecularFeature">
        <MSDetails p="+" />
        <Device type="TimeOfFlight" />
        <MSPeaks>
          <p rt="19.499" x="281.2475" y="108327.90" v="877365" z="1" s="M+H" />
          <p rt="19.500" x="282.2511" y="19689.59" v="161029" z="1" s="M+H+1" />
        </MSPeaks>
      </Spectrum>
    </Compound>
    <Compound algo="FindByMolecularFeature">
      <Location m="522.3558" rt="19.582" y="52379" v="784179" />
      <Spectrum type="MFE" cpdAlgo="FindByMolecularFeature">
        <MSDetails p="+" />
        <Device type="TimeOfFlight" />
        <MSPeaks>
          <p rt="19.583" x="523.3631" y="52378.99" v="592117" z="1" s="M+H" />
          <p rt="19.581" x="524.3665" y="16830.54" v="171179" z="1" s="M+H+1" />
          <p rt="19.579" x="525.3726" y="2149.55" v="20883" z="1" s="M+H+2" />
        </MSPeaks>
      </Spectrum>
    </Compound>
    <Compound algo="FindByMolecularFeature">
      <Location m="280.2408" rt="19.746" y="203013" v="1729423" />
      <Spectrum type="MFE" cpdAlgo="FindByMolecularFeature">
        <MSDetails p="+" />
        <Device type="TimeOfFlight" />
        <MSPeaks>
          <p rt="19.745" x="281.2480" y="203013.09" v="1453205" z="1" s="M+H" />
          <p rt="19.749" x="282.2510" y="38466.16" v="276218" z="1" s="M+H+1" />
        </MSPeaks>
      </Spectrum>
    </Compound>
    <Compound algo="FindByMolecularFeature">
      <Location m="320.2328" rt="19.748" y="90805" v="939120" />
      <Spectrum type="MFE" cpdAlgo="FindByMolecularFeature">
        <MSDetails p="+" />
        <Device type="TimeOfFlight" />
        <MSPeaks>
          <p rt="19.747" x="321.2402" y="90804.94" v="702958" z="1" s="M+H" />
          <p rt="19.749" x="322.2442" y="17519.83" v="134305" z="1" s="M+H+1" />
          <p rt="19.769" x="641.4658" y="4250.35" v="30620" z="1" s="2M+H" />
          <p rt="19.759" x="642.4799" y="2094.70" v="20309" z="1" s="2M+H+1" />
        </MSPeaks>
      </Spectrum>
    </Compound>
    <Compound algo="FindByMolecularFeature">
      <Location m="562.3485" rt="19.753" y="106808" v="1052472" />
      <Spectrum type="MFE" cpdAlgo="FindByMolecularFeature">
        <MSDetails p="+" />
        <Device type="TimeOfFlight" />
        <MSPeaks>
          <p rt="19.757" x="563.3558" y="106807.64" v="694656" z="1" s="M+H" />
          <p rt="19.740" x="564.3592" y="34284.22" v="322934" z="1" s="M+H+1" />
          <p rt="19.762" x="565.3635" y="5808.74" v="34882" z="1" s="M+H+2" />
        </MSPeaks>
      </Spectrum>
    </Compound>
    <Compound algo="FindByMolecularFeature">
      <Location m="298.2511" rt="19.755" y="67316" v="820601" />
      <Spectrum type="MFE" cpdAlgo="FindByMolecularFeature">
        <MSDetails p="+" />
        <Device type="TimeOfFlight" />
        <MSPeaks>
          <p rt="19.754" x="299.2584" y="67316.14" v="576524" z="1" s="M+H" />
          <p rt="19.752" x="300.2618" y="13706.25" v="123399" z="1" s="M+H+1" />
          <p rt="19.769" x="301.2629" y="2326.61" v="18864" z="1" s="M+H+2" />
          <p rt="19.769" x="597.5087" y="5922.67" v="33118" z="1" s="2M+H" />
          <p rt="19.764" x="598.5108" y="3154.69" v="17789" z="1" s="2M+H+1" />
        </MSPeaks>
      </Spectrum>
    </Compound>
    <Compound algo="FindByMolecularFeature">
      <Location m="540.3666" rt="19.763" y="65619" v="484078" />
      <Spectrum type="MFE" cpdAlgo="FindByMolecularFeature">
        <MSDetails p="+" />
        <Device type="TimeOfFlight" />
        <MSPeaks>
          <p rt="19.762" x="541.3739" y="65618.58" v="340294" z="1" s="M+H" />
          <p rt="19.761" x="542.3788" y="20630.58" v="106621" z="1" s="M+H+1" />
          <p rt="19.771" x="543.3827" y="5896.09" v="37162" z="1" s="M+H+2" />
        </MSPeaks>
      </Spectrum>
    </Compound>
    <Compound algo="FindByMolecularFeature">
      <Location m="339.2782" rt="19.768" y="1069442" v="10348905" />
      <Spectrum type="MFE" cpdAlgo="FindByMolecularFeature">
        <MSDetails p="+" />
        <Device type="TimeOfFlight" />
        <MSPeaks>
          <p rt="19.768" x="340.2855" y="1069441.63" v="8214117" z="1" s="M+H" />
          <p rt="19.767" x="341.2882" y="243460.69" v="1881980" z="1" s="M+H+1" />
          <p rt="19.768" x="342.2909" y="30381.67" v="224203" z="1" s="M+H+2" />
          <p rt="19.769" x="343.2936" y="3933.17" v="28606" z="1" s="M+H+3" />
        </MSPeaks>
      </Spectrum>
    </Compound>
    <Compound algo="FindByMolecularFeature">
      <Location m="241.2406" rt="19.777" y="58414" v="599760" />
      <Spectrum type="MFE" cpdAlgo="FindByMolecularFeature">
        <MSDetails p="+" />
        <Device type="TimeOfFlight" />
        <MSPeaks>
          <p rt="19.778" x="242.2479" y="58414.08" v="514464" z="1" s="M+H" />
          <p rt="19.775" x="243.2510" y="9985.99" v="81593" z="1" s="M+H+1" />
          <p rt="19.769" x="244.2543" y="1134.80" v="3703" z="1" s="M+H+2" />
        </MSPeaks>
      </Spectrum>
    </Compound>
    <Compound algo="FindByMolecularFeature">
      <Location m="540.3667" rt="19.864" y="62226" v="592175" />
      <Spectrum type="MFE" cpdAlgo="FindByMolecularFeature">
        <MSDetails p="+" />
        <Device type="TimeOfFlight" />
        <MSPeaks>
          <p rt="19.864" x="541.3740" y="62225.75" v="432082" z="1" s="M+H" />
          <p rt="19.859" x="542.3784" y="19637.91" v="131809" z="1" s="M+H+1" />
          <p rt="19.878" x="543.3775" y="6310.87" v="28284" z="1" s="M+H+2" />
        </MSPeaks>
      </Spectrum>
    </Compound>
    <Compound algo="FindByMolecularFeature">
      <Location m="244.2190" rt="19.872" y="62348" v="884228" />
      <Spectrum type="MFE" cpdAlgo="FindByMolecularFeature">
        <MSDetails p="+" />
        <Device type="TimeOfFlight" />
        <MSPeaks>
          <p rt="19.873" x="245.2263" y="62347.60" v="726550" z="1" s="M+H" />
          <p rt="19.878" x="246.2296" y="12350.19" v="139279" z="1" s="M+H+1" />
          <p rt="19.829" x="247.2362" y="1417.41" v="18398" z="1" s="M+H+2" />
        </MSPeaks>
      </Spectrum>
    </Compound>
    <Compound algo="FindByMolecularFeature">
      <Location m="279.2568" rt="19.875" y="1484027" v="14666102" />
      <Spectrum type="MFE" cpdAlgo="FindByMolecularFeature">
        <MSDetails p="+" />
        <Device type="TimeOfFlight" />
        <MSPeaks>
          <p rt="19.874" x="280.2641" y="1484026.88" v="11833221" z="1" s="M+H" />
          <p rt="19.878" x="281.2662" y="322535.38" v="2573970" z="1" s="M+H+1" />
          <p rt="19.874" x="282.2679" y="34915.83" v="258911" z="1" s="M+H+2" />
        </MSPeaks>
      </Spectrum>
    </Compound>
    <Compound algo="FindByMolecularFeature">
      <Location m="262.2297" rt="19.881" y="207222" v="2623382" />
      <Spectrum type="MFE" cpdAlgo="FindByMolecularFeature">
        <MSDetails p="+" />
        <Device type="TimeOfFlight" />
        <MSPeaks>
          <p rt="19.883" x="263.2370" y="207221.66" v="2157900" z="1" s="M+H" />
          <p rt="19.874" x="264.2402" y="40580.63" v="465481" z="1" s="M+H+1" />
        </MSPeaks>
      </Spectrum>
    </Compound>
    <Compound algo="FindByMolecularFeature">
      <Location m="360.2155" rt="19.952" y="542310" v="5221526" />
      <Spectrum type="MFE" cpdAlgo="FindByMolecularFeature">
        <MSDetails p="+" />
        <Device type="TimeOfFlight" />
        <MSPeaks>
          <p rt="19.951" x="361.2227" y="542310.25" v="4116047" z="1" s="M+H" />
          <p rt="19.954" x="362.2257" y="106933.81" v="949103" z="1" s="M+H+1" />
          <p rt="19.955" x="363.2284" y="17539.02" v="156376" z="1" s="M+H+2" />
        </MSPeaks>
      </Spectrum>
    </Compound>
    <Compound algo="FindByMolecularFeature">
      <Location m="258.1468" rt="19.953" y="156327" v="1545848" />
      <Spectrum type="MFE" cpdAlgo="FindByMolecularFeature">
        <MSDetails p="+" />
        <Device type="TimeOfFlight" />
        <MSPeaks>
          <p rt="19.953" x="259.1541" y="156327.36" v="1336058" z="1" s="M+H" />
          <p rt="19.951" x="260.1573" y="21646.17" v="179569" z="1" s="M+H+1" />
          <p rt="19.961" x="261.1586" y="3756.13" v="30221" z="1" s="M+H+2" />
        </MSPeaks>
      </Spectrum>
    </Compound>
    <Compound algo="FindByMolecularFeature">
      <Location m="328.1529" rt="19.954" y="1667640" v="17693774" />
      <Spectrum type="MFE" cpdAlgo="FindByMolecularFeature">
        <MSDetails p="+" />
        <Device type="TimeOfFlight" />
        <MSPeaks>
          <p rt="19.954" x="329.1602" y="1667640.13" v="14782429" z="1" s="M+H" />
          <p rt="19.954" x="330.1632" y="285482.09" v="2457236" z="1" s="M+H+1" />
          <p rt="19.954" x="331.1653" y="45526.88" v="403612" z="1" s="M+H+2" />
          <p rt="19.959" x="332.1681" y="5904.58" v="50498" z="1" s="M+H+3" />
        </MSPeaks>
      </Spectrum>
    </Compound>
    <Compound algo="FindByMolecularFeature">
      <Location m="272.0898" rt="19.955" y="218400" v="2233238" />
      <Spectrum type="MFE" cpdAlgo="FindByMolecularFeature">
        <MSDetails p="+" />
        <Device type="TimeOfFlight" />
        <MSPeaks>
          <p rt="19.955" x="273.0971" y="218400.44" v="1944079" z="1" s="M+H" />
          <p rt="19.954" x="274.1003" y="29323.47" v="241671" z="1" s="M+H+1" />
          <p rt="19.952" x="275.1026" y="5184.61" v="44003" z="1" s="M+H+2" />
          <p rt="19.949" x="276.1036" y="422.79" v="3484" z="1" s="M+H+3" />
        </MSPeaks>
      </Spectrum>
    </Compound>
    <Compound algo="FindByMolecularFeature">
      <Location m="402.2262" rt="19.955" y="5693623" v="66179056" />
      <Spectrum type="MFE" cpdAlgo="FindByMolecularFeature">
        <MSDetails p="+" />
        <Device type="TimeOfFlight" />
        <MSPeaks>
          <p rt="19.955" x="403.2335" y="5693622.50" v="52811760" z="1" sat="true" s="M+H" />
          <p rt="19.954" x="404.2370" y="1231784.50" v="11261877" z="1" s="M+H+1" />
          <p rt="19.954" x="405.2390" y="210746.39" v="1838166" z="1" s="M+H+2" />
          <p rt="19.960" x="406.2414" y="25184.11" v="242389" z="1" s="M+H+3" />
          <p rt="19.958" x="407.2442" y="2534.90" v="24869" z="1" s="M+H+4" />
        </MSPeaks>
      </Spectrum>
    </Compound>
    <Compound algo="FindByMolecularFeature">
      <Location m="212.0683" rt="19.955" y="89000" v="843276" />
      <Spectrum type="MFE" cpdAlgo="FindByMolecularFeature">
        <MSDetails p="+" />
        <Device type="TimeOfFlight" />
        <MSPeaks>
          <p rt="19.955" x="213.0756" y="89000.23" v="736447" z="1" s="M+H" />
          <p rt="19.954" x="214.0807" y="10133.48" v="89912" z="1" s="M+H+1" />
          <p rt="19.960" x="215.0831" y="1895.84" v="16917" z="1" s="M+H+2" />
        </MSPeaks>
      </Spectrum>
    </Compound>
    <Compound algo="FindByMolecularFeature">
      <Location m="184.0735" rt="19.955" y="122627" v="1208774" />
      <Spectrum type="MFE" cpdAlgo="FindByMolecularFeature">
        <MSDetails p="+" />
        <Device type="TimeOfFlight" />
        <MSPeaks>
          <p rt="19.955" x="185.0808" y="122627.47" v="1089827" z="1" s="M+H" />
          <p rt="19.953" x="186.0848" y="12616.48" v="103434" z="1" s="M+H+1" />
          <p rt="19.948" x="187.0882" y="2254.68" v="15512" z="1" s="M+H+2" />
        </MSPeaks>
      </Spectrum>
    </Compound>
    <Compound algo="FindByMolecularFeature">
      <Location m="268.1312" rt="19.955" y="73424" v="712050" />
      <Spectrum type="MFE" cpdAlgo="FindByMolecularFeature">
        <MSDetails p="+" />
        <Device type="TimeOfFlight" />
        <MSPeaks>
          <p rt="19.955" x="269.1384" y="73423.67" v="605137" z="1" s="M+H" />
          <p rt="19.954" x="270.1420" y="12300.65" v="95669" z="1" s="M+H+1" />
          <p rt="19.973" x="271.1474" y="2199.56" v="11243" z="1" s="M+H+2" />
        </MSPeaks>
      </Spectrum>
    </Compound>
    <Compound algo="FindByMolecularFeature">
      <Location m="128.0110" rt="19.955" y="92064" v="857329" />
      <Spectrum type="MFE" cpdAlgo="FindByMolecularFeature">
        <MSDetails p="+" />
        <Device type="TimeOfFlight" />
        <MSPeaks>
          <p rt="19.955" x="129.0183" y="92064.17" v="800498" z="1" s="M+H" />
          <p rt="19.957" x="130.0211" y="5508.77" v="51170" z="1" s="M+H+1" />
          <p rt="19.951" x="131.0219" y="1012.28" v="5660" z="1" s="M+H+2" />
        </MSPeaks>
      </Spectrum>
    </Compound>
    <Compound algo="FindByMolecularFeature">
      <Location m="216.0268" rt="19.956" y="88919" v="828388" />
      <Spectrum type="MFE" cpdAlgo="FindByMolecularFeature">
        <MSDetails p="+" />
        <Device type="TimeOfFlight" />
        <MSPeaks>
          <p rt="19.956" x="217.0340" y="88919.41" v="748629" z="1" s="M+H" />
          <p rt="19.955" x="218.0376" y="8729.31" v="67650" z="1" s="M+H+1" />
          <p rt="19.952" x="219.0395" y="1846.55" v="12108" z="1" s="M+H+2" />
        </MSPeaks>
      </Spectrum>
    </Compound>
    <Compound algo="FindByMolecularFeature">
      <Location m="156.0058" rt="19.957" y="76022" v="777367" />
      <Spectrum type="MFE" cpdAlgo="FindByMolecularFeature">
        <MSDetails p="+" />
        <Device type="TimeOfFlight" />
        <MSPeaks>
          <p rt="19.957" x="157.0131" y="76022.18" v="713957" z="1" s="M+H" />
          <p rt="19.952" x="158.0147" y="6882.45" v="53073" z="1" s="M+H+1" />
          <p rt="19.972" x="159.0178" y="1882.32" v="10337" z="1" s="M+H+2" />
        </MSPeaks>
      </Spectrum>
    </Compound>
    <Compound algo="FindByMolecularFeature">
      <Location m="826.4342" rt="19.959" y="900649" v="12645548" />
      <Spectrum type="MFE" cpdAlgo="FindByMolecularFeature">
        <MSDetails p="+" />
        <Device type="TimeOfFlight" />
        <MSPeaks>
          <p rt="19.967" x="414.2167" y="2023.16" v="19467" z="2" s="M+2H" />
          <p rt="19.950" x="414.7208" y="1360.31" v="3522" z="2" s="M+2H+1" />
          <p rt="19.959" x="827.4415" y="900649.00" v="7858646" z="1" s="M+H" />
          <p rt="19.958" x="828.4443" y="401850.25" v="3572859" z="1" s="M+H+1" />
          <p rt="19.959" x="829.4463" y="109391.85" v="954588" z="1" s="M+H+2" />
          <p rt="19.960" x="830.4486" y="22487.10" v="195314" z="1" s="M+H+3" />
          <p rt="19.960" x="831.4518" y="4289.86" v="38793" z="1" s="M+H+4" />
          <p rt="19.964" x="832.4550" y="277.05" v="2359" z="1" s="M+H+5" />
        </MSPeaks>
      </Spectrum>
    </Compound>
    <Compound algo="FindByMolecularFeature">
      <Location m="440.1818" rt="19.960" y="355647" v="4894722" />
      <Spectrum type="MFE" cpdAlgo="FindByMolecularFeature">
        <MSDetails p="+" />
        <Device type="TimeOfFlight" />
        <MSPeaks>
          <p rt="19.959" x="441.1891" y="355647.34" v="3634405" z="1" s="M+H" />
          <p rt="19.960" x="442.1922" y="80564.35" v="784233" z="1" s="M+H+1" />
          <p rt="19.959" x="443.1900" y="35845.17" v="377516" z="1" s="M+H+2" />
          <p rt="19.959" x="444.1924" y="7327.54" v="81665" z="1" s="M+H+3" />
          <p rt="19.968" x="445.1939" y="1677.60" v="16901" z="1" s="M+H+4" />
        </MSPeaks>
      </Spectrum>
    </Compound>
    <Compound algo="FindByMolecularFeature">
      <Location m="424.2082" rt="19.967" y="3176323" v="55318960" />
      <Spectrum type="MFE" cpdAlgo="FindByMolecularFeature">
        <MSDetails p="+" />
        <Device type="TimeOfFlight" />
        <MSPeaks>
          <p rt="19.967" x="425.2155" y="3176322.50" v="44294308" z="1" sat="true" s="M+H" />
          <p rt="19.967" x="426.2190" y="669431.81" v="9359135" z="1" s="M+H+1" />
          <p rt="19.964" x="427.2209" y="111392.98" v="1439703" z="1" s="M+H+2" />
          <p rt="19.964" x="428.2231" y="15056.30" v="199673" z="1" s="M+H+3" />
          <p rt="19.988" x="429.2244" y="2035.47" v="26139" z="1" s="M+H+4" />
        </MSPeaks>
      </Spectrum>
    </Compound>
    <Compound algo="FindByMolecularFeature">
      <Location m="447.2835" rt="19.970" y="83547" v="1594587" />
      <Spectrum type="MFE" cpdAlgo="FindByMolecularFeature">
        <MSDetails p="+" />
        <Device type="TimeOfFlight" />
        <MSPeaks>
          <p rt="19.971" x="448.2908" y="83546.92" v="1311223" z="1" s="M+H" />
          <p rt="19.967" x="449.2949" y="20967.64" v="234787" z="1" s="M+H+1" />
          <p rt="19.976" x="450.2986" y="4215.35" v="48577" z="1" s="M+H+2" />
        </MSPeaks>
      </Spectrum>
    </Compound>
    <Compound algo="FindByMolecularFeature">
      <Location m="339.2782" rt="19.979" y="830318" v="8499803" />
      <Spectrum type="MFE" cpdAlgo="FindByMolecularFeature">
        <MSDetails p="+" />
        <Device type="TimeOfFlight" />
        <MSPeaks>
          <p rt="19.979" x="340.2855" y="830317.94" v="6768459" z="1" s="M+H" />
          <p rt="19.979" x="341.2882" y="187007.27" v="1524946" z="1" s="M+H+1" />
          <p rt="19.977" x="342.2910" y="21897.41" v="182929" z="1" s="M+H+2" />
          <p rt="19.978" x="343.2933" y="2771.00" v="23469" z="1" s="M+H+3" />
        </MSPeaks>
      </Spectrum>
    </Compound>
    <Compound algo="FindByMolecularFeature">
      <Location m="280.2407" rt="20.014" y="76685" v="474894" />
      <Spectrum type="MFE" cpdAlgo="FindByMolecularFeature">
        <MSDetails p="+" />
        <Device type="TimeOfFlight" />
        <MSPeaks>
          <p rt="20.018" x="281.2480" y="76684.63" v="374864" z="1" s="M+H" />
          <p rt="19.996" x="282.2513" y="13835.46" v="100030" z="1" s="M+H+1" />
        </MSPeaks>
      </Spectrum>
    </Compound>
    <Compound algo="FindByMolecularFeature">
      <Location m="657.5028" rt="20.129" y="77475" v="1901159" />
      <Spectrum type="MFE" cpdAlgo="FindByMolecularFeature">
        <MSDetails p="+" />
        <Device type="TimeOfFlight" />
        <MSPeaks>
          <p rt="20.131" x="658.5100" y="77474.73" v="1281086" z="1" s="M+H" />
          <p rt="20.126" x="659.5134" y="30451.09" v="485415" z="1" s="M+H+1" />
          <p rt="20.135" x="660.5141" y="7516.96" v="113363" z="1" s="M+H+2" />
          <p rt="20.119" x="661.5142" y="1412.15" v="21295" z="1" s="M+H+3" />
        </MSPeaks>
      </Spectrum>
    </Compound>
    <Compound algo="FindByMolecularFeature">
      <Location m="354.2770" rt="20.175" y="83515" v="839842" />
      <Spectrum type="MFE" cpdAlgo="FindByMolecularFeature">
        <MSDetails p="+" />
        <Device type="TimeOfFlight" />
        <MSPeaks>
          <p rt="20.174" x="355.2843" y="83515.08" v="665690" z="1" s="M+H" />
          <p rt="20.175" x="356.2876" y="19045.24" v="153027" z="1" s="M+H+1" />
          <p rt="20.175" x="357.2904" y="2425.52" v="21124" z="1" s="M+H+2" />
        </MSPeaks>
      </Spectrum>
    </Compound>
    <Compound algo="FindByMolecularFeature">
      <Location m="336.2667" rt="20.175" y="87841" v="813339" />
      <Spectrum type="MFE" cpdAlgo="FindByMolecularFeature">
        <MSDetails p="+" />
        <Device type="TimeOfFlight" />
        <MSPeaks>
          <p rt="20.176" x="337.2740" y="87840.72" v="662318" z="1" s="M+H" />
          <p rt="20.173" x="338.2771" y="20193.53" v="151021" z="1" s="M+H+1" />
        </MSPeaks>
      </Spectrum>
    </Compound>
    <Compound algo="FindByMolecularFeature">
      <Location m="613.4767" rt="20.228" y="122001" v="3231957" />
      <Spectrum type="MFE" cpdAlgo="FindByMolecularFeature">
        <MSDetails p="+" />
        <Device type="TimeOfFlight" />
        <MSPeaks>
          <p rt="20.228" x="614.4840" y="122001.30" v="2318195" z="1" s="M+H" />
          <p rt="20.227" x="615.4872" y="41261.31" v="720972" z="1" s="M+H+1" />
          <p rt="20.229" x="616.4883" y="10623.40" v="157519" z="1" s="M+H+2" />
          <p rt="20.230" x="617.4905" y="2300.54" v="35271" z="1" s="M+H+3" />
        </MSPeaks>
      </Spectrum>
    </Compound>
    <Compound algo="FindByMolecularFeature">
      <Location m="279.2563" rt="20.242" y="168314" v="2465100" />
      <Spectrum type="MFE" cpdAlgo="FindByMolecularFeature">
        <MSDetails p="+" />
        <Device type="TimeOfFlight" />
        <MSPeaks>
          <p rt="20.242" x="280.2636" y="168313.66" v="2060620" z="1" s="M+H" />
          <p rt="20.247" x="281.2660" y="35910.11" v="360168" z="1" s="M+H+1" />
          <p rt="20.233" x="282.2705" y="3627.27" v="44311" z="1" s="M+H+2" />
        </MSPeaks>
      </Spectrum>
    </Compound>
    <Compound algo="FindByMolecularFeature">
      <Location m="569.4506" rt="20.328" y="187817" v="4372392" />
      <Spectrum type="MFE" cpdAlgo="FindByMolecularFeature">
        <MSDetails p="+" />
        <Device type="TimeOfFlight" />
        <MSPeaks>
          <p rt="20.328" x="570.4579" y="187816.55" v="3114530" z="1" s="M+H" />
          <p rt="20.331" x="571.4608" y="66686.66" v="1034969" z="1" s="M+H+1" />
          <p rt="20.322" x="572.4606" y="16349.83" v="222892" z="1" s="M+H+2" />
        </MSPeaks>
      </Spectrum>
    </Compound>
    <Compound algo="FindByMolecularFeature">
      <Location m="267.2564" rt="20.390" y="194504" v="2158697" />
      <Spectrum type="MFE" cpdAlgo="FindByMolecularFeature">
        <MSDetails p="+" />
        <Device type="TimeOfFlight" />
        <MSPeaks>
          <p rt="20.390" x="268.2637" y="194504.28" v="1784686" z="1" s="M+H" />
          <p rt="20.391" x="269.2667" y="37056.32" v="341396" z="1" s="M+H+1" />
          <p rt="20.389" x="270.2701" y="3855.28" v="32616" z="1" s="M+H+2" />
        </MSPeaks>
      </Spectrum>
    </Compound>
    <Compound algo="FindByMolecularFeature">
      <Location m="525.4246" rt="20.427" y="250896" v="5961552" />
      <Spectrum type="MFE" cpdAlgo="FindByMolecularFeature">
        <MSDetails p="+" />
        <Device type="TimeOfFlight" />
        <MSPeaks>
          <p rt="20.425" x="526.4319" y="250896.22" v="4319412" z="1" s="M+H" />
          <p rt="20.431" x="527.4347" y="75387.41" v="1261258" z="1" s="M+H+1" />
          <p rt="20.431" x="528.4361" y="17633.29" v="341530" z="1" s="M+H+2" />
          <p rt="20.421" x="529.4371" y="2366.83" v="39352" z="1" s="M+H+3" />
        </MSPeaks>
      </Spectrum>
    </Compound>
    <Compound algo="FindByMolecularFeature">
      <Location m="1116.7577" rt="20.510" y="74418" v="1260834" />
      <Spectrum type="MFE" cpdAlgo="FindByMolecularFeature">
        <MSDetails p="+" />
        <Device type="TimeOfFlight" />
        <MSPeaks>
          <p rt="20.509" x="559.3861" y="27015.54" v="176716" z="2" s="M+2H" />
          <p rt="20.510" x="559.8851" y="16853.97" v="98666" z="2" s="M+2H+1" />
          <p rt="20.509" x="560.3846" y="74417.95" v="407127" z="2" s="M+2H+2" />
          <p rt="20.510" x="560.8854" y="48998.30" v="293506" z="2" s="M+2H+3" />
          <p rt="20.512" x="561.3840" y="45723.89" v="284819" z="2" s="M+2H+4" />
        </MSPeaks>
      </Spectrum>
    </Compound>
    <Compound algo="FindByMolecularFeature">
      <Location m="761.4666" rt="20.513" y="107736" v="1166993" />
      <Spectrum type="MFE" cpdAlgo="FindByMolecularFeature">
        <MSDetails p="+" />
        <Device type="TimeOfFlight" />
        <MSPeaks>
          <p rt="20.513" x="381.7436" y="8212.82" v="50561" z="2" s="M+2H" />
          <p rt="20.512" x="762.4735" y="107736.05" v="802772" z="1" s="M+H" />
          <p rt="20.515" x="763.4766" y="51977.12" v="313659" z="1" s="M+H+1" />
        </MSPeaks>
      </Spectrum>
    </Compound>
    <Compound algo="FindByMolecularFeature">
      <Location m="408.1950" rt="20.514" y="71228" v="1723469" />
      <Spectrum type="MFE" cpdAlgo="FindByMolecularFeature">
        <MSDetails p="+" />
        <Device type="TimeOfFlight" />
        <MSPeaks>
          <p rt="20.529" x="205.1033" y="3737.27" v="42482" z="2" s="M+2H" />
          <p rt="20.505" x="205.6065" y="1595.57" v="8987" z="2" s="M+2H+1" />
          <p rt="20.520" x="206.1089" y="6665.54" v="67511" z="2" s="M+2H+2" />
          <p rt="20.523" x="206.6072" y="1534.60" v="14335" z="2" s="M+2H+3" />
          <p rt="20.488" x="207.1107" y="1545.41" v="14568" z="2" s="M+2H+4" />
          <p rt="20.515" x="409.2026" y="43305.66" v="401215" z="1" s="M+H" />
          <p rt="20.512" x="410.2061" y="11274.67" v="102717" z="1" s="M+H+1" />
          <p rt="20.513" x="411.2043" y="71228.18" v="652698" z="1" s="M+H+2" />
          <p rt="20.511" x="412.2078" y="19199.40" v="172136" z="1" s="M+H+3" />
          <p rt="20.515" x="413.2011" y="27143.15" v="246818" z="1" s="M+H+4" />
        </MSPeaks>
      </Spectrum>
    </Compound>
    <Compound algo="FindByMolecularFeature">
      <Location m="382.2381" rt="20.515" y="78754" v="999090" />
      <Spectrum type="MFE" cpdAlgo="FindByMolecularFeature">
        <MSDetails p="+" />
        <Device type="TimeOfFlight" />
        <MSPeaks>
          <p rt="20.515" x="383.2454" y="78753.74" v="623884" z="1" s="M+H" />
          <p rt="20.514" x="384.2442" y="37098.68" v="285518" z="1" s="M+H+1" />
          <p rt="20.517" x="385.2439" y="9707.46" v="78239" z="1" s="M+H+2" />
          <p rt="20.501" x="386.2454" y="1496.05" v="11449" z="1" s="M+H+3" />
        </MSPeaks>
      </Spectrum>
    </Compound>
    <Compound algo="FindByMolecularFeature">
      <Location m="376.2595" rt="20.516" y="315850" v="3292958" />
      <Spectrum type="MFE" cpdAlgo="FindByMolecularFeature">
        <MSDetails p="+" />
        <Device type="TimeOfFlight" />
        <MSPeaks>
          <p rt="20.516" x="377.2668" y="315850.47" v="2616362" z="1" s="M+H" />
          <p rt="20.517" x="378.2699" y="69317.63" v="576597" z="1" s="M+H+1" />
          <p rt="20.514" x="379.2740" y="11459.52" v="90400" z="1" s="M+H+2" />
          <p rt="20.526" x="380.2761" y="1166.30" v="9599" z="1" s="M+H+3" />
        </MSPeaks>
      </Spectrum>
    </Compound>
    <Compound algo="FindByMolecularFeature">
      <Location m="336.2668" rt="20.517" y="221382" v="2366155" />
      <Spectrum type="MFE" cpdAlgo="FindByMolecularFeature">
        <MSDetails p="+" />
        <Device type="TimeOfFlight" />
        <MSPeaks>
          <p rt="20.516" x="337.2741" y="221382.47" v="1857655" z="1" s="M+H" />
          <p rt="20.517" x="338.2773" y="51697.87" v="431204" z="1" s="M+H+1" />
          <p rt="20.534" x="339.2835" y="7882.88" v="77296" z="1" s="M+H+2" />
        </MSPeaks>
      </Spectrum>
    </Compound>
    <Compound algo="FindByMolecularFeature">
      <Location m="244.2191" rt="20.517" y="123502" v="1235261" />
      <Spectrum type="MFE" cpdAlgo="FindByMolecularFeature">
        <MSDetails p="+" />
        <Device type="TimeOfFlight" />
        <MSPeaks>
          <p rt="20.517" x="245.2264" y="123501.73" v="1039153" z="1" s="M+H" />
          <p rt="20.519" x="246.2296" y="23324.91" v="196108" z="1" s="M+H+1" />
        </MSPeaks>
      </Spectrum>
    </Compound>
    <Compound algo="FindByMolecularFeature">
      <Location m="354.2774" rt="20.517" y="294831" v="3039128" />
      <Spectrum type="MFE" cpdAlgo="FindByMolecularFeature">
        <MSDetails p="+" />
        <Device type="TimeOfFlight" />
        <MSPeaks>
          <p rt="20.518" x="355.2847" y="294831.09" v="2426859" z="1" s="M+H" />
          <p rt="20.517" x="356.2879" y="65548.27" v="545129" z="1" s="M+H+1" />
          <p rt="20.507" x="357.2908" y="10057.61" v="61337" z="1" s="M+H+2" />
          <p rt="20.489" x="358.2946" y="941.40" v="5804" z="1" s="M+H+3" />
        </MSPeaks>
      </Spectrum>
    </Compound>
    <Compound algo="FindByMolecularFeature">
      <Location m="262.2299" rt="20.519" y="365269" v="3988660" />
      <Spectrum type="MFE" cpdAlgo="FindByMolecularFeature">
        <MSDetails p="+" />
        <Device type="TimeOfFlight" />
        <MSPeaks>
          <p rt="20.519" x="263.2372" y="365269.06" v="3330363" z="1" s="M+H" />
          <p rt="20.518" x="264.2402" y="72989.97" v="658297" z="1" s="M+H+1" />
        </MSPeaks>
      </Spectrum>
    </Compound>
    <Compound algo="FindByMolecularFeature">
      <Location m="481.3984" rt="20.523" y="289662" v="6691217" />
      <Spectrum type="MFE" cpdAlgo="FindByMolecularFeature">
        <MSDetails p="+" />
        <Device type="TimeOfFlight" />
        <MSPeaks>
          <p rt="20.522" x="482.4057" y="289662.31" v="4943560" z="1" s="M+H" />
          <p rt="20.522" x="483.4087" y="77488.46" v="1479805" z="1" s="M+H+1" />
          <p rt="20.548" x="484.4108" y="15673.47" v="227962" z="1" s="M+H+2" />
          <p rt="20.533" x="485.4115" y="2390.19" v="39891" z="1" s="M+H+3" />
        </MSPeaks>
      </Spectrum>
    </Compound>
    <Compound algo="FindByMolecularFeature">
      <Location m="324.2667" rt="20.555" y="147740" v="1805709" />
      <Spectrum type="MFE" cpdAlgo="FindByMolecularFeature">
        <MSDetails p="+" />
        <Device type="TimeOfFlight" />
        <MSPeaks>
          <p rt="20.555" x="325.2740" y="147739.73" v="1447688" z="1" s="M+H" />
          <p rt="20.554" x="326.2777" y="33341.23" v="313403" z="1" s="M+H+1" />
          <p rt="20.560" x="327.2770" y="4598.47" v="44618" z="1" s="M+H+2" />
        </MSPeaks>
      </Spectrum>
    </Compound>
    <Compound algo="FindByMolecularFeature">
      <Location m="306.2562" rt="20.561" y="253748" v="3039047" />
      <Spectrum type="MFE" cpdAlgo="FindByMolecularFeature">
        <MSDetails p="+" />
        <Device type="TimeOfFlight" />
        <MSPeaks>
          <p rt="20.560" x="307.2634" y="253747.64" v="2451490" z="1" s="M+H" />
          <p rt="20.562" x="308.2669" y="52540.71" v="494766" z="1" s="M+H+1" />
          <p rt="20.569" x="309.2732" y="8031.58" v="76441" z="1" s="M+H+2" />
          <p rt="20.594" x="310.2771" y="1750.39" v="16350" z="1" s="M+H+3" />
        </MSPeaks>
      </Spectrum>
    </Compound>
    <Compound algo="FindByMolecularFeature">
      <Location m="346.2488" rt="20.577" y="278936" v="3920358" />
      <Spectrum type="MFE" cpdAlgo="FindByMolecularFeature">
        <MSDetails p="+" />
        <Device type="TimeOfFlight" />
        <MSPeaks>
          <p rt="20.577" x="347.2561" y="278935.63" v="3158706" z="1" s="M+H" />
          <p rt="20.575" x="348.2593" y="59448.93" v="667792" z="1" s="M+H+1" />
          <p rt="20.570" x="349.2623" y="7712.77" v="77165" z="1" s="M+H+2" />
          <p rt="20.584" x="350.2662" y="1306.65" v="16694" z="1" s="M+H+3" />
        </MSPeaks>
      </Spectrum>
    </Compound>
    <Compound algo="FindByMolecularFeature">
      <Location m="325.2985" rt="20.595" y="485816" v="5212829" />
      <Spectrum type="MFE" cpdAlgo="FindByMolecularFeature">
        <MSDetails p="+" />
        <Device type="TimeOfFlight" />
        <MSPeaks>
          <p rt="20.594" x="326.3058" y="485816.06" v="4183384" z="1" s="M+H" />
          <p rt="20.594" x="327.3088" y="105776.98" v="910933" z="1" s="M+H+1" />
          <p rt="20.599" x="328.3118" y="12889.69" v="113006" z="1" s="M+H+2" />
          <p rt="20.603" x="329.3139" y="668.47" v="5506" z="1" s="M+H+3" />
        </MSPeaks>
      </Spectrum>
    </Compound>
    <Compound algo="FindByMolecularFeature">
      <Location m="437.3721" rt="20.609" y="252036" v="5565603" />
      <Spectrum type="MFE" cpdAlgo="FindByMolecularFeature">
        <MSDetails p="+" />
        <Device type="TimeOfFlight" />
        <MSPeaks>
          <p rt="20.609" x="438.3793" y="252036.23" v="4247138" z="1" s="M+H" />
          <p rt="20.607" x="439.3822" y="65971.48" v="1111010" z="1" s="M+H+1" />
          <p rt="20.612" x="440.3833" y="12932.57" v="207455" z="1" s="M+H+2" />
        </MSPeaks>
      </Spectrum>
    </Compound>
    <Compound algo="FindByMolecularFeature">
      <Location m="450.3682" rt="20.649" y="51182" v="436419" />
      <Spectrum type="MFE" cpdAlgo="FindByMolecularFeature">
        <MSDetails p="+" />
        <Device type="TimeOfFlight" />
        <MSPeaks>
          <p rt="20.647" x="451.3755" y="51181.82" v="335129" z="1" s="M+H" />
          <p rt="20.644" x="452.3799" y="10745.36" v="93992" z="1" s="M+H+1" />
          <p rt="20.674" x="453.3806" y="5747.46" v="7299" z="1" s="M+H+2" />
        </MSPeaks>
      </Spectrum>
    </Compound>
    <Compound algo="FindByMolecularFeature">
      <Location m="466.3433" rt="20.649" y="1432753" v="13373615" />
      <Spectrum type="MFE" cpdAlgo="FindByMolecularFeature">
        <MSDetails p="+" />
        <Device type="TimeOfFlight" />
        <MSPeaks>
          <p rt="20.649" x="467.3505" y="1432752.88" v="9757199" z="1" s="M+H" />
          <p rt="20.649" x="468.3541" y="442333.44" v="3000814" z="1" s="M+H+1" />
          <p rt="20.648" x="469.3566" y="78975.25" v="545336" z="1" s="M+H+2" />
          <p rt="20.650" x="470.3597" y="10015.61" v="70266" z="1" s="M+H+3" />
        </MSPeaks>
      </Spectrum>
    </Compound>
    <Compound algo="FindByMolecularFeature">
      <Location m="599.4107" rt="20.650" y="100006" v="1144166" />
      <Spectrum type="MFE" cpdAlgo="FindByMolecularFeature">
        <MSDetails p="+" />
        <Device type="TimeOfFlight" />
        <MSPeaks>
          <p rt="20.652" x="600.4180" y="100005.75" v="763983" z="1" s="M+H" />
          <p rt="20.651" x="601.4212" y="46358.07" v="350244" z="1" s="M+H+1" />
          <p rt="20.635" x="602.4248" y="12895.41" v="29940" z="1" s="M+H+2" />
        </MSPeaks>
      </Spectrum>
    </Compound>
    <Compound algo="FindByMolecularFeature">
      <Location m="476.3122" rt="20.653" y="52760" v="723537" />
      <Spectrum type="MFE" cpdAlgo="FindByMolecularFeature">
        <MSDetails p="+" />
        <Device type="TimeOfFlight" />
        <MSPeaks>
          <p rt="20.654" x="477.3195" y="52760.33" v="547339" z="1" s="M+H" />
          <p rt="20.651" x="478.3235" y="16784.01" v="176198" z="1" s="M+H+1" />
        </MSPeaks>
      </Spectrum>
    </Compound>
    <Compound algo="FindByMolecularFeature">
      <Location m="426.3499" rt="20.656" y="115662" v="1341459" />
      <Spectrum type="MFE" cpdAlgo="FindByMolecularFeature">
        <MSDetails p="+" />
        <Device type="TimeOfFlight" />
        <MSPeaks>
          <p rt="20.655" x="427.3572" y="115661.73" v="960050" z="1" s="M+H" />
          <p rt="20.656" x="428.3605" y="36606.41" v="307370" z="1" s="M+H+1" />
          <p rt="20.652" x="429.3612" y="8101.27" v="67749" z="1" s="M+H+2" />
          <p rt="20.737" x="430.3567" y="200.88" v="6291" z="1" s="M+H+3" />
        </MSPeaks>
      </Spectrum>
    </Compound>
    <Compound algo="FindByMolecularFeature">
      <Location m="444.3612" rt="20.656" y="592851" v="6950856" />
      <Spectrum type="MFE" cpdAlgo="FindByMolecularFeature">
        <MSDetails p="+" />
        <Device type="TimeOfFlight" />
        <MSPeaks>
          <p rt="20.657" x="445.3685" y="592851.38" v="5075963" z="1" s="M+H" />
          <p rt="20.656" x="446.3713" y="179943.38" v="1552986" z="1" s="M+H+1" />
          <p rt="20.655" x="447.3741" y="32620.08" v="277952" z="1" s="M+H+2" />
          <p rt="20.652" x="448.3765" y="5283.01" v="43955" z="1" s="M+H+3" />
        </MSPeaks>
      </Spectrum>
    </Compound>
    <Compound algo="FindByMolecularFeature">
      <Location m="546.3556" rt="20.661" y="54686" v="1359825" />
      <Spectrum type="MFE" cpdAlgo="FindByMolecularFeature">
        <MSDetails p="+" />
        <Device type="TimeOfFlight" />
        <MSPeaks>
          <p rt="20.664" x="547.3629" y="32129.21" v="329631" z="1" s="M+H" />
          <p rt="20.663" x="548.3662" y="10072.53" v="116356" z="1" s="M+H+1" />
          <p rt="20.661" x="549.3766" y="54685.79" v="602510" z="1" s="M+H+2" />
          <p rt="20.649" x="550.3814" y="20664.77" v="311328" z="1" s="M+H+3" />
        </MSPeaks>
      </Spectrum>
    </Compound>
    <Compound algo="FindByMolecularFeature">
      <Location m="332.1433" rt="20.666" y="72817" v="958403" />
      <Spectrum type="MFE" cpdAlgo="FindByMolecularFeature">
        <MSDetails p="+" />
        <Device type="TimeOfFlight" />
        <MSPeaks>
          <p rt="20.667" x="333.1506" y="72817.22" v="748849" z="1" s="M+H" />
          <p rt="20.662" x="334.1552" y="18426.67" v="209553" z="1" s="M+H+1" />
        </MSPeaks>
      </Spectrum>
    </Compound>
    <Compound algo="FindByMolecularFeature">
      <Location m="334.1461" rt="20.668" y="174626" v="2733671" />
      <Spectrum type="MFE" cpdAlgo="FindByMolecularFeature">
        <MSDetails p="+" />
        <Device type="TimeOfFlight" />
        <MSPeaks>
          <p rt="20.667" x="335.1534" y="174626.39" v="2238750" z="1" s="M+H" />
          <p rt="20.668" x="336.1563" y="38478.10" v="494921" z="1" s="M+H+1" />
        </MSPeaks>
      </Spectrum>
    </Compound>
    <Compound algo="FindByMolecularFeature">
      <Location m="336.1408" rt="20.668" y="67998" v="1024450" />
      <Spectrum type="MFE" cpdAlgo="FindByMolecularFeature">
        <MSDetails p="+" />
        <Device type="TimeOfFlight" />
        <MSPeaks>
          <p rt="20.669" x="337.1480" y="67998.27" v="732982" z="1" s="M+H" />
          <p rt="20.662" x="338.1507" y="16840.13" v="181388" z="1" s="M+H+1" />
          <p rt="20.675" x="339.1482" y="10377.62" v="110079" z="1" s="M+H+2" />
        </MSPeaks>
      </Spectrum>
    </Compound>
    <Compound algo="FindByMolecularFeature">
      <Location m="607.3697" rt="20.671" y="92170" v="855191" />
      <Spectrum type="MFE" cpdAlgo="FindByMolecularFeature">
        <MSDetails p="+" />
        <Device type="TimeOfFlight" />
        <MSPeaks>
          <p rt="20.676" x="608.3769" y="7190.88" v="60992" z="1" s="M+H" />
          <p rt="20.662" x="609.3829" y="3495.20" v="30028" z="1" s="M+H+1" />
          <p rt="20.671" x="610.3682" y="92170.06" v="764172" z="1" s="M+H+2" />
        </MSPeaks>
      </Spectrum>
    </Compound>
    <Compound algo="FindByMolecularFeature">
      <Location m="393.3455" rt="20.693" y="121913" v="2916934" />
      <Spectrum type="MFE" cpdAlgo="FindByMolecularFeature">
        <MSDetails p="+" />
        <Device type="TimeOfFlight" />
        <MSPeaks>
          <p rt="20.696" x="394.3527" y="121912.57" v="2346025" z="1" s="M+H" />
          <p rt="20.688" x="395.3562" y="28883.23" v="472279" z="1" s="M+H+1" />
          <p rt="20.674" x="396.3572" y="5688.13" v="93183" z="1" s="M+H+2" />
          <p rt="20.647" x="397.3630" y="364.83" v="5447" z="1" s="M+H+3" />
        </MSPeaks>
      </Spectrum>
    </Compound>
    <Compound algo="FindByMolecularFeature">
      <Location m="367.3089" rt="20.858" y="243915" v="2681528" />
      <Spectrum type="MFE" cpdAlgo="FindByMolecularFeature">
        <MSDetails p="+" />
        <Device type="TimeOfFlight" />
        <MSPeaks>
          <p rt="20.858" x="368.3162" y="243914.61" v="2065740" z="1" s="M+H" />
          <p rt="20.857" x="369.3192" y="62979.90" v="534798" z="1" s="M+H+1" />
          <p rt="20.862" x="370.3223" y="8640.41" v="74001" z="1" s="M+H+2" />
          <p rt="20.835" x="371.3259" y="879.51" v="6989" z="1" s="M+H+3" />
        </MSPeaks>
      </Spectrum>
    </Compound>
    <Compound algo="FindByMolecularFeature">
      <Location m="389.2907" rt="20.861" y="58941" v="607599" />
      <Spectrum type="MFE" cpdAlgo="FindByMolecularFeature">
        <MSDetails p="+" />
        <Device type="TimeOfFlight" />
        <MSPeaks>
          <p rt="20.862" x="390.2980" y="58940.95" v="495706" z="1" s="M+H" />
          <p rt="20.858" x="391.3029" y="14072.87" v="111894" z="1" s="M+H+1" />
        </MSPeaks>
      </Spectrum>
    </Compound>
    <Compound algo="FindByMolecularFeature">
      <Location m="599.4107" rt="20.945" y="92005" v="1183798" />
      <Spectrum type="MFE" cpdAlgo="FindByMolecularFeature">
        <MSDetails p="+" />
        <Device type="TimeOfFlight" />
        <MSPeaks>
          <p rt="20.945" x="600.4180" y="92005.49" v="803498" z="1" s="M+H" />
          <p rt="20.944" x="601.4207" y="43652.91" v="380301" z="1" s="M+H+1" />
        </MSPeaks>
      </Spectrum>
    </Compound>
    <Compound algo="FindByMolecularFeature">
      <Location m="490.3659" rt="21.018" y="80131" v="1655209" />
      <Spectrum type="MFE" cpdAlgo="FindByMolecularFeature">
        <MSDetails p="+" />
        <Device type="TimeOfFlight" />
        <MSPeaks>
          <p rt="21.018" x="491.3732" y="80130.95" v="1273771" z="1" s="M+H" />
          <p rt="21.019" x="492.3764" y="25277.41" v="381438" z="1" s="M+H+1" />
        </MSPeaks>
      </Spectrum>
    </Compound>
    <Compound algo="FindByMolecularFeature">
      <Location m="255.2569" rt="21.208" y="1111734" v="11897637" />
      <Spectrum type="MFE" cpdAlgo="FindByMolecularFeature">
        <MSDetails p="+" />
        <Device type="TimeOfFlight" />
        <MSPeaks>
          <p rt="21.208" x="256.2642" y="1111733.88" v="9912895" z="1" s="M+H" />
          <p rt="21.209" x="257.2670" y="200070.42" v="1788273" z="1" s="M+H+1" />
          <p rt="21.210" x="258.2708" y="17702.80" v="156758" z="1" s="M+H+2" />
          <p rt="21.232" x="259.2723" y="1375.14" v="11715" z="1" s="M+H+3" />
          <p rt="21.203" x="511.5198" y="2251.74" v="10652" z="1" s="2M+H" />
          <p rt="21.221" x="512.5237" y="1041.32" v="3346" z="1" s="2M+H+1" />
        </MSPeaks>
      </Spectrum>
    </Compound>
    <Compound algo="FindByMolecularFeature">
      <Location m="490.3276" rt="21.470" y="52835" v="583836" />
      <Spectrum type="MFE" cpdAlgo="FindByMolecularFeature">
        <MSDetails p="+" />
        <Device type="TimeOfFlight" />
        <MSPeaks>
          <p rt="21.470" x="491.3348" y="52835.46" v="461924" z="1" s="M+H" />
          <p rt="21.471" x="492.3386" y="15157.21" v="121911" z="1" s="M+H+1" />
        </MSPeaks>
      </Spectrum>
    </Compound>
    <Compound algo="FindByMolecularFeature">
      <Location m="444.3607" rt="21.534" y="202917" v="2105778" />
      <Spectrum type="MFE" cpdAlgo="FindByMolecularFeature">
        <MSDetails p="+" />
        <Device type="TimeOfFlight" />
        <MSPeaks>
          <p rt="21.534" x="445.3680" y="202916.77" v="1528307" z="1" s="M+H" />
          <p rt="21.534" x="446.3711" y="61534.38" v="462089" z="1" s="M+H+1" />
          <p rt="21.535" x="447.3725" y="13802.89" v="100743" z="1" s="M+H+2" />
          <p rt="21.533" x="448.3739" y="2005.69" v="14639" z="1" s="M+H+3" />
        </MSPeaks>
      </Spectrum>
    </Compound>
    <Compound algo="FindByMolecularFeature">
      <Location m="466.3426" rt="21.537" y="147925" v="1675863" />
      <Spectrum type="MFE" cpdAlgo="FindByMolecularFeature">
        <MSDetails p="+" />
        <Device type="TimeOfFlight" />
        <MSPeaks>
          <p rt="21.537" x="467.3499" y="147924.50" v="1220332" z="1" s="M+H" />
          <p rt="21.538" x="468.3536" y="45158.85" v="330152" z="1" s="M+H+1" />
          <p rt="21.528" x="469.3553" y="12997.56" v="112415" z="1" s="M+H+2" />
          <p rt="21.505" x="470.3647" y="1240.97" v="12963" z="1" s="M+H+3" />
        </MSPeaks>
      </Spectrum>
    </Compound>
    <Compound algo="FindByMolecularFeature">
      <Location m="627.4921" rt="21.590" y="58286" v="1873762" />
      <Spectrum type="MFE" cpdAlgo="FindByMolecularFeature">
        <MSDetails p="+" />
        <Device type="TimeOfFlight" />
        <MSPeaks>
          <p rt="21.587" x="628.4994" y="58286.13" v="1224853" z="1" s="M+H" />
          <p rt="21.595" x="629.4992" y="26910.74" v="518887" z="1" s="M+H+1" />
          <p rt="21.604" x="630.5000" y="7727.99" v="130021" z="1" s="M+H+2" />
        </MSPeaks>
      </Spectrum>
    </Compound>
    <Compound algo="FindByMolecularFeature">
      <Location m="546.3537" rt="21.623" y="82754" v="2527216" />
      <Spectrum type="MFE" cpdAlgo="FindByMolecularFeature">
        <MSDetails p="+" />
        <Device type="TimeOfFlight" />
        <MSPeaks>
          <p rt="21.611" x="547.3609" y="82754.19" v="2056351" z="1" s="M+H" />
          <p rt="21.654" x="548.3641" y="24906.59" v="334469" z="1" s="M+H+1" />
          <p rt="21.644" x="549.3727" y="8736.18" v="136396" z="1" s="M+H+2" />
        </MSPeaks>
      </Spectrum>
    </Compound>
    <Compound algo="FindByMolecularFeature">
      <Location m="264.2454" rt="21.714" y="227245" v="2348111" />
      <Spectrum type="MFE" cpdAlgo="FindByMolecularFeature">
        <MSDetails p="+" />
        <Device type="TimeOfFlight" />
        <MSPeaks>
          <p rt="21.714" x="265.2526" y="227244.88" v="1966270" z="1" s="M+H" />
          <p rt="21.714" x="266.2560" y="40287.82" v="342300" z="1" s="M+H+1" />
          <p rt="21.725" x="267.2643" y="4388.33" v="36131" z="1" s="M+H+2" />
          <p rt="21.754" x="268.2659" y="414.12" v="3409" z="1" s="M+H+3" />
        </MSPeaks>
      </Spectrum>
    </Compound>
    <Compound algo="FindByMolecularFeature">
      <Location m="246.2348" rt="21.718" y="88324" v="1120060" />
      <Spectrum type="MFE" cpdAlgo="FindByMolecularFeature">
        <MSDetails p="+" />
        <Device type="TimeOfFlight" />
        <MSPeaks>
          <p rt="21.717" x="247.2420" y="88323.71" v="949145" z="1" s="M+H" />
          <p rt="21.720" x="248.2451" y="17026.59" v="152764" z="1" s="M+H+1" />
          <p rt="21.723" x="249.2497" y="2234.37" v="18151" z="1" s="M+H+2" />
        </MSPeaks>
      </Spectrum>
    </Compound>
    <Compound algo="FindByMolecularFeature">
      <Location m="281.2724" rt="21.718" y="9033281" v="112301856" />
      <Spectrum type="MFE" cpdAlgo="FindByMolecularFeature">
        <MSDetails p="+" />
        <Device type="TimeOfFlight" />
        <MSPeaks>
          <p rt="21.719" x="282.2797" y="9033281.00" v="87535576" z="1" sat="true" s="M+H" />
          <p rt="21.716" x="283.2831" y="1677154.75" v="18077498" z="1" s="M+H+1" />
          <p rt="21.716" x="284.2859" y="181614.72" v="1835635" z="1" s="M+H+2" />
          <p rt="21.718" x="285.2886" y="14060.85" v="131432" z="1" s="M+H+3" />
          <p rt="21.715" x="286.2943" y="856.78" v="7660" z="1" s="M+H+4" />
          <p rt="21.710" x="563.5515" y="226325.42" v="1570988" z="1" s="2M+H" />
          <p rt="21.711" x="564.5545" y="92342.14" v="640467" z="1" s="2M+H+1" />
          <p rt="21.708" x="565.5576" y="18245.89" v="125825" z="1" s="2M+H+2" />
          <p rt="21.706" x="566.5616" y="2922.29" v="19750" z="1" s="2M+H+3" />
        </MSPeaks>
      </Spectrum>
    </Compound>
    <Compound algo="FindByMolecularFeature">
      <Location m="442.3448" rt="21.772" y="127714" v="1257086" />
      <Spectrum type="MFE" cpdAlgo="FindByMolecularFeature">
        <MSDetails p="+" />
        <Device type="TimeOfFlight" />
        <MSPeaks>
          <p rt="21.772" x="443.3521" y="127714.27" v="905228" z="1" s="M+H" />
          <p rt="21.772" x="444.3555" y="41591.11" v="310960" z="1" s="M+H+1" />
          <p rt="21.775" x="445.3609" y="9099.63" v="40899" z="1" s="M+H+2" />
        </MSPeaks>
      </Spectrum>
    </Compound>
    <Compound algo="FindByMolecularFeature">
      <Location m="495.4138" rt="21.773" y="134435" v="1136366" />
      <Spectrum type="MFE" cpdAlgo="FindByMolecularFeature">
        <MSDetails p="+" />
        <Device type="TimeOfFlight" />
        <MSPeaks>
          <p rt="21.771" x="496.4210" y="134435.08" v="890474" z="1" s="M+H" />
          <p rt="21.779" x="497.4244" y="33627.06" v="245892" z="1" s="M+H+1" />
        </MSPeaks>
      </Spectrum>
    </Compound>
    <Compound algo="FindByMolecularFeature">
      <Location m="464.3270" rt="21.782" y="105483" v="1200824" />
      <Spectrum type="MFE" cpdAlgo="FindByMolecularFeature">
        <MSDetails p="+" />
        <Device type="TimeOfFlight" />
        <MSPeaks>
          <p rt="21.781" x="465.3343" y="105483.16" v="902814" z="1" s="M+H" />
          <p rt="21.783" x="466.3380" y="35229.60" v="298011" z="1" s="M+H+1" />
        </MSPeaks>
      </Spectrum>
    </Compound>
    <Compound algo="FindByMolecularFeature">
      <Location m="539.4400" rt="21.811" y="125572" v="3668832" />
      <Spectrum type="MFE" cpdAlgo="FindByMolecularFeature">
        <MSDetails p="+" />
        <Device type="TimeOfFlight" />
        <MSPeaks>
          <p rt="21.810" x="540.4472" y="125571.85" v="2583094" z="1" s="M+H" />
          <p rt="21.810" x="541.4504" y="39779.66" v="863133" z="1" s="M+H+1" />
          <p rt="21.825" x="542.4498" y="12243.72" v="213485" z="1" s="M+H+2" />
          <p rt="21.837" x="543.4520" y="523.05" v="9120" z="1" s="M+H+3" />
        </MSPeaks>
      </Spectrum>
    </Compound>
    <Compound algo="FindByMolecularFeature">
      <Location m="264.2452" rt="21.942" y="110386" v="1201383" />
      <Spectrum type="MFE" cpdAlgo="FindByMolecularFeature">
        <MSDetails p="+" />
        <Device type="TimeOfFlight" />
        <MSPeaks>
          <p rt="21.942" x="265.2525" y="110385.73" v="1007419" z="1" s="M+H" />
          <p rt="21.942" x="266.2558" y="21253.45" v="193965" z="1" s="M+H+1" />
        </MSPeaks>
      </Spectrum>
    </Compound>
    <Compound algo="FindByMolecularFeature">
      <Location m="338.2821" rt="21.943" y="113411" v="1152991" />
      <Spectrum type="MFE" cpdAlgo="FindByMolecularFeature">
        <MSDetails p="+" />
        <Device type="TimeOfFlight" />
        <MSPeaks>
          <p rt="21.943" x="339.2894" y="113411.01" v="922734" z="1" s="M+H" />
          <p rt="21.942" x="340.2929" y="24537.46" v="196406" z="1" s="M+H+1" />
          <p rt="21.942" x="341.2952" y="4786.06" v="33850" z="1" s="M+H+2" />
        </MSPeaks>
      </Spectrum>
    </Compound>
    <Compound algo="FindByMolecularFeature">
      <Location m="356.2928" rt="21.943" y="110681" v="1167521" />
      <Spectrum type="MFE" cpdAlgo="FindByMolecularFeature">
        <MSDetails p="+" />
        <Device type="TimeOfFlight" />
        <MSPeaks>
          <p rt="21.943" x="357.3001" y="110681.11" v="899647" z="1" s="M+H" />
          <p rt="21.944" x="358.3033" y="27497.80" v="225387" z="1" s="M+H+1" />
          <p rt="21.954" x="359.3053" y="4949.60" v="40837" z="1" s="M+H+2" />
          <p rt="21.897" x="360.3196" y="214.53" v="1649" z="1" s="M+H+3" />
        </MSPeaks>
      </Spectrum>
    </Compound>
    <Compound algo="FindByMolecularFeature">
      <Location m="407.3611" rt="21.949" y="60958" v="510494" />
      <Spectrum type="MFE" cpdAlgo="FindByMolecularFeature">
        <MSDetails p="+" />
        <Device type="TimeOfFlight" />
        <MSPeaks>
          <p rt="21.945" x="408.3683" y="60958.30" v="368375" z="1" s="M+H" />
          <p rt="21.955" x="409.3717" y="16936.12" v="119667" z="1" s="M+H+1" />
          <p rt="21.971" x="410.3709" y="3147.90" v="22452" z="1" s="M+H+2" />
        </MSPeaks>
      </Spectrum>
    </Compound>
    <Compound algo="FindByMolecularFeature">
      <Location m="451.3875" rt="22.006" y="147750" v="4320574" />
      <Spectrum type="MFE" cpdAlgo="FindByMolecularFeature">
        <MSDetails p="+" />
        <Device type="TimeOfFlight" />
        <MSPeaks>
          <p rt="22.005" x="452.3948" y="147750.25" v="3285154" z="1" s="M+H" />
          <p rt="22.009" x="453.3978" y="40667.22" v="864489" z="1" s="M+H+1" />
          <p rt="22.008" x="454.3971" y="8442.13" v="160648" z="1" s="M+H+2" />
          <p rt="22.025" x="455.3888" y="546.63" v="10283" z="1" s="M+H+3" />
        </MSPeaks>
      </Spectrum>
    </Compound>
    <Compound algo="FindByMolecularFeature">
      <Location m="438.3367" rt="22.086" y="76498" v="1129566" />
      <Spectrum type="MFE" cpdAlgo="FindByMolecularFeature">
        <MSDetails p="+" />
        <Device type="TimeOfFlight" />
        <MSPeaks>
          <p rt="22.084" x="439.3439" y="76498.01" v="825319" z="1" s="M+H" />
          <p rt="22.085" x="440.3478" y="22592.56" v="263677" z="1" s="M+H+1" />
          <p rt="22.106" x="441.3532" y="4990.80" v="40570" z="1" s="M+H+2" />
        </MSPeaks>
      </Spectrum>
    </Compound>
    <Compound algo="FindByMolecularFeature">
      <Location m="460.3169" rt="22.092" y="101034" v="1486326" />
      <Spectrum type="MFE" cpdAlgo="FindByMolecularFeature">
        <MSDetails p="+" />
        <Device type="TimeOfFlight" />
        <MSPeaks>
          <p rt="22.092" x="461.3242" y="101033.54" v="1160196" z="1" s="M+H" />
          <p rt="22.095" x="462.3275" y="28373.16" v="326130" z="1" s="M+H+1" />
        </MSPeaks>
      </Spectrum>
    </Compound>
    <Compound algo="FindByMolecularFeature">
      <Location m="269.2718" rt="22.105" y="82707" v="1135697" />
      <Spectrum type="MFE" cpdAlgo="FindByMolecularFeature">
        <MSDetails p="+" />
        <Device type="TimeOfFlight" />
        <MSPeaks>
          <p rt="22.105" x="270.2791" y="82707.45" v="916162" z="1" s="M+H" />
          <p rt="22.108" x="271.2822" y="18264.66" v="201237" z="1" s="M+H+1" />
          <p rt="22.094" x="272.2834" y="2451.00" v="18299" z="1" s="M+H+2" />
        </MSPeaks>
      </Spectrum>
    </Compound>
    <Compound algo="FindByMolecularFeature">
      <Location m="613.3924" rt="22.137" y="76043" v="961435" />
      <Spectrum type="MFE" cpdAlgo="FindByMolecularFeature">
        <MSDetails p="+" />
        <Device type="TimeOfFlight" />
        <MSPeaks>
          <p rt="22.137" x="614.3996" y="76042.73" v="603821" z="1" s="M+H" />
          <p rt="22.137" x="615.4034" y="34149.13" v="270801" z="1" s="M+H+1" />
          <p rt="22.134" x="616.4114" y="8666.53" v="65127" z="1" s="M+H+2" />
          <p rt="22.134" x="617.4260" y="2486.56" v="21686" z="1" s="M+H+3" />
        </MSPeaks>
      </Spectrum>
    </Compound>
    <Compound algo="FindByMolecularFeature">
      <Location m="334.1594" rt="22.142" y="60075" v="724635" />
      <Spectrum type="MFE" cpdAlgo="FindByMolecularFeature">
        <MSDetails p="+" />
        <Device type="TimeOfFlight" />
        <MSPeaks>
          <p rt="22.141" x="335.1667" y="60074.83" v="586993" z="1" s="M+H" />
          <p rt="22.144" x="336.1703" y="14304.95" v="137642" z="1" s="M+H+1" />
        </MSPeaks>
      </Spectrum>
    </Compound>
    <Compound algo="FindByMolecularFeature">
      <Location m="338.1559" rt="22.142" y="135635" v="1816960" />
      <Spectrum type="MFE" cpdAlgo="FindByMolecularFeature">
        <MSDetails p="+" />
        <Device type="TimeOfFlight" />
        <MSPeaks>
          <p rt="22.142" x="339.1632" y="135635.41" v="1284919" z="1" s="M+H" />
          <p rt="22.145" x="340.1660" y="33599.73" v="323295" z="1" s="M+H+1" />
          <p rt="22.140" x="341.1622" y="21558.13" v="208746" z="1" s="M+H+2" />
        </MSPeaks>
      </Spectrum>
    </Compound>
    <Compound algo="FindByMolecularFeature">
      <Location m="336.1603" rt="22.144" y="351943" v="4182426" />
      <Spectrum type="MFE" cpdAlgo="FindByMolecularFeature">
        <MSDetails p="+" />
        <Device type="TimeOfFlight" />
        <MSPeaks>
          <p rt="22.144" x="337.1676" y="351942.66" v="3458994" z="1" s="M+H" />
          <p rt="22.144" x="338.1706" y="71957.24" v="723432" z="1" s="M+H+1" />
        </MSPeaks>
      </Spectrum>
    </Compound>
    <Compound algo="FindByMolecularFeature">
      <Location m="630.4488" rt="22.149" y="335197" v="5365617" />
      <Spectrum type="MFE" cpdAlgo="FindByMolecularFeature">
        <MSDetails p="+" />
        <Device type="TimeOfFlight" />
        <MSPeaks>
          <p rt="22.149" x="631.4561" y="335197.22" v="3627412" z="1" s="M+H" />
          <p rt="22.148" x="632.4591" y="142294.78" v="1738205" z="1" s="M+H+1" />
        </MSPeaks>
      </Spectrum>
    </Compound>
    <Compound algo="FindByMolecularFeature">
      <Location m="646.4432" rt="22.149" y="59689" v="2236063" />
      <Spectrum type="MFE" cpdAlgo="FindByMolecularFeature">
        <MSDetails p="+" />
        <Device type="TimeOfFlight" />
        <MSPeaks>
          <p rt="22.158" x="647.4505" y="59688.60" v="908091" z="1" s="M+H" />
          <p rt="22.153" x="648.4544" y="20302.03" v="344298" z="1" s="M+H+1" />
          <p rt="22.143" x="649.4654" y="43724.28" v="723219" z="1" s="M+H+2" />
          <p rt="22.141" x="650.4685" y="16822.15" v="260455" z="1" s="M+H+3" />
        </MSPeaks>
      </Spectrum>
    </Compound>
    <Compound algo="FindByMolecularFeature">
      <Location m="466.4000" rt="22.161" y="58630" v="622208" />
      <Spectrum type="MFE" cpdAlgo="FindByMolecularFeature">
        <MSDetails p="+" />
        <Device type="TimeOfFlight" />
        <MSPeaks>
          <p rt="22.163" x="467.4073" y="58629.99" v="408508" z="1" s="M+H" />
          <p rt="22.162" x="468.4007" y="25564.01" v="191042" z="1" s="M+H+1" />
          <p rt="22.136" x="469.3908" y="4522.56" v="22658" z="1" s="M+H+2" />
        </MSPeaks>
      </Spectrum>
    </Compound>
    <Compound algo="FindByMolecularFeature">
      <Location m="482.3749" rt="22.162" y="715033" v="6893574" />
      <Spectrum type="MFE" cpdAlgo="FindByMolecularFeature">
        <MSDetails p="+" />
        <Device type="TimeOfFlight" />
        <MSPeaks>
          <p rt="22.162" x="483.3821" y="715032.50" v="4927920" z="1" s="M+H" />
          <p rt="22.162" x="484.3849" y="234429.86" v="1637730" z="1" s="M+H+1" />
          <p rt="22.161" x="485.3877" y="39129.41" v="281901" z="1" s="M+H+2" />
          <p rt="22.159" x="486.3882" y="6197.78" v="46023" z="1" s="M+H+3" />
        </MSPeaks>
      </Spectrum>
    </Compound>
    <Compound algo="FindByMolecularFeature">
      <Location m="442.3814" rt="22.165" y="157778" v="1666094" />
      <Spectrum type="MFE" cpdAlgo="FindByMolecularFeature">
        <MSDetails p="+" />
        <Device type="TimeOfFlight" />
        <MSPeaks>
          <p rt="22.165" x="443.3887" y="157777.70" v="1178224" z="1" s="M+H" />
          <p rt="22.163" x="444.3917" y="52736.39" v="388706" z="1" s="M+H+1" />
          <p rt="22.165" x="445.3942" y="9728.83" v="71763" z="1" s="M+H+2" />
          <p rt="22.227" x="446.3833" y="3143.24" v="27402" z="1" s="M+H+3" />
        </MSPeaks>
      </Spectrum>
    </Compound>
    <Compound algo="FindByMolecularFeature">
      <Location m="424.3708" rt="22.166" y="200961" v="2183170" />
      <Spectrum type="MFE" cpdAlgo="FindByMolecularFeature">
        <MSDetails p="+" />
        <Device type="TimeOfFlight" />
        <MSPeaks>
          <p rt="22.166" x="425.3780" y="200960.56" v="1574232" z="1" s="M+H" />
          <p rt="22.166" x="426.3811" y="63742.47" v="495301" z="1" s="M+H+1" />
          <p rt="22.164" x="427.3842" y="12154.90" v="97192" z="1" s="M+H+2" />
          <p rt="22.167" x="428.3847" y="2156.68" v="16445" z="1" s="M+H+3" />
        </MSPeaks>
      </Spectrum>
    </Compound>
    <Compound algo="FindByMolecularFeature">
      <Location m="331.2875" rt="22.182" y="63563" v="822908" />
      <Spectrum type="MFE" cpdAlgo="FindByMolecularFeature">
        <MSDetails p="+" />
        <Device type="TimeOfFlight" />
        <MSPeaks>
          <p rt="22.182" x="332.2947" y="63563.30" v="650698" z="1" s="M+H" />
          <p rt="22.184" x="333.2985" y="16341.07" v="172210" z="1" s="M+H+1" />
        </MSPeaks>
      </Spectrum>
    </Compound>
    <Compound algo="FindByMolecularFeature">
      <Location m="590.4547" rt="22.201" y="72627" v="2041794" />
      <Spectrum type="MFE" cpdAlgo="FindByMolecularFeature">
        <MSDetails p="+" />
        <Device type="TimeOfFlight" />
        <MSPeaks>
          <p rt="22.187" x="591.4619" y="72626.58" v="1123606" z="1" s="M+H" />
          <p rt="22.190" x="592.4651" y="28577.72" v="450836" z="1" s="M+H+1" />
          <p rt="22.238" x="593.4768" y="30887.93" v="467352" z="1" s="M+H+2" />
        </MSPeaks>
      </Spectrum>
    </Compound>
    <Compound algo="FindByMolecularFeature">
      <Location m="378.2755" rt="22.313" y="766916" v="6669595" />
      <Spectrum type="MFE" cpdAlgo="FindByMolecularFeature">
        <MSDetails p="+" />
        <Device type="TimeOfFlight" />
        <MSPeaks>
          <p rt="22.313" x="379.2828" y="766915.69" v="5309651" z="1" s="M+H" />
          <p rt="22.313" x="380.2857" y="168134.16" v="1165097" z="1" s="M+H+1" />
          <p rt="22.312" x="381.2881" y="24807.19" v="174322" z="1" s="M+H+2" />
          <p rt="22.299" x="382.2956" y="3194.39" v="20525" z="1" s="M+H+3" />
        </MSPeaks>
      </Spectrum>
    </Compound>
    <Compound algo="FindByMolecularFeature">
      <Location m="1106.8275" rt="22.313" y="63117" v="921041" />
      <Spectrum type="MFE" cpdAlgo="FindByMolecularFeature">
        <MSDetails p="+" />
        <Device type="TimeOfFlight" />
        <MSPeaks>
          <p rt="22.312" x="554.4210" y="63116.88" v="428160" z="2" s="M+2H" />
          <p rt="22.314" x="554.9225" y="43994.06" v="294991" z="2" s="M+2H+1" />
          <p rt="22.317" x="555.4281" y="21167.53" v="168048" z="2" s="M+2H+2" />
          <p rt="22.311" x="555.9246" y="4525.96" v="29842" z="2" s="M+2H+3" />
        </MSPeaks>
      </Spectrum>
    </Compound>
    <Compound algo="FindByMolecularFeature">
      <Location m="562.9018" rt="22.315" y="91785" v="1038131" />
      <Spectrum type="MFE" cpdAlgo="FindByMolecularFeature">
        <MSDetails p="+" />
        <Device type="TimeOfFlight" />
        <MSPeaks>
          <p rt="22.314" x="563.9091" y="91785.04" v="659313" z="1" s="M+H" />
          <p rt="22.317" x="564.9076" y="42053.82" v="302161" z="1" s="M+H+1" />
          <p rt="22.315" x="565.9077" y="8702.69" v="62072" z="1" s="M+H+2" />
          <p rt="22.319" x="566.9069" y="2086.41" v="14585" z="1" s="M+H+3" />
        </MSPeaks>
      </Spectrum>
    </Compound>
    <Compound algo="FindByMolecularFeature">
      <Location m="562.4003" rt="22.316" y="140227" v="1766803" />
      <Spectrum type="MFE" cpdAlgo="FindByMolecularFeature">
        <MSDetails p="+" />
        <Device type="TimeOfFlight" />
        <MSPeaks>
          <p rt="22.316" x="563.4076" y="140227.13" v="948902" z="1" s="M+H" />
          <p rt="22.316" x="564.4074" y="86411.72" v="595228" z="1" s="M+H+1" />
          <p rt="22.315" x="565.4074" y="26277.17" v="177839" z="1" s="M+H+2" />
          <p rt="22.318" x="566.4056" y="6379.28" v="44835" z="1" s="M+H+3" />
        </MSPeaks>
      </Spectrum>
    </Compound>
    <Compound algo="FindByMolecularFeature">
      <Location m="338.2824" rt="22.318" y="228485" v="2507709" />
      <Spectrum type="MFE" cpdAlgo="FindByMolecularFeature">
        <MSDetails p="+" />
        <Device type="TimeOfFlight" />
        <MSPeaks>
          <p rt="22.319" x="339.2897" y="228484.70" v="1983587" z="1" s="M+H" />
          <p rt="22.318" x="340.2929" y="51271.60" v="445361" z="1" s="M+H+1" />
          <p rt="22.316" x="341.2956" y="8027.66" v="62002" z="1" s="M+H+2" />
          <p rt="22.325" x="342.2989" y="1615.28" v="16759" z="1" s="M+H+3" />
        </MSPeaks>
      </Spectrum>
    </Compound>
    <Compound algo="FindByMolecularFeature">
      <Location m="356.2930" rt="22.319" y="237014" v="2679638" />
      <Spectrum type="MFE" cpdAlgo="FindByMolecularFeature">
        <MSDetails p="+" />
        <Device type="TimeOfFlight" />
        <MSPeaks>
          <p rt="22.319" x="357.3003" y="237013.94" v="2094563" z="1" s="M+H" />
          <p rt="22.319" x="358.3035" y="56152.02" v="488108" z="1" s="M+H+1" />
          <p rt="22.319" x="359.3062" y="8978.05" v="78820" z="1" s="M+H+2" />
          <p rt="22.367" x="360.3102" y="1670.21" v="18147" z="1" s="M+H+3" />
        </MSPeaks>
      </Spectrum>
    </Compound>
    <Compound algo="FindByMolecularFeature">
      <Location m="384.7549" rt="22.319" y="66287" v="850303" />
      <Spectrum type="MFE" cpdAlgo="FindByMolecularFeature">
        <MSDetails p="+" />
        <Device type="TimeOfFlight" />
        <MSPeaks>
          <p rt="22.318" x="385.7622" y="66286.59" v="570860" z="1" s="M+H" />
          <p rt="22.320" x="386.7605" y="27921.13" v="241125" z="1" s="M+H+1" />
          <p rt="22.328" x="387.7602" y="4544.81" v="38319" z="1" s="M+H+2" />
        </MSPeaks>
      </Spectrum>
    </Compound>
    <Compound algo="FindByMolecularFeature">
      <Location m="765.4975" rt="22.323" y="54534" v="805781" />
      <Spectrum type="MFE" cpdAlgo="FindByMolecularFeature">
        <MSDetails p="+" />
        <Device type="TimeOfFlight" />
        <MSPeaks>
          <p rt="22.323" x="766.5047" y="54534.13" v="515822" z="1" s="M+H" />
          <p rt="22.322" x="767.5085" y="30159.66" v="289959" z="1" s="M+H+1" />
        </MSPeaks>
      </Spectrum>
    </Compound>
    <Compound algo="FindByMolecularFeature">
      <Location m="384.2535" rt="22.323" y="127083" v="1927563" />
      <Spectrum type="MFE" cpdAlgo="FindByMolecularFeature">
        <MSDetails p="+" />
        <Device type="TimeOfFlight" />
        <MSPeaks>
          <p rt="22.323" x="385.2608" y="127083.30" v="1168926" z="1" s="M+H" />
          <p rt="22.323" x="386.2599" y="64435.65" v="593286" z="1" s="M+H+1" />
          <p rt="22.323" x="387.2604" y="14336.02" v="130028" z="1" s="M+H+2" />
          <p rt="22.325" x="388.2571" y="3492.40" v="35323" z="1" s="M+H+3" />
        </MSPeaks>
      </Spectrum>
    </Compound>
    <Compound algo="FindByMolecularFeature">
      <Location m="264.2454" rt="22.325" y="230670" v="3036442" />
      <Spectrum type="MFE" cpdAlgo="FindByMolecularFeature">
        <MSDetails p="+" />
        <Device type="TimeOfFlight" />
        <MSPeaks>
          <p rt="22.325" x="265.2526" y="230670.45" v="2520957" z="1" s="M+H" />
          <p rt="22.324" x="266.2558" y="42605.23" v="464524" z="1" s="M+H+1" />
          <p rt="22.307" x="267.2639" y="4656.07" v="49012" z="1" s="M+H+2" />
          <p rt="22.456" x="268.2656" y="187.48" v="1950" z="1" s="M+H+3" />
        </MSPeaks>
      </Spectrum>
    </Compound>
    <Compound algo="FindByMolecularFeature">
      <Location m="412.2127" rt="22.333" y="71083" v="1035013" />
      <Spectrum type="MFE" cpdAlgo="FindByMolecularFeature">
        <MSDetails p="+" />
        <Device type="TimeOfFlight" />
        <MSPeaks>
          <p rt="22.334" x="413.2199" y="71083.25" v="818034" z="1" s="M+H" />
          <p rt="22.333" x="414.2232" y="18776.04" v="216979" z="1" s="M+H+1" />
        </MSPeaks>
      </Spectrum>
    </Compound>
    <Compound algo="FindByMolecularFeature">
      <Location m="424.3708" rt="22.451" y="221924" v="2300854" />
      <Spectrum type="MFE" cpdAlgo="FindByMolecularFeature">
        <MSDetails p="+" />
        <Device type="TimeOfFlight" />
        <MSPeaks>
          <p rt="22.452" x="425.3781" y="221924.34" v="1687950" z="1" s="M+H" />
          <p rt="22.450" x="426.3812" y="71013.16" v="522413" z="1" s="M+H+1" />
          <p rt="22.447" x="427.3801" y="14482.32" v="83657" z="1" s="M+H+2" />
          <p rt="22.395" x="428.3816" y="894.87" v="6834" z="1" s="M+H+3" />
        </MSPeaks>
      </Spectrum>
    </Compound>
    <Compound algo="FindByMolecularFeature">
      <Location m="442.3813" rt="22.452" y="184821" v="1900599" />
      <Spectrum type="MFE" cpdAlgo="FindByMolecularFeature">
        <MSDetails p="+" />
        <Device type="TimeOfFlight" />
        <MSPeaks>
          <p rt="22.452" x="443.3886" y="184821.13" v="1369197" z="1" s="M+H" />
          <p rt="22.451" x="444.3919" y="60302.98" v="443856" z="1" s="M+H+1" />
          <p rt="22.450" x="445.3943" y="11364.17" v="75884" z="1" s="M+H+2" />
          <p rt="22.447" x="446.3966" y="1746.61" v="11663" z="1" s="M+H+3" />
        </MSPeaks>
      </Spectrum>
    </Compound>
    <Compound algo="FindByMolecularFeature">
      <Location m="482.3747" rt="22.453" y="458795" v="4571141" />
      <Spectrum type="MFE" cpdAlgo="FindByMolecularFeature">
        <MSDetails p="+" />
        <Device type="TimeOfFlight" />
        <MSPeaks>
          <p rt="22.453" x="483.3819" y="458795.13" v="3274960" z="1" s="M+H" />
          <p rt="22.453" x="484.3847" y="150076.45" v="1090095" z="1" s="M+H+1" />
          <p rt="22.454" x="485.3873" y="25510.34" v="175298" z="1" s="M+H+2" />
          <p rt="22.453" x="486.3859" y="4375.45" v="30788" z="1" s="M+H+3" />
        </MSPeaks>
      </Spectrum>
    </Compound>
    <Compound algo="FindByMolecularFeature">
      <Location m="270.2347" rt="22.554" y="75133" v="862967" />
      <Spectrum type="MFE" cpdAlgo="FindByMolecularFeature">
        <MSDetails p="+" />
        <Device type="TimeOfFlight" />
        <MSPeaks>
          <p rt="22.554" x="271.2420" y="75133.45" v="709275" z="1" s="M+H" />
          <p rt="22.554" x="272.2456" y="16608.71" v="153691" z="1" s="M+H+1" />
        </MSPeaks>
      </Spectrum>
    </Compound>
    <Compound algo="FindByMolecularFeature">
      <Location m="554.4336" rt="22.902" y="58364" v="1143778" />
      <Spectrum type="MFE" cpdAlgo="FindByMolecularFeature">
        <MSDetails p="+" />
        <Device type="TimeOfFlight" />
        <MSPeaks>
          <p rt="22.903" x="555.4409" y="58363.54" v="846390" z="1" s="M+H" />
          <p rt="22.900" x="556.4434" y="23841.45" v="297389" z="1" s="M+H+1" />
        </MSPeaks>
      </Spectrum>
    </Compound>
    <Compound algo="FindByMolecularFeature">
      <Location m="478.3657" rt="22.926" y="72104" v="607175" />
      <Spectrum type="MFE" cpdAlgo="FindByMolecularFeature">
        <MSDetails p="+" />
        <Device type="TimeOfFlight" />
        <MSPeaks>
          <p rt="22.953" x="479.3730" y="8069.44" v="69174" z="1" s="M+H" />
          <p rt="22.942" x="480.3797" y="3651.37" v="23930" z="1" s="M+H+1" />
          <p rt="22.922" x="481.3656" y="72103.89" v="514071" z="1" s="M+H+2" />
        </MSPeaks>
      </Spectrum>
    </Compound>
    <Compound algo="FindByMolecularFeature">
      <Location m="506.3393" rt="22.955" y="56779" v="568543" />
      <Spectrum type="MFE" cpdAlgo="FindByMolecularFeature">
        <MSDetails p="+" />
        <Device type="TimeOfFlight" />
        <MSPeaks>
          <p rt="22.953" x="507.3465" y="56778.64" v="421448" z="1" s="M+H" />
          <p rt="22.960" x="508.3506" y="19415.87" v="147095" z="1" s="M+H+1" />
        </MSPeaks>
      </Spectrum>
    </Compound>
    <Compound algo="FindByMolecularFeature">
      <Location m="466.3452" rt="22.959" y="133735" v="1481497" />
      <Spectrum type="MFE" cpdAlgo="FindByMolecularFeature">
        <MSDetails p="+" />
        <Device type="TimeOfFlight" />
        <MSPeaks>
          <p rt="22.959" x="467.3524" y="133734.72" v="1012423" z="1" s="M+H" />
          <p rt="22.956" x="468.3560" y="48094.93" v="355624" z="1" s="M+H+1" />
          <p rt="22.972" x="469.3584" y="13150.97" v="113450" z="1" s="M+H+2" />
        </MSPeaks>
      </Spectrum>
    </Compound>
    <Compound algo="FindByMolecularFeature">
      <Location m="610.4218" rt="23.351" y="74271" v="1624051" />
      <Spectrum type="MFE" cpdAlgo="FindByMolecularFeature">
        <MSDetails p="+" />
        <Device type="TimeOfFlight" />
        <MSPeaks>
          <p rt="23.348" x="611.4291" y="74271.28" v="1139804" z="1" s="M+H" />
          <p rt="23.359" x="612.4327" y="31334.56" v="484248" z="1" s="M+H+1" />
        </MSPeaks>
      </Spectrum>
    </Compound>
    <Compound algo="FindByMolecularFeature">
      <Location m="383.3403" rt="23.478" y="223553" v="4389348" />
      <Spectrum type="MFE" cpdAlgo="FindByMolecularFeature">
        <MSDetails p="+" />
        <Device type="TimeOfFlight" />
        <MSPeaks>
          <p rt="23.474" x="384.3475" y="223552.89" v="3563378" z="1" s="M+H" />
          <p rt="23.493" x="385.3508" y="58111.29" v="655809" z="1" s="M+H+1" />
          <p rt="23.479" x="386.3539" y="8854.54" v="148530" z="1" s="M+H+2" />
          <p rt="23.492" x="387.3566" y="1616.06" v="21632" z="1" s="M+H+3" />
        </MSPeaks>
      </Spectrum>
    </Compound>
    <Compound algo="FindByMolecularFeature">
      <Location m="337.3352" rt="23.484" y="803450" v="13369303" />
      <Spectrum type="MFE" cpdAlgo="FindByMolecularFeature">
        <MSDetails p="+" />
        <Device type="TimeOfFlight" />
        <MSPeaks>
          <p rt="23.487" x="338.3425" y="803449.63" v="10271894" z="1" s="M+H" />
          <p rt="23.473" x="339.3454" y="190904.34" v="2715666" z="1" s="M+H+1" />
          <p rt="23.470" x="340.3487" y="23838.01" v="345916" z="1" s="M+H+2" />
          <p rt="23.472" x="341.3521" y="2444.89" v="35827" z="1" s="M+H+3" />
        </MSPeaks>
      </Spectrum>
    </Compound>
    <Compound algo="FindByMolecularFeature">
      <Location m="405.3226" rt="23.492" y="495012" v="7252701" />
      <Spectrum type="MFE" cpdAlgo="FindByMolecularFeature">
        <MSDetails p="+" />
        <Device type="TimeOfFlight" />
        <MSPeaks>
          <p rt="23.490" x="406.3299" y="495012.28" v="5705099" z="1" s="M+H" />
          <p rt="23.500" x="407.3329" y="126132.84" v="1211869" z="1" s="M+H+1" />
          <p rt="23.494" x="408.3344" y="23848.01" v="293702" z="1" s="M+H+2" />
          <p rt="23.485" x="409.3361" y="3722.58" v="42031" z="1" s="M+H+3" />
        </MSPeaks>
      </Spectrum>
    </Compound>
    <Compound algo="FindByMolecularFeature">
      <Location m="441.3929" rt="23.492" y="82427" v="1288746" />
      <Spectrum type="MFE" cpdAlgo="FindByMolecularFeature">
        <MSDetails p="+" />
        <Device type="TimeOfFlight" />
        <MSPeaks>
          <p rt="23.489" x="442.4002" y="82427.15" v="1008521" z="1" s="M+H" />
          <p rt="23.487" x="443.4032" y="24017.50" v="247885" z="1" s="M+H+1" />
          <p rt="23.558" x="444.3952" y="6424.06" v="32339" z="1" s="M+H+2" />
        </MSPeaks>
      </Spectrum>
    </Compound>
    <Compound algo="FindByMolecularFeature">
      <Location m="394.2132" rt="23.524" y="101721" v="1838623" />
      <Spectrum type="MFE" cpdAlgo="FindByMolecularFeature">
        <MSDetails p="+" />
        <Device type="TimeOfFlight" />
        <MSPeaks>
          <p rt="23.524" x="395.2205" y="101720.80" v="1006372" z="1" s="M+H" />
          <p rt="23.523" x="396.2236" y="23820.86" v="239189" z="1" s="M+H+1" />
          <p rt="23.523" x="397.2167" y="40492.42" v="400675" z="1" s="M+H+2" />
          <p rt="23.526" x="398.2187" y="11483.87" v="114164" z="1" s="M+H+3" />
          <p rt="23.525" x="399.2208" y="8123.63" v="78224" z="1" s="M+H+4" />
        </MSPeaks>
      </Spectrum>
    </Compound>
    <Compound algo="FindByMolecularFeature">
      <Location m="630.4840" rt="23.533" y="133122" v="3063438" />
      <Spectrum type="MFE" cpdAlgo="FindByMolecularFeature">
        <MSDetails p="+" />
        <Device type="TimeOfFlight" />
        <MSPeaks>
          <p rt="23.540" x="631.4913" y="133122.06" v="1595574" z="1" s="M+H" />
          <p rt="23.540" x="632.4948" y="44151.12" v="530944" z="1" s="M+H+1" />
          <p rt="23.514" x="633.4756" y="41099.07" v="470089" z="1" s="M+H+2" />
          <p rt="23.513" x="634.4773" y="13624.48" v="155968" z="1" s="M+H+3" />
          <p rt="23.537" x="635.4863" y="26171.43" v="310864" z="1" s="M+H+4" />
        </MSPeaks>
      </Spectrum>
    </Compound>
    <Compound algo="FindByMolecularFeature">
      <Location m="395.3402" rt="23.557" y="79135" v="794159" />
      <Spectrum type="MFE" cpdAlgo="FindByMolecularFeature">
        <MSDetails p="+" />
        <Device type="TimeOfFlight" />
        <MSPeaks>
          <p rt="23.556" x="396.3475" y="79135.22" v="592595" z="1" s="M+H" />
          <p rt="23.557" x="397.3506" y="23178.42" v="166293" z="1" s="M+H+1" />
          <p rt="23.559" x="398.3534" y="4515.33" v="35270" z="1" s="M+H+2" />
        </MSPeaks>
      </Spectrum>
    </Compound>
    <Compound algo="FindByMolecularFeature">
      <Location m="529.3981" rt="23.753" y="57895" v="964486" />
      <Spectrum type="MFE" cpdAlgo="FindByMolecularFeature">
        <MSDetails p="+" />
        <Device type="TimeOfFlight" />
        <MSPeaks>
          <p rt="23.741" x="530.4054" y="57895.34" v="551514" z="1" s="M+H" />
          <p rt="23.765" x="531.4065" y="35805.93" v="330044" z="1" s="M+H+1" />
          <p rt="23.784" x="532.4093" y="9423.53" v="82928" z="1" s="M+H+2" />
        </MSPeaks>
      </Spectrum>
    </Compound>
    <Compound algo="FindByMolecularFeature">
      <Location m="534.3541" rt="23.760" y="226396" v="2329446" />
      <Spectrum type="MFE" cpdAlgo="FindByMolecularFeature">
        <MSDetails p="+" />
        <Device type="TimeOfFlight" />
        <MSPeaks>
          <p rt="23.760" x="535.3613" y="226396.30" v="1632604" z="1" s="M+H" />
          <p rt="23.759" x="536.3645" y="71977.66" v="510498" z="1" s="M+H+1" />
          <p rt="23.765" x="537.3720" y="19120.77" v="145058" z="1" s="M+H+2" />
          <p rt="23.763" x="538.3791" y="5446.02" v="41286" z="1" s="M+H+3" />
        </MSPeaks>
      </Spectrum>
    </Compound>
    <Compound algo="FindByMolecularFeature">
      <Location m="608.4063" rt="23.789" y="65323" v="1089526" />
      <Spectrum type="MFE" cpdAlgo="FindByMolecularFeature">
        <MSDetails p="+" />
        <Device type="TimeOfFlight" />
        <MSPeaks>
          <p rt="23.798" x="609.4136" y="17661.18" v="177632" z="1" s="M+H" />
          <p rt="23.792" x="610.4184" y="7343.48" v="60531" z="1" s="M+H+1" />
          <p rt="23.780" x="611.4290" y="65322.62" v="541740" z="1" s="M+H+2" />
          <p rt="23.805" x="612.4324" y="25835.96" v="309622" z="1" s="M+H+3" />
        </MSPeaks>
      </Spectrum>
    </Compound>
    <Compound algo="FindByMolecularFeature">
      <Location m="630.4840" rt="23.802" y="201023" v="3881352" />
      <Spectrum type="MFE" cpdAlgo="FindByMolecularFeature">
        <MSDetails p="+" />
        <Device type="TimeOfFlight" />
        <MSPeaks>
          <p rt="23.801" x="631.4912" y="201022.67" v="2799095" z="1" s="M+H" />
          <p rt="23.805" x="632.4945" y="76361.63" v="1082257" z="1" s="M+H+1" />
        </MSPeaks>
      </Spectrum>
    </Compound>
    <Compound algo="FindByMolecularFeature">
      <Location m="405.3223" rt="23.807" y="216917" v="3267585" />
      <Spectrum type="MFE" cpdAlgo="FindByMolecularFeature">
        <MSDetails p="+" />
        <Device type="TimeOfFlight" />
        <MSPeaks>
          <p rt="23.807" x="406.3295" y="216917.45" v="2467640" z="1" s="M+H" />
          <p rt="23.806" x="407.3332" y="56881.03" v="648978" z="1" s="M+H+1" />
          <p rt="23.810" x="408.3310" y="13186.33" v="129357" z="1" s="M+H+2" />
          <p rt="23.815" x="409.3336" y="1673.69" v="21609" z="1" s="M+H+3" />
        </MSPeaks>
      </Spectrum>
    </Compound>
    <Compound algo="FindByMolecularFeature">
      <Location m="724.3534" rt="23.811" y="50310" v="756711" />
      <Spectrum type="MFE" cpdAlgo="FindByMolecularFeature">
        <MSDetails p="+" />
        <Device type="TimeOfFlight" />
        <MSPeaks>
          <p rt="23.811" x="725.3606" y="50309.96" v="415095" z="1" s="M+H" />
          <p rt="23.811" x="726.3630" y="22072.52" v="181750" z="1" s="M+H+1" />
          <p rt="23.813" x="727.3587" y="19389.26" v="159865" z="1" s="M+H+2" />
        </MSPeaks>
      </Spectrum>
    </Compound>
    <Compound algo="FindByMolecularFeature">
      <Location m="720.3573" rt="23.813" y="62605" v="586451" />
      <Spectrum type="MFE" cpdAlgo="FindByMolecularFeature">
        <MSDetails p="+" />
        <Device type="TimeOfFlight" />
        <MSPeaks>
          <p rt="23.823" x="721.3646" y="3836.49" v="32679" z="1" s="M+H" />
          <p rt="23.814" x="722.3672" y="2555.34" v="21795" z="1" s="M+H+1" />
          <p rt="23.813" x="723.3638" y="62604.85" v="531976" z="1" s="M+H+2" />
        </MSPeaks>
      </Spectrum>
    </Compound>
    <Compound algo="FindByMolecularFeature">
      <Location m="338.1755" rt="23.817" y="73809" v="1441041" />
      <Spectrum type="MFE" cpdAlgo="FindByMolecularFeature">
        <MSDetails p="+" />
        <Device type="TimeOfFlight" />
        <MSPeaks>
          <p rt="23.818" x="339.1828" y="73809.25" v="888296" z="1" s="M+H" />
          <p rt="23.814" x="340.1859" y="17744.54" v="208517" z="1" s="M+H+1" />
          <p rt="23.818" x="341.1793" y="28779.89" v="344229" z="1" s="M+H+2" />
        </MSPeaks>
      </Spectrum>
    </Compound>
    <Compound algo="FindByMolecularFeature">
      <Location m="379.2023" rt="23.819" y="242383" v="4872824" />
      <Spectrum type="MFE" cpdAlgo="FindByMolecularFeature">
        <MSDetails p="+" />
        <Device type="TimeOfFlight" />
        <MSPeaks>
          <p rt="23.819" x="380.2096" y="242383.06" v="2722387" z="1" s="M+H" />
          <p rt="23.818" x="381.2131" y="54169.45" v="601755" z="1" s="M+H+1" />
          <p rt="23.818" x="382.2057" y="94591.38" v="1084734" z="1" s="M+H+2" />
          <p rt="23.816" x="383.2091" y="25445.09" v="284774" z="1" s="M+H+3" />
          <p rt="23.820" x="384.2049" y="15955.04" v="179174" z="1" s="M+H+4" />
        </MSPeaks>
      </Spectrum>
    </Compound>
    <Compound algo="FindByMolecularFeature">
      <Location m="688.4901" rt="23.822" y="393860" v="10568753" />
      <Spectrum type="MFE" cpdAlgo="FindByMolecularFeature">
        <MSDetails p="+" />
        <Device type="TimeOfFlight" />
        <MSPeaks>
          <p rt="23.814" x="689.4974" y="393860.31" v="6050725" z="1" s="M+H" />
          <p rt="23.817" x="690.5004" y="165518.34" v="2607102" z="1" s="M+H+1" />
          <p rt="23.846" x="691.5103" y="95442.59" v="1357926" z="1" s="M+H+2" />
          <p rt="23.842" x="692.5146" y="31091.54" v="423912" z="1" s="M+H+3" />
          <p rt="23.850" x="693.5136" y="9028.87" v="129088" z="1" s="M+H+4" />
        </MSPeaks>
      </Spectrum>
    </Compound>
    <Compound algo="FindByMolecularFeature">
      <Location m="604.3979" rt="23.826" y="73313" v="890841" />
      <Spectrum type="MFE" cpdAlgo="FindByMolecularFeature">
        <MSDetails p="+" />
        <Device type="TimeOfFlight" />
        <MSPeaks>
          <p rt="23.826" x="605.4052" y="73313.44" v="613973" z="1" s="M+H" />
          <p rt="23.829" x="606.4099" y="27497.42" v="246467" z="1" s="M+H+1" />
          <p rt="23.814" x="607.4101" y="10071.26" v="30401" z="1" s="M+H+2" />
        </MSPeaks>
      </Spectrum>
    </Compound>
    <Compound algo="FindByMolecularFeature">
      <Location m="634.4785" rt="23.834" y="70230" v="1499651" />
      <Spectrum type="MFE" cpdAlgo="FindByMolecularFeature">
        <MSDetails p="+" />
        <Device type="TimeOfFlight" />
        <MSPeaks>
          <p rt="23.840" x="635.4858" y="70230.47" v="982849" z="1" s="M+H" />
          <p rt="23.836" x="636.4899" y="26262.95" v="377947" z="1" s="M+H+1" />
          <p rt="23.803" x="637.4999" y="17686.85" v="138855" z="1" s="M+H+2" />
        </MSPeaks>
      </Spectrum>
    </Compound>
    <Compound algo="FindByMolecularFeature">
      <Location m="626.4165" rt="23.835" y="146297" v="3190276" />
      <Spectrum type="MFE" cpdAlgo="FindByMolecularFeature">
        <MSDetails p="+" />
        <Device type="TimeOfFlight" />
        <MSPeaks>
          <p rt="23.862" x="627.4238" y="34213.36" v="463297" z="1" s="M+H" />
          <p rt="23.859" x="628.4277" y="17712.19" v="175694" z="1" s="M+H+1" />
          <p rt="23.837" x="629.4397" y="56201.01" v="623959" z="1" s="M+H+2" />
          <p rt="23.825" x="630.4431" y="20475.66" v="234531" z="1" s="M+H+3" />
          <p rt="23.828" x="631.4547" y="146296.83" v="1692795" z="1" s="M+H+4" />
        </MSPeaks>
      </Spectrum>
    </Compound>
    <Compound algo="FindByMolecularFeature">
      <Location m="283.2877" rt="23.847" y="173989" v="1755294" />
      <Spectrum type="MFE" cpdAlgo="FindByMolecularFeature">
        <MSDetails p="+" />
        <Device type="TimeOfFlight" />
        <MSPeaks>
          <p rt="23.847" x="284.2950" y="173989.34" v="1452429" z="1" s="M+H" />
          <p rt="23.849" x="285.2983" y="33491.69" v="279900" z="1" s="M+H+1" />
          <p rt="23.839" x="286.3024" y="3626.94" v="22965" z="1" s="M+H+2" />
        </MSPeaks>
      </Spectrum>
    </Compound>
    <Compound algo="FindByMolecularFeature">
      <Location m="522.3538" rt="23.856" y="191837" v="2156655" />
      <Spectrum type="MFE" cpdAlgo="FindByMolecularFeature">
        <MSDetails p="+" />
        <Device type="TimeOfFlight" />
        <MSPeaks>
          <p rt="23.845" x="523.3611" y="191837.23" v="1267402" z="1" s="M+H" />
          <p rt="23.884" x="524.3645" y="59727.70" v="688529" z="1" s="M+H+1" />
          <p rt="23.879" x="525.3670" y="16770.25" v="188089" z="1" s="M+H+2" />
          <p rt="23.867" x="526.3699" y="2020.72" v="12636" z="1" s="M+H+3" />
        </MSPeaks>
      </Spectrum>
    </Compound>
    <Compound algo="FindByMolecularFeature">
      <Location m="506.3602" rt="23.856" y="55022" v="602583" />
      <Spectrum type="MFE" cpdAlgo="FindByMolecularFeature">
        <MSDetails p="+" />
        <Device type="TimeOfFlight" />
        <MSPeaks>
          <p rt="23.857" x="507.3675" y="55022.24" v="451021" z="1" s="M+H" />
          <p rt="23.856" x="508.3707" y="18252.19" v="151563" z="1" s="M+H+1" />
        </MSPeaks>
      </Spectrum>
    </Compound>
    <Compound algo="FindByMolecularFeature">
      <Location m="612.4390" rt="23.859" y="144123" v="1701371" />
      <Spectrum type="MFE" cpdAlgo="FindByMolecularFeature">
        <MSDetails p="+" />
        <Device type="TimeOfFlight" />
        <MSPeaks>
          <p rt="23.860" x="613.4463" y="144123.38" v="1138072" z="1" s="M+H" />
          <p rt="23.856" x="614.4481" y="72454.69" v="563299" z="1" s="M+H+1" />
        </MSPeaks>
      </Spectrum>
    </Compound>
    <Compound algo="FindByMolecularFeature">
      <Location m="614.4543" rt="23.894" y="521563" v="8711441" />
      <Spectrum type="MFE" cpdAlgo="FindByMolecularFeature">
        <MSDetails p="+" />
        <Device type="TimeOfFlight" />
        <MSPeaks>
          <p rt="23.894" x="615.4616" y="521562.75" v="5678992" z="1" s="M+H" />
          <p rt="23.895" x="616.4645" y="203568.34" v="2301630" z="1" s="M+H+1" />
          <p rt="23.886" x="617.4704" y="57953.82" v="644280" z="1" s="M+H+2" />
          <p rt="23.902" x="618.4702" y="8261.28" v="86540" z="1" s="M+H+3" />
        </MSPeaks>
      </Spectrum>
    </Compound>
    <Compound algo="FindByMolecularFeature">
      <Location m="548.3697" rt="23.924" y="211767" v="1664326" />
      <Spectrum type="MFE" cpdAlgo="FindByMolecularFeature">
        <MSDetails p="+" />
        <Device type="TimeOfFlight" />
        <MSPeaks>
          <p rt="23.924" x="549.3770" y="211767.44" v="1153440" z="1" s="M+H" />
          <p rt="23.923" x="550.3804" y="72040.88" v="400839" z="1" s="M+H+1" />
          <p rt="23.923" x="551.3861" y="19377.31" v="110047" z="1" s="M+H+2" />
        </MSPeaks>
      </Spectrum>
    </Compound>
    <Compound algo="FindByMolecularFeature">
      <Location m="556.4498" rt="23.929" y="357331" v="6716940" />
      <Spectrum type="MFE" cpdAlgo="FindByMolecularFeature">
        <MSDetails p="+" />
        <Device type="TimeOfFlight" />
        <MSPeaks>
          <p rt="23.930" x="557.4571" y="357331.28" v="4464475" z="1" s="M+H" />
          <p rt="23.930" x="558.4602" y="142079.27" v="1752073" z="1" s="M+H+1" />
          <p rt="23.925" x="559.4633" y="36443.11" v="471617" z="1" s="M+H+2" />
          <p rt="23.903" x="560.4524" y="2374.41" v="28774" z="1" s="M+H+3" />
        </MSPeaks>
      </Spectrum>
    </Compound>
    <Compound algo="FindByMolecularFeature">
      <Location m="543.4141" rt="23.935" y="77728" v="679600" />
      <Spectrum type="MFE" cpdAlgo="FindByMolecularFeature">
        <MSDetails p="+" />
        <Device type="TimeOfFlight" />
        <MSPeaks>
          <p rt="23.934" x="544.4213" y="77728.17" v="420256" z="1" s="M+H" />
          <p rt="23.939" x="545.4233" y="31982.61" v="173938" z="1" s="M+H+1" />
          <p rt="23.927" x="546.4262" y="9767.93" v="85406" z="1" s="M+H+2" />
        </MSPeaks>
      </Spectrum>
    </Compound>
    <Compound algo="FindByMolecularFeature">
      <Location m="482.3615" rt="23.974" y="50333" v="488062" />
      <Spectrum type="MFE" cpdAlgo="FindByMolecularFeature">
        <MSDetails p="+" />
        <Device type="TimeOfFlight" />
        <MSPeaks>
          <p rt="23.974" x="483.3687" y="50333.03" v="380147" z="1" s="M+H" />
          <p rt="23.973" x="484.3748" y="16069.52" v="107915" z="1" s="M+H+1" />
        </MSPeaks>
      </Spectrum>
    </Compound>
    <Compound algo="FindByMolecularFeature">
      <Location m="309.3030" rt="24.047" y="55211" v="645049" />
      <Spectrum type="MFE" cpdAlgo="FindByMolecularFeature">
        <MSDetails p="+" />
        <Device type="TimeOfFlight" />
        <MSPeaks>
          <p rt="24.047" x="310.3103" y="55211.37" v="524908" z="1" s="M+H" />
          <p rt="24.048" x="311.3135" y="12687.53" v="113017" z="1" s="M+H+1" />
          <p rt="24.030" x="312.3201" y="950.27" v="7124" z="1" s="M+H+2" />
        </MSPeaks>
      </Spectrum>
    </Compound>
    <Compound algo="FindByMolecularFeature">
      <Location m="544.4168" rt="24.192" y="57746" v="750045" />
      <Spectrum type="MFE" cpdAlgo="FindByMolecularFeature">
        <MSDetails p="+" />
        <Device type="TimeOfFlight" />
        <MSPeaks>
          <p rt="24.192" x="545.4241" y="57745.78" v="583377" z="1" s="M+H" />
          <p rt="24.189" x="546.4274" y="14197.93" v="147152" z="1" s="M+H+1" />
          <p rt="24.210" x="547.4327" y="2540.59" v="19516" z="1" s="M+H+2" />
        </MSPeaks>
      </Spectrum>
    </Compound>
    <Compound algo="FindByMolecularFeature">
      <Location m="548.3695" rt="24.201" y="274155" v="3687134" />
      <Spectrum type="MFE" cpdAlgo="FindByMolecularFeature">
        <MSDetails p="+" />
        <Device type="TimeOfFlight" />
        <MSPeaks>
          <p rt="24.201" x="549.3767" y="274155.09" v="2577722" z="1" s="M+H" />
          <p rt="24.201" x="550.3799" y="92083.51" v="880954" z="1" s="M+H+1" />
          <p rt="24.199" x="551.3838" y="20887.96" v="191914" z="1" s="M+H+2" />
          <p rt="24.203" x="552.3887" y="3720.26" v="36544" z="1" s="M+H+3" />
        </MSPeaks>
      </Spectrum>
    </Compound>
    <Compound algo="FindByMolecularFeature">
      <Location m="508.3768" rt="24.207" y="143809" v="1600817" />
      <Spectrum type="MFE" cpdAlgo="FindByMolecularFeature">
        <MSDetails p="+" />
        <Device type="TimeOfFlight" />
        <MSPeaks>
          <p rt="24.206" x="509.3841" y="143809.45" v="1175218" z="1" s="M+H" />
          <p rt="24.208" x="510.3875" y="45603.78" v="356334" z="1" s="M+H+1" />
          <p rt="24.209" x="511.3909" y="8682.61" v="69265" z="1" s="M+H+2" />
        </MSPeaks>
      </Spectrum>
    </Compound>
    <Compound algo="FindByMolecularFeature">
      <Location m="612.4383" rt="24.348" y="178286" v="2880750" />
      <Spectrum type="MFE" cpdAlgo="FindByMolecularFeature">
        <MSDetails p="+" />
        <Device type="TimeOfFlight" />
        <MSPeaks>
          <p rt="24.348" x="613.4456" y="178286.28" v="2021235" z="1" s="M+H" />
          <p rt="24.348" x="614.4483" y="74420.98" v="859515" z="1" s="M+H+1" />
        </MSPeaks>
      </Spectrum>
    </Compound>
    <Compound algo="FindByMolecularFeature">
      <Location m="572.4446" rt="24.355" y="151920" v="2824696" />
      <Spectrum type="MFE" cpdAlgo="FindByMolecularFeature">
        <MSDetails p="+" />
        <Device type="TimeOfFlight" />
        <MSPeaks>
          <p rt="24.356" x="573.4519" y="151920.17" v="1957972" z="1" s="M+H" />
          <p rt="24.353" x="574.4551" y="57500.73" v="770344" z="1" s="M+H+1" />
          <p rt="24.356" x="575.4618" y="10467.63" v="96381" z="1" s="M+H+2" />
        </MSPeaks>
      </Spectrum>
    </Compound>
    <Compound algo="FindByMolecularFeature">
      <Location m="335.3188" rt="24.383" y="72640" v="853429" />
      <Spectrum type="MFE" cpdAlgo="FindByMolecularFeature">
        <MSDetails p="+" />
        <Device type="TimeOfFlight" />
        <MSPeaks>
          <p rt="24.384" x="336.3261" y="72640.22" v="699287" z="1" s="M+H" />
          <p rt="24.381" x="337.3291" y="15774.50" v="154142" z="1" s="M+H+1" />
        </MSPeaks>
      </Spectrum>
    </Compound>
    <Compound algo="FindByMolecularFeature">
      <Location m="670.4794" rt="24.669" y="74299" v="1802875" />
      <Spectrum type="MFE" cpdAlgo="FindByMolecularFeature">
        <MSDetails p="+" />
        <Device type="TimeOfFlight" />
        <MSPeaks>
          <p rt="24.666" x="671.4867" y="74298.84" v="1343086" z="1" s="M+H" />
          <p rt="24.672" x="672.4944" y="25775.44" v="409337" z="1" s="M+H+1" />
          <p rt="24.685" x="673.5022" y="3746.64" v="50452" z="1" s="M+H+2" />
        </MSPeaks>
      </Spectrum>
    </Compound>
    <Compound algo="FindByMolecularFeature">
      <Location m="612.4745" rt="24.711" y="99891" v="4593915" />
      <Spectrum type="MFE" cpdAlgo="FindByMolecularFeature">
        <MSDetails p="+" />
        <Device type="TimeOfFlight" />
        <MSPeaks>
          <p rt="24.669" x="613.4818" y="99890.95" v="1875888" z="1" s="M+H" />
          <p rt="24.635" x="614.4837" y="38942.63" v="1035674" z="1" s="M+H+1" />
          <p rt="24.770" x="615.4664" y="76858.52" v="682247" z="1" s="M+H+2" />
          <p rt="24.763" x="616.4674" y="14120.42" v="136014" z="1" s="M+H+3" />
          <p rt="24.731" x="617.4759" y="89101.52" v="864091" z="1" s="M+H+4" />
        </MSPeaks>
      </Spectrum>
    </Compound>
    <Compound algo="FindByMolecularFeature">
      <Location m="558.4650" rt="24.712" y="78887" v="1056800" />
      <Spectrum type="MFE" cpdAlgo="FindByMolecularFeature">
        <MSDetails p="+" />
        <Device type="TimeOfFlight" />
        <MSPeaks>
          <p rt="24.713" x="559.4723" y="78887.34" v="695828" z="1" s="M+H" />
          <p rt="24.711" x="560.4756" y="30310.76" v="299068" z="1" s="M+H+1" />
          <p rt="24.706" x="561.4756" y="6191.90" v="54616" z="1" s="M+H+2" />
          <p rt="24.723" x="562.4770" y="680.30" v="7289" z="1" s="M+H+3" />
        </MSPeaks>
      </Spectrum>
    </Compound>
    <Compound algo="FindByMolecularFeature">
      <Location m="396.3393" rt="24.769" y="109926" v="1499441" />
      <Spectrum type="MFE" cpdAlgo="FindByMolecularFeature">
        <MSDetails p="+" />
        <Device type="TimeOfFlight" />
        <MSPeaks>
          <p rt="24.771" x="397.3466" y="109925.50" v="1039362" z="1" s="M+H" />
          <p rt="24.766" x="398.3501" y="34277.09" v="319569" z="1" s="M+H+1" />
          <p rt="24.766" x="399.3512" y="9414.26" v="131862" z="1" s="M+H+2" />
          <p rt="24.770" x="400.3557" y="959.71" v="8647" z="1" s="M+H+3" />
        </MSPeaks>
      </Spectrum>
    </Compound>
    <Compound algo="FindByMolecularFeature">
      <Location m="378.3287" rt="24.770" y="103337" v="1211859" />
      <Spectrum type="MFE" cpdAlgo="FindByMolecularFeature">
        <MSDetails p="+" />
        <Device type="TimeOfFlight" />
        <MSPeaks>
          <p rt="24.770" x="379.3360" y="103337.48" v="904396" z="1" s="M+H" />
          <p rt="24.767" x="380.3389" y="30280.28" v="249131" z="1" s="M+H+1" />
          <p rt="24.788" x="381.3453" y="6974.60" v="58332" z="1" s="M+H+2" />
        </MSPeaks>
      </Spectrum>
    </Compound>
    <Compound algo="FindByMolecularFeature">
      <Location m="668.4636" rt="24.889" y="58519" v="921770" />
      <Spectrum type="MFE" cpdAlgo="FindByMolecularFeature">
        <MSDetails p="+" />
        <Device type="TimeOfFlight" />
        <MSPeaks>
          <p rt="24.890" x="669.4709" y="58519.22" v="694706" z="1" s="M+H" />
          <p rt="24.886" x="670.4764" y="22276.10" v="227064" z="1" s="M+H+1" />
        </MSPeaks>
      </Spectrum>
    </Compound>
    <Compound algo="FindByMolecularFeature">
      <Location m="704.4566" rt="24.958" y="50965" v="488604" />
      <Spectrum type="MFE" cpdAlgo="FindByMolecularFeature">
        <MSDetails p="+" />
        <Device type="TimeOfFlight" />
        <MSPeaks>
          <p rt="24.957" x="705.4639" y="50965.19" v="412213" z="1" s="M+H" />
          <p rt="24.964" x="706.4639" y="14045.80" v="76391" z="1" s="M+H+1" />
        </MSPeaks>
      </Spectrum>
    </Compound>
    <Compound algo="FindByMolecularFeature">
      <Location m="627.1874" rt="25.006" y="63914" v="798695" />
      <Spectrum type="MFE" cpdAlgo="FindByMolecularFeature">
        <MSDetails p="+" />
        <Device type="TimeOfFlight" />
        <MSPeaks>
          <p rt="25.006" x="628.1947" y="63914.49" v="393467" z="1" s="M+H" />
          <p rt="25.006" x="629.1953" y="35931.29" v="227085" z="1" s="M+H+1" />
          <p rt="25.006" x="630.1935" y="28514.15" v="178143" z="1" s="M+H+2" />
        </MSPeaks>
      </Spectrum>
    </Compound>
    <Compound algo="FindByMolecularFeature">
      <Location m="574.4609" rt="25.052" y="78144" v="1354212" />
      <Spectrum type="MFE" cpdAlgo="FindByMolecularFeature">
        <MSDetails p="+" />
        <Device type="TimeOfFlight" />
        <MSPeaks>
          <p rt="25.049" x="575.4682" y="78143.59" v="924084" z="1" s="M+H" />
          <p rt="25.048" x="576.4716" y="29932.05" v="352475" z="1" s="M+H+1" />
          <p rt="25.077" x="577.4781" y="7710.61" v="63614" z="1" s="M+H+2" />
          <p rt="25.097" x="578.4833" y="1701.75" v="14040" z="1" s="M+H+3" />
        </MSPeaks>
      </Spectrum>
    </Compound>
    <Compound algo="FindByMolecularFeature">
      <Location m="567.4208" rt="25.082" y="252489" v="2594646" />
      <Spectrum type="MFE" cpdAlgo="FindByMolecularFeature">
        <MSDetails p="+" />
        <Device type="TimeOfFlight" />
        <MSPeaks>
          <p rt="25.082" x="568.4281" y="252489.39" v="1818189" z="1" s="M+H" />
          <p rt="25.083" x="569.4313" y="108518.56" v="776457" z="1" s="M+H+1" />
        </MSPeaks>
      </Spectrum>
    </Compound>
    <Compound algo="FindByMolecularFeature">
      <Location m="668.4635" rt="25.087" y="56195" v="1002137" />
      <Spectrum type="MFE" cpdAlgo="FindByMolecularFeature">
        <MSDetails p="+" />
        <Device type="TimeOfFlight" />
        <MSPeaks>
          <p rt="25.091" x="669.4708" y="56194.69" v="744378" z="1" s="M+H" />
          <p rt="25.076" x="670.4766" y="19115.66" v="257759" z="1" s="M+H+1" />
        </MSPeaks>
      </Spectrum>
    </Compound>
    <Compound algo="FindByMolecularFeature">
      <Location m="692.4480" rt="25.237" y="61680" v="663561" />
      <Spectrum type="MFE" cpdAlgo="FindByMolecularFeature">
        <MSDetails p="+" />
        <Device type="TimeOfFlight" />
        <MSPeaks>
          <p rt="25.237" x="693.4553" y="61679.94" v="446200" z="1" s="M+H" />
          <p rt="25.235" x="694.4593" y="24443.80" v="168361" z="1" s="M+H+1" />
          <p rt="25.243" x="695.4641" y="7873.76" v="49000" z="1" s="M+H+2" />
        </MSPeaks>
      </Spectrum>
    </Compound>
    <Compound algo="FindByMolecularFeature">
      <Location m="685.5491" rt="25.310" y="68317" v="2140473" />
      <Spectrum type="MFE" cpdAlgo="FindByMolecularFeature">
        <MSDetails p="+" />
        <Device type="TimeOfFlight" />
        <MSPeaks>
          <p rt="25.307" x="686.5564" y="68316.88" v="1343091" z="1" s="M+H" />
          <p rt="25.316" x="687.5592" y="32750.35" v="637687" z="1" s="M+H+1" />
          <p rt="25.306" x="688.5585" y="12183.53" v="159695" z="1" s="M+H+2" />
        </MSPeaks>
      </Spectrum>
    </Compound>
    <Compound algo="FindByMolecularFeature">
      <Location m="713.5089" rt="25.341" y="79163" v="1012456" />
      <Spectrum type="MFE" cpdAlgo="FindByMolecularFeature">
        <MSDetails p="+" />
        <Device type="TimeOfFlight" />
        <MSPeaks>
          <p rt="25.345" x="714.5162" y="79162.66" v="566275" z="1" s="M+H" />
          <p rt="25.341" x="715.5190" y="35538.74" v="284808" z="1" s="M+H+1" />
          <p rt="25.322" x="716.5313" y="13695.22" v="161373" z="1" s="M+H+2" />
        </MSPeaks>
      </Spectrum>
    </Compound>
    <Compound algo="FindByMolecularFeature">
      <Location m="718.4640" rt="25.346" y="103956" v="1253625" />
      <Spectrum type="MFE" cpdAlgo="FindByMolecularFeature">
        <MSDetails p="+" />
        <Device type="TimeOfFlight" />
        <MSPeaks>
          <p rt="25.345" x="719.4713" y="103956.01" v="840697" z="1" s="M+H" />
          <p rt="25.346" x="720.4748" y="42960.25" v="350013" z="1" s="M+H+1" />
          <p rt="25.351" x="721.4837" y="14626.70" v="62915" z="1" s="M+H+2" />
        </MSPeaks>
      </Spectrum>
    </Compound>
    <Compound algo="FindByMolecularFeature">
      <Location m="412.3351" rt="25.396" y="1188447" v="12988776" />
      <Spectrum type="MFE" cpdAlgo="FindByMolecularFeature">
        <MSDetails p="+" />
        <Device type="TimeOfFlight" />
        <MSPeaks>
          <p rt="25.396" x="413.3423" y="1188446.75" v="9648268" z="1" s="M+H" />
          <p rt="25.396" x="414.3453" y="351909.22" v="2835926" z="1" s="M+H+1" />
          <p rt="25.395" x="415.3483" y="54385.89" v="441302" z="1" s="M+H+2" />
          <p rt="25.401" x="416.3525" y="7932.21" v="63280" z="1" s="M+H+3" />
        </MSPeaks>
      </Spectrum>
    </Compound>
    <Compound algo="FindByMolecularFeature">
      <Location m="708.5653" rt="25.431" y="93393" v="1288692" />
      <Spectrum type="MFE" cpdAlgo="FindByMolecularFeature">
        <MSDetails p="+" />
        <Device type="TimeOfFlight" />
        <MSPeaks>
          <p rt="25.431" x="709.5726" y="93392.99" v="846698" z="1" s="M+H" />
          <p rt="25.428" x="710.5759" y="40568.04" v="358941" z="1" s="M+H+1" />
          <p rt="25.435" x="711.5727" y="7275.66" v="83053" z="1" s="M+H+2" />
        </MSPeaks>
      </Spectrum>
    </Compound>
    <Compound algo="FindByMolecularFeature">
      <Location m="672.4953" rt="25.438" y="362715" v="6074470" />
      <Spectrum type="MFE" cpdAlgo="FindByMolecularFeature">
        <MSDetails p="+" />
        <Device type="TimeOfFlight" />
        <MSPeaks>
          <p rt="25.434" x="673.5026" y="362715.47" v="3834728" z="1" s="M+H" />
          <p rt="25.450" x="674.5057" y="154431.89" v="2060223" z="1" s="M+H+1" />
          <p rt="25.435" x="675.5108" y="18054.17" v="179519" z="1" s="M+H+2" />
        </MSPeaks>
      </Spectrum>
    </Compound>
    <Compound algo="FindByMolecularFeature">
      <Location m="614.4888" rt="25.450" y="473594" v="11177262" />
      <Spectrum type="MFE" cpdAlgo="FindByMolecularFeature">
        <MSDetails p="+" />
        <Device type="TimeOfFlight" />
        <MSPeaks>
          <p rt="25.451" x="615.4961" y="473594.16" v="7501014" z="1" s="M+H" />
          <p rt="25.452" x="616.5011" y="199582.95" v="3147832" z="1" s="M+H+1" />
          <p rt="25.430" x="617.4902" y="37752.02" v="528416" z="1" s="M+H+2" />
        </MSPeaks>
      </Spectrum>
    </Compound>
    <Compound algo="FindByMolecularFeature">
      <Location m="618.4842" rt="25.658" y="113239" v="1589363" />
      <Spectrum type="MFE" cpdAlgo="FindByMolecularFeature">
        <MSDetails p="+" />
        <Device type="TimeOfFlight" />
        <MSPeaks>
          <p rt="25.658" x="619.4915" y="113238.56" v="1018669" z="1" s="M+H" />
          <p rt="25.658" x="620.4948" y="48814.71" v="445059" z="1" s="M+H+1" />
          <p rt="25.656" x="621.4956" y="12713.15" v="100173" z="1" s="M+H+2" />
          <p rt="25.644" x="622.4917" y="2697.03" v="25462" z="1" s="M+H+3" />
        </MSPeaks>
      </Spectrum>
    </Compound>
    <Compound algo="FindByMolecularFeature">
      <Location m="560.4806" rt="25.660" y="68333" v="1040809" />
      <Spectrum type="MFE" cpdAlgo="FindByMolecularFeature">
        <MSDetails p="+" />
        <Device type="TimeOfFlight" />
        <MSPeaks>
          <p rt="25.660" x="561.4879" y="68332.70" v="689602" z="1" s="M+H" />
          <p rt="25.661" x="562.4915" y="26369.19" v="267356" z="1" s="M+H+1" />
          <p rt="25.660" x="563.4919" y="7507.01" v="83851" z="1" s="M+H+2" />
        </MSPeaks>
      </Spectrum>
    </Compound>
    <Compound algo="FindByMolecularFeature">
      <Location m="554.4335" rt="25.703" y="54396" v="760026" />
      <Spectrum type="MFE" cpdAlgo="FindByMolecularFeature">
        <MSDetails p="+" />
        <Device type="TimeOfFlight" />
        <MSPeaks>
          <p rt="25.703" x="555.4408" y="54395.78" v="483165" z="1" s="M+H" />
          <p rt="25.704" x="556.4471" y="30946.80" v="276861" z="1" s="M+H+1" />
        </MSPeaks>
      </Spectrum>
    </Compound>
    <Compound algo="FindByMolecularFeature">
      <Location m="532.3746" rt="25.706" y="138687" v="1953736" />
      <Spectrum type="MFE" cpdAlgo="FindByMolecularFeature">
        <MSDetails p="+" />
        <Device type="TimeOfFlight" />
        <MSPeaks>
          <p rt="25.708" x="533.3819" y="138686.83" v="1346160" z="1" s="M+H" />
          <p rt="25.707" x="534.3853" y="46453.47" v="441109" z="1" s="M+H+1" />
          <p rt="25.686" x="535.3926" y="13195.66" v="150076" z="1" s="M+H+2" />
          <p rt="25.652" x="536.4017" y="1649.74" v="16391" z="1" s="M+H+3" />
        </MSPeaks>
      </Spectrum>
    </Compound>
    <Compound algo="FindByMolecularFeature">
      <Location m="527.4193" rt="25.710" y="103576" v="1322152" />
      <Spectrum type="MFE" cpdAlgo="FindByMolecularFeature">
        <MSDetails p="+" />
        <Device type="TimeOfFlight" />
        <MSPeaks>
          <p rt="25.711" x="528.4266" y="103575.97" v="926009" z="1" s="M+H" />
          <p rt="25.708" x="529.4291" y="41506.62" v="396143" z="1" s="M+H+1" />
        </MSPeaks>
      </Spectrum>
    </Compound>
    <Compound algo="FindByMolecularFeature">
      <Location m="706.5497" rt="25.757" y="78551" v="1285556" />
      <Spectrum type="MFE" cpdAlgo="FindByMolecularFeature">
        <MSDetails p="+" />
        <Device type="TimeOfFlight" />
        <MSPeaks>
          <p rt="25.758" x="707.5569" y="78551.06" v="870525" z="1" s="M+H" />
          <p rt="25.755" x="708.5599" y="35714.88" v="415031" z="1" s="M+H+1" />
        </MSPeaks>
      </Spectrum>
    </Compound>
    <Compound algo="FindByMolecularFeature">
      <Location m="668.4645" rt="25.771" y="211200" v="2704933" />
      <Spectrum type="MFE" cpdAlgo="FindByMolecularFeature">
        <MSDetails p="+" />
        <Device type="TimeOfFlight" />
        <MSPeaks>
          <p rt="25.813" x="669.4718" y="23702.39" v="299997" z="1" s="M+H" />
          <p rt="25.758" x="670.4872" y="9656.57" v="104566" z="1" s="M+H+1" />
          <p rt="25.767" x="671.4866" y="211199.72" v="2300370" z="1" s="M+H+2" />
        </MSPeaks>
      </Spectrum>
    </Compound>
    <Compound algo="FindByMolecularFeature">
      <Location m="630.4863" rt="25.775" y="128294" v="2637811" />
      <Spectrum type="MFE" cpdAlgo="FindByMolecularFeature">
        <MSDetails p="+" />
        <Device type="TimeOfFlight" />
        <MSPeaks>
          <p rt="25.777" x="631.4936" y="128294.04" v="1934580" z="1" s="M+H" />
          <p rt="25.768" x="632.4989" y="55327.82" v="703231" z="1" s="M+H+1" />
        </MSPeaks>
      </Spectrum>
    </Compound>
    <Compound algo="FindByMolecularFeature">
      <Location m="612.4752" rt="25.783" y="103196" v="2396487" />
      <Spectrum type="MFE" cpdAlgo="FindByMolecularFeature">
        <MSDetails p="+" />
        <Device type="TimeOfFlight" />
        <MSPeaks>
          <p rt="25.776" x="613.4824" y="103196.13" v="1597914" z="1" s="M+H" />
          <p rt="25.778" x="614.4852" y="43784.42" v="611495" z="1" s="M+H+1" />
          <p rt="25.800" x="615.4677" y="51870.42" v="187078" z="1" s="M+H+2" />
        </MSPeaks>
      </Spectrum>
    </Compound>
    <Compound algo="FindByMolecularFeature">
      <Location m="148.0158" rt="25.785" y="88646" v="605833" />
      <Spectrum type="MFE" cpdAlgo="FindByMolecularFeature">
        <MSDetails p="+" />
        <Device type="TimeOfFlight" />
        <MSPeaks>
          <p rt="25.785" x="149.0231" y="88645.59" v="556922" z="1" s="M+H" />
          <p rt="25.790" x="150.0265" y="6253.06" v="45813" z="1" s="M+H+1" />
          <p rt="25.789" x="151.0295" y="1232.04" v="3097" z="1" s="M+H+2" />
        </MSPeaks>
      </Spectrum>
    </Compound>
    <Compound algo="FindByMolecularFeature">
      <Location m="412.2595" rt="25.786" y="185426" v="1356399" />
      <Spectrum type="MFE" cpdAlgo="FindByMolecularFeature">
        <MSDetails p="+" />
        <Device type="TimeOfFlight" />
        <MSPeaks>
          <p rt="25.786" x="413.2668" y="185426.20" v="1030480" z="1" s="M+H" />
          <p rt="25.785" x="414.2700" y="47003.66" v="263820" z="1" s="M+H+1" />
          <p rt="25.790" x="415.2732" y="8531.92" v="52542" z="1" s="M+H+2" />
          <p rt="25.748" x="416.2800" y="875.20" v="9557" z="1" s="M+H+3" />
        </MSPeaks>
      </Spectrum>
    </Compound>
    <Compound algo="FindByMolecularFeature">
      <Location m="390.2775" rt="25.786" y="212652" v="1619384" />
      <Spectrum type="MFE" cpdAlgo="FindByMolecularFeature">
        <MSDetails p="+" />
        <Device type="TimeOfFlight" />
        <MSPeaks>
          <p rt="25.786" x="391.2848" y="212651.92" v="1297717" z="1" s="M+H" />
          <p rt="25.787" x="392.2880" y="54112.64" v="321666" z="1" s="M+H+1" />
        </MSPeaks>
      </Spectrum>
    </Compound>
    <Compound algo="FindByMolecularFeature">
      <Location m="560.4808" rt="25.914" y="96362" v="1009749" />
      <Spectrum type="MFE" cpdAlgo="FindByMolecularFeature">
        <MSDetails p="+" />
        <Device type="TimeOfFlight" />
        <MSPeaks>
          <p rt="25.915" x="561.4881" y="96361.74" v="670846" z="1" s="M+H" />
          <p rt="25.912" x="562.4916" y="37702.64" v="255811" z="1" s="M+H+1" />
          <p rt="25.915" x="563.4934" y="9916.73" v="65844" z="1" s="M+H+2" />
          <p rt="25.919" x="564.4937" y="2517.84" v="17248" z="1" s="M+H+3" />
        </MSPeaks>
      </Spectrum>
    </Compound>
    <Compound algo="FindByMolecularFeature">
      <Location m="670.4791" rt="25.986" y="92497" v="1813428" />
      <Spectrum type="MFE" cpdAlgo="FindByMolecularFeature">
        <MSDetails p="+" />
        <Device type="TimeOfFlight" />
        <MSPeaks>
          <p rt="25.986" x="671.4864" y="92497.10" v="1226414" z="1" s="M+H" />
          <p rt="25.985" x="672.4937" y="44778.20" v="587014" z="1" s="M+H+1" />
        </MSPeaks>
      </Spectrum>
    </Compound>
    <Compound algo="FindByMolecularFeature">
      <Location m="763.5231" rt="26.009" y="50623" v="525128" />
      <Spectrum type="MFE" cpdAlgo="FindByMolecularFeature">
        <MSDetails p="+" />
        <Device type="TimeOfFlight" />
        <MSPeaks>
          <p rt="26.010" x="764.5304" y="50622.75" v="352063" z="1" s="M+H" />
          <p rt="26.008" x="765.5356" y="20012.42" v="131758" z="1" s="M+H+1" />
          <p rt="26.009" x="766.5433" y="6301.54" v="41306" z="1" s="M+H+2" />
        </MSPeaks>
      </Spectrum>
    </Compound>
    <Compound algo="FindByMolecularFeature">
      <Location m="652.5393" rt="26.043" y="62116" v="1165932" />
      <Spectrum type="MFE" cpdAlgo="FindByMolecularFeature">
        <MSDetails p="+" />
        <Device type="TimeOfFlight" />
        <MSPeaks>
          <p rt="26.041" x="653.5465" y="62115.81" v="763291" z="1" s="M+H" />
          <p rt="26.047" x="654.5481" y="27345.30" v="402640" z="1" s="M+H+1" />
        </MSPeaks>
      </Spectrum>
    </Compound>
    <Compound algo="FindByMolecularFeature">
      <Location m="337.3352" rt="26.071" y="596194" v="6878301" />
      <Spectrum type="MFE" cpdAlgo="FindByMolecularFeature">
        <MSDetails p="+" />
        <Device type="TimeOfFlight" />
        <MSPeaks>
          <p rt="26.071" x="338.3425" y="596194.06" v="5419366" z="1" s="M+H" />
          <p rt="26.072" x="339.3454" y="141660.55" v="1288632" z="1" s="M+H+1" />
          <p rt="26.074" x="340.3490" y="17654.33" v="157678" z="1" s="M+H+2" />
          <p rt="26.078" x="341.3525" y="1383.74" v="12626" z="1" s="M+H+3" />
        </MSPeaks>
      </Spectrum>
    </Compound>
    <Compound algo="FindByMolecularFeature">
      <Location m="674.5106" rt="26.083" y="150120" v="2018275" />
      <Spectrum type="MFE" cpdAlgo="FindByMolecularFeature">
        <MSDetails p="+" />
        <Device type="TimeOfFlight" />
        <MSPeaks>
          <p rt="26.083" x="675.5178" y="150119.50" v="1280861" z="1" s="M+H" />
          <p rt="26.081" x="676.5208" y="62149.76" v="554188" z="1" s="M+H+1" />
          <p rt="26.083" x="677.5252" y="15079.61" v="138276" z="1" s="M+H+2" />
          <p rt="26.083" x="678.5265" y="5307.54" v="44951" z="1" s="M+H+3" />
        </MSPeaks>
      </Spectrum>
    </Compound>
    <Compound algo="FindByMolecularFeature">
      <Location m="616.4694" rt="26.084" y="308511" v="8514596" />
      <Spectrum type="MFE" cpdAlgo="FindByMolecularFeature">
        <MSDetails p="+" />
        <Device type="TimeOfFlight" />
        <MSPeaks>
          <p rt="26.081" x="617.4767" y="308510.66" v="6066706" z="1" s="M+H" />
          <p rt="26.088" x="618.4796" y="117220.91" v="2063775" z="1" s="M+H+1" />
          <p rt="26.091" x="619.4853" y="32535.28" v="384116" z="1" s="M+H+2" />
        </MSPeaks>
      </Spectrum>
    </Compound>
    <Compound algo="FindByMolecularFeature">
      <Location m="611.5126" rt="26.167" y="57983" v="898918" />
      <Spectrum type="MFE" cpdAlgo="FindByMolecularFeature">
        <MSDetails p="+" />
        <Device type="TimeOfFlight" />
        <MSPeaks>
          <p rt="26.165" x="612.5199" y="57982.66" v="651972" z="1" s="M+H" />
          <p rt="26.170" x="613.5223" y="24693.17" v="246946" z="1" s="M+H+1" />
        </MSPeaks>
      </Spectrum>
    </Compound>
    <Compound algo="FindByMolecularFeature">
      <Location m="576.4762" rt="26.219" y="100966" v="2032276" />
      <Spectrum type="MFE" cpdAlgo="FindByMolecularFeature">
        <MSDetails p="+" />
        <Device type="TimeOfFlight" />
        <MSPeaks>
          <p rt="26.218" x="577.4835" y="100966.11" v="1386164" z="1" s="M+H" />
          <p rt="26.222" x="578.4869" y="40065.39" v="521840" z="1" s="M+H+1" />
          <p rt="26.204" x="579.4912" y="8598.81" v="107765" z="1" s="M+H+2" />
          <p rt="26.265" x="580.4901" y="1191.81" v="16508" z="1" s="M+H+3" />
        </MSPeaks>
      </Spectrum>
    </Compound>
    <Compound algo="FindByMolecularFeature">
      <Location m="616.5079" rt="26.401" y="1451468" v="27993238" />
      <Spectrum type="MFE" cpdAlgo="FindByMolecularFeature">
        <MSDetails p="+" />
        <Device type="TimeOfFlight" />
        <MSPeaks>
          <p rt="26.401" x="617.5151" y="1451468.38" v="18664810" z="1" s="M+H" />
          <p rt="26.402" x="618.5185" y="589588.25" v="7594991" z="1" s="M+H+1" />
          <p rt="26.400" x="619.5208" y="110509.68" v="1346610" z="1" s="M+H+2" />
          <p rt="26.404" x="620.5233" y="25043.24" v="330229" z="1" s="M+H+3" />
          <p rt="26.394" x="621.5191" y="4673.82" v="56599" z="1" s="M+H+4" />
        </MSPeaks>
      </Spectrum>
    </Compound>
    <Compound algo="FindByMolecularFeature">
      <Location m="697.5838" rt="26.401" y="109170" v="2162914" />
      <Spectrum type="MFE" cpdAlgo="FindByMolecularFeature">
        <MSDetails p="+" />
        <Device type="TimeOfFlight" />
        <MSPeaks>
          <p rt="26.400" x="698.5911" y="109169.52" v="1352147" z="1" s="M+H" />
          <p rt="26.400" x="699.5953" y="46095.52" v="577837" z="1" s="M+H+1" />
          <p rt="26.404" x="700.5961" y="15829.06" v="210386" z="1" s="M+H+2" />
          <p rt="26.446" x="701.5947" y="1836.18" v="22544" z="1" s="M+H+3" />
        </MSPeaks>
      </Spectrum>
    </Compound>
    <Compound algo="FindByMolecularFeature">
      <Location m="674.5112" rt="26.402" y="950863" v="19055324" />
      <Spectrum type="MFE" cpdAlgo="FindByMolecularFeature">
        <MSDetails p="+" />
        <Device type="TimeOfFlight" />
        <MSPeaks>
          <p rt="26.402" x="675.5185" y="950862.56" v="12325628" z="1" s="M+H" />
          <p rt="26.405" x="676.5215" y="390979.28" v="5156865" z="1" s="M+H+1" />
          <p rt="26.403" x="677.5239" y="93311.00" v="1258607" z="1" s="M+H+2" />
          <p rt="26.399" x="678.5270" y="17857.72" v="238808" z="1" s="M+H+3" />
          <p rt="26.388" x="679.5258" y="4996.56" v="75415" z="1" s="M+H+4" />
        </MSPeaks>
      </Spectrum>
    </Compound>
    <Compound algo="FindByMolecularFeature">
      <Location m="711.5858" rt="26.403" y="98621" v="1692209" />
      <Spectrum type="MFE" cpdAlgo="FindByMolecularFeature">
        <MSDetails p="+" />
        <Device type="TimeOfFlight" />
        <MSPeaks>
          <p rt="26.404" x="712.5930" y="98621.14" v="1204141" z="1" s="M+H" />
          <p rt="26.403" x="713.5948" y="29340.52" v="374578" z="1" s="M+H+1" />
          <p rt="26.399" x="714.5889" y="9804.48" v="113490" z="1" s="M+H+2" />
        </MSPeaks>
      </Spectrum>
    </Compound>
    <Compound algo="FindByMolecularFeature">
      <Location m="690.4891" rt="26.408" y="61983" v="923404" />
      <Spectrum type="MFE" cpdAlgo="FindByMolecularFeature">
        <MSDetails p="+" />
        <Device type="TimeOfFlight" />
        <MSPeaks>
          <p rt="26.412" x="691.4964" y="61982.69" v="665141" z="1" s="M+H" />
          <p rt="26.400" x="692.5009" y="23964.01" v="258264" z="1" s="M+H+1" />
        </MSPeaks>
      </Spectrum>
    </Compound>
    <Compound algo="FindByMolecularFeature">
      <Location m="609.1774" rt="26.492" y="222891" v="11016964" />
      <Spectrum type="MFE" cpdAlgo="FindByMolecularFeature">
        <MSDetails p="+" />
        <Device type="TimeOfFlight" />
        <MSPeaks>
          <p rt="26.493" x="610.1847" y="222890.95" v="5624302" z="1" s="M+H" />
          <p rt="26.493" x="611.1853" y="122503.04" v="3137347" z="1" s="M+H+1" />
          <p rt="26.490" x="612.1834" y="90509.86" v="2255316" z="1" s="M+H+2" />
        </MSPeaks>
      </Spectrum>
    </Compound>
    <Compound algo="FindByMolecularFeature">
      <Location m="701.2062" rt="26.502" y="56278" v="789241" />
      <Spectrum type="MFE" cpdAlgo="FindByMolecularFeature">
        <MSDetails p="+" />
        <Device type="TimeOfFlight" />
        <MSPeaks>
          <p rt="26.502" x="702.2135" y="56278.42" v="354184" z="1" s="M+H" />
          <p rt="26.502" x="703.2141" y="38351.38" v="245228" z="1" s="M+H+1" />
          <p rt="26.502" x="704.2126" y="29911.68" v="189828" z="1" s="M+H+2" />
        </MSPeaks>
      </Spectrum>
    </Compound>
    <Compound algo="FindByMolecularFeature">
      <Location m="673.4985" rt="26.715" y="281198" v="5086596" />
      <Spectrum type="MFE" cpdAlgo="FindByMolecularFeature">
        <MSDetails p="+" />
        <Device type="TimeOfFlight" />
        <MSPeaks>
          <p rt="26.731" x="674.5058" y="281198.09" v="4138235" z="1" s="M+H" />
          <p rt="26.675" x="675.5142" y="75711.46" v="948361" z="1" s="M+H+1" />
        </MSPeaks>
      </Spectrum>
    </Compound>
    <Compound algo="FindByMolecularFeature">
      <Location m="614.4917" rt="26.723" y="361157" v="7059119" />
      <Spectrum type="MFE" cpdAlgo="FindByMolecularFeature">
        <MSDetails p="+" />
        <Device type="TimeOfFlight" />
        <MSPeaks>
          <p rt="26.722" x="615.4990" y="361156.72" v="4435134" z="1" s="M+H" />
          <p rt="26.728" x="616.5019" y="152475.89" v="2023564" z="1" s="M+H+1" />
          <p rt="26.719" x="617.5018" y="76871.80" v="600421" z="1" s="M+H+2" />
        </MSPeaks>
      </Spectrum>
    </Compound>
    <Compound algo="FindByMolecularFeature">
      <Location m="670.4790" rt="26.728" y="642489" v="11194063" />
      <Spectrum type="MFE" cpdAlgo="FindByMolecularFeature">
        <MSDetails p="+" />
        <Device type="TimeOfFlight" />
        <MSPeaks>
          <p rt="26.724" x="671.4862" y="27826.62" v="446012" z="1" s="M+H" />
          <p rt="26.700" x="672.4983" y="19034.47" v="71807" z="1" s="M+H+1" />
          <p rt="26.729" x="673.5029" y="642489.25" v="10676244" z="1" s="M+H+2" />
        </MSPeaks>
      </Spectrum>
    </Compound>
    <Compound algo="FindByMolecularFeature">
      <Location m="632.5025" rt="26.731" y="232794" v="4506202" />
      <Spectrum type="MFE" cpdAlgo="FindByMolecularFeature">
        <MSDetails p="+" />
        <Device type="TimeOfFlight" />
        <MSPeaks>
          <p rt="26.730" x="633.5098" y="232793.73" v="2899287" z="1" s="M+H" />
          <p rt="26.733" x="634.5128" y="94880.95" v="1253826" z="1" s="M+H+1" />
          <p rt="26.726" x="635.5163" y="23886.38" v="303050" z="1" s="M+H+2" />
          <p rt="26.726" x="636.5188" y="3870.40" v="50039" z="1" s="M+H+3" />
        </MSPeaks>
      </Spectrum>
    </Compound>
    <Compound algo="FindByMolecularFeature">
      <Location m="695.5688" rt="26.731" y="96967" v="2091615" />
      <Spectrum type="MFE" cpdAlgo="FindByMolecularFeature">
        <MSDetails p="+" />
        <Device type="TimeOfFlight" />
        <MSPeaks>
          <p rt="26.738" x="696.5760" y="96966.52" v="1425784" z="1" s="M+H" />
          <p rt="26.727" x="697.5793" y="39711.43" v="547623" z="1" s="M+H+1" />
          <p rt="26.695" x="698.5854" y="10828.42" v="118208" z="1" s="M+H+2" />
        </MSPeaks>
      </Spectrum>
    </Compound>
    <Compound algo="FindByMolecularFeature">
      <Location m="706.5493" rt="26.735" y="261455" v="3654865" />
      <Spectrum type="MFE" cpdAlgo="FindByMolecularFeature">
        <MSDetails p="+" />
        <Device type="TimeOfFlight" />
        <MSPeaks>
          <p rt="26.750" x="707.5566" y="15927.84" v="192267" z="1" s="M+H" />
          <p rt="26.761" x="708.5594" y="7055.67" v="84660" z="1" s="M+H+1" />
          <p rt="26.733" x="709.5733" y="261455.08" v="3377937" z="1" s="M+H+2" />
        </MSPeaks>
      </Spectrum>
    </Compound>
    <Compound algo="FindByMolecularFeature">
      <Location m="709.5695" rt="26.737" y="112657" v="1925738" />
      <Spectrum type="MFE" cpdAlgo="FindByMolecularFeature">
        <MSDetails p="+" />
        <Device type="TimeOfFlight" />
        <MSPeaks>
          <p rt="26.738" x="710.5768" y="112657.17" v="1581673" z="1" s="M+H" />
          <p rt="26.739" x="711.5812" y="26010.07" v="270725" z="1" s="M+H+1" />
          <p rt="26.715" x="712.5844" y="6484.83" v="73341" z="1" s="M+H+2" />
        </MSPeaks>
      </Spectrum>
    </Compound>
    <Compound algo="FindByMolecularFeature">
      <Location m="596.4422" rt="26.748" y="66071" v="1161793" />
      <Spectrum type="MFE" cpdAlgo="FindByMolecularFeature">
        <MSDetails p="+" />
        <Device type="TimeOfFlight" />
        <MSPeaks>
          <p rt="26.749" x="597.4495" y="66070.87" v="762486" z="1" s="M+H" />
          <p rt="26.746" x="598.4531" y="27115.53" v="308521" z="1" s="M+H+1" />
          <p rt="26.750" x="599.4516" y="8513.78" v="90785" z="1" s="M+H+2" />
        </MSPeaks>
      </Spectrum>
    </Compound>
    <Compound algo="FindByMolecularFeature">
      <Location m="556.4489" rt="26.754" y="72800" v="1183796" />
      <Spectrum type="MFE" cpdAlgo="FindByMolecularFeature">
        <MSDetails p="+" />
        <Device type="TimeOfFlight" />
        <MSPeaks>
          <p rt="26.755" x="557.4562" y="72800.43" v="819610" z="1" s="M+H" />
          <p rt="26.753" x="558.4597" y="27682.14" v="313888" z="1" s="M+H+1" />
          <p rt="26.745" x="559.4661" y="4996.98" v="50299" z="1" s="M+H+2" />
        </MSPeaks>
      </Spectrum>
    </Compound>
    <Compound algo="FindByMolecularFeature">
      <Location m="706.5497" rt="27.081" y="55289" v="1125826" />
      <Spectrum type="MFE" cpdAlgo="FindByMolecularFeature">
        <MSDetails p="+" />
        <Device type="TimeOfFlight" />
        <MSPeaks>
          <p rt="27.082" x="707.5570" y="55289.41" v="763071" z="1" s="M+H" />
          <p rt="27.081" x="708.5603" y="26040.39" v="362755" z="1" s="M+H+1" />
        </MSPeaks>
      </Spectrum>
    </Compound>
    <Compound algo="FindByMolecularFeature">
      <Location m="670.4792" rt="27.093" y="139266" v="2813098" />
      <Spectrum type="MFE" cpdAlgo="FindByMolecularFeature">
        <MSDetails p="+" />
        <Device type="TimeOfFlight" />
        <MSPeaks>
          <p rt="27.082" x="671.4864" y="139265.61" v="1992442" z="1" s="M+H" />
          <p rt="27.101" x="672.4914" y="65315.61" v="760534" z="1" s="M+H+1" />
          <p rt="27.143" x="673.5009" y="16005.05" v="60122" z="1" s="M+H+2" />
        </MSPeaks>
      </Spectrum>
    </Compound>
    <Compound algo="FindByMolecularFeature">
      <Location m="844.6044" rt="27.350" y="127229" v="3087545" />
      <Spectrum type="MFE" cpdAlgo="FindByMolecularFeature">
        <MSDetails p="+" />
        <Device type="TimeOfFlight" />
        <MSPeaks>
          <p rt="27.348" x="845.6117" y="127228.61" v="1733191" z="1" s="M+H" />
          <p rt="27.354" x="846.6149" y="67485.94" v="1012141" z="1" s="M+H+1" />
          <p rt="27.343" x="847.6191" y="21885.59" v="275363" z="1" s="M+H+2" />
          <p rt="27.381" x="848.6251" y="4069.26" v="66851" z="1" s="M+H+3" />
        </MSPeaks>
      </Spectrum>
    </Compound>
    <Compound algo="FindByMolecularFeature">
      <Location m="786.6012" rt="27.355" y="123243" v="3146726" />
      <Spectrum type="MFE" cpdAlgo="FindByMolecularFeature">
        <MSDetails p="+" />
        <Device type="TimeOfFlight" />
        <MSPeaks>
          <p rt="27.355" x="787.6085" y="123242.88" v="1910147" z="1" s="M+H" />
          <p rt="27.354" x="788.6118" y="62491.29" v="940861" z="1" s="M+H+1" />
          <p rt="27.364" x="789.6137" y="19997.82" v="257188" z="1" s="M+H+2" />
          <p rt="27.356" x="790.6069" y="3058.12" v="38529" z="1" s="M+H+3" />
        </MSPeaks>
      </Spectrum>
    </Compound>
    <Compound algo="FindByMolecularFeature">
      <Location m="842.5888" rt="27.628" y="72534" v="2687075" />
      <Spectrum type="MFE" cpdAlgo="FindByMolecularFeature">
        <MSDetails p="+" />
        <Device type="TimeOfFlight" />
        <MSPeaks>
          <p rt="27.647" x="843.5960" y="72534.33" v="1495971" z="1" s="M+H" />
          <p rt="27.625" x="844.5998" y="35364.99" v="996106" z="1" s="M+H+1" />
          <p rt="27.580" x="845.6098" y="16427.83" v="194999" z="1" s="M+H+2" />
        </MSPeaks>
      </Spectrum>
    </Compound>
    <Compound algo="FindByMolecularFeature">
      <Location m="849.2439" rt="27.817" y="71295" v="2257427" />
      <Spectrum type="MFE" cpdAlgo="FindByMolecularFeature">
        <MSDetails p="+" />
        <Device type="TimeOfFlight" />
        <MSPeaks>
          <p rt="27.818" x="850.2512" y="71295.47" v="916070" z="1" s="M+H" />
          <p rt="27.815" x="851.2520" y="56441.77" v="707789" z="1" s="M+H+1" />
          <p rt="27.816" x="852.2503" y="49542.54" v="633567" z="1" s="M+H+2" />
        </MSPeaks>
      </Spectrum>
    </Compound>
    <Compound algo="FindByMolecularFeature">
      <Location m="558.4651" rt="28.605" y="93309" v="1348521" />
      <Spectrum type="MFE" cpdAlgo="FindByMolecularFeature">
        <MSDetails p="+" />
        <Device type="TimeOfFlight" />
        <MSPeaks>
          <p rt="28.605" x="559.4724" y="93309.21" v="915879" z="1" s="M+H" />
          <p rt="28.607" x="560.4756" y="36539.03" v="357096" z="1" s="M+H+1" />
          <p rt="28.601" x="561.4826" y="7928.74" v="75546" z="1" s="M+H+2" />
        </MSPeaks>
      </Spectrum>
    </Compound>
    <Compound algo="FindByMolecularFeature">
      <Location m="772.5106" rt="28.904" y="59329" v="974706" />
      <Spectrum type="MFE" cpdAlgo="FindByMolecularFeature">
        <MSDetails p="+" />
        <Device type="TimeOfFlight" />
        <MSPeaks>
          <p rt="28.903" x="773.5179" y="59329.06" v="603292" z="1" s="M+H" />
          <p rt="28.906" x="774.5214" y="28805.51" v="291797" z="1" s="M+H+1" />
          <p rt="28.905" x="775.5282" y="8565.68" v="75536" z="1" s="M+H+2" />
          <p rt="28.892" x="776.5319" y="462.85" v="4081" z="1" s="M+H+3" />
        </MSPeaks>
      </Spectrum>
    </Compound>
    <Compound algo="FindByMolecularFeature">
      <Location m="662.4469" rt="29.112" y="90552" v="3776900" />
      <Spectrum type="MFE" cpdAlgo="FindByMolecularFeature">
        <MSDetails p="+" />
        <Device type="TimeOfFlight" />
        <MSPeaks>
          <p rt="29.110" x="663.4542" y="90552.41" v="2446308" z="1" s="M+H" />
          <p rt="29.117" x="664.4574" y="41627.34" v="1103191" z="1" s="M+H+1" />
          <p rt="29.117" x="665.4592" y="11503.66" v="152585" z="1" s="M+H+2" />
          <p rt="29.097" x="666.4594" y="2676.25" v="74816" z="1" s="M+H+3" />
        </MSPeaks>
      </Spectrum>
    </Compound>
    <Compound algo="FindByMolecularFeature">
      <Location m="720.4999" rt="29.139" y="54495" v="2450368" />
      <Spectrum type="MFE" cpdAlgo="FindByMolecularFeature">
        <MSDetails p="+" />
        <Device type="TimeOfFlight" />
        <MSPeaks>
          <p rt="29.143" x="721.5072" y="54494.74" v="1466334" z="1" s="M+H" />
          <p rt="29.139" x="722.5108" y="26901.02" v="704480" z="1" s="M+H+1" />
          <p rt="29.125" x="723.5141" y="9235.17" v="210129" z="1" s="M+H+2" />
          <p rt="29.124" x="724.5149" y="2405.46" v="63674" z="1" s="M+H+3" />
          <p rt="29.138" x="725.5126" y="255.20" v="5750" z="1" s="M+H+4" />
        </MSPeaks>
      </Spectrum>
    </Compound>
    <Compound algo="FindByMolecularFeature">
      <Location m="538.1572" rt="29.205" y="64619" v="1550224" />
      <Spectrum type="MFE" cpdAlgo="FindByMolecularFeature">
        <MSDetails p="+" />
        <Device type="TimeOfFlight" />
        <MSPeaks>
          <p rt="29.204" x="539.1645" y="64619.34" v="1009515" z="1" s="M+H" />
          <p rt="29.206" x="540.1627" y="25840.28" v="399595" z="1" s="M+H+1" />
          <p rt="29.205" x="541.1618" y="7542.81" v="113329" z="1" s="M+H+2" />
          <p rt="29.207" x="542.1599" y="1868.24" v="27784" z="1" s="M+H+3" />
        </MSPeaks>
      </Spectrum>
    </Compound>
    <Compound algo="FindByMolecularFeature">
      <Location m="535.1590" rt="29.206" y="550990" v="15724189" />
      <Spectrum type="MFE" cpdAlgo="FindByMolecularFeature">
        <MSDetails p="+" />
        <Device type="TimeOfFlight" />
        <MSPeaks>
          <p rt="29.207" x="536.1663" y="550989.94" v="8671061" z="1" s="M+H" />
          <p rt="29.205" x="537.1667" y="267499.22" v="4204657" z="1" s="M+H+1" />
          <p rt="29.205" x="538.1646" y="182347.33" v="2848471" z="1" s="M+H+2" />
        </MSPeaks>
      </Spectrum>
    </Compound>
  </CompoundList>
</CEF>
