# Supplementary material for: Identification of sunflower, rapeseed, flaxseed and sesame seed oil metabolomic markers as a potential tool for oil authentication and detecting adulterations
Source: PLoS One. 2023 Apr 20;18(4):e0284599. doi: 10.1371/journal.pone.0284599 (PMC10118080; doi:10.1371/journal.pone.0284599)
Supplement: S1 File — (ZIP) [file pone.0284599.s001.zip › CEF/R_d2.cef]

<CEF version="1.0.0.0">
  <CompoundList>
    <Compound algo="FindByMolecularFeature">
      <Location m="140.9517" rt="0.547" y="348975" v="1424241" />
      <Spectrum type="MFE" cpdAlgo="FindByMolecularFeature">
        <MSDetails p="+" />
        <Device type="TimeOfFlight" />
        <MSPeaks>
          <p rt="0.547" x="141.9590" y="348975.19" v="1283416" z="1" s="M+H" />
          <p rt="0.547" x="142.9626" y="19398.06" v="70490" z="1" s="M+H+1" />
          <p rt="0.547" x="143.9596" y="20311.64" v="70335" z="1" s="M+H+2" />
        </MSPeaks>
      </Spectrum>
    </Compound>
    <Compound algo="FindByMolecularFeature">
      <Location m="138.9804" rt="0.549" y="85112" v="411179" />
      <Spectrum type="MFE" cpdAlgo="FindByMolecularFeature">
        <MSDetails p="+" />
        <Device type="TimeOfFlight" />
        <MSPeaks>
          <p rt="0.549" x="139.9877" y="85111.88" v="375863" z="1" s="M+H" />
          <p rt="0.549" x="140.9934" y="9599.92" v="35317" z="1" s="M+H+1" />
        </MSPeaks>
      </Spectrum>
    </Compound>
    <Compound algo="FindByMolecularFeature">
      <Location m="124.9792" rt="0.551" y="249633" v="907028" />
      <Spectrum type="MFE" cpdAlgo="FindByMolecularFeature">
        <MSDetails p="+" />
        <Device type="TimeOfFlight" />
        <MSPeaks>
          <p rt="0.551" x="125.9865" y="249632.50" v="873318" z="1" s="M+H" />
          <p rt="0.549" x="126.9892" y="10034.84" v="33710" z="1" s="M+H+1" />
        </MSPeaks>
      </Spectrum>
    </Compound>
    <Compound algo="FindByMolecularFeature">
      <Location m="143.9750" rt="0.568" y="173637" v="1414224" />
      <Spectrum type="MFE" cpdAlgo="FindByMolecularFeature">
        <MSDetails p="+" />
        <Device type="TimeOfFlight" />
        <MSPeaks>
          <p rt="0.571" x="144.9822" y="173636.72" v="1181201" z="1" s="M+H" />
          <p rt="0.569" x="145.9842" y="9461.88" v="36153" z="1" s="M+H+1" />
          <p rt="0.561" x="146.9804" y="83611.46" v="196869" z="1" s="M+H+2" />
        </MSPeaks>
      </Spectrum>
    </Compound>
    <Compound algo="FindByMolecularFeature">
      <Location m="175.9999" rt="0.605" y="413805" v="1592388" />
      <Spectrum type="MFE" cpdAlgo="FindByMolecularFeature">
        <MSDetails p="+" />
        <Device type="TimeOfFlight" />
        <MSPeaks>
          <p rt="0.605" x="177.0072" y="413805.31" v="1479351" z="1" s="M+H" />
          <p rt="0.611" x="178.0097" y="26036.52" v="70448" z="1" s="M+H+1" />
          <p rt="0.608" x="179.0065" y="7779.69" v="23633" z="1" s="M+H+2" />
          <p rt="0.598" x="353.0058" y="4073.05" v="9479" z="1" s="2M+H" />
        </MSPeaks>
      </Spectrum>
    </Compound>
    <Compound algo="FindByMolecularFeature">
      <Location m="139.0610" rt="0.617" y="54144" v="271442" />
      <Spectrum type="MFE" cpdAlgo="FindByMolecularFeature">
        <MSDetails p="+" />
        <Device type="TimeOfFlight" />
        <MSPeaks>
          <p rt="0.616" x="140.0683" y="54144.18" v="259643" z="1" s="M+H" />
          <p rt="0.621" x="141.0713" y="2614.70" v="11798" z="1" s="M+H+1" />
        </MSPeaks>
      </Spectrum>
    </Compound>
    <Compound algo="FindByMolecularFeature">
      <Location m="236.0447" rt="0.619" y="255764" v="868064" />
      <Spectrum type="MFE" cpdAlgo="FindByMolecularFeature">
        <MSDetails p="+" />
        <Device type="TimeOfFlight" />
        <MSPeaks>
          <p rt="0.619" x="237.0520" y="255764.19" v="814749" z="1" s="M+H" />
          <p rt="0.618" x="238.0537" y="26828.59" v="53316" z="1" s="M+H+1" />
        </MSPeaks>
      </Spectrum>
    </Compound>
    <Compound algo="FindByMolecularFeature">
      <Location m="129.9944" rt="0.624" y="151446" v="970729" />
      <Spectrum type="MFE" cpdAlgo="FindByMolecularFeature">
        <MSDetails p="+" />
        <Device type="TimeOfFlight" />
        <MSPeaks>
          <p rt="0.624" x="131.0017" y="151446.00" v="929213" z="1" s="M+H" />
          <p rt="0.632" x="132.0048" y="5412.23" v="31271" z="1" s="M+H+1" />
          <p rt="0.614" x="133.0052" y="2434.22" v="10245" z="1" s="M+H+2" />
        </MSPeaks>
      </Spectrum>
    </Compound>
    <Compound algo="FindByMolecularFeature">
      <Location m="204.0317" rt="0.627" y="69706" v="398413" />
      <Spectrum type="MFE" cpdAlgo="FindByMolecularFeature">
        <MSDetails p="+" />
        <Device type="TimeOfFlight" />
        <MSPeaks>
          <p rt="0.627" x="103.0231" y="69705.84" v="370824" z="2" s="M+2H" />
          <p rt="0.629" x="103.5248" y="4597.55" v="21732" z="2" s="M+2H+1" />
          <p rt="0.625" x="104.0242" y="1721.16" v="5858" z="2" s="M+2H+2" />
        </MSPeaks>
      </Spectrum>
    </Compound>
    <Compound algo="FindByMolecularFeature">
      <Location m="222.0429" rt="0.629" y="225579" v="1627889" />
      <Spectrum type="MFE" cpdAlgo="FindByMolecularFeature">
        <MSDetails p="+" />
        <Device type="TimeOfFlight" />
        <MSPeaks>
          <p rt="0.628" x="112.0288" y="225578.61" v="1296531" z="2" s="M+2H" />
          <p rt="0.627" x="112.5301" y="16864.38" v="97082" z="2" s="M+2H+1" />
          <p rt="0.682" x="113.0279" y="8776.17" v="28575" z="2" s="M+2H+2" />
          <p rt="0.623" x="113.5289" y="315.03" v="3401" z="2" s="M+2H+3" />
          <p rt="0.625" x="223.0491" y="32195.61" v="185861" z="1" s="M+H" />
          <p rt="0.634" x="224.0534" y="2095.36" v="12400" z="1" s="M+H+1" />
          <p rt="0.622" x="225.0515" y="1416.54" v="4039" z="1" s="M+H+2" />
        </MSPeaks>
      </Spectrum>
    </Compound>
    <Compound algo="FindByMolecularFeature">
      <Location m="202.0454" rt="0.645" y="71550" v="357171" />
      <Spectrum type="MFE" cpdAlgo="FindByMolecularFeature">
        <MSDetails p="+" />
        <Device type="TimeOfFlight" />
        <MSPeaks>
          <p rt="0.643" x="203.0527" y="71550.30" v="318096" z="1" s="M+H" />
          <p rt="0.648" x="204.0561" y="5324.78" v="20459" z="1" s="M+H+1" />
          <p rt="0.654" x="205.0480" y="9576.80" v="18616" z="1" s="M+H+2" />
        </MSPeaks>
      </Spectrum>
    </Compound>
    <Compound algo="FindByMolecularFeature">
      <Location m="117.1155" rt="0.647" y="58083" v="256020" />
      <Spectrum type="MFE" cpdAlgo="FindByMolecularFeature">
        <MSDetails p="+" />
        <Device type="TimeOfFlight" />
        <MSPeaks>
          <p rt="0.647" x="118.1227" y="58083.22" v="240952" z="1" s="M+H" />
          <p rt="0.645" x="119.1259" y="4108.81" v="15068" z="1" s="M+H+1" />
        </MSPeaks>
      </Spectrum>
    </Compound>
    <Compound algo="FindByMolecularFeature">
      <Location m="262.1029" rt="0.658" y="102487" v="358624" />
      <Spectrum type="MFE" cpdAlgo="FindByMolecularFeature">
        <MSDetails p="+" />
        <Device type="TimeOfFlight" />
        <MSPeaks>
          <p rt="0.658" x="263.1102" y="102486.66" v="316725" z="1" s="M+H" />
          <p rt="0.659" x="264.1136" y="11058.67" v="34264" z="1" s="M+H+1" />
          <p rt="0.657" x="265.1143" y="2586.67" v="7635" z="1" s="M+H+2" />
        </MSPeaks>
      </Spectrum>
    </Compound>
    <Compound algo="FindByMolecularFeature">
      <Location m="188.0659" rt="0.660" y="154667" v="599464" />
      <Spectrum type="MFE" cpdAlgo="FindByMolecularFeature">
        <MSDetails p="+" />
        <Device type="TimeOfFlight" />
        <MSPeaks>
          <p rt="0.660" x="189.0732" y="154667.22" v="550464" z="1" s="M+H" />
          <p rt="0.660" x="190.0768" y="11140.84" v="38990" z="1" s="M+H+1" />
          <p rt="0.660" x="191.0766" y="2991.56" v="10010" z="1" s="M+H+2" />
        </MSPeaks>
      </Spectrum>
    </Compound>
    <Compound algo="FindByMolecularFeature">
      <Location m="232.0564" rt="0.662" y="62317" v="299962" />
      <Spectrum type="MFE" cpdAlgo="FindByMolecularFeature">
        <MSDetails p="+" />
        <Device type="TimeOfFlight" />
        <MSPeaks>
          <p rt="0.662" x="233.0636" y="62316.68" v="270832" z="1" s="M+H" />
          <p rt="0.662" x="234.0675" y="5074.74" v="20874" z="1" s="M+H+1" />
          <p rt="0.656" x="235.0696" y="1932.84" v="8256" z="1" s="M+H+2" />
        </MSPeaks>
      </Spectrum>
    </Compound>
    <Compound algo="FindByMolecularFeature">
      <Location m="186.9928" rt="0.671" y="82864" v="1324151" />
      <Spectrum type="MFE" cpdAlgo="FindByMolecularFeature">
        <MSDetails p="+" />
        <Device type="TimeOfFlight" />
        <MSPeaks>
          <p rt="0.666" x="188.0001" y="82864.21" v="917773" z="1" s="M+H" />
          <p rt="0.663" x="189.0027" y="6925.82" v="75049" z="1" s="M+H+1" />
          <p rt="0.685" x="189.9940" y="29224.44" v="331329" z="1" s="M+H+2" />
        </MSPeaks>
      </Spectrum>
    </Compound>
    <Compound algo="FindByMolecularFeature">
      <Location m="237.0062" rt="0.681" y="231212" v="3008887" />
      <Spectrum type="MFE" cpdAlgo="FindByMolecularFeature">
        <MSDetails p="+" />
        <Device type="TimeOfFlight" />
        <MSPeaks>
          <p rt="0.686" x="238.0134" y="231212.05" v="2516474" z="1" s="M+H" />
          <p rt="0.655" x="239.0194" y="38966.97" v="432369" z="1" s="M+H+1" />
          <p rt="0.674" x="240.0197" y="5531.40" v="60043" z="1" s="M+H+2" />
        </MSPeaks>
      </Spectrum>
    </Compound>
    <Compound algo="FindByMolecularFeature">
      <Location m="208.0528" rt="0.692" y="91217" v="972930" />
      <Spectrum type="MFE" cpdAlgo="FindByMolecularFeature">
        <MSDetails p="+" />
        <Device type="TimeOfFlight" />
        <MSPeaks>
          <p rt="0.692" x="209.0600" y="91217.49" v="892711" z="1" s="M+H" />
          <p rt="0.695" x="210.0641" y="6849.72" v="65431" z="1" s="M+H+1" />
          <p rt="0.678" x="211.0662" y="1640.09" v="14789" z="1" s="M+H+2" />
        </MSPeaks>
      </Spectrum>
    </Compound>
    <Compound algo="FindByMolecularFeature">
      <Location m="214.0626" rt="0.697" y="158040" v="1248288" />
      <Spectrum type="MFE" cpdAlgo="FindByMolecularFeature">
        <MSDetails p="+" />
        <Device type="TimeOfFlight" />
        <MSPeaks>
          <p rt="0.697" x="215.0699" y="158040.06" v="1139496" z="1" s="M+H" />
          <p rt="0.695" x="216.0733" y="11635.49" v="83642" z="1" s="M+H+1" />
          <p rt="0.694" x="217.0759" y="3450.45" v="25150" z="1" s="M+H+2" />
        </MSPeaks>
      </Spectrum>
    </Compound>
    <Compound algo="FindByMolecularFeature">
      <Location m="171.9694" rt="0.808" y="65106" v="677543" />
      <Spectrum type="MFE" cpdAlgo="FindByMolecularFeature">
        <MSDetails p="+" />
        <Device type="TimeOfFlight" />
        <MSPeaks>
          <p rt="0.811" x="172.9767" y="65106.24" v="611385" z="1" s="M+H" />
          <p rt="0.769" x="173.9814" y="7025.66" v="66158" z="1" s="M+H+1" />
        </MSPeaks>
      </Spectrum>
    </Compound>
    <Compound algo="FindByMolecularFeature">
      <Location m="143.0405" rt="1.444" y="199516" v="1112126" />
      <Spectrum type="MFE" cpdAlgo="FindByMolecularFeature">
        <MSDetails p="+" />
        <Device type="TimeOfFlight" />
        <MSPeaks>
          <p rt="1.444" x="144.0477" y="199515.52" v="992506" z="1" s="M+H" />
          <p rt="1.440" x="145.0506" y="15307.80" v="76657" z="1" s="M+H+1" />
          <p rt="1.446" x="146.0444" y="9054.92" v="42963" z="1" s="M+H+2" />
        </MSPeaks>
      </Spectrum>
    </Compound>
    <Compound algo="FindByMolecularFeature">
      <Location m="194.1057" rt="2.314" y="74583" v="435889" />
      <Spectrum type="MFE" cpdAlgo="FindByMolecularFeature">
        <MSDetails p="+" />
        <Device type="TimeOfFlight" />
        <MSPeaks>
          <p rt="2.314" x="195.1130" y="74583.30" v="390982" z="1" s="M+H" />
          <p rt="2.313" x="196.1160" y="8384.62" v="43243" z="1" s="M+H+1" />
          <p rt="2.314" x="197.1199" y="437.22" v="1664" z="1" s="M+H+2" />
        </MSPeaks>
      </Spectrum>
    </Compound>
    <Compound algo="FindByMolecularFeature">
      <Location m="126.0314" rt="2.323" y="117330" v="841760" />
      <Spectrum type="MFE" cpdAlgo="FindByMolecularFeature">
        <MSDetails p="+" />
        <Device type="TimeOfFlight" />
        <MSPeaks>
          <p rt="2.322" x="127.0387" y="117329.95" v="780012" z="1" s="M+H" />
          <p rt="2.325" x="128.0425" y="8859.99" v="61748" z="1" s="M+H+1" />
        </MSPeaks>
      </Spectrum>
    </Compound>
    <Compound algo="FindByMolecularFeature">
      <Location m="113.0839" rt="2.749" y="99743" v="674356" />
      <Spectrum type="MFE" cpdAlgo="FindByMolecularFeature">
        <MSDetails p="+" />
        <Device type="TimeOfFlight" />
        <MSPeaks>
          <p rt="2.749" x="114.0912" y="99742.84" v="623566" z="1" s="M+H" />
          <p rt="2.749" x="115.0944" y="8772.88" v="50790" z="1" s="M+H+1" />
        </MSPeaks>
      </Spectrum>
    </Compound>
    <Compound algo="FindByMolecularFeature">
      <Location m="188.0584" rt="2.901" y="56118" v="386916" />
      <Spectrum type="MFE" cpdAlgo="FindByMolecularFeature">
        <MSDetails p="+" />
        <Device type="TimeOfFlight" />
        <MSPeaks>
          <p rt="2.901" x="189.0657" y="56118.46" v="346696" z="1" s="M+H" />
          <p rt="2.898" x="190.0688" y="6560.50" v="40220" z="1" s="M+H+1" />
        </MSPeaks>
      </Spectrum>
    </Compound>
    <Compound algo="FindByMolecularFeature">
      <Location m="282.1675" rt="3.106" y="55212" v="320143" />
      <Spectrum type="MFE" cpdAlgo="FindByMolecularFeature">
        <MSDetails p="+" />
        <Device type="TimeOfFlight" />
        <MSPeaks>
          <p rt="3.106" x="283.1747" y="55211.57" v="276042" z="1" s="M+H" />
          <p rt="3.106" x="284.1782" y="7771.18" v="39339" z="1" s="M+H+1" />
          <p rt="3.101" x="285.1810" y="1340.79" v="4761" z="1" s="M+H+2" />
        </MSPeaks>
      </Spectrum>
    </Compound>
    <Compound algo="FindByMolecularFeature">
      <Location m="309.1581" rt="3.513" y="668889" v="3964042" />
      <Spectrum type="MFE" cpdAlgo="FindByMolecularFeature">
        <MSDetails p="+" />
        <Device type="TimeOfFlight" />
        <MSPeaks>
          <p rt="3.513" x="310.1654" y="668888.75" v="3264564" z="1" s="M+H" />
          <p rt="3.512" x="311.1682" y="124128.77" v="607627" z="1" s="M+H+1" />
          <p rt="3.513" x="312.1706" y="17095.85" v="82938" z="1" s="M+H+2" />
          <p rt="3.511" x="313.1733" y="1909.18" v="8913" z="1" s="M+H+3" />
        </MSPeaks>
      </Spectrum>
    </Compound>
    <Compound algo="FindByMolecularFeature">
      <Location m="250.0842" rt="3.513" y="180712" v="998344" />
      <Spectrum type="MFE" cpdAlgo="FindByMolecularFeature">
        <MSDetails p="+" />
        <Device type="TimeOfFlight" />
        <MSPeaks>
          <p rt="3.513" x="251.0914" y="180712.08" v="861547" z="1" s="M+H" />
          <p rt="3.514" x="252.0948" y="25281.03" v="120358" z="1" s="M+H+1" />
          <p rt="3.514" x="253.0968" y="3698.43" v="16439" z="1" s="M+H+2" />
        </MSPeaks>
      </Spectrum>
    </Compound>
    <Compound algo="FindByMolecularFeature">
      <Location m="326.1940" rt="3.587" y="83813" v="467716" />
      <Spectrum type="MFE" cpdAlgo="FindByMolecularFeature">
        <MSDetails p="+" />
        <Device type="TimeOfFlight" />
        <MSPeaks>
          <p rt="3.587" x="327.2013" y="83812.63" v="398118" z="1" s="M+H" />
          <p rt="3.586" x="328.2045" y="12202.46" v="58167" z="1" s="M+H+1" />
          <p rt="3.584" x="329.2066" y="2548.95" v="11431" z="1" s="M+H+2" />
        </MSPeaks>
      </Spectrum>
    </Compound>
    <Compound algo="FindByMolecularFeature">
      <Location m="343.2204" rt="3.587" y="143805" v="841236" />
      <Spectrum type="MFE" cpdAlgo="FindByMolecularFeature">
        <MSDetails p="+" />
        <Device type="TimeOfFlight" />
        <MSPeaks>
          <p rt="3.587" x="344.2277" y="143804.80" v="712761" z="1" s="M+H" />
          <p rt="3.588" x="345.2312" y="22794.48" v="110738" z="1" s="M+H+1" />
          <p rt="3.585" x="346.2332" y="3837.26" v="17737" z="1" s="M+H+2" />
        </MSPeaks>
      </Spectrum>
    </Compound>
    <Compound algo="FindByMolecularFeature">
      <Location m="180.0785" rt="3.925" y="97398" v="642474" />
      <Spectrum type="MFE" cpdAlgo="FindByMolecularFeature">
        <MSDetails p="+" />
        <Device type="TimeOfFlight" />
        <MSPeaks>
          <p rt="3.926" x="181.0858" y="97398.08" v="585026" z="1" s="M+H" />
          <p rt="3.924" x="182.0890" y="9547.24" v="57449" z="1" s="M+H+1" />
        </MSPeaks>
      </Spectrum>
    </Compound>
    <Compound algo="FindByMolecularFeature">
      <Location m="123.0685" rt="3.964" y="219132" v="1457325" />
      <Spectrum type="MFE" cpdAlgo="FindByMolecularFeature">
        <MSDetails p="+" />
        <Device type="TimeOfFlight" />
        <MSPeaks>
          <p rt="3.964" x="124.0758" y="219131.80" v="1341175" z="1" s="M+H" />
          <p rt="3.965" x="125.0791" y="17874.28" v="108120" z="1" s="M+H+1" />
          <p rt="3.956" x="126.0864" y="1277.88" v="8029" z="1" s="M+H+2" />
        </MSPeaks>
      </Spectrum>
    </Compound>
    <Compound algo="FindByMolecularFeature">
      <Location m="370.2202" rt="4.019" y="86555" v="506971" />
      <Spectrum type="MFE" cpdAlgo="FindByMolecularFeature">
        <MSDetails p="+" />
        <Device type="TimeOfFlight" />
        <MSPeaks>
          <p rt="4.019" x="371.2274" y="86555.15" v="416575" z="1" s="M+H" />
          <p rt="4.017" x="372.2306" y="16056.38" v="76759" z="1" s="M+H+1" />
          <p rt="4.020" x="373.2325" y="3099.82" v="13636" z="1" s="M+H+2" />
        </MSPeaks>
      </Spectrum>
    </Compound>
    <Compound algo="FindByMolecularFeature">
      <Location m="387.2471" rt="4.020" y="262357" v="1604928" />
      <Spectrum type="MFE" cpdAlgo="FindByMolecularFeature">
        <MSDetails p="+" />
        <Device type="TimeOfFlight" />
        <MSPeaks>
          <p rt="4.020" x="388.2544" y="262356.91" v="1317900" z="1" s="M+H" />
          <p rt="4.020" x="389.2571" y="48508.03" v="242499" z="1" s="M+H+1" />
          <p rt="4.021" x="390.2594" y="8434.38" v="41004" z="1" s="M+H+2" />
          <p rt="4.007" x="391.2628" y="725.09" v="3525" z="1" s="M+H+3" />
        </MSPeaks>
      </Spectrum>
    </Compound>
    <Compound algo="FindByMolecularFeature">
      <Location m="193.1829" rt="4.132" y="198844" v="1310553" />
      <Spectrum type="MFE" cpdAlgo="FindByMolecularFeature">
        <MSDetails p="+" />
        <Device type="TimeOfFlight" />
        <MSPeaks>
          <p rt="4.131" x="194.1902" y="198843.64" v="1139895" z="1" s="M+H" />
          <p rt="4.133" x="195.1933" y="27671.69" v="161045" z="1" s="M+H+1" />
          <p rt="4.134" x="196.1970" y="1953.72" v="9614" z="1" s="M+H+2" />
        </MSPeaks>
      </Spectrum>
    </Compound>
    <Compound algo="FindByMolecularFeature">
      <Location m="209.1782" rt="4.257" y="567264" v="3578572" />
      <Spectrum type="MFE" cpdAlgo="FindByMolecularFeature">
        <MSDetails p="+" />
        <Device type="TimeOfFlight" />
        <MSPeaks>
          <p rt="4.257" x="210.1855" y="567264.06" v="3114596" z="1" s="M+H" />
          <p rt="4.256" x="211.1882" y="82820.72" v="429732" z="1" s="M+H+1" />
          <p rt="4.257" x="212.1911" y="6296.51" v="34244" z="1" s="M+H+2" />
        </MSPeaks>
      </Spectrum>
    </Compound>
    <Compound algo="FindByMolecularFeature">
      <Location m="196.0732" rt="4.328" y="93394" v="632889" />
      <Spectrum type="MFE" cpdAlgo="FindByMolecularFeature">
        <MSDetails p="+" />
        <Device type="TimeOfFlight" />
        <MSPeaks>
          <p rt="4.328" x="197.0804" y="93394.44" v="561257" z="1" s="M+H" />
          <p rt="4.330" x="198.0843" y="11205.63" v="65654" z="1" s="M+H+1" />
          <p rt="4.323" x="199.0888" y="1141.10" v="5978" z="1" s="M+H+2" />
        </MSPeaks>
      </Spectrum>
    </Compound>
    <Compound algo="FindByMolecularFeature">
      <Location m="210.1365" rt="4.403" y="93327" v="660635" />
      <Spectrum type="MFE" cpdAlgo="FindByMolecularFeature">
        <MSDetails p="+" />
        <Device type="TimeOfFlight" />
        <MSPeaks>
          <p rt="4.403" x="211.1438" y="93326.90" v="576509" z="1" s="M+H" />
          <p rt="4.403" x="212.1470" y="12872.32" v="80578" z="1" s="M+H+1" />
          <p rt="4.420" x="213.1463" y="545.50" v="3548" z="1" s="M+H+2" />
        </MSPeaks>
      </Spectrum>
    </Compound>
    <Compound algo="FindByMolecularFeature">
      <Location m="431.2733" rt="4.404" y="350614" v="2121042" />
      <Spectrum type="MFE" cpdAlgo="FindByMolecularFeature">
        <MSDetails p="+" />
        <Device type="TimeOfFlight" />
        <MSPeaks>
          <p rt="4.405" x="432.2806" y="350613.75" v="1704874" z="1" s="M+H" />
          <p rt="4.403" x="433.2838" y="70294.29" v="343895" z="1" s="M+H+1" />
          <p rt="4.405" x="434.2855" y="13389.60" v="63680" z="1" s="M+H+2" />
          <p rt="4.404" x="435.2885" y="1839.52" v="8592" z="1" s="M+H+3" />
        </MSPeaks>
      </Spectrum>
    </Compound>
    <Compound algo="FindByMolecularFeature">
      <Location m="414.2464" rt="4.405" y="83270" v="503564" />
      <Spectrum type="MFE" cpdAlgo="FindByMolecularFeature">
        <MSDetails p="+" />
        <Device type="TimeOfFlight" />
        <MSPeaks>
          <p rt="4.405" x="415.2537" y="83269.53" v="414066" z="1" s="M+H" />
          <p rt="4.406" x="416.2570" y="15477.22" v="76490" z="1" s="M+H+1" />
          <p rt="4.403" x="417.2593" y="2932.17" v="13007" z="1" s="M+H+2" />
        </MSPeaks>
      </Spectrum>
    </Compound>
    <Compound algo="FindByMolecularFeature">
      <Location m="475.2996" rt="4.745" y="317435" v="2010011" />
      <Spectrum type="MFE" cpdAlgo="FindByMolecularFeature">
        <MSDetails p="+" />
        <Device type="TimeOfFlight" />
        <MSPeaks>
          <p rt="4.745" x="476.3069" y="317434.94" v="1591344" z="1" s="M+H" />
          <p rt="4.746" x="477.3097" y="68615.02" v="344082" z="1" s="M+H+1" />
          <p rt="4.743" x="478.3120" y="13228.77" v="64789" z="1" s="M+H+2" />
          <p rt="4.745" x="479.3143" y="2040.83" v="9796" z="1" s="M+H+3" />
        </MSPeaks>
      </Spectrum>
    </Compound>
    <Compound algo="FindByMolecularFeature">
      <Location m="458.2727" rt="4.747" y="64477" v="424871" />
      <Spectrum type="MFE" cpdAlgo="FindByMolecularFeature">
        <MSDetails p="+" />
        <Device type="TimeOfFlight" />
        <MSPeaks>
          <p rt="4.748" x="459.2800" y="64477.08" v="333984" z="1" s="M+H" />
          <p rt="4.744" x="460.2834" y="14663.26" v="75687" z="1" s="M+H+1" />
          <p rt="4.753" x="461.2853" y="3154.28" v="15200" z="1" s="M+H+2" />
        </MSPeaks>
      </Spectrum>
    </Compound>
    <Compound algo="FindByMolecularFeature">
      <Location m="182.0577" rt="4.878" y="139450" v="1018359" />
      <Spectrum type="MFE" cpdAlgo="FindByMolecularFeature">
        <MSDetails p="+" />
        <Device type="TimeOfFlight" />
        <MSPeaks>
          <p rt="4.878" x="183.0650" y="139449.64" v="922744" z="1" s="M+H" />
          <p rt="4.876" x="184.0685" y="12815.75" v="84194" z="1" s="M+H+1" />
          <p rt="4.876" x="185.0703" y="1852.41" v="11421" z="1" s="M+H+2" />
        </MSPeaks>
      </Spectrum>
    </Compound>
    <Compound algo="FindByMolecularFeature">
      <Location m="519.3256" rt="5.056" y="268854" v="1722874" />
      <Spectrum type="MFE" cpdAlgo="FindByMolecularFeature">
        <MSDetails p="+" />
        <Device type="TimeOfFlight" />
        <MSPeaks>
          <p rt="5.056" x="520.3329" y="268854.34" v="1339938" z="1" s="M+H" />
          <p rt="5.055" x="521.3360" y="61492.31" v="306274" z="1" s="M+H+1" />
          <p rt="5.057" x="522.3380" y="13752.31" v="67164" z="1" s="M+H+2" />
          <p rt="5.060" x="523.3405" y="1994.08" v="9498" z="1" s="M+H+3" />
        </MSPeaks>
      </Spectrum>
    </Compound>
    <Compound algo="FindByMolecularFeature">
      <Location m="224.0682" rt="5.188" y="123411" v="921420" />
      <Spectrum type="MFE" cpdAlgo="FindByMolecularFeature">
        <MSDetails p="+" />
        <Device type="TimeOfFlight" />
        <MSPeaks>
          <p rt="5.188" x="225.0754" y="123411.49" v="807363" z="1" s="M+H" />
          <p rt="5.186" x="226.0791" y="15264.28" v="99538" z="1" s="M+H+1" />
          <p rt="5.187" x="227.0822" y="2262.42" v="14519" z="1" s="M+H+2" />
        </MSPeaks>
      </Spectrum>
    </Compound>
    <Compound algo="FindByMolecularFeature">
      <Location m="206.0579" rt="5.188" y="392774" v="3002753" />
      <Spectrum type="MFE" cpdAlgo="FindByMolecularFeature">
        <MSDetails p="+" />
        <Device type="TimeOfFlight" />
        <MSPeaks>
          <p rt="5.188" x="207.0652" y="392774.44" v="2620034" z="1" s="M+H" />
          <p rt="5.188" x="208.0685" y="50734.39" v="338256" z="1" s="M+H+1" />
          <p rt="5.190" x="209.0708" y="6174.55" v="40938" z="1" s="M+H+2" />
          <p rt="5.186" x="210.0756" y="548.27" v="3526" z="1" s="M+H+3" />
        </MSPeaks>
      </Spectrum>
    </Compound>
    <Compound algo="FindByMolecularFeature">
      <Location m="563.3519" rt="5.336" y="162503" v="1120386" />
      <Spectrum type="MFE" cpdAlgo="FindByMolecularFeature">
        <MSDetails p="+" />
        <Device type="TimeOfFlight" />
        <MSPeaks>
          <p rt="5.335" x="564.3591" y="162503.06" v="838189" z="1" s="M+H" />
          <p rt="5.336" x="565.3622" y="44281.33" v="227197" z="1" s="M+H+1" />
          <p rt="5.338" x="566.3641" y="9635.75" v="48160" z="1" s="M+H+2" />
          <p rt="5.329" x="567.3674" y="1387.09" v="6840" z="1" s="M+H+3" />
        </MSPeaks>
      </Spectrum>
    </Compound>
    <Compound algo="FindByMolecularFeature">
      <Location m="196.0733" rt="5.361" y="57267" v="417890" />
      <Spectrum type="MFE" cpdAlgo="FindByMolecularFeature">
        <MSDetails p="+" />
        <Device type="TimeOfFlight" />
        <MSPeaks>
          <p rt="5.362" x="197.0806" y="57267.01" v="366082" z="1" s="M+H" />
          <p rt="5.360" x="198.0845" y="7076.60" v="43695" z="1" s="M+H+1" />
          <p rt="5.290" x="199.0930" y="885.75" v="8113" z="1" s="M+H+2" />
        </MSPeaks>
      </Spectrum>
    </Compound>
    <Compound algo="FindByMolecularFeature">
      <Location m="607.3778" rt="5.592" y="96463" v="665025" />
      <Spectrum type="MFE" cpdAlgo="FindByMolecularFeature">
        <MSDetails p="+" />
        <Device type="TimeOfFlight" />
        <MSPeaks>
          <p rt="5.592" x="608.3851" y="96463.13" v="488236" z="1" s="M+H" />
          <p rt="5.591" x="609.3884" y="27298.93" v="138378" z="1" s="M+H+1" />
          <p rt="5.591" x="610.3898" y="6795.92" v="33459" z="1" s="M+H+2" />
          <p rt="5.591" x="611.3931" y="1023.72" v="4953" z="1" s="M+H+3" />
        </MSPeaks>
      </Spectrum>
    </Compound>
    <Compound algo="FindByMolecularFeature">
      <Location m="178.0992" rt="5.686" y="100259" v="732835" />
      <Spectrum type="MFE" cpdAlgo="FindByMolecularFeature">
        <MSDetails p="+" />
        <Device type="TimeOfFlight" />
        <MSPeaks>
          <p rt="5.687" x="179.1064" y="100259.23" v="638071" z="1" s="M+H" />
          <p rt="5.682" x="180.1097" y="13723.17" v="86505" z="1" s="M+H+1" />
          <p rt="5.681" x="181.1182" y="1596.99" v="8258" z="1" s="M+H+2" />
        </MSPeaks>
      </Spectrum>
    </Compound>
    <Compound algo="FindByMolecularFeature">
      <Location m="196.1101" rt="5.687" y="404492" v="3058330" />
      <Spectrum type="MFE" cpdAlgo="FindByMolecularFeature">
        <MSDetails p="+" />
        <Device type="TimeOfFlight" />
        <MSPeaks>
          <p rt="5.687" x="197.1174" y="404491.75" v="2685719" z="1" s="M+H" />
          <p rt="5.686" x="198.1204" y="50537.62" v="334610" z="1" s="M+H+1" />
          <p rt="5.685" x="199.1232" y="5670.96" v="35121" z="1" s="M+H+2" />
          <p rt="5.623" x="200.1282" y="329.80" v="2879" z="1" s="M+H+3" />
        </MSPeaks>
      </Spectrum>
    </Compound>
    <Compound algo="FindByMolecularFeature">
      <Location m="145.0527" rt="5.787" y="71679" v="568597" />
      <Spectrum type="MFE" cpdAlgo="FindByMolecularFeature">
        <MSDetails p="+" />
        <Device type="TimeOfFlight" />
        <MSPeaks>
          <p rt="5.787" x="146.0600" y="71679.25" v="517231" z="1" s="M+H" />
          <p rt="5.789" x="147.0637" y="7540.83" v="51366" z="1" s="M+H+1" />
        </MSPeaks>
      </Spectrum>
    </Compound>
    <Compound algo="FindByMolecularFeature">
      <Location m="358.1416" rt="6.144" y="75471" v="821920" />
      <Spectrum type="MFE" cpdAlgo="FindByMolecularFeature">
        <MSDetails p="+" />
        <Device type="TimeOfFlight" />
        <MSPeaks>
          <p rt="6.142" x="359.1489" y="75471.22" v="656302" z="1" s="M+H" />
          <p rt="6.149" x="360.1520" y="16558.81" v="141360" z="1" s="M+H+1" />
          <p rt="6.154" x="361.1548" y="3035.97" v="24258" z="1" s="M+H+2" />
        </MSPeaks>
      </Spectrum>
    </Compound>
    <Compound algo="FindByMolecularFeature">
      <Location m="342.1653" rt="6.241" y="126259" v="774902" />
      <Spectrum type="MFE" cpdAlgo="FindByMolecularFeature">
        <MSDetails p="+" />
        <Device type="TimeOfFlight" />
        <MSPeaks>
          <p rt="6.241" x="343.1726" y="126258.81" v="648509" z="1" s="M+H" />
          <p rt="6.243" x="344.1760" y="21509.38" v="109256" z="1" s="M+H+1" />
          <p rt="6.246" x="345.1778" y="3614.09" v="17137" z="1" s="M+H+2" />
        </MSPeaks>
      </Spectrum>
    </Compound>
    <Compound algo="FindByMolecularFeature">
      <Location m="320.1835" rt="6.251" y="71475" v="515915" />
      <Spectrum type="MFE" cpdAlgo="FindByMolecularFeature">
        <MSDetails p="+" />
        <Device type="TimeOfFlight" />
        <MSPeaks>
          <p rt="6.251" x="321.1907" y="71474.88" v="431853" z="1" s="M+H" />
          <p rt="6.252" x="322.1946" y="12476.91" v="79644" z="1" s="M+H+1" />
          <p rt="6.250" x="323.1954" y="949.43" v="4418" z="1" s="M+H+2" />
        </MSPeaks>
      </Spectrum>
    </Compound>
    <Compound algo="FindByMolecularFeature">
      <Location m="161.0476" rt="6.260" y="131892" v="1095777" />
      <Spectrum type="MFE" cpdAlgo="FindByMolecularFeature">
        <MSDetails p="+" />
        <Device type="TimeOfFlight" />
        <MSPeaks>
          <p rt="6.260" x="162.0549" y="131892.06" v="994403" z="1" s="M+H" />
          <p rt="6.256" x="163.0581" y="12844.98" v="92708" z="1" s="M+H+1" />
          <p rt="6.263" x="164.0619" y="1209.44" v="8665" z="1" s="M+H+2" />
        </MSPeaks>
      </Spectrum>
    </Compound>
    <Compound algo="FindByMolecularFeature">
      <Location m="224.1409" rt="6.519" y="151274" v="1019111" />
      <Spectrum type="MFE" cpdAlgo="FindByMolecularFeature">
        <MSDetails p="+" />
        <Device type="TimeOfFlight" />
        <MSPeaks>
          <p rt="6.518" x="225.1482" y="151273.52" v="892917" z="1" s="M+H" />
          <p rt="6.520" x="226.1517" y="21400.12" v="126194" z="1" s="M+H+1" />
        </MSPeaks>
      </Spectrum>
    </Compound>
    <Compound algo="FindByMolecularFeature">
      <Location m="191.0435" rt="6.589" y="82655" v="681461" />
      <Spectrum type="MFE" cpdAlgo="FindByMolecularFeature">
        <MSDetails p="+" />
        <Device type="TimeOfFlight" />
        <MSPeaks>
          <p rt="6.589" x="192.0508" y="82655.01" v="567928" z="1" s="M+H" />
          <p rt="6.585" x="193.0537" y="7884.36" v="53087" z="1" s="M+H+1" />
          <p rt="6.589" x="194.0475" y="8426.08" v="60446" z="1" s="M+H+2" />
        </MSPeaks>
      </Spectrum>
    </Compound>
    <Compound algo="FindByMolecularFeature">
      <Location m="170.1417" rt="6.682" y="76651" v="1046887" />
      <Spectrum type="MFE" cpdAlgo="FindByMolecularFeature">
        <MSDetails p="+" />
        <Device type="TimeOfFlight" />
        <MSPeaks>
          <p rt="6.682" x="171.1489" y="76650.95" v="948325" z="1" s="M+H" />
          <p rt="6.687" x="172.1524" y="8423.99" v="98562" z="1" s="M+H+1" />
        </MSPeaks>
      </Spectrum>
    </Compound>
    <Compound algo="FindByMolecularFeature">
      <Location m="190.0628" rt="6.726" y="74700" v="837260" />
      <Spectrum type="MFE" cpdAlgo="FindByMolecularFeature">
        <MSDetails p="+" />
        <Device type="TimeOfFlight" />
        <MSPeaks>
          <p rt="6.725" x="191.0700" y="74699.53" v="748159" z="1" s="M+H" />
          <p rt="6.733" x="192.0730" y="9975.84" v="89101" z="1" s="M+H+1" />
        </MSPeaks>
      </Spectrum>
    </Compound>
    <Compound algo="FindByMolecularFeature">
      <Location m="376.1520" rt="6.761" y="100413" v="711785" />
      <Spectrum type="MFE" cpdAlgo="FindByMolecularFeature">
        <MSDetails p="+" />
        <Device type="TimeOfFlight" />
        <MSPeaks>
          <p rt="6.756" x="377.1593" y="100412.62" v="460207" z="1" s="M+H" />
          <p rt="6.758" x="378.1626" y="20879.49" v="96002" z="1" s="M+H+1" />
          <p rt="6.787" x="379.1513" y="16951.37" v="131014" z="1" s="M+H+2" />
          <p rt="6.794" x="380.1545" y="3143.03" v="24561" z="1" s="M+H+3" />
        </MSPeaks>
      </Spectrum>
    </Compound>
    <Compound algo="FindByMolecularFeature">
      <Location m="135.0684" rt="6.784" y="72426" v="566784" />
      <Spectrum type="MFE" cpdAlgo="FindByMolecularFeature">
        <MSDetails p="+" />
        <Device type="TimeOfFlight" />
        <MSPeaks>
          <p rt="6.785" x="136.0756" y="72426.49" v="516038" z="1" s="M+H" />
          <p rt="6.777" x="137.0791" y="7069.48" v="50746" z="1" s="M+H+1" />
        </MSPeaks>
      </Spectrum>
    </Compound>
    <Compound algo="FindByMolecularFeature">
      <Location m="376.1521" rt="6.871" y="113623" v="903839" />
      <Spectrum type="MFE" cpdAlgo="FindByMolecularFeature">
        <MSDetails p="+" />
        <Device type="TimeOfFlight" />
        <MSPeaks>
          <p rt="6.870" x="377.1594" y="113622.87" v="747139" z="1" s="M+H" />
          <p rt="6.874" x="378.1626" y="23869.54" v="156700" z="1" s="M+H+1" />
        </MSPeaks>
      </Spectrum>
    </Compound>
    <Compound algo="FindByMolecularFeature">
      <Location m="222.0893" rt="6.871" y="128405" v="967278" />
      <Spectrum type="MFE" cpdAlgo="FindByMolecularFeature">
        <MSDetails p="+" />
        <Device type="TimeOfFlight" />
        <MSPeaks>
          <p rt="6.871" x="223.0966" y="128404.60" v="847830" z="1" s="M+H" />
          <p rt="6.871" x="224.0999" y="16282.69" v="100916" z="1" s="M+H+1" />
          <p rt="6.868" x="225.1040" y="2551.67" v="18533" z="1" s="M+H+2" />
        </MSPeaks>
      </Spectrum>
    </Compound>
    <Compound algo="FindByMolecularFeature">
      <Location m="144.0573" rt="6.872" y="112557" v="795244" />
      <Spectrum type="MFE" cpdAlgo="FindByMolecularFeature">
        <MSDetails p="+" />
        <Device type="TimeOfFlight" />
        <MSPeaks>
          <p rt="6.873" x="145.0646" y="112556.65" v="696535" z="1" s="M+H" />
          <p rt="6.875" x="146.0680" y="14305.84" v="91317" z="1" s="M+H+1" />
          <p rt="6.828" x="147.0757" y="795.02" v="7393" z="1" s="M+H+2" />
        </MSPeaks>
      </Spectrum>
    </Compound>
    <Compound algo="FindByMolecularFeature">
      <Location m="204.0786" rt="6.872" y="288453" v="2276032" />
      <Spectrum type="MFE" cpdAlgo="FindByMolecularFeature">
        <MSDetails p="+" />
        <Device type="TimeOfFlight" />
        <MSPeaks>
          <p rt="6.873" x="205.0859" y="288452.81" v="1955831" z="1" s="M+H" />
          <p rt="6.873" x="206.0892" y="39797.01" v="268105" z="1" s="M+H+1" />
          <p rt="6.838" x="207.0941" y="4997.55" v="52096" z="1" s="M+H+2" />
        </MSPeaks>
      </Spectrum>
    </Compound>
    <Compound algo="FindByMolecularFeature">
      <Location m="114.0468" rt="6.872" y="57839" v="439572" />
      <Spectrum type="MFE" cpdAlgo="FindByMolecularFeature">
        <MSDetails p="+" />
        <Device type="TimeOfFlight" />
        <MSPeaks>
          <p rt="6.873" x="115.0541" y="57839.18" v="386284" z="1" s="M+H" />
          <p rt="6.871" x="116.0593" y="7692.72" v="53289" z="1" s="M+H+1" />
        </MSPeaks>
      </Spectrum>
    </Compound>
    <Compound algo="FindByMolecularFeature">
      <Location m="390.1679" rt="6.872" y="79627" v="653412" />
      <Spectrum type="MFE" cpdAlgo="FindByMolecularFeature">
        <MSDetails p="+" />
        <Device type="TimeOfFlight" />
        <MSPeaks>
          <p rt="6.873" x="391.1752" y="79627.10" v="519567" z="1" s="M+H" />
          <p rt="6.871" x="392.1785" y="17281.25" v="113983" z="1" s="M+H+1" />
          <p rt="6.866" x="393.1814" y="3213.93" v="19863" z="1" s="M+H+2" />
        </MSPeaks>
      </Spectrum>
    </Compound>
    <Compound algo="FindByMolecularFeature">
      <Location m="172.0523" rt="6.873" y="82422" v="632990" />
      <Spectrum type="MFE" cpdAlgo="FindByMolecularFeature">
        <MSDetails p="+" />
        <Device type="TimeOfFlight" />
        <MSPeaks>
          <p rt="6.873" x="173.0596" y="82421.70" v="561242" z="1" s="M+H" />
          <p rt="6.873" x="174.0634" y="10704.76" v="71748" z="1" s="M+H+1" />
        </MSPeaks>
      </Spectrum>
    </Compound>
    <Compound algo="FindByMolecularFeature">
      <Location m="358.1418" rt="6.873" y="126418" v="1113861" />
      <Spectrum type="MFE" cpdAlgo="FindByMolecularFeature">
        <MSDetails p="+" />
        <Device type="TimeOfFlight" />
        <MSPeaks>
          <p rt="6.875" x="359.1491" y="126417.73" v="874705" z="1" s="M+H" />
          <p rt="6.869" x="360.1522" y="26257.54" v="187000" z="1" s="M+H+1" />
          <p rt="6.849" x="361.1550" y="4906.59" v="49048" z="1" s="M+H+2" />
          <p rt="6.863" x="362.1581" y="392.14" v="3107" z="1" s="M+H+3" />
        </MSPeaks>
      </Spectrum>
    </Compound>
    <Compound algo="FindByMolecularFeature">
      <Location m="159.0684" rt="7.639" y="193022" v="1735942" />
      <Spectrum type="MFE" cpdAlgo="FindByMolecularFeature">
        <MSDetails p="+" />
        <Device type="TimeOfFlight" />
        <MSPeaks>
          <p rt="7.639" x="160.0757" y="193021.77" v="1564834" z="1" s="M+H" />
          <p rt="7.639" x="161.0792" y="22136.24" v="171109" z="1" s="M+H+1" />
        </MSPeaks>
      </Spectrum>
    </Compound>
    <Compound algo="FindByMolecularFeature">
      <Location m="188.1199" rt="7.641" y="77512" v="618302" />
      <Spectrum type="MFE" cpdAlgo="FindByMolecularFeature">
        <MSDetails p="+" />
        <Device type="TimeOfFlight" />
        <MSPeaks>
          <p rt="7.641" x="189.1272" y="77512.42" v="537769" z="1" s="M+H" />
          <p rt="7.643" x="190.1303" y="11864.57" v="80533" z="1" s="M+H+1" />
        </MSPeaks>
      </Spectrum>
    </Compound>
    <Compound algo="FindByMolecularFeature">
      <Location m="307.2150" rt="7.710" y="475394" v="2845537" />
      <Spectrum type="MFE" cpdAlgo="FindByMolecularFeature">
        <MSDetails p="+" />
        <Device type="TimeOfFlight" />
        <MSPeaks>
          <p rt="7.710" x="308.2223" y="475393.75" v="2313873" z="1" s="M+H" />
          <p rt="7.712" x="309.2253" y="96171.38" v="469407" z="1" s="M+H+1" />
          <p rt="7.711" x="310.2277" y="12568.96" v="62257" z="1" s="M+H+2" />
        </MSPeaks>
      </Spectrum>
    </Compound>
    <Compound algo="FindByMolecularFeature">
      <Location m="192.1512" rt="7.961" y="55129" v="461132" />
      <Spectrum type="MFE" cpdAlgo="FindByMolecularFeature">
        <MSDetails p="+" />
        <Device type="TimeOfFlight" />
        <MSPeaks>
          <p rt="7.961" x="193.1585" y="55128.98" v="404836" z="1" s="M+H" />
          <p rt="7.957" x="194.1618" y="7628.56" v="56296" z="1" s="M+H+1" />
        </MSPeaks>
      </Spectrum>
    </Compound>
    <Compound algo="FindByMolecularFeature">
      <Location m="210.1617" rt="7.966" y="61040" v="517158" />
      <Spectrum type="MFE" cpdAlgo="FindByMolecularFeature">
        <MSDetails p="+" />
        <Device type="TimeOfFlight" />
        <MSPeaks>
          <p rt="7.966" x="211.1690" y="61040.07" v="435540" z="1" s="M+H" />
          <p rt="7.970" x="212.1724" y="10062.94" v="70047" z="1" s="M+H+1" />
          <p rt="7.953" x="213.1774" y="1580.20" v="9141" z="1" s="M+H+2" />
          <p rt="7.961" x="421.3312" y="754.56" v="1215" z="1" s="2M+H" />
        </MSPeaks>
      </Spectrum>
    </Compound>
    <Compound algo="FindByMolecularFeature">
      <Location m="248.0077" rt="8.119" y="88482" v="878347" />
      <Spectrum type="MFE" cpdAlgo="FindByMolecularFeature">
        <MSDetails p="+" />
        <Device type="TimeOfFlight" />
        <MSPeaks>
          <p rt="8.119" x="249.0150" y="88481.60" v="714249" z="1" s="M+H" />
          <p rt="8.118" x="250.0175" y="11562.70" v="92021" z="1" s="M+H+1" />
          <p rt="8.121" x="251.0115" y="8228.48" v="65334" z="1" s="M+H+2" />
          <p rt="8.123" x="252.0138" y="870.80" v="6744" z="1" s="M+H+3" />
        </MSPeaks>
      </Spectrum>
    </Compound>
    <Compound algo="FindByMolecularFeature">
      <Location m="208.1099" rt="8.219" y="111043" v="834930" />
      <Spectrum type="MFE" cpdAlgo="FindByMolecularFeature">
        <MSDetails p="+" />
        <Device type="TimeOfFlight" />
        <MSPeaks>
          <p rt="8.219" x="209.1172" y="111042.95" v="743229" z="1" s="M+H" />
          <p rt="8.216" x="210.1203" y="14046.45" v="91702" z="1" s="M+H+1" />
        </MSPeaks>
      </Spectrum>
    </Compound>
    <Compound algo="FindByMolecularFeature">
      <Location m="197.1414" rt="8.347" y="95974" v="778578" />
      <Spectrum type="MFE" cpdAlgo="FindByMolecularFeature">
        <MSDetails p="+" />
        <Device type="TimeOfFlight" />
        <MSPeaks>
          <p rt="8.347" x="198.1487" y="95974.44" v="670342" z="1" s="M+H" />
          <p rt="8.347" x="199.1518" y="12609.03" v="90819" z="1" s="M+H+1" />
          <p rt="8.346" x="200.1616" y="2431.70" v="17417" z="1" s="M+H+2" />
        </MSPeaks>
      </Spectrum>
    </Compound>
    <Compound algo="FindByMolecularFeature">
      <Location m="263.2227" rt="8.726" y="110447" v="782714" />
      <Spectrum type="MFE" cpdAlgo="FindByMolecularFeature">
        <MSDetails p="+" />
        <Device type="TimeOfFlight" />
        <MSPeaks>
          <p rt="8.726" x="264.2300" y="110446.50" v="644375" z="1" s="M+H" />
          <p rt="8.728" x="265.2333" y="21584.29" v="126620" z="1" s="M+H+1" />
          <p rt="8.720" x="266.2360" y="2618.57" v="11720" z="1" s="M+H+2" />
        </MSPeaks>
      </Spectrum>
    </Compound>
    <Compound algo="FindByMolecularFeature">
      <Location m="218.1649" rt="8.727" y="316303" v="2319455" />
      <Spectrum type="MFE" cpdAlgo="FindByMolecularFeature">
        <MSDetails p="+" />
        <Device type="TimeOfFlight" />
        <MSPeaks>
          <p rt="8.727" x="219.1721" y="316302.78" v="1969398" z="1" s="M+H" />
          <p rt="8.727" x="220.1752" y="52879.25" v="323084" z="1" s="M+H+1" />
          <p rt="8.729" x="221.1790" y="4995.07" v="26973" z="1" s="M+H+2" />
        </MSPeaks>
      </Spectrum>
    </Compound>
    <Compound algo="FindByMolecularFeature">
      <Location m="326.1136" rt="8.732" y="259821" v="2324850" />
      <Spectrum type="MFE" cpdAlgo="FindByMolecularFeature">
        <MSDetails p="+" />
        <Device type="TimeOfFlight" />
        <MSPeaks>
          <p rt="8.732" x="327.1208" y="259821.08" v="1858449" z="1" s="M+H" />
          <p rt="8.731" x="328.1240" y="56634.84" v="402362" z="1" s="M+H+1" />
          <p rt="8.731" x="329.1267" y="8173.09" v="58115" z="1" s="M+H+2" />
          <p rt="8.728" x="330.1297" y="851.66" v="5924" z="1" s="M+H+3" />
        </MSPeaks>
      </Spectrum>
    </Compound>
    <Compound algo="FindByMolecularFeature">
      <Location m="180.0768" rt="8.735" y="554531" v="4662248" />
      <Spectrum type="MFE" cpdAlgo="FindByMolecularFeature">
        <MSDetails p="+" />
        <Device type="TimeOfFlight" />
        <MSPeaks>
          <p rt="8.735" x="181.0841" y="554531.19" v="4199607" z="1" s="M+H" />
          <p rt="8.736" x="182.0870" y="58345.70" v="429102" z="1" s="M+H+1" />
          <p rt="8.723" x="183.0895" y="6150.47" v="33539" z="1" s="M+H+2" />
        </MSPeaks>
      </Spectrum>
    </Compound>
    <Compound algo="FindByMolecularFeature">
      <Location m="148.0504" rt="8.736" y="111572" v="885247" />
      <Spectrum type="MFE" cpdAlgo="FindByMolecularFeature">
        <MSDetails p="+" />
        <Device type="TimeOfFlight" />
        <MSPeaks>
          <p rt="8.736" x="149.0577" y="111572.45" v="799033" z="1" s="M+H" />
          <p rt="8.735" x="150.0612" y="11956.99" v="86213" z="1" s="M+H+1" />
        </MSPeaks>
      </Spectrum>
    </Compound>
    <Compound algo="FindByMolecularFeature">
      <Location m="300.0170" rt="8.737" y="90937" v="965278" />
      <Spectrum type="MFE" cpdAlgo="FindByMolecularFeature">
        <MSDetails p="+" />
        <Device type="TimeOfFlight" />
        <MSPeaks>
          <p rt="8.737" x="151.0158" y="90937.46" v="800155" z="2" s="M+2H" />
          <p rt="8.737" x="151.5168" y="16529.83" v="145510" z="2" s="M+2H+1" />
          <p rt="8.725" x="152.0180" y="2355.21" v="19614" z="2" s="M+2H+2" />
        </MSPeaks>
      </Spectrum>
    </Compound>
    <Compound algo="FindByMolecularFeature">
      <Location m="196.0714" rt="8.737" y="50209" v="493814" />
      <Spectrum type="MFE" cpdAlgo="FindByMolecularFeature">
        <MSDetails p="+" />
        <Device type="TimeOfFlight" />
        <MSPeaks>
          <p rt="8.738" x="197.0787" y="50208.98" v="434734" z="1" s="M+H" />
          <p rt="8.737" x="198.0826" y="5955.21" v="50714" z="1" s="M+H+1" />
          <p rt="8.726" x="199.0849" y="1214.81" v="8366" z="1" s="M+H+2" />
        </MSPeaks>
      </Spectrum>
    </Compound>
    <Compound algo="FindByMolecularFeature">
      <Location m="179.0690" rt="8.740" y="228463" v="2781560" />
      <Spectrum type="MFE" cpdAlgo="FindByMolecularFeature">
        <MSDetails p="+" />
        <Device type="TimeOfFlight" />
        <MSPeaks>
          <p rt="8.739" x="180.0762" y="228463.16" v="2249432" z="1" s="M+H" />
          <p rt="8.743" x="359.1471" y="25577.29" v="212181" z="1" s="2M+H" />
          <p rt="8.737" x="360.1502" y="5641.54" v="48915" z="1" s="2M+H+1" />
          <p rt="8.731" x="361.1507" y="894.74" v="4968" z="1" s="2M+H+2" />
        </MSPeaks>
      </Spectrum>
    </Compound>
    <Compound algo="FindByMolecularFeature">
      <Location m="278.9939" rt="8.745" y="206676" v="2490252" />
      <Spectrum type="MFE" cpdAlgo="FindByMolecularFeature">
        <MSDetails p="+" />
        <Device type="TimeOfFlight" />
        <MSPeaks>
          <p rt="8.745" x="280.0012" y="206675.80" v="2147037" z="1" s="M+H" />
          <p rt="8.746" x="281.0045" y="28204.24" v="294906" z="1" s="M+H+1" />
          <p rt="8.737" x="282.0074" y="4357.50" v="43464" z="1" s="M+H+2" />
          <p rt="8.731" x="283.0202" y="485.71" v="4845" z="1" s="M+H+3" />
        </MSPeaks>
      </Spectrum>
    </Compound>
    <Compound algo="FindByMolecularFeature">
      <Location m="248.0678" rt="8.817" y="135175" v="1051328" />
      <Spectrum type="MFE" cpdAlgo="FindByMolecularFeature">
        <MSDetails p="+" />
        <Device type="TimeOfFlight" />
        <MSPeaks>
          <p rt="8.817" x="249.0751" y="135175.20" v="900007" z="1" s="M+H" />
          <p rt="8.816" x="250.0785" y="20242.35" v="132130" z="1" s="M+H+1" />
          <p rt="8.817" x="251.0799" y="3339.61" v="19191" z="1" s="M+H+2" />
        </MSPeaks>
      </Spectrum>
    </Compound>
    <Compound algo="FindByMolecularFeature">
      <Location m="175.0631" rt="8.848" y="205710" v="1831666" />
      <Spectrum type="MFE" cpdAlgo="FindByMolecularFeature">
        <MSDetails p="+" />
        <Device type="TimeOfFlight" />
        <MSPeaks>
          <p rt="8.849" x="176.0704" y="205709.77" v="1611906" z="1" s="M+H" />
          <p rt="8.846" x="177.0736" y="25160.21" v="198639" z="1" s="M+H+1" />
          <p rt="8.849" x="178.0778" y="2417.11" v="21121" z="1" s="M+H+2" />
        </MSPeaks>
      </Spectrum>
    </Compound>
    <Compound algo="FindByMolecularFeature">
      <Location m="434.1682" rt="8.910" y="72315" v="1259038" />
      <Spectrum type="MFE" cpdAlgo="FindByMolecularFeature">
        <MSDetails p="+" />
        <Device type="TimeOfFlight" />
        <MSPeaks>
          <p rt="8.909" x="435.1755" y="72315.26" v="773014" z="1" s="M+H" />
          <p rt="8.911" x="436.1789" y="15191.79" v="159082" z="1" s="M+H+1" />
          <p rt="8.911" x="437.1735" y="25386.15" v="267192" z="1" s="M+H+2" />
          <p rt="8.908" x="438.1764" y="5149.68" v="53679" z="1" s="M+H+3" />
          <p rt="8.908" x="439.1769" y="595.80" v="6072" z="1" s="M+H+4" />
        </MSPeaks>
      </Spectrum>
    </Compound>
    <Compound algo="FindByMolecularFeature">
      <Location m="376.1524" rt="9.189" y="222591" v="1704068" />
      <Spectrum type="MFE" cpdAlgo="FindByMolecularFeature">
        <MSDetails p="+" />
        <Device type="TimeOfFlight" />
        <MSPeaks>
          <p rt="9.189" x="377.1596" y="222590.52" v="1365611" z="1" s="M+H" />
          <p rt="9.189" x="378.1629" y="46290.25" v="284172" z="1" s="M+H+1" />
          <p rt="9.182" x="379.1652" y="8175.14" v="48741" z="1" s="M+H+2" />
          <p rt="9.190" x="380.1690" y="940.39" v="5544" z="1" s="M+H+3" />
        </MSPeaks>
      </Spectrum>
    </Compound>
    <Compound algo="FindByMolecularFeature">
      <Location m="222.0894" rt="9.190" y="309883" v="2202645" />
      <Spectrum type="MFE" cpdAlgo="FindByMolecularFeature">
        <MSDetails p="+" />
        <Device type="TimeOfFlight" />
        <MSPeaks>
          <p rt="9.189" x="223.0967" y="309882.63" v="1918259" z="1" s="M+H" />
          <p rt="9.190" x="224.0997" y="40732.96" v="254080" z="1" s="M+H+1" />
          <p rt="9.194" x="225.1022" y="5217.08" v="30305" z="1" s="M+H+2" />
        </MSPeaks>
      </Spectrum>
    </Compound>
    <Compound algo="FindByMolecularFeature">
      <Location m="769.3308" rt="9.190" y="50434" v="351224" />
      <Spectrum type="MFE" cpdAlgo="FindByMolecularFeature">
        <MSDetails p="+" />
        <Device type="TimeOfFlight" />
        <MSPeaks>
          <p rt="9.190" x="770.3381" y="50433.98" v="224343" z="1" s="M+H" />
          <p rt="9.191" x="771.3412" y="21431.82" v="94476" z="1" s="M+H+1" />
          <p rt="9.193" x="772.3438" y="6100.16" v="26907" z="1" s="M+H+2" />
          <p rt="9.184" x="773.3518" y="1309.91" v="5497" z="1" s="M+H+3" />
        </MSPeaks>
      </Spectrum>
    </Compound>
    <Compound algo="FindByMolecularFeature">
      <Location m="186.1190" rt="9.194" y="114205" v="1578107" />
      <Spectrum type="MFE" cpdAlgo="FindByMolecularFeature">
        <MSDetails p="+" />
        <Device type="TimeOfFlight" />
        <MSPeaks>
          <p rt="9.195" x="187.1263" y="114204.88" v="1360927" z="1" s="M+H" />
          <p rt="9.192" x="188.1292" y="12680.30" v="154783" z="1" s="M+H+1" />
          <p rt="9.199" x="189.1235" y="5459.91" v="62397" z="1" s="M+H+2" />
        </MSPeaks>
      </Spectrum>
    </Compound>
    <Compound algo="FindByMolecularFeature">
      <Location m="444.1768" rt="9.230" y="677367" v="10499335" />
      <Spectrum type="MFE" cpdAlgo="FindByMolecularFeature">
        <MSDetails p="+" />
        <Device type="TimeOfFlight" />
        <MSPeaks>
          <p rt="9.230" x="445.1841" y="677367.25" v="8231461" z="1" s="M+H" />
          <p rt="9.230" x="446.1868" y="153782.16" v="1868373" z="1" s="M+H+1" />
          <p rt="9.223" x="447.1891" y="29302.53" v="354532" z="1" s="M+H+2" />
          <p rt="9.236" x="448.1917" y="3781.29" v="44969" z="1" s="M+H+3" />
        </MSPeaks>
      </Spectrum>
    </Compound>
    <Compound algo="FindByMolecularFeature">
      <Location m="439.2209" rt="9.233" y="200222" v="3185378" />
      <Spectrum type="MFE" cpdAlgo="FindByMolecularFeature">
        <MSDetails p="+" />
        <Device type="TimeOfFlight" />
        <MSPeaks>
          <p rt="9.233" x="440.2281" y="200222.30" v="2452907" z="1" s="M+H" />
          <p rt="9.234" x="441.2312" y="49757.85" v="610467" z="1" s="M+H+1" />
          <p rt="9.231" x="442.2338" y="8435.53" v="102915" z="1" s="M+H+2" />
          <p rt="9.217" x="443.2366" y="1584.60" v="19089" z="1" s="M+H+3" />
        </MSPeaks>
      </Spectrum>
    </Compound>
    <Compound algo="FindByMolecularFeature">
      <Location m="460.1500" rt="9.236" y="108482" v="1853674" />
      <Spectrum type="MFE" cpdAlgo="FindByMolecularFeature">
        <MSDetails p="+" />
        <Device type="TimeOfFlight" />
        <MSPeaks>
          <p rt="9.236" x="461.1572" y="108482.14" v="1363983" z="1" s="M+H" />
          <p rt="9.235" x="462.1602" y="25497.07" v="321597" z="1" s="M+H+1" />
          <p rt="9.239" x="463.1583" y="11181.66" v="139454" z="1" s="M+H+2" />
          <p rt="9.244" x="464.1604" y="2324.80" v="28639" z="1" s="M+H+3" />
        </MSPeaks>
      </Spectrum>
    </Compound>
    <Compound algo="FindByMolecularFeature">
      <Location m="154.0628" rt="9.237" y="107322" v="1560363" />
      <Spectrum type="MFE" cpdAlgo="FindByMolecularFeature">
        <MSDetails p="+" />
        <Device type="TimeOfFlight" />
        <MSPeaks>
          <p rt="9.239" x="155.0701" y="107321.97" v="1439850" z="1" s="M+H" />
          <p rt="9.233" x="156.0739" y="9134.39" v="115543" z="1" s="M+H+1" />
          <p rt="9.161" x="157.0785" y="996.18" v="4969" z="1" s="M+H+2" />
        </MSPeaks>
      </Spectrum>
    </Compound>
    <Compound algo="FindByMolecularFeature">
      <Location m="236.1048" rt="9.239" y="132460" v="1808015" />
      <Spectrum type="MFE" cpdAlgo="FindByMolecularFeature">
        <MSDetails p="+" />
        <Device type="TimeOfFlight" />
        <MSPeaks>
          <p rt="9.238" x="237.1121" y="132460.03" v="1555255" z="1" s="M+H" />
          <p rt="9.241" x="238.1153" y="18850.63" v="218354" z="1" s="M+H+1" />
          <p rt="9.254" x="239.1196" y="2939.03" v="34405" z="1" s="M+H+2" />
        </MSPeaks>
      </Spectrum>
    </Compound>
    <Compound algo="FindByMolecularFeature">
      <Location m="205.0821" rt="9.241" y="212644" v="3183662" />
      <Spectrum type="MFE" cpdAlgo="FindByMolecularFeature">
        <MSDetails p="+" />
        <Device type="TimeOfFlight" />
        <MSPeaks>
          <p rt="9.241" x="206.0893" y="212644.34" v="2865636" z="1" s="M+H" />
          <p rt="9.240" x="207.0931" y="22032.40" v="298750" z="1" s="M+H+1" />
          <p rt="9.214" x="208.0996" y="1509.67" v="19275" z="1" s="M+H+2" />
        </MSPeaks>
      </Spectrum>
    </Compound>
    <Compound algo="FindByMolecularFeature">
      <Location m="866.3694" rt="9.242" y="91719" v="1248724" />
      <Spectrum type="MFE" cpdAlgo="FindByMolecularFeature">
        <MSDetails p="+" />
        <Device type="TimeOfFlight" />
        <MSPeaks>
          <p rt="9.242" x="867.3766" y="91719.44" v="765625" z="1" s="M+H" />
          <p rt="9.244" x="868.3801" y="42273.91" v="352116" z="1" s="M+H+1" />
          <p rt="9.240" x="869.3825" y="12868.46" v="107383" z="1" s="M+H+2" />
          <p rt="9.243" x="870.3852" y="2922.24" v="23599" z="1" s="M+H+3" />
        </MSPeaks>
      </Spectrum>
    </Compound>
    <Compound algo="FindByMolecularFeature">
      <Location m="213.0788" rt="9.243" y="216477" v="3384572" />
      <Spectrum type="MFE" cpdAlgo="FindByMolecularFeature">
        <MSDetails p="+" />
        <Device type="TimeOfFlight" />
        <MSPeaks>
          <p rt="9.243" x="214.0861" y="216476.94" v="2951737" z="1" s="M+H" />
          <p rt="9.243" x="215.0894" y="28504.24" v="391499" z="1" s="M+H+1" />
          <p rt="9.243" x="216.0923" y="3090.35" v="41336" z="1" s="M+H+2" />
        </MSPeaks>
      </Spectrum>
    </Compound>
    <Compound algo="FindByMolecularFeature">
      <Location m="172.0526" rt="9.245" y="411126" v="6482738" />
      <Spectrum type="MFE" cpdAlgo="FindByMolecularFeature">
        <MSDetails p="+" />
        <Device type="TimeOfFlight" />
        <MSPeaks>
          <p rt="9.245" x="173.0598" y="411126.03" v="5679527" z="1" s="M+H" />
          <p rt="9.243" x="174.0632" y="53089.10" v="737744" z="1" s="M+H+1" />
          <p rt="9.246" x="175.0677" y="4648.25" v="65467" z="1" s="M+H+2" />
        </MSPeaks>
      </Spectrum>
    </Compound>
    <Compound algo="FindByMolecularFeature">
      <Location m="319.2000" rt="9.290" y="547415" v="4701843" />
      <Spectrum type="MFE" cpdAlgo="FindByMolecularFeature">
        <MSDetails p="+" />
        <Device type="TimeOfFlight" />
        <MSPeaks>
          <p rt="9.290" x="320.2073" y="547415.06" v="3935586" z="1" s="M+H" />
          <p rt="9.288" x="321.2100" y="94517.33" v="691517" z="1" s="M+H+1" />
          <p rt="9.303" x="322.2123" y="14794.38" v="74739" z="1" s="M+H+2" />
        </MSPeaks>
      </Spectrum>
    </Compound>
    <Compound algo="FindByMolecularFeature">
      <Location m="114.0470" rt="9.290" y="303265" v="3495680" />
      <Spectrum type="MFE" cpdAlgo="FindByMolecularFeature">
        <MSDetails p="+" />
        <Device type="TimeOfFlight" />
        <MSPeaks>
          <p rt="9.290" x="115.0542" y="303265.34" v="3162162" z="1" s="M+H" />
          <p rt="9.294" x="116.0589" y="34115.46" v="333518" z="1" s="M+H+1" />
        </MSPeaks>
      </Spectrum>
    </Compound>
    <Compound algo="FindByMolecularFeature">
      <Location m="324.1549" rt="9.290" y="58458" v="472143" />
      <Spectrum type="MFE" cpdAlgo="FindByMolecularFeature">
        <MSDetails p="+" />
        <Device type="TimeOfFlight" />
        <MSPeaks>
          <p rt="9.289" x="325.1622" y="58458.29" v="392839" z="1" s="M+H" />
          <p rt="9.289" x="326.1657" y="10147.96" v="72584" z="1" s="M+H+1" />
          <p rt="9.330" x="327.1648" y="2088.01" v="6720" z="1" s="M+H+2" />
        </MSPeaks>
      </Spectrum>
    </Compound>
    <Compound algo="FindByMolecularFeature">
      <Location m="250.0234" rt="9.316" y="117583" v="1127621" />
      <Spectrum type="MFE" cpdAlgo="FindByMolecularFeature">
        <MSDetails p="+" />
        <Device type="TimeOfFlight" />
        <MSPeaks>
          <p rt="9.316" x="251.0307" y="117582.80" v="909182" z="1" s="M+H" />
          <p rt="9.317" x="252.0334" y="16190.03" v="125194" z="1" s="M+H+1" />
          <p rt="9.320" x="253.0276" y="10749.26" v="82654" z="1" s="M+H+2" />
          <p rt="9.312" x="254.0300" y="1409.98" v="10592" z="1" s="M+H+3" />
        </MSPeaks>
      </Spectrum>
    </Compound>
    <Compound algo="FindByMolecularFeature">
      <Location m="358.1422" rt="9.319" y="1759364" v="19864248" />
      <Spectrum type="MFE" cpdAlgo="FindByMolecularFeature">
        <MSDetails p="+" />
        <Device type="TimeOfFlight" />
        <MSPeaks>
          <p rt="9.319" x="359.1495" y="1759364.00" v="15854638" z="1" s="M+H" />
          <p rt="9.319" x="360.1526" y="371696.34" v="3351902" z="1" s="M+H+1" />
          <p rt="9.325" x="361.1544" y="60896.68" v="585994" z="1" s="M+H+2" />
          <p rt="9.330" x="362.1563" y="7352.64" v="71715" z="1" s="M+H+3" />
        </MSPeaks>
      </Spectrum>
    </Compound>
    <Compound algo="FindByMolecularFeature">
      <Location m="222.0894" rt="9.370" y="221422" v="1802422" />
      <Spectrum type="MFE" cpdAlgo="FindByMolecularFeature">
        <MSDetails p="+" />
        <Device type="TimeOfFlight" />
        <MSPeaks>
          <p rt="9.370" x="223.0966" y="221421.86" v="1564619" z="1" s="M+H" />
          <p rt="9.370" x="224.0998" y="29992.23" v="210595" z="1" s="M+H+1" />
          <p rt="9.368" x="225.1031" y="3836.48" v="27207" z="1" s="M+H+2" />
        </MSPeaks>
      </Spectrum>
    </Compound>
    <Compound algo="FindByMolecularFeature">
      <Location m="376.1522" rt="9.370" y="178297" v="1543291" />
      <Spectrum type="MFE" cpdAlgo="FindByMolecularFeature">
        <MSDetails p="+" />
        <Device type="TimeOfFlight" />
        <MSPeaks>
          <p rt="9.370" x="377.1595" y="178296.61" v="1227638" z="1" s="M+H" />
          <p rt="9.371" x="378.1629" y="37946.25" v="261716" z="1" s="M+H+1" />
          <p rt="9.366" x="379.1656" y="6699.58" v="46770" z="1" s="M+H+2" />
          <p rt="9.382" x="380.1726" y="1068.03" v="7167" z="1" s="M+H+3" />
        </MSPeaks>
      </Spectrum>
    </Compound>
    <Compound algo="FindByMolecularFeature">
      <Location m="398.1340" rt="9.382" y="60694" v="556038" />
      <Spectrum type="MFE" cpdAlgo="FindByMolecularFeature">
        <MSDetails p="+" />
        <Device type="TimeOfFlight" />
        <MSPeaks>
          <p rt="9.383" x="399.1413" y="60694.22" v="436814" z="1" s="M+H" />
          <p rt="9.382" x="400.1448" y="14296.20" v="101691" z="1" s="M+H+1" />
          <p rt="9.381" x="401.1486" y="2657.55" v="17533" z="1" s="M+H+2" />
        </MSPeaks>
      </Spectrum>
    </Compound>
    <Compound algo="FindByMolecularFeature">
      <Location m="429.2737" rt="9.487" y="57613" v="428619" />
      <Spectrum type="MFE" cpdAlgo="FindByMolecularFeature">
        <MSDetails p="+" />
        <Device type="TimeOfFlight" />
        <MSPeaks>
          <p rt="9.488" x="430.2810" y="57612.95" v="325606" z="1" s="M+H" />
          <p rt="9.485" x="431.2840" y="15464.67" v="86961" z="1" s="M+H+1" />
          <p rt="9.489" x="432.2866" y="2960.78" v="16052" z="1" s="M+H+2" />
        </MSPeaks>
      </Spectrum>
    </Compound>
    <Compound algo="FindByMolecularFeature">
      <Location m="159.0683" rt="9.495" y="52651" v="455457" />
      <Spectrum type="MFE" cpdAlgo="FindByMolecularFeature">
        <MSDetails p="+" />
        <Device type="TimeOfFlight" />
        <MSPeaks>
          <p rt="9.494" x="160.0755" y="52651.03" v="401664" z="1" s="M+H" />
          <p rt="9.503" x="161.0786" y="7338.87" v="53793" z="1" s="M+H+1" />
        </MSPeaks>
      </Spectrum>
    </Compound>
    <Compound algo="FindByMolecularFeature">
      <Location m="204.0784" rt="9.568" y="64179" v="372033" />
      <Spectrum type="MFE" cpdAlgo="FindByMolecularFeature">
        <MSDetails p="+" />
        <Device type="TimeOfFlight" />
        <MSPeaks>
          <p rt="9.568" x="205.0856" y="64179.14" v="321379" z="1" s="M+H" />
          <p rt="9.573" x="206.0894" y="8586.15" v="46667" z="1" s="M+H+1" />
          <p rt="9.553" x="207.0917" y="1419.36" v="3987" z="1" s="M+H+2" />
        </MSPeaks>
      </Spectrum>
    </Compound>
    <Compound algo="FindByMolecularFeature">
      <Location m="352.2226" rt="9.869" y="106353" v="991896" />
      <Spectrum type="MFE" cpdAlgo="FindByMolecularFeature">
        <MSDetails p="+" />
        <Device type="TimeOfFlight" />
        <MSPeaks>
          <p rt="9.868" x="353.2299" y="106353.22" v="799965" z="1" s="M+H" />
          <p rt="9.873" x="354.2337" y="20876.79" v="157123" z="1" s="M+H+1" />
          <p rt="9.884" x="355.2349" y="4168.51" v="34808" z="1" s="M+H+2" />
        </MSPeaks>
      </Spectrum>
    </Compound>
    <Compound algo="FindByMolecularFeature">
      <Location m="294.2194" rt="9.876" y="137501" v="1694032" />
      <Spectrum type="MFE" cpdAlgo="FindByMolecularFeature">
        <MSDetails p="+" />
        <Device type="TimeOfFlight" />
        <MSPeaks>
          <p rt="9.876" x="295.2267" y="137501.41" v="1419685" z="1" s="M+H" />
          <p rt="9.873" x="296.2301" y="27121.27" v="274348" z="1" s="M+H+1" />
        </MSPeaks>
      </Spectrum>
    </Compound>
    <Compound algo="FindByMolecularFeature">
      <Location m="276.2089" rt="9.879" y="91627" v="1151190" />
      <Spectrum type="MFE" cpdAlgo="FindByMolecularFeature">
        <MSDetails p="+" />
        <Device type="TimeOfFlight" />
        <MSPeaks>
          <p rt="9.879" x="277.2162" y="91627.39" v="952923" z="1" s="M+H" />
          <p rt="9.878" x="278.2195" y="18951.05" v="198268" z="1" s="M+H+1" />
        </MSPeaks>
      </Spectrum>
    </Compound>
    <Compound algo="FindByMolecularFeature">
      <Location m="347.2670" rt="9.891" y="90632" v="1212317" />
      <Spectrum type="MFE" cpdAlgo="FindByMolecularFeature">
        <MSDetails p="+" />
        <Device type="TimeOfFlight" />
        <MSPeaks>
          <p rt="9.891" x="348.2743" y="90631.77" v="974496" z="1" s="M+H" />
          <p rt="9.891" x="349.2776" y="18841.85" v="204238" z="1" s="M+H+1" />
          <p rt="9.882" x="350.2793" y="3112.52" v="33583" z="1" s="M+H+2" />
        </MSPeaks>
      </Spectrum>
    </Compound>
    <Compound algo="FindByMolecularFeature">
      <Location m="797.3620" rt="9.950" y="81012" v="610507" />
      <Spectrum type="MFE" cpdAlgo="FindByMolecularFeature">
        <MSDetails p="+" />
        <Device type="TimeOfFlight" />
        <MSPeaks>
          <p rt="9.951" x="798.3693" y="81011.92" v="384546" z="1" s="M+H" />
          <p rt="9.949" x="799.3719" y="35234.20" v="166429" z="1" s="M+H+1" />
          <p rt="9.949" x="800.3753" y="9971.17" v="46789" z="1" s="M+H+2" />
          <p rt="9.953" x="801.3782" y="2831.11" v="12743" z="1" s="M+H+3" />
        </MSPeaks>
      </Spectrum>
    </Compound>
    <Compound algo="FindByMolecularFeature">
      <Location m="116.0625" rt="9.953" y="76546" v="562187" />
      <Spectrum type="MFE" cpdAlgo="FindByMolecularFeature">
        <MSDetails p="+" />
        <Device type="TimeOfFlight" />
        <MSPeaks>
          <p rt="9.953" x="117.0698" y="76546.09" v="505386" z="1" s="M+H" />
          <p rt="9.954" x="118.0719" y="7722.99" v="56801" z="1" s="M+H+1" />
        </MSPeaks>
      </Spectrum>
    </Compound>
    <Compound algo="FindByMolecularFeature">
      <Location m="144.0574" rt="9.954" y="177641" v="1300635" />
      <Spectrum type="MFE" cpdAlgo="FindByMolecularFeature">
        <MSDetails p="+" />
        <Device type="TimeOfFlight" />
        <MSPeaks>
          <p rt="9.954" x="145.0647" y="177641.41" v="1141437" z="1" s="M+H" />
          <p rt="9.952" x="146.0681" y="22501.98" v="144545" z="1" s="M+H+1" />
          <p rt="9.963" x="147.0759" y="2226.81" v="14652" z="1" s="M+H+2" />
        </MSPeaks>
      </Spectrum>
    </Compound>
    <Compound algo="FindByMolecularFeature">
      <Location m="114.0469" rt="9.954" y="141776" v="1045826" />
      <Spectrum type="MFE" cpdAlgo="FindByMolecularFeature">
        <MSDetails p="+" />
        <Device type="TimeOfFlight" />
        <MSPeaks>
          <p rt="9.954" x="115.0542" y="141776.20" v="931268" z="1" s="M+H" />
          <p rt="9.957" x="116.0590" y="17889.39" v="114558" z="1" s="M+H+1" />
        </MSPeaks>
      </Spectrum>
    </Compound>
    <Compound algo="FindByMolecularFeature">
      <Location m="213.0788" rt="9.954" y="52396" v="399612" />
      <Spectrum type="MFE" cpdAlgo="FindByMolecularFeature">
        <MSDetails p="+" />
        <Device type="TimeOfFlight" />
        <MSPeaks>
          <p rt="9.954" x="214.0860" y="52395.98" v="346371" z="1" s="M+H" />
          <p rt="9.955" x="215.0895" y="7486.08" v="46608" z="1" s="M+H+1" />
          <p rt="9.952" x="216.0969" y="1202.10" v="6633" z="1" s="M+H+2" />
        </MSPeaks>
      </Spectrum>
    </Compound>
    <Compound algo="FindByMolecularFeature">
      <Location m="172.0524" rt="9.955" y="118289" v="894645" />
      <Spectrum type="MFE" cpdAlgo="FindByMolecularFeature">
        <MSDetails p="+" />
        <Device type="TimeOfFlight" />
        <MSPeaks>
          <p rt="9.955" x="173.0597" y="118288.73" v="776071" z="1" s="M+H" />
          <p rt="9.953" x="174.0635" y="16275.52" v="105793" z="1" s="M+H+1" />
          <p rt="9.942" x="175.0721" y="1731.85" v="12782" z="1" s="M+H+2" />
        </MSPeaks>
      </Spectrum>
    </Compound>
    <Compound algo="FindByMolecularFeature">
      <Location m="204.0787" rt="9.955" y="333036" v="2639023" />
      <Spectrum type="MFE" cpdAlgo="FindByMolecularFeature">
        <MSDetails p="+" />
        <Device type="TimeOfFlight" />
        <MSPeaks>
          <p rt="9.955" x="205.0860" y="333035.84" v="2268932" z="1" s="M+H" />
          <p rt="9.953" x="206.0893" y="48177.03" v="323318" z="1" s="M+H+1" />
          <p rt="9.958" x="207.0912" y="5948.39" v="46773" z="1" s="M+H+2" />
        </MSPeaks>
      </Spectrum>
    </Compound>
    <Compound algo="FindByMolecularFeature">
      <Location m="358.1423" rt="9.955" y="1945677" v="15856695" />
      <Spectrum type="MFE" cpdAlgo="FindByMolecularFeature">
        <MSDetails p="+" />
        <Device type="TimeOfFlight" />
        <MSPeaks>
          <p rt="9.955" x="359.1496" y="1945677.13" v="12705908" z="1" s="M+H" />
          <p rt="9.955" x="360.1528" y="405778.03" v="2649686" z="1" s="M+H+1" />
          <p rt="9.955" x="361.1545" y="66485.54" v="444513" z="1" s="M+H+2" />
          <p rt="9.954" x="362.1564" y="8117.79" v="56589" z="1" s="M+H+3" />
        </MSPeaks>
      </Spectrum>
    </Compound>
    <Compound algo="FindByMolecularFeature">
      <Location m="389.1599" rt="9.958" y="56425" v="557641" />
      <Spectrum type="MFE" cpdAlgo="FindByMolecularFeature">
        <MSDetails p="+" />
        <Device type="TimeOfFlight" />
        <MSPeaks>
          <p rt="9.958" x="390.1672" y="56424.83" v="440957" z="1" s="M+H" />
          <p rt="9.958" x="391.1707" y="12593.05" v="97699" z="1" s="M+H+1" />
          <p rt="9.950" x="392.1740" y="2567.17" v="18985" z="1" s="M+H+2" />
        </MSPeaks>
      </Spectrum>
    </Compound>
    <Compound algo="FindByMolecularFeature">
      <Location m="412.1498" rt="9.961" y="86198" v="809799" />
      <Spectrum type="MFE" cpdAlgo="FindByMolecularFeature">
        <MSDetails p="+" />
        <Device type="TimeOfFlight" />
        <MSPeaks>
          <p rt="9.961" x="413.1570" y="86197.53" v="666309" z="1" s="M+H" />
          <p rt="9.964" x="414.1604" y="18903.00" v="143490" z="1" s="M+H+1" />
        </MSPeaks>
      </Spectrum>
    </Compound>
    <Compound algo="FindByMolecularFeature">
      <Location m="162.1043" rt="10.002" y="64769" v="681374" />
      <Spectrum type="MFE" cpdAlgo="FindByMolecularFeature">
        <MSDetails p="+" />
        <Device type="TimeOfFlight" />
        <MSPeaks>
          <p rt="10.002" x="163.1116" y="64769.40" v="620921" z="1" s="M+H" />
          <p rt="9.998" x="164.1148" y="7731.47" v="60453" z="1" s="M+H+1" />
        </MSPeaks>
      </Spectrum>
    </Compound>
    <Compound algo="FindByMolecularFeature">
      <Location m="287.1158" rt="10.163" y="312631" v="2631746" />
      <Spectrum type="MFE" cpdAlgo="FindByMolecularFeature">
        <MSDetails p="+" />
        <Device type="TimeOfFlight" />
        <MSPeaks>
          <p rt="10.163" x="288.1231" y="312631.28" v="2193230" z="1" s="M+H" />
          <p rt="10.162" x="289.1262" y="54214.00" v="381013" z="1" s="M+H+1" />
          <p rt="10.166" x="290.1291" y="7248.51" v="50574" z="1" s="M+H+2" />
          <p rt="10.193" x="291.1291" y="941.07" v="6928" z="1" s="M+H+3" />
        </MSPeaks>
      </Spectrum>
    </Compound>
    <Compound algo="FindByMolecularFeature">
      <Location m="180.1153" rt="10.177" y="502386" v="4540514" />
      <Spectrum type="MFE" cpdAlgo="FindByMolecularFeature">
        <MSDetails p="+" />
        <Device type="TimeOfFlight" />
        <MSPeaks>
          <p rt="10.178" x="181.1226" y="502386.47" v="4023145" z="1" s="M+H" />
          <p rt="10.175" x="182.1254" y="61050.89" v="479452" z="1" s="M+H+1" />
          <p rt="10.178" x="183.1282" y="4906.79" v="37916" z="1" s="M+H+2" />
        </MSPeaks>
      </Spectrum>
    </Compound>
    <Compound algo="FindByMolecularFeature">
      <Location m="272.1775" rt="10.243" y="125942" v="1366474" />
      <Spectrum type="MFE" cpdAlgo="FindByMolecularFeature">
        <MSDetails p="+" />
        <Device type="TimeOfFlight" />
        <MSPeaks>
          <p rt="10.243" x="273.1848" y="125942.16" v="1149169" z="1" s="M+H" />
          <p rt="10.243" x="274.1881" y="23639.37" v="217305" z="1" s="M+H+1" />
        </MSPeaks>
      </Spectrum>
    </Compound>
    <Compound algo="FindByMolecularFeature">
      <Location m="435.2255" rt="10.380" y="95608" v="806626" />
      <Spectrum type="MFE" cpdAlgo="FindByMolecularFeature">
        <MSDetails p="+" />
        <Device type="TimeOfFlight" />
        <MSPeaks>
          <p rt="10.381" x="436.2328" y="95607.59" v="622520" z="1" s="M+H" />
          <p rt="10.378" x="437.2362" y="23130.03" v="153821" z="1" s="M+H+1" />
          <p rt="10.378" x="438.2391" y="4249.93" v="26015" z="1" s="M+H+2" />
          <p rt="10.376" x="439.2368" y="697.36" v="4269" z="1" s="M+H+3" />
        </MSPeaks>
      </Spectrum>
    </Compound>
    <Compound algo="FindByMolecularFeature">
      <Location m="157.1464" rt="10.568" y="59449" v="425936" />
      <Spectrum type="MFE" cpdAlgo="FindByMolecularFeature">
        <MSDetails p="+" />
        <Device type="TimeOfFlight" />
        <MSPeaks>
          <p rt="10.568" x="158.1537" y="59449.34" v="384326" z="1" s="M+H" />
          <p rt="10.569" x="159.1574" y="7145.97" v="41610" z="1" s="M+H+1" />
        </MSPeaks>
      </Spectrum>
    </Compound>
    <Compound algo="FindByMolecularFeature">
      <Location m="210.1252" rt="10.750" y="61948" v="478283" />
      <Spectrum type="MFE" cpdAlgo="FindByMolecularFeature">
        <MSDetails p="+" />
        <Device type="TimeOfFlight" />
        <MSPeaks>
          <p rt="10.750" x="211.1325" y="61947.89" v="421241" z="1" s="M+H" />
          <p rt="10.754" x="212.1362" y="8487.20" v="57042" z="1" s="M+H+1" />
        </MSPeaks>
      </Spectrum>
    </Compound>
    <Compound algo="FindByMolecularFeature">
      <Location m="310.2142" rt="10.808" y="64145" v="659410" />
      <Spectrum type="MFE" cpdAlgo="FindByMolecularFeature">
        <MSDetails p="+" />
        <Device type="TimeOfFlight" />
        <MSPeaks>
          <p rt="10.809" x="311.2215" y="64144.67" v="557076" z="1" s="M+H" />
          <p rt="10.805" x="312.2254" y="12180.73" v="102334" z="1" s="M+H+1" />
        </MSPeaks>
      </Spectrum>
    </Compound>
    <Compound algo="FindByMolecularFeature">
      <Location m="272.1775" rt="10.821" y="55028" v="795829" />
      <Spectrum type="MFE" cpdAlgo="FindByMolecularFeature">
        <MSDetails p="+" />
        <Device type="TimeOfFlight" />
        <MSPeaks>
          <p rt="10.825" x="273.1847" y="55028.45" v="632118" z="1" s="M+H" />
          <p rt="10.799" x="274.1883" y="10244.39" v="163711" z="1" s="M+H+1" />
        </MSPeaks>
      </Spectrum>
    </Compound>
    <Compound algo="FindByMolecularFeature">
      <Location m="227.1884" rt="10.839" y="189796" v="4111853" />
      <Spectrum type="MFE" cpdAlgo="FindByMolecularFeature">
        <MSDetails p="+" />
        <Device type="TimeOfFlight" />
        <MSPeaks>
          <p rt="10.838" x="228.1957" y="189796.03" v="3570311" z="1" s="M+H" />
          <p rt="10.845" x="229.1989" y="26948.15" v="490391" z="1" s="M+H+1" />
          <p rt="10.839" x="230.2013" y="3059.42" v="51150" z="1" s="M+H+2" />
        </MSPeaks>
      </Spectrum>
    </Compound>
    <Compound algo="FindByMolecularFeature">
      <Location m="210.1253" rt="10.945" y="76644" v="608156" />
      <Spectrum type="MFE" cpdAlgo="FindByMolecularFeature">
        <MSDetails p="+" />
        <Device type="TimeOfFlight" />
        <MSPeaks>
          <p rt="10.945" x="211.1326" y="76644.24" v="537972" z="1" s="M+H" />
          <p rt="10.945" x="212.1363" y="10004.70" v="70184" z="1" s="M+H+1" />
        </MSPeaks>
      </Spectrum>
    </Compound>
    <Compound algo="FindByMolecularFeature">
      <Location m="310.2143" rt="11.028" y="52623" v="601695" />
      <Spectrum type="MFE" cpdAlgo="FindByMolecularFeature">
        <MSDetails p="+" />
        <Device type="TimeOfFlight" />
        <MSPeaks>
          <p rt="11.028" x="311.2216" y="52622.59" v="502062" z="1" s="M+H" />
          <p rt="11.027" x="312.2248" y="10374.43" v="99633" z="1" s="M+H+1" />
        </MSPeaks>
      </Spectrum>
    </Compound>
    <Compound algo="FindByMolecularFeature">
      <Location m="278.0860" rt="11.037" y="181617" v="1903351" />
      <Spectrum type="MFE" cpdAlgo="FindByMolecularFeature">
        <MSDetails p="+" />
        <Device type="TimeOfFlight" />
        <MSPeaks>
          <p rt="11.038" x="279.0932" y="181617.31" v="1567902" z="1" s="M+H" />
          <p rt="11.035" x="280.0965" y="37639.29" v="299576" z="1" s="M+H+1" />
          <p rt="11.045" x="281.1000" y="4126.23" v="35874" z="1" s="M+H+2" />
        </MSPeaks>
      </Spectrum>
    </Compound>
    <Compound algo="FindByMolecularFeature">
      <Location m="224.1887" rt="11.260" y="135095" v="1662242" />
      <Spectrum type="MFE" cpdAlgo="FindByMolecularFeature">
        <MSDetails p="+" />
        <Device type="TimeOfFlight" />
        <MSPeaks>
          <p rt="11.260" x="225.1960" y="135094.97" v="1429167" z="1" s="M+H" />
          <p rt="11.261" x="226.1992" y="22042.72" v="213103" z="1" s="M+H+1" />
          <p rt="11.264" x="227.2012" y="2223.97" v="19971" z="1" s="M+H+2" />
        </MSPeaks>
      </Spectrum>
    </Compound>
    <Compound algo="FindByMolecularFeature">
      <Location m="395.3398" rt="11.284" y="55677" v="361351" />
      <Spectrum type="MFE" cpdAlgo="FindByMolecularFeature">
        <MSDetails p="+" />
        <Device type="TimeOfFlight" />
        <MSPeaks>
          <p rt="11.283" x="396.3471" y="55676.84" v="274733" z="1" s="M+H" />
          <p rt="11.285" x="397.3506" y="15502.18" v="76320" z="1" s="M+H+1" />
          <p rt="11.285" x="398.3538" y="2508.91" v="10298" z="1" s="M+H+2" />
        </MSPeaks>
      </Spectrum>
    </Compound>
    <Compound algo="FindByMolecularFeature">
      <Location m="310.2143" rt="11.322" y="53044" v="517260" />
      <Spectrum type="MFE" cpdAlgo="FindByMolecularFeature">
        <MSDetails p="+" />
        <Device type="TimeOfFlight" />
        <MSPeaks>
          <p rt="11.323" x="311.2216" y="53043.62" v="428354" z="1" s="M+H" />
          <p rt="11.318" x="312.2248" y="10695.12" v="88906" z="1" s="M+H+1" />
        </MSPeaks>
      </Spectrum>
    </Compound>
    <Compound algo="FindByMolecularFeature">
      <Location m="290.1884" rt="11.354" y="228367" v="2022469" />
      <Spectrum type="MFE" cpdAlgo="FindByMolecularFeature">
        <MSDetails p="+" />
        <Device type="TimeOfFlight" />
        <MSPeaks>
          <p rt="11.354" x="291.1956" y="228366.52" v="1681734" z="1" s="M+H" />
          <p rt="11.353" x="292.1988" y="45502.58" v="340735" z="1" s="M+H+1" />
        </MSPeaks>
      </Spectrum>
    </Compound>
    <Compound algo="FindByMolecularFeature">
      <Location m="159.0686" rt="11.415" y="681525" v="6237516" />
      <Spectrum type="MFE" cpdAlgo="FindByMolecularFeature">
        <MSDetails p="+" />
        <Device type="TimeOfFlight" />
        <MSPeaks>
          <p rt="11.415" x="160.0759" y="681525.19" v="5569858" z="1" s="M+H" />
          <p rt="11.415" x="161.0790" y="76993.23" v="628646" z="1" s="M+H+1" />
          <p rt="11.417" x="162.0826" y="5182.64" v="39012" z="1" s="M+H+2" />
        </MSPeaks>
      </Spectrum>
    </Compound>
    <Compound algo="FindByMolecularFeature">
      <Location m="116.0503" rt="11.415" y="58576" v="542928" />
      <Spectrum type="MFE" cpdAlgo="FindByMolecularFeature">
        <MSDetails p="+" />
        <Device type="TimeOfFlight" />
        <MSPeaks>
          <p rt="11.414" x="117.0575" y="58575.53" v="474748" z="1" s="M+H" />
          <p rt="11.424" x="118.0625" y="7296.91" v="68180" z="1" s="M+H+1" />
        </MSPeaks>
      </Spectrum>
    </Compound>
    <Compound algo="FindByMolecularFeature">
      <Location m="368.1625" rt="11.478" y="195348" v="1761858" />
      <Spectrum type="MFE" cpdAlgo="FindByMolecularFeature">
        <MSDetails p="+" />
        <Device type="TimeOfFlight" />
        <MSPeaks>
          <p rt="11.478" x="369.1698" y="195347.84" v="1359229" z="1" s="M+H" />
          <p rt="11.477" x="370.1730" y="48389.77" v="339164" z="1" s="M+H+1" />
          <p rt="11.479" x="371.1760" y="7868.21" v="57050" z="1" s="M+H+2" />
          <p rt="11.493" x="372.1820" y="959.01" v="6415" z="1" s="M+H+3" />
        </MSPeaks>
      </Spectrum>
    </Compound>
    <Compound algo="FindByMolecularFeature">
      <Location m="375.2048" rt="11.534" y="171057" v="1555922" />
      <Spectrum type="MFE" cpdAlgo="FindByMolecularFeature">
        <MSDetails p="+" />
        <Device type="TimeOfFlight" />
        <MSPeaks>
          <p rt="11.533" x="376.2121" y="171056.52" v="1221547" z="1" s="M+H" />
          <p rt="11.534" x="377.2152" y="38270.25" v="272642" z="1" s="M+H+1" />
          <p rt="11.539" x="378.2184" y="6819.53" v="47297" z="1" s="M+H+2" />
          <p rt="11.539" x="379.2195" y="1611.02" v="14435" z="1" s="M+H+3" />
        </MSPeaks>
      </Spectrum>
    </Compound>
    <Compound algo="FindByMolecularFeature">
      <Location m="398.1729" rt="11.785" y="85212" v="797515" />
      <Spectrum type="MFE" cpdAlgo="FindByMolecularFeature">
        <MSDetails p="+" />
        <Device type="TimeOfFlight" />
        <MSPeaks>
          <p rt="11.787" x="399.1801" y="85212.44" v="588752" z="1" s="M+H" />
          <p rt="11.787" x="400.1834" y="20100.91" v="138367" z="1" s="M+H+1" />
          <p rt="11.774" x="401.1859" y="8503.91" v="58629" z="1" s="M+H+2" />
          <p rt="11.773" x="402.1912" y="1778.05" v="11767" z="1" s="M+H+3" />
        </MSPeaks>
      </Spectrum>
    </Compound>
    <Compound algo="FindByMolecularFeature">
      <Location m="220.1461" rt="11.802" y="139438" v="1308210" />
      <Spectrum type="MFE" cpdAlgo="FindByMolecularFeature">
        <MSDetails p="+" />
        <Device type="TimeOfFlight" />
        <MSPeaks>
          <p rt="11.802" x="221.1534" y="139438.08" v="1121912" z="1" s="M+H" />
          <p rt="11.801" x="222.1567" y="23063.15" v="186298" z="1" s="M+H+1" />
        </MSPeaks>
      </Spectrum>
    </Compound>
    <Compound algo="FindByMolecularFeature">
      <Location m="431.2901" rt="11.826" y="404098" v="3000431" />
      <Spectrum type="MFE" cpdAlgo="FindByMolecularFeature">
        <MSDetails p="+" />
        <Device type="TimeOfFlight" />
        <MSPeaks>
          <p rt="11.826" x="432.2973" y="404097.72" v="2290751" z="1" s="M+H" />
          <p rt="11.825" x="433.3001" y="104812.56" v="598234" z="1" s="M+H+1" />
          <p rt="11.822" x="434.3023" y="17281.22" v="97781" z="1" s="M+H+2" />
          <p rt="11.814" x="435.3032" y="2505.09" v="13664" z="1" s="M+H+3" />
        </MSPeaks>
      </Spectrum>
    </Compound>
    <Compound algo="FindByMolecularFeature">
      <Location m="288.1723" rt="11.837" y="96352" v="871319" />
      <Spectrum type="MFE" cpdAlgo="FindByMolecularFeature">
        <MSDetails p="+" />
        <Device type="TimeOfFlight" />
        <MSPeaks>
          <p rt="11.836" x="289.1796" y="96352.23" v="724227" z="1" s="M+H" />
          <p rt="11.839" x="290.1831" y="19312.28" v="147092" z="1" s="M+H+1" />
        </MSPeaks>
      </Spectrum>
    </Compound>
    <Compound algo="FindByMolecularFeature">
      <Location m="274.1931" rt="11.919" y="136298" v="1466068" />
      <Spectrum type="MFE" cpdAlgo="FindByMolecularFeature">
        <MSDetails p="+" />
        <Device type="TimeOfFlight" />
        <MSPeaks>
          <p rt="11.922" x="275.2004" y="136297.92" v="1156291" z="1" s="M+H" />
          <p rt="11.904" x="276.2037" y="28591.87" v="309777" z="1" s="M+H+1" />
        </MSPeaks>
      </Spectrum>
    </Compound>
    <Compound algo="FindByMolecularFeature">
      <Location m="225.1728" rt="11.943" y="53630" v="475832" />
      <Spectrum type="MFE" cpdAlgo="FindByMolecularFeature">
        <MSDetails p="+" />
        <Device type="TimeOfFlight" />
        <MSPeaks>
          <p rt="11.942" x="226.1800" y="53629.93" v="409852" z="1" s="M+H" />
          <p rt="11.945" x="227.1827" y="9732.05" v="65979" z="1" s="M+H+1" />
        </MSPeaks>
      </Spectrum>
    </Compound>
    <Compound algo="FindByMolecularFeature">
      <Location m="288.1724" rt="12.040" y="118221" v="1064733" />
      <Spectrum type="MFE" cpdAlgo="FindByMolecularFeature">
        <MSDetails p="+" />
        <Device type="TimeOfFlight" />
        <MSPeaks>
          <p rt="12.040" x="289.1797" y="118220.95" v="892323" z="1" s="M+H" />
          <p rt="12.040" x="290.1831" y="23089.92" v="172410" z="1" s="M+H+1" />
        </MSPeaks>
      </Spectrum>
    </Compound>
    <Compound algo="FindByMolecularFeature">
      <Location m="368.1625" rt="12.049" y="180864" v="1632434" />
      <Spectrum type="MFE" cpdAlgo="FindByMolecularFeature">
        <MSDetails p="+" />
        <Device type="TimeOfFlight" />
        <MSPeaks>
          <p rt="12.049" x="369.1698" y="180864.44" v="1266072" z="1" s="M+H" />
          <p rt="12.049" x="370.1731" y="42929.03" v="300792" z="1" s="M+H+1" />
          <p rt="12.053" x="371.1757" y="7853.90" v="58003" z="1" s="M+H+2" />
          <p rt="12.056" x="372.1799" y="1126.30" v="7568" z="1" s="M+H+3" />
        </MSPeaks>
      </Spectrum>
    </Compound>
    <Compound algo="FindByMolecularFeature">
      <Location m="188.0835" rt="12.052" y="92712" v="748815" />
      <Spectrum type="MFE" cpdAlgo="FindByMolecularFeature">
        <MSDetails p="+" />
        <Device type="TimeOfFlight" />
        <MSPeaks>
          <p rt="12.052" x="189.0908" y="92711.54" v="662610" z="1" s="M+H" />
          <p rt="12.054" x="190.0945" y="12052.89" v="86205" z="1" s="M+H+1" />
        </MSPeaks>
      </Spectrum>
    </Compound>
    <Compound algo="FindByMolecularFeature">
      <Location m="428.1836" rt="12.088" y="100622" v="912785" />
      <Spectrum type="MFE" cpdAlgo="FindByMolecularFeature">
        <MSDetails p="+" />
        <Device type="TimeOfFlight" />
        <MSPeaks>
          <p rt="12.088" x="429.1909" y="100622.36" v="693809" z="1" s="M+H" />
          <p rt="12.089" x="430.1940" y="27359.63" v="184557" z="1" s="M+H+1" />
          <p rt="12.082" x="431.1941" y="5607.36" v="28427" z="1" s="M+H+2" />
          <p rt="12.105" x="432.1969" y="897.12" v="5991" z="1" s="M+H+3" />
        </MSPeaks>
      </Spectrum>
    </Compound>
    <Compound algo="FindByMolecularFeature">
      <Location m="446.1933" rt="12.094" y="61214" v="638924" />
      <Spectrum type="MFE" cpdAlgo="FindByMolecularFeature">
        <MSDetails p="+" />
        <Device type="TimeOfFlight" />
        <MSPeaks>
          <p rt="12.087" x="447.2006" y="61213.75" v="411631" z="1" s="M+H" />
          <p rt="12.110" x="448.1970" y="26819.86" v="188189" z="1" s="M+H+1" />
          <p rt="12.121" x="449.1985" y="5620.41" v="39105" z="1" s="M+H+2" />
        </MSPeaks>
      </Spectrum>
    </Compound>
    <Compound algo="FindByMolecularFeature">
      <Location m="431.2899" rt="12.119" y="318951" v="2346290" />
      <Spectrum type="MFE" cpdAlgo="FindByMolecularFeature">
        <MSDetails p="+" />
        <Device type="TimeOfFlight" />
        <MSPeaks>
          <p rt="12.119" x="432.2972" y="318950.69" v="1788626" z="1" s="M+H" />
          <p rt="12.119" x="433.3000" y="83757.85" v="476209" z="1" s="M+H+1" />
          <p rt="12.119" x="434.3030" y="13384.26" v="73664" z="1" s="M+H+2" />
          <p rt="12.119" x="435.3055" y="1468.08" v="7791" z="1" s="M+H+3" />
        </MSPeaks>
      </Spectrum>
    </Compound>
    <Compound algo="FindByMolecularFeature">
      <Location m="288.1723" rt="12.332" y="86036" v="665062" />
      <Spectrum type="MFE" cpdAlgo="FindByMolecularFeature">
        <MSDetails p="+" />
        <Device type="TimeOfFlight" />
        <MSPeaks>
          <p rt="12.331" x="289.1796" y="86036.49" v="559972" z="1" s="M+H" />
          <p rt="12.333" x="290.1831" y="16316.24" v="105090" z="1" s="M+H+1" />
        </MSPeaks>
      </Spectrum>
    </Compound>
    <Compound algo="FindByMolecularFeature">
      <Location m="477.2363" rt="12.436" y="89108" v="873815" />
      <Spectrum type="MFE" cpdAlgo="FindByMolecularFeature">
        <MSDetails p="+" />
        <Device type="TimeOfFlight" />
        <MSPeaks>
          <p rt="12.435" x="478.2435" y="89107.88" v="654341" z="1" s="M+H" />
          <p rt="12.436" x="479.2468" y="24094.65" v="177117" z="1" s="M+H+1" />
          <p rt="12.439" x="480.2503" y="5315.53" v="36539" z="1" s="M+H+2" />
          <p rt="12.442" x="481.2609" y="846.59" v="5819" z="1" s="M+H+3" />
        </MSPeaks>
      </Spectrum>
    </Compound>
    <Compound algo="FindByMolecularFeature">
      <Location m="416.1579" rt="12.477" y="103487" v="1471991" />
      <Spectrum type="MFE" cpdAlgo="FindByMolecularFeature">
        <MSDetails p="+" />
        <Device type="TimeOfFlight" />
        <MSPeaks>
          <p rt="12.478" x="417.1652" y="103486.84" v="906367" z="1" s="M+H" />
          <p rt="12.475" x="418.1686" y="20666.01" v="180174" z="1" s="M+H+1" />
          <p rt="12.477" x="419.1630" y="35137.14" v="308069" z="1" s="M+H+2" />
          <p rt="12.474" x="420.1661" y="7662.23" v="65660" z="1" s="M+H+3" />
          <p rt="12.475" x="421.1686" y="1247.51" v="11722" z="1" s="M+H+4" />
        </MSPeaks>
      </Spectrum>
    </Compound>
    <Compound algo="FindByMolecularFeature">
      <Location m="411.2032" rt="12.482" y="885784" v="13016626" />
      <Spectrum type="MFE" cpdAlgo="FindByMolecularFeature">
        <MSDetails p="+" />
        <Device type="TimeOfFlight" />
        <MSPeaks>
          <p rt="12.482" x="412.2105" y="885783.88" v="8100119" z="1" s="M+H" />
          <p rt="12.482" x="413.2132" y="170407.66" v="1566119" z="1" s="M+H+1" />
          <p rt="12.482" x="414.2079" y="298619.00" v="2728426" z="1" s="M+H+2" />
          <p rt="12.482" x="415.2107" y="58491.97" v="540441" z="1" s="M+H+3" />
          <p rt="12.485" x="416.2126" y="9062.40" v="81521" z="1" s="M+H+4" />
        </MSPeaks>
      </Spectrum>
    </Compound>
    <Compound algo="FindByMolecularFeature">
      <Location m="326.1153" rt="12.507" y="116506" v="1058512" />
      <Spectrum type="MFE" cpdAlgo="FindByMolecularFeature">
        <MSDetails p="+" />
        <Device type="TimeOfFlight" />
        <MSPeaks>
          <p rt="12.506" x="327.1226" y="116506.23" v="829642" z="1" s="M+H" />
          <p rt="12.509" x="328.1261" y="25550.07" v="198458" z="1" s="M+H+1" />
          <p rt="12.510" x="329.1288" y="3667.51" v="30412" z="1" s="M+H+2" />
        </MSPeaks>
      </Spectrum>
    </Compound>
    <Compound algo="FindByMolecularFeature">
      <Location m="292.2038" rt="12.519" y="210836" v="2209104" />
      <Spectrum type="MFE" cpdAlgo="FindByMolecularFeature">
        <MSDetails p="+" />
        <Device type="TimeOfFlight" />
        <MSPeaks>
          <p rt="12.519" x="293.2111" y="210835.61" v="1836790" z="1" s="M+H" />
          <p rt="12.518" x="294.2145" y="41181.86" v="372314" z="1" s="M+H+1" />
        </MSPeaks>
      </Spectrum>
    </Compound>
    <Compound algo="FindByMolecularFeature">
      <Location m="274.1932" rt="12.535" y="121166" v="1510872" />
      <Spectrum type="MFE" cpdAlgo="FindByMolecularFeature">
        <MSDetails p="+" />
        <Device type="TimeOfFlight" />
        <MSPeaks>
          <p rt="12.535" x="275.2005" y="121165.55" v="1246381" z="1" s="M+H" />
          <p rt="12.532" x="276.2037" y="25476.29" v="264491" z="1" s="M+H+1" />
        </MSPeaks>
      </Spectrum>
    </Compound>
    <Compound algo="FindByMolecularFeature">
      <Location m="308.1986" rt="12.639" y="65325" v="633004" />
      <Spectrum type="MFE" cpdAlgo="FindByMolecularFeature">
        <MSDetails p="+" />
        <Device type="TimeOfFlight" />
        <MSPeaks>
          <p rt="12.639" x="309.2059" y="65324.80" v="518330" z="1" s="M+H" />
          <p rt="12.638" x="310.2095" y="14404.37" v="114674" z="1" s="M+H+1" />
        </MSPeaks>
      </Spectrum>
    </Compound>
    <Compound algo="FindByMolecularFeature">
      <Location m="290.1883" rt="12.640" y="127346" v="1285530" />
      <Spectrum type="MFE" cpdAlgo="FindByMolecularFeature">
        <MSDetails p="+" />
        <Device type="TimeOfFlight" />
        <MSPeaks>
          <p rt="12.640" x="291.1955" y="127346.00" v="1080617" z="1" s="M+H" />
          <p rt="12.639" x="292.1988" y="24954.36" v="204913" z="1" s="M+H+1" />
        </MSPeaks>
      </Spectrum>
    </Compound>
    <Compound algo="FindByMolecularFeature">
      <Location m="677.3718" rt="12.739" y="109374" v="1098871" />
      <Spectrum type="MFE" cpdAlgo="FindByMolecularFeature">
        <MSDetails p="+" />
        <Device type="TimeOfFlight" />
        <MSPeaks>
          <p rt="12.739" x="678.3790" y="109373.52" v="622114" z="1" s="M+H" />
          <p rt="12.738" x="679.3829" y="59174.52" v="330155" z="1" s="M+H+1" />
          <p rt="12.738" x="680.3899" y="25748.70" v="146602" z="1" s="M+H+2" />
        </MSPeaks>
      </Spectrum>
    </Compound>
    <Compound algo="FindByMolecularFeature">
      <Location m="312.2302" rt="12.741" y="385667" v="3300347" />
      <Spectrum type="MFE" cpdAlgo="FindByMolecularFeature">
        <MSDetails p="+" />
        <Device type="TimeOfFlight" />
        <MSPeaks>
          <p rt="12.741" x="313.2375" y="385667.03" v="2688559" z="1" s="M+H" />
          <p rt="12.740" x="314.2406" y="72218.10" v="508070" z="1" s="M+H+1" />
          <p rt="12.729" x="315.2466" y="12570.49" v="87899" z="1" s="M+H+2" />
          <p rt="12.722" x="316.2519" y="2189.61" v="15819" z="1" s="M+H+3" />
        </MSPeaks>
      </Spectrum>
    </Compound>
    <Compound algo="FindByMolecularFeature">
      <Location m="294.2199" rt="12.741" y="573850" v="4726424" />
      <Spectrum type="MFE" cpdAlgo="FindByMolecularFeature">
        <MSDetails p="+" />
        <Device type="TimeOfFlight" />
        <MSPeaks>
          <p rt="12.741" x="295.2272" y="573850.44" v="3950683" z="1" s="M+H" />
          <p rt="12.741" x="296.2302" y="112543.86" v="775742" z="1" s="M+H+1" />
        </MSPeaks>
      </Spectrum>
    </Compound>
    <Compound algo="FindByMolecularFeature">
      <Location m="276.2094" rt="12.741" y="1742375" v="14993236" />
      <Spectrum type="MFE" cpdAlgo="FindByMolecularFeature">
        <MSDetails p="+" />
        <Device type="TimeOfFlight" />
        <MSPeaks>
          <p rt="12.741" x="277.2167" y="1742375.25" v="12496787" z="1" s="M+H" />
          <p rt="12.741" x="278.2199" y="344520.34" v="2496449" z="1" s="M+H+1" />
        </MSPeaks>
      </Spectrum>
    </Compound>
    <Compound algo="FindByMolecularFeature">
      <Location m="258.1982" rt="12.742" y="160499" v="1406444" />
      <Spectrum type="MFE" cpdAlgo="FindByMolecularFeature">
        <MSDetails p="+" />
        <Device type="TimeOfFlight" />
        <MSPeaks>
          <p rt="12.742" x="259.2055" y="160499.47" v="1194321" z="1" s="M+H" />
          <p rt="12.745" x="260.2089" y="29161.23" v="212124" z="1" s="M+H+1" />
        </MSPeaks>
      </Spectrum>
    </Compound>
    <Compound algo="FindByMolecularFeature">
      <Location m="334.2126" rt="12.744" y="680414" v="6218868" />
      <Spectrum type="MFE" cpdAlgo="FindByMolecularFeature">
        <MSDetails p="+" />
        <Device type="TimeOfFlight" />
        <MSPeaks>
          <p rt="12.744" x="335.2199" y="680413.81" v="5039313" z="1" s="M+H" />
          <p rt="12.743" x="336.2228" y="134724.11" v="990972" z="1" s="M+H+1" />
          <p rt="12.741" x="337.2290" y="19135.64" v="161057" z="1" s="M+H+2" />
          <p rt="12.728" x="338.2341" y="3364.14" v="27525" z="1" s="M+H+3" />
        </MSPeaks>
      </Spectrum>
    </Compound>
    <Compound algo="FindByMolecularFeature">
      <Location m="365.1418" rt="12.744" y="54704" v="512620" />
      <Spectrum type="MFE" cpdAlgo="FindByMolecularFeature">
        <MSDetails p="+" />
        <Device type="TimeOfFlight" />
        <MSPeaks>
          <p rt="12.744" x="366.1491" y="54704.08" v="449597" z="1" s="M+H" />
          <p rt="12.739" x="731.2916" y="4298.41" v="31511" z="1" s="2M+H" />
        </MSPeaks>
      </Spectrum>
    </Compound>
    <Compound algo="FindByMolecularFeature">
      <Location m="236.1774" rt="12.745" y="76525" v="683168" />
      <Spectrum type="MFE" cpdAlgo="FindByMolecularFeature">
        <MSDetails p="+" />
        <Device type="TimeOfFlight" />
        <MSPeaks>
          <p rt="12.746" x="237.1847" y="76524.50" v="584769" z="1" s="M+H" />
          <p rt="12.744" x="238.1881" y="13508.14" v="98399" z="1" s="M+H+1" />
        </MSPeaks>
      </Spectrum>
    </Compound>
    <Compound algo="FindByMolecularFeature">
      <Location m="334.2119" rt="13.499" y="106291" v="921877" />
      <Spectrum type="MFE" cpdAlgo="FindByMolecularFeature">
        <MSDetails p="+" />
        <Device type="TimeOfFlight" />
        <MSPeaks>
          <p rt="13.499" x="335.2192" y="106290.64" v="758641" z="1" s="M+H" />
          <p rt="13.498" x="336.2229" y="22504.79" v="163236" z="1" s="M+H+1" />
        </MSPeaks>
      </Spectrum>
    </Compound>
    <Compound algo="FindByMolecularFeature">
      <Location m="410.1994" rt="13.504" y="70327" v="619984" />
      <Spectrum type="MFE" cpdAlgo="FindByMolecularFeature">
        <MSDetails p="+" />
        <Device type="TimeOfFlight" />
        <MSPeaks>
          <p rt="13.504" x="411.2067" y="70327.13" v="465434" z="1" s="M+H" />
          <p rt="13.506" x="412.2095" y="18293.91" v="122261" z="1" s="M+H+1" />
          <p rt="13.500" x="413.2124" y="3888.02" v="26438" z="1" s="M+H+2" />
          <p rt="13.506" x="414.2079" y="905.37" v="5850" z="1" s="M+H+3" />
        </MSPeaks>
      </Spectrum>
    </Compound>
    <Compound algo="FindByMolecularFeature">
      <Location m="298.0742" rt="13.509" y="70762" v="751770" />
      <Spectrum type="MFE" cpdAlgo="FindByMolecularFeature">
        <MSDetails p="+" />
        <Device type="TimeOfFlight" />
        <MSPeaks>
          <p rt="13.509" x="299.0815" y="70761.78" v="635622" z="1" s="M+H" />
          <p rt="13.511" x="300.0848" y="11565.50" v="104059" z="1" s="M+H+1" />
          <p rt="13.512" x="301.0909" y="1533.32" v="12088" z="1" s="M+H+2" />
        </MSPeaks>
      </Spectrum>
    </Compound>
    <Compound algo="FindByMolecularFeature">
      <Location m="303.2924" rt="13.710" y="52662" v="359555" />
      <Spectrum type="MFE" cpdAlgo="FindByMolecularFeature">
        <MSDetails p="+" />
        <Device type="TimeOfFlight" />
        <MSPeaks>
          <p rt="13.711" x="304.2997" y="52662.23" v="293476" z="1" s="M+H" />
          <p rt="13.710" x="305.3035" y="11138.08" v="61240" z="1" s="M+H+1" />
          <p rt="13.695" x="306.3066" y="1344.53" v="4839" z="1" s="M+H+2" />
        </MSPeaks>
      </Spectrum>
    </Compound>
    <Compound algo="FindByMolecularFeature">
      <Location m="278.2246" rt="13.771" y="254333" v="2732511" />
      <Spectrum type="MFE" cpdAlgo="FindByMolecularFeature">
        <MSDetails p="+" />
        <Device type="TimeOfFlight" />
        <MSPeaks>
          <p rt="13.771" x="279.2319" y="254332.72" v="2238361" z="1" s="M+H" />
          <p rt="13.772" x="280.2351" y="51946.63" v="472357" z="1" s="M+H+1" />
          <p rt="13.745" x="281.2421" y="6466.28" v="21792" z="1" s="M+H+2" />
        </MSPeaks>
      </Spectrum>
    </Compound>
    <Compound algo="FindByMolecularFeature">
      <Location m="336.2277" rt="13.773" y="73991" v="746957" />
      <Spectrum type="MFE" cpdAlgo="FindByMolecularFeature">
        <MSDetails p="+" />
        <Device type="TimeOfFlight" />
        <MSPeaks>
          <p rt="13.772" x="337.2350" y="73990.91" v="599905" z="1" s="M+H" />
          <p rt="13.775" x="338.2387" y="15507.33" v="126669" z="1" s="M+H+1" />
          <p rt="13.785" x="339.2386" y="2626.72" v="20382" z="1" s="M+H+2" />
        </MSPeaks>
      </Spectrum>
    </Compound>
    <Compound algo="FindByMolecularFeature">
      <Location m="296.2349" rt="13.776" y="83470" v="928914" />
      <Spectrum type="MFE" cpdAlgo="FindByMolecularFeature">
        <MSDetails p="+" />
        <Device type="TimeOfFlight" />
        <MSPeaks>
          <p rt="13.777" x="297.2422" y="83469.92" v="750870" z="1" s="M+H" />
          <p rt="13.776" x="298.2454" y="17954.98" v="159396" z="1" s="M+H+1" />
          <p rt="13.772" x="299.2500" y="1963.27" v="18649" z="1" s="M+H+2" />
        </MSPeaks>
      </Spectrum>
    </Compound>
    <Compound algo="FindByMolecularFeature">
      <Location m="350.2457" rt="13.790" y="64510" v="826191" />
      <Spectrum type="MFE" cpdAlgo="FindByMolecularFeature">
        <MSDetails p="+" />
        <Device type="TimeOfFlight" />
        <MSPeaks>
          <p rt="13.790" x="351.2530" y="64510.10" v="686626" z="1" s="M+H" />
          <p rt="13.788" x="352.2561" y="15766.82" v="139565" z="1" s="M+H+1" />
        </MSPeaks>
      </Spectrum>
    </Compound>
    <Compound algo="FindByMolecularFeature">
      <Location m="414.2045" rt="13.823" y="164404" v="1598353" />
      <Spectrum type="MFE" cpdAlgo="FindByMolecularFeature">
        <MSDetails p="+" />
        <Device type="TimeOfFlight" />
        <MSPeaks>
          <p rt="13.822" x="415.2118" y="164404.13" v="1223631" z="1" s="M+H" />
          <p rt="13.823" x="416.2150" y="42858.81" v="318937" z="1" s="M+H+1" />
          <p rt="13.821" x="417.2189" y="7466.25" v="55785" z="1" s="M+H+2" />
        </MSPeaks>
      </Spectrum>
    </Compound>
    <Compound algo="FindByMolecularFeature">
      <Location m="294.2199" rt="13.832" y="483661" v="5358745" />
      <Spectrum type="MFE" cpdAlgo="FindByMolecularFeature">
        <MSDetails p="+" />
        <Device type="TimeOfFlight" />
        <MSPeaks>
          <p rt="13.832" x="295.2272" y="483661.03" v="4476832" z="1" s="M+H" />
          <p rt="13.831" x="296.2301" y="95047.20" v="881914" z="1" s="M+H+1" />
        </MSPeaks>
      </Spectrum>
    </Compound>
    <Compound algo="FindByMolecularFeature">
      <Location m="417.2154" rt="13.862" y="224943" v="2134321" />
      <Spectrum type="MFE" cpdAlgo="FindByMolecularFeature">
        <MSDetails p="+" />
        <Device type="TimeOfFlight" />
        <MSPeaks>
          <p rt="13.862" x="418.2226" y="224943.48" v="1634422" z="1" s="M+H" />
          <p rt="13.861" x="419.2258" y="57310.39" v="417776" z="1" s="M+H+1" />
          <p rt="13.862" x="420.2289" y="9506.63" v="68748" z="1" s="M+H+2" />
          <p rt="13.867" x="421.2329" y="1896.60" v="13376" z="1" s="M+H+3" />
        </MSPeaks>
      </Spectrum>
    </Compound>
    <Compound algo="FindByMolecularFeature">
      <Location m="161.0302" rt="14.071" y="463875" v="4699380" />
      <Spectrum type="MFE" cpdAlgo="FindByMolecularFeature">
        <MSDetails p="+" />
        <Device type="TimeOfFlight" />
        <MSPeaks>
          <p rt="14.071" x="162.0374" y="463874.97" v="4097827" z="1" s="M+H" />
          <p rt="14.070" x="163.0401" y="45591.00" v="400136" z="1" s="M+H+1" />
          <p rt="14.071" x="164.0335" y="21406.90" v="185810" z="1" s="M+H+2" />
          <p rt="14.074" x="165.0367" y="1830.94" v="15607" z="1" s="M+H+3" />
        </MSPeaks>
      </Spectrum>
    </Compound>
    <Compound algo="FindByMolecularFeature">
      <Location m="234.0285" rt="14.072" y="159645" v="1747617" />
      <Spectrum type="MFE" cpdAlgo="FindByMolecularFeature">
        <MSDetails p="+" />
        <Device type="TimeOfFlight" />
        <MSPeaks>
          <p rt="14.072" x="235.0358" y="159645.20" v="1403677" z="1" s="M+H" />
          <p rt="14.072" x="236.0386" y="22896.13" v="201684" z="1" s="M+H+1" />
          <p rt="14.072" x="237.0322" y="14451.20" v="125656" z="1" s="M+H+2" />
          <p rt="14.066" x="238.0354" y="1954.96" v="16601" z="1" s="M+H+3" />
        </MSPeaks>
      </Spectrum>
    </Compound>
    <Compound algo="FindByMolecularFeature">
      <Location m="173.0475" rt="14.134" y="53255" v="493189" />
      <Spectrum type="MFE" cpdAlgo="FindByMolecularFeature">
        <MSDetails p="+" />
        <Device type="TimeOfFlight" />
        <MSPeaks>
          <p rt="14.134" x="174.0548" y="53255.28" v="437538" z="1" s="M+H" />
          <p rt="14.133" x="175.0590" y="5862.85" v="48790" z="1" s="M+H+1" />
          <p rt="14.176" x="176.0696" y="798.36" v="6860" z="1" s="M+H+2" />
        </MSPeaks>
      </Spectrum>
    </Compound>
    <Compound algo="FindByMolecularFeature">
      <Location m="294.2197" rt="14.171" y="276327" v="2711101" />
      <Spectrum type="MFE" cpdAlgo="FindByMolecularFeature">
        <MSDetails p="+" />
        <Device type="TimeOfFlight" />
        <MSPeaks>
          <p rt="14.171" x="295.2270" y="276327.13" v="2270900" z="1" s="M+H" />
          <p rt="14.169" x="296.2301" y="53564.08" v="440201" z="1" s="M+H+1" />
        </MSPeaks>
      </Spectrum>
    </Compound>
    <Compound algo="FindByMolecularFeature">
      <Location m="290.1882" rt="14.268" y="83237" v="1080067" />
      <Spectrum type="MFE" cpdAlgo="FindByMolecularFeature">
        <MSDetails p="+" />
        <Device type="TimeOfFlight" />
        <MSPeaks>
          <p rt="14.268" x="291.1955" y="83236.88" v="900716" z="1" s="M+H" />
          <p rt="14.270" x="292.1989" y="16226.15" v="179351" z="1" s="M+H+1" />
        </MSPeaks>
      </Spectrum>
    </Compound>
    <Compound algo="FindByMolecularFeature">
      <Location m="310.2144" rt="14.484" y="100572" v="1011926" />
      <Spectrum type="MFE" cpdAlgo="FindByMolecularFeature">
        <MSDetails p="+" />
        <Device type="TimeOfFlight" />
        <MSPeaks>
          <p rt="14.484" x="311.2217" y="100571.84" v="835132" z="1" s="M+H" />
          <p rt="14.482" x="312.2253" y="20957.61" v="176794" z="1" s="M+H+1" />
        </MSPeaks>
      </Spectrum>
    </Compound>
    <Compound algo="FindByMolecularFeature">
      <Location m="492.2737" rt="14.704" y="98902" v="1145782" />
      <Spectrum type="MFE" cpdAlgo="FindByMolecularFeature">
        <MSDetails p="+" />
        <Device type="TimeOfFlight" />
        <MSPeaks>
          <p rt="14.704" x="493.2810" y="98902.16" v="810101" z="1" s="M+H" />
          <p rt="14.703" x="494.2843" y="30506.08" v="252073" z="1" s="M+H+1" />
          <p rt="14.700" x="495.2882" y="6143.51" v="50905" z="1" s="M+H+2" />
          <p rt="14.699" x="985.5539" y="2070.93" v="9296" z="1" s="2M+H" />
          <p rt="14.696" x="986.5561" y="1571.65" v="7055" z="1" s="2M+H+1" />
        </MSPeaks>
      </Spectrum>
    </Compound>
    <Compound algo="FindByMolecularFeature">
      <Location m="352.2615" rt="14.782" y="138953" v="1140220" />
      <Spectrum type="MFE" cpdAlgo="FindByMolecularFeature">
        <MSDetails p="+" />
        <Device type="TimeOfFlight" />
        <MSPeaks>
          <p rt="14.782" x="353.2688" y="138952.78" v="932169" z="1" s="M+H" />
          <p rt="14.785" x="354.2721" y="30539.00" v="179984" z="1" s="M+H+1" />
          <p rt="14.777" x="355.2786" y="4782.75" v="28066" z="1" s="M+H+2" />
        </MSPeaks>
      </Spectrum>
    </Compound>
    <Compound algo="FindByMolecularFeature">
      <Location m="392.2540" rt="14.785" y="63486" v="467808" />
      <Spectrum type="MFE" cpdAlgo="FindByMolecularFeature">
        <MSDetails p="+" />
        <Device type="TimeOfFlight" />
        <MSPeaks>
          <p rt="14.785" x="393.2612" y="63485.70" v="363338" z="1" s="M+H" />
          <p rt="14.784" x="394.2633" y="17676.57" v="91794" z="1" s="M+H+1" />
          <p rt="14.790" x="395.2685" y="2392.58" v="12676" z="1" s="M+H+2" />
        </MSPeaks>
      </Spectrum>
    </Compound>
    <Compound algo="FindByMolecularFeature">
      <Location m="262.2293" rt="14.794" y="56962" v="479851" />
      <Spectrum type="MFE" cpdAlgo="FindByMolecularFeature">
        <MSDetails p="+" />
        <Device type="TimeOfFlight" />
        <MSPeaks>
          <p rt="14.793" x="263.2366" y="56961.69" v="391153" z="1" s="M+H" />
          <p rt="14.797" x="264.2399" y="11972.70" v="80728" z="1" s="M+H+1" />
          <p rt="14.781" x="265.2434" y="1397.27" v="7970" z="1" s="M+H+2" />
        </MSPeaks>
      </Spectrum>
    </Compound>
    <Compound algo="FindByMolecularFeature">
      <Location m="338.2433" rt="14.795" y="59155" v="446789" />
      <Spectrum type="MFE" cpdAlgo="FindByMolecularFeature">
        <MSDetails p="+" />
        <Device type="TimeOfFlight" />
        <MSPeaks>
          <p rt="14.795" x="339.2506" y="59154.79" v="348872" z="1" s="M+H" />
          <p rt="14.794" x="340.2546" y="11508.41" v="67871" z="1" s="M+H+1" />
          <p rt="14.801" x="341.2512" y="3621.29" v="25351" z="1" s="M+H+2" />
          <p rt="14.777" x="342.2533" y="630.55" v="4695" z="1" s="M+H+3" />
        </MSPeaks>
      </Spectrum>
    </Compound>
    <Compound algo="FindByMolecularFeature">
      <Location m="336.2279" rt="14.795" y="65570" v="438210" />
      <Spectrum type="MFE" cpdAlgo="FindByMolecularFeature">
        <MSDetails p="+" />
        <Device type="TimeOfFlight" />
        <MSPeaks>
          <p rt="14.795" x="337.2351" y="65570.22" v="360433" z="1" s="M+H" />
          <p rt="14.797" x="338.2382" y="13876.53" v="77777" z="1" s="M+H+1" />
        </MSPeaks>
      </Spectrum>
    </Compound>
    <Compound algo="FindByMolecularFeature">
      <Location m="280.2402" rt="14.798" y="178397" v="1633033" />
      <Spectrum type="MFE" cpdAlgo="FindByMolecularFeature">
        <MSDetails p="+" />
        <Device type="TimeOfFlight" />
        <MSPeaks>
          <p rt="14.798" x="281.2475" y="178396.81" v="1346838" z="1" s="M+H" />
          <p rt="14.799" x="282.2508" y="35664.55" v="286195" z="1" s="M+H+1" />
        </MSPeaks>
      </Spectrum>
    </Compound>
    <Compound algo="FindByMolecularFeature">
      <Location m="503.2057" rt="14.881" y="287137" v="6213548" />
      <Spectrum type="MFE" cpdAlgo="FindByMolecularFeature">
        <MSDetails p="+" />
        <Device type="TimeOfFlight" />
        <MSPeaks>
          <p rt="14.882" x="504.2130" y="287136.59" v="2900772" z="1" s="M+H" />
          <p rt="14.882" x="505.2158" y="65743.95" v="664298" z="1" s="M+H+1" />
          <p rt="14.880" x="506.2105" y="186317.50" v="1880545" z="1" s="M+H+2" />
          <p rt="14.880" x="507.2133" y="43446.04" v="434279" z="1" s="M+H+3" />
          <p rt="14.882" x="508.2087" y="32964.05" v="333653" z="1" s="M+H+4" />
        </MSPeaks>
      </Spectrum>
    </Compound>
    <Compound algo="FindByMolecularFeature">
      <Location m="350.2458" rt="14.989" y="120395" v="1044189" />
      <Spectrum type="MFE" cpdAlgo="FindByMolecularFeature">
        <MSDetails p="+" />
        <Device type="TimeOfFlight" />
        <MSPeaks>
          <p rt="14.988" x="351.2531" y="120394.73" v="818080" z="1" s="M+H" />
          <p rt="14.992" x="352.2555" y="34737.81" v="226110" z="1" s="M+H+1" />
        </MSPeaks>
      </Spectrum>
    </Compound>
    <Compound algo="FindByMolecularFeature">
      <Location m="392.2539" rt="15.022" y="70234" v="998351" />
      <Spectrum type="MFE" cpdAlgo="FindByMolecularFeature">
        <MSDetails p="+" />
        <Device type="TimeOfFlight" />
        <MSPeaks>
          <p rt="15.027" x="393.2612" y="70233.71" v="731458" z="1" s="M+H" />
          <p rt="15.002" x="394.2633" y="21027.69" v="239357" z="1" s="M+H+1" />
          <p rt="15.025" x="395.2737" y="3360.03" v="27537" z="1" s="M+H+2" />
        </MSPeaks>
      </Spectrum>
    </Compound>
    <Compound algo="FindByMolecularFeature">
      <Location m="352.2615" rt="15.028" y="206385" v="2676565" />
      <Spectrum type="MFE" cpdAlgo="FindByMolecularFeature">
        <MSDetails p="+" />
        <Device type="TimeOfFlight" />
        <MSPeaks>
          <p rt="15.028" x="353.2688" y="206385.39" v="2130125" z="1" s="M+H" />
          <p rt="15.024" x="354.2718" y="44948.16" v="470848" z="1" s="M+H+1" />
          <p rt="15.033" x="355.2817" y="8276.73" v="75592" z="1" s="M+H+2" />
        </MSPeaks>
      </Spectrum>
    </Compound>
    <Compound algo="FindByMolecularFeature">
      <Location m="401.3507" rt="15.181" y="82968" v="624031" />
      <Spectrum type="MFE" cpdAlgo="FindByMolecularFeature">
        <MSDetails p="+" />
        <Device type="TimeOfFlight" />
        <MSPeaks>
          <p rt="15.180" x="402.3580" y="82967.96" v="468290" z="1" s="M+H" />
          <p rt="15.181" x="403.3610" y="22335.36" v="134782" z="1" s="M+H+1" />
          <p rt="15.186" x="404.3624" y="4106.99" v="19173" z="1" s="M+H+2" />
          <p rt="15.166" x="405.3628" y="655.77" v="1785" z="1" s="M+H+3" />
        </MSPeaks>
      </Spectrum>
    </Compound>
    <Compound algo="FindByMolecularFeature">
      <Location m="381.2886" rt="15.199" y="416769" v="3733692" />
      <Spectrum type="MFE" cpdAlgo="FindByMolecularFeature">
        <MSDetails p="+" />
        <Device type="TimeOfFlight" />
        <MSPeaks>
          <p rt="15.199" x="382.2959" y="416769.06" v="2939348" z="1" s="M+H" />
          <p rt="15.199" x="383.2988" y="94778.45" v="667071" z="1" s="M+H+1" />
          <p rt="15.204" x="384.3014" y="15215.05" v="106745" z="1" s="M+H+2" />
          <p rt="15.212" x="385.3023" y="2704.76" v="20528" z="1" s="M+H+3" />
        </MSPeaks>
      </Spectrum>
    </Compound>
    <Compound algo="FindByMolecularFeature">
      <Location m="403.2700" rt="15.201" y="91817" v="820385" />
      <Spectrum type="MFE" cpdAlgo="FindByMolecularFeature">
        <MSDetails p="+" />
        <Device type="TimeOfFlight" />
        <MSPeaks>
          <p rt="15.200" x="404.2773" y="91816.50" v="620286" z="1" s="M+H" />
          <p rt="15.203" x="405.2807" y="22333.35" v="154406" z="1" s="M+H+1" />
          <p rt="15.195" x="406.2856" y="4538.26" v="45692" z="1" s="M+H+2" />
        </MSPeaks>
      </Spectrum>
    </Compound>
    <Compound algo="FindByMolecularFeature">
      <Location m="276.2096" rt="15.220" y="1011669" v="12610999" />
      <Spectrum type="MFE" cpdAlgo="FindByMolecularFeature">
        <MSDetails p="+" />
        <Device type="TimeOfFlight" />
        <MSPeaks>
          <p rt="15.220" x="277.2169" y="1011669.13" v="10221820" z="1" s="M+H" />
          <p rt="15.220" x="278.2198" y="207358.86" v="2095134" z="1" s="M+H+1" />
          <p rt="15.227" x="553.4247" y="11509.50" v="93227" z="1" s="2M+H" />
          <p rt="15.235" x="554.4281" y="4534.66" v="46588" z="1" s="2M+H+1" />
          <p rt="15.219" x="555.4321" y="1180.31" v="7207" z="1" s="2M+H+2" />
        </MSPeaks>
      </Spectrum>
    </Compound>
    <Compound algo="FindByMolecularFeature">
      <Location m="338.2431" rt="15.236" y="86030" v="838033" />
      <Spectrum type="MFE" cpdAlgo="FindByMolecularFeature">
        <MSDetails p="+" />
        <Device type="TimeOfFlight" />
        <MSPeaks>
          <p rt="15.236" x="339.2504" y="86030.41" v="656773" z="1" s="M+H" />
          <p rt="15.237" x="340.2543" y="16811.02" v="128938" z="1" s="M+H+1" />
          <p rt="15.229" x="341.2511" y="5123.98" v="52322" z="1" s="M+H+2" />
        </MSPeaks>
      </Spectrum>
    </Compound>
    <Compound algo="FindByMolecularFeature">
      <Location m="252.2453" rt="15.237" y="70998" v="640299" />
      <Spectrum type="MFE" cpdAlgo="FindByMolecularFeature">
        <MSDetails p="+" />
        <Device type="TimeOfFlight" />
        <MSPeaks>
          <p rt="15.237" x="253.2526" y="70998.39" v="527886" z="1" s="M+H" />
          <p rt="15.235" x="254.2558" y="13734.51" v="100871" z="1" s="M+H+1" />
          <p rt="15.233" x="255.2596" y="1718.86" v="11542" z="1" s="M+H+2" />
        </MSPeaks>
      </Spectrum>
    </Compound>
    <Compound algo="FindByMolecularFeature">
      <Location m="280.2405" rt="15.238" y="388140" v="3672104" />
      <Spectrum type="MFE" cpdAlgo="FindByMolecularFeature">
        <MSDetails p="+" />
        <Device type="TimeOfFlight" />
        <MSPeaks>
          <p rt="15.247" x="141.1269" y="8398.58" v="52419" z="2" s="M+2H" />
          <p rt="15.238" x="281.2478" y="388140.06" v="2926118" z="1" s="M+H" />
          <p rt="15.237" x="282.2508" y="75175.23" v="580181" z="1" s="M+H+1" />
          <p rt="15.224" x="283.2588" y="11469.17" v="104006" z="1" s="M+H+2" />
          <p rt="15.205" x="284.2645" y="846.72" v="9380" z="1" s="M+H+3" />
        </MSPeaks>
      </Spectrum>
    </Compound>
    <Compound algo="FindByMolecularFeature">
      <Location m="298.2506" rt="15.239" y="94056" v="882711" />
      <Spectrum type="MFE" cpdAlgo="FindByMolecularFeature">
        <MSDetails p="+" />
        <Device type="TimeOfFlight" />
        <MSPeaks>
          <p rt="15.239" x="299.2579" y="94056.40" v="723499" z="1" s="M+H" />
          <p rt="15.238" x="300.2614" y="18483.08" v="139338" z="1" s="M+H+1" />
          <p rt="15.228" x="301.2641" y="2722.14" v="19874" z="1" s="M+H+2" />
        </MSPeaks>
      </Spectrum>
    </Compound>
    <Compound algo="FindByMolecularFeature">
      <Location m="262.2295" rt="15.242" y="94837" v="946832" />
      <Spectrum type="MFE" cpdAlgo="FindByMolecularFeature">
        <MSDetails p="+" />
        <Device type="TimeOfFlight" />
        <MSPeaks>
          <p rt="15.241" x="263.2368" y="94837.31" v="761471" z="1" s="M+H" />
          <p rt="15.245" x="264.2400" y="19657.63" v="162450" z="1" s="M+H+1" />
          <p rt="15.251" x="265.2447" y="3088.77" v="22911" z="1" s="M+H+2" />
        </MSPeaks>
      </Spectrum>
    </Compound>
    <Compound algo="FindByMolecularFeature">
      <Location m="355.2727" rt="15.244" y="127938" v="1335173" />
      <Spectrum type="MFE" cpdAlgo="FindByMolecularFeature">
        <MSDetails p="+" />
        <Device type="TimeOfFlight" />
        <MSPeaks>
          <p rt="15.245" x="356.2800" y="127937.56" v="1047000" z="1" s="M+H" />
          <p rt="15.244" x="357.2830" y="30295.72" v="243908" z="1" s="M+H+1" />
          <p rt="15.244" x="358.2855" y="4633.04" v="44265" z="1" s="M+H+2" />
        </MSPeaks>
      </Spectrum>
    </Compound>
    <Compound algo="FindByMolecularFeature">
      <Location m="278.2248" rt="15.245" y="414728" v="3864316" />
      <Spectrum type="MFE" cpdAlgo="FindByMolecularFeature">
        <MSDetails p="+" />
        <Device type="TimeOfFlight" />
        <MSPeaks>
          <p rt="15.245" x="279.2320" y="414727.53" v="3078959" z="1" s="M+H" />
          <p rt="15.248" x="280.2353" y="101604.34" v="785357" z="1" s="M+H+1" />
        </MSPeaks>
      </Spectrum>
    </Compound>
    <Compound algo="FindByMolecularFeature">
      <Location m="314.2458" rt="15.246" y="121970" v="1062334" />
      <Spectrum type="MFE" cpdAlgo="FindByMolecularFeature">
        <MSDetails p="+" />
        <Device type="TimeOfFlight" />
        <MSPeaks>
          <p rt="15.245" x="315.2531" y="121969.88" v="884007" z="1" s="M+H" />
          <p rt="15.247" x="316.2563" y="24258.65" v="178327" z="1" s="M+H+1" />
        </MSPeaks>
      </Spectrum>
    </Compound>
    <Compound algo="FindByMolecularFeature">
      <Location m="336.2282" rt="15.246" y="395646" v="3740791" />
      <Spectrum type="MFE" cpdAlgo="FindByMolecularFeature">
        <MSDetails p="+" />
        <Device type="TimeOfFlight" />
        <MSPeaks>
          <p rt="15.245" x="169.1221" y="27343.32" v="191396" z="2" s="M+2H" />
          <p rt="15.247" x="337.2354" y="395645.97" v="2965215" z="1" s="M+H" />
          <p rt="15.245" x="338.2385" y="77822.48" v="584180" z="1" s="M+H+1" />
        </MSPeaks>
      </Spectrum>
    </Compound>
    <Compound algo="FindByMolecularFeature">
      <Location m="258.1982" rt="15.247" y="91867" v="982628" />
      <Spectrum type="MFE" cpdAlgo="FindByMolecularFeature">
        <MSDetails p="+" />
        <Device type="TimeOfFlight" />
        <MSPeaks>
          <p rt="15.247" x="259.2055" y="91866.63" v="829061" z="1" s="M+H" />
          <p rt="15.249" x="260.2089" y="17056.79" v="153567" z="1" s="M+H+1" />
        </MSPeaks>
      </Spectrum>
    </Compound>
    <Compound algo="FindByMolecularFeature">
      <Location m="296.2355" rt="15.248" y="333682" v="3078624" />
      <Spectrum type="MFE" cpdAlgo="FindByMolecularFeature">
        <MSDetails p="+" />
        <Device type="TimeOfFlight" />
        <MSPeaks>
          <p rt="15.248" x="297.2428" y="333682.09" v="2582364" z="1" s="M+H" />
          <p rt="15.247" x="298.2457" y="64517.07" v="496260" z="1" s="M+H+1" />
        </MSPeaks>
      </Spectrum>
    </Compound>
    <Compound algo="FindByMolecularFeature">
      <Location m="390.2387" rt="15.250" y="420185" v="4218323" />
      <Spectrum type="MFE" cpdAlgo="FindByMolecularFeature">
        <MSDetails p="+" />
        <Device type="TimeOfFlight" />
        <MSPeaks>
          <p rt="15.253" x="391.2460" y="420184.63" v="3280686" z="1" s="M+H" />
          <p rt="15.253" x="392.2491" y="92805.98" v="726718" z="1" s="M+H+1" />
          <p rt="15.199" x="393.2597" y="20049.31" v="178930" z="1" s="M+H+2" />
          <p rt="15.212" x="394.2623" y="4167.16" v="31990" z="1" s="M+H+3" />
        </MSPeaks>
      </Spectrum>
    </Compound>
    <Compound algo="FindByMolecularFeature">
      <Location m="368.2565" rt="15.250" y="196448" v="1878487" />
      <Spectrum type="MFE" cpdAlgo="FindByMolecularFeature">
        <MSDetails p="+" />
        <Device type="TimeOfFlight" />
        <MSPeaks>
          <p rt="15.251" x="369.2638" y="196448.19" v="1462695" z="1" s="M+H" />
          <p rt="15.250" x="370.2671" y="46317.97" v="345658" z="1" s="M+H+1" />
          <p rt="15.244" x="371.2707" y="6637.55" v="49383" z="1" s="M+H+2" />
          <p rt="15.210" x="372.2749" y="1873.55" v="20752" z="1" s="M+H+3" />
        </MSPeaks>
      </Spectrum>
    </Compound>
    <Compound algo="FindByMolecularFeature">
      <Location m="350.2464" rt="15.251" y="1362646" v="12105827" />
      <Spectrum type="MFE" cpdAlgo="FindByMolecularFeature">
        <MSDetails p="+" />
        <Device type="TimeOfFlight" />
        <MSPeaks>
          <p rt="15.251" x="351.2537" y="1362646.13" v="9856168" z="1" s="M+H" />
          <p rt="15.252" x="352.2568" y="310679.09" v="2249659" z="1" s="M+H+1" />
        </MSPeaks>
      </Spectrum>
    </Compound>
    <Compound algo="FindByMolecularFeature">
      <Location m="385.2829" rt="15.253" y="74072" v="751141" />
      <Spectrum type="MFE" cpdAlgo="FindByMolecularFeature">
        <MSDetails p="+" />
        <Device type="TimeOfFlight" />
        <MSPeaks>
          <p rt="15.253" x="386.2901" y="74071.96" v="569713" z="1" s="M+H" />
          <p rt="15.253" x="387.2931" y="18849.51" v="145613" z="1" s="M+H+1" />
          <p rt="15.250" x="388.2947" y="4266.20" v="35815" z="1" s="M+H+2" />
        </MSPeaks>
      </Spectrum>
    </Compound>
    <Compound algo="FindByMolecularFeature">
      <Location m="292.2043" rt="15.391" y="639221" v="6345043" />
      <Spectrum type="MFE" cpdAlgo="FindByMolecularFeature">
        <MSDetails p="+" />
        <Device type="TimeOfFlight" />
        <MSPeaks>
          <p rt="15.391" x="293.2116" y="639221.00" v="5311188" z="1" s="M+H" />
          <p rt="15.390" x="294.2148" y="124894.60" v="1033856" z="1" s="M+H+1" />
        </MSPeaks>
      </Spectrum>
    </Compound>
    <Compound algo="FindByMolecularFeature">
      <Location m="276.2093" rt="15.428" y="454926" v="4778967" />
      <Spectrum type="MFE" cpdAlgo="FindByMolecularFeature">
        <MSDetails p="+" />
        <Device type="TimeOfFlight" />
        <MSPeaks>
          <p rt="15.428" x="277.2165" y="454925.84" v="3913540" z="1" s="M+H" />
          <p rt="15.425" x="278.2197" y="96683.07" v="827405" z="1" s="M+H+1" />
          <p rt="15.420" x="553.4246" y="2982.61" v="19011" z="1" s="2M+H" />
        </MSPeaks>
      </Spectrum>
    </Compound>
    <Compound algo="FindByMolecularFeature">
      <Location m="294.2193" rt="15.448" y="124584" v="1089712" />
      <Spectrum type="MFE" cpdAlgo="FindByMolecularFeature">
        <MSDetails p="+" />
        <Device type="TimeOfFlight" />
        <MSPeaks>
          <p rt="15.447" x="295.2266" y="124584.32" v="907462" z="1" s="M+H" />
          <p rt="15.452" x="296.2301" y="25189.74" v="182250" z="1" s="M+H+1" />
        </MSPeaks>
      </Spectrum>
    </Compound>
    <Compound algo="FindByMolecularFeature">
      <Location m="350.2460" rt="15.503" y="222597" v="1988113" />
      <Spectrum type="MFE" cpdAlgo="FindByMolecularFeature">
        <MSDetails p="+" />
        <Device type="TimeOfFlight" />
        <MSPeaks>
          <p rt="15.497" x="351.2532" y="222596.63" v="1416957" z="1" s="M+H" />
          <p rt="15.524" x="352.2558" y="57594.96" v="571156" z="1" s="M+H+1" />
        </MSPeaks>
      </Spectrum>
    </Compound>
    <Compound algo="FindByMolecularFeature">
      <Location m="390.2383" rt="15.508" y="75738" v="715432" />
      <Spectrum type="MFE" cpdAlgo="FindByMolecularFeature">
        <MSDetails p="+" />
        <Device type="TimeOfFlight" />
        <MSPeaks>
          <p rt="15.508" x="391.2456" y="75738.05" v="584056" z="1" s="M+H" />
          <p rt="15.508" x="392.2489" y="17036.31" v="131376" z="1" s="M+H+1" />
        </MSPeaks>
      </Spectrum>
    </Compound>
    <Compound algo="FindByMolecularFeature">
      <Location m="190.0993" rt="15.509" y="63446" v="551221" />
      <Spectrum type="MFE" cpdAlgo="FindByMolecularFeature">
        <MSDetails p="+" />
        <Device type="TimeOfFlight" />
        <MSPeaks>
          <p rt="15.510" x="191.1066" y="63445.78" v="497325" z="1" s="M+H" />
          <p rt="15.509" x="192.1097" y="7060.90" v="53897" z="1" s="M+H+1" />
        </MSPeaks>
      </Spectrum>
    </Compound>
    <Compound algo="FindByMolecularFeature">
      <Location m="357.1947" rt="15.510" y="531077" v="5474493" />
      <Spectrum type="MFE" cpdAlgo="FindByMolecularFeature">
        <MSDetails p="+" />
        <Device type="TimeOfFlight" />
        <MSPeaks>
          <p rt="15.510" x="358.2019" y="531077.19" v="4333231" z="1" s="M+H" />
          <p rt="15.509" x="359.2048" y="123455.40" v="1002350" z="1" s="M+H+1" />
          <p rt="15.510" x="360.2075" y="16990.44" v="138912" z="1" s="M+H+2" />
        </MSPeaks>
      </Spectrum>
    </Compound>
    <Compound algo="FindByMolecularFeature">
      <Location m="381.1940" rt="15.510" y="58593" v="574302" />
      <Spectrum type="MFE" cpdAlgo="FindByMolecularFeature">
        <MSDetails p="+" />
        <Device type="TimeOfFlight" />
        <MSPeaks>
          <p rt="15.510" x="382.2013" y="58592.83" v="439913" z="1" s="M+H" />
          <p rt="15.509" x="383.2049" y="15213.00" v="116026" z="1" s="M+H+1" />
          <p rt="15.513" x="384.2075" y="2642.78" v="18363" z="1" s="M+H+2" />
        </MSPeaks>
      </Spectrum>
    </Compound>
    <Compound algo="FindByMolecularFeature">
      <Location m="381.2883" rt="15.514" y="244220" v="2365835" />
      <Spectrum type="MFE" cpdAlgo="FindByMolecularFeature">
        <MSDetails p="+" />
        <Device type="TimeOfFlight" />
        <MSPeaks>
          <p rt="15.515" x="382.2956" y="244220.31" v="1854730" z="1" s="M+H" />
          <p rt="15.512" x="383.2987" y="56316.59" v="424909" z="1" s="M+H+1" />
          <p rt="15.516" x="384.3018" y="9623.06" v="73353" z="1" s="M+H+2" />
          <p rt="15.519" x="385.3046" y="1593.33" v="12842" z="1" s="M+H+3" />
        </MSPeaks>
      </Spectrum>
    </Compound>
    <Compound algo="FindByMolecularFeature">
      <Location m="403.2702" rt="15.519" y="55121" v="543714" />
      <Spectrum type="MFE" cpdAlgo="FindByMolecularFeature">
        <MSDetails p="+" />
        <Device type="TimeOfFlight" />
        <MSPeaks>
          <p rt="15.520" x="404.2775" y="55120.98" v="420377" z="1" s="M+H" />
          <p rt="15.519" x="405.2812" y="13006.67" v="100721" z="1" s="M+H+1" />
          <p rt="15.510" x="406.2864" y="2907.54" v="22616" z="1" s="M+H+2" />
        </MSPeaks>
      </Spectrum>
    </Compound>
    <Compound algo="FindByMolecularFeature">
      <Location m="283.3240" rt="15.537" y="153579" v="2468081" />
      <Spectrum type="MFE" cpdAlgo="FindByMolecularFeature">
        <MSDetails p="+" />
        <Device type="TimeOfFlight" />
        <MSPeaks>
          <p rt="15.537" x="284.3313" y="153579.17" v="2036001" z="1" s="M+H" />
          <p rt="15.539" x="285.3344" y="32347.46" v="393767" z="1" s="M+H+1" />
          <p rt="15.549" x="286.3372" y="3594.58" v="38312" z="1" s="M+H+2" />
        </MSPeaks>
      </Spectrum>
    </Compound>
    <Compound algo="FindByMolecularFeature">
      <Location m="314.2458" rt="15.548" y="122135" v="1238610" />
      <Spectrum type="MFE" cpdAlgo="FindByMolecularFeature">
        <MSDetails p="+" />
        <Device type="TimeOfFlight" />
        <MSPeaks>
          <p rt="15.548" x="315.2531" y="122134.66" v="1026263" z="1" s="M+H" />
          <p rt="15.549" x="316.2563" y="23571.95" v="201194" z="1" s="M+H+1" />
          <p rt="15.535" x="317.2592" y="3375.13" v="11153" z="1" s="M+H+2" />
        </MSPeaks>
      </Spectrum>
    </Compound>
    <Compound algo="FindByMolecularFeature">
      <Location m="336.2278" rt="15.560" y="110806" v="1122411" />
      <Spectrum type="MFE" cpdAlgo="FindByMolecularFeature">
        <MSDetails p="+" />
        <Device type="TimeOfFlight" />
        <MSPeaks>
          <p rt="15.560" x="337.2351" y="110806.03" v="923978" z="1" s="M+H" />
          <p rt="15.562" x="338.2385" y="22974.80" v="198433" z="1" s="M+H+1" />
        </MSPeaks>
      </Spectrum>
    </Compound>
    <Compound algo="FindByMolecularFeature">
      <Location m="296.2353" rt="15.580" y="134755" v="1905316" />
      <Spectrum type="MFE" cpdAlgo="FindByMolecularFeature">
        <MSDetails p="+" />
        <Device type="TimeOfFlight" />
        <MSPeaks>
          <p rt="15.579" x="297.2425" y="134754.89" v="1581855" z="1" s="M+H" />
          <p rt="15.582" x="298.2457" y="25957.00" v="300563" z="1" s="M+H+1" />
          <p rt="15.603" x="299.2494" y="3054.74" v="22899" z="1" s="M+H+2" />
        </MSPeaks>
      </Spectrum>
    </Compound>
    <Compound algo="FindByMolecularFeature">
      <Location m="279.2557" rt="15.602" y="77809" v="929464" />
      <Spectrum type="MFE" cpdAlgo="FindByMolecularFeature">
        <MSDetails p="+" />
        <Device type="TimeOfFlight" />
        <MSPeaks>
          <p rt="15.600" x="280.2630" y="77808.89" v="876013" z="1" s="M+H" />
          <p rt="15.622" x="281.2620" y="7655.40" v="53451" z="1" s="M+H+1" />
        </MSPeaks>
      </Spectrum>
    </Compound>
    <Compound algo="FindByMolecularFeature">
      <Location m="390.2384" rt="15.650" y="54192" v="350979" />
      <Spectrum type="MFE" cpdAlgo="FindByMolecularFeature">
        <MSDetails p="+" />
        <Device type="TimeOfFlight" />
        <MSPeaks>
          <p rt="15.650" x="391.2457" y="54192.36" v="287866" z="1" s="M+H" />
          <p rt="15.651" x="392.2488" y="11908.67" v="63113" z="1" s="M+H+1" />
        </MSPeaks>
      </Spectrum>
    </Compound>
    <Compound algo="FindByMolecularFeature">
      <Location m="307.2148" rt="15.663" y="67972" v="584294" />
      <Spectrum type="MFE" cpdAlgo="FindByMolecularFeature">
        <MSDetails p="+" />
        <Device type="TimeOfFlight" />
        <MSPeaks>
          <p rt="15.663" x="308.2221" y="67971.85" v="509476" z="1" s="M+H" />
          <p rt="15.658" x="309.2206" y="11092.04" v="74818" z="1" s="M+H+1" />
        </MSPeaks>
      </Spectrum>
    </Compound>
    <Compound algo="FindByMolecularFeature">
      <Location m="408.2490" rt="15.781" y="65810" v="491092" />
      <Spectrum type="MFE" cpdAlgo="FindByMolecularFeature">
        <MSDetails p="+" />
        <Device type="TimeOfFlight" />
        <MSPeaks>
          <p rt="15.782" x="409.2563" y="65809.84" v="385776" z="1" s="M+H" />
          <p rt="15.787" x="410.2598" y="14626.19" v="94473" z="1" s="M+H+1" />
          <p rt="15.755" x="411.2570" y="4879.16" v="10843" z="1" s="M+H+2" />
        </MSPeaks>
      </Spectrum>
    </Compound>
    <Compound algo="FindByMolecularFeature">
      <Location m="218.1671" rt="15.846" y="213182" v="1962467" />
      <Spectrum type="MFE" cpdAlgo="FindByMolecularFeature">
        <MSDetails p="+" />
        <Device type="TimeOfFlight" />
        <MSPeaks>
          <p rt="15.846" x="219.1744" y="213182.22" v="1661797" z="1" s="M+H" />
          <p rt="15.846" x="220.1775" y="35289.81" v="275987" z="1" s="M+H+1" />
          <p rt="15.849" x="221.1820" y="3317.56" v="24684" z="1" s="M+H+2" />
        </MSPeaks>
      </Spectrum>
    </Compound>
    <Compound algo="FindByMolecularFeature">
      <Location m="332.1964" rt="15.852" y="57592" v="500681" />
      <Spectrum type="MFE" cpdAlgo="FindByMolecularFeature">
        <MSDetails p="+" />
        <Device type="TimeOfFlight" />
        <MSPeaks>
          <p rt="15.852" x="333.2036" y="57592.46" v="415955" z="1" s="M+H" />
          <p rt="15.851" x="334.2072" y="11724.15" v="84726" z="1" s="M+H+1" />
        </MSPeaks>
      </Spectrum>
    </Compound>
    <Compound algo="FindByMolecularFeature">
      <Location m="314.1859" rt="15.855" y="60244" v="633878" />
      <Spectrum type="MFE" cpdAlgo="FindByMolecularFeature">
        <MSDetails p="+" />
        <Device type="TimeOfFlight" />
        <MSPeaks>
          <p rt="15.856" x="315.1932" y="60244.14" v="516238" z="1" s="M+H" />
          <p rt="15.857" x="316.1965" y="11877.44" v="104362" z="1" s="M+H+1" />
          <p rt="15.820" x="317.2073" y="1770.54" v="13277" z="1" s="M+H+2" />
        </MSPeaks>
      </Spectrum>
    </Compound>
    <Compound algo="FindByMolecularFeature">
      <Location m="274.1933" rt="15.870" y="207272" v="2359507" />
      <Spectrum type="MFE" cpdAlgo="FindByMolecularFeature">
        <MSDetails p="+" />
        <Device type="TimeOfFlight" />
        <MSPeaks>
          <p rt="15.869" x="275.2005" y="207271.70" v="1962985" z="1" s="M+H" />
          <p rt="15.871" x="276.2037" y="41544.04" v="396522" z="1" s="M+H+1" />
        </MSPeaks>
      </Spectrum>
    </Compound>
    <Compound algo="FindByMolecularFeature">
      <Location m="390.2384" rt="15.880" y="77102" v="729072" />
      <Spectrum type="MFE" cpdAlgo="FindByMolecularFeature">
        <MSDetails p="+" />
        <Device type="TimeOfFlight" />
        <MSPeaks>
          <p rt="15.880" x="391.2457" y="77101.66" v="586825" z="1" s="M+H" />
          <p rt="15.877" x="392.2493" y="17231.17" v="127286" z="1" s="M+H+1" />
          <p rt="15.884" x="393.2627" y="2164.41" v="14961" z="1" s="M+H+2" />
        </MSPeaks>
      </Spectrum>
    </Compound>
    <Compound algo="FindByMolecularFeature">
      <Location m="350.2459" rt="15.884" y="132342" v="1313391" />
      <Spectrum type="MFE" cpdAlgo="FindByMolecularFeature">
        <MSDetails p="+" />
        <Device type="TimeOfFlight" />
        <MSPeaks>
          <p rt="15.883" x="351.2532" y="132342.28" v="1058375" z="1" s="M+H" />
          <p rt="15.886" x="352.2565" y="33220.46" v="255016" z="1" s="M+H+1" />
        </MSPeaks>
      </Spectrum>
    </Compound>
    <Compound algo="FindByMolecularFeature">
      <Location m="250.1933" rt="15.891" y="67858" v="730148" />
      <Spectrum type="MFE" cpdAlgo="FindByMolecularFeature">
        <MSDetails p="+" />
        <Device type="TimeOfFlight" />
        <MSPeaks>
          <p rt="15.890" x="251.2006" y="67857.75" v="594705" z="1" s="M+H" />
          <p rt="15.890" x="252.2039" y="12823.34" v="112789" z="1" s="M+H+1" />
          <p rt="15.923" x="253.2101" y="2610.23" v="22654" z="1" s="M+H+2" />
        </MSPeaks>
      </Spectrum>
    </Compound>
    <Compound algo="FindByMolecularFeature">
      <Location m="308.1989" rt="15.913" y="139003" v="1092112" />
      <Spectrum type="MFE" cpdAlgo="FindByMolecularFeature">
        <MSDetails p="+" />
        <Device type="TimeOfFlight" />
        <MSPeaks>
          <p rt="15.914" x="309.2062" y="139002.69" v="896977" z="1" s="M+H" />
          <p rt="15.912" x="310.2096" y="29521.64" v="195135" z="1" s="M+H+1" />
        </MSPeaks>
      </Spectrum>
    </Compound>
    <Compound algo="FindByMolecularFeature">
      <Location m="330.1806" rt="15.915" y="59668" v="477565" />
      <Spectrum type="MFE" cpdAlgo="FindByMolecularFeature">
        <MSDetails p="+" />
        <Device type="TimeOfFlight" />
        <MSPeaks>
          <p rt="15.915" x="331.1879" y="59667.73" v="390131" z="1" s="M+H" />
          <p rt="15.916" x="332.1910" y="13253.45" v="87434" z="1" s="M+H+1" />
        </MSPeaks>
      </Spectrum>
    </Compound>
    <Compound algo="FindByMolecularFeature">
      <Location m="403.2934" rt="15.916" y="55594" v="586629" />
      <Spectrum type="MFE" cpdAlgo="FindByMolecularFeature">
        <MSDetails p="+" />
        <Device type="TimeOfFlight" />
        <MSPeaks>
          <p rt="15.916" x="404.3007" y="55593.79" v="452513" z="1" s="M+H" />
          <p rt="15.915" x="405.3039" y="14096.44" v="113503" z="1" s="M+H+1" />
          <p rt="15.919" x="406.3059" y="2379.79" v="20613" z="1" s="M+H+2" />
        </MSPeaks>
      </Spectrum>
    </Compound>
    <Compound algo="FindByMolecularFeature">
      <Location m="192.1150" rt="15.920" y="233841" v="2002576" />
      <Spectrum type="MFE" cpdAlgo="FindByMolecularFeature">
        <MSDetails p="+" />
        <Device type="TimeOfFlight" />
        <MSPeaks>
          <p rt="15.920" x="193.1223" y="233840.77" v="1721652" z="1" s="M+H" />
          <p rt="15.919" x="194.1247" y="30999.71" v="227347" z="1" s="M+H+1" />
          <p rt="15.953" x="195.1330" y="6839.94" v="53577" z="1" s="M+H+2" />
        </MSPeaks>
      </Spectrum>
    </Compound>
    <Compound algo="FindByMolecularFeature">
      <Location m="408.2490" rt="15.923" y="112843" v="1191300" />
      <Spectrum type="MFE" cpdAlgo="FindByMolecularFeature">
        <MSDetails p="+" />
        <Device type="TimeOfFlight" />
        <MSPeaks>
          <p rt="15.922" x="409.2563" y="112842.62" v="930132" z="1" s="M+H" />
          <p rt="15.920" x="410.2595" y="25060.64" v="190856" z="1" s="M+H+1" />
          <p rt="15.940" x="411.2585" y="8298.49" v="70311" z="1" s="M+H+2" />
        </MSPeaks>
      </Spectrum>
    </Compound>
    <Compound algo="FindByMolecularFeature">
      <Location m="310.2144" rt="15.995" y="64512" v="647029" />
      <Spectrum type="MFE" cpdAlgo="FindByMolecularFeature">
        <MSDetails p="+" />
        <Device type="TimeOfFlight" />
        <MSPeaks>
          <p rt="15.995" x="311.2217" y="64512.03" v="548122" z="1" s="M+H" />
          <p rt="15.994" x="312.2252" y="12537.80" v="98907" z="1" s="M+H+1" />
        </MSPeaks>
      </Spectrum>
    </Compound>
    <Compound algo="FindByMolecularFeature">
      <Location m="332.1964" rt="16.002" y="77986" v="737155" />
      <Spectrum type="MFE" cpdAlgo="FindByMolecularFeature">
        <MSDetails p="+" />
        <Device type="TimeOfFlight" />
        <MSPeaks>
          <p rt="16.002" x="333.2037" y="77985.72" v="611377" z="1" s="M+H" />
          <p rt="16.003" x="334.2070" y="16162.29" v="125778" z="1" s="M+H+1" />
        </MSPeaks>
      </Spectrum>
    </Compound>
    <Compound algo="FindByMolecularFeature">
      <Location m="308.1989" rt="16.088" y="137618" v="1458800" />
      <Spectrum type="MFE" cpdAlgo="FindByMolecularFeature">
        <MSDetails p="+" />
        <Device type="TimeOfFlight" />
        <MSPeaks>
          <p rt="16.090" x="155.1064" y="5092.59" v="30700" z="2" s="M+2H" />
          <p rt="16.089" x="309.2062" y="137618.22" v="1178557" z="1" s="M+H" />
          <p rt="16.086" x="310.2096" y="28843.89" v="249543" z="1" s="M+H+1" />
        </MSPeaks>
      </Spectrum>
    </Compound>
    <Compound algo="FindByMolecularFeature">
      <Location m="290.1883" rt="16.091" y="142458" v="1418657" />
      <Spectrum type="MFE" cpdAlgo="FindByMolecularFeature">
        <MSDetails p="+" />
        <Device type="TimeOfFlight" />
        <MSPeaks>
          <p rt="16.091" x="291.1955" y="142458.45" v="1172650" z="1" s="M+H" />
          <p rt="16.093" x="292.1988" y="28250.20" v="246007" z="1" s="M+H+1" />
        </MSPeaks>
      </Spectrum>
    </Compound>
    <Compound algo="FindByMolecularFeature">
      <Location m="314.1858" rt="16.107" y="66830" v="560523" />
      <Spectrum type="MFE" cpdAlgo="FindByMolecularFeature">
        <MSDetails p="+" />
        <Device type="TimeOfFlight" />
        <MSPeaks>
          <p rt="16.106" x="315.1931" y="66829.62" v="456439" z="1" s="M+H" />
          <p rt="16.110" x="316.1962" y="14502.30" v="104084" z="1" s="M+H+1" />
        </MSPeaks>
      </Spectrum>
    </Compound>
    <Compound algo="FindByMolecularFeature">
      <Location m="274.1934" rt="16.111" y="289204" v="2696175" />
      <Spectrum type="MFE" cpdAlgo="FindByMolecularFeature">
        <MSDetails p="+" />
        <Device type="TimeOfFlight" />
        <MSPeaks>
          <p rt="16.111" x="275.2007" y="289203.78" v="2268712" z="1" s="M+H" />
          <p rt="16.110" x="276.2038" y="55814.61" v="427463" z="1" s="M+H+1" />
        </MSPeaks>
      </Spectrum>
    </Compound>
    <Compound algo="FindByMolecularFeature">
      <Location m="390.2382" rt="16.204" y="55119" v="512682" />
      <Spectrum type="MFE" cpdAlgo="FindByMolecularFeature">
        <MSDetails p="+" />
        <Device type="TimeOfFlight" />
        <MSPeaks>
          <p rt="16.204" x="391.2455" y="55118.54" v="418551" z="1" s="M+H" />
          <p rt="16.205" x="392.2507" y="12725.21" v="94131" z="1" s="M+H+1" />
        </MSPeaks>
      </Spectrum>
    </Compound>
    <Compound algo="FindByMolecularFeature">
      <Location m="354.2774" rt="16.213" y="372272" v="4710511" />
      <Spectrum type="MFE" cpdAlgo="FindByMolecularFeature">
        <MSDetails p="+" />
        <Device type="TimeOfFlight" />
        <MSPeaks>
          <p rt="16.214" x="355.2847" y="372271.75" v="3518801" z="1" s="M+H" />
          <p rt="16.213" x="356.2877" y="81280.24" v="763390" z="1" s="M+H+1" />
          <p rt="16.215" x="357.2907" y="12754.56" v="128826" z="1" s="M+H+2" />
          <p rt="16.197" x="358.2937" y="2258.26" v="24682" z="1" s="M+H+3" />
          <p rt="16.210" x="709.5610" y="12498.22" v="84828" z="1" s="2M+H" />
          <p rt="16.209" x="710.5646" y="6433.97" v="43120" z="1" s="2M+H+1" />
          <p rt="16.215" x="711.5662" y="1691.44" v="9457" z="1" s="2M+H+2" />
        </MSPeaks>
      </Spectrum>
    </Compound>
    <Compound algo="FindByMolecularFeature">
      <Location m="262.2299" rt="16.217" y="458251" v="5159637" />
      <Spectrum type="MFE" cpdAlgo="FindByMolecularFeature">
        <MSDetails p="+" />
        <Device type="TimeOfFlight" />
        <MSPeaks>
          <p rt="16.217" x="263.2372" y="458251.09" v="4260897" z="1" s="M+H" />
          <p rt="16.216" x="264.2402" y="93427.92" v="898741" z="1" s="M+H+1" />
        </MSPeaks>
      </Spectrum>
    </Compound>
    <Compound algo="FindByMolecularFeature">
      <Location m="336.2668" rt="16.217" y="196276" v="2340118" />
      <Spectrum type="MFE" cpdAlgo="FindByMolecularFeature">
        <MSDetails p="+" />
        <Device type="TimeOfFlight" />
        <MSPeaks>
          <p rt="16.217" x="337.2741" y="196275.89" v="1836656" z="1" s="M+H" />
          <p rt="16.218" x="338.2772" y="46428.04" v="430562" z="1" s="M+H+1" />
          <p rt="16.215" x="339.2816" y="7837.21" v="72901" z="1" s="M+H+2" />
        </MSPeaks>
      </Spectrum>
    </Compound>
    <Compound algo="FindByMolecularFeature">
      <Location m="394.2703" rt="16.218" y="646133" v="8020021" />
      <Spectrum type="MFE" cpdAlgo="FindByMolecularFeature">
        <MSDetails p="+" />
        <Device type="TimeOfFlight" />
        <MSPeaks>
          <p rt="16.218" x="395.2776" y="646132.81" v="6341711" z="1" s="M+H" />
          <p rt="16.218" x="396.2804" y="142217.55" v="1408526" z="1" s="M+H+1" />
          <p rt="16.218" x="397.2834" y="22242.70" v="243306" z="1" s="M+H+2" />
          <p rt="16.225" x="398.2872" y="2739.55" v="26478" z="1" s="M+H+3" />
        </MSPeaks>
      </Spectrum>
    </Compound>
    <Compound algo="FindByMolecularFeature">
      <Location m="244.2191" rt="16.219" y="232144" v="2519609" />
      <Spectrum type="MFE" cpdAlgo="FindByMolecularFeature">
        <MSDetails p="+" />
        <Device type="TimeOfFlight" />
        <MSPeaks>
          <p rt="16.219" x="245.2264" y="232144.47" v="2120218" z="1" s="M+H" />
          <p rt="16.218" x="246.2295" y="43809.66" v="399392" z="1" s="M+H+1" />
        </MSPeaks>
      </Spectrum>
    </Compound>
    <Compound algo="FindByMolecularFeature">
      <Location m="225.2091" rt="16.254" y="59991" v="563483" />
      <Spectrum type="MFE" cpdAlgo="FindByMolecularFeature">
        <MSDetails p="+" />
        <Device type="TimeOfFlight" />
        <MSPeaks>
          <p rt="16.255" x="226.2164" y="59991.08" v="484957" z="1" s="M+H" />
          <p rt="16.248" x="227.2198" y="9686.19" v="78526" z="1" s="M+H+1" />
        </MSPeaks>
      </Spectrum>
    </Compound>
    <Compound algo="FindByMolecularFeature">
      <Location m="278.2250" rt="16.272" y="464455" v="4897620" />
      <Spectrum type="MFE" cpdAlgo="FindByMolecularFeature">
        <MSDetails p="+" />
        <Device type="TimeOfFlight" />
        <MSPeaks>
          <p rt="16.274" x="279.2323" y="464454.69" v="3512365" z="1" s="M+H" />
          <p rt="16.269" x="280.2352" y="114903.20" v="797981" z="1" s="M+H+1" />
          <p rt="16.241" x="281.2450" y="9210.38" v="79322" z="1" s="M+H+2" />
          <p rt="16.259" x="557.4563" y="30321.11" v="167776" z="1" s="2M+H" />
          <p rt="16.260" x="558.4597" y="12969.92" v="69776" z="1" s="2M+H+1" />
          <p rt="16.261" x="559.4632" y="3085.73" v="16424" z="1" s="2M+H+2" />
        </MSPeaks>
      </Spectrum>
    </Compound>
    <Compound algo="FindByMolecularFeature">
      <Location m="367.3451" rt="16.292" y="101237" v="936239" />
      <Spectrum type="MFE" cpdAlgo="FindByMolecularFeature">
        <MSDetails p="+" />
        <Device type="TimeOfFlight" />
        <MSPeaks>
          <p rt="16.292" x="368.3524" y="101236.84" v="728505" z="1" s="M+H" />
          <p rt="16.294" x="369.3557" y="25321.97" v="180924" z="1" s="M+H+1" />
          <p rt="16.298" x="370.3580" y="3832.49" v="25726" z="1" s="M+H+2" />
          <p rt="16.316" x="371.3580" y="161.53" v="1084" z="1" s="M+H+3" />
        </MSPeaks>
      </Spectrum>
    </Compound>
    <Compound algo="FindByMolecularFeature">
      <Location m="274.1932" rt="16.312" y="145186" v="1327423" />
      <Spectrum type="MFE" cpdAlgo="FindByMolecularFeature">
        <MSDetails p="+" />
        <Device type="TimeOfFlight" />
        <MSPeaks>
          <p rt="16.312" x="275.2005" y="145185.98" v="1103191" z="1" s="M+H" />
          <p rt="16.311" x="276.2037" y="28344.95" v="224232" z="1" s="M+H+1" />
        </MSPeaks>
      </Spectrum>
    </Compound>
    <Compound algo="FindByMolecularFeature">
      <Location m="325.3711" rt="16.346" y="190049" v="1445130" />
      <Spectrum type="MFE" cpdAlgo="FindByMolecularFeature">
        <MSDetails p="+" />
        <Device type="TimeOfFlight" />
        <MSPeaks>
          <p rt="16.346" x="326.3784" y="190048.61" v="1162885" z="1" s="M+H" />
          <p rt="16.348" x="327.3816" y="43535.59" v="253811" z="1" s="M+H+1" />
          <p rt="16.348" x="328.3845" y="4978.11" v="28435" z="1" s="M+H+2" />
        </MSPeaks>
      </Spectrum>
    </Compound>
    <Compound algo="FindByMolecularFeature">
      <Location m="318.2174" rt="16.450" y="75349" v="1160774" />
      <Spectrum type="MFE" cpdAlgo="FindByMolecularFeature">
        <MSDetails p="+" />
        <Device type="TimeOfFlight" />
        <MSPeaks>
          <p rt="16.449" x="319.2247" y="75348.53" v="971497" z="1" s="M+H" />
          <p rt="16.455" x="320.2282" y="15263.60" v="189277" z="1" s="M+H+1" />
        </MSPeaks>
      </Spectrum>
    </Compound>
    <Compound algo="FindByMolecularFeature">
      <Location m="260.2140" rt="16.467" y="73149" v="1208403" />
      <Spectrum type="MFE" cpdAlgo="FindByMolecularFeature">
        <MSDetails p="+" />
        <Device type="TimeOfFlight" />
        <MSPeaks>
          <p rt="16.468" x="261.2213" y="73148.68" v="1018124" z="1" s="M+H" />
          <p rt="16.459" x="262.2243" y="13466.22" v="190279" z="1" s="M+H+1" />
        </MSPeaks>
      </Spectrum>
    </Compound>
    <Compound algo="FindByMolecularFeature">
      <Location m="609.3607" rt="16.487" y="68193" v="904102" />
      <Spectrum type="MFE" cpdAlgo="FindByMolecularFeature">
        <MSDetails p="+" />
        <Device type="TimeOfFlight" />
        <MSPeaks>
          <p rt="16.487" x="610.3680" y="68192.66" v="555648" z="1" s="M+H" />
          <p rt="16.485" x="611.3719" y="33091.30" v="271708" z="1" s="M+H+1" />
          <p rt="16.491" x="612.3762" y="9344.77" v="76746" z="1" s="M+H+2" />
        </MSPeaks>
      </Spectrum>
    </Compound>
    <Compound algo="FindByMolecularFeature">
      <Location m="349.1467" rt="16.489" y="98410" v="1565566" />
      <Spectrum type="MFE" cpdAlgo="FindByMolecularFeature">
        <MSDetails p="+" />
        <Device type="TimeOfFlight" />
        <MSPeaks>
          <p rt="16.486" x="350.1540" y="98410.17" v="1165243" z="1" s="M+H" />
          <p rt="16.493" x="351.1578" y="26274.66" v="307797" z="1" s="M+H+1" />
          <p rt="16.537" x="352.1640" y="5441.74" v="59375" z="1" s="M+H+2" />
          <p rt="16.486" x="699.3055" y="1960.06" v="16576" z="1" s="2M+H" />
        </MSPeaks>
      </Spectrum>
    </Compound>
    <Compound algo="FindByMolecularFeature">
      <Location m="278.2250" rt="16.490" y="2304484" v="30209924" />
      <Spectrum type="MFE" cpdAlgo="FindByMolecularFeature">
        <MSDetails p="+" />
        <Device type="TimeOfFlight" />
        <MSPeaks>
          <p rt="16.490" x="279.2323" y="2304483.75" v="21599618" z="1" sat="true" s="M+H" />
          <p rt="16.490" x="280.2356" y="483142.16" v="4657294" z="1" s="M+H+1" />
          <p rt="16.507" x="281.2416" y="65969.83" v="635675" z="1" s="M+H+2" />
          <p rt="16.584" x="282.2490" y="3602.26" v="34823" z="1" s="M+H+3" />
          <p rt="16.488" x="557.4567" y="160407.14" v="1094982" z="1" s="2M+H" />
          <p rt="16.489" x="558.4599" y="63793.00" v="438452" z="1" s="2M+H+1" />
          <p rt="16.486" x="559.4631" y="13595.45" v="92696" z="1" s="2M+H+2" />
          <p rt="16.487" x="560.4661" y="2271.83" v="15126" z="1" s="2M+H+3" />
        </MSPeaks>
      </Spectrum>
    </Compound>
    <Compound algo="FindByMolecularFeature">
      <Location m="332.1432" rt="16.492" y="78853" v="2107459" />
      <Spectrum type="MFE" cpdAlgo="FindByMolecularFeature">
        <MSDetails p="+" />
        <Device type="TimeOfFlight" />
        <MSPeaks>
          <p rt="16.491" x="333.1505" y="41425.02" v="457495" z="1" s="M+H" />
          <p rt="16.492" x="334.1549" y="10482.67" v="113728" z="1" s="M+H+1" />
          <p rt="16.493" x="335.1517" y="78853.47" v="857728" z="1" s="M+H+2" />
          <p rt="16.491" x="336.1548" y="16312.78" v="177565" z="1" s="M+H+3" />
          <p rt="16.492" x="337.1476" y="32297.84" v="354847" z="1" s="M+H+4" />
          <p rt="16.488" x="338.1505" y="8125.01" v="88505" z="1" s="M+H+5" />
          <p rt="16.496" x="339.1470" y="5351.76" v="57591" z="1" s="M+H+6" />
        </MSPeaks>
      </Spectrum>
    </Compound>
    <Compound algo="FindByMolecularFeature">
      <Location m="471.2445" rt="16.576" y="70661" v="723234" />
      <Spectrum type="MFE" cpdAlgo="FindByMolecularFeature">
        <MSDetails p="+" />
        <Device type="TimeOfFlight" />
        <MSPeaks>
          <p rt="16.576" x="472.2518" y="70660.60" v="510082" z="1" s="M+H" />
          <p rt="16.575" x="473.2552" y="21638.21" v="156032" z="1" s="M+H+1" />
          <p rt="16.576" x="474.2552" y="6431.62" v="45718" z="1" s="M+H+2" />
          <p rt="16.573" x="475.2578" y="1622.98" v="11402" z="1" s="M+H+3" />
        </MSPeaks>
      </Spectrum>
    </Compound>
    <Compound algo="FindByMolecularFeature">
      <Location m="370.2720" rt="16.601" y="68182" v="774288" />
      <Spectrum type="MFE" cpdAlgo="FindByMolecularFeature">
        <MSDetails p="+" />
        <Device type="TimeOfFlight" />
        <MSPeaks>
          <p rt="16.602" x="371.2793" y="68181.55" v="614315" z="1" s="M+H" />
          <p rt="16.604" x="372.2829" y="14616.27" v="127049" z="1" s="M+H+1" />
          <p rt="16.605" x="373.2849" y="3433.13" v="27681" z="1" s="M+H+2" />
          <p rt="16.512" x="374.2889" y="316.34" v="5243" z="1" s="M+H+3" />
        </MSPeaks>
      </Spectrum>
    </Compound>
    <Compound algo="FindByMolecularFeature">
      <Location m="392.2542" rt="16.609" y="177179" v="2233137" />
      <Spectrum type="MFE" cpdAlgo="FindByMolecularFeature">
        <MSDetails p="+" />
        <Device type="TimeOfFlight" />
        <MSPeaks>
          <p rt="16.609" x="393.2615" y="177179.11" v="1829671" z="1" s="M+H" />
          <p rt="16.606" x="394.2647" y="38783.78" v="403466" z="1" s="M+H+1" />
        </MSPeaks>
      </Spectrum>
    </Compound>
    <Compound algo="FindByMolecularFeature">
      <Location m="352.2621" rt="16.624" y="660827" v="7080746" />
      <Spectrum type="MFE" cpdAlgo="FindByMolecularFeature">
        <MSDetails p="+" />
        <Device type="TimeOfFlight" />
        <MSPeaks>
          <p rt="16.625" x="353.2694" y="660827.13" v="5836986" z="1" s="M+H" />
          <p rt="16.622" x="354.2722" y="131560.42" v="1243760" z="1" s="M+H+1" />
        </MSPeaks>
      </Spectrum>
    </Compound>
    <Compound algo="FindByMolecularFeature">
      <Location m="521.3483" rt="16.661" y="107701" v="1155411" />
      <Spectrum type="MFE" cpdAlgo="FindByMolecularFeature">
        <MSDetails p="+" />
        <Device type="TimeOfFlight" />
        <MSPeaks>
          <p rt="16.661" x="522.3556" y="107701.24" v="873021" z="1" s="M+H" />
          <p rt="16.657" x="523.3593" y="30560.00" v="228727" z="1" s="M+H+1" />
          <p rt="16.657" x="524.3633" y="6790.76" v="50510" z="1" s="M+H+2" />
          <p rt="16.789" x="525.3647" y="428.12" v="3153" z="1" s="M+H+3" />
        </MSPeaks>
      </Spectrum>
    </Compound>
    <Compound algo="FindByMolecularFeature">
      <Location m="284.2140" rt="16.782" y="60476" v="699326" />
      <Spectrum type="MFE" cpdAlgo="FindByMolecularFeature">
        <MSDetails p="+" />
        <Device type="TimeOfFlight" />
        <MSPeaks>
          <p rt="16.782" x="285.2213" y="60476.01" v="569135" z="1" s="M+H" />
          <p rt="16.783" x="286.2250" y="13785.06" v="130191" z="1" s="M+H+1" />
        </MSPeaks>
      </Spectrum>
    </Compound>
    <Compound algo="FindByMolecularFeature">
      <Location m="329.2565" rt="16.814" y="51500" v="708743" />
      <Spectrum type="MFE" cpdAlgo="FindByMolecularFeature">
        <MSDetails p="+" />
        <Device type="TimeOfFlight" />
        <MSPeaks>
          <p rt="16.814" x="330.2637" y="51500.48" v="580945" z="1" s="M+H" />
          <p rt="16.815" x="331.2671" y="10360.28" v="115689" z="1" s="M+H+1" />
          <p rt="16.818" x="332.2720" y="1076.95" v="12110" z="1" s="M+H+2" />
        </MSPeaks>
      </Spectrum>
    </Compound>
    <Compound algo="FindByMolecularFeature">
      <Location m="471.2444" rt="16.843" y="101630" v="1147062" />
      <Spectrum type="MFE" cpdAlgo="FindByMolecularFeature">
        <MSDetails p="+" />
        <Device type="TimeOfFlight" />
        <MSPeaks>
          <p rt="16.843" x="472.2517" y="101630.05" v="808896" z="1" s="M+H" />
          <p rt="16.844" x="473.2551" y="31948.95" v="254166" z="1" s="M+H+1" />
          <p rt="16.838" x="474.2545" y="8314.35" v="65634" z="1" s="M+H+2" />
          <p rt="16.855" x="475.2565" y="2250.48" v="18367" z="1" s="M+H+3" />
        </MSPeaks>
      </Spectrum>
    </Compound>
    <Compound algo="FindByMolecularFeature">
      <Location m="294.2202" rt="16.854" y="1014902" v="9411150" />
      <Spectrum type="MFE" cpdAlgo="FindByMolecularFeature">
        <MSDetails p="+" />
        <Device type="TimeOfFlight" />
        <MSPeaks>
          <p rt="16.854" x="295.2275" y="1014902.19" v="7382674" z="1" s="M+H" />
          <p rt="16.855" x="296.2305" y="196756.00" v="1442542" z="1" s="M+H+1" />
          <p rt="16.851" x="297.2372" y="19402.46" v="116606" z="1" s="M+H+2" />
          <p rt="16.837" x="298.2412" y="1100.49" v="6587" z="1" s="M+H+3" />
          <p rt="16.853" x="589.4462" y="25887.79" v="149954" z="1" s="2M+H" />
          <p rt="16.853" x="590.4501" y="11165.82" v="65221" z="1" s="2M+H+1" />
          <p rt="16.850" x="591.4515" y="2848.19" v="16196" z="1" s="2M+H+2" />
        </MSPeaks>
      </Spectrum>
    </Compound>
    <Compound algo="FindByMolecularFeature">
      <Location m="316.2009" rt="16.854" y="60915" v="529385" />
      <Spectrum type="MFE" cpdAlgo="FindByMolecularFeature">
        <MSDetails p="+" />
        <Device type="TimeOfFlight" />
        <MSPeaks>
          <p rt="16.855" x="317.2082" y="60914.75" v="450223" z="1" s="M+H" />
          <p rt="16.853" x="318.2112" y="10701.34" v="79162" z="1" s="M+H+1" />
        </MSPeaks>
      </Spectrum>
    </Compound>
    <Compound algo="FindByMolecularFeature">
      <Location m="570.4285" rt="16.856" y="58146" v="569895" />
      <Spectrum type="MFE" cpdAlgo="FindByMolecularFeature">
        <MSDetails p="+" />
        <Device type="TimeOfFlight" />
        <MSPeaks>
          <p rt="16.853" x="571.4357" y="58146.23" v="323545" z="1" s="M+H" />
          <p rt="16.853" x="572.4390" y="23428.96" v="135190" z="1" s="M+H+1" />
          <p rt="16.868" x="573.4494" y="14981.48" v="83591" z="1" s="M+H+2" />
          <p rt="16.871" x="574.4531" y="5053.80" v="27568" z="1" s="M+H+3" />
        </MSPeaks>
      </Spectrum>
    </Compound>
    <Compound algo="FindByMolecularFeature">
      <Location m="276.2094" rt="16.856" y="4225419" v="37397272" />
      <Spectrum type="MFE" cpdAlgo="FindByMolecularFeature">
        <MSDetails p="+" />
        <Device type="TimeOfFlight" />
        <MSPeaks>
          <p rt="16.856" x="277.2167" y="4225418.50" v="31185268" z="1" sat="true" s="M+H" />
          <p rt="16.855" x="278.2202" y="812298.06" v="6008058" z="1" s="M+H+1" />
          <p rt="16.855" x="553.4254" y="12905.70" v="71885" z="1" s="2M+H" />
          <p rt="16.852" x="554.4280" y="5453.58" v="30086" z="1" s="2M+H+1" />
        </MSPeaks>
      </Spectrum>
    </Compound>
    <Compound algo="FindByMolecularFeature">
      <Location m="641.3510" rt="16.856" y="148468" v="1658409" />
      <Spectrum type="MFE" cpdAlgo="FindByMolecularFeature">
        <MSDetails p="+" />
        <Device type="TimeOfFlight" />
        <MSPeaks>
          <p rt="16.855" x="642.3583" y="148468.31" v="979165" z="1" s="M+H" />
          <p rt="16.856" x="643.3624" y="78509.24" v="512426" z="1" s="M+H+1" />
          <p rt="16.860" x="644.3673" y="24820.22" v="166817" z="1" s="M+H+2" />
        </MSPeaks>
      </Spectrum>
    </Compound>
    <Compound algo="FindByMolecularFeature">
      <Location m="258.1985" rt="16.857" y="309117" v="2943390" />
      <Spectrum type="MFE" cpdAlgo="FindByMolecularFeature">
        <MSDetails p="+" />
        <Device type="TimeOfFlight" />
        <MSPeaks>
          <p rt="16.857" x="259.2057" y="309116.53" v="2433209" z="1" s="M+H" />
          <p rt="16.856" x="260.2089" y="56112.68" v="510180" z="1" s="M+H+1" />
        </MSPeaks>
      </Spectrum>
    </Compound>
    <Compound algo="FindByMolecularFeature">
      <Location m="120.0939" rt="16.859" y="97724" v="2227259" />
      <Spectrum type="MFE" cpdAlgo="FindByMolecularFeature">
        <MSDetails p="+" />
        <Device type="TimeOfFlight" />
        <MSPeaks>
          <p rt="16.865" x="121.1011" y="31201.42" v="260632" z="1" s="M+H" />
          <p rt="16.856" x="241.1951" y="97724.00" v="839567" z="1" s="2M+H" />
          <p rt="16.858" x="242.1984" y="18602.77" v="143747" z="1" s="2M+H+1" />
        </MSPeaks>
      </Spectrum>
    </Compound>
    <Compound algo="FindByMolecularFeature">
      <Location m="335.2463" rt="16.860" y="163005" v="1615078" />
      <Spectrum type="MFE" cpdAlgo="FindByMolecularFeature">
        <MSDetails p="+" />
        <Device type="TimeOfFlight" />
        <MSPeaks>
          <p rt="16.860" x="336.2535" y="163004.94" v="1324786" z="1" s="M+H" />
          <p rt="16.860" x="337.2575" y="32284.75" v="255205" z="1" s="M+H+1" />
          <p rt="16.857" x="338.2615" y="4494.12" v="35086" z="1" s="M+H+2" />
        </MSPeaks>
      </Spectrum>
    </Compound>
    <Compound algo="FindByMolecularFeature">
      <Location m="220.1826" rt="16.860" y="74098" v="666474" />
      <Spectrum type="MFE" cpdAlgo="FindByMolecularFeature">
        <MSDetails p="+" />
        <Device type="TimeOfFlight" />
        <MSPeaks>
          <p rt="16.859" x="221.1899" y="74098.05" v="576093" z="1" s="M+H" />
          <p rt="16.862" x="222.1931" y="11756.63" v="90381" z="1" s="M+H+1" />
        </MSPeaks>
      </Spectrum>
    </Compound>
    <Compound algo="FindByMolecularFeature">
      <Location m="393.1366" rt="16.860" y="81119" v="904024" />
      <Spectrum type="MFE" cpdAlgo="FindByMolecularFeature">
        <MSDetails p="+" />
        <Device type="TimeOfFlight" />
        <MSPeaks>
          <p rt="16.860" x="394.1438" y="81118.70" v="717149" z="1" s="M+H" />
          <p rt="16.857" x="395.1469" y="18072.20" v="152074" z="1" s="M+H+1" />
          <p rt="16.876" x="396.1532" y="3597.35" v="34801" z="1" s="M+H+2" />
        </MSPeaks>
      </Spectrum>
    </Compound>
    <Compound algo="FindByMolecularFeature">
      <Location m="236.1777" rt="16.861" y="144241" v="1385070" />
      <Spectrum type="MFE" cpdAlgo="FindByMolecularFeature">
        <MSDetails p="+" />
        <Device type="TimeOfFlight" />
        <MSPeaks>
          <p rt="16.860" x="237.1850" y="144241.41" v="1156553" z="1" s="M+H" />
          <p rt="16.862" x="238.1884" y="25148.70" v="194699" z="1" s="M+H+1" />
          <p rt="16.853" x="239.1927" y="3989.29" v="31257" z="1" s="M+H+2" />
          <p rt="16.886" x="240.1933" y="266.72" v="2561" z="1" s="M+H+3" />
        </MSPeaks>
      </Spectrum>
    </Compound>
    <Compound algo="FindByMolecularFeature">
      <Location m="352.2621" rt="16.861" y="1785810" v="13311927" />
      <Spectrum type="MFE" cpdAlgo="FindByMolecularFeature">
        <MSDetails p="+" />
        <Device type="TimeOfFlight" />
        <MSPeaks>
          <p rt="16.861" x="353.2694" y="1785809.88" v="10797467" z="1" s="M+H" />
          <p rt="16.861" x="354.2725" y="372394.84" v="2238109" z="1" s="M+H+1" />
          <p rt="16.861" x="355.2755" y="45765.75" v="251053" z="1" s="M+H+2" />
          <p rt="16.861" x="356.2785" y="4611.76" v="25298" z="1" s="M+H+3" />
        </MSPeaks>
      </Spectrum>
    </Compound>
    <Compound algo="FindByMolecularFeature">
      <Location m="348.1386" rt="16.867" y="82169" v="2225176" />
      <Spectrum type="MFE" cpdAlgo="FindByMolecularFeature">
        <MSDetails p="+" />
        <Device type="TimeOfFlight" />
        <MSPeaks>
          <p rt="16.866" x="349.1459" y="62067.81" v="632939" z="1" s="M+H" />
          <p rt="16.872" x="350.1517" y="22019.74" v="210985" z="1" s="M+H+1" />
          <p rt="16.866" x="351.1471" y="82169.41" v="853506" z="1" s="M+H+2" />
          <p rt="16.867" x="352.1512" y="17842.87" v="202433" z="1" s="M+H+3" />
          <p rt="16.866" x="353.1433" y="31197.23" v="325313" z="1" s="M+H+4" />
        </MSPeaks>
      </Spectrum>
    </Compound>
    <Compound algo="FindByMolecularFeature">
      <Location m="278.2248" rt="16.889" y="617374" v="7731269" />
      <Spectrum type="MFE" cpdAlgo="FindByMolecularFeature">
        <MSDetails p="+" />
        <Device type="TimeOfFlight" />
        <MSPeaks>
          <p rt="16.889" x="279.2321" y="617374.13" v="6171955" z="1" s="M+H" />
          <p rt="16.891" x="280.2352" y="125932.97" v="1294609" z="1" s="M+H+1" />
          <p rt="16.875" x="557.4557" y="11196.54" v="74383" z="1" s="2M+H" />
          <p rt="16.873" x="558.4594" y="4983.59" v="38428" z="1" s="2M+H+1" />
          <p rt="16.889" x="559.4614" y="2670.73" v="19541" z="1" s="2M+H+2" />
        </MSPeaks>
      </Spectrum>
    </Compound>
    <Compound algo="FindByMolecularFeature">
      <Location m="260.2139" rt="16.917" y="57780" v="779037" />
      <Spectrum type="MFE" cpdAlgo="FindByMolecularFeature">
        <MSDetails p="+" />
        <Device type="TimeOfFlight" />
        <MSPeaks>
          <p rt="16.917" x="261.2211" y="57779.86" v="662691" z="1" s="M+H" />
          <p rt="16.920" x="262.2246" y="10292.90" v="116347" z="1" s="M+H+1" />
        </MSPeaks>
      </Spectrum>
    </Compound>
    <Compound algo="FindByMolecularFeature">
      <Location m="451.3149" rt="16.929" y="146548" v="1559508" />
      <Spectrum type="MFE" cpdAlgo="FindByMolecularFeature">
        <MSDetails p="+" />
        <Device type="TimeOfFlight" />
        <MSPeaks>
          <p rt="16.928" x="452.3222" y="146548.05" v="1177375" z="1" s="M+H" />
          <p rt="16.929" x="453.3254" y="35329.68" v="302330" z="1" s="M+H+1" />
          <p rt="16.930" x="454.3293" y="8495.92" v="79803" z="1" s="M+H+2" />
        </MSPeaks>
      </Spectrum>
    </Compound>
    <Compound algo="FindByMolecularFeature">
      <Location m="393.1381" rt="17.040" y="63027" v="560720" />
      <Spectrum type="MFE" cpdAlgo="FindByMolecularFeature">
        <MSDetails p="+" />
        <Device type="TimeOfFlight" />
        <MSPeaks>
          <p rt="17.042" x="394.1454" y="63026.56" v="437605" z="1" s="M+H" />
          <p rt="17.032" x="395.1487" y="14404.15" v="101539" z="1" s="M+H+1" />
          <p rt="17.040" x="396.1601" y="3596.90" v="21576" z="1" s="M+H+2" />
        </MSPeaks>
      </Spectrum>
    </Compound>
    <Compound algo="FindByMolecularFeature">
      <Location m="234.1620" rt="17.062" y="61345" v="615032" />
      <Spectrum type="MFE" cpdAlgo="FindByMolecularFeature">
        <MSDetails p="+" />
        <Device type="TimeOfFlight" />
        <MSPeaks>
          <p rt="17.062" x="235.1692" y="61345.05" v="535827" z="1" s="M+H" />
          <p rt="17.060" x="236.1725" y="9888.11" v="79206" z="1" s="M+H+1" />
        </MSPeaks>
      </Spectrum>
    </Compound>
    <Compound algo="FindByMolecularFeature">
      <Location m="178.1359" rt="17.064" y="487203" v="4750200" />
      <Spectrum type="MFE" cpdAlgo="FindByMolecularFeature">
        <MSDetails p="+" />
        <Device type="TimeOfFlight" />
        <MSPeaks>
          <p rt="17.064" x="179.1431" y="487203.28" v="4173636" z="1" s="M+H" />
          <p rt="17.062" x="180.1465" y="65227.48" v="543969" z="1" s="M+H+1" />
          <p rt="17.043" x="181.1519" y="5518.87" v="32595" z="1" s="M+H+2" />
        </MSPeaks>
      </Spectrum>
    </Compound>
    <Compound algo="FindByMolecularFeature">
      <Location m="276.2095" rt="17.065" y="2744641" v="34482296" />
      <Spectrum type="MFE" cpdAlgo="FindByMolecularFeature">
        <MSDetails p="+" />
        <Device type="TimeOfFlight" />
        <MSPeaks>
          <p rt="17.066" x="277.2167" y="2744640.50" v="29108066" z="1" sat="true" s="M+H" />
          <p rt="17.063" x="278.2202" y="519759.91" v="5374228" z="1" s="M+H+1" />
        </MSPeaks>
      </Spectrum>
    </Compound>
    <Compound algo="FindByMolecularFeature">
      <Location m="610.4209" rt="17.067" y="82590" v="986891" />
      <Spectrum type="MFE" cpdAlgo="FindByMolecularFeature">
        <MSDetails p="+" />
        <Device type="TimeOfFlight" />
        <MSPeaks>
          <p rt="17.068" x="611.4282" y="82589.55" v="667510" z="1" s="M+H" />
          <p rt="17.066" x="612.4313" y="30518.56" v="242559" z="1" s="M+H+1" />
          <p rt="17.062" x="613.4349" y="9330.51" v="76821" z="1" s="M+H+2" />
        </MSPeaks>
      </Spectrum>
    </Compound>
    <Compound algo="FindByMolecularFeature">
      <Location m="160.1251" rt="17.070" y="89847" v="1017741" />
      <Spectrum type="MFE" cpdAlgo="FindByMolecularFeature">
        <MSDetails p="+" />
        <Device type="TimeOfFlight" />
        <MSPeaks>
          <p rt="17.069" x="161.1324" y="89846.79" v="902936" z="1" s="M+H" />
          <p rt="17.074" x="162.1355" y="11232.71" v="114805" z="1" s="M+H+1" />
        </MSPeaks>
      </Spectrum>
    </Compound>
    <Compound algo="FindByMolecularFeature">
      <Location m="316.2020" rt="17.077" y="629743" v="7179042" />
      <Spectrum type="MFE" cpdAlgo="FindByMolecularFeature">
        <MSDetails p="+" />
        <Device type="TimeOfFlight" />
        <MSPeaks>
          <p rt="17.078" x="317.2093" y="629742.56" v="6061853" z="1" s="M+H" />
          <p rt="17.076" x="318.2122" y="116189.84" v="1117189" z="1" s="M+H+1" />
        </MSPeaks>
      </Spectrum>
    </Compound>
    <Compound algo="FindByMolecularFeature">
      <Location m="293.0714" rt="17.089" y="53708" v="536865" />
      <Spectrum type="MFE" cpdAlgo="FindByMolecularFeature">
        <MSDetails p="+" />
        <Device type="TimeOfFlight" />
        <MSPeaks>
          <p rt="17.088" x="294.0787" y="53707.70" v="442606" z="1" s="M+H" />
          <p rt="17.090" x="295.0826" y="10044.08" v="84346" z="1" s="M+H+1" />
          <p rt="17.095" x="296.0853" y="1565.99" v="9913" z="1" s="M+H+2" />
        </MSPeaks>
      </Spectrum>
    </Compound>
    <Compound algo="FindByMolecularFeature">
      <Location m="560.4806" rt="17.091" y="67366" v="617832" />
      <Spectrum type="MFE" cpdAlgo="FindByMolecularFeature">
        <MSDetails p="+" />
        <Device type="TimeOfFlight" />
        <MSPeaks>
          <p rt="17.090" x="561.4879" y="67366.39" v="414817" z="1" s="M+H" />
          <p rt="17.091" x="562.4911" y="26464.74" v="162924" z="1" s="M+H+1" />
          <p rt="17.096" x="563.4947" y="5658.99" v="34493" z="1" s="M+H+2" />
          <p rt="17.097" x="564.4972" y="918.31" v="5598" z="1" s="M+H+3" />
        </MSPeaks>
      </Spectrum>
    </Compound>
    <Compound algo="FindByMolecularFeature">
      <Location m="262.2296" rt="17.190" y="150267" v="1876888" />
      <Spectrum type="MFE" cpdAlgo="FindByMolecularFeature">
        <MSDetails p="+" />
        <Device type="TimeOfFlight" />
        <MSPeaks>
          <p rt="17.189" x="263.2368" y="150266.94" v="1511549" z="1" s="M+H" />
          <p rt="17.189" x="264.2401" y="30382.21" v="299071" z="1" s="M+H+1" />
          <p rt="17.211" x="265.2458" y="6536.15" v="55129" z="1" s="M+H+2" />
          <p rt="17.242" x="266.2511" y="1320.57" v="11139" z="1" s="M+H+3" />
        </MSPeaks>
      </Spectrum>
    </Compound>
    <Compound algo="FindByMolecularFeature">
      <Location m="280.2402" rt="17.191" y="124181" v="1673236" />
      <Spectrum type="MFE" cpdAlgo="FindByMolecularFeature">
        <MSDetails p="+" />
        <Device type="TimeOfFlight" />
        <MSPeaks>
          <p rt="17.192" x="281.2475" y="124181.15" v="1364280" z="1" s="M+H" />
          <p rt="17.188" x="282.2509" y="28012.24" v="308956" z="1" s="M+H+1" />
        </MSPeaks>
      </Spectrum>
    </Compound>
    <Compound algo="FindByMolecularFeature">
      <Location m="312.2302" rt="17.225" y="152312" v="1051747" />
      <Spectrum type="MFE" cpdAlgo="FindByMolecularFeature">
        <MSDetails p="+" />
        <Device type="TimeOfFlight" />
        <MSPeaks>
          <p rt="17.224" x="313.2375" y="152312.02" v="864432" z="1" s="M+H" />
          <p rt="17.228" x="314.2409" y="29613.31" v="159341" z="1" s="M+H+1" />
          <p rt="17.228" x="315.2450" y="5202.87" v="27974" z="1" s="M+H+2" />
        </MSPeaks>
      </Spectrum>
    </Compound>
    <Compound algo="FindByMolecularFeature">
      <Location m="334.2127" rt="17.226" y="802607" v="5281440" />
      <Spectrum type="MFE" cpdAlgo="FindByMolecularFeature">
        <MSDetails p="+" />
        <Device type="TimeOfFlight" />
        <MSPeaks>
          <p rt="17.225" x="335.2200" y="802607.38" v="4412624" z="1" s="M+H" />
          <p rt="17.226" x="336.2231" y="159195.14" v="868816" z="1" s="M+H+1" />
        </MSPeaks>
      </Spectrum>
    </Compound>
    <Compound algo="FindByMolecularFeature">
      <Location m="336.1746" rt="17.246" y="67673" v="712918" />
      <Spectrum type="MFE" cpdAlgo="FindByMolecularFeature">
        <MSDetails p="+" />
        <Device type="TimeOfFlight" />
        <MSPeaks>
          <p rt="17.245" x="337.1819" y="67673.13" v="586249" z="1" s="M+H" />
          <p rt="17.247" x="338.1853" y="14621.93" v="126669" z="1" s="M+H+1" />
        </MSPeaks>
      </Spectrum>
    </Compound>
    <Compound algo="FindByMolecularFeature">
      <Location m="321.2668" rt="17.291" y="81290" v="764835" />
      <Spectrum type="MFE" cpdAlgo="FindByMolecularFeature">
        <MSDetails p="+" />
        <Device type="TimeOfFlight" />
        <MSPeaks>
          <p rt="17.291" x="322.2741" y="81289.69" v="614580" z="1" s="M+H" />
          <p rt="17.289" x="323.2769" y="17913.00" v="128189" z="1" s="M+H+1" />
          <p rt="17.294" x="324.2796" y="2975.17" v="22066" z="1" s="M+H+2" />
        </MSPeaks>
      </Spectrum>
    </Compound>
    <Compound algo="FindByMolecularFeature">
      <Location m="392.2541" rt="17.304" y="90451" v="752098" />
      <Spectrum type="MFE" cpdAlgo="FindByMolecularFeature">
        <MSDetails p="+" />
        <Device type="TimeOfFlight" />
        <MSPeaks>
          <p rt="17.306" x="393.2613" y="90450.50" v="599626" z="1" s="M+H" />
          <p rt="17.301" x="394.2649" y="20448.58" v="129964" z="1" s="M+H+1" />
          <p rt="17.283" x="395.2769" y="3060.35" v="22508" z="1" s="M+H+2" />
        </MSPeaks>
      </Spectrum>
    </Compound>
    <Compound algo="FindByMolecularFeature">
      <Location m="352.2617" rt="17.311" y="185532" v="1935060" />
      <Spectrum type="MFE" cpdAlgo="FindByMolecularFeature">
        <MSDetails p="+" />
        <Device type="TimeOfFlight" />
        <MSPeaks>
          <p rt="17.307" x="353.2690" y="185532.13" v="1262340" z="1" s="M+H" />
          <p rt="17.322" x="354.2694" y="74512.21" v="613036" z="1" s="M+H+1" />
          <p rt="17.319" x="355.2728" y="8895.67" v="59684" z="1" s="M+H+2" />
        </MSPeaks>
      </Spectrum>
    </Compound>
    <Compound algo="FindByMolecularFeature">
      <Location m="610.4208" rt="17.361" y="60265" v="568619" />
      <Spectrum type="MFE" cpdAlgo="FindByMolecularFeature">
        <MSDetails p="+" />
        <Device type="TimeOfFlight" />
        <MSPeaks>
          <p rt="17.361" x="611.4281" y="60265.46" v="379981" z="1" s="M+H" />
          <p rt="17.360" x="612.4313" y="22606.94" v="143262" z="1" s="M+H+1" />
          <p rt="17.370" x="613.4319" y="6032.08" v="45375" z="1" s="M+H+2" />
        </MSPeaks>
      </Spectrum>
    </Compound>
    <Compound algo="FindByMolecularFeature">
      <Location m="393.1388" rt="17.362" y="56161" v="621112" />
      <Spectrum type="MFE" cpdAlgo="FindByMolecularFeature">
        <MSDetails p="+" />
        <Device type="TimeOfFlight" />
        <MSPeaks>
          <p rt="17.363" x="394.1461" y="56161.20" v="502683" z="1" s="M+H" />
          <p rt="17.361" x="395.1496" y="13143.79" v="118429" z="1" s="M+H+1" />
        </MSPeaks>
      </Spectrum>
    </Compound>
    <Compound algo="FindByMolecularFeature">
      <Location m="294.2200" rt="17.365" y="3407018" v="34004280" />
      <Spectrum type="MFE" cpdAlgo="FindByMolecularFeature">
        <MSDetails p="+" />
        <Device type="TimeOfFlight" />
        <MSPeaks>
          <p rt="17.365" x="295.2273" y="3407017.75" v="28304286" z="1" sat="true" s="M+H" />
          <p rt="17.365" x="296.2308" y="615125.06" v="5111752" z="1" s="M+H+1" />
          <p rt="17.364" x="297.2342" y="66593.82" v="550648" z="1" s="M+H+2" />
          <p rt="17.356" x="298.2381" y="4432.37" v="37592" z="1" s="M+H+3" />
        </MSPeaks>
      </Spectrum>
    </Compound>
    <Compound algo="FindByMolecularFeature">
      <Location m="248.2141" rt="17.367" y="276578" v="2707750" />
      <Spectrum type="MFE" cpdAlgo="FindByMolecularFeature">
        <MSDetails p="+" />
        <Device type="TimeOfFlight" />
        <MSPeaks>
          <p rt="17.367" x="249.2214" y="276578.03" v="2242415" z="1" s="M+H" />
          <p rt="17.368" x="250.2245" y="53380.51" v="442109" z="1" s="M+H+1" />
          <p rt="17.364" x="251.2306" y="4199.34" v="23226" z="1" s="M+H+2" />
        </MSPeaks>
      </Spectrum>
    </Compound>
    <Compound algo="FindByMolecularFeature">
      <Location m="628.4312" rt="17.368" y="60617" v="797075" />
      <Spectrum type="MFE" cpdAlgo="FindByMolecularFeature">
        <MSDetails p="+" />
        <Device type="TimeOfFlight" />
        <MSPeaks>
          <p rt="17.364" x="629.4385" y="60616.94" v="504935" z="1" s="M+H" />
          <p rt="17.364" x="630.4421" y="24589.86" v="203534" z="1" s="M+H+1" />
          <p rt="17.394" x="631.4313" y="13746.60" v="88606" z="1" s="M+H+2" />
        </MSPeaks>
      </Spectrum>
    </Compound>
    <Compound algo="FindByMolecularFeature">
      <Location m="316.2020" rt="17.368" y="629635" v="6240110" />
      <Spectrum type="MFE" cpdAlgo="FindByMolecularFeature">
        <MSDetails p="+" />
        <Device type="TimeOfFlight" />
        <MSPeaks>
          <p rt="17.367" x="317.2093" y="629634.50" v="5086441" z="1" s="M+H" />
          <p rt="17.373" x="318.2121" y="118061.87" v="1080913" z="1" s="M+H+1" />
          <p rt="17.367" x="319.2157" y="8886.29" v="72757" z="1" s="M+H+2" />
        </MSPeaks>
      </Spectrum>
    </Compound>
    <Compound algo="FindByMolecularFeature">
      <Location m="230.2033" rt="17.368" y="64370" v="625499" />
      <Spectrum type="MFE" cpdAlgo="FindByMolecularFeature">
        <MSDetails p="+" />
        <Device type="TimeOfFlight" />
        <MSPeaks>
          <p rt="17.368" x="231.2106" y="64369.74" v="530309" z="1" s="M+H" />
          <p rt="17.372" x="232.2139" y="11738.16" v="95190" z="1" s="M+H+1" />
        </MSPeaks>
      </Spectrum>
    </Compound>
    <Compound algo="FindByMolecularFeature">
      <Location m="196.1461" rt="17.371" y="63806" v="609981" />
      <Spectrum type="MFE" cpdAlgo="FindByMolecularFeature">
        <MSDetails p="+" />
        <Device type="TimeOfFlight" />
        <MSPeaks>
          <p rt="17.370" x="197.1533" y="63805.57" v="530338" z="1" s="M+H" />
          <p rt="17.377" x="198.1567" y="7671.51" v="61651" z="1" s="M+H+1" />
          <p rt="17.366" x="199.1485" y="2590.09" v="17992" z="1" s="M+H+2" />
        </MSPeaks>
      </Spectrum>
    </Compound>
    <Compound algo="FindByMolecularFeature">
      <Location m="258.1982" rt="17.374" y="104857" v="895836" />
      <Spectrum type="MFE" cpdAlgo="FindByMolecularFeature">
        <MSDetails p="+" />
        <Device type="TimeOfFlight" />
        <MSPeaks>
          <p rt="17.374" x="259.2055" y="104856.93" v="766839" z="1" s="M+H" />
          <p rt="17.376" x="260.2089" y="19735.00" v="128997" z="1" s="M+H+1" />
        </MSPeaks>
      </Spectrum>
    </Compound>
    <Compound algo="FindByMolecularFeature">
      <Location m="645.3832" rt="17.380" y="53786" v="879322" />
      <Spectrum type="MFE" cpdAlgo="FindByMolecularFeature">
        <MSDetails p="+" />
        <Device type="TimeOfFlight" />
        <MSPeaks>
          <p rt="17.380" x="646.3904" y="53785.91" v="525998" z="1" s="M+H" />
          <p rt="17.379" x="647.3939" y="28590.90" v="276015" z="1" s="M+H+1" />
          <p rt="17.382" x="648.3984" y="8442.78" v="77309" z="1" s="M+H+2" />
        </MSPeaks>
      </Spectrum>
    </Compound>
    <Compound algo="FindByMolecularFeature">
      <Location m="293.0714" rt="17.513" y="54644" v="631921" />
      <Spectrum type="MFE" cpdAlgo="FindByMolecularFeature">
        <MSDetails p="+" />
        <Device type="TimeOfFlight" />
        <MSPeaks>
          <p rt="17.514" x="294.0787" y="54644.07" v="529901" z="1" s="M+H" />
          <p rt="17.514" x="295.0824" y="9363.95" v="94001" z="1" s="M+H+1" />
          <p rt="17.495" x="296.0859" y="1528.45" v="8019" z="1" s="M+H+2" />
        </MSPeaks>
      </Spectrum>
    </Compound>
    <Compound algo="FindByMolecularFeature">
      <Location m="640.4658" rt="17.602" y="107301" v="671847" />
      <Spectrum type="MFE" cpdAlgo="FindByMolecularFeature">
        <MSDetails p="+" />
        <Device type="TimeOfFlight" />
        <MSPeaks>
          <p rt="17.601" x="321.2404" y="107300.61" v="485509" z="2" s="M+2H" />
          <p rt="17.631" x="321.7389" y="1111.79" v="4182" z="2" s="M+2H+1" />
          <p rt="17.598" x="322.2442" y="23259.29" v="130750" z="2" s="M+2H+2" />
          <p rt="17.600" x="641.4646" y="5119.06" v="27948" z="1" s="M+H" />
          <p rt="17.609" x="642.4537" y="2126.40" v="5600" z="1" s="M+H+1" />
          <p rt="17.669" x="643.4546" y="218.44" v="17858" z="1" s="M+H+2" />
        </MSPeaks>
      </Spectrum>
    </Compound>
    <Compound algo="FindByMolecularFeature">
      <Location m="258.1982" rt="17.670" y="89659" v="866707" />
      <Spectrum type="MFE" cpdAlgo="FindByMolecularFeature">
        <MSDetails p="+" />
        <Device type="TimeOfFlight" />
        <MSPeaks>
          <p rt="17.670" x="259.2055" y="89659.20" v="732791" z="1" s="M+H" />
          <p rt="17.669" x="260.2089" y="16821.06" v="133916" z="1" s="M+H+1" />
        </MSPeaks>
      </Spectrum>
    </Compound>
    <Compound algo="FindByMolecularFeature">
      <Location m="276.2095" rt="17.670" y="2667576" v="24723526" />
      <Spectrum type="MFE" cpdAlgo="FindByMolecularFeature">
        <MSDetails p="+" />
        <Device type="TimeOfFlight" />
        <MSPeaks>
          <p rt="17.670" x="277.2168" y="2667575.75" v="20043984" z="1" sat="true" s="M+H" />
          <p rt="17.671" x="278.2202" y="511066.88" v="3822452" z="1" s="M+H+1" />
          <p rt="17.657" x="279.2292" y="107493.56" v="857091" z="1" s="M+H+2" />
        </MSPeaks>
      </Spectrum>
    </Compound>
    <Compound algo="FindByMolecularFeature">
      <Location m="294.2201" rt="17.671" y="2720819" v="24962876" />
      <Spectrum type="MFE" cpdAlgo="FindByMolecularFeature">
        <MSDetails p="+" />
        <Device type="TimeOfFlight" />
        <MSPeaks>
          <p rt="17.671" x="295.2274" y="2720818.75" v="20741840" z="1" sat="true" s="M+H" />
          <p rt="17.671" x="296.2307" y="500345.16" v="3811806" z="1" s="M+H+1" />
          <p rt="17.666" x="297.2353" y="48908.27" v="375668" z="1" s="M+H+2" />
          <p rt="17.657" x="298.2408" y="3627.88" v="33562" z="1" s="M+H+3" />
        </MSPeaks>
      </Spectrum>
    </Compound>
    <Compound algo="FindByMolecularFeature">
      <Location m="240.1877" rt="17.672" y="62560" v="588299" />
      <Spectrum type="MFE" cpdAlgo="FindByMolecularFeature">
        <MSDetails p="+" />
        <Device type="TimeOfFlight" />
        <MSPeaks>
          <p rt="17.671" x="241.1950" y="62559.71" v="489140" z="1" s="M+H" />
          <p rt="17.676" x="242.1985" y="12511.05" v="99159" z="1" s="M+H+1" />
        </MSPeaks>
      </Spectrum>
    </Compound>
    <Compound algo="FindByMolecularFeature">
      <Location m="248.2141" rt="17.672" y="191721" v="1781455" />
      <Spectrum type="MFE" cpdAlgo="FindByMolecularFeature">
        <MSDetails p="+" />
        <Device type="TimeOfFlight" />
        <MSPeaks>
          <p rt="17.673" x="249.2213" y="191721.48" v="1476881" z="1" s="M+H" />
          <p rt="17.670" x="250.2246" y="38016.32" v="291829" z="1" s="M+H+1" />
          <p rt="17.657" x="251.2334" y="2035.62" v="12746" z="1" s="M+H+2" />
        </MSPeaks>
      </Spectrum>
    </Compound>
    <Compound algo="FindByMolecularFeature">
      <Location m="645.3836" rt="17.676" y="59973" v="961699" />
      <Spectrum type="MFE" cpdAlgo="FindByMolecularFeature">
        <MSDetails p="+" />
        <Device type="TimeOfFlight" />
        <MSPeaks>
          <p rt="17.677" x="646.3909" y="59973.09" v="534797" z="1" s="M+H" />
          <p rt="17.678" x="647.3959" y="36840.47" v="319813" z="1" s="M+H+1" />
          <p rt="17.668" x="648.4028" y="11785.27" v="107089" z="1" s="M+H+2" />
        </MSPeaks>
      </Spectrum>
    </Compound>
    <Compound algo="FindByMolecularFeature">
      <Location m="316.2020" rt="17.679" y="1635102" v="17979164" />
      <Spectrum type="MFE" cpdAlgo="FindByMolecularFeature">
        <MSDetails p="+" />
        <Device type="TimeOfFlight" />
        <MSPeaks>
          <p rt="17.679" x="317.2093" y="1635102.13" v="14822776" z="1" s="M+H" />
          <p rt="17.679" x="318.2124" y="303140.00" v="2741784" z="1" s="M+H+1" />
          <p rt="17.684" x="319.2154" y="36001.78" v="323415" z="1" s="M+H+2" />
          <p rt="17.647" x="320.2188" y="5902.40" v="91191" z="1" s="M+H+3" />
        </MSPeaks>
      </Spectrum>
    </Compound>
    <Compound algo="FindByMolecularFeature">
      <Location m="262.2295" rt="17.717" y="90407" v="1882806" />
      <Spectrum type="MFE" cpdAlgo="FindByMolecularFeature">
        <MSDetails p="+" />
        <Device type="TimeOfFlight" />
        <MSPeaks>
          <p rt="17.719" x="263.2368" y="90406.77" v="1435109" z="1" s="M+H" />
          <p rt="17.713" x="264.2400" y="18334.24" v="281593" z="1" s="M+H+1" />
          <p rt="17.713" x="525.4664" y="6759.76" v="56793" z="1" s="2M+H" />
          <p rt="17.702" x="526.4681" y="2793.86" v="24274" z="1" s="2M+H+1" />
          <p rt="17.717" x="527.4692" y="964.75" v="1986" z="1" s="2M+H+2" />
        </MSPeaks>
      </Spectrum>
    </Compound>
    <Compound algo="FindByMolecularFeature">
      <Location m="280.2403" rt="17.721" y="75428" v="1554987" />
      <Spectrum type="MFE" cpdAlgo="FindByMolecularFeature">
        <MSDetails p="+" />
        <Device type="TimeOfFlight" />
        <MSPeaks>
          <p rt="17.722" x="281.2476" y="75427.51" v="1280255" z="1" s="M+H" />
          <p rt="17.715" x="282.2510" y="16709.75" v="274732" z="1" s="M+H+1" />
        </MSPeaks>
      </Spectrum>
    </Compound>
    <Compound algo="FindByMolecularFeature">
      <Location m="560.4814" rt="17.729" y="2676702" v="28960680" />
      <Spectrum type="MFE" cpdAlgo="FindByMolecularFeature">
        <MSDetails p="+" />
        <Device type="TimeOfFlight" />
        <MSPeaks>
          <p rt="17.729" x="561.4887" y="2676701.50" v="19756624" z="1" sat="true" s="M+H" />
          <p rt="17.729" x="562.4924" y="1014718.13" v="7490819" z="1" s="M+H+1" />
          <p rt="17.730" x="563.4948" y="202041.39" v="1494425" z="1" s="M+H+2" />
          <p rt="17.730" x="564.4972" y="26494.86" v="193464" z="1" s="M+H+3" />
          <p rt="17.726" x="565.5003" y="3592.16" v="25349" z="1" s="M+H+4" />
        </MSPeaks>
      </Spectrum>
    </Compound>
    <Compound algo="FindByMolecularFeature">
      <Location m="650.4200" rt="17.738" y="133171" v="3513223" />
      <Spectrum type="MFE" cpdAlgo="FindByMolecularFeature">
        <MSDetails p="+" />
        <Device type="TimeOfFlight" />
        <MSPeaks>
          <p rt="17.741" x="651.4273" y="86346.31" v="807911" z="1" s="M+H" />
          <p rt="17.704" x="652.4305" y="31916.21" v="439068" z="1" s="M+H+1" />
          <p rt="17.741" x="653.4291" y="133170.94" v="1240182" z="1" s="M+H+2" />
          <p rt="17.742" x="654.4319" y="52762.06" v="491517" z="1" s="M+H+3" />
          <p rt="17.744" x="655.4263" y="57523.04" v="534546" z="1" s="M+H+4" />
        </MSPeaks>
      </Spectrum>
    </Compound>
    <Compound algo="FindByMolecularFeature">
      <Location m="320.2331" rt="17.744" y="133504" v="1171184" />
      <Spectrum type="MFE" cpdAlgo="FindByMolecularFeature">
        <MSDetails p="+" />
        <Device type="TimeOfFlight" />
        <MSPeaks>
          <p rt="17.745" x="321.2404" y="133503.59" v="971796" z="1" s="M+H" />
          <p rt="17.741" x="322.2437" y="28353.91" v="199388" z="1" s="M+H+1" />
        </MSPeaks>
      </Spectrum>
    </Compound>
    <Compound algo="FindByMolecularFeature">
      <Location m="334.1595" rt="17.750" y="123131" v="3922760" />
      <Spectrum type="MFE" cpdAlgo="FindByMolecularFeature">
        <MSDetails p="+" />
        <Device type="TimeOfFlight" />
        <MSPeaks>
          <p rt="17.752" x="335.1668" y="60408.09" v="742955" z="1" s="M+H" />
          <p rt="17.690" x="336.1702" y="12141.82" v="241097" z="1" s="M+H+1" />
          <p rt="17.758" x="337.1676" y="123131.31" v="1664810" z="1" s="M+H+2" />
          <p rt="17.761" x="338.1706" y="25586.01" v="349034" z="1" s="M+H+3" />
          <p rt="17.755" x="339.1635" y="41717.32" v="549278" z="1" s="M+H+4" />
          <p rt="17.700" x="340.1662" y="10274.06" v="223870" z="1" s="M+H+5" />
          <p rt="17.713" x="341.1622" y="7395.67" v="151716" z="1" s="M+H+6" />
        </MSPeaks>
      </Spectrum>
    </Compound>
    <Compound algo="FindByMolecularFeature">
      <Location m="279.0557" rt="17.780" y="110353" v="1482031" />
      <Spectrum type="MFE" cpdAlgo="FindByMolecularFeature">
        <MSDetails p="+" />
        <Device type="TimeOfFlight" />
        <MSPeaks>
          <p rt="17.781" x="280.0630" y="110353.25" v="1243777" z="1" s="M+H" />
          <p rt="17.776" x="281.0664" y="18935.35" v="208768" z="1" s="M+H+1" />
          <p rt="17.780" x="282.0689" y="2666.50" v="29485" z="1" s="M+H+2" />
        </MSPeaks>
      </Spectrum>
    </Compound>
    <Compound algo="FindByMolecularFeature">
      <Location m="334.2508" rt="17.829" y="94680" v="811392" />
      <Spectrum type="MFE" cpdAlgo="FindByMolecularFeature">
        <MSDetails p="+" />
        <Device type="TimeOfFlight" />
        <MSPeaks>
          <p rt="17.828" x="335.2581" y="94679.90" v="639315" z="1" s="M+H" />
          <p rt="17.833" x="336.2614" y="22287.48" v="172077" z="1" s="M+H+1" />
        </MSPeaks>
      </Spectrum>
    </Compound>
    <Compound algo="FindByMolecularFeature">
      <Location m="352.2616" rt="17.840" y="78032" v="767907" />
      <Spectrum type="MFE" cpdAlgo="FindByMolecularFeature">
        <MSDetails p="+" />
        <Device type="TimeOfFlight" />
        <MSPeaks>
          <p rt="17.840" x="353.2688" y="78031.70" v="639195" z="1" s="M+H" />
          <p rt="17.839" x="354.2722" y="15794.63" v="128711" z="1" s="M+H+1" />
        </MSPeaks>
      </Spectrum>
    </Compound>
    <Compound algo="FindByMolecularFeature">
      <Location m="354.2770" rt="17.882" y="53972" v="765342" />
      <Spectrum type="MFE" cpdAlgo="FindByMolecularFeature">
        <MSDetails p="+" />
        <Device type="TimeOfFlight" />
        <MSPeaks>
          <p rt="17.882" x="355.2842" y="53971.98" v="591681" z="1" s="M+H" />
          <p rt="17.877" x="356.2875" y="12287.55" v="133044" z="1" s="M+H+1" />
          <p rt="17.891" x="357.2837" y="3934.74" v="40616" z="1" s="M+H+2" />
        </MSPeaks>
      </Spectrum>
    </Compound>
    <Compound algo="FindByMolecularFeature">
      <Location m="278.1520" rt="17.946" y="81613" v="1197687" />
      <Spectrum type="MFE" cpdAlgo="FindByMolecularFeature">
        <MSDetails p="+" />
        <Device type="TimeOfFlight" />
        <MSPeaks>
          <p rt="17.946" x="279.1593" y="81612.74" v="988465" z="1" s="M+H" />
          <p rt="17.948" x="280.1625" y="14798.44" v="190112" z="1" s="M+H+1" />
          <p rt="17.929" x="281.1676" y="2492.28" v="19110" z="1" s="M+H+2" />
        </MSPeaks>
      </Spectrum>
    </Compound>
    <Compound algo="FindByMolecularFeature">
      <Location m="148.0160" rt="17.948" y="181744" v="2479715" />
      <Spectrum type="MFE" cpdAlgo="FindByMolecularFeature">
        <MSDetails p="+" />
        <Device type="TimeOfFlight" />
        <MSPeaks>
          <p rt="17.948" x="149.0232" y="181744.44" v="2265196" z="1" s="M+H" />
          <p rt="17.945" x="150.0266" y="15164.97" v="201973" z="1" s="M+H+1" />
          <p rt="17.930" x="151.0342" y="2074.93" v="12547" z="1" s="M+H+2" />
        </MSPeaks>
      </Spectrum>
    </Compound>
    <Compound algo="FindByMolecularFeature">
      <Location m="296.2357" rt="18.073" y="489410" v="4296522" />
      <Spectrum type="MFE" cpdAlgo="FindByMolecularFeature">
        <MSDetails p="+" />
        <Device type="TimeOfFlight" />
        <MSPeaks>
          <p rt="18.072" x="297.2430" y="489410.03" v="3653596" z="1" s="M+H" />
          <p rt="18.075" x="298.2460" y="93624.81" v="642926" z="1" s="M+H+1" />
        </MSPeaks>
      </Spectrum>
    </Compound>
    <Compound algo="FindByMolecularFeature">
      <Location m="318.2175" rt="18.075" y="317689" v="2488512" />
      <Spectrum type="MFE" cpdAlgo="FindByMolecularFeature">
        <MSDetails p="+" />
        <Device type="TimeOfFlight" />
        <MSPeaks>
          <p rt="18.076" x="319.2247" y="317688.56" v="2075407" z="1" s="M+H" />
          <p rt="18.073" x="320.2278" y="63235.20" v="413105" z="1" s="M+H+1" />
        </MSPeaks>
      </Spectrum>
    </Compound>
    <Compound algo="FindByMolecularFeature">
      <Location m="278.2252" rt="18.079" y="1159767" v="9268530" />
      <Spectrum type="MFE" cpdAlgo="FindByMolecularFeature">
        <MSDetails p="+" />
        <Device type="TimeOfFlight" />
        <MSPeaks>
          <p rt="18.080" x="279.2325" y="1159767.13" v="7219485" z="1" s="M+H" />
          <p rt="18.072" x="280.2354" y="256732.45" v="1868587" z="1" s="M+H+1" />
          <p rt="18.075" x="281.2426" y="34199.18" v="180458" z="1" s="M+H+2" />
        </MSPeaks>
      </Spectrum>
    </Compound>
    <Compound algo="FindByMolecularFeature">
      <Location m="382.1970" rt="18.106" y="149099" v="1536115" />
      <Spectrum type="MFE" cpdAlgo="FindByMolecularFeature">
        <MSDetails p="+" />
        <Device type="TimeOfFlight" />
        <MSPeaks>
          <p rt="18.106" x="383.2043" y="149099.22" v="1215715" z="1" s="M+H" />
          <p rt="18.106" x="384.2075" y="31453.43" v="266706" z="1" s="M+H+1" />
          <p rt="18.106" x="385.2101" y="5987.10" v="47859" z="1" s="M+H+2" />
          <p rt="18.125" x="386.2114" y="595.27" v="5836" z="1" s="M+H+3" />
        </MSPeaks>
      </Spectrum>
    </Compound>
    <Compound algo="FindByMolecularFeature">
      <Location m="360.2150" rt="18.109" y="114093" v="1304921" />
      <Spectrum type="MFE" cpdAlgo="FindByMolecularFeature">
        <MSDetails p="+" />
        <Device type="TimeOfFlight" />
        <MSPeaks>
          <p rt="18.110" x="361.2223" y="114092.98" v="1074395" z="1" s="M+H" />
          <p rt="18.107" x="362.2258" y="23346.02" v="196138" z="1" s="M+H+1" />
          <p rt="18.108" x="363.2306" y="4620.53" v="34388" z="1" s="M+H+2" />
        </MSPeaks>
      </Spectrum>
    </Compound>
    <Compound algo="FindByMolecularFeature">
      <Location m="354.2773" rt="18.127" y="192400" v="2098812" />
      <Spectrum type="MFE" cpdAlgo="FindByMolecularFeature">
        <MSDetails p="+" />
        <Device type="TimeOfFlight" />
        <MSPeaks>
          <p rt="18.127" x="355.2845" y="192400.30" v="1672412" z="1" s="M+H" />
          <p rt="18.128" x="356.2877" y="41989.39" v="361246" z="1" s="M+H+1" />
          <p rt="18.131" x="357.2905" y="6765.12" v="59157" z="1" s="M+H+2" />
          <p rt="18.134" x="358.2937" y="697.00" v="5996" z="1" s="M+H+3" />
        </MSPeaks>
      </Spectrum>
    </Compound>
    <Compound algo="FindByMolecularFeature">
      <Location m="394.2697" rt="18.128" y="145391" v="1499030" />
      <Spectrum type="MFE" cpdAlgo="FindByMolecularFeature">
        <MSDetails p="+" />
        <Device type="TimeOfFlight" />
        <MSPeaks>
          <p rt="18.129" x="395.2770" y="145391.30" v="1226412" z="1" s="M+H" />
          <p rt="18.127" x="396.2805" y="32154.08" v="272618" z="1" s="M+H+1" />
        </MSPeaks>
      </Spectrum>
    </Compound>
    <Compound algo="FindByMolecularFeature">
      <Location m="250.2296" rt="18.139" y="159828" v="2146419" />
      <Spectrum type="MFE" cpdAlgo="FindByMolecularFeature">
        <MSDetails p="+" />
        <Device type="TimeOfFlight" />
        <MSPeaks>
          <p rt="18.139" x="251.2369" y="159827.77" v="1794561" z="1" s="M+H" />
          <p rt="18.138" x="252.2401" y="31082.24" v="351858" z="1" s="M+H+1" />
        </MSPeaks>
      </Spectrum>
    </Compound>
    <Compound algo="FindByMolecularFeature">
      <Location m="318.2176" rt="18.218" y="447487" v="4483065" />
      <Spectrum type="MFE" cpdAlgo="FindByMolecularFeature">
        <MSDetails p="+" />
        <Device type="TimeOfFlight" />
        <MSPeaks>
          <p rt="18.218" x="319.2249" y="447487.19" v="3705493" z="1" s="M+H" />
          <p rt="18.219" x="320.2278" y="87944.67" v="728244" z="1" s="M+H+1" />
          <p rt="18.212" x="321.2332" y="5345.68" v="49328" z="1" s="M+H+2" />
        </MSPeaks>
      </Spectrum>
    </Compound>
    <Compound algo="FindByMolecularFeature">
      <Location m="395.1553" rt="18.223" y="74768" v="811796" />
      <Spectrum type="MFE" cpdAlgo="FindByMolecularFeature">
        <MSDetails p="+" />
        <Device type="TimeOfFlight" />
        <MSPeaks>
          <p rt="18.222" x="396.1626" y="74768.03" v="663355" z="1" s="M+H" />
          <p rt="18.224" x="397.1652" y="17477.24" v="148442" z="1" s="M+H+1" />
        </MSPeaks>
      </Spectrum>
    </Compound>
    <Compound algo="FindByMolecularFeature">
      <Location m="168.1151" rt="18.224" y="222721" v="1978224" />
      <Spectrum type="MFE" cpdAlgo="FindByMolecularFeature">
        <MSDetails p="+" />
        <Device type="TimeOfFlight" />
        <MSPeaks>
          <p rt="18.224" x="169.1223" y="222721.36" v="1775152" z="1" s="M+H" />
          <p rt="18.227" x="170.1256" y="25469.71" v="203072" z="1" s="M+H+1" />
        </MSPeaks>
      </Spectrum>
    </Compound>
    <Compound algo="FindByMolecularFeature">
      <Location m="278.2251" rt="18.229" y="1555118" v="17845256" />
      <Spectrum type="MFE" cpdAlgo="FindByMolecularFeature">
        <MSDetails p="+" />
        <Device type="TimeOfFlight" />
        <MSPeaks>
          <p rt="18.229" x="279.2324" y="1555117.88" v="14364122" z="1" s="M+H" />
          <p rt="18.228" x="280.2355" y="335192.09" v="3096052" z="1" s="M+H+1" />
          <p rt="18.222" x="281.2413" y="39250.25" v="385082" z="1" s="M+H+2" />
        </MSPeaks>
      </Spectrum>
    </Compound>
    <Compound algo="FindByMolecularFeature">
      <Location m="176.0838" rt="18.298" y="61620" v="534241" />
      <Spectrum type="MFE" cpdAlgo="FindByMolecularFeature">
        <MSDetails p="+" />
        <Device type="TimeOfFlight" />
        <MSPeaks>
          <p rt="18.298" x="177.0911" y="61620.17" v="481247" z="1" s="M+H" />
          <p rt="18.296" x="178.0941" y="6819.99" v="52994" z="1" s="M+H+1" />
        </MSPeaks>
      </Spectrum>
    </Compound>
    <Compound algo="FindByMolecularFeature">
      <Location m="227.2251" rt="18.305" y="277919" v="2769613" />
      <Spectrum type="MFE" cpdAlgo="FindByMolecularFeature">
        <MSDetails p="+" />
        <Device type="TimeOfFlight" />
        <MSPeaks>
          <p rt="18.305" x="228.2324" y="277919.25" v="2359764" z="1" s="M+H" />
          <p rt="18.304" x="229.2355" y="43257.87" v="371075" z="1" s="M+H+1" />
          <p rt="18.314" x="230.2439" y="3242.72" v="38774" z="1" s="M+H+2" />
        </MSPeaks>
      </Spectrum>
    </Compound>
    <Compound algo="FindByMolecularFeature">
      <Location m="394.2701" rt="18.324" y="107742" v="942478" />
      <Spectrum type="MFE" cpdAlgo="FindByMolecularFeature">
        <MSDetails p="+" />
        <Device type="TimeOfFlight" />
        <MSPeaks>
          <p rt="18.324" x="395.2774" y="107741.70" v="777946" z="1" s="M+H" />
          <p rt="18.322" x="396.2808" y="26264.08" v="164532" z="1" s="M+H+1" />
        </MSPeaks>
      </Spectrum>
    </Compound>
    <Compound algo="FindByMolecularFeature">
      <Location m="354.2772" rt="18.327" y="110651" v="1124846" />
      <Spectrum type="MFE" cpdAlgo="FindByMolecularFeature">
        <MSDetails p="+" />
        <Device type="TimeOfFlight" />
        <MSPeaks>
          <p rt="18.328" x="355.2844" y="110650.98" v="877222" z="1" s="M+H" />
          <p rt="18.327" x="356.2873" y="25317.38" v="201253" z="1" s="M+H+1" />
          <p rt="18.323" x="357.2883" y="5072.55" v="41129" z="1" s="M+H+2" />
          <p rt="18.255" x="358.2862" y="429.95" v="5242" z="1" s="M+H+3" />
        </MSPeaks>
      </Spectrum>
    </Compound>
    <Compound algo="FindByMolecularFeature">
      <Location m="182.1311" rt="18.426" y="3371552" v="27823676" />
      <Spectrum type="MFE" cpdAlgo="FindByMolecularFeature">
        <MSDetails p="+" />
        <Device type="TimeOfFlight" />
        <MSPeaks>
          <p rt="18.426" x="183.1384" y="3371552.25" v="24716884" z="1" sat="true" s="M+H" />
          <p rt="18.426" x="184.1416" y="388763.75" v="2854150" z="1" s="M+H+1" />
          <p rt="18.425" x="185.1439" y="32014.34" v="230892" z="1" s="M+H+2" />
          <p rt="18.427" x="186.1465" y="2675.80" v="21750" z="1" s="M+H+3" />
        </MSPeaks>
      </Spectrum>
    </Compound>
    <Compound algo="FindByMolecularFeature">
      <Location m="168.1513" rt="18.428" y="65277" v="581953" />
      <Spectrum type="MFE" cpdAlgo="FindByMolecularFeature">
        <MSDetails p="+" />
        <Device type="TimeOfFlight" />
        <MSPeaks>
          <p rt="18.428" x="169.1586" y="65276.78" v="520058" z="1" s="M+H" />
          <p rt="18.425" x="170.1620" y="7979.26" v="61895" z="1" s="M+H+1" />
        </MSPeaks>
      </Spectrum>
    </Compound>
    <Compound algo="FindByMolecularFeature">
      <Location m="250.2301" rt="18.455" y="2578543" v="35035340" />
      <Spectrum type="MFE" cpdAlgo="FindByMolecularFeature">
        <MSDetails p="+" />
        <Device type="TimeOfFlight" />
        <MSPeaks>
          <p rt="18.455" x="251.2374" y="2578542.75" v="29305470" z="1" sat="true" s="M+H" />
          <p rt="18.456" x="252.2407" y="456226.03" v="5183725" z="1" s="M+H+1" />
          <p rt="18.452" x="253.2437" y="45086.84" v="512033" z="1" s="M+H+2" />
          <p rt="18.442" x="254.2469" y="2953.81" v="34111" z="1" s="M+H+3" />
        </MSPeaks>
      </Spectrum>
    </Compound>
    <Compound algo="FindByMolecularFeature">
      <Location m="296.2357" rt="18.484" y="5195896" v="81391296" />
      <Spectrum type="MFE" cpdAlgo="FindByMolecularFeature">
        <MSDetails p="+" />
        <Device type="TimeOfFlight" />
        <MSPeaks>
          <p rt="18.484" x="297.2430" y="5195895.50" v="66659768" z="1" sat="true" s="M+H" />
          <p rt="18.484" x="298.2466" y="1002056.00" v="12997956" z="1" s="M+H+1" />
          <p rt="18.484" x="299.2490" y="121535.14" v="1583092" z="1" s="M+H+2" />
          <p rt="18.482" x="300.2518" y="12047.78" v="143302" z="1" s="M+H+3" />
          <p rt="18.535" x="301.2528" y="512.33" v="7174" z="1" s="M+H+4" />
        </MSPeaks>
      </Spectrum>
    </Compound>
    <Compound algo="FindByMolecularFeature">
      <Location m="630.4178" rt="18.489" y="84135" v="2117401" />
      <Spectrum type="MFE" cpdAlgo="FindByMolecularFeature">
        <MSDetails p="+" />
        <Device type="TimeOfFlight" />
        <MSPeaks>
          <p rt="18.502" x="316.2166" y="41166.97" v="415829" z="2" s="M+2H" />
          <p rt="18.497" x="316.7182" y="16703.12" v="167641" z="2" s="M+2H+1" />
          <p rt="18.476" x="317.2131" y="4218.67" v="41630" z="2" s="M+2H+2" />
          <p rt="18.511" x="317.7193" y="338.80" v="3285" z="2" s="M+2H+3" />
          <p rt="18.485" x="631.4247" y="84135.48" v="969428" z="1" s="M+H" />
          <p rt="18.483" x="632.4281" y="33713.51" v="385883" z="1" s="M+H+1" />
          <p rt="18.485" x="633.4303" y="9441.59" v="110657" z="1" s="M+H+2" />
          <p rt="18.463" x="634.4368" y="1873.53" v="23048" z="1" s="M+H+3" />
        </MSPeaks>
      </Spectrum>
    </Compound>
    <Compound algo="FindByMolecularFeature">
      <Location m="645.3831" rt="18.492" y="398802" v="7953004" />
      <Spectrum type="MFE" cpdAlgo="FindByMolecularFeature">
        <MSDetails p="+" />
        <Device type="TimeOfFlight" />
        <MSPeaks>
          <p rt="18.491" x="646.3903" y="398801.81" v="4386356" z="1" s="M+H" />
          <p rt="18.492" x="647.3949" y="252680.52" v="2772904" z="1" s="M+H+1" />
          <p rt="18.494" x="648.3982" y="71987.34" v="793745" z="1" s="M+H+2" />
        </MSPeaks>
      </Spectrum>
    </Compound>
    <Compound algo="FindByMolecularFeature">
      <Location m="743.3113" rt="18.492" y="55654" v="860881" />
      <Spectrum type="MFE" cpdAlgo="FindByMolecularFeature">
        <MSDetails p="+" />
        <Device type="TimeOfFlight" />
        <MSPeaks>
          <p rt="18.488" x="744.3186" y="6809.45" v="89079" z="1" s="M+H" />
          <p rt="18.491" x="745.3212" y="3842.03" v="48912" z="1" s="M+H+1" />
          <p rt="18.493" x="746.3147" y="55653.50" v="722889" z="1" s="M+H+2" />
        </MSPeaks>
      </Spectrum>
    </Compound>
    <Compound algo="FindByMolecularFeature">
      <Location m="391.1812" rt="18.493" y="158817" v="4548859" />
      <Spectrum type="MFE" cpdAlgo="FindByMolecularFeature">
        <MSDetails p="+" />
        <Device type="TimeOfFlight" />
        <MSPeaks>
          <p rt="18.465" x="196.5982" y="10353.13" v="128581" z="2" s="M+2H" />
          <p rt="18.448" x="197.0977" y="4239.80" v="34927" z="2" s="M+2H+1" />
          <p rt="18.429" x="197.5985" y="6369.92" v="63948" z="2" s="M+2H+2" />
          <p rt="18.434" x="198.0985" y="2012.59" v="26362" z="2" s="M+2H+3" />
          <p rt="18.492" x="392.1884" y="70780.49" v="1059708" z="1" s="M+H" />
          <p rt="18.494" x="393.1916" y="17727.64" v="267612" z="1" s="M+H+1" />
          <p rt="18.502" x="394.1889" y="158817.06" v="2377586" z="1" s="M+H+2" />
          <p rt="18.497" x="395.1918" y="39314.69" v="590136" z="1" s="M+H+3" />
        </MSPeaks>
      </Spectrum>
    </Compound>
    <Compound algo="FindByMolecularFeature">
      <Location m="648.3908" rt="18.494" y="227936" v="4385991" />
      <Spectrum type="MFE" cpdAlgo="FindByMolecularFeature">
        <MSDetails p="+" />
        <Device type="TimeOfFlight" />
        <MSPeaks>
          <p rt="18.495" x="649.3981" y="227936.17" v="2460930" z="1" s="M+H" />
          <p rt="18.492" x="650.4011" y="85861.66" v="922841" z="1" s="M+H+1" />
          <p rt="18.494" x="651.3957" y="92368.07" v="1002221" z="1" s="M+H+2" />
        </MSPeaks>
      </Spectrum>
    </Compound>
    <Compound algo="FindByMolecularFeature">
      <Location m="926.6523" rt="18.495" y="53851" v="1029651" />
      <Spectrum type="MFE" cpdAlgo="FindByMolecularFeature">
        <MSDetails p="+" />
        <Device type="TimeOfFlight" />
        <MSPeaks>
          <p rt="18.525" x="464.3355" y="5829.78" v="34938" z="2" s="M+2H" />
          <p rt="18.508" x="464.8362" y="3175.39" v="18742" z="2" s="M+2H+1" />
          <p rt="18.493" x="927.6593" y="53850.63" v="529710" z="1" s="M+H" />
          <p rt="18.493" x="928.6629" y="31719.68" v="310443" z="1" s="M+H+1" />
          <p rt="18.492" x="929.6656" y="11209.05" v="109407" z="1" s="M+H+2" />
          <p rt="18.504" x="930.6676" y="2728.73" v="26410" z="1" s="M+H+3" />
        </MSPeaks>
      </Spectrum>
    </Compound>
    <Compound algo="FindByMolecularFeature">
      <Location m="395.1568" rt="18.495" y="207074" v="3914359" />
      <Spectrum type="MFE" cpdAlgo="FindByMolecularFeature">
        <MSDetails p="+" />
        <Device type="TimeOfFlight" />
        <MSPeaks>
          <p rt="18.496" x="396.1641" y="207074.20" v="3213000" z="1" s="M+H" />
          <p rt="18.493" x="397.1662" y="45392.66" v="701359" z="1" s="M+H+1" />
        </MSPeaks>
      </Spectrum>
    </Compound>
    <Compound algo="FindByMolecularFeature">
      <Location m="302.2434" rt="18.509" y="67097" v="1024854" />
      <Spectrum type="MFE" cpdAlgo="FindByMolecularFeature">
        <MSDetails p="+" />
        <Device type="TimeOfFlight" />
        <MSPeaks>
          <p rt="18.510" x="303.2507" y="67096.71" v="831690" z="1" s="M+H" />
          <p rt="18.507" x="304.2542" y="12816.60" v="152599" z="1" s="M+H+1" />
          <p rt="18.489" x="305.2531" y="4038.89" v="40565" z="1" s="M+H+2" />
        </MSPeaks>
      </Spectrum>
    </Compound>
    <Compound algo="FindByMolecularFeature">
      <Location m="318.2177" rt="18.513" y="2842581" v="42206256" />
      <Spectrum type="MFE" cpdAlgo="FindByMolecularFeature">
        <MSDetails p="+" />
        <Device type="TimeOfFlight" />
        <MSPeaks>
          <p rt="18.513" x="319.2250" y="2842581.25" v="34282704" z="1" sat="true" s="M+H" />
          <p rt="18.512" x="320.2284" y="548120.88" v="6607276" z="1" s="M+H+1" />
          <p rt="18.511" x="321.2311" y="61251.67" v="730280" z="1" s="M+H+2" />
          <p rt="18.502" x="322.2345" y="5826.74" v="69454" z="1" s="M+H+3" />
          <p rt="18.509" x="637.4406" y="13687.94" v="177461" z="1" s="2M+H" />
          <p rt="18.522" x="638.4475" y="5318.84" v="51992" z="1" s="2M+H+1" />
          <p rt="18.505" x="639.4428" y="1534.88" v="28819" z="1" s="2M+H+2" />
        </MSPeaks>
      </Spectrum>
    </Compound>
    <Compound algo="FindByMolecularFeature">
      <Location m="614.4527" rt="18.521" y="384046" v="5376936" />
      <Spectrum type="MFE" cpdAlgo="FindByMolecularFeature">
        <MSDetails p="+" />
        <Device type="TimeOfFlight" />
        <MSPeaks>
          <p rt="18.532" x="308.2264" y="3219.44" v="27756" z="2" s="M+2H" />
          <p rt="18.547" x="308.7283" y="1429.87" v="7629" z="2" s="M+2H+1" />
          <p rt="18.525" x="615.4601" y="384045.59" v="3321425" z="1" s="M+H" />
          <p rt="18.520" x="616.4630" y="155118.59" v="1451237" z="1" s="M+H+1" />
          <p rt="18.488" x="617.4614" y="38428.28" v="498184" z="1" s="M+H+2" />
          <p rt="18.480" x="618.4530" y="5365.60" v="70705" z="1" s="M+H+3" />
        </MSPeaks>
      </Spectrum>
    </Compound>
    <Compound algo="FindByMolecularFeature">
      <Location m="232.2193" rt="18.529" y="410183" v="4532080" />
      <Spectrum type="MFE" cpdAlgo="FindByMolecularFeature">
        <MSDetails p="+" />
        <Device type="TimeOfFlight" />
        <MSPeaks>
          <p rt="18.530" x="233.2266" y="410183.19" v="3760806" z="1" s="M+H" />
          <p rt="18.528" x="234.2297" y="76399.84" v="699796" z="1" s="M+H+1" />
          <p rt="18.531" x="235.2354" y="7513.24" v="67937" z="1" s="M+H+2" />
          <p rt="18.558" x="236.2430" y="398.94" v="3539" z="1" s="M+H+3" />
        </MSPeaks>
      </Spectrum>
    </Compound>
    <Compound algo="FindByMolecularFeature">
      <Location m="134.1095" rt="18.532" y="89346" v="840553" />
      <Spectrum type="MFE" cpdAlgo="FindByMolecularFeature">
        <MSDetails p="+" />
        <Device type="TimeOfFlight" />
        <MSPeaks>
          <p rt="18.531" x="135.1168" y="89346.04" v="757956" z="1" s="M+H" />
          <p rt="18.535" x="136.1196" y="9590.49" v="82598" z="1" s="M+H+1" />
        </MSPeaks>
      </Spectrum>
    </Compound>
    <Compound algo="FindByMolecularFeature">
      <Location m="278.2251" rt="18.532" y="8117419" v="98823248" />
      <Spectrum type="MFE" cpdAlgo="FindByMolecularFeature">
        <MSDetails p="+" />
        <Device type="TimeOfFlight" />
        <MSPeaks>
          <p rt="18.533" x="279.2324" y="8117418.50" v="79827568" z="1" sat="true" s="M+H" />
          <p rt="18.530" x="280.2359" y="1665474.75" v="17104048" z="1" s="M+H+1" />
          <p rt="18.529" x="281.2389" y="179872.47" v="1757238" z="1" s="M+H+2" />
          <p rt="18.528" x="282.2420" y="12445.71" v="134390" z="1" s="M+H+3" />
        </MSPeaks>
      </Spectrum>
    </Compound>
    <Compound algo="FindByMolecularFeature">
      <Location m="260.2146" rt="18.532" y="746430" v="7838779" />
      <Spectrum type="MFE" cpdAlgo="FindByMolecularFeature">
        <MSDetails p="+" />
        <Device type="TimeOfFlight" />
        <MSPeaks>
          <p rt="18.532" x="261.2219" y="746429.81" v="6671607" z="1" s="M+H" />
          <p rt="18.533" x="262.2248" y="134492.19" v="1167172" z="1" s="M+H+1" />
        </MSPeaks>
      </Spectrum>
    </Compound>
    <Compound algo="FindByMolecularFeature">
      <Location m="242.2036" rt="18.532" y="206548" v="2030984" />
      <Spectrum type="MFE" cpdAlgo="FindByMolecularFeature">
        <MSDetails p="+" />
        <Device type="TimeOfFlight" />
        <MSPeaks>
          <p rt="18.532" x="243.2109" y="206548.36" v="1707129" z="1" s="M+H" />
          <p rt="18.533" x="244.2143" y="39021.91" v="323855" z="1" s="M+H+1" />
        </MSPeaks>
      </Spectrum>
    </Compound>
    <Compound algo="FindByMolecularFeature">
      <Location m="334.1908" rt="18.533" y="95939" v="1372497" />
      <Spectrum type="MFE" cpdAlgo="FindByMolecularFeature">
        <MSDetails p="+" />
        <Device type="TimeOfFlight" />
        <MSPeaks>
          <p rt="18.534" x="335.1981" y="95938.91" v="1023850" z="1" s="M+H" />
          <p rt="18.527" x="336.2013" y="17300.56" v="209986" z="1" s="M+H+1" />
          <p rt="18.529" x="337.1989" y="8807.49" v="121152" z="1" s="M+H+2" />
          <p rt="18.531" x="338.2009" y="1603.54" v="17509" z="1" s="M+H+3" />
        </MSPeaks>
      </Spectrum>
    </Compound>
    <Compound algo="FindByMolecularFeature">
      <Location m="152.1200" rt="18.534" y="50772" v="487552" />
      <Spectrum type="MFE" cpdAlgo="FindByMolecularFeature">
        <MSDetails p="+" />
        <Device type="TimeOfFlight" />
        <MSPeaks>
          <p rt="18.534" x="153.1273" y="50771.65" v="436962" z="1" s="M+H" />
          <p rt="18.534" x="154.1304" y="6070.72" v="50590" z="1" s="M+H+1" />
        </MSPeaks>
      </Spectrum>
    </Compound>
    <Compound algo="FindByMolecularFeature">
      <Location m="340.2034" rt="18.643" y="53068" v="620710" />
      <Spectrum type="MFE" cpdAlgo="FindByMolecularFeature">
        <MSDetails p="+" />
        <Device type="TimeOfFlight" />
        <MSPeaks>
          <p rt="18.643" x="341.2107" y="53067.57" v="498531" z="1" s="M+H" />
          <p rt="18.642" x="342.2142" y="12824.92" v="108536" z="1" s="M+H+1" />
          <p rt="18.647" x="343.2187" y="2312.27" v="13643" z="1" s="M+H+2" />
        </MSPeaks>
      </Spectrum>
    </Compound>
    <Compound algo="FindByMolecularFeature">
      <Location m="352.2615" rt="18.664" y="123281" v="1076525" />
      <Spectrum type="MFE" cpdAlgo="FindByMolecularFeature">
        <MSDetails p="+" />
        <Device type="TimeOfFlight" />
        <MSPeaks>
          <p rt="18.664" x="353.2688" y="123280.63" v="891164" z="1" s="M+H" />
          <p rt="18.664" x="354.2719" y="26468.95" v="185361" z="1" s="M+H+1" />
        </MSPeaks>
      </Spectrum>
    </Compound>
    <Compound algo="FindByMolecularFeature">
      <Location m="327.2565" rt="18.671" y="86908" v="900166" />
      <Spectrum type="MFE" cpdAlgo="FindByMolecularFeature">
        <MSDetails p="+" />
        <Device type="TimeOfFlight" />
        <MSPeaks>
          <p rt="18.671" x="328.2638" y="86908.01" v="703928" z="1" s="M+H" />
          <p rt="18.670" x="329.2669" y="21529.72" v="171099" z="1" s="M+H+1" />
          <p rt="18.662" x="330.2691" y="3823.33" v="25139" z="1" s="M+H+2" />
        </MSPeaks>
      </Spectrum>
    </Compound>
    <Compound algo="FindByMolecularFeature">
      <Location m="282.2557" rt="18.759" y="50701" v="462212" />
      <Spectrum type="MFE" cpdAlgo="FindByMolecularFeature">
        <MSDetails p="+" />
        <Device type="TimeOfFlight" />
        <MSPeaks>
          <p rt="18.759" x="283.2630" y="50700.99" v="365644" z="1" s="M+H" />
          <p rt="18.759" x="284.2666" y="11492.79" v="83354" z="1" s="M+H+1" />
          <p rt="18.768" x="285.2690" y="1998.80" v="13214" z="1" s="M+H+2" />
        </MSPeaks>
      </Spectrum>
    </Compound>
    <Compound algo="FindByMolecularFeature">
      <Location m="323.2827" rt="18.788" y="309042" v="3177376" />
      <Spectrum type="MFE" cpdAlgo="FindByMolecularFeature">
        <MSDetails p="+" />
        <Device type="TimeOfFlight" />
        <MSPeaks>
          <p rt="18.788" x="324.2900" y="309042.00" v="2505720" z="1" s="M+H" />
          <p rt="18.790" x="325.2932" y="72425.37" v="591285" z="1" s="M+H+1" />
          <p rt="18.792" x="326.2959" y="9972.01" v="80372" z="1" s="M+H+2" />
        </MSPeaks>
      </Spectrum>
    </Compound>
    <Compound algo="FindByMolecularFeature">
      <Location m="391.1811" rt="18.823" y="53027" v="933300" />
      <Spectrum type="MFE" cpdAlgo="FindByMolecularFeature">
        <MSDetails p="+" />
        <Device type="TimeOfFlight" />
        <MSPeaks>
          <p rt="18.835" x="196.5984" y="2322.71" v="11282" z="2" s="M+2H" />
          <p rt="18.832" x="392.1883" y="21657.02" v="163452" z="1" s="M+H" />
          <p rt="18.835" x="393.1927" y="6589.36" v="48079" z="1" s="M+H+1" />
          <p rt="18.831" x="394.1886" y="53027.11" v="397197" z="1" s="M+H+2" />
          <p rt="18.826" x="395.1940" y="12773.12" v="95020" z="1" s="M+H+3" />
          <p rt="18.794" x="396.1802" y="11420.15" v="122142" z="1" s="M+H+4" />
          <p rt="18.841" x="397.1832" y="5098.38" v="36208" z="1" s="M+H+5" />
          <p rt="18.833" x="398.1811" y="5168.98" v="36710" z="1" s="M+H+6" />
          <p rt="18.817" x="399.1837" y="938.10" v="7464" z="1" s="M+H+7" />
          <p rt="18.837" x="400.1815" y="2217.17" v="15746" z="1" s="M+H+8" />
        </MSPeaks>
      </Spectrum>
    </Compound>
    <Compound algo="FindByMolecularFeature">
      <Location m="395.1554" rt="18.827" y="64619" v="594703" />
      <Spectrum type="MFE" cpdAlgo="FindByMolecularFeature">
        <MSDetails p="+" />
        <Device type="TimeOfFlight" />
        <MSPeaks>
          <p rt="18.827" x="396.1627" y="64618.63" v="480137" z="1" s="M+H" />
          <p rt="18.828" x="397.1652" y="15703.22" v="114566" z="1" s="M+H+1" />
        </MSPeaks>
      </Spectrum>
    </Compound>
    <Compound algo="FindByMolecularFeature">
      <Location m="296.2357" rt="18.828" y="547088" v="5339889" />
      <Spectrum type="MFE" cpdAlgo="FindByMolecularFeature">
        <MSDetails p="+" />
        <Device type="TimeOfFlight" />
        <MSPeaks>
          <p rt="18.828" x="297.2430" y="547088.00" v="4338527" z="1" s="M+H" />
          <p rt="18.828" x="298.2460" y="113914.77" v="902715" z="1" s="M+H+1" />
          <p rt="18.822" x="299.2490" y="13979.38" v="89151" z="1" s="M+H+2" />
          <p rt="18.818" x="300.2516" y="1267.95" v="9495" z="1" s="M+H+3" />
        </MSPeaks>
      </Spectrum>
    </Compound>
    <Compound algo="FindByMolecularFeature">
      <Location m="278.2251" rt="18.828" y="533620" v="5466797" />
      <Spectrum type="MFE" cpdAlgo="FindByMolecularFeature">
        <MSDetails p="+" />
        <Device type="TimeOfFlight" />
        <MSPeaks>
          <p rt="18.828" x="279.2324" y="533620.38" v="4241395" z="1" s="M+H" />
          <p rt="18.830" x="280.2353" y="135618.42" v="1141239" z="1" s="M+H+1" />
          <p rt="18.819" x="281.2412" y="11855.94" v="84163" z="1" s="M+H+2" />
        </MSPeaks>
      </Spectrum>
    </Compound>
    <Compound algo="FindByMolecularFeature">
      <Location m="232.2191" rt="18.830" y="259093" v="2540742" />
      <Spectrum type="MFE" cpdAlgo="FindByMolecularFeature">
        <MSDetails p="+" />
        <Device type="TimeOfFlight" />
        <MSPeaks>
          <p rt="18.830" x="233.2264" y="259092.83" v="2105053" z="1" s="M+H" />
          <p rt="18.830" x="234.2295" y="49438.67" v="400832" z="1" s="M+H+1" />
          <p rt="18.835" x="235.2344" y="4380.73" v="34856" z="1" s="M+H+2" />
        </MSPeaks>
      </Spectrum>
    </Compound>
    <Compound algo="FindByMolecularFeature">
      <Location m="318.2175" rt="18.838" y="387019" v="4354901" />
      <Spectrum type="MFE" cpdAlgo="FindByMolecularFeature">
        <MSDetails p="+" />
        <Device type="TimeOfFlight" />
        <MSPeaks>
          <p rt="18.838" x="319.2248" y="387018.72" v="3565408" z="1" s="M+H" />
          <p rt="18.836" x="320.2278" y="77650.57" v="715718" z="1" s="M+H+1" />
          <p rt="18.829" x="321.2318" y="7012.60" v="61932" z="1" s="M+H+2" />
          <p rt="18.864" x="322.2385" y="1285.28" v="11844" z="1" s="M+H+3" />
        </MSPeaks>
      </Spectrum>
    </Compound>
    <Compound algo="FindByMolecularFeature">
      <Location m="599.4610" rt="18.845" y="65480" v="1290149" />
      <Spectrum type="MFE" cpdAlgo="FindByMolecularFeature">
        <MSDetails p="+" />
        <Device type="TimeOfFlight" />
        <MSPeaks>
          <p rt="18.845" x="600.4683" y="65480.50" v="876808" z="1" s="M+H" />
          <p rt="18.845" x="601.4712" y="23772.84" v="329014" z="1" s="M+H+1" />
          <p rt="18.845" x="602.4701" y="6011.96" v="79585" z="1" s="M+H+2" />
          <p rt="18.854" x="603.4724" y="361.46" v="4742" z="1" s="M+H+3" />
        </MSPeaks>
      </Spectrum>
    </Compound>
    <Compound algo="FindByMolecularFeature">
      <Location m="242.2035" rt="18.851" y="68353" v="857159" />
      <Spectrum type="MFE" cpdAlgo="FindByMolecularFeature">
        <MSDetails p="+" />
        <Device type="TimeOfFlight" />
        <MSPeaks>
          <p rt="18.850" x="243.2107" y="68352.57" v="716150" z="1" s="M+H" />
          <p rt="18.857" x="244.2144" y="13574.81" v="141009" z="1" s="M+H+1" />
        </MSPeaks>
      </Spectrum>
    </Compound>
    <Compound algo="FindByMolecularFeature">
      <Location m="555.4349" rt="18.925" y="92186" v="1860605" />
      <Spectrum type="MFE" cpdAlgo="FindByMolecularFeature">
        <MSDetails p="+" />
        <Device type="TimeOfFlight" />
        <MSPeaks>
          <p rt="18.925" x="556.4422" y="92185.59" v="1299520" z="1" s="M+H" />
          <p rt="18.922" x="557.4453" y="29461.83" v="422801" z="1" s="M+H+1" />
          <p rt="18.932" x="558.4466" y="7686.18" v="119140" z="1" s="M+H+2" />
          <p rt="18.948" x="559.4468" y="1368.99" v="19144" z="1" s="M+H+3" />
        </MSPeaks>
      </Spectrum>
    </Compound>
    <Compound algo="FindByMolecularFeature">
      <Location m="260.2142" rt="18.961" y="166502" v="1672874" />
      <Spectrum type="MFE" cpdAlgo="FindByMolecularFeature">
        <MSDetails p="+" />
        <Device type="TimeOfFlight" />
        <MSPeaks>
          <p rt="18.961" x="261.2215" y="166502.20" v="1418035" z="1" s="M+H" />
          <p rt="18.960" x="262.2247" y="30185.49" v="254839" z="1" s="M+H+1" />
        </MSPeaks>
      </Spectrum>
    </Compound>
    <Compound algo="FindByMolecularFeature">
      <Location m="506.3609" rt="18.962" y="88117" v="1255362" />
      <Spectrum type="MFE" cpdAlgo="FindByMolecularFeature">
        <MSDetails p="+" />
        <Device type="TimeOfFlight" />
        <MSPeaks>
          <p rt="18.963" x="507.3682" y="88117.17" v="912141" z="1" s="M+H" />
          <p rt="18.959" x="508.3715" y="33156.64" v="343221" z="1" s="M+H+1" />
        </MSPeaks>
      </Spectrum>
    </Compound>
    <Compound algo="FindByMolecularFeature">
      <Location m="564.3641" rt="18.968" y="70745" v="897761" />
      <Spectrum type="MFE" cpdAlgo="FindByMolecularFeature">
        <MSDetails p="+" />
        <Device type="TimeOfFlight" />
        <MSPeaks>
          <p rt="18.967" x="565.3714" y="70745.41" v="624181" z="1" s="M+H" />
          <p rt="18.968" x="566.3747" y="22123.42" v="202288" z="1" s="M+H+1" />
          <p rt="18.968" x="567.3837" y="6134.21" v="54023" z="1" s="M+H+2" />
          <p rt="19.003" x="568.3876" y="1571.70" v="17270" z="1" s="M+H+3" />
        </MSPeaks>
      </Spectrum>
    </Compound>
    <Compound algo="FindByMolecularFeature">
      <Location m="757.4346" rt="18.974" y="60613" v="650158" />
      <Spectrum type="MFE" cpdAlgo="FindByMolecularFeature">
        <MSDetails p="+" />
        <Device type="TimeOfFlight" />
        <MSPeaks>
          <p rt="18.975" x="758.4418" y="60613.43" v="379695" z="1" s="M+H" />
          <p rt="18.974" x="759.4451" y="29435.32" v="185264" z="1" s="M+H+1" />
          <p rt="18.975" x="760.4494" y="9454.75" v="59072" z="1" s="M+H+2" />
          <p rt="18.973" x="761.4547" y="3389.21" v="26128" z="1" s="M+H+3" />
        </MSPeaks>
      </Spectrum>
    </Compound>
    <Compound algo="FindByMolecularFeature">
      <Location m="352.2621" rt="18.977" y="575495" v="5843199" />
      <Spectrum type="MFE" cpdAlgo="FindByMolecularFeature">
        <MSDetails p="+" />
        <Device type="TimeOfFlight" />
        <MSPeaks>
          <p rt="18.978" x="353.2694" y="575495.19" v="4659224" z="1" s="M+H" />
          <p rt="18.977" x="354.2722" y="123526.24" v="997501" z="1" s="M+H+1" />
          <p rt="18.979" x="355.2778" y="18372.54" v="161804" z="1" s="M+H+2" />
          <p rt="18.954" x="356.2842" y="2839.47" v="24670" z="1" s="M+H+3" />
        </MSPeaks>
      </Spectrum>
    </Compound>
    <Compound algo="FindByMolecularFeature">
      <Location m="334.2508" rt="18.978" y="51523" v="498120" />
      <Spectrum type="MFE" cpdAlgo="FindByMolecularFeature">
        <MSDetails p="+" />
        <Device type="TimeOfFlight" />
        <MSPeaks>
          <p rt="18.978" x="335.2581" y="51522.77" v="399763" z="1" s="M+H" />
          <p rt="18.980" x="336.2615" y="12654.14" v="98358" z="1" s="M+H+1" />
        </MSPeaks>
      </Spectrum>
    </Compound>
    <Compound algo="FindByMolecularFeature">
      <Location m="332.1438" rt="18.985" y="62979" v="876091" />
      <Spectrum type="MFE" cpdAlgo="FindByMolecularFeature">
        <MSDetails p="+" />
        <Device type="TimeOfFlight" />
        <MSPeaks>
          <p rt="18.985" x="333.1511" y="62978.75" v="627955" z="1" s="M+H" />
          <p rt="18.985" x="334.1543" y="14535.91" v="144179" z="1" s="M+H+1" />
          <p rt="18.982" x="335.1536" y="8684.68" v="85164" z="1" s="M+H+2" />
          <p rt="18.988" x="336.1567" y="1902.17" v="18794" z="1" s="M+H+3" />
        </MSPeaks>
      </Spectrum>
    </Compound>
    <Compound algo="FindByMolecularFeature">
      <Location m="405.1730" rt="18.985" y="62064" v="1009279" />
      <Spectrum type="MFE" cpdAlgo="FindByMolecularFeature">
        <MSDetails p="+" />
        <Device type="TimeOfFlight" />
        <MSPeaks>
          <p rt="18.987" x="406.1803" y="62063.77" v="636792" z="1" s="M+H" />
          <p rt="18.982" x="407.1858" y="29466.68" v="299888" z="1" s="M+H+1" />
          <p rt="18.984" x="408.1905" y="7392.17" v="72599" z="1" s="M+H+2" />
        </MSPeaks>
      </Spectrum>
    </Compound>
    <Compound algo="FindByMolecularFeature">
      <Location m="374.2436" rt="18.985" y="121768" v="1284151" />
      <Spectrum type="MFE" cpdAlgo="FindByMolecularFeature">
        <MSDetails p="+" />
        <Device type="TimeOfFlight" />
        <MSPeaks>
          <p rt="18.986" x="375.2508" y="121767.95" v="1041983" z="1" s="M+H" />
          <p rt="18.983" x="376.2543" y="29019.88" v="242168" z="1" s="M+H+1" />
        </MSPeaks>
      </Spectrum>
    </Compound>
    <Compound algo="FindByMolecularFeature">
      <Location m="264.2452" rt="18.989" y="61600" v="601992" />
      <Spectrum type="MFE" cpdAlgo="FindByMolecularFeature">
        <MSDetails p="+" />
        <Device type="TimeOfFlight" />
        <MSPeaks>
          <p rt="18.990" x="265.2524" y="61599.91" v="512795" z="1" s="M+H" />
          <p rt="18.984" x="266.2558" y="11399.56" v="89197" z="1" s="M+H+1" />
        </MSPeaks>
      </Spectrum>
    </Compound>
    <Compound algo="FindByMolecularFeature">
      <Location m="282.2558" rt="18.991" y="85035" v="914464" />
      <Spectrum type="MFE" cpdAlgo="FindByMolecularFeature">
        <MSDetails p="+" />
        <Device type="TimeOfFlight" />
        <MSPeaks>
          <p rt="18.992" x="283.2631" y="85034.84" v="725380" z="1" s="M+H" />
          <p rt="18.990" x="284.2667" y="19479.07" v="166636" z="1" s="M+H+1" />
          <p rt="18.992" x="285.2694" y="2580.11" v="22449" z="1" s="M+H+2" />
        </MSPeaks>
      </Spectrum>
    </Compound>
    <Compound algo="FindByMolecularFeature">
      <Location m="380.2927" rt="19.006" y="60347" v="861399" />
      <Spectrum type="MFE" cpdAlgo="FindByMolecularFeature">
        <MSDetails p="+" />
        <Device type="TimeOfFlight" />
        <MSPeaks>
          <p rt="19.006" x="381.3000" y="60347.44" v="641546" z="1" s="M+H" />
          <p rt="19.003" x="382.3037" y="16186.47" v="182283" z="1" s="M+H+1" />
          <p rt="19.005" x="383.3036" y="2527.87" v="37571" z="1" s="M+H+2" />
        </MSPeaks>
      </Spectrum>
    </Compound>
    <Compound algo="FindByMolecularFeature">
      <Location m="511.4087" rt="19.007" y="114229" v="2321146" />
      <Spectrum type="MFE" cpdAlgo="FindByMolecularFeature">
        <MSDetails p="+" />
        <Device type="TimeOfFlight" />
        <MSPeaks>
          <p rt="19.006" x="512.4159" y="114228.52" v="1694763" z="1" s="M+H" />
          <p rt="19.007" x="513.4191" y="32564.45" v="496501" z="1" s="M+H+1" />
          <p rt="19.010" x="514.4190" y="7783.60" v="111616" z="1" s="M+H+2" />
          <p rt="19.016" x="515.4206" y="1273.87" v="18266" z="1" s="M+H+3" />
        </MSPeaks>
      </Spectrum>
    </Compound>
    <Compound algo="FindByMolecularFeature">
      <Location m="253.2412" rt="19.015" y="844971" v="8767377" />
      <Spectrum type="MFE" cpdAlgo="FindByMolecularFeature">
        <MSDetails p="+" />
        <Device type="TimeOfFlight" />
        <MSPeaks>
          <p rt="19.015" x="254.2485" y="844970.81" v="7348864" z="1" s="M+H" />
          <p rt="19.015" x="255.2512" y="147306.48" v="1288853" z="1" s="M+H+1" />
          <p rt="19.014" x="256.2547" y="14848.35" v="124258" z="1" s="M+H+2" />
          <p rt="19.002" x="257.2567" y="658.01" v="5402" z="1" s="M+H+3" />
        </MSPeaks>
      </Spectrum>
    </Compound>
    <Compound algo="FindByMolecularFeature">
      <Location m="467.3824" rt="19.084" y="116156" v="2255616" />
      <Spectrum type="MFE" cpdAlgo="FindByMolecularFeature">
        <MSDetails p="+" />
        <Device type="TimeOfFlight" />
        <MSPeaks>
          <p rt="19.083" x="468.3897" y="116155.98" v="1663957" z="1" s="M+H" />
          <p rt="19.085" x="469.3929" y="33681.83" v="485161" z="1" s="M+H+1" />
          <p rt="19.078" x="470.3941" y="6765.52" v="98059" z="1" s="M+H+2" />
          <p rt="19.100" x="471.3936" y="599.42" v="8439" z="1" s="M+H+3" />
        </MSPeaks>
      </Spectrum>
    </Compound>
    <Compound algo="FindByMolecularFeature">
      <Location m="423.3561" rt="19.154" y="88631" v="1758558" />
      <Spectrum type="MFE" cpdAlgo="FindByMolecularFeature">
        <MSDetails p="+" />
        <Device type="TimeOfFlight" />
        <MSPeaks>
          <p rt="19.153" x="424.3634" y="88631.48" v="1319561" z="1" s="M+H" />
          <p rt="19.155" x="425.3668" y="23769.54" v="371111" z="1" s="M+H+1" />
          <p rt="19.165" x="426.3663" y="4738.33" v="67886" z="1" s="M+H+2" />
        </MSPeaks>
      </Spectrum>
    </Compound>
    <Compound algo="FindByMolecularFeature">
      <Location m="365.2931" rt="19.184" y="99462" v="1040349" />
      <Spectrum type="MFE" cpdAlgo="FindByMolecularFeature">
        <MSDetails p="+" />
        <Device type="TimeOfFlight" />
        <MSPeaks>
          <p rt="19.183" x="366.3004" y="99462.01" v="782626" z="1" s="M+H" />
          <p rt="19.186" x="367.3026" y="26447.25" v="208784" z="1" s="M+H+1" />
          <p rt="19.177" x="368.3075" y="5012.26" v="48939" z="1" s="M+H+2" />
        </MSPeaks>
      </Spectrum>
    </Compound>
    <Compound algo="FindByMolecularFeature">
      <Location m="506.3610" rt="19.188" y="131730" v="1871435" />
      <Spectrum type="MFE" cpdAlgo="FindByMolecularFeature">
        <MSDetails p="+" />
        <Device type="TimeOfFlight" />
        <MSPeaks>
          <p rt="19.195" x="507.3682" y="131729.58" v="1311991" z="1" s="M+H" />
          <p rt="19.193" x="508.3716" y="47205.23" v="450136" z="1" s="M+H+1" />
          <p rt="19.132" x="509.3514" y="29049.45" v="109307" z="1" s="M+H+2" />
        </MSPeaks>
      </Spectrum>
    </Compound>
    <Compound algo="FindByMolecularFeature">
      <Location m="241.2406" rt="19.261" y="50722" v="379114" />
      <Spectrum type="MFE" cpdAlgo="FindByMolecularFeature">
        <MSDetails p="+" />
        <Device type="TimeOfFlight" />
        <MSPeaks>
          <p rt="19.261" x="242.2479" y="50722.39" v="322902" z="1" s="M+H" />
          <p rt="19.259" x="243.2508" y="8809.21" v="56212" z="1" s="M+H+1" />
        </MSPeaks>
      </Spectrum>
    </Compound>
    <Compound algo="FindByMolecularFeature">
      <Location m="430.3448" rt="19.449" y="64363" v="695780" />
      <Spectrum type="MFE" cpdAlgo="FindByMolecularFeature">
        <MSDetails p="+" />
        <Device type="TimeOfFlight" />
        <MSPeaks>
          <p rt="19.450" x="431.3521" y="64362.56" v="515180" z="1" s="M+H" />
          <p rt="19.447" x="432.3555" y="19430.71" v="159422" z="1" s="M+H+1" />
          <p rt="19.449" x="433.3551" y="3448.12" v="19723" z="1" s="M+H+2" />
          <p rt="19.463" x="434.3623" y="254.30" v="1454" z="1" s="M+H+3" />
        </MSPeaks>
      </Spectrum>
    </Compound>
    <Compound algo="FindByMolecularFeature">
      <Location m="452.3271" rt="19.451" y="63313" v="652337" />
      <Spectrum type="MFE" cpdAlgo="FindByMolecularFeature">
        <MSDetails p="+" />
        <Device type="TimeOfFlight" />
        <MSPeaks>
          <p rt="19.451" x="453.3344" y="63312.97" v="467866" z="1" s="M+H" />
          <p rt="19.450" x="454.3381" y="20901.67" v="159819" z="1" s="M+H+1" />
          <p rt="19.450" x="455.3449" y="3841.89" v="24652" z="1" s="M+H+2" />
        </MSPeaks>
      </Spectrum>
    </Compound>
    <Compound algo="FindByMolecularFeature">
      <Location m="339.2775" rt="19.469" y="81124" v="746849" />
      <Spectrum type="MFE" cpdAlgo="FindByMolecularFeature">
        <MSDetails p="+" />
        <Device type="TimeOfFlight" />
        <MSPeaks>
          <p rt="19.469" x="340.2847" y="81123.97" v="574683" z="1" s="M+H" />
          <p rt="19.470" x="341.2876" y="20957.96" v="157022" z="1" s="M+H+1" />
          <p rt="19.474" x="342.2904" y="2279.52" v="15144" z="1" s="M+H+2" />
        </MSPeaks>
      </Spectrum>
    </Compound>
    <Compound algo="FindByMolecularFeature">
      <Location m="298.2509" rt="19.494" y="53934" v="506845" />
      <Spectrum type="MFE" cpdAlgo="FindByMolecularFeature">
        <MSDetails p="+" />
        <Device type="TimeOfFlight" />
        <MSPeaks>
          <p rt="19.493" x="299.2582" y="53934.38" v="418056" z="1" s="M+H" />
          <p rt="19.501" x="300.2618" y="9776.13" v="74062" z="1" s="M+H+1" />
          <p rt="19.500" x="301.2634" y="1945.07" v="14728" z="1" s="M+H+2" />
        </MSPeaks>
      </Spectrum>
    </Compound>
    <Compound algo="FindByMolecularFeature">
      <Location m="280.2403" rt="19.495" y="113719" v="1004820" />
      <Spectrum type="MFE" cpdAlgo="FindByMolecularFeature">
        <MSDetails p="+" />
        <Device type="TimeOfFlight" />
        <MSPeaks>
          <p rt="19.494" x="281.2476" y="113719.34" v="822833" z="1" s="M+H" />
          <p rt="19.497" x="282.2510" y="24656.90" v="181987" z="1" s="M+H+1" />
        </MSPeaks>
      </Spectrum>
    </Compound>
    <Compound algo="FindByMolecularFeature">
      <Location m="522.3558" rt="19.582" y="55723" v="810687" />
      <Spectrum type="MFE" cpdAlgo="FindByMolecularFeature">
        <MSDetails p="+" />
        <Device type="TimeOfFlight" />
        <MSPeaks>
          <p rt="19.583" x="523.3631" y="55722.73" v="583634" z="1" s="M+H" />
          <p rt="19.584" x="524.3665" y="18243.80" v="205638" z="1" s="M+H+1" />
          <p rt="19.566" x="525.3729" y="2999.89" v="21415" z="1" s="M+H+2" />
        </MSPeaks>
      </Spectrum>
    </Compound>
    <Compound algo="FindByMolecularFeature">
      <Location m="280.2406" rt="19.739" y="201164" v="1703337" />
      <Spectrum type="MFE" cpdAlgo="FindByMolecularFeature">
        <MSDetails p="+" />
        <Device type="TimeOfFlight" />
        <MSPeaks>
          <p rt="19.739" x="281.2479" y="201163.50" v="1383347" z="1" s="M+H" />
          <p rt="19.741" x="282.2511" y="43673.18" v="319990" z="1" s="M+H+1" />
        </MSPeaks>
      </Spectrum>
    </Compound>
    <Compound algo="FindByMolecularFeature">
      <Location m="320.2330" rt="19.742" y="88280" v="853532" />
      <Spectrum type="MFE" cpdAlgo="FindByMolecularFeature">
        <MSDetails p="+" />
        <Device type="TimeOfFlight" />
        <MSPeaks>
          <p rt="19.742" x="321.2403" y="88280.45" v="707746" z="1" s="M+H" />
          <p rt="19.742" x="322.2442" y="18083.70" v="145786" z="1" s="M+H+1" />
        </MSPeaks>
      </Spectrum>
    </Compound>
    <Compound algo="FindByMolecularFeature">
      <Location m="562.3486" rt="19.751" y="103367" v="1008465" />
      <Spectrum type="MFE" cpdAlgo="FindByMolecularFeature">
        <MSDetails p="+" />
        <Device type="TimeOfFlight" />
        <MSPeaks>
          <p rt="19.750" x="563.3558" y="103367.43" v="735177" z="1" s="M+H" />
          <p rt="19.749" x="564.3592" y="32590.04" v="221733" z="1" s="M+H+1" />
          <p rt="19.756" x="565.3637" y="5689.70" v="35559" z="1" s="M+H+2" />
          <p rt="19.790" x="566.3665" y="1232.78" v="15996" z="1" s="M+H+3" />
        </MSPeaks>
      </Spectrum>
    </Compound>
    <Compound algo="FindByMolecularFeature">
      <Location m="298.2511" rt="19.751" y="71473" v="843482" />
      <Spectrum type="MFE" cpdAlgo="FindByMolecularFeature">
        <MSDetails p="+" />
        <Device type="TimeOfFlight" />
        <MSPeaks>
          <p rt="19.750" x="299.2584" y="71473.02" v="602189" z="1" s="M+H" />
          <p rt="19.751" x="300.2620" y="13558.11" v="115802" z="1" s="M+H+1" />
          <p rt="19.761" x="301.2634" y="2516.11" v="22454" z="1" s="M+H+2" />
          <p rt="19.761" x="597.5091" y="6908.39" v="36286" z="1" s="2M+H" />
          <p rt="19.764" x="598.5109" y="2826.06" v="15232" z="1" s="2M+H+1" />
        </MSPeaks>
      </Spectrum>
    </Compound>
    <Compound algo="FindByMolecularFeature">
      <Location m="522.3560" rt="19.758" y="103201" v="840534" />
      <Spectrum type="MFE" cpdAlgo="FindByMolecularFeature">
        <MSDetails p="+" />
        <Device type="TimeOfFlight" />
        <MSPeaks>
          <p rt="19.756" x="523.3633" y="103201.18" v="553546" z="1" s="M+H" />
          <p rt="19.755" x="524.3665" y="33843.34" v="181528" z="1" s="M+H+1" />
          <p rt="19.805" x="525.3709" y="6139.83" v="86050" z="1" s="M+H+2" />
          <p rt="19.761" x="526.3765" y="1872.49" v="19410" z="1" s="M+H+3" />
        </MSPeaks>
      </Spectrum>
    </Compound>
    <Compound algo="FindByMolecularFeature">
      <Location m="339.2782" rt="19.764" y="1079026" v="10236626" />
      <Spectrum type="MFE" cpdAlgo="FindByMolecularFeature">
        <MSDetails p="+" />
        <Device type="TimeOfFlight" />
        <MSPeaks>
          <p rt="19.764" x="340.2855" y="1079025.75" v="8107528" z="1" s="M+H" />
          <p rt="19.764" x="341.2883" y="246775.89" v="1872183" z="1" s="M+H+1" />
          <p rt="19.765" x="342.2909" y="31037.13" v="224799" z="1" s="M+H+2" />
          <p rt="19.778" x="343.2941" y="4201.73" v="32116" z="1" s="M+H+3" />
        </MSPeaks>
      </Spectrum>
    </Compound>
    <Compound algo="FindByMolecularFeature">
      <Location m="540.3665" rt="19.772" y="66333" v="661540" />
      <Spectrum type="MFE" cpdAlgo="FindByMolecularFeature">
        <MSDetails p="+" />
        <Device type="TimeOfFlight" />
        <MSPeaks>
          <p rt="19.756" x="541.3738" y="66333.20" v="342140" z="1" s="M+H" />
          <p rt="19.805" x="542.3787" y="21834.80" v="246837" z="1" s="M+H+1" />
          <p rt="19.818" x="543.3810" y="5631.91" v="72562" z="1" s="M+H+2" />
        </MSPeaks>
      </Spectrum>
    </Compound>
    <Compound algo="FindByMolecularFeature">
      <Location m="562.3486" rt="19.850" y="107628" v="830082" />
      <Spectrum type="MFE" cpdAlgo="FindByMolecularFeature">
        <MSDetails p="+" />
        <Device type="TimeOfFlight" />
        <MSPeaks>
          <p rt="19.851" x="563.3559" y="107628.35" v="604494" z="1" s="M+H" />
          <p rt="19.850" x="564.3590" y="34304.73" v="192541" z="1" s="M+H+1" />
          <p rt="19.845" x="565.3628" y="6563.14" v="33047" z="1" s="M+H+2" />
        </MSPeaks>
      </Spectrum>
    </Compound>
    <Compound algo="FindByMolecularFeature">
      <Location m="522.3560" rt="19.858" y="96461" v="895721" />
      <Spectrum type="MFE" cpdAlgo="FindByMolecularFeature">
        <MSDetails p="+" />
        <Device type="TimeOfFlight" />
        <MSPeaks>
          <p rt="19.858" x="523.3633" y="96460.95" v="674604" z="1" s="M+H" />
          <p rt="19.857" x="524.3668" y="31319.56" v="221117" z="1" s="M+H+1" />
        </MSPeaks>
      </Spectrum>
    </Compound>
    <Compound algo="FindByMolecularFeature">
      <Location m="262.2296" rt="19.863" y="129829" v="2213134" />
      <Spectrum type="MFE" cpdAlgo="FindByMolecularFeature">
        <MSDetails p="+" />
        <Device type="TimeOfFlight" />
        <MSPeaks>
          <p rt="19.863" x="263.2369" y="129829.48" v="1838207" z="1" s="M+H" />
          <p rt="19.864" x="264.2401" y="26136.81" v="374927" z="1" s="M+H+1" />
        </MSPeaks>
      </Spectrum>
    </Compound>
    <Compound algo="FindByMolecularFeature">
      <Location m="279.2568" rt="19.870" y="854702" v="8553624" />
      <Spectrum type="MFE" cpdAlgo="FindByMolecularFeature">
        <MSDetails p="+" />
        <Device type="TimeOfFlight" />
        <MSPeaks>
          <p rt="19.870" x="280.2641" y="854701.50" v="6923859" z="1" s="M+H" />
          <p rt="19.870" x="281.2654" y="186370.73" v="1480142" z="1" s="M+H+1" />
          <p rt="19.870" x="282.2671" y="21928.05" v="149623" z="1" s="M+H+2" />
        </MSPeaks>
      </Spectrum>
    </Compound>
    <Compound algo="FindByMolecularFeature">
      <Location m="212.0683" rt="19.948" y="87540" v="783791" />
      <Spectrum type="MFE" cpdAlgo="FindByMolecularFeature">
        <MSDetails p="+" />
        <Device type="TimeOfFlight" />
        <MSPeaks>
          <p rt="19.947" x="213.0756" y="87539.88" v="678163" z="1" s="M+H" />
          <p rt="19.954" x="214.0810" y="10593.06" v="85590" z="1" s="M+H+1" />
          <p rt="19.972" x="215.0839" y="2187.58" v="20038" z="1" s="M+H+2" />
        </MSPeaks>
      </Spectrum>
    </Compound>
    <Compound algo="FindByMolecularFeature">
      <Location m="184.0735" rt="19.949" y="123757" v="1113080" />
      <Spectrum type="MFE" cpdAlgo="FindByMolecularFeature">
        <MSDetails p="+" />
        <Device type="TimeOfFlight" />
        <MSPeaks>
          <p rt="19.949" x="185.0808" y="123757.09" v="988953" z="1" s="M+H" />
          <p rt="19.950" x="186.0846" y="11275.65" v="102293" z="1" s="M+H+1" />
          <p rt="19.949" x="187.0888" y="2530.15" v="21833" z="1" s="M+H+2" />
        </MSPeaks>
      </Spectrum>
    </Compound>
    <Compound algo="FindByMolecularFeature">
      <Location m="216.0268" rt="19.949" y="89854" v="838400" />
      <Spectrum type="MFE" cpdAlgo="FindByMolecularFeature">
        <MSDetails p="+" />
        <Device type="TimeOfFlight" />
        <MSPeaks>
          <p rt="19.949" x="217.0341" y="89853.55" v="759841" z="1" s="M+H" />
          <p rt="19.946" x="218.0376" y="8249.52" v="66084" z="1" s="M+H+1" />
          <p rt="19.952" x="219.0396" y="1783.41" v="12475" z="1" s="M+H+2" />
        </MSPeaks>
      </Spectrum>
    </Compound>
    <Compound algo="FindByMolecularFeature">
      <Location m="268.1311" rt="19.949" y="71297" v="689966" />
      <Spectrum type="MFE" cpdAlgo="FindByMolecularFeature">
        <MSDetails p="+" />
        <Device type="TimeOfFlight" />
        <MSPeaks>
          <p rt="19.949" x="269.1384" y="71297.44" v="572092" z="1" s="M+H" />
          <p rt="19.952" x="270.1420" y="11805.21" v="101860" z="1" s="M+H+1" />
          <p rt="19.960" x="271.1487" y="2671.08" v="16014" z="1" s="M+H+2" />
        </MSPeaks>
      </Spectrum>
    </Compound>
    <Compound algo="FindByMolecularFeature">
      <Location m="258.1468" rt="19.950" y="157221" v="1549016" />
      <Spectrum type="MFE" cpdAlgo="FindByMolecularFeature">
        <MSDetails p="+" />
        <Device type="TimeOfFlight" />
        <MSPeaks>
          <p rt="19.950" x="259.1541" y="157220.80" v="1344191" z="1" s="M+H" />
          <p rt="19.948" x="260.1574" y="22194.13" v="176444" z="1" s="M+H+1" />
          <p rt="19.947" x="261.1594" y="3429.79" v="28381" z="1" s="M+H+2" />
        </MSPeaks>
      </Spectrum>
    </Compound>
    <Compound algo="FindByMolecularFeature">
      <Location m="328.1529" rt="19.950" y="1657967" v="17516704" />
      <Spectrum type="MFE" cpdAlgo="FindByMolecularFeature">
        <MSDetails p="+" />
        <Device type="TimeOfFlight" />
        <MSPeaks>
          <p rt="19.950" x="329.1601" y="1657966.75" v="14665706" z="1" s="M+H" />
          <p rt="19.950" x="330.1632" y="284282.47" v="2412818" z="1" s="M+H+1" />
          <p rt="19.950" x="331.1654" y="46105.76" v="390782" z="1" s="M+H+2" />
          <p rt="19.951" x="332.1682" y="5650.17" v="47399" z="1" s="M+H+3" />
        </MSPeaks>
      </Spectrum>
    </Compound>
    <Compound algo="FindByMolecularFeature">
      <Location m="360.2154" rt="19.950" y="546593" v="5855153" />
      <Spectrum type="MFE" cpdAlgo="FindByMolecularFeature">
        <MSDetails p="+" />
        <Device type="TimeOfFlight" />
        <MSPeaks>
          <p rt="19.951" x="361.2227" y="546593.25" v="4734401" z="1" s="M+H" />
          <p rt="19.950" x="362.2257" y="106985.51" v="930225" z="1" s="M+H+1" />
          <p rt="19.952" x="363.2282" y="18070.82" v="159271" z="1" s="M+H+2" />
          <p rt="19.909" x="364.2247" y="3122.15" v="31256" z="1" s="M+H+3" />
        </MSPeaks>
      </Spectrum>
    </Compound>
    <Compound algo="FindByMolecularFeature">
      <Location m="402.2263" rt="19.951" y="5701189" v="65489588" />
      <Spectrum type="MFE" cpdAlgo="FindByMolecularFeature">
        <MSDetails p="+" />
        <Device type="TimeOfFlight" />
        <MSPeaks>
          <p rt="19.951" x="403.2335" y="5701189.00" v="52002700" z="1" sat="true" s="M+H" />
          <p rt="19.949" x="404.2370" y="1258885.13" v="11292421" z="1" s="M+H+1" />
          <p rt="19.949" x="405.2390" y="209019.97" v="1928351" z="1" s="M+H+2" />
          <p rt="19.950" x="406.2415" y="28401.81" v="237377" z="1" s="M+H+3" />
          <p rt="19.949" x="407.2442" y="2950.56" v="28741" z="1" s="M+H+4" />
        </MSPeaks>
      </Spectrum>
    </Compound>
    <Compound algo="FindByMolecularFeature">
      <Location m="272.0898" rt="19.951" y="221990" v="2269029" />
      <Spectrum type="MFE" cpdAlgo="FindByMolecularFeature">
        <MSDetails p="+" />
        <Device type="TimeOfFlight" />
        <MSPeaks>
          <p rt="19.951" x="273.0971" y="221989.50" v="1953337" z="1" s="M+H" />
          <p rt="19.951" x="274.1003" y="30836.67" v="267609" z="1" s="M+H+1" />
          <p rt="19.951" x="275.1029" y="5470.11" v="48082" z="1" s="M+H+2" />
        </MSPeaks>
      </Spectrum>
    </Compound>
    <Compound algo="FindByMolecularFeature">
      <Location m="128.0110" rt="19.951" y="91553" v="849154" />
      <Spectrum type="MFE" cpdAlgo="FindByMolecularFeature">
        <MSDetails p="+" />
        <Device type="TimeOfFlight" />
        <MSPeaks>
          <p rt="19.951" x="129.0183" y="91553.37" v="811102" z="1" s="M+H" />
          <p rt="19.949" x="130.0211" y="4245.50" v="31964" z="1" s="M+H+1" />
          <p rt="19.937" x="131.0220" y="1463.59" v="6087" z="1" s="M+H+2" />
        </MSPeaks>
      </Spectrum>
    </Compound>
    <Compound algo="FindByMolecularFeature">
      <Location m="826.4343" rt="19.952" y="906972" v="12480176" />
      <Spectrum type="MFE" cpdAlgo="FindByMolecularFeature">
        <MSDetails p="+" />
        <Device type="TimeOfFlight" />
        <MSPeaks>
          <p rt="19.941" x="414.2192" y="1786.43" v="10251" z="2" s="M+2H" />
          <p rt="19.931" x="414.7219" y="1093.82" v="4442" z="2" s="M+2H+1" />
          <p rt="19.947" x="415.2315" y="1386.27" v="8923" z="2" s="M+2H+2" />
          <p rt="19.954" x="827.4415" y="906972.00" v="7962585" z="1" s="M+H" />
          <p rt="19.948" x="828.4445" y="410190.69" v="3240791" z="1" s="M+H+1" />
          <p rt="19.952" x="829.4465" y="112119.37" v="1001143" z="1" s="M+H+2" />
          <p rt="19.955" x="830.4487" y="23837.81" v="209343" z="1" s="M+H+3" />
          <p rt="19.947" x="831.4517" y="4458.35" v="38954" z="1" s="M+H+4" />
          <p rt="19.938" x="832.4568" y="475.66" v="3744" z="1" s="M+H+5" />
        </MSPeaks>
      </Spectrum>
    </Compound>
    <Compound algo="FindByMolecularFeature">
      <Location m="156.0058" rt="19.955" y="75335" v="733708" />
      <Spectrum type="MFE" cpdAlgo="FindByMolecularFeature">
        <MSDetails p="+" />
        <Device type="TimeOfFlight" />
        <MSPeaks>
          <p rt="19.954" x="157.0130" y="75335.17" v="700520" z="1" s="M+H" />
          <p rt="19.962" x="158.0156" y="4553.82" v="24915" z="1" s="M+H+1" />
          <p rt="19.970" x="159.0179" y="1538.76" v="8273" z="1" s="M+H+2" />
        </MSPeaks>
      </Spectrum>
    </Compound>
    <Compound algo="FindByMolecularFeature">
      <Location m="299.2822" rt="19.955" y="50392" v="651684" />
      <Spectrum type="MFE" cpdAlgo="FindByMolecularFeature">
        <MSDetails p="+" />
        <Device type="TimeOfFlight" />
        <MSPeaks>
          <p rt="19.955" x="300.2895" y="50392.39" v="528925" z="1" s="M+H" />
          <p rt="19.952" x="301.2930" y="10252.50" v="111845" z="1" s="M+H+1" />
          <p rt="19.956" x="302.2953" y="1219.28" v="10914" z="1" s="M+H+2" />
        </MSPeaks>
      </Spectrum>
    </Compound>
    <Compound algo="FindByMolecularFeature">
      <Location m="440.1818" rt="19.956" y="370816" v="5078455" />
      <Spectrum type="MFE" cpdAlgo="FindByMolecularFeature">
        <MSDetails p="+" />
        <Device type="TimeOfFlight" />
        <MSPeaks>
          <p rt="19.956" x="441.1891" y="370816.34" v="3831171" z="1" s="M+H" />
          <p rt="19.956" x="442.1922" y="80165.80" v="800555" z="1" s="M+H+1" />
          <p rt="19.954" x="443.1900" y="36493.24" v="358589" z="1" s="M+H+2" />
          <p rt="19.959" x="444.1923" y="7054.95" v="68893" z="1" s="M+H+3" />
          <p rt="19.967" x="445.1928" y="1970.91" v="19247" z="1" s="M+H+4" />
        </MSPeaks>
      </Spectrum>
    </Compound>
    <Compound algo="FindByMolecularFeature">
      <Location m="424.2082" rt="19.963" y="3209300" v="54981852" />
      <Spectrum type="MFE" cpdAlgo="FindByMolecularFeature">
        <MSDetails p="+" />
        <Device type="TimeOfFlight" />
        <MSPeaks>
          <p rt="19.963" x="425.2155" y="3209299.50" v="44816540" z="1" sat="true" s="M+H" />
          <p rt="19.960" x="426.2190" y="673569.75" v="8568845" z="1" s="M+H+1" />
          <p rt="19.960" x="427.2208" y="111241.55" v="1372155" z="1" s="M+H+2" />
          <p rt="19.963" x="428.2233" y="15063.25" v="199047" z="1" s="M+H+3" />
          <p rt="19.965" x="429.2239" y="2060.33" v="25265" z="1" s="M+H+4" />
        </MSPeaks>
      </Spectrum>
    </Compound>
    <Compound algo="FindByMolecularFeature">
      <Location m="447.2835" rt="19.965" y="80986" v="1586020" />
      <Spectrum type="MFE" cpdAlgo="FindByMolecularFeature">
        <MSDetails p="+" />
        <Device type="TimeOfFlight" />
        <MSPeaks>
          <p rt="19.967" x="448.2908" y="80985.95" v="1280065" z="1" s="M+H" />
          <p rt="19.962" x="449.2947" y="21524.70" v="259575" z="1" s="M+H+1" />
          <p rt="19.957" x="450.2978" y="4220.21" v="46380" z="1" s="M+H+2" />
        </MSPeaks>
      </Spectrum>
    </Compound>
    <Compound algo="FindByMolecularFeature">
      <Location m="339.2782" rt="19.976" y="804546" v="8504518" />
      <Spectrum type="MFE" cpdAlgo="FindByMolecularFeature">
        <MSDetails p="+" />
        <Device type="TimeOfFlight" />
        <MSPeaks>
          <p rt="19.976" x="340.2855" y="804545.88" v="6739243" z="1" s="M+H" />
          <p rt="19.975" x="341.2882" y="184744.06" v="1547135" z="1" s="M+H+1" />
          <p rt="19.971" x="342.2908" y="21915.29" v="185636" z="1" s="M+H+2" />
          <p rt="19.982" x="343.2939" y="3978.52" v="32504" z="1" s="M+H+3" />
        </MSPeaks>
      </Spectrum>
    </Compound>
    <Compound algo="FindByMolecularFeature">
      <Location m="280.2407" rt="19.983" y="82425" v="667236" />
      <Spectrum type="MFE" cpdAlgo="FindByMolecularFeature">
        <MSDetails p="+" />
        <Device type="TimeOfFlight" />
        <MSPeaks>
          <p rt="19.985" x="281.2480" y="82425.36" v="527639" z="1" s="M+H" />
          <p rt="19.978" x="282.2523" y="18304.38" v="139597" z="1" s="M+H+1" />
        </MSPeaks>
      </Spectrum>
    </Compound>
    <Compound algo="FindByMolecularFeature">
      <Location m="657.5028" rt="20.124" y="73415" v="1975201" />
      <Spectrum type="MFE" cpdAlgo="FindByMolecularFeature">
        <MSDetails p="+" />
        <Device type="TimeOfFlight" />
        <MSPeaks>
          <p rt="20.121" x="658.5101" y="73414.88" v="1356218" z="1" s="M+H" />
          <p rt="20.121" x="659.5134" y="27511.34" v="499324" z="1" s="M+H+1" />
          <p rt="20.153" x="660.5143" y="7359.17" v="93681" z="1" s="M+H+2" />
          <p rt="20.146" x="661.5139" y="1724.42" v="25979" z="1" s="M+H+3" />
        </MSPeaks>
      </Spectrum>
    </Compound>
    <Compound algo="FindByMolecularFeature">
      <Location m="262.2296" rt="20.166" y="118754" v="1058864" />
      <Spectrum type="MFE" cpdAlgo="FindByMolecularFeature">
        <MSDetails p="+" />
        <Device type="TimeOfFlight" />
        <MSPeaks>
          <p rt="20.164" x="263.2368" y="118754.15" v="836869" z="1" s="M+H" />
          <p rt="20.176" x="264.2400" y="23344.17" v="195949" z="1" s="M+H+1" />
          <p rt="20.160" x="265.2495" y="2868.79" v="26045" z="1" s="M+H+2" />
        </MSPeaks>
      </Spectrum>
    </Compound>
    <Compound algo="FindByMolecularFeature">
      <Location m="354.2771" rt="20.168" y="92315" v="902475" />
      <Spectrum type="MFE" cpdAlgo="FindByMolecularFeature">
        <MSDetails p="+" />
        <Device type="TimeOfFlight" />
        <MSPeaks>
          <p rt="20.167" x="355.2844" y="92314.80" v="707854" z="1" s="M+H" />
          <p rt="20.168" x="356.2878" y="22186.09" v="168225" z="1" s="M+H+1" />
          <p rt="20.169" x="357.2908" y="3191.46" v="22918" z="1" s="M+H+2" />
          <p rt="20.200" x="358.2923" y="409.20" v="3478" z="1" s="M+H+3" />
        </MSPeaks>
      </Spectrum>
    </Compound>
    <Compound algo="FindByMolecularFeature">
      <Location m="336.2666" rt="20.170" y="84606" v="857523" />
      <Spectrum type="MFE" cpdAlgo="FindByMolecularFeature">
        <MSDetails p="+" />
        <Device type="TimeOfFlight" />
        <MSPeaks>
          <p rt="20.170" x="337.2739" y="84605.90" v="673448" z="1" s="M+H" />
          <p rt="20.168" x="338.2774" y="19167.71" v="155038" z="1" s="M+H+1" />
          <p rt="20.192" x="339.2844" y="3114.34" v="29037" z="1" s="M+H+2" />
        </MSPeaks>
      </Spectrum>
    </Compound>
    <Compound algo="FindByMolecularFeature">
      <Location m="613.4767" rt="20.224" y="126712" v="3001038" />
      <Spectrum type="MFE" cpdAlgo="FindByMolecularFeature">
        <MSDetails p="+" />
        <Device type="TimeOfFlight" />
        <MSPeaks>
          <p rt="20.225" x="614.4840" y="126712.03" v="2075665" z="1" s="M+H" />
          <p rt="20.224" x="615.4871" y="42697.95" v="764508" z="1" s="M+H+1" />
          <p rt="20.221" x="616.4891" y="11020.91" v="140160" z="1" s="M+H+2" />
          <p rt="20.189" x="617.4910" y="1628.02" v="20705" z="1" s="M+H+3" />
        </MSPeaks>
      </Spectrum>
    </Compound>
    <Compound algo="FindByMolecularFeature">
      <Location m="279.2562" rt="20.236" y="92022" v="1255953" />
      <Spectrum type="MFE" cpdAlgo="FindByMolecularFeature">
        <MSDetails p="+" />
        <Device type="TimeOfFlight" />
        <MSPeaks>
          <p rt="20.235" x="280.2635" y="92021.70" v="1119495" z="1" s="M+H" />
          <p rt="20.236" x="281.2652" y="12914.44" v="136458" z="1" s="M+H+1" />
        </MSPeaks>
      </Spectrum>
    </Compound>
    <Compound algo="FindByMolecularFeature">
      <Location m="569.4506" rt="20.325" y="189168" v="4107812" />
      <Spectrum type="MFE" cpdAlgo="FindByMolecularFeature">
        <MSDetails p="+" />
        <Device type="TimeOfFlight" />
        <MSPeaks>
          <p rt="20.325" x="570.4579" y="189168.25" v="2916987" z="1" s="M+H" />
          <p rt="20.325" x="571.4607" y="61067.68" v="993456" z="1" s="M+H+1" />
          <p rt="20.327" x="572.4609" y="13782.11" v="197370" z="1" s="M+H+2" />
        </MSPeaks>
      </Spectrum>
    </Compound>
    <Compound algo="FindByMolecularFeature">
      <Location m="267.2563" rt="20.388" y="98346" v="1140663" />
      <Spectrum type="MFE" cpdAlgo="FindByMolecularFeature">
        <MSDetails p="+" />
        <Device type="TimeOfFlight" />
        <MSPeaks>
          <p rt="20.388" x="268.2636" y="98346.39" v="938687" z="1" s="M+H" />
          <p rt="20.387" x="269.2665" y="19388.57" v="180211" z="1" s="M+H+1" />
          <p rt="20.400" x="270.2709" y="2401.27" v="21765" z="1" s="M+H+2" />
        </MSPeaks>
      </Spectrum>
    </Compound>
    <Compound algo="FindByMolecularFeature">
      <Location m="525.4246" rt="20.423" y="247448" v="5804663" />
      <Spectrum type="MFE" cpdAlgo="FindByMolecularFeature">
        <MSDetails p="+" />
        <Device type="TimeOfFlight" />
        <MSPeaks>
          <p rt="20.423" x="526.4319" y="247447.94" v="4123714" z="1" s="M+H" />
          <p rt="20.423" x="527.4347" y="77629.16" v="1353163" z="1" s="M+H+1" />
          <p rt="20.422" x="528.4356" y="17426.65" v="286663" z="1" s="M+H+2" />
          <p rt="20.421" x="529.4354" y="2513.58" v="41123" z="1" s="M+H+3" />
        </MSPeaks>
      </Spectrum>
    </Compound>
    <Compound algo="FindByMolecularFeature">
      <Location m="1116.7568" rt="20.507" y="84020" v="1429505" />
      <Spectrum type="MFE" cpdAlgo="FindByMolecularFeature">
        <MSDetails p="+" />
        <Device type="TimeOfFlight" />
        <MSPeaks>
          <p rt="20.505" x="559.3857" y="27223.16" v="179061" z="2" s="M+2H" />
          <p rt="20.505" x="559.8851" y="18834.85" v="110081" z="2" s="M+2H+1" />
          <p rt="20.508" x="560.3850" y="84019.80" v="482902" z="2" s="M+2H+2" />
          <p rt="20.507" x="560.8855" y="56272.94" v="331918" z="2" s="M+2H+3" />
          <p rt="20.509" x="561.3841" y="52712.96" v="325543" z="2" s="M+2H+4" />
        </MSPeaks>
      </Spectrum>
    </Compound>
    <Compound algo="FindByMolecularFeature">
      <Location m="761.4661" rt="20.510" y="118201" v="1321217" />
      <Spectrum type="MFE" cpdAlgo="FindByMolecularFeature">
        <MSDetails p="+" />
        <Device type="TimeOfFlight" />
        <MSPeaks>
          <p rt="20.511" x="762.4734" y="118201.27" v="884153" z="1" s="M+H" />
          <p rt="20.509" x="763.4767" y="57468.94" v="437064" z="1" s="M+H+1" />
        </MSPeaks>
      </Spectrum>
    </Compound>
    <Compound algo="FindByMolecularFeature">
      <Location m="764.4754" rt="20.512" y="81179" v="938414" />
      <Spectrum type="MFE" cpdAlgo="FindByMolecularFeature">
        <MSDetails p="+" />
        <Device type="TimeOfFlight" />
        <MSPeaks>
          <p rt="20.513" x="383.2450" y="81179.37" v="630306" z="2" s="M+2H" />
          <p rt="20.510" x="383.7465" y="39946.41" v="308108" z="2" s="M+2H+1" />
        </MSPeaks>
      </Spectrum>
    </Compound>
    <Compound algo="FindByMolecularFeature">
      <Location m="376.2595" rt="20.512" y="351553" v="3634136" />
      <Spectrum type="MFE" cpdAlgo="FindByMolecularFeature">
        <MSDetails p="+" />
        <Device type="TimeOfFlight" />
        <MSPeaks>
          <p rt="20.512" x="377.2668" y="351552.78" v="2883333" z="1" s="M+H" />
          <p rt="20.513" x="378.2699" y="77970.34" v="639495" z="1" s="M+H+1" />
          <p rt="20.504" x="379.2736" y="12392.02" v="92283" z="1" s="M+H+2" />
          <p rt="20.525" x="380.2769" y="2442.40" v="19026" z="1" s="M+H+3" />
        </MSPeaks>
      </Spectrum>
    </Compound>
    <Compound algo="FindByMolecularFeature">
      <Location m="408.1952" rt="20.512" y="75614" v="1790124" />
      <Spectrum type="MFE" cpdAlgo="FindByMolecularFeature">
        <MSDetails p="+" />
        <Device type="TimeOfFlight" />
        <MSPeaks>
          <p rt="20.517" x="205.1050" y="5612.24" v="50493" z="2" s="M+2H" />
          <p rt="20.515" x="205.6069" y="1256.24" v="8215" z="2" s="M+2H+1" />
          <p rt="20.523" x="206.1080" y="6811.98" v="61684" z="2" s="M+2H+2" />
          <p rt="20.511" x="409.2024" y="46540.47" v="426474" z="1" s="M+H" />
          <p rt="20.514" x="410.2063" y="11462.98" v="104476" z="1" s="M+H+1" />
          <p rt="20.511" x="411.2043" y="75614.00" v="688363" z="1" s="M+H+2" />
          <p rt="20.510" x="412.2078" y="20498.30" v="186483" z="1" s="M+H+3" />
          <p rt="20.514" x="413.2010" y="29117.98" v="263935" z="1" s="M+H+4" />
        </MSPeaks>
      </Spectrum>
    </Compound>
    <Compound algo="FindByMolecularFeature">
      <Location m="244.2191" rt="20.515" y="133465" v="1357951" />
      <Spectrum type="MFE" cpdAlgo="FindByMolecularFeature">
        <MSDetails p="+" />
        <Device type="TimeOfFlight" />
        <MSPeaks>
          <p rt="20.515" x="245.2264" y="133465.19" v="1147813" z="1" s="M+H" />
          <p rt="20.514" x="246.2294" y="25288.98" v="210138" z="1" s="M+H+1" />
        </MSPeaks>
      </Spectrum>
    </Compound>
    <Compound algo="FindByMolecularFeature">
      <Location m="336.2668" rt="20.515" y="215262" v="2439747" />
      <Spectrum type="MFE" cpdAlgo="FindByMolecularFeature">
        <MSDetails p="+" />
        <Device type="TimeOfFlight" />
        <MSPeaks>
          <p rt="20.514" x="337.2741" y="215262.30" v="1919687" z="1" s="M+H" />
          <p rt="20.517" x="338.2773" y="51075.21" v="457097" z="1" s="M+H+1" />
          <p rt="20.518" x="339.2829" y="7407.68" v="62964" z="1" s="M+H+2" />
        </MSPeaks>
      </Spectrum>
    </Compound>
    <Compound algo="FindByMolecularFeature">
      <Location m="746.5025" rt="20.515" y="51457" v="657926" />
      <Spectrum type="MFE" cpdAlgo="FindByMolecularFeature">
        <MSDetails p="+" />
        <Device type="TimeOfFlight" />
        <MSPeaks>
          <p rt="20.515" x="374.2585" y="51456.61" v="402603" z="2" s="M+2H" />
          <p rt="20.512" x="374.7602" y="23811.54" v="186355" z="2" s="M+2H+1" />
          <p rt="20.528" x="375.2628" y="7839.62" v="60227" z="2" s="M+2H+2" />
          <p rt="20.515" x="375.7623" y="1137.89" v="8741" z="2" s="M+2H+3" />
        </MSPeaks>
      </Spectrum>
    </Compound>
    <Compound algo="FindByMolecularFeature">
      <Location m="262.2299" rt="20.517" y="394009" v="4338306" />
      <Spectrum type="MFE" cpdAlgo="FindByMolecularFeature">
        <MSDetails p="+" />
        <Device type="TimeOfFlight" />
        <MSPeaks>
          <p rt="20.517" x="263.2372" y="394009.03" v="3627433" z="1" s="M+H" />
          <p rt="20.515" x="264.2403" y="77401.97" v="710873" z="1" s="M+H+1" />
        </MSPeaks>
      </Spectrum>
    </Compound>
    <Compound algo="FindByMolecularFeature">
      <Location m="354.2775" rt="20.517" y="316397" v="3352796" />
      <Spectrum type="MFE" cpdAlgo="FindByMolecularFeature">
        <MSDetails p="+" />
        <Device type="TimeOfFlight" />
        <MSPeaks>
          <p rt="20.517" x="355.2847" y="316396.66" v="2670975" z="1" s="M+H" />
          <p rt="20.516" x="356.2878" y="69575.95" v="583191" z="1" s="M+H+1" />
          <p rt="20.515" x="357.2904" y="10926.05" v="91957" z="1" s="M+H+2" />
          <p rt="20.531" x="358.2948" y="814.20" v="6673" z="1" s="M+H+3" />
        </MSPeaks>
      </Spectrum>
    </Compound>
    <Compound algo="FindByMolecularFeature">
      <Location m="481.3984" rt="20.520" y="302462" v="7245663" />
      <Spectrum type="MFE" cpdAlgo="FindByMolecularFeature">
        <MSDetails p="+" />
        <Device type="TimeOfFlight" />
        <MSPeaks>
          <p rt="20.521" x="482.4057" y="302461.59" v="5544931" z="1" s="M+H" />
          <p rt="20.518" x="483.4087" y="78476.09" v="1359484" z="1" s="M+H+1" />
          <p rt="20.520" x="484.4102" y="16867.28" v="302758" z="1" s="M+H+2" />
          <p rt="20.512" x="485.4108" y="2263.03" v="38490" z="1" s="M+H+3" />
        </MSPeaks>
      </Spectrum>
    </Compound>
    <Compound algo="FindByMolecularFeature">
      <Location m="324.2667" rt="20.552" y="149650" v="1867199" />
      <Spectrum type="MFE" cpdAlgo="FindByMolecularFeature">
        <MSDetails p="+" />
        <Device type="TimeOfFlight" />
        <MSPeaks>
          <p rt="20.552" x="325.2740" y="149649.88" v="1519182" z="1" s="M+H" />
          <p rt="20.548" x="326.2777" y="33624.49" v="298300" z="1" s="M+H+1" />
          <p rt="20.562" x="327.2771" y="4987.74" v="49717" z="1" s="M+H+2" />
        </MSPeaks>
      </Spectrum>
    </Compound>
    <Compound algo="FindByMolecularFeature">
      <Location m="306.2561" rt="20.559" y="245917" v="3199041" />
      <Spectrum type="MFE" cpdAlgo="FindByMolecularFeature">
        <MSDetails p="+" />
        <Device type="TimeOfFlight" />
        <MSPeaks>
          <p rt="20.559" x="307.2634" y="245917.38" v="2561938" z="1" s="M+H" />
          <p rt="20.557" x="308.2669" y="50297.22" v="528091" z="1" s="M+H+1" />
          <p rt="20.563" x="309.2730" y="9131.46" v="90487" z="1" s="M+H+2" />
          <p rt="20.577" x="310.2778" y="1899.32" v="18525" z="1" s="M+H+3" />
        </MSPeaks>
      </Spectrum>
    </Compound>
    <Compound algo="FindByMolecularFeature">
      <Location m="346.2488" rt="20.572" y="282011" v="3934910" />
      <Spectrum type="MFE" cpdAlgo="FindByMolecularFeature">
        <MSDetails p="+" />
        <Device type="TimeOfFlight" />
        <MSPeaks>
          <p rt="20.573" x="347.2561" y="282011.16" v="3184755" z="1" s="M+H" />
          <p rt="20.569" x="348.2593" y="59542.97" v="664458" z="1" s="M+H+1" />
          <p rt="20.562" x="349.2624" y="8143.72" v="78572" z="1" s="M+H+2" />
          <p rt="20.516" x="350.2656" y="743.37" v="7125" z="1" s="M+H+3" />
        </MSPeaks>
      </Spectrum>
    </Compound>
    <Compound algo="FindByMolecularFeature">
      <Location m="325.2985" rt="20.591" y="478094" v="5153399" />
      <Spectrum type="MFE" cpdAlgo="FindByMolecularFeature">
        <MSDetails p="+" />
        <Device type="TimeOfFlight" />
        <MSPeaks>
          <p rt="20.591" x="326.3057" y="478093.75" v="4130453" z="1" s="M+H" />
          <p rt="20.591" x="327.3088" y="105680.28" v="916927" z="1" s="M+H+1" />
          <p rt="20.591" x="328.3121" y="12630.19" v="106020" z="1" s="M+H+2" />
        </MSPeaks>
      </Spectrum>
    </Compound>
    <Compound algo="FindByMolecularFeature">
      <Location m="437.3721" rt="20.609" y="241146" v="5670635" />
      <Spectrum type="MFE" cpdAlgo="FindByMolecularFeature">
        <MSDetails p="+" />
        <Device type="TimeOfFlight" />
        <MSPeaks>
          <p rt="20.610" x="438.3794" y="241145.63" v="4454413" z="1" s="M+H" />
          <p rt="20.606" x="439.3822" y="60439.91" v="1036030" z="1" s="M+H+1" />
          <p rt="20.611" x="440.3834" y="13231.80" v="180192" z="1" s="M+H+2" />
        </MSPeaks>
      </Spectrum>
    </Compound>
    <Compound algo="FindByMolecularFeature">
      <Location m="466.3433" rt="20.647" y="1399161" v="13192746" />
      <Spectrum type="MFE" cpdAlgo="FindByMolecularFeature">
        <MSDetails p="+" />
        <Device type="TimeOfFlight" />
        <MSPeaks>
          <p rt="20.647" x="467.3506" y="1399160.63" v="9619490" z="1" s="M+H" />
          <p rt="20.646" x="468.3540" y="425747.25" v="2934255" z="1" s="M+H+1" />
          <p rt="20.648" x="469.3566" y="75554.98" v="531621" z="1" s="M+H+2" />
          <p rt="20.651" x="470.3597" y="11172.77" v="87374" z="1" s="M+H+3" />
          <p rt="20.699" x="471.3612" y="2189.50" v="20006" z="1" s="M+H+4" />
        </MSPeaks>
      </Spectrum>
    </Compound>
    <Compound algo="FindByMolecularFeature">
      <Location m="599.4108" rt="20.648" y="101333" v="1183514" />
      <Spectrum type="MFE" cpdAlgo="FindByMolecularFeature">
        <MSDetails p="+" />
        <Device type="TimeOfFlight" />
        <MSPeaks>
          <p rt="20.647" x="600.4181" y="101332.57" v="748656" z="1" s="M+H" />
          <p rt="20.649" x="601.4211" y="47484.34" v="354665" z="1" s="M+H+1" />
          <p rt="20.652" x="602.4262" y="11799.96" v="80193" z="1" s="M+H+2" />
        </MSPeaks>
      </Spectrum>
    </Compound>
    <Compound algo="FindByMolecularFeature">
      <Location m="476.3123" rt="20.652" y="54120" v="808371" />
      <Spectrum type="MFE" cpdAlgo="FindByMolecularFeature">
        <MSDetails p="+" />
        <Device type="TimeOfFlight" />
        <MSPeaks>
          <p rt="20.653" x="477.3195" y="54120.43" v="544086" z="1" s="M+H" />
          <p rt="20.654" x="478.3232" y="17329.02" v="172133" z="1" s="M+H+1" />
          <p rt="20.640" x="479.3346" y="8786.97" v="92152" z="1" s="M+H+2" />
        </MSPeaks>
      </Spectrum>
    </Compound>
    <Compound algo="FindByMolecularFeature">
      <Location m="444.3612" rt="20.655" y="576793" v="6714887" />
      <Spectrum type="MFE" cpdAlgo="FindByMolecularFeature">
        <MSDetails p="+" />
        <Device type="TimeOfFlight" />
        <MSPeaks>
          <p rt="20.655" x="445.3685" y="576793.25" v="4911866" z="1" s="M+H" />
          <p rt="20.655" x="446.3714" y="174107.05" v="1485690" z="1" s="M+H+1" />
          <p rt="20.653" x="447.3739" y="32263.11" v="274890" z="1" s="M+H+2" />
          <p rt="20.656" x="448.3762" y="5009.76" v="42441" z="1" s="M+H+3" />
        </MSPeaks>
      </Spectrum>
    </Compound>
    <Compound algo="FindByMolecularFeature">
      <Location m="426.3500" rt="20.657" y="105776" v="1324693" />
      <Spectrum type="MFE" cpdAlgo="FindByMolecularFeature">
        <MSDetails p="+" />
        <Device type="TimeOfFlight" />
        <MSPeaks>
          <p rt="20.656" x="427.3573" y="105776.17" v="950208" z="1" s="M+H" />
          <p rt="20.658" x="428.3606" y="34681.95" v="314396" z="1" s="M+H+1" />
          <p rt="20.661" x="429.3628" y="7079.42" v="60088" z="1" s="M+H+2" />
        </MSPeaks>
      </Spectrum>
    </Compound>
    <Compound algo="FindByMolecularFeature">
      <Location m="546.3552" rt="20.664" y="58438" v="1230913" />
      <Spectrum type="MFE" cpdAlgo="FindByMolecularFeature">
        <MSDetails p="+" />
        <Device type="TimeOfFlight" />
        <MSPeaks>
          <p rt="20.661" x="547.3625" y="27935.03" v="268835" z="1" s="M+H" />
          <p rt="20.660" x="548.3657" y="9414.29" v="86559" z="1" s="M+H+1" />
          <p rt="20.671" x="549.3766" y="58438.31" v="623086" z="1" s="M+H+2" />
          <p rt="20.657" x="550.3811" y="17153.53" v="252432" z="1" s="M+H+3" />
        </MSPeaks>
      </Spectrum>
    </Compound>
    <Compound algo="FindByMolecularFeature">
      <Location m="336.1408" rt="20.666" y="71572" v="1061112" />
      <Spectrum type="MFE" cpdAlgo="FindByMolecularFeature">
        <MSDetails p="+" />
        <Device type="TimeOfFlight" />
        <MSPeaks>
          <p rt="20.665" x="337.1481" y="71571.80" v="747735" z="1" s="M+H" />
          <p rt="20.665" x="338.1509" y="17264.76" v="177808" z="1" s="M+H+1" />
          <p rt="20.668" x="339.1477" y="11370.10" v="108301" z="1" s="M+H+2" />
          <p rt="20.680" x="340.1523" y="2862.84" v="27268" z="1" s="M+H+3" />
        </MSPeaks>
      </Spectrum>
    </Compound>
    <Compound algo="FindByMolecularFeature">
      <Location m="332.1433" rt="20.666" y="67091" v="887561" />
      <Spectrum type="MFE" cpdAlgo="FindByMolecularFeature">
        <MSDetails p="+" />
        <Device type="TimeOfFlight" />
        <MSPeaks>
          <p rt="20.668" x="333.1506" y="67090.92" v="723964" z="1" s="M+H" />
          <p rt="20.657" x="334.1554" y="14817.96" v="163598" z="1" s="M+H+1" />
        </MSPeaks>
      </Spectrum>
    </Compound>
    <Compound algo="FindByMolecularFeature">
      <Location m="607.3694" rt="20.671" y="88127" v="813762" />
      <Spectrum type="MFE" cpdAlgo="FindByMolecularFeature">
        <MSDetails p="+" />
        <Device type="TimeOfFlight" />
        <MSPeaks>
          <p rt="20.675" x="608.3766" y="6116.99" v="49079" z="1" s="M+H" />
          <p rt="20.669" x="609.3841" y="3868.74" v="27301" z="1" s="M+H+1" />
          <p rt="20.671" x="610.3682" y="88127.48" v="737382" z="1" s="M+H+2" />
        </MSPeaks>
      </Spectrum>
    </Compound>
    <Compound algo="FindByMolecularFeature">
      <Location m="334.1456" rt="20.672" y="170979" v="2094768" />
      <Spectrum type="MFE" cpdAlgo="FindByMolecularFeature">
        <MSDetails p="+" />
        <Device type="TimeOfFlight" />
        <MSPeaks>
          <p rt="20.674" x="335.1529" y="170979.33" v="1636438" z="1" s="M+H" />
          <p rt="20.662" x="336.1563" y="37385.62" v="458330" z="1" s="M+H+1" />
        </MSPeaks>
      </Spectrum>
    </Compound>
    <Compound algo="FindByMolecularFeature">
      <Location m="376.3186" rt="20.684" y="52655" v="1162068" />
      <Spectrum type="MFE" cpdAlgo="FindByMolecularFeature">
        <MSDetails p="+" />
        <Device type="TimeOfFlight" />
        <MSPeaks>
          <p rt="20.686" x="377.3259" y="52654.69" v="945462" z="1" s="M+H" />
          <p rt="20.675" x="378.3292" y="13199.69" v="216605" z="1" s="M+H+1" />
        </MSPeaks>
      </Spectrum>
    </Compound>
    <Compound algo="FindByMolecularFeature">
      <Location m="393.3455" rt="20.694" y="121353" v="2851058" />
      <Spectrum type="MFE" cpdAlgo="FindByMolecularFeature">
        <MSDetails p="+" />
        <Device type="TimeOfFlight" />
        <MSPeaks>
          <p rt="20.695" x="394.3528" y="121353.04" v="2276440" z="1" s="M+H" />
          <p rt="20.695" x="395.3562" y="28649.17" v="483726" z="1" s="M+H+1" />
          <p rt="20.680" x="396.3577" y="5657.40" v="90892" z="1" s="M+H+2" />
        </MSPeaks>
      </Spectrum>
    </Compound>
    <Compound algo="FindByMolecularFeature">
      <Location m="367.3089" rt="20.856" y="235639" v="2675230" />
      <Spectrum type="MFE" cpdAlgo="FindByMolecularFeature">
        <MSDetails p="+" />
        <Device type="TimeOfFlight" />
        <MSPeaks>
          <p rt="20.856" x="368.3162" y="235639.36" v="2061300" z="1" s="M+H" />
          <p rt="20.857" x="369.3193" y="60961.12" v="536131" z="1" s="M+H+1" />
          <p rt="20.853" x="370.3224" y="8626.59" v="72010" z="1" s="M+H+2" />
          <p rt="20.815" x="371.3246" y="621.70" v="5789" z="1" s="M+H+3" />
        </MSPeaks>
      </Spectrum>
    </Compound>
    <Compound algo="FindByMolecularFeature">
      <Location m="389.2909" rt="20.860" y="57923" v="636463" />
      <Spectrum type="MFE" cpdAlgo="FindByMolecularFeature">
        <MSDetails p="+" />
        <Device type="TimeOfFlight" />
        <MSPeaks>
          <p rt="20.859" x="390.2981" y="57922.96" v="491669" z="1" s="M+H" />
          <p rt="20.864" x="391.3030" y="16400.31" v="144794" z="1" s="M+H+1" />
        </MSPeaks>
      </Spectrum>
    </Compound>
    <Compound algo="FindByMolecularFeature">
      <Location m="599.4107" rt="20.944" y="89712" v="1164543" />
      <Spectrum type="MFE" cpdAlgo="FindByMolecularFeature">
        <MSDetails p="+" />
        <Device type="TimeOfFlight" />
        <MSPeaks>
          <p rt="20.943" x="600.4179" y="89712.37" v="789435" z="1" s="M+H" />
          <p rt="20.945" x="601.4209" y="42122.99" v="375108" z="1" s="M+H+1" />
        </MSPeaks>
      </Spectrum>
    </Compound>
    <Compound algo="FindByMolecularFeature">
      <Location m="548.3693" rt="20.987" y="69274" v="1915683" />
      <Spectrum type="MFE" cpdAlgo="FindByMolecularFeature">
        <MSDetails p="+" />
        <Device type="TimeOfFlight" />
        <MSPeaks>
          <p rt="20.988" x="549.3766" y="69274.19" v="1362218" z="1" s="M+H" />
          <p rt="20.980" x="550.3800" y="23182.98" v="474768" z="1" s="M+H+1" />
          <p rt="20.999" x="551.3867" y="4624.77" v="78698" z="1" s="M+H+2" />
        </MSPeaks>
      </Spectrum>
    </Compound>
    <Compound algo="FindByMolecularFeature">
      <Location m="490.3659" rt="21.021" y="86557" v="1651238" />
      <Spectrum type="MFE" cpdAlgo="FindByMolecularFeature">
        <MSDetails p="+" />
        <Device type="TimeOfFlight" />
        <MSPeaks>
          <p rt="21.022" x="491.3732" y="86557.15" v="1232321" z="1" s="M+H" />
          <p rt="21.016" x="492.3764" y="28490.04" v="418917" z="1" s="M+H+1" />
        </MSPeaks>
      </Spectrum>
    </Compound>
    <Compound algo="FindByMolecularFeature">
      <Location m="255.2566" rt="21.210" y="520222" v="5784538" />
      <Spectrum type="MFE" cpdAlgo="FindByMolecularFeature">
        <MSDetails p="+" />
        <Device type="TimeOfFlight" />
        <MSPeaks>
          <p rt="21.210" x="256.2639" y="520221.81" v="4839190" z="1" s="M+H" />
          <p rt="21.208" x="257.2669" y="94574.79" v="860240" z="1" s="M+H+1" />
          <p rt="21.203" x="258.2713" y="8261.33" v="80407" z="1" s="M+H+2" />
          <p rt="21.234" x="259.2721" y="534.34" v="4701" z="1" s="M+H+3" />
        </MSPeaks>
      </Spectrum>
    </Compound>
    <Compound algo="FindByMolecularFeature">
      <Location m="490.3277" rt="21.472" y="53527" v="572528" />
      <Spectrum type="MFE" cpdAlgo="FindByMolecularFeature">
        <MSDetails p="+" />
        <Device type="TimeOfFlight" />
        <MSPeaks>
          <p rt="21.473" x="491.3350" y="53526.95" v="446907" z="1" s="M+H" />
          <p rt="21.468" x="492.3385" y="15519.01" v="125620" z="1" s="M+H+1" />
        </MSPeaks>
      </Spectrum>
    </Compound>
    <Compound algo="FindByMolecularFeature">
      <Location m="444.3607" rt="21.533" y="201938" v="2030202" />
      <Spectrum type="MFE" cpdAlgo="FindByMolecularFeature">
        <MSDetails p="+" />
        <Device type="TimeOfFlight" />
        <MSPeaks>
          <p rt="21.533" x="445.3680" y="201937.53" v="1488927" z="1" s="M+H" />
          <p rt="21.533" x="446.3711" y="58395.06" v="435726" z="1" s="M+H+1" />
          <p rt="21.534" x="447.3719" y="12373.28" v="88745" z="1" s="M+H+2" />
          <p rt="21.528" x="448.3744" y="2259.88" v="16805" z="1" s="M+H+3" />
        </MSPeaks>
      </Spectrum>
    </Compound>
    <Compound algo="FindByMolecularFeature">
      <Location m="466.3426" rt="21.535" y="135573" v="1574908" />
      <Spectrum type="MFE" cpdAlgo="FindByMolecularFeature">
        <MSDetails p="+" />
        <Device type="TimeOfFlight" />
        <MSPeaks>
          <p rt="21.536" x="467.3499" y="135573.09" v="1109456" z="1" s="M+H" />
          <p rt="21.534" x="468.3534" y="43068.63" v="333055" z="1" s="M+H+1" />
          <p rt="21.529" x="469.3557" y="12619.23" v="114807" z="1" s="M+H+2" />
          <p rt="21.506" x="470.3652" y="2055.91" v="17591" z="1" s="M+H+3" />
        </MSPeaks>
      </Spectrum>
    </Compound>
    <Compound algo="FindByMolecularFeature">
      <Location m="506.3610" rt="21.597" y="50581" v="1487382" />
      <Spectrum type="MFE" cpdAlgo="FindByMolecularFeature">
        <MSDetails p="+" />
        <Device type="TimeOfFlight" />
        <MSPeaks>
          <p rt="21.583" x="507.3683" y="50580.52" v="1238406" z="1" s="M+H" />
          <p rt="21.634" x="508.3716" y="18038.06" v="199710" z="1" s="M+H+1" />
          <p rt="21.596" x="509.3794" y="3062.32" v="49266" z="1" s="M+H+2" />
        </MSPeaks>
      </Spectrum>
    </Compound>
    <Compound algo="FindByMolecularFeature">
      <Location m="627.4922" rt="21.597" y="56209" v="1278989" />
      <Spectrum type="MFE" cpdAlgo="FindByMolecularFeature">
        <MSDetails p="+" />
        <Device type="TimeOfFlight" />
        <MSPeaks>
          <p rt="21.589" x="628.4995" y="56208.95" v="1060879" z="1" s="M+H" />
          <p rt="21.621" x="629.5003" y="15274.75" v="170992" z="1" s="M+H+1" />
          <p rt="21.610" x="630.4993" y="3104.29" v="47118" z="1" s="M+H+2" />
        </MSPeaks>
      </Spectrum>
    </Compound>
    <Compound algo="FindByMolecularFeature">
      <Location m="546.3537" rt="21.643" y="83426" v="1803879" />
      <Spectrum type="MFE" cpdAlgo="FindByMolecularFeature">
        <MSDetails p="+" />
        <Device type="TimeOfFlight" />
        <MSPeaks>
          <p rt="21.653" x="547.3609" y="83425.80" v="1214305" z="1" s="M+H" />
          <p rt="21.616" x="548.3643" y="26165.68" v="538835" z="1" s="M+H+1" />
          <p rt="21.616" x="549.3716" y="3186.68" v="38143" z="1" s="M+H+2" />
          <p rt="21.590" x="550.3790" y="778.61" v="12597" z="1" s="M+H+3" />
        </MSPeaks>
      </Spectrum>
    </Compound>
    <Compound algo="FindByMolecularFeature">
      <Location m="264.2452" rt="21.712" y="110291" v="1072955" />
      <Spectrum type="MFE" cpdAlgo="FindByMolecularFeature">
        <MSDetails p="+" />
        <Device type="TimeOfFlight" />
        <MSPeaks>
          <p rt="21.711" x="265.2525" y="110291.16" v="882770" z="1" s="M+H" />
          <p rt="21.713" x="266.2558" y="19666.26" v="158538" z="1" s="M+H+1" />
          <p rt="21.734" x="267.2667" y="3235.35" v="31647" z="1" s="M+H+2" />
        </MSPeaks>
      </Spectrum>
    </Compound>
    <Compound algo="FindByMolecularFeature">
      <Location m="281.2724" rt="21.715" y="4994739" v="54558860" />
      <Spectrum type="MFE" cpdAlgo="FindByMolecularFeature">
        <MSDetails p="+" />
        <Device type="TimeOfFlight" />
        <MSPeaks>
          <p rt="21.715" x="282.2797" y="4994738.50" v="43844084" z="1" sat="true" s="M+H" />
          <p rt="21.714" x="283.2833" y="922939.81" v="8195345" z="1" s="M+H+1" />
          <p rt="21.715" x="284.2859" y="94665.32" v="837778" z="1" s="M+H+2" />
          <p rt="21.720" x="285.2884" y="7484.84" v="60962" z="1" s="M+H+3" />
          <p rt="21.704" x="286.2965" y="277.83" v="3697" z="1" s="M+H+4" />
          <p rt="21.707" x="563.5514" y="85469.08" v="527284" z="1" s="2M+H" />
          <p rt="21.708" x="564.5546" y="36829.26" v="227468" z="1" s="2M+H+1" />
          <p rt="21.712" x="565.5578" y="7763.87" v="46969" z="1" s="2M+H+2" />
          <p rt="21.716" x="566.5609" y="1141.85" v="6778" z="1" s="2M+H+3" />
        </MSPeaks>
      </Spectrum>
    </Compound>
    <Compound algo="FindByMolecularFeature">
      <Location m="442.3450" rt="21.769" y="128622" v="1286117" />
      <Spectrum type="MFE" cpdAlgo="FindByMolecularFeature">
        <MSDetails p="+" />
        <Device type="TimeOfFlight" />
        <MSPeaks>
          <p rt="21.770" x="443.3522" y="128622.47" v="950433" z="1" s="M+H" />
          <p rt="21.768" x="444.3556" y="39090.95" v="291338" z="1" s="M+H+1" />
          <p rt="21.774" x="445.3608" y="9093.54" v="44346" z="1" s="M+H+2" />
        </MSPeaks>
      </Spectrum>
    </Compound>
    <Compound algo="FindByMolecularFeature">
      <Location m="464.3270" rt="21.781" y="103500" v="1167638" />
      <Spectrum type="MFE" cpdAlgo="FindByMolecularFeature">
        <MSDetails p="+" />
        <Device type="TimeOfFlight" />
        <MSPeaks>
          <p rt="21.780" x="465.3343" y="103499.83" v="871079" z="1" s="M+H" />
          <p rt="21.785" x="466.3380" y="35385.09" v="296560" z="1" s="M+H+1" />
        </MSPeaks>
      </Spectrum>
    </Compound>
    <Compound algo="FindByMolecularFeature">
      <Location m="539.4400" rt="21.818" y="128580" v="3339388" />
      <Spectrum type="MFE" cpdAlgo="FindByMolecularFeature">
        <MSDetails p="+" />
        <Device type="TimeOfFlight" />
        <MSPeaks>
          <p rt="21.807" x="540.4472" y="128580.27" v="2602101" z="1" s="M+H" />
          <p rt="21.857" x="541.4505" y="40802.99" v="521273" z="1" s="M+H+1" />
          <p rt="21.812" x="542.4499" y="12768.39" v="216014" z="1" s="M+H+2" />
        </MSPeaks>
      </Spectrum>
    </Compound>
    <Compound algo="FindByMolecularFeature">
      <Location m="356.2928" rt="21.940" y="118904" v="1221715" />
      <Spectrum type="MFE" cpdAlgo="FindByMolecularFeature">
        <MSDetails p="+" />
        <Device type="TimeOfFlight" />
        <MSPeaks>
          <p rt="21.940" x="357.3001" y="118904.22" v="961035" z="1" s="M+H" />
          <p rt="21.940" x="358.3034" y="28165.15" v="224865" z="1" s="M+H+1" />
          <p rt="21.939" x="359.3052" y="4206.49" v="32389" z="1" s="M+H+2" />
          <p rt="21.913" x="360.3111" y="445.04" v="3426" z="1" s="M+H+3" />
        </MSPeaks>
      </Spectrum>
    </Compound>
    <Compound algo="FindByMolecularFeature">
      <Location m="338.2822" rt="21.941" y="116028" v="1177190" />
      <Spectrum type="MFE" cpdAlgo="FindByMolecularFeature">
        <MSDetails p="+" />
        <Device type="TimeOfFlight" />
        <MSPeaks>
          <p rt="21.941" x="339.2894" y="116027.77" v="922540" z="1" s="M+H" />
          <p rt="21.941" x="340.2928" y="27447.89" v="219499" z="1" s="M+H+1" />
          <p rt="21.938" x="341.2938" y="4660.74" v="35151" z="1" s="M+H+2" />
        </MSPeaks>
      </Spectrum>
    </Compound>
    <Compound algo="FindByMolecularFeature">
      <Location m="495.4139" rt="21.942" y="161692" v="3151269" />
      <Spectrum type="MFE" cpdAlgo="FindByMolecularFeature">
        <MSDetails p="+" />
        <Device type="TimeOfFlight" />
        <MSPeaks>
          <p rt="21.954" x="496.4212" y="161692.09" v="2031613" z="1" s="M+H" />
          <p rt="21.907" x="497.4241" y="45949.88" v="910104" z="1" s="M+H+1" />
          <p rt="21.897" x="498.4236" y="10505.56" v="203167" z="1" s="M+H+2" />
          <p rt="21.964" x="499.4265" y="508.22" v="6385" z="1" s="M+H+3" />
        </MSPeaks>
      </Spectrum>
    </Compound>
    <Compound algo="FindByMolecularFeature">
      <Location m="264.2452" rt="21.947" y="107720" v="1054265" />
      <Spectrum type="MFE" cpdAlgo="FindByMolecularFeature">
        <MSDetails p="+" />
        <Device type="TimeOfFlight" />
        <MSPeaks>
          <p rt="21.947" x="265.2525" y="107720.41" v="868229" z="1" s="M+H" />
          <p rt="21.949" x="266.2559" y="19973.06" v="158749" z="1" s="M+H+1" />
          <p rt="21.928" x="267.2660" y="2953.79" v="27287" z="1" s="M+H+2" />
        </MSPeaks>
      </Spectrum>
    </Compound>
    <Compound algo="FindByMolecularFeature">
      <Location m="451.3875" rt="21.996" y="153246" v="4269634" />
      <Spectrum type="MFE" cpdAlgo="FindByMolecularFeature">
        <MSDetails p="+" />
        <Device type="TimeOfFlight" />
        <MSPeaks>
          <p rt="21.996" x="452.3948" y="153246.33" v="3278912" z="1" s="M+H" />
          <p rt="21.993" x="453.3979" y="38913.08" v="805477" z="1" s="M+H+1" />
          <p rt="22.008" x="454.3972" y="9124.59" v="185245" z="1" s="M+H+2" />
        </MSPeaks>
      </Spectrum>
    </Compound>
    <Compound algo="FindByMolecularFeature">
      <Location m="281.2719" rt="22.054" y="135361" v="2133248" />
      <Spectrum type="MFE" cpdAlgo="FindByMolecularFeature">
        <MSDetails p="+" />
        <Device type="TimeOfFlight" />
        <MSPeaks>
          <p rt="22.054" x="282.2792" y="135361.19" v="1800727" z="1" s="M+H" />
          <p rt="22.049" x="283.2819" y="24156.93" v="311430" z="1" s="M+H+1" />
          <p rt="22.095" x="284.2869" y="2552.25" v="21091" z="1" s="M+H+2" />
        </MSPeaks>
      </Spectrum>
    </Compound>
    <Compound algo="FindByMolecularFeature">
      <Location m="438.3366" rt="22.081" y="71384" v="1135755" />
      <Spectrum type="MFE" cpdAlgo="FindByMolecularFeature">
        <MSDetails p="+" />
        <Device type="TimeOfFlight" />
        <MSPeaks>
          <p rt="22.081" x="439.3439" y="71384.12" v="868843" z="1" s="M+H" />
          <p rt="22.078" x="440.3478" y="20262.21" v="194762" z="1" s="M+H+1" />
          <p rt="22.090" x="441.3582" y="6998.56" v="72150" z="1" s="M+H+2" />
        </MSPeaks>
      </Spectrum>
    </Compound>
    <Compound algo="FindByMolecularFeature">
      <Location m="460.3169" rt="22.095" y="94711" v="1367456" />
      <Spectrum type="MFE" cpdAlgo="FindByMolecularFeature">
        <MSDetails p="+" />
        <Device type="TimeOfFlight" />
        <MSPeaks>
          <p rt="22.096" x="461.3242" y="94711.45" v="1092062" z="1" s="M+H" />
          <p rt="22.091" x="462.3279" y="25552.38" v="275394" z="1" s="M+H+1" />
        </MSPeaks>
      </Spectrum>
    </Compound>
    <Compound algo="FindByMolecularFeature">
      <Location m="407.3612" rt="22.113" y="90001" v="2358854" />
      <Spectrum type="MFE" cpdAlgo="FindByMolecularFeature">
        <MSDetails p="+" />
        <Device type="TimeOfFlight" />
        <MSPeaks>
          <p rt="22.109" x="408.3685" y="90000.63" v="1926003" z="1" s="M+H" />
          <p rt="22.133" x="409.3715" y="24229.21" v="366577" z="1" s="M+H+1" />
          <p rt="22.085" x="410.3705" y="4045.91" v="66274" z="1" s="M+H+2" />
        </MSPeaks>
      </Spectrum>
    </Compound>
    <Compound algo="FindByMolecularFeature">
      <Location m="590.4545" rt="22.120" y="62353" v="722932" />
      <Spectrum type="MFE" cpdAlgo="FindByMolecularFeature">
        <MSDetails p="+" />
        <Device type="TimeOfFlight" />
        <MSPeaks>
          <p rt="22.121" x="591.4618" y="62353.29" v="470479" z="1" s="M+H" />
          <p rt="22.116" x="592.4651" y="26686.23" v="252453" z="1" s="M+H+1" />
        </MSPeaks>
      </Spectrum>
    </Compound>
    <Compound algo="FindByMolecularFeature">
      <Location m="613.3924" rt="22.137" y="66814" v="872035" />
      <Spectrum type="MFE" cpdAlgo="FindByMolecularFeature">
        <MSDetails p="+" />
        <Device type="TimeOfFlight" />
        <MSPeaks>
          <p rt="22.139" x="614.3997" y="66814.20" v="548470" z="1" s="M+H" />
          <p rt="22.135" x="615.4035" y="31089.20" v="256482" z="1" s="M+H+1" />
          <p rt="22.136" x="616.4099" y="8649.61" v="67082" z="1" s="M+H+2" />
        </MSPeaks>
      </Spectrum>
    </Compound>
    <Compound algo="FindByMolecularFeature">
      <Location m="334.1593" rt="22.138" y="53763" v="681473" />
      <Spectrum type="MFE" cpdAlgo="FindByMolecularFeature">
        <MSDetails p="+" />
        <Device type="TimeOfFlight" />
        <MSPeaks>
          <p rt="22.136" x="335.1666" y="53763.45" v="523089" z="1" s="M+H" />
          <p rt="22.144" x="336.1704" y="11841.63" v="158384" z="1" s="M+H+1" />
        </MSPeaks>
      </Spectrum>
    </Compound>
    <Compound algo="FindByMolecularFeature">
      <Location m="336.1603" rt="22.142" y="333227" v="5693037" />
      <Spectrum type="MFE" cpdAlgo="FindByMolecularFeature">
        <MSDetails p="+" />
        <Device type="TimeOfFlight" />
        <MSPeaks>
          <p rt="22.143" x="337.1676" y="333227.06" v="3299016" z="1" s="M+H" />
          <p rt="22.142" x="338.1705" y="68568.12" v="674091" z="1" s="M+H+1" />
          <p rt="22.141" x="339.1633" y="123855.95" v="1224184" z="1" s="M+H+2" />
          <p rt="22.141" x="340.1659" y="29324.63" v="283285" z="1" s="M+H+3" />
          <p rt="22.147" x="341.1623" y="20455.26" v="212460" z="1" s="M+H+4" />
        </MSPeaks>
      </Spectrum>
    </Compound>
    <Compound algo="FindByMolecularFeature">
      <Location m="646.4444" rt="22.149" y="56938" v="2419570" />
      <Spectrum type="MFE" cpdAlgo="FindByMolecularFeature">
        <MSDetails p="+" />
        <Device type="TimeOfFlight" />
        <MSPeaks>
          <p rt="22.158" x="647.4517" y="56938.20" v="934011" z="1" s="M+H" />
          <p rt="22.164" x="648.4544" y="23086.03" v="414139" z="1" s="M+H+1" />
          <p rt="22.143" x="649.4653" y="41001.11" v="659118" z="1" s="M+H+2" />
          <p rt="22.136" x="650.4683" y="16069.68" v="263147" z="1" s="M+H+3" />
          <p rt="22.135" x="651.4753" y="7307.09" v="113544" z="1" s="M+H+4" />
          <p rt="22.123" x="652.4817" y="2326.98" v="35612" z="1" s="M+H+5" />
        </MSPeaks>
      </Spectrum>
    </Compound>
    <Compound algo="FindByMolecularFeature">
      <Location m="630.4489" rt="22.149" y="325952" v="4814010" />
      <Spectrum type="MFE" cpdAlgo="FindByMolecularFeature">
        <MSDetails p="+" />
        <Device type="TimeOfFlight" />
        <MSPeaks>
          <p rt="22.148" x="631.4561" y="325952.47" v="3352003" z="1" s="M+H" />
          <p rt="22.152" x="632.4591" y="119330.35" v="1462007" z="1" s="M+H+1" />
        </MSPeaks>
      </Spectrum>
    </Compound>
    <Compound algo="FindByMolecularFeature">
      <Location m="628.4347" rt="22.154" y="74170" v="1200414" />
      <Spectrum type="MFE" cpdAlgo="FindByMolecularFeature">
        <MSDetails p="+" />
        <Device type="TimeOfFlight" />
        <MSPeaks>
          <p rt="22.155" x="629.4420" y="74170.37" v="882687" z="1" s="M+H" />
          <p rt="22.152" x="630.4456" y="29227.14" v="317727" z="1" s="M+H+1" />
        </MSPeaks>
      </Spectrum>
    </Compound>
    <Compound algo="FindByMolecularFeature">
      <Location m="466.4000" rt="22.160" y="55962" v="432484" />
      <Spectrum type="MFE" cpdAlgo="FindByMolecularFeature">
        <MSDetails p="+" />
        <Device type="TimeOfFlight" />
        <MSPeaks>
          <p rt="22.160" x="467.4073" y="55961.52" v="387240" z="1" s="M+H" />
          <p rt="22.159" x="468.4017" y="7527.00" v="45244" z="1" s="M+H+1" />
        </MSPeaks>
      </Spectrum>
    </Compound>
    <Compound algo="FindByMolecularFeature">
      <Location m="482.3748" rt="22.161" y="657595" v="6396401" />
      <Spectrum type="MFE" cpdAlgo="FindByMolecularFeature">
        <MSDetails p="+" />
        <Device type="TimeOfFlight" />
        <MSPeaks>
          <p rt="22.161" x="483.3821" y="657594.75" v="4644951" z="1" s="M+H" />
          <p rt="22.161" x="484.3849" y="210080.47" v="1457647" z="1" s="M+H+1" />
          <p rt="22.162" x="485.3878" y="36232.74" v="248783" z="1" s="M+H+2" />
          <p rt="22.164" x="486.3874" y="6609.70" v="45020" z="1" s="M+H+3" />
        </MSPeaks>
      </Spectrum>
    </Compound>
    <Compound algo="FindByMolecularFeature">
      <Location m="424.3708" rt="22.164" y="182923" v="1998606" />
      <Spectrum type="MFE" cpdAlgo="FindByMolecularFeature">
        <MSDetails p="+" />
        <Device type="TimeOfFlight" />
        <MSPeaks>
          <p rt="22.165" x="425.3780" y="182923.33" v="1437354" z="1" s="M+H" />
          <p rt="22.164" x="426.3813" y="59885.80" v="465670" z="1" s="M+H+1" />
          <p rt="22.163" x="427.3833" y="11160.01" v="80462" z="1" s="M+H+2" />
          <p rt="22.167" x="428.3832" y="1767.63" v="15119" z="1" s="M+H+3" />
        </MSPeaks>
      </Spectrum>
    </Compound>
    <Compound algo="FindByMolecularFeature">
      <Location m="442.3813" rt="22.165" y="137599" v="1516846" />
      <Spectrum type="MFE" cpdAlgo="FindByMolecularFeature">
        <MSDetails p="+" />
        <Device type="TimeOfFlight" />
        <MSPeaks>
          <p rt="22.165" x="443.3886" y="137599.06" v="1085162" z="1" s="M+H" />
          <p rt="22.164" x="444.3918" y="45312.09" v="359563" z="1" s="M+H+1" />
          <p rt="22.166" x="445.3928" y="8975.97" v="72121" z="1" s="M+H+2" />
        </MSPeaks>
      </Spectrum>
    </Compound>
    <Compound algo="FindByMolecularFeature">
      <Location m="632.4627" rt="22.173" y="129894" v="1968830" />
      <Spectrum type="MFE" cpdAlgo="FindByMolecularFeature">
        <MSDetails p="+" />
        <Device type="TimeOfFlight" />
        <MSPeaks>
          <p rt="22.176" x="633.4700" y="129893.70" v="1356285" z="1" s="M+H" />
          <p rt="22.174" x="634.4736" y="45007.04" v="392060" z="1" s="M+H+1" />
          <p rt="22.153" x="635.4807" y="17233.07" v="151224" z="1" s="M+H+2" />
          <p rt="22.144" x="636.4769" y="6513.18" v="69261" z="1" s="M+H+3" />
        </MSPeaks>
      </Spectrum>
    </Compound>
    <Compound algo="FindByMolecularFeature">
      <Location m="331.2875" rt="22.181" y="60697" v="773779" />
      <Spectrum type="MFE" cpdAlgo="FindByMolecularFeature">
        <MSDetails p="+" />
        <Device type="TimeOfFlight" />
        <MSPeaks>
          <p rt="22.182" x="332.2948" y="60697.47" v="613847" z="1" s="M+H" />
          <p rt="22.180" x="333.2985" y="16121.19" v="159933" z="1" s="M+H+1" />
        </MSPeaks>
      </Spectrum>
    </Compound>
    <Compound algo="FindByMolecularFeature">
      <Location m="1106.8276" rt="22.311" y="69400" v="970571" />
      <Spectrum type="MFE" cpdAlgo="FindByMolecularFeature">
        <MSDetails p="+" />
        <Device type="TimeOfFlight" />
        <MSPeaks>
          <p rt="22.312" x="554.4211" y="69399.79" v="464664" z="2" s="M+2H" />
          <p rt="22.310" x="554.9224" y="45776.55" v="304876" z="2" s="M+2H+1" />
          <p rt="22.310" x="555.4273" y="21417.16" v="168404" z="2" s="M+2H+2" />
          <p rt="22.312" x="555.9256" y="4974.47" v="32628" z="2" s="M+2H+3" />
        </MSPeaks>
      </Spectrum>
    </Compound>
    <Compound algo="FindByMolecularFeature">
      <Location m="378.2755" rt="22.312" y="753473" v="7033332" />
      <Spectrum type="MFE" cpdAlgo="FindByMolecularFeature">
        <MSDetails p="+" />
        <Device type="TimeOfFlight" />
        <MSPeaks>
          <p rt="22.312" x="379.2828" y="753472.75" v="5609256" z="1" s="M+H" />
          <p rt="22.310" x="380.2858" y="166984.09" v="1238936" z="1" s="M+H+1" />
          <p rt="22.311" x="381.2886" y="25070.53" v="185140" z="1" s="M+H+2" />
        </MSPeaks>
      </Spectrum>
    </Compound>
    <Compound algo="FindByMolecularFeature">
      <Location m="562.9016" rt="22.314" y="90502" v="1071037" />
      <Spectrum type="MFE" cpdAlgo="FindByMolecularFeature">
        <MSDetails p="+" />
        <Device type="TimeOfFlight" />
        <MSPeaks>
          <p rt="22.314" x="563.9088" y="90502.31" v="662754" z="1" s="M+H" />
          <p rt="22.314" x="564.9077" y="44819.52" v="326781" z="1" s="M+H+1" />
          <p rt="22.318" x="565.9077" y="9123.83" v="65424" z="1" s="M+H+2" />
          <p rt="22.312" x="566.9067" y="2262.02" v="16079" z="1" s="M+H+3" />
        </MSPeaks>
      </Spectrum>
    </Compound>
    <Compound algo="FindByMolecularFeature">
      <Location m="562.4002" rt="22.315" y="132995" v="1917979" />
      <Spectrum type="MFE" cpdAlgo="FindByMolecularFeature">
        <MSDetails p="+" />
        <Device type="TimeOfFlight" />
        <MSPeaks>
          <p rt="22.315" x="563.4075" y="132995.08" v="1052089" z="1" s="M+H" />
          <p rt="22.313" x="564.4075" y="77435.35" v="602894" z="1" s="M+H+1" />
          <p rt="22.317" x="565.4072" y="23850.34" v="194772" z="1" s="M+H+2" />
          <p rt="22.314" x="566.4061" y="6224.91" v="54618" z="1" s="M+H+3" />
          <p rt="22.336" x="567.4109" y="1558.81" v="13606" z="1" s="M+H+4" />
        </MSPeaks>
      </Spectrum>
    </Compound>
    <Compound algo="FindByMolecularFeature">
      <Location m="356.2931" rt="22.318" y="268044" v="2844434" />
      <Spectrum type="MFE" cpdAlgo="FindByMolecularFeature">
        <MSDetails p="+" />
        <Device type="TimeOfFlight" />
        <MSPeaks>
          <p rt="22.318" x="357.3003" y="268043.91" v="2223460" z="1" s="M+H" />
          <p rt="22.317" x="358.3035" y="62801.13" v="519367" z="1" s="M+H+1" />
          <p rt="22.324" x="359.3062" y="9863.30" v="85839" z="1" s="M+H+2" />
          <p rt="22.308" x="360.3136" y="1320.81" v="15769" z="1" s="M+H+3" />
        </MSPeaks>
      </Spectrum>
    </Compound>
    <Compound algo="FindByMolecularFeature">
      <Location m="338.2824" rt="22.319" y="244840" v="2589567" />
      <Spectrum type="MFE" cpdAlgo="FindByMolecularFeature">
        <MSDetails p="+" />
        <Device type="TimeOfFlight" />
        <MSPeaks>
          <p rt="22.319" x="339.2897" y="244839.98" v="2065560" z="1" s="M+H" />
          <p rt="22.318" x="340.2930" y="54713.88" v="456920" z="1" s="M+H+1" />
          <p rt="22.321" x="341.2956" y="8219.37" v="67087" z="1" s="M+H+2" />
        </MSPeaks>
      </Spectrum>
    </Compound>
    <Compound algo="FindByMolecularFeature">
      <Location m="384.2535" rt="22.322" y="123415" v="1899293" />
      <Spectrum type="MFE" cpdAlgo="FindByMolecularFeature">
        <MSDetails p="+" />
        <Device type="TimeOfFlight" />
        <MSPeaks>
          <p rt="22.322" x="385.2608" y="123414.80" v="1160638" z="1" s="M+H" />
          <p rt="22.321" x="386.2599" y="61370.32" v="577629" z="1" s="M+H+1" />
          <p rt="22.326" x="387.2600" y="13618.37" v="128512" z="1" s="M+H+2" />
          <p rt="22.337" x="388.2576" y="3538.11" v="32515" z="1" s="M+H+3" />
        </MSPeaks>
      </Spectrum>
    </Compound>
    <Compound algo="FindByMolecularFeature">
      <Location m="384.7550" rt="22.323" y="59724" v="849387" />
      <Spectrum type="MFE" cpdAlgo="FindByMolecularFeature">
        <MSDetails p="+" />
        <Device type="TimeOfFlight" />
        <MSPeaks>
          <p rt="22.323" x="385.7622" y="59724.11" v="559782" z="1" s="M+H" />
          <p rt="22.324" x="386.7603" y="26887.84" v="251369" z="1" s="M+H+1" />
          <p rt="22.323" x="387.7598" y="4154.33" v="38236" z="1" s="M+H+2" />
        </MSPeaks>
      </Spectrum>
    </Compound>
    <Compound algo="FindByMolecularFeature">
      <Location m="763.5023" rt="22.324" y="55362" v="664851" />
      <Spectrum type="MFE" cpdAlgo="FindByMolecularFeature">
        <MSDetails p="+" />
        <Device type="TimeOfFlight" />
        <MSPeaks>
          <p rt="22.329" x="764.5096" y="7936.30" v="80208" z="1" s="M+H" />
          <p rt="22.326" x="765.5162" y="3135.63" v="31410" z="1" s="M+H+1" />
          <p rt="22.323" x="766.5048" y="55362.31" v="553233" z="1" s="M+H+2" />
        </MSPeaks>
      </Spectrum>
    </Compound>
    <Compound algo="FindByMolecularFeature">
      <Location m="264.2454" rt="22.326" y="237794" v="3042430" />
      <Spectrum type="MFE" cpdAlgo="FindByMolecularFeature">
        <MSDetails p="+" />
        <Device type="TimeOfFlight" />
        <MSPeaks>
          <p rt="22.326" x="265.2526" y="237794.28" v="2521326" z="1" s="M+H" />
          <p rt="22.325" x="266.2559" y="42164.69" v="441367" z="1" s="M+H+1" />
          <p rt="22.326" x="267.2642" y="5263.55" v="71352" z="1" s="M+H+2" />
          <p rt="22.278" x="268.2669" y="530.75" v="8385" z="1" s="M+H+3" />
        </MSPeaks>
      </Spectrum>
    </Compound>
    <Compound algo="FindByMolecularFeature">
      <Location m="412.2127" rt="22.337" y="68564" v="1035388" />
      <Spectrum type="MFE" cpdAlgo="FindByMolecularFeature">
        <MSDetails p="+" />
        <Device type="TimeOfFlight" />
        <MSPeaks>
          <p rt="22.338" x="413.2199" y="68563.80" v="827579" z="1" s="M+H" />
          <p rt="22.335" x="414.2233" y="17044.64" v="207809" z="1" s="M+H+1" />
        </MSPeaks>
      </Spectrum>
    </Compound>
    <Compound algo="FindByMolecularFeature">
      <Location m="424.3709" rt="22.448" y="208063" v="2014687" />
      <Spectrum type="MFE" cpdAlgo="FindByMolecularFeature">
        <MSDetails p="+" />
        <Device type="TimeOfFlight" />
        <MSPeaks>
          <p rt="22.448" x="425.3782" y="208063.23" v="1424401" z="1" s="M+H" />
          <p rt="22.449" x="426.3814" y="65567.23" v="482684" z="1" s="M+H+1" />
          <p rt="22.454" x="427.3812" y="13472.19" v="99135" z="1" s="M+H+2" />
          <p rt="22.440" x="428.3857" y="1147.74" v="8467" z="1" s="M+H+3" />
        </MSPeaks>
      </Spectrum>
    </Compound>
    <Compound algo="FindByMolecularFeature">
      <Location m="442.3814" rt="22.448" y="173572" v="1706198" />
      <Spectrum type="MFE" cpdAlgo="FindByMolecularFeature">
        <MSDetails p="+" />
        <Device type="TimeOfFlight" />
        <MSPeaks>
          <p rt="22.448" x="443.3887" y="173572.14" v="1208161" z="1" s="M+H" />
          <p rt="22.449" x="444.3919" y="54122.27" v="399680" z="1" s="M+H+1" />
          <p rt="22.450" x="445.3941" y="10972.76" v="79704" z="1" s="M+H+2" />
          <p rt="22.454" x="446.3908" y="1966.11" v="18653" z="1" s="M+H+3" />
        </MSPeaks>
      </Spectrum>
    </Compound>
    <Compound algo="FindByMolecularFeature">
      <Location m="482.3748" rt="22.453" y="421147" v="4510725" />
      <Spectrum type="MFE" cpdAlgo="FindByMolecularFeature">
        <MSDetails p="+" />
        <Device type="TimeOfFlight" />
        <MSPeaks>
          <p rt="22.453" x="483.3820" y="421146.72" v="3259290" z="1" s="M+H" />
          <p rt="22.453" x="484.3848" y="131606.47" v="1000013" z="1" s="M+H+1" />
          <p rt="22.457" x="485.3874" y="25198.45" v="199699" z="1" s="M+H+2" />
          <p rt="22.449" x="486.3858" y="5670.64" v="51723" z="1" s="M+H+3" />
        </MSPeaks>
      </Spectrum>
    </Compound>
    <Compound algo="FindByMolecularFeature">
      <Location m="270.2348" rt="22.555" y="78328" v="833496" />
      <Spectrum type="MFE" cpdAlgo="FindByMolecularFeature">
        <MSDetails p="+" />
        <Device type="TimeOfFlight" />
        <MSPeaks>
          <p rt="22.555" x="271.2420" y="78328.18" v="671543" z="1" s="M+H" />
          <p rt="22.555" x="272.2456" y="19607.32" v="161953" z="1" s="M+H+1" />
        </MSPeaks>
      </Spectrum>
    </Compound>
    <Compound algo="FindByMolecularFeature">
      <Location m="379.3102" rt="22.671" y="50767" v="715875" />
      <Spectrum type="MFE" cpdAlgo="FindByMolecularFeature">
        <MSDetails p="+" />
        <Device type="TimeOfFlight" />
        <MSPeaks>
          <p rt="22.671" x="380.3175" y="50766.73" v="548712" z="1" s="M+H" />
          <p rt="22.673" x="381.3212" y="14170.49" v="167163" z="1" s="M+H+1" />
        </MSPeaks>
      </Spectrum>
    </Compound>
    <Compound algo="FindByMolecularFeature">
      <Location m="554.4335" rt="22.891" y="55055" v="1158303" />
      <Spectrum type="MFE" cpdAlgo="FindByMolecularFeature">
        <MSDetails p="+" />
        <Device type="TimeOfFlight" />
        <MSPeaks>
          <p rt="22.894" x="555.4408" y="55055.14" v="716116" z="1" s="M+H" />
          <p rt="22.903" x="556.4434" y="21696.80" v="353667" z="1" s="M+H+1" />
          <p rt="22.847" x="557.4515" y="8386.13" v="88520" z="1" s="M+H+2" />
        </MSPeaks>
      </Spectrum>
    </Compound>
    <Compound algo="FindByMolecularFeature">
      <Location m="480.3583" rt="22.922" y="71504" v="688304" />
      <Spectrum type="MFE" cpdAlgo="FindByMolecularFeature">
        <MSDetails p="+" />
        <Device type="TimeOfFlight" />
        <MSPeaks>
          <p rt="22.921" x="481.3656" y="71504.05" v="511235" z="1" s="M+H" />
          <p rt="22.922" x="482.3696" y="25017.24" v="152490" z="1" s="M+H+1" />
          <p rt="22.931" x="483.3736" y="6549.89" v="24578" z="1" s="M+H+2" />
        </MSPeaks>
      </Spectrum>
    </Compound>
    <Compound algo="FindByMolecularFeature">
      <Location m="466.3450" rt="22.958" y="130434" v="1449586" />
      <Spectrum type="MFE" cpdAlgo="FindByMolecularFeature">
        <MSDetails p="+" />
        <Device type="TimeOfFlight" />
        <MSPeaks>
          <p rt="22.958" x="467.3523" y="130434.48" v="993436" z="1" s="M+H" />
          <p rt="22.956" x="468.3561" y="46413.02" v="351755" z="1" s="M+H+1" />
          <p rt="22.966" x="469.3586" y="12267.01" v="104395" z="1" s="M+H+2" />
        </MSPeaks>
      </Spectrum>
    </Compound>
    <Compound algo="FindByMolecularFeature">
      <Location m="506.3392" rt="22.960" y="51884" v="555949" />
      <Spectrum type="MFE" cpdAlgo="FindByMolecularFeature">
        <MSDetails p="+" />
        <Device type="TimeOfFlight" />
        <MSPeaks>
          <p rt="22.958" x="507.3465" y="51884.29" v="367320" z="1" s="M+H" />
          <p rt="22.962" x="508.3504" y="21882.55" v="158908" z="1" s="M+H+1" />
          <p rt="22.969" x="509.3520" y="5357.17" v="29721" z="1" s="M+H+2" />
        </MSPeaks>
      </Spectrum>
    </Compound>
    <Compound algo="FindByMolecularFeature">
      <Location m="337.3352" rt="23.485" y="815317" v="13578852" />
      <Spectrum type="MFE" cpdAlgo="FindByMolecularFeature">
        <MSDetails p="+" />
        <Device type="TimeOfFlight" />
        <MSPeaks>
          <p rt="23.488" x="338.3425" y="815316.81" v="9899560" z="1" s="M+H" />
          <p rt="23.475" x="339.3454" y="201986.69" v="3281655" z="1" s="M+H+1" />
          <p rt="23.474" x="340.3488" y="23647.37" v="374524" z="1" s="M+H+2" />
          <p rt="23.492" x="341.3522" y="1777.37" v="23113" z="1" s="M+H+3" />
        </MSPeaks>
      </Spectrum>
    </Compound>
    <Compound algo="FindByMolecularFeature">
      <Location m="405.3226" rt="23.488" y="492344" v="7430568" />
      <Spectrum type="MFE" cpdAlgo="FindByMolecularFeature">
        <MSDetails p="+" />
        <Device type="TimeOfFlight" />
        <MSPeaks>
          <p rt="23.488" x="406.3299" y="492344.38" v="5685561" z="1" s="M+H" />
          <p rt="23.487" x="407.3330" y="126000.73" v="1458668" z="1" s="M+H+1" />
          <p rt="23.487" x="408.3344" y="24351.09" v="273648" z="1" s="M+H+2" />
          <p rt="23.519" x="409.3357" y="1129.30" v="12691" z="1" s="M+H+3" />
        </MSPeaks>
      </Spectrum>
    </Compound>
    <Compound algo="FindByMolecularFeature">
      <Location m="383.3403" rt="23.491" y="225722" v="3356107" />
      <Spectrum type="MFE" cpdAlgo="FindByMolecularFeature">
        <MSDetails p="+" />
        <Device type="TimeOfFlight" />
        <MSPeaks>
          <p rt="23.491" x="384.3476" y="225722.05" v="2540755" z="1" s="M+H" />
          <p rt="23.496" x="385.3509" y="58888.29" v="647478" z="1" s="M+H+1" />
          <p rt="23.472" x="386.3538" y="9604.86" v="131895" z="1" s="M+H+2" />
          <p rt="23.457" x="387.3561" y="1162.42" v="17416" z="1" s="M+H+3" />
          <p rt="23.479" x="767.6870" y="1317.43" v="9282" z="1" s="2M+H" />
        </MSPeaks>
      </Spectrum>
    </Compound>
    <Compound algo="FindByMolecularFeature">
      <Location m="441.3930" rt="23.493" y="81162" v="980806" />
      <Spectrum type="MFE" cpdAlgo="FindByMolecularFeature">
        <MSDetails p="+" />
        <Device type="TimeOfFlight" />
        <MSPeaks>
          <p rt="23.494" x="442.4003" y="81161.68" v="718603" z="1" s="M+H" />
          <p rt="23.494" x="443.4031" y="24199.24" v="219240" z="1" s="M+H+1" />
          <p rt="23.480" x="444.3994" y="5226.15" v="42964" z="1" s="M+H+2" />
        </MSPeaks>
      </Spectrum>
    </Compound>
    <Compound algo="FindByMolecularFeature">
      <Location m="394.2134" rt="23.523" y="95612" v="1611376" />
      <Spectrum type="MFE" cpdAlgo="FindByMolecularFeature">
        <MSDetails p="+" />
        <Device type="TimeOfFlight" />
        <MSPeaks>
          <p rt="23.523" x="395.2206" y="95612.00" v="983796" z="1" s="M+H" />
          <p rt="23.522" x="396.2235" y="22214.98" v="226715" z="1" s="M+H+1" />
          <p rt="23.522" x="397.2169" y="38552.98" v="400866" z="1" s="M+H+2" />
        </MSPeaks>
      </Spectrum>
    </Compound>
    <Compound algo="FindByMolecularFeature">
      <Location m="395.3401" rt="23.555" y="77033" v="786692" />
      <Spectrum type="MFE" cpdAlgo="FindByMolecularFeature">
        <MSDetails p="+" />
        <Device type="TimeOfFlight" />
        <MSPeaks>
          <p rt="23.555" x="396.3474" y="77033.13" v="595325" z="1" s="M+H" />
          <p rt="23.556" x="397.3503" y="20652.19" v="154888" z="1" s="M+H+1" />
          <p rt="23.551" x="398.3536" y="4292.42" v="36479" z="1" s="M+H+2" />
        </MSPeaks>
      </Spectrum>
    </Compound>
    <Compound algo="FindByMolecularFeature">
      <Location m="529.3981" rt="23.752" y="53453" v="962500" />
      <Spectrum type="MFE" cpdAlgo="FindByMolecularFeature">
        <MSDetails p="+" />
        <Device type="TimeOfFlight" />
        <MSPeaks>
          <p rt="23.741" x="530.4054" y="53453.09" v="527764" z="1" s="M+H" />
          <p rt="23.765" x="531.4064" y="34756.61" v="339493" z="1" s="M+H+1" />
          <p rt="23.778" x="532.4096" y="9548.67" v="95243" z="1" s="M+H+2" />
        </MSPeaks>
      </Spectrum>
    </Compound>
    <Compound algo="FindByMolecularFeature">
      <Location m="534.3542" rt="23.759" y="213397" v="2182667" />
      <Spectrum type="MFE" cpdAlgo="FindByMolecularFeature">
        <MSDetails p="+" />
        <Device type="TimeOfFlight" />
        <MSPeaks>
          <p rt="23.759" x="535.3615" y="213397.22" v="1546865" z="1" s="M+H" />
          <p rt="23.760" x="536.3646" y="66790.20" v="481727" z="1" s="M+H+1" />
          <p rt="23.758" x="537.3720" y="15681.58" v="110077" z="1" s="M+H+2" />
          <p rt="23.757" x="538.3769" y="5136.91" v="43999" z="1" s="M+H+3" />
        </MSPeaks>
      </Spectrum>
    </Compound>
    <Compound algo="FindByMolecularFeature">
      <Location m="610.4224" rt="23.794" y="61003" v="1003104" />
      <Spectrum type="MFE" cpdAlgo="FindByMolecularFeature">
        <MSDetails p="+" />
        <Device type="TimeOfFlight" />
        <MSPeaks>
          <p rt="23.800" x="611.4297" y="61002.87" v="791016" z="1" s="M+H" />
          <p rt="23.781" x="612.4324" y="24227.06" v="212088" z="1" s="M+H+1" />
        </MSPeaks>
      </Spectrum>
    </Compound>
    <Compound algo="FindByMolecularFeature">
      <Location m="630.4840" rt="23.804" y="218749" v="4620293" />
      <Spectrum type="MFE" cpdAlgo="FindByMolecularFeature">
        <MSDetails p="+" />
        <Device type="TimeOfFlight" />
        <MSPeaks>
          <p rt="23.806" x="631.4912" y="218749.09" v="3507944" z="1" s="M+H" />
          <p rt="23.800" x="632.4946" y="70227.31" v="1112349" z="1" s="M+H+1" />
        </MSPeaks>
      </Spectrum>
    </Compound>
    <Compound algo="FindByMolecularFeature">
      <Location m="405.3222" rt="23.807" y="208617" v="3177767" />
      <Spectrum type="MFE" cpdAlgo="FindByMolecularFeature">
        <MSDetails p="+" />
        <Device type="TimeOfFlight" />
        <MSPeaks>
          <p rt="23.807" x="406.3295" y="208616.53" v="2415387" z="1" s="M+H" />
          <p rt="23.807" x="407.3332" y="55579.75" v="620921" z="1" s="M+H+1" />
          <p rt="23.807" x="408.3306" y="12733.74" v="141459" z="1" s="M+H+2" />
        </MSPeaks>
      </Spectrum>
    </Compound>
    <Compound algo="FindByMolecularFeature">
      <Location m="720.3582" rt="23.811" y="61133" v="571844" />
      <Spectrum type="MFE" cpdAlgo="FindByMolecularFeature">
        <MSDetails p="+" />
        <Device type="TimeOfFlight" />
        <MSPeaks>
          <p rt="23.806" x="721.3655" y="4099.88" v="35700" z="1" s="M+H" />
          <p rt="23.816" x="722.3670" y="2833.15" v="23214" z="1" s="M+H+1" />
          <p rt="23.811" x="723.3640" y="61133.18" v="512930" z="1" s="M+H+2" />
        </MSPeaks>
      </Spectrum>
    </Compound>
    <Compound algo="FindByMolecularFeature">
      <Location m="338.1755" rt="23.814" y="73237" v="1371660" />
      <Spectrum type="MFE" cpdAlgo="FindByMolecularFeature">
        <MSDetails p="+" />
        <Device type="TimeOfFlight" />
        <MSPeaks>
          <p rt="23.814" x="339.1828" y="73237.20" v="835849" z="1" s="M+H" />
          <p rt="23.814" x="340.1859" y="17519.39" v="201328" z="1" s="M+H+1" />
          <p rt="23.814" x="341.1795" y="30016.67" v="334484" z="1" s="M+H+2" />
        </MSPeaks>
      </Spectrum>
    </Compound>
    <Compound algo="FindByMolecularFeature">
      <Location m="379.2024" rt="23.817" y="243456" v="4321521" />
      <Spectrum type="MFE" cpdAlgo="FindByMolecularFeature">
        <MSDetails p="+" />
        <Device type="TimeOfFlight" />
        <MSPeaks>
          <p rt="23.817" x="380.2097" y="243455.89" v="2674896" z="1" s="M+H" />
          <p rt="23.817" x="381.2130" y="57040.16" v="619378" z="1" s="M+H+1" />
          <p rt="23.817" x="382.2057" y="92579.75" v="1027247" z="1" s="M+H+2" />
        </MSPeaks>
      </Spectrum>
    </Compound>
    <Compound algo="FindByMolecularFeature">
      <Location m="610.4582" rt="23.833" y="147298" v="2891881" />
      <Spectrum type="MFE" cpdAlgo="FindByMolecularFeature">
        <MSDetails p="+" />
        <Device type="TimeOfFlight" />
        <MSPeaks>
          <p rt="23.815" x="306.2404" y="3382.96" v="29512" z="2" s="M+2H" />
          <p rt="23.742" x="611.4651" y="73096.58" v="724487" z="1" s="M+H" />
          <p rt="23.762" x="612.4647" y="34976.33" v="436809" z="1" s="M+H+1" />
          <p rt="23.859" x="613.4465" y="147298.45" v="1166152" z="1" s="M+H+2" />
          <p rt="23.859" x="614.4481" y="66336.18" v="534921" z="1" s="M+H+3" />
        </MSPeaks>
      </Spectrum>
    </Compound>
    <Compound algo="FindByMolecularFeature">
      <Location m="634.4786" rt="23.838" y="60603" v="1334984" />
      <Spectrum type="MFE" cpdAlgo="FindByMolecularFeature">
        <MSDetails p="+" />
        <Device type="TimeOfFlight" />
        <MSPeaks>
          <p rt="23.836" x="635.4858" y="60602.52" v="731861" z="1" s="M+H" />
          <p rt="23.831" x="636.4897" y="27888.98" v="337104" z="1" s="M+H+1" />
          <p rt="23.854" x="637.5004" y="20956.37" v="266019" z="1" s="M+H+2" />
        </MSPeaks>
      </Spectrum>
    </Compound>
    <Compound algo="FindByMolecularFeature">
      <Location m="522.3540" rt="23.851" y="190401" v="1876562" />
      <Spectrum type="MFE" cpdAlgo="FindByMolecularFeature">
        <MSDetails p="+" />
        <Device type="TimeOfFlight" />
        <MSPeaks>
          <p rt="23.849" x="523.3613" y="190400.86" v="1285600" z="1" s="M+H" />
          <p rt="23.849" x="524.3643" y="60347.69" v="407752" z="1" s="M+H+1" />
          <p rt="23.875" x="525.3673" y="16418.69" v="168717" z="1" s="M+H+2" />
          <p rt="23.870" x="526.3713" y="2195.47" v="14492" z="1" s="M+H+3" />
        </MSPeaks>
      </Spectrum>
    </Compound>
    <Compound algo="FindByMolecularFeature">
      <Location m="506.3601" rt="23.854" y="55584" v="582600" />
      <Spectrum type="MFE" cpdAlgo="FindByMolecularFeature">
        <MSDetails p="+" />
        <Device type="TimeOfFlight" />
        <MSPeaks>
          <p rt="23.853" x="507.3674" y="55584.25" v="433502" z="1" s="M+H" />
          <p rt="23.854" x="508.3713" y="19352.08" v="149098" z="1" s="M+H+1" />
        </MSPeaks>
      </Spectrum>
    </Compound>
    <Compound algo="FindByMolecularFeature">
      <Location m="614.4543" rt="23.893" y="523674" v="8131825" />
      <Spectrum type="MFE" cpdAlgo="FindByMolecularFeature">
        <MSDetails p="+" />
        <Device type="TimeOfFlight" />
        <MSPeaks>
          <p rt="23.893" x="615.4616" y="523674.00" v="5435968" z="1" s="M+H" />
          <p rt="23.894" x="616.4644" y="210669.17" v="2157186" z="1" s="M+H+1" />
          <p rt="23.888" x="617.4700" y="45715.04" v="450470" z="1" s="M+H+2" />
          <p rt="23.896" x="618.4700" y="9086.39" v="88202" z="1" s="M+H+3" />
        </MSPeaks>
      </Spectrum>
    </Compound>
    <Compound algo="FindByMolecularFeature">
      <Location m="548.3696" rt="23.922" y="199673" v="1613808" />
      <Spectrum type="MFE" cpdAlgo="FindByMolecularFeature">
        <MSDetails p="+" />
        <Device type="TimeOfFlight" />
        <MSPeaks>
          <p rt="23.923" x="549.3769" y="199672.70" v="1117147" z="1" s="M+H" />
          <p rt="23.922" x="550.3805" y="67400.81" v="375186" z="1" s="M+H+1" />
          <p rt="23.923" x="551.3857" y="16572.78" v="92925" z="1" s="M+H+2" />
          <p rt="23.903" x="552.3963" y="4458.76" v="28551" z="1" s="M+H+3" />
        </MSPeaks>
      </Spectrum>
    </Compound>
    <Compound algo="FindByMolecularFeature">
      <Location m="556.4497" rt="23.928" y="357317" v="6416896" />
      <Spectrum type="MFE" cpdAlgo="FindByMolecularFeature">
        <MSDetails p="+" />
        <Device type="TimeOfFlight" />
        <MSPeaks>
          <p rt="23.928" x="557.4570" y="357317.09" v="4333378" z="1" s="M+H" />
          <p rt="23.930" x="558.4601" y="135904.41" v="1698196" z="1" s="M+H+1" />
          <p rt="23.927" x="559.4632" y="26635.44" v="299841" z="1" s="M+H+2" />
          <p rt="23.915" x="560.4568" y="7218.72" v="85481" z="1" s="M+H+3" />
        </MSPeaks>
      </Spectrum>
    </Compound>
    <Compound algo="FindByMolecularFeature">
      <Location m="543.4139" rt="23.935" y="70461" v="640011" />
      <Spectrum type="MFE" cpdAlgo="FindByMolecularFeature">
        <MSDetails p="+" />
        <Device type="TimeOfFlight" />
        <MSPeaks>
          <p rt="23.935" x="544.4212" y="70460.64" v="425291" z="1" s="M+H" />
          <p rt="23.939" x="545.4237" y="27628.25" v="155673" z="1" s="M+H+1" />
          <p rt="23.924" x="546.4266" y="7253.41" v="59047" z="1" s="M+H+2" />
        </MSPeaks>
      </Spectrum>
    </Compound>
    <Compound algo="FindByMolecularFeature">
      <Location m="522.3539" rt="23.952" y="136145" v="1043699" />
      <Spectrum type="MFE" cpdAlgo="FindByMolecularFeature">
        <MSDetails p="+" />
        <Device type="TimeOfFlight" />
        <MSPeaks>
          <p rt="23.952" x="523.3612" y="136144.89" v="779246" z="1" s="M+H" />
          <p rt="23.953" x="524.3645" y="43082.28" v="264453" z="1" s="M+H+1" />
        </MSPeaks>
      </Spectrum>
    </Compound>
    <Compound algo="FindByMolecularFeature">
      <Location m="548.3695" rt="24.199" y="255517" v="3517759" />
      <Spectrum type="MFE" cpdAlgo="FindByMolecularFeature">
        <MSDetails p="+" />
        <Device type="TimeOfFlight" />
        <MSPeaks>
          <p rt="24.199" x="549.3768" y="255517.19" v="2472043" z="1" s="M+H" />
          <p rt="24.198" x="550.3799" y="86593.41" v="843953" z="1" s="M+H+1" />
          <p rt="24.199" x="551.3836" y="17093.09" v="163702" z="1" s="M+H+2" />
          <p rt="24.186" x="552.3917" y="3812.98" v="38061" z="1" s="M+H+3" />
        </MSPeaks>
      </Spectrum>
    </Compound>
    <Compound algo="FindByMolecularFeature">
      <Location m="544.4170" rt="24.201" y="53877" v="505236" />
      <Spectrum type="MFE" cpdAlgo="FindByMolecularFeature">
        <MSDetails p="+" />
        <Device type="TimeOfFlight" />
        <MSPeaks>
          <p rt="24.202" x="545.4243" y="53876.50" v="397433" z="1" s="M+H" />
          <p rt="24.200" x="546.4271" y="11324.54" v="82822" z="1" s="M+H+1" />
          <p rt="24.181" x="547.4331" y="2553.24" v="24981" z="1" s="M+H+2" />
        </MSPeaks>
      </Spectrum>
    </Compound>
    <Compound algo="FindByMolecularFeature">
      <Location m="541.4022" rt="24.202" y="162633" v="1359387" />
      <Spectrum type="MFE" cpdAlgo="FindByMolecularFeature">
        <MSDetails p="+" />
        <Device type="TimeOfFlight" />
        <MSPeaks>
          <p rt="24.186" x="542.4095" y="11540.27" v="104608" z="1" s="M+H" />
          <p rt="24.185" x="543.4120" y="3166.47" v="26042" z="1" s="M+H+1" />
          <p rt="24.204" x="544.4212" y="162633.44" v="1228737" z="1" s="M+H+2" />
        </MSPeaks>
      </Spectrum>
    </Compound>
    <Compound algo="FindByMolecularFeature">
      <Location m="508.3768" rt="24.204" y="133955" v="1501983" />
      <Spectrum type="MFE" cpdAlgo="FindByMolecularFeature">
        <MSDetails p="+" />
        <Device type="TimeOfFlight" />
        <MSPeaks>
          <p rt="24.204" x="509.3840" y="133955.08" v="1105523" z="1" s="M+H" />
          <p rt="24.203" x="510.3876" y="42590.88" v="339035" z="1" s="M+H+1" />
          <p rt="24.202" x="511.3908" y="8194.88" v="57425" z="1" s="M+H+2" />
        </MSPeaks>
      </Spectrum>
    </Compound>
    <Compound algo="FindByMolecularFeature">
      <Location m="612.4384" rt="24.348" y="178165" v="2818333" />
      <Spectrum type="MFE" cpdAlgo="FindByMolecularFeature">
        <MSDetails p="+" />
        <Device type="TimeOfFlight" />
        <MSPeaks>
          <p rt="24.348" x="613.4457" y="178164.55" v="1995888" z="1" s="M+H" />
          <p rt="24.347" x="614.4489" y="74248.88" v="822446" z="1" s="M+H+1" />
        </MSPeaks>
      </Spectrum>
    </Compound>
    <Compound algo="FindByMolecularFeature">
      <Location m="572.4447" rt="24.353" y="148338" v="2659402" />
      <Spectrum type="MFE" cpdAlgo="FindByMolecularFeature">
        <MSDetails p="+" />
        <Device type="TimeOfFlight" />
        <MSPeaks>
          <p rt="24.353" x="573.4520" y="148338.27" v="1877856" z="1" s="M+H" />
          <p rt="24.352" x="574.4551" y="56291.02" v="715179" z="1" s="M+H+1" />
          <p rt="24.362" x="575.4623" y="8869.92" v="66367" z="1" s="M+H+2" />
        </MSPeaks>
      </Spectrum>
    </Compound>
    <Compound algo="FindByMolecularFeature">
      <Location m="335.3188" rt="24.381" y="73624" v="862538" />
      <Spectrum type="MFE" cpdAlgo="FindByMolecularFeature">
        <MSDetails p="+" />
        <Device type="TimeOfFlight" />
        <MSPeaks>
          <p rt="24.382" x="336.3261" y="73624.27" v="699951" z="1" s="M+H" />
          <p rt="24.377" x="337.3291" y="17736.49" v="162587" z="1" s="M+H+1" />
        </MSPeaks>
      </Spectrum>
    </Compound>
    <Compound algo="FindByMolecularFeature">
      <Location m="670.4794" rt="24.665" y="74606" v="1951902" />
      <Spectrum type="MFE" cpdAlgo="FindByMolecularFeature">
        <MSDetails p="+" />
        <Device type="TimeOfFlight" />
        <MSPeaks>
          <p rt="24.662" x="671.4867" y="74606.20" v="1444477" z="1" s="M+H" />
          <p rt="24.674" x="672.4947" y="34107.65" v="507425" z="1" s="M+H+1" />
        </MSPeaks>
      </Spectrum>
    </Compound>
    <Compound algo="FindByMolecularFeature">
      <Location m="612.4747" rt="24.667" y="94559" v="2457348" />
      <Spectrum type="MFE" cpdAlgo="FindByMolecularFeature">
        <MSDetails p="+" />
        <Device type="TimeOfFlight" />
        <MSPeaks>
          <p rt="24.667" x="613.4820" y="94558.68" v="1739054" z="1" s="M+H" />
          <p rt="24.667" x="614.4846" y="36571.02" v="718294" z="1" s="M+H+1" />
        </MSPeaks>
      </Spectrum>
    </Compound>
    <Compound algo="FindByMolecularFeature">
      <Location m="558.4650" rt="24.711" y="77200" v="1046121" />
      <Spectrum type="MFE" cpdAlgo="FindByMolecularFeature">
        <MSDetails p="+" />
        <Device type="TimeOfFlight" />
        <MSPeaks>
          <p rt="24.710" x="559.4723" y="77200.49" v="683631" z="1" s="M+H" />
          <p rt="24.710" x="560.4757" y="31232.12" v="282912" z="1" s="M+H+1" />
          <p rt="24.718" x="561.4767" y="8830.97" v="75613" z="1" s="M+H+2" />
          <p rt="24.728" x="562.4811" y="462.92" v="3964" z="1" s="M+H+3" />
        </MSPeaks>
      </Spectrum>
    </Compound>
    <Compound algo="FindByMolecularFeature">
      <Location m="378.3286" rt="24.768" y="106808" v="1232075" />
      <Spectrum type="MFE" cpdAlgo="FindByMolecularFeature">
        <MSDetails p="+" />
        <Device type="TimeOfFlight" />
        <MSPeaks>
          <p rt="24.768" x="379.3359" y="106807.84" v="881044" z="1" s="M+H" />
          <p rt="24.771" x="380.3389" y="33174.95" v="299636" z="1" s="M+H+1" />
          <p rt="24.768" x="381.3425" y="6263.74" v="51394" z="1" s="M+H+2" />
        </MSPeaks>
      </Spectrum>
    </Compound>
    <Compound algo="FindByMolecularFeature">
      <Location m="396.3393" rt="24.770" y="107707" v="1363194" />
      <Spectrum type="MFE" cpdAlgo="FindByMolecularFeature">
        <MSDetails p="+" />
        <Device type="TimeOfFlight" />
        <MSPeaks>
          <p rt="24.769" x="397.3465" y="107707.03" v="991429" z="1" s="M+H" />
          <p rt="24.772" x="398.3501" y="34863.59" v="320315" z="1" s="M+H+1" />
          <p rt="24.771" x="399.3523" y="5505.08" v="51450" z="1" s="M+H+2" />
        </MSPeaks>
      </Spectrum>
    </Compound>
    <Compound algo="FindByMolecularFeature">
      <Location m="668.4634" rt="24.986" y="53912" v="1744260" />
      <Spectrum type="MFE" cpdAlgo="FindByMolecularFeature">
        <MSDetails p="+" />
        <Device type="TimeOfFlight" />
        <MSPeaks>
          <p rt="24.978" x="669.4707" y="53911.95" v="1176309" z="1" s="M+H" />
          <p rt="24.973" x="670.4760" y="22240.95" v="519376" z="1" s="M+H+1" />
          <p rt="25.060" x="671.4876" y="5757.30" v="48576" z="1" s="M+H+2" />
        </MSPeaks>
      </Spectrum>
    </Compound>
    <Compound algo="FindByMolecularFeature">
      <Location m="627.1874" rt="25.006" y="61362" v="786300" />
      <Spectrum type="MFE" cpdAlgo="FindByMolecularFeature">
        <MSDetails p="+" />
        <Device type="TimeOfFlight" />
        <MSPeaks>
          <p rt="25.005" x="628.1947" y="61361.75" v="379682" z="1" s="M+H" />
          <p rt="25.006" x="629.1953" y="35816.44" v="226227" z="1" s="M+H+1" />
          <p rt="25.006" x="630.1936" y="28177.31" v="180391" z="1" s="M+H+2" />
        </MSPeaks>
      </Spectrum>
    </Compound>
    <Compound algo="FindByMolecularFeature">
      <Location m="574.4613" rt="25.047" y="81999" v="1468321" />
      <Spectrum type="MFE" cpdAlgo="FindByMolecularFeature">
        <MSDetails p="+" />
        <Device type="TimeOfFlight" />
        <MSPeaks>
          <p rt="25.046" x="575.4686" y="81999.30" v="1009186" z="1" s="M+H" />
          <p rt="25.041" x="576.4719" y="30775.04" v="379117" z="1" s="M+H+1" />
          <p rt="25.070" x="577.4806" y="8359.93" v="80018" z="1" s="M+H+2" />
        </MSPeaks>
      </Spectrum>
    </Compound>
    <Compound algo="FindByMolecularFeature">
      <Location m="567.4209" rt="25.080" y="253818" v="2551344" />
      <Spectrum type="MFE" cpdAlgo="FindByMolecularFeature">
        <MSDetails p="+" />
        <Device type="TimeOfFlight" />
        <MSPeaks>
          <p rt="25.080" x="568.4282" y="253818.31" v="1768910" z="1" s="M+H" />
          <p rt="25.079" x="569.4313" y="110352.34" v="782434" z="1" s="M+H+1" />
        </MSPeaks>
      </Spectrum>
    </Compound>
    <Compound algo="FindByMolecularFeature">
      <Location m="692.4483" rt="25.234" y="59673" v="637622" />
      <Spectrum type="MFE" cpdAlgo="FindByMolecularFeature">
        <MSDetails p="+" />
        <Device type="TimeOfFlight" />
        <MSPeaks>
          <p rt="25.235" x="693.4555" y="59672.50" v="429009" z="1" s="M+H" />
          <p rt="25.233" x="694.4590" y="23177.68" v="160381" z="1" s="M+H+1" />
          <p rt="25.234" x="695.4634" y="7575.79" v="48232" z="1" s="M+H+2" />
        </MSPeaks>
      </Spectrum>
    </Compound>
    <Compound algo="FindByMolecularFeature">
      <Location m="685.5488" rt="25.314" y="78940" v="2688675" />
      <Spectrum type="MFE" cpdAlgo="FindByMolecularFeature">
        <MSDetails p="+" />
        <Device type="TimeOfFlight" />
        <MSPeaks>
          <p rt="25.315" x="686.5560" y="78940.13" v="1821086" z="1" s="M+H" />
          <p rt="25.308" x="687.5591" y="33774.71" v="729721" z="1" s="M+H+1" />
          <p rt="25.321" x="688.5575" y="12043.76" v="137868" z="1" s="M+H+2" />
        </MSPeaks>
      </Spectrum>
    </Compound>
    <Compound algo="FindByMolecularFeature">
      <Location m="713.5089" rt="25.339" y="78073" v="1066095" />
      <Spectrum type="MFE" cpdAlgo="FindByMolecularFeature">
        <MSDetails p="+" />
        <Device type="TimeOfFlight" />
        <MSPeaks>
          <p rt="25.340" x="714.5162" y="78073.18" v="622268" z="1" s="M+H" />
          <p rt="25.340" x="715.5187" y="42133.63" v="349312" z="1" s="M+H+1" />
          <p rt="25.331" x="716.5324" y="12053.55" v="94516" z="1" s="M+H+2" />
        </MSPeaks>
      </Spectrum>
    </Compound>
    <Compound algo="FindByMolecularFeature">
      <Location m="718.4641" rt="25.347" y="102653" v="1157264" />
      <Spectrum type="MFE" cpdAlgo="FindByMolecularFeature">
        <MSDetails p="+" />
        <Device type="TimeOfFlight" />
        <MSPeaks>
          <p rt="25.347" x="719.4714" y="102653.27" v="763602" z="1" s="M+H" />
          <p rt="25.347" x="720.4744" y="43607.55" v="290851" z="1" s="M+H+1" />
          <p rt="25.347" x="721.4905" y="18100.11" v="102810" z="1" s="M+H+2" />
        </MSPeaks>
      </Spectrum>
    </Compound>
    <Compound algo="FindByMolecularFeature">
      <Location m="690.5053" rt="25.351" y="192091" v="4503925" />
      <Spectrum type="MFE" cpdAlgo="FindByMolecularFeature">
        <MSDetails p="+" />
        <Device type="TimeOfFlight" />
        <MSPeaks>
          <p rt="25.348" x="691.5125" y="192091.39" v="3156136" z="1" s="M+H" />
          <p rt="25.358" x="692.5161" y="82534.77" v="1347788" z="1" s="M+H+1" />
        </MSPeaks>
      </Spectrum>
    </Compound>
    <Compound algo="FindByMolecularFeature">
      <Location m="412.3352" rt="25.396" y="1198483" v="12574603" />
      <Spectrum type="MFE" cpdAlgo="FindByMolecularFeature">
        <MSDetails p="+" />
        <Device type="TimeOfFlight" />
        <MSPeaks>
          <p rt="25.396" x="413.3425" y="1198483.25" v="9332609" z="1" s="M+H" />
          <p rt="25.396" x="414.3453" y="353535.16" v="2751991" z="1" s="M+H+1" />
          <p rt="25.395" x="415.3484" y="54072.71" v="425931" z="1" s="M+H+2" />
          <p rt="25.397" x="416.3522" y="7754.08" v="64072" z="1" s="M+H+3" />
        </MSPeaks>
      </Spectrum>
    </Compound>
    <Compound algo="FindByMolecularFeature">
      <Location m="672.4953" rt="25.433" y="345940" v="5496294" />
      <Spectrum type="MFE" cpdAlgo="FindByMolecularFeature">
        <MSDetails p="+" />
        <Device type="TimeOfFlight" />
        <MSPeaks>
          <p rt="25.428" x="673.5026" y="345939.69" v="3383313" z="1" s="M+H" />
          <p rt="25.444" x="674.5056" y="144251.78" v="1872468" z="1" s="M+H+1" />
          <p rt="25.430" x="675.5108" y="20195.70" v="214779" z="1" s="M+H+2" />
          <p rt="25.422" x="676.5191" y="2836.16" v="25734" z="1" s="M+H+3" />
        </MSPeaks>
      </Spectrum>
    </Compound>
    <Compound algo="FindByMolecularFeature">
      <Location m="614.4884" rt="25.451" y="473290" v="10413417" />
      <Spectrum type="MFE" cpdAlgo="FindByMolecularFeature">
        <MSDetails p="+" />
        <Device type="TimeOfFlight" />
        <MSPeaks>
          <p rt="25.452" x="615.4957" y="473289.69" v="7538651" z="1" s="M+H" />
          <p rt="25.449" x="616.5009" y="188814.25" v="2874767" z="1" s="M+H+1" />
        </MSPeaks>
      </Spectrum>
    </Compound>
    <Compound algo="FindByMolecularFeature">
      <Location m="708.5652" rt="25.453" y="92898" v="1936553" />
      <Spectrum type="MFE" cpdAlgo="FindByMolecularFeature">
        <MSDetails p="+" />
        <Device type="TimeOfFlight" />
        <MSPeaks>
          <p rt="25.454" x="709.5725" y="92898.13" v="1302514" z="1" s="M+H" />
          <p rt="25.455" x="710.5759" y="40754.84" v="556062" z="1" s="M+H+1" />
          <p rt="25.435" x="711.5730" y="7254.58" v="77976" z="1" s="M+H+2" />
        </MSPeaks>
      </Spectrum>
    </Compound>
    <Compound algo="FindByMolecularFeature">
      <Location m="618.4841" rt="25.659" y="116867" v="1686616" />
      <Spectrum type="MFE" cpdAlgo="FindByMolecularFeature">
        <MSDetails p="+" />
        <Device type="TimeOfFlight" />
        <MSPeaks>
          <p rt="25.659" x="619.4914" y="116866.54" v="1136283" z="1" s="M+H" />
          <p rt="25.658" x="620.4946" y="44538.70" v="437297" z="1" s="M+H+1" />
          <p rt="25.659" x="621.4953" y="11307.58" v="96794" z="1" s="M+H+2" />
          <p rt="25.673" x="622.4945" y="1789.71" v="16242" z="1" s="M+H+3" />
        </MSPeaks>
      </Spectrum>
    </Compound>
    <Compound algo="FindByMolecularFeature">
      <Location m="560.4806" rt="25.660" y="65787" v="1305489" />
      <Spectrum type="MFE" cpdAlgo="FindByMolecularFeature">
        <MSDetails p="+" />
        <Device type="TimeOfFlight" />
        <MSPeaks>
          <p rt="25.663" x="281.2473" y="6882.71" v="68977" z="2" s="M+2H" />
          <p rt="25.659" x="561.4879" y="65787.03" v="851374" z="1" s="M+H" />
          <p rt="25.660" x="562.4915" y="23945.49" v="284856" z="1" s="M+H+1" />
          <p rt="25.654" x="563.4929" y="7219.34" v="91457" z="1" s="M+H+2" />
          <p rt="25.663" x="564.4987" y="725.50" v="8825" z="1" s="M+H+3" />
        </MSPeaks>
      </Spectrum>
    </Compound>
    <Compound algo="FindByMolecularFeature">
      <Location m="554.4333" rt="25.701" y="51434" v="963969" />
      <Spectrum type="MFE" cpdAlgo="FindByMolecularFeature">
        <MSDetails p="+" />
        <Device type="TimeOfFlight" />
        <MSPeaks>
          <p rt="25.704" x="555.4406" y="51433.61" v="473157" z="1" s="M+H" />
          <p rt="25.705" x="556.4472" y="31382.72" v="296070" z="1" s="M+H+1" />
          <p rt="25.682" x="557.4545" y="20117.50" v="194742" z="1" s="M+H+2" />
        </MSPeaks>
      </Spectrum>
    </Compound>
    <Compound algo="FindByMolecularFeature">
      <Location m="532.3746" rt="25.707" y="141729" v="1891647" />
      <Spectrum type="MFE" cpdAlgo="FindByMolecularFeature">
        <MSDetails p="+" />
        <Device type="TimeOfFlight" />
        <MSPeaks>
          <p rt="25.708" x="533.3819" y="141729.38" v="1352259" z="1" s="M+H" />
          <p rt="25.706" x="534.3850" y="46715.81" v="437168" z="1" s="M+H+1" />
          <p rt="25.700" x="535.3917" y="10600.74" v="102220" z="1" s="M+H+2" />
        </MSPeaks>
      </Spectrum>
    </Compound>
    <Compound algo="FindByMolecularFeature">
      <Location m="527.4191" rt="25.707" y="104236" v="1426439" />
      <Spectrum type="MFE" cpdAlgo="FindByMolecularFeature">
        <MSDetails p="+" />
        <Device type="TimeOfFlight" />
        <MSPeaks>
          <p rt="25.710" x="528.4263" y="104235.71" v="938765" z="1" s="M+H" />
          <p rt="25.706" x="529.4293" y="40384.68" v="373738" z="1" s="M+H+1" />
          <p rt="25.679" x="530.4336" y="11308.25" v="113937" z="1" s="M+H+2" />
        </MSPeaks>
      </Spectrum>
    </Compound>
    <Compound algo="FindByMolecularFeature">
      <Location m="706.5495" rt="25.748" y="77368" v="1252491" />
      <Spectrum type="MFE" cpdAlgo="FindByMolecularFeature">
        <MSDetails p="+" />
        <Device type="TimeOfFlight" />
        <MSPeaks>
          <p rt="25.750" x="707.5568" y="77368.15" v="854862" z="1" s="M+H" />
          <p rt="25.745" x="708.5595" y="35849.12" v="397629" z="1" s="M+H+1" />
        </MSPeaks>
      </Spectrum>
    </Compound>
    <Compound algo="FindByMolecularFeature">
      <Location m="670.4792" rt="25.765" y="200742" v="3216034" />
      <Spectrum type="MFE" cpdAlgo="FindByMolecularFeature">
        <MSDetails p="+" />
        <Device type="TimeOfFlight" />
        <MSPeaks>
          <p rt="25.766" x="671.4865" y="200741.50" v="2223364" z="1" s="M+H" />
          <p rt="25.764" x="672.4910" y="88625.76" v="992669" z="1" s="M+H+1" />
        </MSPeaks>
      </Spectrum>
    </Compound>
    <Compound algo="FindByMolecularFeature">
      <Location m="612.4748" rt="25.773" y="97320" v="2536782" />
      <Spectrum type="MFE" cpdAlgo="FindByMolecularFeature">
        <MSDetails p="+" />
        <Device type="TimeOfFlight" />
        <MSPeaks>
          <p rt="25.769" x="613.4821" y="97319.74" v="1874201" z="1" s="M+H" />
          <p rt="25.783" x="614.4850" y="41498.03" v="662581" z="1" s="M+H+1" />
        </MSPeaks>
      </Spectrum>
    </Compound>
    <Compound algo="FindByMolecularFeature">
      <Location m="630.4861" rt="25.774" y="130974" v="2815128" />
      <Spectrum type="MFE" cpdAlgo="FindByMolecularFeature">
        <MSDetails p="+" />
        <Device type="TimeOfFlight" />
        <MSPeaks>
          <p rt="25.777" x="631.4934" y="130974.48" v="2230556" z="1" s="M+H" />
          <p rt="25.765" x="632.4980" y="47257.11" v="584572" z="1" s="M+H+1" />
        </MSPeaks>
      </Spectrum>
    </Compound>
    <Compound algo="FindByMolecularFeature">
      <Location m="390.2776" rt="25.785" y="280561" v="2176423" />
      <Spectrum type="MFE" cpdAlgo="FindByMolecularFeature">
        <MSDetails p="+" />
        <Device type="TimeOfFlight" />
        <MSPeaks>
          <p rt="25.785" x="391.2849" y="280560.56" v="1731862" z="1" s="M+H" />
          <p rt="25.785" x="392.2879" y="71772.90" v="444561" z="1" s="M+H+1" />
        </MSPeaks>
      </Spectrum>
    </Compound>
    <Compound algo="FindByMolecularFeature">
      <Location m="412.2595" rt="25.785" y="253022" v="1974224" />
      <Spectrum type="MFE" cpdAlgo="FindByMolecularFeature">
        <MSDetails p="+" />
        <Device type="TimeOfFlight" />
        <MSPeaks>
          <p rt="25.785" x="413.2668" y="253021.72" v="1495980" z="1" s="M+H" />
          <p rt="25.785" x="414.2700" y="65958.80" v="392317" z="1" s="M+H+1" />
          <p rt="25.788" x="415.2739" y="11353.75" v="68363" z="1" s="M+H+2" />
          <p rt="25.799" x="416.2734" y="2679.33" v="17564" z="1" s="M+H+3" />
        </MSPeaks>
      </Spectrum>
    </Compound>
    <Compound algo="FindByMolecularFeature">
      <Location m="148.0157" rt="25.785" y="107988" v="765423" />
      <Spectrum type="MFE" cpdAlgo="FindByMolecularFeature">
        <MSDetails p="+" />
        <Device type="TimeOfFlight" />
        <MSPeaks>
          <p rt="25.785" x="149.0230" y="107988.17" v="709468" z="1" s="M+H" />
          <p rt="25.783" x="150.0265" y="8728.00" v="55955" z="1" s="M+H+1" />
        </MSPeaks>
      </Spectrum>
    </Compound>
    <Compound algo="FindByMolecularFeature">
      <Location m="392.2902" rt="25.863" y="50248" v="354613" />
      <Spectrum type="MFE" cpdAlgo="FindByMolecularFeature">
        <MSDetails p="+" />
        <Device type="TimeOfFlight" />
        <MSPeaks>
          <p rt="25.859" x="393.2974" y="50248.26" v="253296" z="1" s="M+H" />
          <p rt="25.880" x="394.3022" y="11487.90" v="89307" z="1" s="M+H+1" />
          <p rt="25.877" x="395.3045" y="2222.84" v="12010" z="1" s="M+H+2" />
        </MSPeaks>
      </Spectrum>
    </Compound>
    <Compound algo="FindByMolecularFeature">
      <Location m="560.4806" rt="25.914" y="98760" v="1095096" />
      <Spectrum type="MFE" cpdAlgo="FindByMolecularFeature">
        <MSDetails p="+" />
        <Device type="TimeOfFlight" />
        <MSPeaks>
          <p rt="25.914" x="561.4879" y="98760.37" v="748888" z="1" s="M+H" />
          <p rt="25.913" x="562.4912" y="35390.95" v="261805" z="1" s="M+H+1" />
          <p rt="25.910" x="563.4923" y="9325.97" v="71321" z="1" s="M+H+2" />
          <p rt="25.916" x="564.4961" y="1815.10" v="13082" z="1" s="M+H+3" />
        </MSPeaks>
      </Spectrum>
    </Compound>
    <Compound algo="FindByMolecularFeature">
      <Location m="618.4835" rt="25.917" y="90012" v="1122238" />
      <Spectrum type="MFE" cpdAlgo="FindByMolecularFeature">
        <MSDetails p="+" />
        <Device type="TimeOfFlight" />
        <MSPeaks>
          <p rt="25.918" x="619.4908" y="90011.82" v="731585" z="1" s="M+H" />
          <p rt="25.917" x="620.4943" y="32261.82" v="335748" z="1" s="M+H+1" />
          <p rt="25.915" x="621.4956" y="6588.18" v="54904" z="1" s="M+H+2" />
        </MSPeaks>
      </Spectrum>
    </Compound>
    <Compound algo="FindByMolecularFeature">
      <Location m="670.4790" rt="25.974" y="102960" v="1835378" />
      <Spectrum type="MFE" cpdAlgo="FindByMolecularFeature">
        <MSDetails p="+" />
        <Device type="TimeOfFlight" />
        <MSPeaks>
          <p rt="25.971" x="671.4863" y="102960.20" v="1230822" z="1" s="M+H" />
          <p rt="25.981" x="672.4933" y="49652.92" v="604556" z="1" s="M+H+1" />
        </MSPeaks>
      </Spectrum>
    </Compound>
    <Compound algo="FindByMolecularFeature">
      <Location m="611.5126" rt="25.975" y="67912" v="908400" />
      <Spectrum type="MFE" cpdAlgo="FindByMolecularFeature">
        <MSDetails p="+" />
        <Device type="TimeOfFlight" />
        <MSPeaks>
          <p rt="25.974" x="612.5199" y="67912.48" v="606421" z="1" s="M+H" />
          <p rt="25.976" x="613.5203" y="35767.37" v="301980" z="1" s="M+H+1" />
        </MSPeaks>
      </Spectrum>
    </Compound>
    <Compound algo="FindByMolecularFeature">
      <Location m="768.4793" rt="26.008" y="52205" v="512212" />
      <Spectrum type="MFE" cpdAlgo="FindByMolecularFeature">
        <MSDetails p="+" />
        <Device type="TimeOfFlight" />
        <MSPeaks>
          <p rt="26.008" x="769.4866" y="52205.29" v="329031" z="1" s="M+H" />
          <p rt="26.009" x="770.4902" y="24443.67" v="145327" z="1" s="M+H+1" />
          <p rt="26.006" x="771.4985" y="8528.37" v="37855" z="1" s="M+H+2" />
        </MSPeaks>
      </Spectrum>
    </Compound>
    <Compound algo="FindByMolecularFeature">
      <Location m="652.5391" rt="26.063" y="62427" v="1097302" />
      <Spectrum type="MFE" cpdAlgo="FindByMolecularFeature">
        <MSDetails p="+" />
        <Device type="TimeOfFlight" />
        <MSPeaks>
          <p rt="26.056" x="653.5464" y="62427.48" v="661879" z="1" s="M+H" />
          <p rt="26.051" x="654.5484" y="25724.52" v="411379" z="1" s="M+H+1" />
          <p rt="26.181" x="655.5429" y="10191.06" v="24044" z="1" s="M+H+2" />
        </MSPeaks>
      </Spectrum>
    </Compound>
    <Compound algo="FindByMolecularFeature">
      <Location m="337.3352" rt="26.070" y="595680" v="7048676" />
      <Spectrum type="MFE" cpdAlgo="FindByMolecularFeature">
        <MSDetails p="+" />
        <Device type="TimeOfFlight" />
        <MSPeaks>
          <p rt="26.070" x="338.3424" y="595680.31" v="5459398" z="1" s="M+H" />
          <p rt="26.071" x="339.3454" y="142528.78" v="1400827" z="1" s="M+H+1" />
          <p rt="26.068" x="340.3490" y="18084.60" v="166545" z="1" s="M+H+2" />
          <p rt="26.071" x="341.3533" y="2433.33" v="21906" z="1" s="M+H+3" />
        </MSPeaks>
      </Spectrum>
    </Compound>
    <Compound algo="FindByMolecularFeature">
      <Location m="674.5104" rt="26.081" y="143378" v="2071496" />
      <Spectrum type="MFE" cpdAlgo="FindByMolecularFeature">
        <MSDetails p="+" />
        <Device type="TimeOfFlight" />
        <MSPeaks>
          <p rt="26.084" x="675.5177" y="143377.80" v="1322170" z="1" s="M+H" />
          <p rt="26.073" x="676.5210" y="61912.53" v="570636" z="1" s="M+H+1" />
          <p rt="26.082" x="677.5242" y="18856.13" v="178691" z="1" s="M+H+2" />
        </MSPeaks>
      </Spectrum>
    </Compound>
    <Compound algo="FindByMolecularFeature">
      <Location m="611.5125" rt="26.160" y="58020" v="938478" />
      <Spectrum type="MFE" cpdAlgo="FindByMolecularFeature">
        <MSDetails p="+" />
        <Device type="TimeOfFlight" />
        <MSPeaks>
          <p rt="26.163" x="612.5198" y="58020.38" v="662464" z="1" s="M+H" />
          <p rt="26.152" x="613.5221" y="25417.42" v="276015" z="1" s="M+H+1" />
        </MSPeaks>
      </Spectrum>
    </Compound>
    <Compound algo="FindByMolecularFeature">
      <Location m="576.4760" rt="26.215" y="101709" v="2039730" />
      <Spectrum type="MFE" cpdAlgo="FindByMolecularFeature">
        <MSDetails p="+" />
        <Device type="TimeOfFlight" />
        <MSPeaks>
          <p rt="26.216" x="577.4833" y="101708.87" v="1374700" z="1" s="M+H" />
          <p rt="26.215" x="578.4866" y="40773.61" v="532883" z="1" s="M+H+1" />
          <p rt="26.191" x="579.4916" y="9639.55" v="122884" z="1" s="M+H+2" />
          <p rt="26.263" x="580.4885" y="613.11" v="9264" z="1" s="M+H+3" />
        </MSPeaks>
      </Spectrum>
    </Compound>
    <Compound algo="FindByMolecularFeature">
      <Location m="697.5837" rt="26.399" y="111951" v="2197367" />
      <Spectrum type="MFE" cpdAlgo="FindByMolecularFeature">
        <MSDetails p="+" />
        <Device type="TimeOfFlight" />
        <MSPeaks>
          <p rt="26.398" x="698.5910" y="111950.98" v="1422614" z="1" s="M+H" />
          <p rt="26.403" x="699.5951" y="44499.94" v="595119" z="1" s="M+H+1" />
          <p rt="26.396" x="700.5954" y="12251.57" v="152836" z="1" s="M+H+2" />
          <p rt="26.401" x="701.5862" y="2148.21" v="26798" z="1" s="M+H+3" />
        </MSPeaks>
      </Spectrum>
    </Compound>
    <Compound algo="FindByMolecularFeature">
      <Location m="616.5078" rt="26.400" y="1399331" v="27608296" />
      <Spectrum type="MFE" cpdAlgo="FindByMolecularFeature">
        <MSDetails p="+" />
        <Device type="TimeOfFlight" />
        <MSPeaks>
          <p rt="26.400" x="617.5151" y="1399331.38" v="17687882" z="1" s="M+H" />
          <p rt="26.401" x="618.5185" y="600836.88" v="7831007" z="1" s="M+H+1" />
          <p rt="26.400" x="619.5208" y="135251.47" v="1735454" z="1" s="M+H+2" />
          <p rt="26.396" x="620.5231" y="24822.83" v="315045" z="1" s="M+H+3" />
          <p rt="26.392" x="621.5226" y="3113.53" v="38908" z="1" s="M+H+4" />
        </MSPeaks>
      </Spectrum>
    </Compound>
    <Compound algo="FindByMolecularFeature">
      <Location m="711.5852" rt="26.401" y="110246" v="1928274" />
      <Spectrum type="MFE" cpdAlgo="FindByMolecularFeature">
        <MSDetails p="+" />
        <Device type="TimeOfFlight" />
        <MSPeaks>
          <p rt="26.402" x="712.5924" y="110245.79" v="1418390" z="1" s="M+H" />
          <p rt="26.403" x="713.5953" y="30978.66" v="347896" z="1" s="M+H+1" />
          <p rt="26.384" x="714.5881" y="11640.30" v="161988" z="1" s="M+H+2" />
        </MSPeaks>
      </Spectrum>
    </Compound>
    <Compound algo="FindByMolecularFeature">
      <Location m="675.5142" rt="26.402" y="396741" v="6606438" />
      <Spectrum type="MFE" cpdAlgo="FindByMolecularFeature">
        <MSDetails p="+" />
        <Device type="TimeOfFlight" />
        <MSPeaks>
          <p rt="26.402" x="676.5214" y="396740.91" v="5156865" z="1" s="M+H" />
          <p rt="26.403" x="677.5239" y="93581.38" v="1238575" z="1" s="M+H+1" />
          <p rt="26.406" x="678.5269" y="15527.94" v="190444" z="1" s="M+H+2" />
          <p rt="26.402" x="679.5249" y="1675.78" v="20553" z="1" s="M+H+3" />
        </MSPeaks>
      </Spectrum>
    </Compound>
    <Compound algo="FindByMolecularFeature">
      <Location m="672.4951" rt="26.407" y="942030" v="14473803" />
      <Spectrum type="MFE" cpdAlgo="FindByMolecularFeature">
        <MSDetails p="+" />
        <Device type="TimeOfFlight" />
        <MSPeaks>
          <p rt="26.431" x="673.5023" y="135900.98" v="1551339" z="1" s="M+H" />
          <p rt="26.439" x="674.5055" y="59670.66" v="723040" z="1" s="M+H+1" />
          <p rt="26.402" x="675.5184" y="942030.25" v="12199425" z="1" s="M+H+2" />
        </MSPeaks>
      </Spectrum>
    </Compound>
    <Compound algo="FindByMolecularFeature">
      <Location m="701.2061" rt="26.500" y="58540" v="766009" />
      <Spectrum type="MFE" cpdAlgo="FindByMolecularFeature">
        <MSDetails p="+" />
        <Device type="TimeOfFlight" />
        <MSPeaks>
          <p rt="26.500" x="702.2134" y="58540.05" v="350656" z="1" s="M+H" />
          <p rt="26.500" x="703.2140" y="38895.08" v="235838" z="1" s="M+H+1" />
          <p rt="26.500" x="704.2126" y="30321.01" v="179514" z="1" s="M+H+2" />
        </MSPeaks>
      </Spectrum>
    </Compound>
    <Compound algo="FindByMolecularFeature">
      <Location m="609.1774" rt="26.521" y="241753" v="11719736" />
      <Spectrum type="MFE" cpdAlgo="FindByMolecularFeature">
        <MSDetails p="+" />
        <Device type="TimeOfFlight" />
        <MSPeaks>
          <p rt="26.522" x="610.1847" y="241752.89" v="6046315" z="1" s="M+H" />
          <p rt="26.519" x="611.1853" y="130123.34" v="3217007" z="1" s="M+H+1" />
          <p rt="26.522" x="612.1835" y="97525.61" v="2456414" z="1" s="M+H+2" />
        </MSPeaks>
      </Spectrum>
    </Compound>
    <Compound algo="FindByMolecularFeature">
      <Location m="614.4916" rt="26.719" y="369820" v="7584381" />
      <Spectrum type="MFE" cpdAlgo="FindByMolecularFeature">
        <MSDetails p="+" />
        <Device type="TimeOfFlight" />
        <MSPeaks>
          <p rt="26.724" x="615.4989" y="369820.25" v="4991994" z="1" s="M+H" />
          <p rt="26.724" x="616.5019" y="149366.44" v="2049317" z="1" s="M+H+1" />
          <p rt="26.690" x="617.5046" y="79111.78" v="543071" z="1" s="M+H+2" />
        </MSPeaks>
      </Spectrum>
    </Compound>
    <Compound algo="FindByMolecularFeature">
      <Location m="695.5686" rt="26.729" y="95423" v="1904463" />
      <Spectrum type="MFE" cpdAlgo="FindByMolecularFeature">
        <MSDetails p="+" />
        <Device type="TimeOfFlight" />
        <MSPeaks>
          <p rt="26.733" x="696.5759" y="95422.65" v="1318519" z="1" s="M+H" />
          <p rt="26.722" x="697.5792" y="44739.14" v="585943" z="1" s="M+H+1" />
        </MSPeaks>
      </Spectrum>
    </Compound>
    <Compound algo="FindByMolecularFeature">
      <Location m="632.5025" rt="26.730" y="229637" v="4447031" />
      <Spectrum type="MFE" cpdAlgo="FindByMolecularFeature">
        <MSDetails p="+" />
        <Device type="TimeOfFlight" />
        <MSPeaks>
          <p rt="26.730" x="633.5098" y="229637.44" v="2910377" z="1" s="M+H" />
          <p rt="26.731" x="634.5127" y="92319.34" v="1192826" z="1" s="M+H+1" />
          <p rt="26.726" x="635.5162" y="23371.86" v="300599" z="1" s="M+H+2" />
          <p rt="26.714" x="636.5193" y="3410.90" v="43229" z="1" s="M+H+3" />
        </MSPeaks>
      </Spectrum>
    </Compound>
    <Compound algo="FindByMolecularFeature">
      <Location m="709.5696" rt="26.732" y="116122" v="1930588" />
      <Spectrum type="MFE" cpdAlgo="FindByMolecularFeature">
        <MSDetails p="+" />
        <Device type="TimeOfFlight" />
        <MSPeaks>
          <p rt="26.734" x="710.5769" y="116122.48" v="1582129" z="1" s="M+H" />
          <p rt="26.727" x="711.5818" y="27592.51" v="294941" z="1" s="M+H+1" />
          <p rt="26.730" x="712.5840" y="5593.08" v="53518" z="1" s="M+H+2" />
        </MSPeaks>
      </Spectrum>
    </Compound>
    <Compound algo="FindByMolecularFeature">
      <Location m="706.5491" rt="26.735" y="259274" v="3790162" />
      <Spectrum type="MFE" cpdAlgo="FindByMolecularFeature">
        <MSDetails p="+" />
        <Device type="TimeOfFlight" />
        <MSPeaks>
          <p rt="26.746" x="707.5564" y="15459.97" v="166689" z="1" s="M+H" />
          <p rt="26.745" x="708.5592" y="7335.64" v="74090" z="1" s="M+H+1" />
          <p rt="26.735" x="709.5733" y="259273.78" v="3549383" z="1" s="M+H+2" />
        </MSPeaks>
      </Spectrum>
    </Compound>
    <Compound algo="FindByMolecularFeature">
      <Location m="596.4422" rt="26.746" y="65457" v="1117948" />
      <Spectrum type="MFE" cpdAlgo="FindByMolecularFeature">
        <MSDetails p="+" />
        <Device type="TimeOfFlight" />
        <MSPeaks>
          <p rt="26.746" x="597.4494" y="65457.21" v="744723" z="1" s="M+H" />
          <p rt="26.745" x="598.4531" y="25625.87" v="294386" z="1" s="M+H+1" />
          <p rt="26.755" x="599.4545" y="7728.72" v="78839" z="1" s="M+H+2" />
        </MSPeaks>
      </Spectrum>
    </Compound>
    <Compound algo="FindByMolecularFeature">
      <Location m="556.4490" rt="26.755" y="73005" v="1195839" />
      <Spectrum type="MFE" cpdAlgo="FindByMolecularFeature">
        <MSDetails p="+" />
        <Device type="TimeOfFlight" />
        <MSPeaks>
          <p rt="26.755" x="557.4563" y="73004.80" v="802416" z="1" s="M+H" />
          <p rt="26.755" x="558.4597" y="28495.58" v="318829" z="1" s="M+H+1" />
          <p rt="26.750" x="559.4670" y="5378.87" v="64261" z="1" s="M+H+2" />
          <p rt="26.757" x="560.4709" y="957.08" v="10332" z="1" s="M+H+3" />
        </MSPeaks>
      </Spectrum>
    </Compound>
    <Compound algo="FindByMolecularFeature">
      <Location m="706.5496" rt="27.084" y="57356" v="1196280" />
      <Spectrum type="MFE" cpdAlgo="FindByMolecularFeature">
        <MSDetails p="+" />
        <Device type="TimeOfFlight" />
        <MSPeaks>
          <p rt="27.084" x="707.5569" y="57355.63" v="823287" z="1" s="M+H" />
          <p rt="27.084" x="708.5601" y="26375.94" v="372993" z="1" s="M+H+1" />
        </MSPeaks>
      </Spectrum>
    </Compound>
    <Compound algo="FindByMolecularFeature">
      <Location m="670.4791" rt="27.101" y="144445" v="2361511" />
      <Spectrum type="MFE" cpdAlgo="FindByMolecularFeature">
        <MSDetails p="+" />
        <Device type="TimeOfFlight" />
        <MSPeaks>
          <p rt="27.099" x="671.4864" y="144445.02" v="1558187" z="1" s="M+H" />
          <p rt="27.106" x="672.4913" y="69599.38" v="803324" z="1" s="M+H+1" />
        </MSPeaks>
      </Spectrum>
    </Compound>
    <Compound algo="FindByMolecularFeature">
      <Location m="786.6014" rt="27.351" y="123505" v="3112398" />
      <Spectrum type="MFE" cpdAlgo="FindByMolecularFeature">
        <MSDetails p="+" />
        <Device type="TimeOfFlight" />
        <MSPeaks>
          <p rt="27.351" x="787.6087" y="123505.34" v="1768504" z="1" s="M+H" />
          <p rt="27.352" x="788.6120" y="63474.51" v="930015" z="1" s="M+H+1" />
          <p rt="27.339" x="789.6134" y="21459.55" v="364635" z="1" s="M+H+2" />
          <p rt="27.382" x="790.6086" y="3473.76" v="49245" z="1" s="M+H+3" />
        </MSPeaks>
      </Spectrum>
    </Compound>
    <Compound algo="FindByMolecularFeature">
      <Location m="844.6045" rt="27.354" y="143441" v="3566717" />
      <Spectrum type="MFE" cpdAlgo="FindByMolecularFeature">
        <MSDetails p="+" />
        <Device type="TimeOfFlight" />
        <MSPeaks>
          <p rt="27.355" x="845.6118" y="143440.89" v="2121203" z="1" s="M+H" />
          <p rt="27.351" x="846.6150" y="71461.66" v="995850" z="1" s="M+H+1" />
          <p rt="27.352" x="847.6196" y="27654.74" v="353484" z="1" s="M+H+2" />
          <p rt="27.361" x="848.6250" y="5768.91" v="77131" z="1" s="M+H+3" />
          <p rt="27.411" x="849.6368" y="1220.85" v="19048" z="1" s="M+H+4" />
        </MSPeaks>
      </Spectrum>
    </Compound>
    <Compound algo="FindByMolecularFeature">
      <Location m="842.5887" rt="27.633" y="67353" v="2176220" />
      <Spectrum type="MFE" cpdAlgo="FindByMolecularFeature">
        <MSDetails p="+" />
        <Device type="TimeOfFlight" />
        <MSPeaks>
          <p rt="27.630" x="843.5960" y="67352.98" v="1557432" z="1" s="M+H" />
          <p rt="27.640" x="844.5993" y="34427.14" v="618789" z="1" s="M+H+1" />
        </MSPeaks>
      </Spectrum>
    </Compound>
    <Compound algo="FindByMolecularFeature">
      <Location m="849.2438" rt="27.821" y="71102" v="2211469" />
      <Spectrum type="MFE" cpdAlgo="FindByMolecularFeature">
        <MSDetails p="+" />
        <Device type="TimeOfFlight" />
        <MSPeaks>
          <p rt="27.820" x="850.2510" y="71101.86" v="891576" z="1" s="M+H" />
          <p rt="27.823" x="851.2520" y="55515.02" v="726057" z="1" s="M+H+1" />
          <p rt="27.822" x="852.2501" y="48192.82" v="593836" z="1" s="M+H+2" />
        </MSPeaks>
      </Spectrum>
    </Compound>
    <Compound algo="FindByMolecularFeature">
      <Location m="558.4651" rt="28.455" y="107549" v="1139028" />
      <Spectrum type="MFE" cpdAlgo="FindByMolecularFeature">
        <MSDetails p="+" />
        <Device type="TimeOfFlight" />
        <MSPeaks>
          <p rt="28.454" x="559.4724" y="107549.07" v="723693" z="1" s="M+H" />
          <p rt="28.452" x="560.4758" y="41313.69" v="278696" z="1" s="M+H+1" />
          <p rt="28.482" x="561.4813" y="10498.20" v="129441" z="1" s="M+H+2" />
          <p rt="28.434" x="562.4863" y="992.69" v="7198" z="1" s="M+H+3" />
        </MSPeaks>
      </Spectrum>
    </Compound>
    <Compound algo="FindByMolecularFeature">
      <Location m="558.4651" rt="28.604" y="90942" v="1272474" />
      <Spectrum type="MFE" cpdAlgo="FindByMolecularFeature">
        <MSDetails p="+" />
        <Device type="TimeOfFlight" />
        <MSPeaks>
          <p rt="28.604" x="559.4724" y="90941.77" v="915196" z="1" s="M+H" />
          <p rt="28.603" x="560.4758" y="35355.46" v="357277" z="1" s="M+H+1" />
        </MSPeaks>
      </Spectrum>
    </Compound>
    <Compound algo="FindByMolecularFeature">
      <Location m="772.5106" rt="28.899" y="59581" v="930233" />
      <Spectrum type="MFE" cpdAlgo="FindByMolecularFeature">
        <MSDetails p="+" />
        <Device type="TimeOfFlight" />
        <MSPeaks>
          <p rt="28.899" x="773.5179" y="59581.20" v="574153" z="1" s="M+H" />
          <p rt="28.898" x="774.5211" y="28404.47" v="278421" z="1" s="M+H+1" />
          <p rt="28.899" x="775.5277" y="8501.05" v="77659" z="1" s="M+H+2" />
        </MSPeaks>
      </Spectrum>
    </Compound>
    <Compound algo="FindByMolecularFeature">
      <Location m="662.4469" rt="29.142" y="90768" v="3266332" />
      <Spectrum type="MFE" cpdAlgo="FindByMolecularFeature">
        <MSDetails p="+" />
        <Device type="TimeOfFlight" />
        <MSPeaks>
          <p rt="29.142" x="663.4541" y="90767.64" v="2268812" z="1" s="M+H" />
          <p rt="29.140" x="664.4573" y="40709.65" v="997520" z="1" s="M+H+1" />
        </MSPeaks>
      </Spectrum>
    </Compound>
    <Compound algo="FindByMolecularFeature">
      <Location m="720.4998" rt="29.165" y="58012" v="2372157" />
      <Spectrum type="MFE" cpdAlgo="FindByMolecularFeature">
        <MSDetails p="+" />
        <Device type="TimeOfFlight" />
        <MSPeaks>
          <p rt="29.169" x="721.5071" y="58012.21" v="1453401" z="1" s="M+H" />
          <p rt="29.168" x="722.5107" y="28159.98" v="688824" z="1" s="M+H+1" />
          <p rt="29.143" x="723.5143" y="8516.42" v="212948" z="1" s="M+H+2" />
          <p rt="29.126" x="724.5175" y="694.35" v="16985" z="1" s="M+H+3" />
        </MSPeaks>
      </Spectrum>
    </Compound>
    <Compound algo="FindByMolecularFeature">
      <Location m="502.1003" rt="29.208" y="50329" v="1372622" />
      <Spectrum type="MFE" cpdAlgo="FindByMolecularFeature">
        <MSDetails p="+" />
        <Device type="TimeOfFlight" />
        <MSPeaks>
          <p rt="29.208" x="503.1076" y="50329.34" v="777215" z="1" s="M+H" />
          <p rt="29.207" x="504.1084" y="23175.75" v="350572" z="1" s="M+H+1" />
          <p rt="29.208" x="505.1062" y="16242.83" v="244834" z="1" s="M+H+2" />
        </MSPeaks>
      </Spectrum>
    </Compound>
    <Compound algo="FindByMolecularFeature">
      <Location m="535.1591" rt="29.208" y="588462" v="16218758" />
      <Spectrum type="MFE" cpdAlgo="FindByMolecularFeature">
        <MSDetails p="+" />
        <Device type="TimeOfFlight" />
        <MSPeaks>
          <p rt="29.208" x="536.1664" y="588462.06" v="9021249" z="1" s="M+H" />
          <p rt="29.208" x="537.1668" y="283756.91" v="4343069" z="1" s="M+H+1" />
          <p rt="29.206" x="538.1648" y="194821.45" v="2854441" z="1" s="M+H+2" />
        </MSPeaks>
      </Spectrum>
    </Compound>
    <Compound algo="FindByMolecularFeature">
      <Location m="538.1573" rt="29.208" y="70241" v="1562340" />
      <Spectrum type="MFE" cpdAlgo="FindByMolecularFeature">
        <MSDetails p="+" />
        <Device type="TimeOfFlight" />
        <MSPeaks>
          <p rt="29.209" x="539.1645" y="70240.77" v="1029616" z="1" s="M+H" />
          <p rt="29.208" x="540.1627" y="28520.49" v="417046" z="1" s="M+H+1" />
          <p rt="29.207" x="541.1619" y="8244.62" v="115677" z="1" s="M+H+2" />
        </MSPeaks>
      </Spectrum>
    </Compound>
  </CompoundList>
</CEF>
