# Supplementary material for: Identification of sunflower, rapeseed, flaxseed and sesame seed oil metabolomic markers as a potential tool for oil authentication and detecting adulterations
Source: PLoS One. 2023 Apr 20;18(4):e0284599. doi: 10.1371/journal.pone.0284599 (PMC10118080; doi:10.1371/journal.pone.0284599)
Supplement: S1 File — (ZIP) [file pone.0284599.s001.zip › CEF/S_a1.cef]

<CEF version="1.0.0.0">
  <CompoundList>
    <Compound algo="FindByMolecularFeature">
      <Location m="185.9488" rt="0.471" y="86512" v="830291" />
      <Spectrum type="MFE" cpdAlgo="FindByMolecularFeature">
        <MSDetails p="+" />
        <Device type="TimeOfFlight" />
        <MSPeaks>
          <p rt="0.470" x="186.9561" y="86511.91" v="784723" z="1" s="M+H" />
          <p rt="0.477" x="187.9588" y="5078.25" v="40521" z="1" s="M+H+1" />
          <p rt="0.484" x="188.9596" y="640.00" v="5047" z="1" s="M+H+2" />
        </MSPeaks>
      </Spectrum>
    </Compound>
    <Compound algo="FindByMolecularFeature">
      <Location m="124.9790" rt="0.546" y="86277" v="277251" />
      <Spectrum type="MFE" cpdAlgo="FindByMolecularFeature">
        <MSDetails p="+" />
        <Device type="TimeOfFlight" />
        <MSPeaks>
          <p rt="0.546" x="125.9863" y="86276.73" v="264747" z="1" s="M+H" />
          <p rt="0.543" x="126.9887" y="4120.78" v="12504" z="1" s="M+H+1" />
        </MSPeaks>
      </Spectrum>
    </Compound>
    <Compound algo="FindByMolecularFeature">
      <Location m="223.1207" rt="0.565" y="52039" v="186474" />
      <Spectrum type="MFE" cpdAlgo="FindByMolecularFeature">
        <MSDetails p="+" />
        <Device type="TimeOfFlight" />
        <MSPeaks>
          <p rt="0.564" x="224.1280" y="52038.55" v="173693" z="1" s="M+H" />
          <p rt="0.572" x="225.1313" y="8474.80" v="12781" z="1" s="M+H+1" />
        </MSPeaks>
      </Spectrum>
    </Compound>
    <Compound algo="FindByMolecularFeature">
      <Location m="252.0185" rt="0.608" y="69778" v="201724" />
      <Spectrum type="MFE" cpdAlgo="FindByMolecularFeature">
        <MSDetails p="+" />
        <Device type="TimeOfFlight" />
        <MSPeaks>
          <p rt="0.608" x="253.0257" y="69777.98" v="172557" z="1" s="M+H" />
          <p rt="0.609" x="254.0287" y="6530.85" v="15074" z="1" s="M+H+1" />
          <p rt="0.611" x="255.0249" y="5516.64" v="14093" z="1" s="M+H+2" />
        </MSPeaks>
      </Spectrum>
    </Compound>
    <Compound algo="FindByMolecularFeature">
      <Location m="236.0450" rt="0.616" y="678955" v="2306016" />
      <Spectrum type="MFE" cpdAlgo="FindByMolecularFeature">
        <MSDetails p="+" />
        <Device type="TimeOfFlight" />
        <MSPeaks>
          <p rt="0.615" x="237.0523" y="678955.00" v="2093770" z="1" s="M+H" />
          <p rt="0.618" x="238.0549" y="61998.10" v="172628" z="1" s="M+H+1" />
          <p rt="0.620" x="239.0548" y="12373.76" v="36836" z="1" s="M+H+2" />
          <p rt="0.613" x="240.0610" y="998.98" v="2782" z="1" s="M+H+3" />
        </MSPeaks>
      </Spectrum>
    </Compound>
    <Compound algo="FindByMolecularFeature">
      <Location m="139.0611" rt="0.617" y="276286" v="1253583" />
      <Spectrum type="MFE" cpdAlgo="FindByMolecularFeature">
        <MSDetails p="+" />
        <Device type="TimeOfFlight" />
        <MSPeaks>
          <p rt="0.616" x="140.0684" y="276285.69" v="1181386" z="1" s="M+H" />
          <p rt="0.620" x="141.0707" y="15280.08" v="62393" z="1" s="M+H+1" />
          <p rt="0.631" x="142.0687" y="2512.62" v="9803" z="1" s="M+H+2" />
        </MSPeaks>
      </Spectrum>
    </Compound>
    <Compound algo="FindByMolecularFeature">
      <Location m="222.0423" rt="0.635" y="78547" v="655120" />
      <Spectrum type="MFE" cpdAlgo="FindByMolecularFeature">
        <MSDetails p="+" />
        <Device type="TimeOfFlight" />
        <MSPeaks>
          <p rt="0.636" x="112.0285" y="78547.38" v="546129" z="2" s="M+2H" />
          <p rt="0.639" x="112.5299" y="6218.49" v="45388" z="2" s="M+2H+1" />
          <p rt="0.670" x="113.0304" y="2496.33" v="21111" z="2" s="M+2H+2" />
          <p rt="0.603" x="223.0489" y="11736.17" v="40647" z="1" s="M+H" />
          <p rt="0.621" x="224.0530" y="1170.84" v="1845" z="1" s="M+H+1" />
        </MSPeaks>
      </Spectrum>
    </Compound>
    <Compound algo="FindByMolecularFeature">
      <Location m="117.1155" rt="0.648" y="90767" v="416530" />
      <Spectrum type="MFE" cpdAlgo="FindByMolecularFeature">
        <MSDetails p="+" />
        <Device type="TimeOfFlight" />
        <MSPeaks>
          <p rt="0.649" x="118.1227" y="90766.66" v="392549" z="1" s="M+H" />
          <p rt="0.647" x="119.1261" y="5920.40" v="23981" z="1" s="M+H+1" />
        </MSPeaks>
      </Spectrum>
    </Compound>
    <Compound algo="FindByMolecularFeature">
      <Location m="204.0400" rt="0.658" y="79157" v="481297" />
      <Spectrum type="MFE" cpdAlgo="FindByMolecularFeature">
        <MSDetails p="+" />
        <Device type="TimeOfFlight" />
        <MSPeaks>
          <p rt="0.658" x="205.0473" y="79156.85" v="414952" z="1" s="M+H" />
          <p rt="0.654" x="206.0500" y="6045.48" v="32215" z="1" s="M+H+1" />
          <p rt="0.658" x="207.0465" y="6873.75" v="34130" z="1" s="M+H+2" />
        </MSPeaks>
      </Spectrum>
    </Compound>
    <Compound algo="FindByMolecularFeature">
      <Location m="262.1030" rt="0.662" y="213704" v="848922" />
      <Spectrum type="MFE" cpdAlgo="FindByMolecularFeature">
        <MSDetails p="+" />
        <Device type="TimeOfFlight" />
        <MSPeaks>
          <p rt="0.662" x="263.1103" y="213703.78" v="761387" z="1" s="M+H" />
          <p rt="0.661" x="264.1137" y="21092.37" v="74580" z="1" s="M+H+1" />
          <p rt="0.658" x="265.1146" y="4022.78" v="12955" z="1" s="M+H+2" />
        </MSPeaks>
      </Spectrum>
    </Compound>
    <Compound algo="FindByMolecularFeature">
      <Location m="188.0663" rt="0.662" y="7388229" v="39022916" />
      <Spectrum type="MFE" cpdAlgo="FindByMolecularFeature">
        <MSDetails p="+" />
        <Device type="TimeOfFlight" />
        <MSPeaks>
          <p rt="0.662" x="189.0736" y="7388228.50" v="35987708" z="1" sat="true" s="M+H" />
          <p rt="0.661" x="190.0771" y="502240.19" v="2547519" z="1" s="M+H+1" />
          <p rt="0.662" x="191.0781" y="92241.73" v="460120" z="1" s="M+H+2" />
          <p rt="0.663" x="192.0810" y="6674.80" v="27569" z="1" s="M+H+3" />
        </MSPeaks>
      </Spectrum>
    </Compound>
    <Compound algo="FindByMolecularFeature">
      <Location m="370.1161" rt="0.663" y="93948" v="524050" />
      <Spectrum type="MFE" cpdAlgo="FindByMolecularFeature">
        <MSDetails p="+" />
        <Device type="TimeOfFlight" />
        <MSPeaks>
          <p rt="0.662" x="186.0653" y="93948.23" v="419642" z="2" s="M+2H" />
          <p rt="0.666" x="186.5668" y="13037.00" v="57658" z="2" s="M+2H+1" />
          <p rt="0.660" x="187.0679" y="9983.70" v="46751" z="2" s="M+2H+2" />
        </MSPeaks>
      </Spectrum>
    </Compound>
    <Compound algo="FindByMolecularFeature">
      <Location m="296.0791" rt="0.665" y="62887" v="436730" />
      <Spectrum type="MFE" cpdAlgo="FindByMolecularFeature">
        <MSDetails p="+" />
        <Device type="TimeOfFlight" />
        <MSPeaks>
          <p rt="0.665" x="149.0468" y="62887.29" v="389605" z="2" s="M+2H" />
          <p rt="0.664" x="149.5484" y="6993.46" v="34825" z="2" s="M+2H+1" />
          <p rt="0.690" x="150.0496" y="2201.13" v="12299" z="2" s="M+2H+2" />
        </MSPeaks>
      </Spectrum>
    </Compound>
    <Compound algo="FindByMolecularFeature">
      <Location m="385.0798" rt="0.676" y="61196" v="431509" />
      <Spectrum type="MFE" cpdAlgo="FindByMolecularFeature">
        <MSDetails p="+" />
        <Device type="TimeOfFlight" />
        <MSPeaks>
          <p rt="0.674" x="386.0870" y="61195.63" v="302760" z="1" s="M+H" />
          <p rt="0.680" x="387.0930" y="22041.41" v="111739" z="1" s="M+H+1" />
          <p rt="0.682" x="388.0947" y="3445.52" v="17010" z="1" s="M+H+2" />
        </MSPeaks>
      </Spectrum>
    </Compound>
    <Compound algo="FindByMolecularFeature">
      <Location m="166.0840" rt="0.676" y="56906" v="340662" />
      <Spectrum type="MFE" cpdAlgo="FindByMolecularFeature">
        <MSDetails p="+" />
        <Device type="TimeOfFlight" />
        <MSPeaks>
          <p rt="0.677" x="167.0913" y="56905.51" v="306249" z="1" s="M+H" />
          <p rt="0.670" x="168.0963" y="5252.92" v="31652" z="1" s="M+H+1" />
          <p rt="0.690" x="169.0967" y="590.87" v="2761" z="1" s="M+H+2" />
        </MSPeaks>
      </Spectrum>
    </Compound>
    <Compound algo="FindByMolecularFeature">
      <Location m="311.0427" rt="0.677" y="57820" v="405444" />
      <Spectrum type="MFE" cpdAlgo="FindByMolecularFeature">
        <MSDetails p="+" />
        <Device type="TimeOfFlight" />
        <MSPeaks>
          <p rt="0.677" x="312.0500" y="57819.64" v="352111" z="1" s="M+H" />
          <p rt="0.672" x="313.0531" y="7115.43" v="43822" z="1" s="M+H+1" />
          <p rt="0.688" x="314.0539" y="1739.72" v="9512" z="1" s="M+H+2" />
        </MSPeaks>
      </Spectrum>
    </Compound>
    <Compound algo="FindByMolecularFeature">
      <Location m="220.0034" rt="0.682" y="63871" v="522136" />
      <Spectrum type="MFE" cpdAlgo="FindByMolecularFeature">
        <MSDetails p="+" />
        <Device type="TimeOfFlight" />
        <MSPeaks>
          <p rt="0.678" x="221.0107" y="63870.68" v="367937" z="1" s="M+H" />
          <p rt="0.672" x="222.0134" y="5838.63" v="35532" z="1" s="M+H+1" />
          <p rt="0.704" x="223.0107" y="15915.92" v="118667" z="1" s="M+H+2" />
        </MSPeaks>
      </Spectrum>
    </Compound>
    <Compound algo="FindByMolecularFeature">
      <Location m="170.0555" rt="0.702" y="311244" v="1518177" />
      <Spectrum type="MFE" cpdAlgo="FindByMolecularFeature">
        <MSDetails p="+" />
        <Device type="TimeOfFlight" />
        <MSPeaks>
          <p rt="0.702" x="171.0627" y="311243.50" v="1413497" z="1" s="M+H" />
          <p rt="0.704" x="172.0662" y="21363.11" v="104680" z="1" s="M+H+1" />
        </MSPeaks>
      </Spectrum>
    </Compound>
    <Compound algo="FindByMolecularFeature">
      <Location m="186.9927" rt="0.703" y="66655" v="1362064" />
      <Spectrum type="MFE" cpdAlgo="FindByMolecularFeature">
        <MSDetails p="+" />
        <Device type="TimeOfFlight" />
        <MSPeaks>
          <p rt="0.699" x="188.0000" y="66655.13" v="821508" z="1" s="M+H" />
          <p rt="0.700" x="189.0017" y="5663.36" v="67169" z="1" s="M+H+1" />
          <p rt="0.710" x="189.9937" y="30563.59" v="390871" z="1" s="M+H+2" />
          <p rt="0.708" x="190.9886" y="6577.28" v="82515" z="1" s="M+H+3" />
        </MSPeaks>
      </Spectrum>
    </Compound>
    <Compound algo="FindByMolecularFeature">
      <Location m="237.0061" rt="0.712" y="222412" v="3126294" />
      <Spectrum type="MFE" cpdAlgo="FindByMolecularFeature">
        <MSDetails p="+" />
        <Device type="TimeOfFlight" />
        <MSPeaks>
          <p rt="0.712" x="238.0133" y="222412.47" v="2652982" z="1" s="M+H" />
          <p rt="0.705" x="239.0189" y="34408.90" v="416268" z="1" s="M+H+1" />
          <p rt="0.722" x="240.0197" y="4888.12" v="57043" z="1" s="M+H+2" />
        </MSPeaks>
      </Spectrum>
    </Compound>
    <Compound algo="FindByMolecularFeature">
      <Location m="208.0527" rt="0.713" y="101941" v="1044206" />
      <Spectrum type="MFE" cpdAlgo="FindByMolecularFeature">
        <MSDetails p="+" />
        <Device type="TimeOfFlight" />
        <MSPeaks>
          <p rt="0.713" x="209.0600" y="101941.02" v="969511" z="1" s="M+H" />
          <p rt="0.722" x="210.0634" y="7701.22" v="74695" z="1" s="M+H+1" />
        </MSPeaks>
      </Spectrum>
    </Compound>
    <Compound algo="FindByMolecularFeature">
      <Location m="191.9721" rt="0.714" y="84471" v="1809653" />
      <Spectrum type="MFE" cpdAlgo="FindByMolecularFeature">
        <MSDetails p="+" />
        <Device type="TimeOfFlight" />
        <MSPeaks>
          <p rt="0.703" x="192.9794" y="84471.00" v="1292720" z="1" s="M+H" />
          <p rt="0.726" x="193.9830" y="6028.41" v="94731" z="1" s="M+H+1" />
          <p rt="0.735" x="194.9796" y="20595.65" v="272793" z="1" s="M+H+2" />
          <p rt="0.738" x="195.9886" y="1709.07" v="22800" z="1" s="M+H+3" />
          <p rt="0.730" x="196.9757" y="7974.21" v="107524" z="1" s="M+H+4" />
          <p rt="0.718" x="197.9827" y="614.67" v="8398" z="1" s="M+H+5" />
          <p rt="0.742" x="198.9734" y="915.78" v="10686" z="1" s="M+H+6" />
        </MSPeaks>
      </Spectrum>
    </Compound>
    <Compound algo="FindByMolecularFeature">
      <Location m="172.0922" rt="0.749" y="226652" v="1759257" />
      <Spectrum type="MFE" cpdAlgo="FindByMolecularFeature">
        <MSDetails p="+" />
        <Device type="TimeOfFlight" />
        <MSPeaks>
          <p rt="0.749" x="173.0994" y="226652.33" v="1631180" z="1" s="M+H" />
          <p rt="0.750" x="174.1031" y="15277.46" v="109990" z="1" s="M+H+1" />
          <p rt="0.740" x="175.1062" y="2008.69" v="18088" z="1" s="M+H+2" />
        </MSPeaks>
      </Spectrum>
    </Compound>
    <Compound algo="FindByMolecularFeature">
      <Location m="170.0553" rt="0.898" y="206114" v="1526982" />
      <Spectrum type="MFE" cpdAlgo="FindByMolecularFeature">
        <MSDetails p="+" />
        <Device type="TimeOfFlight" />
        <MSPeaks>
          <p rt="0.897" x="171.0626" y="206114.11" v="1426071" z="1" s="M+H" />
          <p rt="0.903" x="172.0661" y="14408.82" v="100911" z="1" s="M+H+1" />
        </MSPeaks>
      </Spectrum>
    </Compound>
    <Compound algo="FindByMolecularFeature">
      <Location m="244.0922" rt="1.143" y="73545" v="1337653" />
      <Spectrum type="MFE" cpdAlgo="FindByMolecularFeature">
        <MSDetails p="+" />
        <Device type="TimeOfFlight" />
        <MSPeaks>
          <p rt="1.144" x="245.0994" y="73545.16" v="1193333" z="1" s="M+H" />
          <p rt="1.142" x="246.1028" y="7836.56" v="128747" z="1" s="M+H+1" />
          <p rt="1.116" x="247.1044" y="1348.63" v="15574" z="1" s="M+H+2" />
        </MSPeaks>
      </Spectrum>
    </Compound>
    <Compound algo="FindByMolecularFeature">
      <Location m="143.0403" rt="1.441" y="69815" v="385107" />
      <Spectrum type="MFE" cpdAlgo="FindByMolecularFeature">
        <MSDetails p="+" />
        <Device type="TimeOfFlight" />
        <MSPeaks>
          <p rt="1.441" x="144.0476" y="69815.43" v="339641" z="1" s="M+H" />
          <p rt="1.442" x="145.0504" y="6188.37" v="33121" z="1" s="M+H+1" />
          <p rt="1.440" x="146.0444" y="2979.80" v="12345" z="1" s="M+H+2" />
        </MSPeaks>
      </Spectrum>
    </Compound>
    <Compound algo="FindByMolecularFeature">
      <Location m="126.0314" rt="2.319" y="52606" v="381451" />
      <Spectrum type="MFE" cpdAlgo="FindByMolecularFeature">
        <MSDetails p="+" />
        <Device type="TimeOfFlight" />
        <MSPeaks>
          <p rt="2.319" x="127.0387" y="52606.00" v="349870" z="1" s="M+H" />
          <p rt="2.320" x="128.0428" y="4516.96" v="31581" z="1" s="M+H+1" />
        </MSPeaks>
      </Spectrum>
    </Compound>
    <Compound algo="FindByMolecularFeature">
      <Location m="113.0840" rt="2.745" y="193681" v="1188071" />
      <Spectrum type="MFE" cpdAlgo="FindByMolecularFeature">
        <MSDetails p="+" />
        <Device type="TimeOfFlight" />
        <MSPeaks>
          <p rt="2.745" x="114.0913" y="193681.03" v="1098451" z="1" s="M+H" />
          <p rt="2.750" x="115.0944" y="15632.52" v="85742" z="1" s="M+H+1" />
          <p rt="2.757" x="116.1000" y="918.26" v="3879" z="1" s="M+H+2" />
        </MSPeaks>
      </Spectrum>
    </Compound>
    <Compound algo="FindByMolecularFeature">
      <Location m="206.1305" rt="4.824" y="137068" v="955071" />
      <Spectrum type="MFE" cpdAlgo="FindByMolecularFeature">
        <MSDetails p="+" />
        <Device type="TimeOfFlight" />
        <MSPeaks>
          <p rt="4.825" x="207.1378" y="137067.98" v="832301" z="1" s="M+H" />
          <p rt="4.820" x="208.1409" y="18447.96" v="110158" z="1" s="M+H+1" />
          <p rt="4.818" x="209.1511" y="3254.00" v="12612" z="1" s="M+H+2" />
        </MSPeaks>
      </Spectrum>
    </Compound>
    <Compound algo="FindByMolecularFeature">
      <Location m="148.0886" rt="4.828" y="76486" v="526239" />
      <Spectrum type="MFE" cpdAlgo="FindByMolecularFeature">
        <MSDetails p="+" />
        <Device type="TimeOfFlight" />
        <MSPeaks>
          <p rt="4.827" x="149.0958" y="76485.84" v="471769" z="1" s="M+H" />
          <p rt="4.831" x="150.0993" y="8938.36" v="54470" z="1" s="M+H+1" />
        </MSPeaks>
      </Spectrum>
    </Compound>
    <Compound algo="FindByMolecularFeature">
      <Location m="132.0937" rt="5.209" y="53920" v="469031" />
      <Spectrum type="MFE" cpdAlgo="FindByMolecularFeature">
        <MSDetails p="+" />
        <Device type="TimeOfFlight" />
        <MSPeaks>
          <p rt="5.210" x="133.1010" y="53919.63" v="418137" z="1" s="M+H" />
          <p rt="5.206" x="134.1044" y="6607.57" v="50894" z="1" s="M+H+1" />
        </MSPeaks>
      </Spectrum>
    </Compound>
    <Compound algo="FindByMolecularFeature">
      <Location m="222.0528" rt="5.333" y="95194" v="731753" />
      <Spectrum type="MFE" cpdAlgo="FindByMolecularFeature">
        <MSDetails p="+" />
        <Device type="TimeOfFlight" />
        <MSPeaks>
          <p rt="5.332" x="223.0601" y="95193.74" v="642230" z="1" s="M+H" />
          <p rt="5.334" x="224.0634" y="11662.78" v="79778" z="1" s="M+H+1" />
          <p rt="5.339" x="225.0671" y="1607.92" v="9746" z="1" s="M+H+2" />
        </MSPeaks>
      </Spectrum>
    </Compound>
    <Compound algo="FindByMolecularFeature">
      <Location m="134.1095" rt="5.633" y="129735" v="1175701" />
      <Spectrum type="MFE" cpdAlgo="FindByMolecularFeature">
        <MSDetails p="+" />
        <Device type="TimeOfFlight" />
        <MSPeaks>
          <p rt="5.633" x="135.1168" y="129735.40" v="1052973" z="1" s="M+H" />
          <p rt="5.637" x="136.1201" y="15087.75" v="122727" z="1" s="M+H+1" />
        </MSPeaks>
      </Spectrum>
    </Compound>
    <Compound algo="FindByMolecularFeature">
      <Location m="196.1100" rt="5.686" y="76609" v="535980" />
      <Spectrum type="MFE" cpdAlgo="FindByMolecularFeature">
        <MSDetails p="+" />
        <Device type="TimeOfFlight" />
        <MSPeaks>
          <p rt="5.686" x="197.1172" y="76609.36" v="481310" z="1" s="M+H" />
          <p rt="5.679" x="198.1206" y="8102.64" v="51117" z="1" s="M+H+1" />
          <p rt="5.684" x="199.1217" y="682.42" v="3553" z="1" s="M+H+2" />
        </MSPeaks>
      </Spectrum>
    </Compound>
    <Compound algo="FindByMolecularFeature">
      <Location m="117.0577" rt="5.789" y="78648" v="621654" />
      <Spectrum type="MFE" cpdAlgo="FindByMolecularFeature">
        <MSDetails p="+" />
        <Device type="TimeOfFlight" />
        <MSPeaks>
          <p rt="5.790" x="118.0650" y="78648.28" v="571781" z="1" s="M+H" />
          <p rt="5.788" x="119.0680" y="7118.40" v="49873" z="1" s="M+H+1" />
        </MSPeaks>
      </Spectrum>
    </Compound>
    <Compound algo="FindByMolecularFeature">
      <Location m="145.0527" rt="5.790" y="204908" v="1637809" />
      <Spectrum type="MFE" cpdAlgo="FindByMolecularFeature">
        <MSDetails p="+" />
        <Device type="TimeOfFlight" />
        <MSPeaks>
          <p rt="5.791" x="146.0600" y="204908.19" v="1487082" z="1" s="M+H" />
          <p rt="5.788" x="147.0634" y="19433.67" v="140329" z="1" s="M+H+1" />
          <p rt="5.798" x="148.0680" y="1647.35" v="10397" z="1" s="M+H+2" />
        </MSPeaks>
      </Spectrum>
    </Compound>
    <Compound algo="FindByMolecularFeature">
      <Location m="230.1306" rt="6.110" y="55278" v="482327" />
      <Spectrum type="MFE" cpdAlgo="FindByMolecularFeature">
        <MSDetails p="+" />
        <Device type="TimeOfFlight" />
        <MSPeaks>
          <p rt="6.110" x="231.1379" y="55278.30" v="422513" z="1" s="M+H" />
          <p rt="6.111" x="232.1412" y="7928.65" v="59814" z="1" s="M+H+1" />
        </MSPeaks>
      </Spectrum>
    </Compound>
    <Compound algo="FindByMolecularFeature">
      <Location m="248.1410" rt="6.111" y="58115" v="570002" />
      <Spectrum type="MFE" cpdAlgo="FindByMolecularFeature">
        <MSDetails p="+" />
        <Device type="TimeOfFlight" />
        <MSPeaks>
          <p rt="6.110" x="249.1482" y="58115.38" v="493102" z="1" s="M+H" />
          <p rt="6.112" x="250.1516" y="9965.56" v="76901" z="1" s="M+H+1" />
        </MSPeaks>
      </Spectrum>
    </Compound>
    <Compound algo="FindByMolecularFeature">
      <Location m="143.0734" rt="6.387" y="50905" v="399004" />
      <Spectrum type="MFE" cpdAlgo="FindByMolecularFeature">
        <MSDetails p="+" />
        <Device type="TimeOfFlight" />
        <MSPeaks>
          <p rt="6.386" x="144.0807" y="50905.49" v="360260" z="1" s="M+H" />
          <p rt="6.388" x="145.0836" y="5753.09" v="38744" z="1" s="M+H+1" />
        </MSPeaks>
      </Spectrum>
    </Compound>
    <Compound algo="FindByMolecularFeature">
      <Location m="166.0993" rt="6.556" y="57887" v="573570" />
      <Spectrum type="MFE" cpdAlgo="FindByMolecularFeature">
        <MSDetails p="+" />
        <Device type="TimeOfFlight" />
        <MSPeaks>
          <p rt="6.556" x="167.1066" y="57886.69" v="520257" z="1" s="M+H" />
          <p rt="6.554" x="168.1099" y="6287.59" v="53313" z="1" s="M+H+1" />
        </MSPeaks>
      </Spectrum>
    </Compound>
    <Compound algo="FindByMolecularFeature">
      <Location m="236.1050" rt="6.559" y="233363" v="1660114" />
      <Spectrum type="MFE" cpdAlgo="FindByMolecularFeature">
        <MSDetails p="+" />
        <Device type="TimeOfFlight" />
        <MSPeaks>
          <p rt="6.559" x="237.1123" y="233363.08" v="1448192" z="1" s="M+H" />
          <p rt="6.558" x="238.1153" y="31159.54" v="189373" z="1" s="M+H+1" />
          <p rt="6.563" x="239.1186" y="3810.32" v="22549" z="1" s="M+H+2" />
        </MSPeaks>
      </Spectrum>
    </Compound>
    <Compound algo="FindByMolecularFeature">
      <Location m="170.1417" rt="6.677" y="82433" v="930136" />
      <Spectrum type="MFE" cpdAlgo="FindByMolecularFeature">
        <MSDetails p="+" />
        <Device type="TimeOfFlight" />
        <MSPeaks>
          <p rt="6.677" x="171.1489" y="82433.06" v="832844" z="1" s="M+H" />
          <p rt="6.678" x="172.1524" y="9257.28" v="91764" z="1" s="M+H+1" />
          <p rt="6.670" x="173.1547" y="1114.45" v="5527" z="1" s="M+H+2" />
        </MSPeaks>
      </Spectrum>
    </Compound>
    <Compound algo="FindByMolecularFeature">
      <Location m="190.0265" rt="6.753" y="114543" v="946721" />
      <Spectrum type="MFE" cpdAlgo="FindByMolecularFeature">
        <MSDetails p="+" />
        <Device type="TimeOfFlight" />
        <MSPeaks>
          <p rt="6.753" x="191.0338" y="114543.11" v="858651" z="1" s="M+H" />
          <p rt="6.755" x="192.0370" y="11361.66" v="79372" z="1" s="M+H+1" />
          <p rt="6.760" x="193.0396" y="1484.41" v="8698" z="1" s="M+H+2" />
        </MSPeaks>
      </Spectrum>
    </Compound>
    <Compound algo="FindByMolecularFeature">
      <Location m="226.1677" rt="6.917" y="66500" v="611002" />
      <Spectrum type="MFE" cpdAlgo="FindByMolecularFeature">
        <MSDetails p="+" />
        <Device type="TimeOfFlight" />
        <MSPeaks>
          <p rt="6.917" x="227.1750" y="66500.42" v="527802" z="1" s="M+H" />
          <p rt="6.916" x="228.1784" y="9736.76" v="73938" z="1" s="M+H+1" />
          <p rt="6.939" x="229.1794" y="1202.73" v="9262" z="1" s="M+H+2" />
        </MSPeaks>
      </Spectrum>
    </Compound>
    <Compound algo="FindByMolecularFeature">
      <Location m="480.3939" rt="6.955" y="159641" v="1291854" />
      <Spectrum type="MFE" cpdAlgo="FindByMolecularFeature">
        <MSDetails p="+" />
        <Device type="TimeOfFlight" />
        <MSPeaks>
          <p rt="6.955" x="241.2042" y="159641.23" v="927719" z="2" s="M+2H" />
          <p rt="6.956" x="241.7056" y="50467.13" v="291597" z="2" s="M+2H+1" />
          <p rt="6.958" x="242.2070" y="8602.26" v="48042" z="2" s="M+2H+2" />
          <p rt="6.969" x="242.7081" y="1158.36" v="6315" z="2" s="M+2H+3" />
          <p rt="6.957" x="481.3997" y="3567.95" v="15223" z="1" s="M+H" />
          <p rt="6.949" x="482.4039" y="1503.31" v="2958" z="1" s="M+H+1" />
        </MSPeaks>
      </Spectrum>
    </Compound>
    <Compound algo="FindByMolecularFeature">
      <Location m="174.1405" rt="6.957" y="81155" v="666096" />
      <Spectrum type="MFE" cpdAlgo="FindByMolecularFeature">
        <MSDetails p="+" />
        <Device type="TimeOfFlight" />
        <MSPeaks>
          <p rt="6.957" x="175.1478" y="81155.13" v="578157" z="1" s="M+H" />
          <p rt="6.957" x="176.1511" y="11280.10" v="80688" z="1" s="M+H+1" />
          <p rt="6.954" x="177.1568" y="1264.08" v="7251" z="1" s="M+H+2" />
        </MSPeaks>
      </Spectrum>
    </Compound>
    <Compound algo="FindByMolecularFeature">
      <Location m="224.1409" rt="7.396" y="84832" v="707290" />
      <Spectrum type="MFE" cpdAlgo="FindByMolecularFeature">
        <MSDetails p="+" />
        <Device type="TimeOfFlight" />
        <MSPeaks>
          <p rt="7.396" x="225.1482" y="84832.31" v="616273" z="1" s="M+H" />
          <p rt="7.396" x="226.1517" y="12552.45" v="91017" z="1" s="M+H+1" />
        </MSPeaks>
      </Spectrum>
    </Compound>
    <Compound algo="FindByMolecularFeature">
      <Location m="194.1304" rt="7.396" y="65612" v="523001" />
      <Spectrum type="MFE" cpdAlgo="FindByMolecularFeature">
        <MSDetails p="+" />
        <Device type="TimeOfFlight" />
        <MSPeaks>
          <p rt="7.396" x="195.1377" y="65611.67" v="458701" z="1" s="M+H" />
          <p rt="7.396" x="196.1410" y="8941.37" v="60555" z="1" s="M+H+1" />
          <p rt="7.391" x="197.1426" y="628.65" v="3746" z="1" s="M+H+2" />
        </MSPeaks>
      </Spectrum>
    </Compound>
    <Compound algo="FindByMolecularFeature">
      <Location m="220.1099" rt="7.418" y="56122" v="433030" />
      <Spectrum type="MFE" cpdAlgo="FindByMolecularFeature">
        <MSDetails p="+" />
        <Device type="TimeOfFlight" />
        <MSPeaks>
          <p rt="7.417" x="111.0650" y="1144.01" v="9778" z="2" s="M+2H" />
          <p rt="7.420" x="221.1170" y="56122.14" v="393954" z="1" s="M+H" />
          <p rt="7.407" x="222.1165" y="5072.13" v="29298" z="1" s="M+H+1" />
        </MSPeaks>
      </Spectrum>
    </Compound>
    <Compound algo="FindByMolecularFeature">
      <Location m="134.1095" rt="7.491" y="132248" v="1029008" />
      <Spectrum type="MFE" cpdAlgo="FindByMolecularFeature">
        <MSDetails p="+" />
        <Device type="TimeOfFlight" />
        <MSPeaks>
          <p rt="7.492" x="135.1168" y="132247.77" v="915360" z="1" s="M+H" />
          <p rt="7.493" x="136.1200" y="14950.44" v="105813" z="1" s="M+H+1" />
          <p rt="7.445" x="137.1314" y="1265.04" v="7835" z="1" s="M+H+2" />
        </MSPeaks>
      </Spectrum>
    </Compound>
    <Compound algo="FindByMolecularFeature">
      <Location m="108.0939" rt="7.491" y="147793" v="1173419" />
      <Spectrum type="MFE" cpdAlgo="FindByMolecularFeature">
        <MSDetails p="+" />
        <Device type="TimeOfFlight" />
        <MSPeaks>
          <p rt="7.491" x="109.1012" y="147792.98" v="1011437" z="1" s="M+H" />
          <p rt="7.491" x="110.1045" y="23431.90" v="154586" z="1" s="M+H+1" />
          <p rt="7.488" x="111.1102" y="1405.27" v="7396" z="1" s="M+H+2" />
        </MSPeaks>
      </Spectrum>
    </Compound>
    <Compound algo="FindByMolecularFeature">
      <Location m="152.1200" rt="7.493" y="76202" v="590168" />
      <Spectrum type="MFE" cpdAlgo="FindByMolecularFeature">
        <MSDetails p="+" />
        <Device type="TimeOfFlight" />
        <MSPeaks>
          <p rt="7.493" x="153.1272" y="76202.05" v="523520" z="1" s="M+H" />
          <p rt="7.493" x="154.1306" y="9738.10" v="64757" z="1" s="M+H+1" />
          <p rt="7.501" x="155.1378" y="724.74" v="1891" z="1" s="M+H+2" />
        </MSPeaks>
      </Spectrum>
    </Compound>
    <Compound algo="FindByMolecularFeature">
      <Location m="307.2146" rt="7.732" y="60944" v="371476" />
      <Spectrum type="MFE" cpdAlgo="FindByMolecularFeature">
        <MSDetails p="+" />
        <Device type="TimeOfFlight" />
        <MSPeaks>
          <p rt="7.732" x="308.2219" y="60943.99" v="301355" z="1" s="M+H" />
          <p rt="7.732" x="309.2250" y="12948.13" v="61618" z="1" s="M+H+1" />
          <p rt="7.731" x="310.2273" y="1954.57" v="8503" z="1" s="M+H+2" />
        </MSPeaks>
      </Spectrum>
    </Compound>
    <Compound algo="FindByMolecularFeature">
      <Location m="202.0995" rt="7.739" y="80400" v="612709" />
      <Spectrum type="MFE" cpdAlgo="FindByMolecularFeature">
        <MSDetails p="+" />
        <Device type="TimeOfFlight" />
        <MSPeaks>
          <p rt="7.739" x="203.1068" y="80400.04" v="524825" z="1" s="M+H" />
          <p rt="7.738" x="204.1099" y="13398.23" v="87884" z="1" s="M+H+1" />
        </MSPeaks>
      </Spectrum>
    </Compound>
    <Compound algo="FindByMolecularFeature">
      <Location m="202.0995" rt="8.026" y="92628" v="735330" />
      <Spectrum type="MFE" cpdAlgo="FindByMolecularFeature">
        <MSDetails p="+" />
        <Device type="TimeOfFlight" />
        <MSPeaks>
          <p rt="8.026" x="203.1068" y="92628.08" v="641175" z="1" s="M+H" />
          <p rt="8.027" x="204.1100" y="13889.93" v="94155" z="1" s="M+H+1" />
        </MSPeaks>
      </Spectrum>
    </Compound>
    <Compound algo="FindByMolecularFeature">
      <Location m="250.0840" rt="8.048" y="50617" v="469879" />
      <Spectrum type="MFE" cpdAlgo="FindByMolecularFeature">
        <MSDetails p="+" />
        <Device type="TimeOfFlight" />
        <MSPeaks>
          <p rt="8.049" x="251.0913" y="50616.74" v="401021" z="1" s="M+H" />
          <p rt="8.045" x="252.0952" y="7159.38" v="58156" z="1" s="M+H+1" />
          <p rt="8.054" x="253.0972" y="1562.79" v="10702" z="1" s="M+H+2" />
        </MSPeaks>
      </Spectrum>
    </Compound>
    <Compound algo="FindByMolecularFeature">
      <Location m="182.9810" rt="8.329" y="51477" v="973400" />
      <Spectrum type="MFE" cpdAlgo="FindByMolecularFeature">
        <MSDetails p="+" />
        <Device type="TimeOfFlight" />
        <MSPeaks>
          <p rt="8.327" x="183.9883" y="51477.34" v="772793" z="1" s="M+H" />
          <p rt="8.344" x="184.9895" y="8186.06" v="112570" z="1" s="M+H+1" />
          <p rt="8.327" x="185.9846" y="5798.79" v="88037" z="1" s="M+H+2" />
        </MSPeaks>
      </Spectrum>
    </Compound>
    <Compound algo="FindByMolecularFeature">
      <Location m="220.1097" rt="8.356" y="81663" v="694676" />
      <Spectrum type="MFE" cpdAlgo="FindByMolecularFeature">
        <MSDetails p="+" />
        <Device type="TimeOfFlight" />
        <MSPeaks>
          <p rt="8.358" x="221.1170" y="81662.95" v="591311" z="1" s="M+H" />
          <p rt="8.351" x="222.1168" y="6799.37" v="98403" z="1" s="M+H+1" />
          <p rt="8.278" x="223.1193" y="3642.49" v="4962" z="1" s="M+H+2" />
        </MSPeaks>
      </Spectrum>
    </Compound>
    <Compound algo="FindByMolecularFeature">
      <Location m="359.2458" rt="8.394" y="77454" v="614119" />
      <Spectrum type="MFE" cpdAlgo="FindByMolecularFeature">
        <MSDetails p="+" />
        <Device type="TimeOfFlight" />
        <MSPeaks>
          <p rt="8.393" x="360.2531" y="77454.49" v="480061" z="1" s="M+H" />
          <p rt="8.396" x="361.2563" y="18486.40" v="116413" z="1" s="M+H+1" />
          <p rt="8.401" x="362.2587" y="2990.77" v="17646" z="1" s="M+H+2" />
        </MSPeaks>
      </Spectrum>
    </Compound>
    <Compound algo="FindByMolecularFeature">
      <Location m="216.0786" rt="8.489" y="103981" v="828999" />
      <Spectrum type="MFE" cpdAlgo="FindByMolecularFeature">
        <MSDetails p="+" />
        <Device type="TimeOfFlight" />
        <MSPeaks>
          <p rt="8.489" x="217.0859" y="103981.19" v="717056" z="1" s="M+H" />
          <p rt="8.488" x="218.0890" y="16222.05" v="111944" z="1" s="M+H+1" />
        </MSPeaks>
      </Spectrum>
    </Compound>
    <Compound algo="FindByMolecularFeature">
      <Location m="234.0889" rt="8.489" y="111892" v="890406" />
      <Spectrum type="MFE" cpdAlgo="FindByMolecularFeature">
        <MSDetails p="+" />
        <Device type="TimeOfFlight" />
        <MSPeaks>
          <p rt="8.488" x="235.0962" y="111892.24" v="776212" z="1" s="M+H" />
          <p rt="8.492" x="236.0998" y="14789.10" v="102825" z="1" s="M+H+1" />
          <p rt="8.483" x="237.1099" y="1951.11" v="11369" z="1" s="M+H+2" />
        </MSPeaks>
      </Spectrum>
    </Compound>
    <Compound algo="FindByMolecularFeature">
      <Location m="358.1417" rt="8.531" y="85517" v="694036" />
      <Spectrum type="MFE" cpdAlgo="FindByMolecularFeature">
        <MSDetails p="+" />
        <Device type="TimeOfFlight" />
        <MSPeaks>
          <p rt="8.531" x="359.1489" y="85517.30" v="573203" z="1" s="M+H" />
          <p rt="8.532" x="360.1521" y="18437.89" v="120833" z="1" s="M+H+1" />
        </MSPeaks>
      </Spectrum>
    </Compound>
    <Compound algo="FindByMolecularFeature">
      <Location m="340.1311" rt="8.531" y="140203" v="1127248" />
      <Spectrum type="MFE" cpdAlgo="FindByMolecularFeature">
        <MSDetails p="+" />
        <Device type="TimeOfFlight" />
        <MSPeaks>
          <p rt="8.531" x="341.1384" y="140202.89" v="926939" z="1" s="M+H" />
          <p rt="8.533" x="342.1415" y="30333.59" v="200309" z="1" s="M+H+1" />
        </MSPeaks>
      </Spectrum>
    </Compound>
    <Compound algo="FindByMolecularFeature">
      <Location m="258.0891" rt="8.534" y="73237" v="604479" />
      <Spectrum type="MFE" cpdAlgo="FindByMolecularFeature">
        <MSDetails p="+" />
        <Device type="TimeOfFlight" />
        <MSPeaks>
          <p rt="8.535" x="259.0964" y="73236.77" v="519827" z="1" s="M+H" />
          <p rt="8.533" x="260.0996" y="12198.49" v="84651" z="1" s="M+H+1" />
        </MSPeaks>
      </Spectrum>
    </Compound>
    <Compound algo="FindByMolecularFeature">
      <Location m="360.1570" rt="8.545" y="69680" v="612556" />
      <Spectrum type="MFE" cpdAlgo="FindByMolecularFeature">
        <MSDetails p="+" />
        <Device type="TimeOfFlight" />
        <MSPeaks>
          <p rt="8.545" x="361.1643" y="69679.68" v="502980" z="1" s="M+H" />
          <p rt="8.545" x="362.1676" y="15079.83" v="109576" z="1" s="M+H+1" />
        </MSPeaks>
      </Spectrum>
    </Compound>
    <Compound algo="FindByMolecularFeature">
      <Location m="263.2249" rt="8.755" y="110609" v="810018" />
      <Spectrum type="MFE" cpdAlgo="FindByMolecularFeature">
        <MSDetails p="+" />
        <Device type="TimeOfFlight" />
        <MSPeaks>
          <p rt="8.755" x="264.2322" y="110609.30" v="656825" z="1" s="M+H" />
          <p rt="8.755" x="265.2355" y="21821.20" v="142245" z="1" s="M+H+1" />
          <p rt="8.750" x="266.2385" y="2188.92" v="10948" z="1" s="M+H+2" />
        </MSPeaks>
      </Spectrum>
    </Compound>
    <Compound algo="FindByMolecularFeature">
      <Location m="218.1671" rt="8.756" y="332479" v="2411139" />
      <Spectrum type="MFE" cpdAlgo="FindByMolecularFeature">
        <MSDetails p="+" />
        <Device type="TimeOfFlight" />
        <MSPeaks>
          <p rt="8.756" x="219.1744" y="332479.03" v="2019944" z="1" s="M+H" />
          <p rt="8.755" x="220.1774" y="55240.96" v="351704" z="1" s="M+H+1" />
          <p rt="8.780" x="221.1847" y="6402.28" v="39491" z="1" s="M+H+2" />
        </MSPeaks>
      </Spectrum>
    </Compound>
    <Compound algo="FindByMolecularFeature">
      <Location m="122.1095" rt="8.971" y="81284" v="679405" />
      <Spectrum type="MFE" cpdAlgo="FindByMolecularFeature">
        <MSDetails p="+" />
        <Device type="TimeOfFlight" />
        <MSPeaks>
          <p rt="8.972" x="123.1168" y="81284.35" v="616755" z="1" s="M+H" />
          <p rt="8.968" x="124.1199" y="8156.15" v="62650" z="1" s="M+H+1" />
        </MSPeaks>
      </Spectrum>
    </Compound>
    <Compound algo="FindByMolecularFeature">
      <Location m="150.1046" rt="8.972" y="525016" v="4493550" />
      <Spectrum type="MFE" cpdAlgo="FindByMolecularFeature">
        <MSDetails p="+" />
        <Device type="TimeOfFlight" />
        <MSPeaks>
          <p rt="8.972" x="151.1119" y="525015.88" v="4031743" z="1" s="M+H" />
          <p rt="8.971" x="152.1150" y="56463.96" v="427379" z="1" s="M+H+1" />
          <p rt="8.971" x="153.1192" y="4602.21" v="34427" z="1" s="M+H+2" />
        </MSPeaks>
      </Spectrum>
    </Compound>
    <Compound algo="FindByMolecularFeature">
      <Location m="108.0577" rt="8.972" y="624465" v="5099353" />
      <Spectrum type="MFE" cpdAlgo="FindByMolecularFeature">
        <MSDetails p="+" />
        <Device type="TimeOfFlight" />
        <MSPeaks>
          <p rt="8.972" x="109.0650" y="624464.94" v="4467197" z="1" s="M+H" />
          <p rt="8.972" x="110.0681" y="82079.39" v="586301" z="1" s="M+H+1" />
          <p rt="8.973" x="111.0707" y="6577.98" v="44314" z="1" s="M+H+2" />
          <p rt="9.005" x="112.0736" y="179.43" v="1541" z="1" s="M+H+3" />
        </MSPeaks>
      </Spectrum>
    </Compound>
    <Compound algo="FindByMolecularFeature">
      <Location m="122.0731" rt="8.973" y="292827" v="2451767" />
      <Spectrum type="MFE" cpdAlgo="FindByMolecularFeature">
        <MSDetails p="+" />
        <Device type="TimeOfFlight" />
        <MSPeaks>
          <p rt="8.972" x="123.0803" y="292826.81" v="2205318" z="1" s="M+H" />
          <p rt="8.972" x="124.0847" y="26101.41" v="209095" z="1" s="M+H+1" />
          <p rt="9.049" x="125.0946" y="4386.03" v="37354" z="1" s="M+H+2" />
        </MSPeaks>
      </Spectrum>
    </Compound>
    <Compound algo="FindByMolecularFeature">
      <Location m="330.0739" rt="8.977" y="70824" v="635158" />
      <Spectrum type="MFE" cpdAlgo="FindByMolecularFeature">
        <MSDetails p="+" />
        <Device type="TimeOfFlight" />
        <MSPeaks>
          <p rt="8.977" x="331.0811" y="70823.69" v="533384" z="1" s="M+H" />
          <p rt="8.975" x="332.0842" y="13586.64" v="101773" z="1" s="M+H+1" />
        </MSPeaks>
      </Spectrum>
    </Compound>
    <Compound algo="FindByMolecularFeature">
      <Location m="186.1191" rt="9.203" y="133375" v="1841322" />
      <Spectrum type="MFE" cpdAlgo="FindByMolecularFeature">
        <MSDetails p="+" />
        <Device type="TimeOfFlight" />
        <MSPeaks>
          <p rt="9.203" x="187.1264" y="133374.75" v="1613514" z="1" s="M+H" />
          <p rt="9.202" x="188.1293" y="13914.72" v="162188" z="1" s="M+H+1" />
          <p rt="9.208" x="189.1240" y="6434.53" v="62072" z="1" s="M+H+2" />
          <p rt="9.199" x="190.1248" y="367.67" v="3547" z="1" s="M+H+3" />
        </MSPeaks>
      </Spectrum>
    </Compound>
    <Compound algo="FindByMolecularFeature">
      <Location m="228.1148" rt="9.248" y="51275" v="420845" />
      <Spectrum type="MFE" cpdAlgo="FindByMolecularFeature">
        <MSDetails p="+" />
        <Device type="TimeOfFlight" />
        <MSPeaks>
          <p rt="9.248" x="229.1221" y="51274.74" v="360174" z="1" s="M+H" />
          <p rt="9.249" x="230.1261" y="8959.07" v="60672" z="1" s="M+H+1" />
        </MSPeaks>
      </Spectrum>
    </Compound>
    <Compound algo="FindByMolecularFeature">
      <Location m="323.1630" rt="9.360" y="57447" v="554062" />
      <Spectrum type="MFE" cpdAlgo="FindByMolecularFeature">
        <MSDetails p="+" />
        <Device type="TimeOfFlight" />
        <MSPeaks>
          <p rt="9.361" x="324.1703" y="57446.96" v="423853" z="1" s="M+H" />
          <p rt="9.355" x="325.1726" y="13899.02" v="113784" z="1" s="M+H+1" />
          <p rt="9.353" x="326.1759" y="2123.06" v="16425" z="1" s="M+H+2" />
        </MSPeaks>
      </Spectrum>
    </Compound>
    <Compound algo="FindByMolecularFeature">
      <Location m="248.1411" rt="9.475" y="94110" v="822861" />
      <Spectrum type="MFE" cpdAlgo="FindByMolecularFeature">
        <MSDetails p="+" />
        <Device type="TimeOfFlight" />
        <MSPeaks>
          <p rt="9.476" x="249.1483" y="94110.46" v="705413" z="1" s="M+H" />
          <p rt="9.471" x="250.1517" y="15958.23" v="117448" z="1" s="M+H+1" />
        </MSPeaks>
      </Spectrum>
    </Compound>
    <Compound algo="FindByMolecularFeature">
      <Location m="156.0937" rt="9.479" y="130942" v="1253070" />
      <Spectrum type="MFE" cpdAlgo="FindByMolecularFeature">
        <MSDetails p="+" />
        <Device type="TimeOfFlight" />
        <MSPeaks>
          <p rt="9.479" x="157.1010" y="130941.83" v="1104435" z="1" s="M+H" />
          <p rt="9.478" x="158.1048" y="17714.48" v="148635" z="1" s="M+H+1" />
        </MSPeaks>
      </Spectrum>
    </Compound>
    <Compound algo="FindByMolecularFeature">
      <Location m="176.0837" rt="9.481" y="64173" v="506146" />
      <Spectrum type="MFE" cpdAlgo="FindByMolecularFeature">
        <MSDetails p="+" />
        <Device type="TimeOfFlight" />
        <MSPeaks>
          <p rt="9.481" x="177.0910" y="64173.39" v="451753" z="1" s="M+H" />
          <p rt="9.476" x="178.0940" y="7934.19" v="49820" z="1" s="M+H+1" />
          <p rt="9.501" x="179.1059" y="1961.32" v="4573" z="1" s="M+H+2" />
        </MSPeaks>
      </Spectrum>
    </Compound>
    <Compound algo="FindByMolecularFeature">
      <Location m="230.1308" rt="9.482" y="200912" v="1868006" />
      <Spectrum type="MFE" cpdAlgo="FindByMolecularFeature">
        <MSDetails p="+" />
        <Device type="TimeOfFlight" />
        <MSPeaks>
          <p rt="9.482" x="231.1380" y="200911.98" v="1600954" z="1" s="M+H" />
          <p rt="9.482" x="232.1416" y="33422.77" v="267052" z="1" s="M+H+1" />
        </MSPeaks>
      </Spectrum>
    </Compound>
    <Compound algo="FindByMolecularFeature">
      <Location m="218.0945" rt="9.482" y="546694" v="4798133" />
      <Spectrum type="MFE" cpdAlgo="FindByMolecularFeature">
        <MSDetails p="+" />
        <Device type="TimeOfFlight" />
        <MSPeaks>
          <p rt="9.483" x="219.1018" y="546694.25" v="4172639" z="1" s="M+H" />
          <p rt="9.482" x="220.1047" y="76664.45" v="574842" z="1" s="M+H+1" />
          <p rt="9.480" x="221.1087" y="7954.37" v="50652" z="1" s="M+H+2" />
        </MSPeaks>
      </Spectrum>
    </Compound>
    <Compound algo="FindByMolecularFeature">
      <Location m="184.1252" rt="9.485" y="240323" v="2232466" />
      <Spectrum type="MFE" cpdAlgo="FindByMolecularFeature">
        <MSDetails p="+" />
        <Device type="TimeOfFlight" />
        <MSPeaks>
          <p rt="9.485" x="185.1325" y="240322.83" v="1930614" z="1" s="M+H" />
          <p rt="9.485" x="186.1358" y="37689.62" v="301852" z="1" s="M+H+1" />
        </MSPeaks>
      </Spectrum>
    </Compound>
    <Compound algo="FindByMolecularFeature">
      <Location m="154.0781" rt="9.486" y="54093" v="544914" />
      <Spectrum type="MFE" cpdAlgo="FindByMolecularFeature">
        <MSDetails p="+" />
        <Device type="TimeOfFlight" />
        <MSPeaks>
          <p rt="9.486" x="155.0854" y="54093.23" v="460951" z="1" s="M+H" />
          <p rt="9.486" x="156.0907" y="9979.52" v="83963" z="1" s="M+H+1" />
        </MSPeaks>
      </Spectrum>
    </Compound>
    <Compound algo="FindByMolecularFeature">
      <Location m="250.1569" rt="9.663" y="51115" v="436442" />
      <Spectrum type="MFE" cpdAlgo="FindByMolecularFeature">
        <MSDetails p="+" />
        <Device type="TimeOfFlight" />
        <MSPeaks>
          <p rt="9.663" x="251.1641" y="51115.08" v="364986" z="1" s="M+H" />
          <p rt="9.663" x="252.1668" y="9745.33" v="71456" z="1" s="M+H+1" />
        </MSPeaks>
      </Spectrum>
    </Compound>
    <Compound algo="FindByMolecularFeature">
      <Location m="232.1462" rt="9.675" y="67706" v="742324" />
      <Spectrum type="MFE" cpdAlgo="FindByMolecularFeature">
        <MSDetails p="+" />
        <Device type="TimeOfFlight" />
        <MSPeaks>
          <p rt="9.675" x="233.1535" y="67706.44" v="635593" z="1" s="M+H" />
          <p rt="9.674" x="234.1569" y="11750.23" v="106730" z="1" s="M+H+1" />
        </MSPeaks>
      </Spectrum>
    </Compound>
    <Compound algo="FindByMolecularFeature">
      <Location m="246.1255" rt="9.718" y="99347" v="950669" />
      <Spectrum type="MFE" cpdAlgo="FindByMolecularFeature">
        <MSDetails p="+" />
        <Device type="TimeOfFlight" />
        <MSPeaks>
          <p rt="9.718" x="247.1328" y="99346.50" v="817024" z="1" s="M+H" />
          <p rt="9.717" x="248.1361" y="16254.42" v="133645" z="1" s="M+H+1" />
        </MSPeaks>
      </Spectrum>
    </Compound>
    <Compound algo="FindByMolecularFeature">
      <Location m="228.1150" rt="9.757" y="174571" v="1204166" />
      <Spectrum type="MFE" cpdAlgo="FindByMolecularFeature">
        <MSDetails p="+" />
        <Device type="TimeOfFlight" />
        <MSPeaks>
          <p rt="9.758" x="229.1222" y="174571.14" v="1021801" z="1" s="M+H" />
          <p rt="9.756" x="230.1257" y="31212.77" v="182364" z="1" s="M+H+1" />
        </MSPeaks>
      </Spectrum>
    </Compound>
    <Compound algo="FindByMolecularFeature">
      <Location m="274.1548" rt="9.769" y="129183" v="1263967" />
      <Spectrum type="MFE" cpdAlgo="FindByMolecularFeature">
        <MSDetails p="+" />
        <Device type="TimeOfFlight" />
        <MSPeaks>
          <p rt="9.768" x="275.1620" y="129182.93" v="1086861" z="1" s="M+H" />
          <p rt="9.769" x="276.1653" y="21021.01" v="177106" z="1" s="M+H+1" />
        </MSPeaks>
      </Spectrum>
    </Compound>
    <Compound algo="FindByMolecularFeature">
      <Location m="118.0781" rt="9.773" y="56416" v="503091" />
      <Spectrum type="MFE" cpdAlgo="FindByMolecularFeature">
        <MSDetails p="+" />
        <Device type="TimeOfFlight" />
        <MSPeaks>
          <p rt="9.773" x="119.0854" y="56416.50" v="446813" z="1" s="M+H" />
          <p rt="9.776" x="120.0886" y="7022.68" v="56278" z="1" s="M+H+1" />
        </MSPeaks>
      </Spectrum>
    </Compound>
    <Compound algo="FindByMolecularFeature">
      <Location m="252.1726" rt="9.774" y="144697" v="1320572" />
      <Spectrum type="MFE" cpdAlgo="FindByMolecularFeature">
        <MSDetails p="+" />
        <Device type="TimeOfFlight" />
        <MSPeaks>
          <p rt="9.770" x="253.1798" y="144697.31" v="1155226" z="1" s="M+H" />
          <p rt="9.800" x="254.1834" y="24494.51" v="138558" z="1" s="M+H+1" />
          <p rt="9.768" x="255.1881" y="3569.40" v="15704" z="1" s="M+H+2" />
          <p rt="9.781" x="505.3519" y="1262.19" v="5542" z="1" s="2M+H" />
        </MSPeaks>
      </Spectrum>
    </Compound>
    <Compound algo="FindByMolecularFeature">
      <Location m="234.1624" rt="9.774" y="989751" v="9335729" />
      <Spectrum type="MFE" cpdAlgo="FindByMolecularFeature">
        <MSDetails p="+" />
        <Device type="TimeOfFlight" />
        <MSPeaks>
          <p rt="9.774" x="235.1697" y="989751.31" v="7939561" z="1" s="M+H" />
          <p rt="9.775" x="236.1725" y="157163.41" v="1272568" z="1" s="M+H+1" />
          <p rt="9.774" x="237.1768" y="13306.21" v="106141" z="1" s="M+H+2" />
          <p rt="9.778" x="238.1803" y="2052.35" v="17459" z="1" s="M+H+3" />
        </MSPeaks>
      </Spectrum>
    </Compound>
    <Compound algo="FindByMolecularFeature">
      <Location m="188.1562" rt="9.775" y="68817" v="654593" />
      <Spectrum type="MFE" cpdAlgo="FindByMolecularFeature">
        <MSDetails p="+" />
        <Device type="TimeOfFlight" />
        <MSPeaks>
          <p rt="9.775" x="189.1635" y="68817.06" v="565976" z="1" s="M+H" />
          <p rt="9.776" x="190.1672" y="10920.95" v="88617" z="1" s="M+H+1" />
        </MSPeaks>
      </Spectrum>
    </Compound>
    <Compound algo="FindByMolecularFeature">
      <Location m="160.1252" rt="9.775" y="265450" v="2489720" />
      <Spectrum type="MFE" cpdAlgo="FindByMolecularFeature">
        <MSDetails p="+" />
        <Device type="TimeOfFlight" />
        <MSPeaks>
          <p rt="9.775" x="161.1324" y="265449.94" v="2189629" z="1" s="M+H" />
          <p rt="9.777" x="162.1356" y="33765.57" v="281014" z="1" s="M+H+1" />
          <p rt="9.763" x="163.1425" y="2736.24" v="19078" z="1" s="M+H+2" />
        </MSPeaks>
      </Spectrum>
    </Compound>
    <Compound algo="FindByMolecularFeature">
      <Location m="216.1513" rt="9.777" y="92452" v="894985" />
      <Spectrum type="MFE" cpdAlgo="FindByMolecularFeature">
        <MSDetails p="+" />
        <Device type="TimeOfFlight" />
        <MSPeaks>
          <p rt="9.777" x="217.1586" y="92451.92" v="776233" z="1" s="M+H" />
          <p rt="9.778" x="218.1618" y="14340.48" v="118752" z="1" s="M+H+1" />
        </MSPeaks>
      </Spectrum>
    </Compound>
    <Compound algo="FindByMolecularFeature">
      <Location m="180.1150" rt="9.780" y="60418" v="1161885" />
      <Spectrum type="MFE" cpdAlgo="FindByMolecularFeature">
        <MSDetails p="+" />
        <Device type="TimeOfFlight" />
        <MSPeaks>
          <p rt="9.785" x="181.1222" y="44465.45" v="395496" z="1" s="M+H" />
          <p rt="9.782" x="182.1247" y="6357.58" v="55687" z="1" s="M+H+1" />
          <p rt="9.775" x="183.1165" y="60418.45" v="620487" z="1" s="M+H+2" />
          <p rt="9.777" x="184.1203" y="8684.73" v="90214" z="1" s="M+H+3" />
        </MSPeaks>
      </Spectrum>
    </Compound>
    <Compound algo="FindByMolecularFeature">
      <Location m="294.2193" rt="9.889" y="55926" v="702504" />
      <Spectrum type="MFE" cpdAlgo="FindByMolecularFeature">
        <MSDetails p="+" />
        <Device type="TimeOfFlight" />
        <MSPeaks>
          <p rt="9.889" x="295.2266" y="55925.88" v="566915" z="1" s="M+H" />
          <p rt="9.889" x="296.2301" y="11727.13" v="119507" z="1" s="M+H+1" />
          <p rt="9.873" x="297.2358" y="1933.10" v="16082" z="1" s="M+H+2" />
        </MSPeaks>
      </Spectrum>
    </Compound>
    <Compound algo="FindByMolecularFeature">
      <Location m="230.1305" rt="9.909" y="57203" v="440433" />
      <Spectrum type="MFE" cpdAlgo="FindByMolecularFeature">
        <MSDetails p="+" />
        <Device type="TimeOfFlight" />
        <MSPeaks>
          <p rt="9.910" x="231.1377" y="57203.43" v="379385" z="1" s="M+H" />
          <p rt="9.903" x="232.1412" y="9279.21" v="61048" z="1" s="M+H+1" />
        </MSPeaks>
      </Spectrum>
    </Compound>
    <Compound algo="FindByMolecularFeature">
      <Location m="228.1150" rt="9.910" y="293775" v="2853412" />
      <Spectrum type="MFE" cpdAlgo="FindByMolecularFeature">
        <MSDetails p="+" />
        <Device type="TimeOfFlight" />
        <MSPeaks>
          <p rt="9.910" x="229.1223" y="293774.72" v="2435042" z="1" s="M+H" />
          <p rt="9.909" x="230.1256" y="51264.64" v="418370" z="1" s="M+H+1" />
        </MSPeaks>
      </Spectrum>
    </Compound>
    <Compound algo="FindByMolecularFeature">
      <Location m="263.1522" rt="9.918" y="109115" v="1050030" />
      <Spectrum type="MFE" cpdAlgo="FindByMolecularFeature">
        <MSDetails p="+" />
        <Device type="TimeOfFlight" />
        <MSPeaks>
          <p rt="9.918" x="264.1594" y="109114.81" v="905341" z="1" s="M+H" />
          <p rt="9.916" x="265.1627" y="18010.47" v="144689" z="1" s="M+H+1" />
        </MSPeaks>
      </Spectrum>
    </Compound>
    <Compound algo="FindByMolecularFeature">
      <Location m="162.1043" rt="10.007" y="69322" v="601126" />
      <Spectrum type="MFE" cpdAlgo="FindByMolecularFeature">
        <MSDetails p="+" />
        <Device type="TimeOfFlight" />
        <MSPeaks>
          <p rt="10.008" x="163.1116" y="69322.23" v="516350" z="1" s="M+H" />
          <p rt="10.012" x="164.1148" y="8306.50" v="61110" z="1" s="M+H+1" />
          <p rt="9.973" x="165.1241" y="1895.50" v="23666" z="1" s="M+H+2" />
        </MSPeaks>
      </Spectrum>
    </Compound>
    <Compound algo="FindByMolecularFeature">
      <Location m="218.0941" rt="10.067" y="64226" v="753578" />
      <Spectrum type="MFE" cpdAlgo="FindByMolecularFeature">
        <MSDetails p="+" />
        <Device type="TimeOfFlight" />
        <MSPeaks>
          <p rt="10.068" x="219.1014" y="64226.05" v="657161" z="1" s="M+H" />
          <p rt="10.062" x="220.1048" y="9348.70" v="96417" z="1" s="M+H+1" />
        </MSPeaks>
      </Spectrum>
    </Compound>
    <Compound algo="FindByMolecularFeature">
      <Location m="270.1231" rt="10.161" y="92539" v="887140" />
      <Spectrum type="MFE" cpdAlgo="FindByMolecularFeature">
        <MSDetails p="+" />
        <Device type="TimeOfFlight" />
        <MSPeaks>
          <p rt="10.161" x="271.1303" y="92539.21" v="756250" z="1" s="M+H" />
          <p rt="10.162" x="272.1340" y="16020.20" v="130890" z="1" s="M+H+1" />
        </MSPeaks>
      </Spectrum>
    </Compound>
    <Compound algo="FindByMolecularFeature">
      <Location m="230.1311" rt="10.170" y="1141089" v="10406819" />
      <Spectrum type="MFE" cpdAlgo="FindByMolecularFeature">
        <MSDetails p="+" />
        <Device type="TimeOfFlight" />
        <MSPeaks>
          <p rt="10.170" x="231.1384" y="1141088.50" v="9021866" z="1" s="M+H" />
          <p rt="10.171" x="232.1414" y="176189.27" v="1384953" z="1" s="M+H+1" />
        </MSPeaks>
      </Spectrum>
    </Compound>
    <Compound algo="FindByMolecularFeature">
      <Location m="202.0994" rt="10.170" y="81293" v="695530" />
      <Spectrum type="MFE" cpdAlgo="FindByMolecularFeature">
        <MSDetails p="+" />
        <Device type="TimeOfFlight" />
        <MSPeaks>
          <p rt="10.170" x="203.1066" y="81292.62" v="612143" z="1" s="M+H" />
          <p rt="10.170" x="204.1097" y="11127.92" v="83387" z="1" s="M+H+1" />
        </MSPeaks>
      </Spectrum>
    </Compound>
    <Compound algo="FindByMolecularFeature">
      <Location m="265.1681" rt="10.172" y="524835" v="5051815" />
      <Spectrum type="MFE" cpdAlgo="FindByMolecularFeature">
        <MSDetails p="+" />
        <Device type="TimeOfFlight" />
        <MSPeaks>
          <p rt="10.172" x="266.1754" y="524834.94" v="4327536" z="1" s="M+H" />
          <p rt="10.173" x="267.1782" y="89229.26" v="724279" z="1" s="M+H+1" />
        </MSPeaks>
      </Spectrum>
    </Compound>
    <Compound algo="FindByMolecularFeature">
      <Location m="202.1355" rt="10.173" y="95841" v="921679" />
      <Spectrum type="MFE" cpdAlgo="FindByMolecularFeature">
        <MSDetails p="+" />
        <Device type="TimeOfFlight" />
        <MSPeaks>
          <p rt="10.173" x="203.1428" y="95840.52" v="812473" z="1" s="M+H" />
          <p rt="10.172" x="204.1459" y="13061.22" v="109206" z="1" s="M+H+1" />
        </MSPeaks>
      </Spectrum>
    </Compound>
    <Compound algo="FindByMolecularFeature">
      <Location m="174.1405" rt="10.173" y="136551" v="1263817" />
      <Spectrum type="MFE" cpdAlgo="FindByMolecularFeature">
        <MSDetails p="+" />
        <Device type="TimeOfFlight" />
        <MSPeaks>
          <p rt="10.172" x="175.1478" y="136550.86" v="1101015" z="1" s="M+H" />
          <p rt="10.169" x="176.1510" y="18540.55" v="149291" z="1" s="M+H+1" />
          <p rt="10.274" x="177.1624" y="3400.81" v="13511" z="1" s="M+H+2" />
        </MSPeaks>
      </Spectrum>
    </Compound>
    <Compound algo="FindByMolecularFeature">
      <Location m="261.1364" rt="10.180" y="207620" v="1823148" />
      <Spectrum type="MFE" cpdAlgo="FindByMolecularFeature">
        <MSDetails p="+" />
        <Device type="TimeOfFlight" />
        <MSPeaks>
          <p rt="10.180" x="262.1437" y="207620.39" v="1560950" z="1" s="M+H" />
          <p rt="10.180" x="263.1470" y="32039.78" v="240547" z="1" s="M+H+1" />
          <p rt="10.174" x="264.1533" y="3540.55" v="21651" z="1" s="M+H+2" />
        </MSPeaks>
      </Spectrum>
    </Compound>
    <Compound algo="FindByMolecularFeature">
      <Location m="198.1045" rt="10.180" y="186791" v="1558482" />
      <Spectrum type="MFE" cpdAlgo="FindByMolecularFeature">
        <MSDetails p="+" />
        <Device type="TimeOfFlight" />
        <MSPeaks>
          <p rt="10.180" x="199.1118" y="186790.95" v="1330447" z="1" s="M+H" />
          <p rt="10.180" x="200.1149" y="28664.66" v="206368" z="1" s="M+H+1" />
          <p rt="10.172" x="201.1252" y="3772.52" v="21667" z="1" s="M+H+2" />
        </MSPeaks>
      </Spectrum>
    </Compound>
    <Compound algo="FindByMolecularFeature">
      <Location m="244.1099" rt="10.180" y="223323" v="1926339" />
      <Spectrum type="MFE" cpdAlgo="FindByMolecularFeature">
        <MSDetails p="+" />
        <Device type="TimeOfFlight" />
        <MSPeaks>
          <p rt="10.180" x="245.1172" y="223323.14" v="1663922" z="1" s="M+H" />
          <p rt="10.180" x="246.1204" y="35278.48" v="262417" z="1" s="M+H+1" />
        </MSPeaks>
      </Spectrum>
    </Compound>
    <Compound algo="FindByMolecularFeature">
      <Location m="226.0992" rt="10.181" y="133403" v="1129284" />
      <Spectrum type="MFE" cpdAlgo="FindByMolecularFeature">
        <MSDetails p="+" />
        <Device type="TimeOfFlight" />
        <MSPeaks>
          <p rt="10.181" x="227.1064" y="133402.92" v="974062" z="1" s="M+H" />
          <p rt="10.181" x="228.1100" y="21497.07" v="155222" z="1" s="M+H+1" />
        </MSPeaks>
      </Spectrum>
    </Compound>
    <Compound algo="FindByMolecularFeature">
      <Location m="180.1146" rt="10.187" y="55518" v="548477" />
      <Spectrum type="MFE" cpdAlgo="FindByMolecularFeature">
        <MSDetails p="+" />
        <Device type="TimeOfFlight" />
        <MSPeaks>
          <p rt="10.187" x="181.1218" y="55517.60" v="435192" z="1" s="M+H" />
          <p rt="10.188" x="182.1245" y="7511.21" v="58057" z="1" s="M+H+1" />
          <p rt="10.188" x="183.1164" y="6796.62" v="48476" z="1" s="M+H+2" />
          <p rt="10.199" x="184.1213" y="958.37" v="6753" z="1" s="M+H+3" />
        </MSPeaks>
      </Spectrum>
    </Compound>
    <Compound algo="FindByMolecularFeature">
      <Location m="234.1620" rt="10.247" y="192824" v="1783150" />
      <Spectrum type="MFE" cpdAlgo="FindByMolecularFeature">
        <MSDetails p="+" />
        <Device type="TimeOfFlight" />
        <MSPeaks>
          <p rt="10.247" x="235.1692" y="192823.59" v="1537175" z="1" s="M+H" />
          <p rt="10.247" x="236.1724" y="30618.37" v="245975" z="1" s="M+H+1" />
        </MSPeaks>
      </Spectrum>
    </Compound>
    <Compound algo="FindByMolecularFeature">
      <Location m="146.0731" rt="10.318" y="50545" v="407259" />
      <Spectrum type="MFE" cpdAlgo="FindByMolecularFeature">
        <MSDetails p="+" />
        <Device type="TimeOfFlight" />
        <MSPeaks>
          <p rt="10.317" x="147.0804" y="50545.49" v="370639" z="1" s="M+H" />
          <p rt="10.321" x="148.0834" y="6090.09" v="36621" z="1" s="M+H+1" />
        </MSPeaks>
      </Spectrum>
    </Compound>
    <Compound algo="FindByMolecularFeature">
      <Location m="263.1523" rt="10.375" y="251325" v="2178902" />
      <Spectrum type="MFE" cpdAlgo="FindByMolecularFeature">
        <MSDetails p="+" />
        <Device type="TimeOfFlight" />
        <MSPeaks>
          <p rt="10.376" x="264.1596" y="251325.28" v="1881942" z="1" s="M+H" />
          <p rt="10.374" x="265.1626" y="39976.92" v="296960" z="1" s="M+H+1" />
        </MSPeaks>
      </Spectrum>
    </Compound>
    <Compound algo="FindByMolecularFeature">
      <Location m="172.0887" rt="10.376" y="65195" v="557266" />
      <Spectrum type="MFE" cpdAlgo="FindByMolecularFeature">
        <MSDetails p="+" />
        <Device type="TimeOfFlight" />
        <MSPeaks>
          <p rt="10.376" x="173.0959" y="65194.87" v="489466" z="1" s="M+H" />
          <p rt="10.376" x="174.0995" y="9039.41" v="67800" z="1" s="M+H+1" />
        </MSPeaks>
      </Spectrum>
    </Compound>
    <Compound algo="FindByMolecularFeature">
      <Location m="200.1201" rt="10.377" y="156573" v="1321193" />
      <Spectrum type="MFE" cpdAlgo="FindByMolecularFeature">
        <MSDetails p="+" />
        <Device type="TimeOfFlight" />
        <MSPeaks>
          <p rt="10.377" x="201.1274" y="156573.39" v="1156856" z="1" s="M+H" />
          <p rt="10.376" x="202.1305" y="22531.36" v="164337" z="1" s="M+H+1" />
        </MSPeaks>
      </Spectrum>
    </Compound>
    <Compound algo="FindByMolecularFeature">
      <Location m="246.1257" rt="10.378" y="221346" v="1964122" />
      <Spectrum type="MFE" cpdAlgo="FindByMolecularFeature">
        <MSDetails p="+" />
        <Device type="TimeOfFlight" />
        <MSPeaks>
          <p rt="10.378" x="247.1330" y="221346.45" v="1707145" z="1" s="M+H" />
          <p rt="10.379" x="248.1360" y="33110.43" v="256978" z="1" s="M+H+1" />
        </MSPeaks>
      </Spectrum>
    </Compound>
    <Compound algo="FindByMolecularFeature">
      <Location m="144.0936" rt="10.384" y="92890" v="842178" />
      <Spectrum type="MFE" cpdAlgo="FindByMolecularFeature">
        <MSDetails p="+" />
        <Device type="TimeOfFlight" />
        <MSPeaks>
          <p rt="10.383" x="145.1009" y="92889.86" v="748055" z="1" s="M+H" />
          <p rt="10.385" x="146.1046" y="11813.58" v="94123" z="1" s="M+H+1" />
        </MSPeaks>
      </Spectrum>
    </Compound>
    <Compound algo="FindByMolecularFeature">
      <Location m="228.1147" rt="10.385" y="50068" v="514334" />
      <Spectrum type="MFE" cpdAlgo="FindByMolecularFeature">
        <MSDetails p="+" />
        <Device type="TimeOfFlight" />
        <MSPeaks>
          <p rt="10.385" x="229.1220" y="50067.58" v="430418" z="1" s="M+H" />
          <p rt="10.383" x="230.1261" y="8602.65" v="83916" z="1" s="M+H+1" />
        </MSPeaks>
      </Spectrum>
    </Compound>
    <Compound algo="FindByMolecularFeature">
      <Location m="272.1388" rt="10.391" y="158107" v="1608286" />
      <Spectrum type="MFE" cpdAlgo="FindByMolecularFeature">
        <MSDetails p="+" />
        <Device type="TimeOfFlight" />
        <MSPeaks>
          <p rt="10.392" x="273.1460" y="158106.95" v="1372717" z="1" s="M+H" />
          <p rt="10.390" x="274.1496" y="26906.76" v="235569" z="1" s="M+H+1" />
        </MSPeaks>
      </Spectrum>
    </Compound>
    <Compound algo="FindByMolecularFeature">
      <Location m="204.1511" rt="10.401" y="59358" v="640971" />
      <Spectrum type="MFE" cpdAlgo="FindByMolecularFeature">
        <MSDetails p="+" />
        <Device type="TimeOfFlight" />
        <MSPeaks>
          <p rt="10.402" x="205.1584" y="59358.38" v="567236" z="1" s="M+H" />
          <p rt="10.396" x="206.1620" y="9006.12" v="73735" z="1" s="M+H+1" />
        </MSPeaks>
      </Spectrum>
    </Compound>
    <Compound algo="FindByMolecularFeature">
      <Location m="214.1356" rt="10.401" y="59587" v="616060" />
      <Spectrum type="MFE" cpdAlgo="FindByMolecularFeature">
        <MSDetails p="+" />
        <Device type="TimeOfFlight" />
        <MSPeaks>
          <p rt="10.401" x="215.1429" y="59586.78" v="538276" z="1" s="M+H" />
          <p rt="10.400" x="216.1464" y="9536.71" v="77783" z="1" s="M+H+1" />
        </MSPeaks>
      </Spectrum>
    </Compound>
    <Compound algo="FindByMolecularFeature">
      <Location m="232.1467" rt="10.402" y="739879" v="7593496" />
      <Spectrum type="MFE" cpdAlgo="FindByMolecularFeature">
        <MSDetails p="+" />
        <Device type="TimeOfFlight" />
        <MSPeaks>
          <p rt="10.402" x="233.1540" y="739878.56" v="6552438" z="1" s="M+H" />
          <p rt="10.402" x="234.1570" y="118144.24" v="1041059" z="1" s="M+H+1" />
        </MSPeaks>
      </Spectrum>
    </Compound>
    <Compound algo="FindByMolecularFeature">
      <Location m="250.1570" rt="10.403" y="306609" v="2927016" />
      <Spectrum type="MFE" cpdAlgo="FindByMolecularFeature">
        <MSDetails p="+" />
        <Device type="TimeOfFlight" />
        <MSPeaks>
          <p rt="10.402" x="251.1643" y="306609.03" v="2539812" z="1" s="M+H" />
          <p rt="10.404" x="252.1673" y="50010.02" v="387204" z="1" s="M+H+1" />
        </MSPeaks>
      </Spectrum>
    </Compound>
    <Compound algo="FindByMolecularFeature">
      <Location m="158.1094" rt="10.403" y="121088" v="1088849" />
      <Spectrum type="MFE" cpdAlgo="FindByMolecularFeature">
        <MSDetails p="+" />
        <Device type="TimeOfFlight" />
        <MSPeaks>
          <p rt="10.403" x="159.1167" y="121087.94" v="954298" z="1" s="M+H" />
          <p rt="10.404" x="160.1200" y="17072.55" v="134551" z="1" s="M+H+1" />
        </MSPeaks>
      </Spectrum>
    </Compound>
    <Compound algo="FindByMolecularFeature">
      <Location m="186.1405" rt="10.405" y="119243" v="1202615" />
      <Spectrum type="MFE" cpdAlgo="FindByMolecularFeature">
        <MSDetails p="+" />
        <Device type="TimeOfFlight" />
        <MSPeaks>
          <p rt="10.405" x="187.1478" y="119242.81" v="1057851" z="1" s="M+H" />
          <p rt="10.404" x="188.1511" y="18042.12" v="144763" z="1" s="M+H+1" />
        </MSPeaks>
      </Spectrum>
    </Compound>
    <Compound algo="FindByMolecularFeature">
      <Location m="146.1092" rt="10.406" y="63170" v="578004" />
      <Spectrum type="MFE" cpdAlgo="FindByMolecularFeature">
        <MSDetails p="+" />
        <Device type="TimeOfFlight" />
        <MSPeaks>
          <p rt="10.406" x="147.1165" y="63169.96" v="512969" z="1" s="M+H" />
          <p rt="10.407" x="148.1201" y="8181.08" v="65035" z="1" s="M+H+1" />
        </MSPeaks>
      </Spectrum>
    </Compound>
    <Compound algo="FindByMolecularFeature">
      <Location m="220.1825" rt="10.407" y="55297" v="498038" />
      <Spectrum type="MFE" cpdAlgo="FindByMolecularFeature">
        <MSDetails p="+" />
        <Device type="TimeOfFlight" />
        <MSPeaks>
          <p rt="10.407" x="221.1898" y="55297.31" v="419451" z="1" s="M+H" />
          <p rt="10.406" x="222.1932" y="9797.71" v="78587" z="1" s="M+H+1" />
        </MSPeaks>
      </Spectrum>
    </Compound>
    <Compound algo="FindByMolecularFeature">
      <Location m="118.0781" rt="10.415" y="61272" v="647183" />
      <Spectrum type="MFE" cpdAlgo="FindByMolecularFeature">
        <MSDetails p="+" />
        <Device type="TimeOfFlight" />
        <MSPeaks>
          <p rt="10.414" x="119.0854" y="61272.27" v="572930" z="1" s="M+H" />
          <p rt="10.426" x="120.0886" y="7843.55" v="74253" z="1" s="M+H+1" />
        </MSPeaks>
      </Spectrum>
    </Compound>
    <Compound algo="FindByMolecularFeature">
      <Location m="252.1874" rt="10.426" y="59992" v="537428" />
      <Spectrum type="MFE" cpdAlgo="FindByMolecularFeature">
        <MSDetails p="+" />
        <Device type="TimeOfFlight" />
        <MSPeaks>
          <p rt="10.426" x="253.1947" y="59991.55" v="446911" z="1" s="M+H" />
          <p rt="10.428" x="254.1986" y="12069.05" v="90518" z="1" s="M+H+1" />
        </MSPeaks>
      </Spectrum>
    </Compound>
    <Compound algo="FindByMolecularFeature">
      <Location m="298.1933" rt="10.427" y="186807" v="1658144" />
      <Spectrum type="MFE" cpdAlgo="FindByMolecularFeature">
        <MSDetails p="+" />
        <Device type="TimeOfFlight" />
        <MSPeaks>
          <p rt="10.427" x="299.2006" y="186806.86" v="1359675" z="1" s="M+H" />
          <p rt="10.427" x="300.2039" y="40881.98" v="298469" z="1" s="M+H+1" />
        </MSPeaks>
      </Spectrum>
    </Compound>
    <Compound algo="FindByMolecularFeature">
      <Location m="270.1984" rt="10.428" y="139893" v="1293903" />
      <Spectrum type="MFE" cpdAlgo="FindByMolecularFeature">
        <MSDetails p="+" />
        <Device type="TimeOfFlight" />
        <MSPeaks>
          <p rt="10.427" x="271.2057" y="139892.50" v="1048275" z="1" s="M+H" />
          <p rt="10.427" x="272.2090" y="29520.23" v="223675" z="1" s="M+H+1" />
          <p rt="10.476" x="273.2167" y="7333.99" v="21952" z="1" s="M+H+2" />
        </MSPeaks>
      </Spectrum>
    </Compound>
    <Compound algo="FindByMolecularFeature">
      <Location m="375.2410" rt="10.428" y="126817" v="1227273" />
      <Spectrum type="MFE" cpdAlgo="FindByMolecularFeature">
        <MSDetails p="+" />
        <Device type="TimeOfFlight" />
        <MSPeaks>
          <p rt="10.428" x="376.2482" y="126817.03" v="941749" z="1" s="M+H" />
          <p rt="10.427" x="377.2513" y="31595.81" v="235926" z="1" s="M+H+1" />
          <p rt="10.426" x="378.2540" y="5118.13" v="38621" z="1" s="M+H+2" />
          <p rt="10.496" x="379.2501" y="1290.51" v="10977" z="1" s="M+H+3" />
        </MSPeaks>
      </Spectrum>
    </Compound>
    <Compound algo="FindByMolecularFeature">
      <Location m="316.2041" rt="10.429" y="284537" v="2660813" />
      <Spectrum type="MFE" cpdAlgo="FindByMolecularFeature">
        <MSDetails p="+" />
        <Device type="TimeOfFlight" />
        <MSPeaks>
          <p rt="10.429" x="317.2114" y="284537.34" v="2122642" z="1" s="M+H" />
          <p rt="10.429" x="318.2145" y="63264.00" v="472154" z="1" s="M+H+1" />
          <p rt="10.441" x="319.2205" y="9222.44" v="66017" z="1" s="M+H+2" />
        </MSPeaks>
      </Spectrum>
    </Compound>
    <Compound algo="FindByMolecularFeature">
      <Location m="334.2143" rt="10.431" y="59088" v="587053" />
      <Spectrum type="MFE" cpdAlgo="FindByMolecularFeature">
        <MSDetails p="+" />
        <Device type="TimeOfFlight" />
        <MSPeaks>
          <p rt="10.431" x="335.2216" y="59087.89" v="461758" z="1" s="M+H" />
          <p rt="10.429" x="336.2248" y="12781.13" v="102541" z="1" s="M+H+1" />
          <p rt="10.445" x="337.2240" y="1686.78" v="22754" z="1" s="M+H+2" />
        </MSPeaks>
      </Spectrum>
    </Compound>
    <Compound algo="FindByMolecularFeature">
      <Location m="302.1882" rt="10.605" y="62132" v="600155" />
      <Spectrum type="MFE" cpdAlgo="FindByMolecularFeature">
        <MSDetails p="+" />
        <Device type="TimeOfFlight" />
        <MSPeaks>
          <p rt="10.603" x="303.1955" y="62131.98" v="489400" z="1" s="M+H" />
          <p rt="10.611" x="304.1984" y="14177.82" v="110755" z="1" s="M+H+1" />
        </MSPeaks>
      </Spectrum>
    </Compound>
    <Compound algo="FindByMolecularFeature">
      <Location m="232.1463" rt="10.609" y="120285" v="1011879" />
      <Spectrum type="MFE" cpdAlgo="FindByMolecularFeature">
        <MSDetails p="+" />
        <Device type="TimeOfFlight" />
        <MSPeaks>
          <p rt="10.609" x="233.1536" y="120284.66" v="862973" z="1" s="M+H" />
          <p rt="10.606" x="234.1569" y="19818.76" v="148906" z="1" s="M+H+1" />
        </MSPeaks>
      </Spectrum>
    </Compound>
    <Compound algo="FindByMolecularFeature">
      <Location m="250.1574" rt="10.610" y="66430" v="597535" />
      <Spectrum type="MFE" cpdAlgo="FindByMolecularFeature">
        <MSDetails p="+" />
        <Device type="TimeOfFlight" />
        <MSPeaks>
          <p rt="10.610" x="251.1647" y="66429.65" v="497449" z="1" s="M+H" />
          <p rt="10.608" x="252.1675" y="13322.34" v="100085" z="1" s="M+H+1" />
        </MSPeaks>
      </Spectrum>
    </Compound>
    <Compound algo="FindByMolecularFeature">
      <Location m="330.1832" rt="10.611" y="61588" v="662640" />
      <Spectrum type="MFE" cpdAlgo="FindByMolecularFeature">
        <MSDetails p="+" />
        <Device type="TimeOfFlight" />
        <MSPeaks>
          <p rt="10.611" x="331.1905" y="61588.29" v="547958" z="1" s="M+H" />
          <p rt="10.608" x="332.1938" y="12701.59" v="114683" z="1" s="M+H+1" />
        </MSPeaks>
      </Spectrum>
    </Compound>
    <Compound algo="FindByMolecularFeature">
      <Location m="267.1831" rt="10.611" y="83429" v="724781" />
      <Spectrum type="MFE" cpdAlgo="FindByMolecularFeature">
        <MSDetails p="+" />
        <Device type="TimeOfFlight" />
        <MSPeaks>
          <p rt="10.611" x="268.1904" y="83428.61" v="612971" z="1" s="M+H" />
          <p rt="10.610" x="269.1924" y="17818.06" v="103017" z="1" s="M+H+1" />
          <p rt="10.624" x="270.1961" y="2785.40" v="8794" z="1" s="M+H+2" />
        </MSPeaks>
      </Spectrum>
    </Compound>
    <Compound algo="FindByMolecularFeature">
      <Location m="210.0791" rt="10.614" y="53748" v="509044" />
      <Spectrum type="MFE" cpdAlgo="FindByMolecularFeature">
        <MSDetails p="+" />
        <Device type="TimeOfFlight" />
        <MSPeaks>
          <p rt="10.614" x="211.0864" y="53748.32" v="445800" z="1" s="M+H" />
          <p rt="10.612" x="212.0904" y="7959.00" v="63244" z="1" s="M+H+1" />
        </MSPeaks>
      </Spectrum>
    </Compound>
    <Compound algo="FindByMolecularFeature">
      <Location m="158.1094" rt="10.616" y="57095" v="533333" />
      <Spectrum type="MFE" cpdAlgo="FindByMolecularFeature">
        <MSDetails p="+" />
        <Device type="TimeOfFlight" />
        <MSPeaks>
          <p rt="10.616" x="159.1167" y="57095.23" v="471987" z="1" s="M+H" />
          <p rt="10.615" x="160.1202" y="7937.22" v="61346" z="1" s="M+H+1" />
        </MSPeaks>
      </Spectrum>
    </Compound>
    <Compound algo="FindByMolecularFeature">
      <Location m="270.1231" rt="10.722" y="124197" v="1119701" />
      <Spectrum type="MFE" cpdAlgo="FindByMolecularFeature">
        <MSDetails p="+" />
        <Device type="TimeOfFlight" />
        <MSPeaks>
          <p rt="10.723" x="271.1304" y="124196.70" v="948111" z="1" s="M+H" />
          <p rt="10.722" x="272.1339" y="22547.06" v="171589" z="1" s="M+H+1" />
        </MSPeaks>
      </Spectrum>
    </Compound>
    <Compound algo="FindByMolecularFeature">
      <Location m="230.1310" rt="10.728" y="651513" v="5936879" />
      <Spectrum type="MFE" cpdAlgo="FindByMolecularFeature">
        <MSDetails p="+" />
        <Device type="TimeOfFlight" />
        <MSPeaks>
          <p rt="10.728" x="231.1383" y="651513.19" v="5116259" z="1" s="M+H" />
          <p rt="10.730" x="232.1414" y="103751.96" v="820620" z="1" s="M+H+1" />
        </MSPeaks>
      </Spectrum>
    </Compound>
    <Compound algo="FindByMolecularFeature">
      <Location m="248.1411" rt="10.728" y="160900" v="1531494" />
      <Spectrum type="MFE" cpdAlgo="FindByMolecularFeature">
        <MSDetails p="+" />
        <Device type="TimeOfFlight" />
        <MSPeaks>
          <p rt="10.728" x="249.1484" y="160899.95" v="1307022" z="1" s="M+H" />
          <p rt="10.727" x="250.1518" y="27668.98" v="224472" z="1" s="M+H+1" />
        </MSPeaks>
      </Spectrum>
    </Compound>
    <Compound algo="FindByMolecularFeature">
      <Location m="184.1251" rt="10.730" y="91016" v="853681" />
      <Spectrum type="MFE" cpdAlgo="FindByMolecularFeature">
        <MSDetails p="+" />
        <Device type="TimeOfFlight" />
        <MSPeaks>
          <p rt="10.730" x="185.1324" y="91016.13" v="744582" z="1" s="M+H" />
          <p rt="10.728" x="186.1357" y="13507.44" v="109098" z="1" s="M+H+1" />
        </MSPeaks>
      </Spectrum>
    </Compound>
    <Compound algo="FindByMolecularFeature">
      <Location m="144.0936" rt="10.733" y="57794" v="682342" />
      <Spectrum type="MFE" cpdAlgo="FindByMolecularFeature">
        <MSDetails p="+" />
        <Device type="TimeOfFlight" />
        <MSPeaks>
          <p rt="10.733" x="145.1009" y="57794.06" v="608425" z="1" s="M+H" />
          <p rt="10.739" x="146.1047" y="7808.22" v="73917" z="1" s="M+H+1" />
        </MSPeaks>
      </Spectrum>
    </Compound>
    <Compound algo="FindByMolecularFeature">
      <Location m="210.1254" rt="10.735" y="58541" v="722477" />
      <Spectrum type="MFE" cpdAlgo="FindByMolecularFeature">
        <MSDetails p="+" />
        <Device type="TimeOfFlight" />
        <MSPeaks>
          <p rt="10.757" x="211.1326" y="18570.54" v="146331" z="1" s="M+H" />
          <p rt="10.756" x="212.1364" y="2806.52" v="24327" z="1" s="M+H+1" />
          <p rt="10.728" x="213.1273" y="58541.17" v="471638" z="1" s="M+H+2" />
          <p rt="10.724" x="214.1305" y="10237.17" v="80181" z="1" s="M+H+3" />
        </MSPeaks>
      </Spectrum>
    </Compound>
    <Compound algo="FindByMolecularFeature">
      <Location m="234.0890" rt="10.791" y="137416" v="1221783" />
      <Spectrum type="MFE" cpdAlgo="FindByMolecularFeature">
        <MSDetails p="+" />
        <Device type="TimeOfFlight" />
        <MSPeaks>
          <p rt="10.790" x="235.0963" y="137416.02" v="1076379" z="1" s="M+H" />
          <p rt="10.792" x="236.0998" y="18574.22" v="145404" z="1" s="M+H+1" />
        </MSPeaks>
      </Spectrum>
    </Compound>
    <Compound algo="FindByMolecularFeature">
      <Location m="168.0937" rt="10.820" y="161300" v="1505553" />
      <Spectrum type="MFE" cpdAlgo="FindByMolecularFeature">
        <MSDetails p="+" />
        <Device type="TimeOfFlight" />
        <MSPeaks>
          <p rt="10.820" x="169.1009" y="161300.03" v="1302206" z="1" s="M+H" />
          <p rt="10.817" x="170.1046" y="24896.71" v="203348" z="1" s="M+H+1" />
        </MSPeaks>
      </Spectrum>
    </Compound>
    <Compound algo="FindByMolecularFeature">
      <Location m="186.1048" rt="10.821" y="3234970" v="28112862" />
      <Spectrum type="MFE" cpdAlgo="FindByMolecularFeature">
        <MSDetails p="+" />
        <Device type="TimeOfFlight" />
        <MSPeaks>
          <p rt="10.821" x="187.1121" y="3234969.75" v="24558256" z="1" sat="true" s="M+H" />
          <p rt="10.820" x="188.1152" y="412459.31" v="3155017" z="1" s="M+H+1" />
          <p rt="10.810" x="189.1200" y="38759.70" v="362604" z="1" s="M+H+2" />
          <p rt="10.773" x="190.1266" y="3430.53" v="36985" z="1" s="M+H+3" />
        </MSPeaks>
      </Spectrum>
    </Compound>
    <Compound algo="FindByMolecularFeature">
      <Location m="227.1885" rt="10.838" y="210247" v="4243567" />
      <Spectrum type="MFE" cpdAlgo="FindByMolecularFeature">
        <MSDetails p="+" />
        <Device type="TimeOfFlight" />
        <MSPeaks>
          <p rt="10.837" x="228.1958" y="210247.28" v="3616451" z="1" s="M+H" />
          <p rt="10.839" x="229.1989" y="31084.72" v="578335" z="1" s="M+H+1" />
          <p rt="10.842" x="230.2016" y="3143.18" v="48781" z="1" s="M+H+2" />
        </MSPeaks>
      </Spectrum>
    </Compound>
    <Compound algo="FindByMolecularFeature">
      <Location m="234.1619" rt="10.840" y="135225" v="1465395" />
      <Spectrum type="MFE" cpdAlgo="FindByMolecularFeature">
        <MSDetails p="+" />
        <Device type="TimeOfFlight" />
        <MSPeaks>
          <p rt="10.841" x="235.1692" y="135225.38" v="1241816" z="1" s="M+H" />
          <p rt="10.838" x="236.1724" y="21985.21" v="203133" z="1" s="M+H+1" />
          <p rt="10.816" x="237.1823" y="2804.16" v="20446" z="1" s="M+H+2" />
        </MSPeaks>
      </Spectrum>
    </Compound>
    <Compound algo="FindByMolecularFeature">
      <Location m="158.1092" rt="10.880" y="56862" v="509434" />
      <Spectrum type="MFE" cpdAlgo="FindByMolecularFeature">
        <MSDetails p="+" />
        <Device type="TimeOfFlight" />
        <MSPeaks>
          <p rt="10.881" x="159.1165" y="56861.62" v="440017" z="1" s="M+H" />
          <p rt="10.874" x="160.1200" y="8836.26" v="69417" z="1" s="M+H+1" />
        </MSPeaks>
      </Spectrum>
    </Compound>
    <Compound algo="FindByMolecularFeature">
      <Location m="250.1577" rt="10.883" y="135514" v="943536" />
      <Spectrum type="MFE" cpdAlgo="FindByMolecularFeature">
        <MSDetails p="+" />
        <Device type="TimeOfFlight" />
        <MSPeaks>
          <p rt="10.883" x="251.1649" y="135514.17" v="800268" z="1" s="M+H" />
          <p rt="10.884" x="252.1678" y="22399.35" v="134153" z="1" s="M+H+1" />
          <p rt="10.886" x="253.1738" y="4066.06" v="9116" z="1" s="M+H+2" />
        </MSPeaks>
      </Spectrum>
    </Compound>
    <Compound algo="FindByMolecularFeature">
      <Location m="232.1464" rt="10.887" y="297977" v="2428406" />
      <Spectrum type="MFE" cpdAlgo="FindByMolecularFeature">
        <MSDetails p="+" />
        <Device type="TimeOfFlight" />
        <MSPeaks>
          <p rt="10.887" x="233.1537" y="297977.00" v="2084342" z="1" s="M+H" />
          <p rt="10.885" x="234.1570" y="49048.69" v="344064" z="1" s="M+H+1" />
        </MSPeaks>
      </Spectrum>
    </Compound>
    <Compound algo="FindByMolecularFeature">
      <Location m="272.1387" rt="10.888" y="64100" v="486839" />
      <Spectrum type="MFE" cpdAlgo="FindByMolecularFeature">
        <MSDetails p="+" />
        <Device type="TimeOfFlight" />
        <MSPeaks>
          <p rt="10.888" x="273.1460" y="64099.91" v="417154" z="1" s="M+H" />
          <p rt="10.887" x="274.1494" y="10625.16" v="69685" z="1" s="M+H+1" />
        </MSPeaks>
      </Spectrum>
    </Compound>
    <Compound algo="FindByMolecularFeature">
      <Location m="260.1776" rt="10.943" y="66666" v="637622" />
      <Spectrum type="MFE" cpdAlgo="FindByMolecularFeature">
        <MSDetails p="+" />
        <Device type="TimeOfFlight" />
        <MSPeaks>
          <p rt="10.942" x="261.1848" y="66665.91" v="514975" z="1" s="M+H" />
          <p rt="10.943" x="262.1882" y="14306.19" v="109673" z="1" s="M+H+1" />
          <p rt="10.962" x="263.1833" y="3103.69" v="12974" z="1" s="M+H+2" />
        </MSPeaks>
      </Spectrum>
    </Compound>
    <Compound algo="FindByMolecularFeature">
      <Location m="349.2259" rt="10.981" y="513349" v="5024061" />
      <Spectrum type="MFE" cpdAlgo="FindByMolecularFeature">
        <MSDetails p="+" />
        <Device type="TimeOfFlight" />
        <MSPeaks>
          <p rt="10.980" x="350.2332" y="513348.78" v="3974790" z="1" s="M+H" />
          <p rt="10.981" x="351.2358" y="117253.42" v="915766" z="1" s="M+H+1" />
          <p rt="10.983" x="352.2388" y="16450.56" v="128979" z="1" s="M+H+2" />
          <p rt="10.998" x="353.2371" y="599.29" v="4527" z="1" s="M+H+3" />
        </MSPeaks>
      </Spectrum>
    </Compound>
    <Compound algo="FindByMolecularFeature">
      <Location m="268.1829" rt="10.981" y="230872" v="2270187" />
      <Spectrum type="MFE" cpdAlgo="FindByMolecularFeature">
        <MSDetails p="+" />
        <Device type="TimeOfFlight" />
        <MSPeaks>
          <p rt="10.981" x="269.1902" y="230872.16" v="1848649" z="1" s="M+H" />
          <p rt="10.979" x="270.1934" y="45287.53" v="354085" z="1" s="M+H+1" />
          <p rt="10.993" x="271.2013" y="8988.48" v="67453" z="1" s="M+H+2" />
        </MSPeaks>
      </Spectrum>
    </Compound>
    <Compound algo="FindByMolecularFeature">
      <Location m="160.0888" rt="10.982" y="55298" v="491796" />
      <Spectrum type="MFE" cpdAlgo="FindByMolecularFeature">
        <MSDetails p="+" />
        <Device type="TimeOfFlight" />
        <MSPeaks>
          <p rt="10.981" x="161.0961" y="55298.39" v="429819" z="1" s="M+H" />
          <p rt="10.985" x="162.0995" y="7545.37" v="61977" z="1" s="M+H+1" />
        </MSPeaks>
      </Spectrum>
    </Compound>
    <Compound algo="FindByMolecularFeature">
      <Location m="354.1807" rt="10.982" y="119198" v="1229202" />
      <Spectrum type="MFE" cpdAlgo="FindByMolecularFeature">
        <MSDetails p="+" />
        <Device type="TimeOfFlight" />
        <MSPeaks>
          <p rt="10.982" x="355.1879" y="119198.27" v="974059" z="1" s="M+H" />
          <p rt="10.980" x="356.1912" y="26627.82" v="217036" z="1" s="M+H+1" />
          <p rt="10.983" x="357.1975" y="3737.08" v="29595" z="1" s="M+H+2" />
          <p rt="10.982" x="358.2075" y="1075.02" v="8513" z="1" s="M+H+3" />
        </MSPeaks>
      </Spectrum>
    </Compound>
    <Compound algo="FindByMolecularFeature">
      <Location m="286.1933" rt="10.983" y="98159" v="1002169" />
      <Spectrum type="MFE" cpdAlgo="FindByMolecularFeature">
        <MSDetails p="+" />
        <Device type="TimeOfFlight" />
        <MSPeaks>
          <p rt="10.982" x="287.2006" y="98158.75" v="807763" z="1" s="M+H" />
          <p rt="10.981" x="288.2040" y="21449.79" v="168220" z="1" s="M+H+1" />
          <p rt="11.010" x="289.2089" y="4410.76" v="26187" z="1" s="M+H+2" />
        </MSPeaks>
      </Spectrum>
    </Compound>
    <Compound algo="FindByMolecularFeature">
      <Location m="314.1887" rt="10.984" y="595562" v="6218709" />
      <Spectrum type="MFE" cpdAlgo="FindByMolecularFeature">
        <MSDetails p="+" />
        <Device type="TimeOfFlight" />
        <MSPeaks>
          <p rt="10.985" x="315.1959" y="595562.13" v="5021009" z="1" s="M+H" />
          <p rt="10.983" x="316.1989" y="134639.25" v="1112863" z="1" s="M+H+1" />
          <p rt="10.976" x="317.2059" y="13042.33" v="84837" z="1" s="M+H+2" />
        </MSPeaks>
      </Spectrum>
    </Compound>
    <Compound algo="FindByMolecularFeature">
      <Location m="332.1986" rt="10.989" y="70199" v="770318" />
      <Spectrum type="MFE" cpdAlgo="FindByMolecularFeature">
        <MSDetails p="+" />
        <Device type="TimeOfFlight" />
        <MSPeaks>
          <p rt="10.989" x="333.2059" y="70199.30" v="632199" z="1" s="M+H" />
          <p rt="10.991" x="334.2093" y="15011.87" v="138120" z="1" s="M+H+1" />
        </MSPeaks>
      </Spectrum>
    </Compound>
    <Compound algo="FindByMolecularFeature">
      <Location m="278.0862" rt="11.044" y="284591" v="3040621" />
      <Spectrum type="MFE" cpdAlgo="FindByMolecularFeature">
        <MSDetails p="+" />
        <Device type="TimeOfFlight" />
        <MSPeaks>
          <p rt="11.044" x="279.0935" y="284590.97" v="2510656" z="1" s="M+H" />
          <p rt="11.044" x="280.0964" y="55864.49" v="481496" z="1" s="M+H+1" />
          <p rt="11.047" x="281.0997" y="6024.32" v="47258" z="1" s="M+H+2" />
          <p rt="11.058" x="282.1041" y="158.46" v="1211" z="1" s="M+H+3" />
        </MSPeaks>
      </Spectrum>
    </Compound>
    <Compound algo="FindByMolecularFeature">
      <Location m="224.1887" rt="11.267" y="149761" v="1739922" />
      <Spectrum type="MFE" cpdAlgo="FindByMolecularFeature">
        <MSDetails p="+" />
        <Device type="TimeOfFlight" />
        <MSPeaks>
          <p rt="11.267" x="225.1960" y="149760.94" v="1487349" z="1" s="M+H" />
          <p rt="11.266" x="226.1993" y="23042.66" v="231630" z="1" s="M+H+1" />
          <p rt="11.270" x="227.2009" y="2565.57" v="20943" z="1" s="M+H+2" />
        </MSPeaks>
      </Spectrum>
    </Compound>
    <Compound algo="FindByMolecularFeature">
      <Location m="349.2253" rt="11.341" y="59149" v="583961" />
      <Spectrum type="MFE" cpdAlgo="FindByMolecularFeature">
        <MSDetails p="+" />
        <Device type="TimeOfFlight" />
        <MSPeaks>
          <p rt="11.341" x="350.2325" y="59148.88" v="468137" z="1" s="M+H" />
          <p rt="11.338" x="351.2299" y="15693.83" v="102914" z="1" s="M+H+1" />
          <p rt="11.356" x="352.2321" y="2758.52" v="12910" z="1" s="M+H+2" />
        </MSPeaks>
      </Spectrum>
    </Compound>
    <Compound algo="FindByMolecularFeature">
      <Location m="232.1099" rt="11.370" y="115697" v="1025235" />
      <Spectrum type="MFE" cpdAlgo="FindByMolecularFeature">
        <MSDetails p="+" />
        <Device type="TimeOfFlight" />
        <MSPeaks>
          <p rt="11.370" x="233.1172" y="115697.41" v="863102" z="1" s="M+H" />
          <p rt="11.372" x="234.1206" y="17768.00" v="133351" z="1" s="M+H+1" />
          <p rt="11.372" x="235.1277" y="3242.64" v="28782" z="1" s="M+H+2" />
        </MSPeaks>
      </Spectrum>
    </Compound>
    <Compound algo="FindByMolecularFeature">
      <Location m="342.2882" rt="11.408" y="60326" v="508413" />
      <Spectrum type="MFE" cpdAlgo="FindByMolecularFeature">
        <MSDetails p="+" />
        <Device type="TimeOfFlight" />
        <MSPeaks>
          <p rt="11.409" x="343.2954" y="60325.85" v="396808" z="1" s="M+H" />
          <p rt="11.406" x="344.2986" y="14987.76" v="101307" z="1" s="M+H+1" />
          <p rt="11.413" x="345.3002" y="1956.90" v="10299" z="1" s="M+H+2" />
        </MSPeaks>
      </Spectrum>
    </Compound>
    <Compound algo="FindByMolecularFeature">
      <Location m="216.0787" rt="11.514" y="360743" v="3423815" />
      <Spectrum type="MFE" cpdAlgo="FindByMolecularFeature">
        <MSDetails p="+" />
        <Device type="TimeOfFlight" />
        <MSPeaks>
          <p rt="11.514" x="217.0860" y="360742.84" v="2922814" z="1" s="M+H" />
          <p rt="11.514" x="218.0891" y="55161.98" v="446936" z="1" s="M+H+1" />
          <p rt="11.508" x="219.0944" y="6324.23" v="50338" z="1" s="M+H+2" />
          <p rt="11.508" x="220.1003" y="488.38" v="3727" z="1" s="M+H+3" />
        </MSPeaks>
      </Spectrum>
    </Compound>
    <Compound algo="FindByMolecularFeature">
      <Location m="375.2048" rt="11.543" y="67886" v="597669" />
      <Spectrum type="MFE" cpdAlgo="FindByMolecularFeature">
        <MSDetails p="+" />
        <Device type="TimeOfFlight" />
        <MSPeaks>
          <p rt="11.543" x="376.2121" y="67885.63" v="470053" z="1" s="M+H" />
          <p rt="11.545" x="377.2165" y="15456.32" v="106010" z="1" s="M+H+1" />
          <p rt="11.544" x="378.2214" y="3195.80" v="21606" z="1" s="M+H+2" />
        </MSPeaks>
      </Spectrum>
    </Compound>
    <Compound algo="FindByMolecularFeature">
      <Location m="344.0897" rt="11.557" y="125341" v="1129326" />
      <Spectrum type="MFE" cpdAlgo="FindByMolecularFeature">
        <MSDetails p="+" />
        <Device type="TimeOfFlight" />
        <MSPeaks>
          <p rt="11.558" x="345.0969" y="125340.91" v="924013" z="1" s="M+H" />
          <p rt="11.555" x="346.1000" y="23342.96" v="173390" z="1" s="M+H+1" />
          <p rt="11.560" x="347.1029" y="3838.03" v="31923" z="1" s="M+H+2" />
        </MSPeaks>
      </Spectrum>
    </Compound>
    <Compound algo="FindByMolecularFeature">
      <Location m="204.1151" rt="11.646" y="71021" v="625946" />
      <Spectrum type="MFE" cpdAlgo="FindByMolecularFeature">
        <MSDetails p="+" />
        <Device type="TimeOfFlight" />
        <MSPeaks>
          <p rt="11.645" x="205.1223" y="71020.98" v="547408" z="1" s="M+H" />
          <p rt="11.648" x="206.1256" y="10178.09" v="78538" z="1" s="M+H+1" />
        </MSPeaks>
      </Spectrum>
    </Compound>
    <Compound algo="FindByMolecularFeature">
      <Location m="374.1000" rt="11.883" y="52438" v="554998" />
      <Spectrum type="MFE" cpdAlgo="FindByMolecularFeature">
        <MSDetails p="+" />
        <Device type="TimeOfFlight" />
        <MSPeaks>
          <p rt="11.883" x="375.1073" y="52437.98" v="455057" z="1" s="M+H" />
          <p rt="11.881" x="376.1107" y="10315.08" v="85020" z="1" s="M+H+1" />
          <p rt="11.888" x="377.1140" y="2065.90" v="14921" z="1" s="M+H+2" />
        </MSPeaks>
      </Spectrum>
    </Compound>
    <Compound algo="FindByMolecularFeature">
      <Location m="344.0899" rt="11.935" y="360532" v="3494444" />
      <Spectrum type="MFE" cpdAlgo="FindByMolecularFeature">
        <MSDetails p="+" />
        <Device type="TimeOfFlight" />
        <MSPeaks>
          <p rt="11.935" x="345.0972" y="360532.19" v="2892523" z="1" s="M+H" />
          <p rt="11.936" x="346.1001" y="63968.63" v="510892" z="1" s="M+H+1" />
          <p rt="11.934" x="347.1024" y="10417.98" v="81791" z="1" s="M+H+2" />
          <p rt="11.936" x="348.1043" y="1195.35" v="9238" z="1" s="M+H+3" />
        </MSPeaks>
      </Spectrum>
    </Compound>
    <Compound algo="FindByMolecularFeature">
      <Location m="148.0158" rt="11.984" y="106737" v="830931" />
      <Spectrum type="MFE" cpdAlgo="FindByMolecularFeature">
        <MSDetails p="+" />
        <Device type="TimeOfFlight" />
        <MSPeaks>
          <p rt="11.984" x="149.0231" y="106737.39" v="767046" z="1" s="M+H" />
          <p rt="11.988" x="150.0265" y="9120.49" v="63885" z="1" s="M+H+1" />
        </MSPeaks>
      </Spectrum>
    </Compound>
    <Compound algo="FindByMolecularFeature">
      <Location m="407.2308" rt="12.176" y="58589" v="445303" />
      <Spectrum type="MFE" cpdAlgo="FindByMolecularFeature">
        <MSDetails p="+" />
        <Device type="TimeOfFlight" />
        <MSPeaks>
          <p rt="12.176" x="408.2381" y="58589.10" v="331674" z="1" s="M+H" />
          <p rt="12.176" x="409.2419" y="15840.78" v="90237" z="1" s="M+H+1" />
          <p rt="12.169" x="410.2487" y="4046.30" v="23392" z="1" s="M+H+2" />
        </MSPeaks>
      </Spectrum>
    </Compound>
    <Compound algo="FindByMolecularFeature">
      <Location m="315.2773" rt="12.224" y="58062" v="388373" />
      <Spectrum type="MFE" cpdAlgo="FindByMolecularFeature">
        <MSDetails p="+" />
        <Device type="TimeOfFlight" />
        <MSPeaks>
          <p rt="12.223" x="316.2846" y="58062.17" v="312875" z="1" s="M+H" />
          <p rt="12.225" x="317.2877" y="11752.93" v="64805" z="1" s="M+H+1" />
          <p rt="12.223" x="318.2898" y="2059.12" v="10694" z="1" s="M+H+2" />
        </MSPeaks>
      </Spectrum>
    </Compound>
    <Compound algo="FindByMolecularFeature">
      <Location m="407.2309" rt="12.335" y="106293" v="1134412" />
      <Spectrum type="MFE" cpdAlgo="FindByMolecularFeature">
        <MSDetails p="+" />
        <Device type="TimeOfFlight" />
        <MSPeaks>
          <p rt="12.336" x="408.2382" y="106292.88" v="866256" z="1" s="M+H" />
          <p rt="12.334" x="409.2417" y="26322.95" v="213783" z="1" s="M+H+1" />
          <p rt="12.329" x="410.2457" y="5060.64" v="41249" z="1" s="M+H+2" />
          <p rt="12.346" x="411.2452" y="1716.68" v="13125" z="1" s="M+H+3" />
        </MSPeaks>
      </Spectrum>
    </Compound>
    <Compound algo="FindByMolecularFeature">
      <Location m="288.1723" rt="12.338" y="58335" v="471000" />
      <Spectrum type="MFE" cpdAlgo="FindByMolecularFeature">
        <MSDetails p="+" />
        <Device type="TimeOfFlight" />
        <MSPeaks>
          <p rt="12.338" x="289.1796" y="58334.70" v="393117" z="1" s="M+H" />
          <p rt="12.339" x="290.1831" y="11432.50" v="77883" z="1" s="M+H+1" />
        </MSPeaks>
      </Spectrum>
    </Compound>
    <Compound algo="FindByMolecularFeature">
      <Location m="411.2025" rt="12.487" y="167879" v="2458455" />
      <Spectrum type="MFE" cpdAlgo="FindByMolecularFeature">
        <MSDetails p="+" />
        <Device type="TimeOfFlight" />
        <MSPeaks>
          <p rt="12.487" x="412.2098" y="167878.64" v="1508440" z="1" s="M+H" />
          <p rt="12.487" x="413.2129" y="35410.27" v="314671" z="1" s="M+H+1" />
          <p rt="12.486" x="414.2076" y="56196.18" v="509110" z="1" s="M+H+2" />
          <p rt="12.483" x="415.2120" y="11996.03" v="105940" z="1" s="M+H+3" />
          <p rt="12.477" x="416.2141" y="2327.19" v="20294" z="1" s="M+H+4" />
        </MSPeaks>
      </Spectrum>
    </Compound>
    <Compound algo="FindByMolecularFeature">
      <Location m="136.1251" rt="12.494" y="166008" v="1519495" />
      <Spectrum type="MFE" cpdAlgo="FindByMolecularFeature">
        <MSDetails p="+" />
        <Device type="TimeOfFlight" />
        <MSPeaks>
          <p rt="12.494" x="137.1324" y="166007.64" v="1324227" z="1" s="M+H" />
          <p rt="12.496" x="138.1355" y="18757.97" v="149006" z="1" s="M+H+1" />
          <p rt="12.506" x="139.1383" y="1382.89" v="9066" z="1" s="M+H+2" />
          <p rt="12.497" x="273.2577" y="2637.83" v="15392" z="1" s="2M+H" />
          <p rt="12.483" x="274.2595" y="917.85" v="3206" z="1" s="2M+H+1" />
        </MSPeaks>
      </Spectrum>
    </Compound>
    <Compound algo="FindByMolecularFeature">
      <Location m="292.2037" rt="12.532" y="109633" v="1288539" />
      <Spectrum type="MFE" cpdAlgo="FindByMolecularFeature">
        <MSDetails p="+" />
        <Device type="TimeOfFlight" />
        <MSPeaks>
          <p rt="12.532" x="293.2110" y="109633.36" v="1060586" z="1" s="M+H" />
          <p rt="12.533" x="294.2145" y="22309.14" v="227953" z="1" s="M+H+1" />
        </MSPeaks>
      </Spectrum>
    </Compound>
    <Compound algo="FindByMolecularFeature">
      <Location m="300.2091" rt="12.542" y="270301" v="3329633" />
      <Spectrum type="MFE" cpdAlgo="FindByMolecularFeature">
        <MSDetails p="+" />
        <Device type="TimeOfFlight" />
        <MSPeaks>
          <p rt="12.541" x="301.2164" y="270300.63" v="2673932" z="1" s="M+H" />
          <p rt="12.543" x="302.2194" y="57166.17" v="546028" z="1" s="M+H+1" />
          <p rt="12.550" x="303.2271" y="12196.65" v="100214" z="1" s="M+H+2" />
          <p rt="12.563" x="304.2317" y="1178.91" v="9460" z="1" s="M+H+3" />
        </MSPeaks>
      </Spectrum>
    </Compound>
    <Compound algo="FindByMolecularFeature">
      <Location m="310.2143" rt="12.616" y="53338" v="727921" />
      <Spectrum type="MFE" cpdAlgo="FindByMolecularFeature">
        <MSDetails p="+" />
        <Device type="TimeOfFlight" />
        <MSPeaks>
          <p rt="12.616" x="311.2216" y="53338.25" v="610586" z="1" s="M+H" />
          <p rt="12.620" x="312.2249" y="10255.23" v="117335" z="1" s="M+H+1" />
        </MSPeaks>
      </Spectrum>
    </Compound>
    <Compound algo="FindByMolecularFeature">
      <Location m="298.1933" rt="12.746" y="253740" v="2704160" />
      <Spectrum type="MFE" cpdAlgo="FindByMolecularFeature">
        <MSDetails p="+" />
        <Device type="TimeOfFlight" />
        <MSPeaks>
          <p rt="12.747" x="299.2006" y="253740.34" v="2228933" z="1" s="M+H" />
          <p rt="12.745" x="300.2039" y="53462.22" v="475227" z="1" s="M+H+1" />
        </MSPeaks>
      </Spectrum>
    </Compound>
    <Compound algo="FindByMolecularFeature">
      <Location m="292.2037" rt="12.790" y="81031" v="822704" />
      <Spectrum type="MFE" cpdAlgo="FindByMolecularFeature">
        <MSDetails p="+" />
        <Device type="TimeOfFlight" />
        <MSPeaks>
          <p rt="12.790" x="293.2110" y="81030.88" v="682158" z="1" s="M+H" />
          <p rt="12.792" x="294.2145" y="16538.08" v="140546" z="1" s="M+H+1" />
        </MSPeaks>
      </Spectrum>
    </Compound>
    <Compound algo="FindByMolecularFeature">
      <Location m="276.2090" rt="12.853" y="262118" v="2491864" />
      <Spectrum type="MFE" cpdAlgo="FindByMolecularFeature">
        <MSDetails p="+" />
        <Device type="TimeOfFlight" />
        <MSPeaks>
          <p rt="12.853" x="277.2163" y="262117.50" v="2044340" z="1" s="M+H" />
          <p rt="12.853" x="278.2196" y="54801.98" v="447523" z="1" s="M+H+1" />
        </MSPeaks>
      </Spectrum>
    </Compound>
    <Compound algo="FindByMolecularFeature">
      <Location m="258.1982" rt="12.853" y="71483" v="594755" />
      <Spectrum type="MFE" cpdAlgo="FindByMolecularFeature">
        <MSDetails p="+" />
        <Device type="TimeOfFlight" />
        <MSPeaks>
          <p rt="12.853" x="259.2054" y="71483.16" v="492294" z="1" s="M+H" />
          <p rt="12.854" x="260.2088" y="14749.56" v="102461" z="1" s="M+H+1" />
        </MSPeaks>
      </Spectrum>
    </Compound>
    <Compound algo="FindByMolecularFeature">
      <Location m="317.2931" rt="12.863" y="71746" v="513420" />
      <Spectrum type="MFE" cpdAlgo="FindByMolecularFeature">
        <MSDetails p="+" />
        <Device type="TimeOfFlight" />
        <MSPeaks>
          <p rt="12.863" x="318.3003" y="71746.41" v="419325" z="1" s="M+H" />
          <p rt="12.865" x="319.3032" y="14568.55" v="84665" z="1" s="M+H+1" />
          <p rt="12.875" x="320.3063" y="1864.45" v="9430" z="1" s="M+H+2" />
        </MSPeaks>
      </Spectrum>
    </Compound>
    <Compound algo="FindByMolecularFeature">
      <Location m="316.2038" rt="12.868" y="73505" v="1007925" />
      <Spectrum type="MFE" cpdAlgo="FindByMolecularFeature">
        <MSDetails p="+" />
        <Device type="TimeOfFlight" />
        <MSPeaks>
          <p rt="12.867" x="317.2111" y="73505.41" v="813525" z="1" s="M+H" />
          <p rt="12.870" x="318.2144" y="16875.78" v="194400" z="1" s="M+H+1" />
        </MSPeaks>
      </Spectrum>
    </Compound>
    <Compound algo="FindByMolecularFeature">
      <Location m="300.2094" rt="12.923" y="1452931" v="13824059" />
      <Spectrum type="MFE" cpdAlgo="FindByMolecularFeature">
        <MSDetails p="+" />
        <Device type="TimeOfFlight" />
        <MSPeaks>
          <p rt="12.923" x="301.2167" y="1452930.75" v="11130347" z="1" s="M+H" />
          <p rt="12.923" x="302.2197" y="302111.03" v="2319607" z="1" s="M+H+1" />
          <p rt="12.921" x="303.2243" y="41550.80" v="331712" z="1" s="M+H+2" />
          <p rt="12.926" x="304.2298" y="3447.57" v="26605" z="1" s="M+H+3" />
          <p rt="12.916" x="601.4258" y="1554.24" v="7894" z="1" s="2M+H" />
        </MSPeaks>
      </Spectrum>
    </Compound>
    <Compound algo="FindByMolecularFeature">
      <Location m="254.2033" rt="12.924" y="199882" v="1779748" />
      <Spectrum type="MFE" cpdAlgo="FindByMolecularFeature">
        <MSDetails p="+" />
        <Device type="TimeOfFlight" />
        <MSPeaks>
          <p rt="12.924" x="255.2106" y="199882.31" v="1473980" z="1" s="M+H" />
          <p rt="12.922" x="256.2142" y="41776.06" v="305768" z="1" s="M+H+1" />
        </MSPeaks>
      </Spectrum>
    </Compound>
    <Compound algo="FindByMolecularFeature">
      <Location m="160.0888" rt="12.949" y="150321" v="1366311" />
      <Spectrum type="MFE" cpdAlgo="FindByMolecularFeature">
        <MSDetails p="+" />
        <Device type="TimeOfFlight" />
        <MSPeaks>
          <p rt="12.949" x="161.0961" y="150320.83" v="1219638" z="1" s="M+H" />
          <p rt="12.946" x="162.0990" y="18266.57" v="146674" z="1" s="M+H+1" />
        </MSPeaks>
      </Spectrum>
    </Compound>
    <Compound algo="FindByMolecularFeature">
      <Location m="202.0998" rt="12.949" y="4589340" v="42267536" />
      <Spectrum type="MFE" cpdAlgo="FindByMolecularFeature">
        <MSDetails p="+" />
        <Device type="TimeOfFlight" />
        <MSPeaks>
          <p rt="12.949" x="203.1071" y="4589339.50" v="36808836" z="1" sat="true" s="M+H" />
          <p rt="12.948" x="204.1103" y="625777.81" v="4978214" z="1" s="M+H+1" />
          <p rt="12.951" x="205.1132" y="55332.70" v="444902" z="1" s="M+H+2" />
          <p rt="12.947" x="206.1164" y="4581.05" v="35587" z="1" s="M+H+3" />
        </MSPeaks>
      </Spectrum>
    </Compound>
    <Compound algo="FindByMolecularFeature">
      <Location m="330.1831" rt="12.953" y="52110" v="502157" />
      <Spectrum type="MFE" cpdAlgo="FindByMolecularFeature">
        <MSDetails p="+" />
        <Device type="TimeOfFlight" />
        <MSPeaks>
          <p rt="12.953" x="331.1904" y="52109.98" v="409231" z="1" s="M+H" />
          <p rt="12.953" x="332.1938" y="11681.23" v="92926" z="1" s="M+H+1" />
        </MSPeaks>
      </Spectrum>
    </Compound>
    <Compound algo="FindByMolecularFeature">
      <Location m="186.0680" rt="12.956" y="85149" v="830898" />
      <Spectrum type="MFE" cpdAlgo="FindByMolecularFeature">
        <MSDetails p="+" />
        <Device type="TimeOfFlight" />
        <MSPeaks>
          <p rt="12.955" x="187.0753" y="85148.80" v="719655" z="1" s="M+H" />
          <p rt="12.957" x="188.0791" y="11223.08" v="93687" z="1" s="M+H+1" />
          <p rt="12.990" x="189.0890" y="2541.94" v="17556" z="1" s="M+H+2" />
        </MSPeaks>
      </Spectrum>
    </Compound>
    <Compound algo="FindByMolecularFeature">
      <Location m="404.2563" rt="13.033" y="63373" v="615370" />
      <Spectrum type="MFE" cpdAlgo="FindByMolecularFeature">
        <MSDetails p="+" />
        <Device type="TimeOfFlight" />
        <MSPeaks>
          <p rt="13.033" x="405.2636" y="63372.93" v="473408" z="1" s="M+H" />
          <p rt="13.034" x="406.2669" y="16029.36" v="122385" z="1" s="M+H+1" />
          <p rt="13.046" x="407.2687" y="2698.11" v="19577" z="1" s="M+H+2" />
        </MSPeaks>
      </Spectrum>
    </Compound>
    <Compound algo="FindByMolecularFeature">
      <Location m="298.1933" rt="13.074" y="148804" v="1821594" />
      <Spectrum type="MFE" cpdAlgo="FindByMolecularFeature">
        <MSDetails p="+" />
        <Device type="TimeOfFlight" />
        <MSPeaks>
          <p rt="13.074" x="299.2006" y="148804.41" v="1538202" z="1" s="M+H" />
          <p rt="13.075" x="300.2039" y="31851.34" v="283392" z="1" s="M+H+1" />
        </MSPeaks>
      </Spectrum>
    </Compound>
    <Compound algo="FindByMolecularFeature">
      <Location m="329.2565" rt="13.080" y="52171" v="538264" />
      <Spectrum type="MFE" cpdAlgo="FindByMolecularFeature">
        <MSDetails p="+" />
        <Device type="TimeOfFlight" />
        <MSPeaks>
          <p rt="13.079" x="330.2637" y="52171.20" v="427668" z="1" s="M+H" />
          <p rt="13.084" x="331.2670" y="11258.57" v="95429" z="1" s="M+H+1" />
          <p rt="13.075" x="332.2694" y="1982.77" v="15166" z="1" s="M+H+2" />
        </MSPeaks>
      </Spectrum>
    </Compound>
    <Compound algo="FindByMolecularFeature">
      <Location m="252.1877" rt="13.100" y="179626" v="1906529" />
      <Spectrum type="MFE" cpdAlgo="FindByMolecularFeature">
        <MSDetails p="+" />
        <Device type="TimeOfFlight" />
        <MSPeaks>
          <p rt="13.099" x="253.1949" y="179626.16" v="1609292" z="1" s="M+H" />
          <p rt="13.102" x="254.1985" y="35225.02" v="297237" z="1" s="M+H+1" />
        </MSPeaks>
      </Spectrum>
    </Compound>
    <Compound algo="FindByMolecularFeature">
      <Location m="418.2721" rt="13.209" y="50548" v="709043" />
      <Spectrum type="MFE" cpdAlgo="FindByMolecularFeature">
        <MSDetails p="+" />
        <Device type="TimeOfFlight" />
        <MSPeaks>
          <p rt="13.210" x="419.2793" y="50547.74" v="550685" z="1" s="M+H" />
          <p rt="13.207" x="420.2835" y="15355.13" v="158358" z="1" s="M+H+1" />
        </MSPeaks>
      </Spectrum>
    </Compound>
    <Compound algo="FindByMolecularFeature">
      <Location m="731.3809" rt="13.301" y="74813" v="762312" />
      <Spectrum type="MFE" cpdAlgo="FindByMolecularFeature">
        <MSDetails p="+" />
        <Device type="TimeOfFlight" />
        <MSPeaks>
          <p rt="13.301" x="732.3881" y="74813.37" v="555731" z="1" s="M+H" />
          <p rt="13.301" x="733.3915" y="20934.39" v="157360" z="1" s="M+H+1" />
          <p rt="13.299" x="734.3955" y="5316.40" v="39228" z="1" s="M+H+2" />
          <p rt="13.311" x="735.3966" y="1372.22" v="9994" z="1" s="M+H+3" />
        </MSPeaks>
      </Spectrum>
    </Compound>
    <Compound algo="FindByMolecularFeature">
      <Location m="282.1983" rt="13.302" y="92067" v="914601" />
      <Spectrum type="MFE" cpdAlgo="FindByMolecularFeature">
        <MSDetails p="+" />
        <Device type="TimeOfFlight" />
        <MSPeaks>
          <p rt="13.303" x="283.2056" y="92067.37" v="744228" z="1" s="M+H" />
          <p rt="13.298" x="284.2089" y="21057.79" v="170373" z="1" s="M+H+1" />
        </MSPeaks>
      </Spectrum>
    </Compound>
    <Compound algo="FindByMolecularFeature">
      <Location m="254.2038" rt="13.303" y="738046" v="7230019" />
      <Spectrum type="MFE" cpdAlgo="FindByMolecularFeature">
        <MSDetails p="+" />
        <Device type="TimeOfFlight" />
        <MSPeaks>
          <p rt="13.303" x="255.2111" y="738045.63" v="5779134" z="1" s="M+H" />
          <p rt="13.303" x="256.2147" y="151738.73" v="1190894" z="1" s="M+H+1" />
          <p rt="13.306" x="257.2214" y="15658.00" v="237738" z="1" s="M+H+2" />
          <p rt="13.280" x="258.2243" y="2472.53" v="22254" z="1" s="M+H+3" />
        </MSPeaks>
      </Spectrum>
    </Compound>
    <Compound algo="FindByMolecularFeature">
      <Location m="454.1924" rt="13.303" y="67496" v="1395651" />
      <Spectrum type="MFE" cpdAlgo="FindByMolecularFeature">
        <MSDetails p="+" />
        <Device type="TimeOfFlight" />
        <MSPeaks>
          <p rt="13.307" x="455.1997" y="46277.47" v="408206" z="1" s="M+H" />
          <p rt="13.310" x="456.2028" y="13504.20" v="117646" z="1" s="M+H+1" />
          <p rt="13.310" x="457.1998" y="67496.04" v="595893" z="1" s="M+H+2" />
          <p rt="13.311" x="458.2024" y="18823.62" v="162936" z="1" s="M+H+3" />
          <p rt="13.283" x="459.1903" y="12980.76" v="110969" z="1" s="M+H+4" />
        </MSPeaks>
      </Spectrum>
    </Compound>
    <Compound algo="FindByMolecularFeature">
      <Location m="300.2094" rt="13.303" y="5233726" v="52996708" />
      <Spectrum type="MFE" cpdAlgo="FindByMolecularFeature">
        <MSDetails p="+" />
        <Device type="TimeOfFlight" />
        <MSPeaks>
          <p rt="13.303" x="301.2167" y="5233725.50" v="42429500" z="1" sat="true" s="M+H" />
          <p rt="13.302" x="302.2202" y="1062541.75" v="8768377" z="1" s="M+H+1" />
          <p rt="13.303" x="303.2235" y="133932.41" v="1096123" z="1" s="M+H+2" />
          <p rt="13.298" x="304.2275" y="11728.70" v="100799" z="1" s="M+H+3" />
          <p rt="13.299" x="601.4248" y="30819.33" v="189869" z="1" s="2M+H" />
          <p rt="13.299" x="602.4281" y="14152.09" v="86310" z="1" s="2M+H+1" />
          <p rt="13.299" x="603.4308" y="3575.17" v="21298" z="1" s="2M+H+2" />
          <p rt="13.291" x="604.4322" y="583.77" v="3478" z="1" s="2M+H+3" />
        </MSPeaks>
      </Spectrum>
    </Compound>
    <Compound algo="FindByMolecularFeature">
      <Location m="118.0782" rt="13.303" y="140488" v="1272081" />
      <Spectrum type="MFE" cpdAlgo="FindByMolecularFeature">
        <MSDetails p="+" />
        <Device type="TimeOfFlight" />
        <MSPeaks>
          <p rt="13.303" x="119.0854" y="140488.16" v="1145735" z="1" s="M+H" />
          <p rt="13.307" x="120.0887" y="15291.85" v="126346" z="1" s="M+H+1" />
        </MSPeaks>
      </Spectrum>
    </Compound>
    <Compound algo="FindByMolecularFeature">
      <Location m="146.1092" rt="13.304" y="62141" v="574059" />
      <Spectrum type="MFE" cpdAlgo="FindByMolecularFeature">
        <MSDetails p="+" />
        <Device type="TimeOfFlight" />
        <MSPeaks>
          <p rt="13.304" x="147.1165" y="62140.62" v="499266" z="1" s="M+H" />
          <p rt="13.302" x="148.1199" y="8627.55" v="74793" z="1" s="M+H+1" />
        </MSPeaks>
      </Spectrum>
    </Compound>
    <Compound algo="FindByMolecularFeature">
      <Location m="144.0937" rt="13.304" y="118294" v="1087098" />
      <Spectrum type="MFE" cpdAlgo="FindByMolecularFeature">
        <MSDetails p="+" />
        <Device type="TimeOfFlight" />
        <MSPeaks>
          <p rt="13.304" x="145.1009" y="118294.05" v="967506" z="1" s="M+H" />
          <p rt="13.305" x="146.1045" y="14618.63" v="119592" z="1" s="M+H+1" />
        </MSPeaks>
      </Spectrum>
    </Compound>
    <Compound algo="FindByMolecularFeature">
      <Location m="728.3782" rt="13.305" y="155571" v="1261254" />
      <Spectrum type="MFE" cpdAlgo="FindByMolecularFeature">
        <MSDetails p="+" />
        <Device type="TimeOfFlight" />
        <MSPeaks>
          <p rt="13.320" x="729.3855" y="11410.82" v="87513" z="1" s="M+H" />
          <p rt="13.321" x="730.3891" y="6239.96" v="48026" z="1" s="M+H+1" />
          <p rt="13.303" x="731.3845" y="155570.53" v="1125715" z="1" s="M+H+2" />
        </MSPeaks>
      </Spectrum>
    </Compound>
    <Compound algo="FindByMolecularFeature">
      <Location m="336.2278" rt="13.308" y="100272" v="777489" />
      <Spectrum type="MFE" cpdAlgo="FindByMolecularFeature">
        <MSDetails p="+" />
        <Device type="TimeOfFlight" />
        <MSPeaks>
          <p rt="13.307" x="337.2351" y="100271.91" v="576466" z="1" s="M+H" />
          <p rt="13.308" x="338.2387" y="21171.36" v="119353" z="1" s="M+H+1" />
          <p rt="13.316" x="339.2437" y="6424.45" v="64521" z="1" s="M+H+2" />
          <p rt="13.351" x="340.2469" y="1929.09" v="17150" z="1" s="M+H+3" />
        </MSPeaks>
      </Spectrum>
    </Compound>
    <Compound algo="FindByMolecularFeature">
      <Location m="278.2244" rt="13.311" y="120040" v="931544" />
      <Spectrum type="MFE" cpdAlgo="FindByMolecularFeature">
        <MSDetails p="+" />
        <Device type="TimeOfFlight" />
        <MSPeaks>
          <p rt="13.312" x="279.2317" y="120040.32" v="766597" z="1" s="M+H" />
          <p rt="13.310" x="280.2354" y="24821.59" v="164947" z="1" s="M+H+1" />
        </MSPeaks>
      </Spectrum>
    </Compound>
    <Compound algo="FindByMolecularFeature">
      <Location m="458.1660" rt="13.313" y="64864" v="851887" />
      <Spectrum type="MFE" cpdAlgo="FindByMolecularFeature">
        <MSDetails p="+" />
        <Device type="TimeOfFlight" />
        <MSPeaks>
          <p rt="13.312" x="459.1733" y="64863.87" v="668071" z="1" s="M+H" />
          <p rt="13.316" x="460.1778" y="17871.99" v="183816" z="1" s="M+H+1" />
        </MSPeaks>
      </Spectrum>
    </Compound>
    <Compound algo="FindByMolecularFeature">
      <Location m="334.2122" rt="13.353" y="87593" v="1113450" />
      <Spectrum type="MFE" cpdAlgo="FindByMolecularFeature">
        <MSDetails p="+" />
        <Device type="TimeOfFlight" />
        <MSPeaks>
          <p rt="13.353" x="335.2194" y="87592.67" v="815627" z="1" s="M+H" />
          <p rt="13.356" x="336.2234" y="18685.44" v="297823" z="1" s="M+H+1" />
        </MSPeaks>
      </Spectrum>
    </Compound>
    <Compound algo="FindByMolecularFeature">
      <Location m="232.0739" rt="13.389" y="786593" v="7517996" />
      <Spectrum type="MFE" cpdAlgo="FindByMolecularFeature">
        <MSDetails p="+" />
        <Device type="TimeOfFlight" />
        <MSPeaks>
          <p rt="13.389" x="233.0812" y="786592.56" v="6489649" z="1" s="M+H" />
          <p rt="13.389" x="234.0842" y="109435.02" v="912654" z="1" s="M+H+1" />
          <p rt="13.395" x="235.0874" y="12996.69" v="106213" z="1" s="M+H+2" />
          <p rt="13.392" x="236.0931" y="1195.06" v="9481" z="1" s="M+H+3" />
        </MSPeaks>
      </Spectrum>
    </Compound>
    <Compound algo="FindByMolecularFeature">
      <Location m="467.2885" rt="13.398" y="106244" v="1072990" />
      <Spectrum type="MFE" cpdAlgo="FindByMolecularFeature">
        <MSDetails p="+" />
        <Device type="TimeOfFlight" />
        <MSPeaks>
          <p rt="13.398" x="468.2958" y="106244.20" v="789898" z="1" s="M+H" />
          <p rt="13.398" x="469.2989" y="29574.83" v="221063" z="1" s="M+H+1" />
          <p rt="13.395" x="470.3021" y="7854.74" v="62029" z="1" s="M+H+2" />
        </MSPeaks>
      </Spectrum>
    </Compound>
    <Compound algo="FindByMolecularFeature">
      <Location m="298.1933" rt="13.401" y="175057" v="1884540" />
      <Spectrum type="MFE" cpdAlgo="FindByMolecularFeature">
        <MSDetails p="+" />
        <Device type="TimeOfFlight" />
        <MSPeaks>
          <p rt="13.403" x="299.2006" y="175056.98" v="1582995" z="1" s="M+H" />
          <p rt="13.396" x="300.2039" y="36941.15" v="301545" z="1" s="M+H+1" />
        </MSPeaks>
      </Spectrum>
    </Compound>
    <Compound algo="FindByMolecularFeature">
      <Location m="463.2746" rt="13.565" y="85116" v="899676" />
      <Spectrum type="MFE" cpdAlgo="FindByMolecularFeature">
        <MSDetails p="+" />
        <Device type="TimeOfFlight" />
        <MSPeaks>
          <p rt="13.565" x="464.2819" y="85116.26" v="693010" z="1" s="M+H" />
          <p rt="13.564" x="465.2857" y="20899.84" v="166174" z="1" s="M+H+1" />
          <p rt="13.573" x="466.2868" y="4355.48" v="40492" z="1" s="M+H+2" />
        </MSPeaks>
      </Spectrum>
    </Compound>
    <Compound algo="FindByMolecularFeature">
      <Location m="254.2035" rt="13.581" y="348914" v="3394320" />
      <Spectrum type="MFE" cpdAlgo="FindByMolecularFeature">
        <MSDetails p="+" />
        <Device type="TimeOfFlight" />
        <MSPeaks>
          <p rt="13.581" x="255.2108" y="348913.53" v="2821624" z="1" s="M+H" />
          <p rt="13.581" x="256.2156" y="71671.87" v="572696" z="1" s="M+H+1" />
        </MSPeaks>
      </Spectrum>
    </Compound>
    <Compound algo="FindByMolecularFeature">
      <Location m="300.2094" rt="13.581" y="1722082" v="16830314" />
      <Spectrum type="MFE" cpdAlgo="FindByMolecularFeature">
        <MSDetails p="+" />
        <Device type="TimeOfFlight" />
        <MSPeaks>
          <p rt="13.582" x="301.2167" y="1722082.25" v="13690868" z="1" s="M+H" />
          <p rt="13.582" x="302.2198" y="352885.19" v="2820548" z="1" s="M+H+1" />
          <p rt="13.570" x="303.2238" y="47441.01" v="276402" z="1" s="M+H+2" />
          <p rt="13.586" x="304.2289" y="3295.68" v="25734" z="1" s="M+H+3" />
          <p rt="13.588" x="601.4200" y="1132.05" v="6533" z="1" s="2M+H" />
          <p rt="13.574" x="602.4273" y="836.94" v="1848" z="1" s="2M+H+1" />
        </MSPeaks>
      </Spectrum>
    </Compound>
    <Compound algo="FindByMolecularFeature">
      <Location m="444.2056" rt="13.696" y="520566" v="5216239" />
      <Spectrum type="MFE" cpdAlgo="FindByMolecularFeature">
        <MSDetails p="+" />
        <Device type="TimeOfFlight" />
        <MSPeaks>
          <p rt="13.697" x="445.2129" y="520566.16" v="3860261" z="1" s="M+H" />
          <p rt="13.695" x="446.2155" y="151805.63" v="1128399" z="1" s="M+H+1" />
          <p rt="13.694" x="447.2191" y="27306.79" v="201897" z="1" s="M+H+2" />
          <p rt="13.693" x="448.2221" y="3607.65" v="25683" z="1" s="M+H+3" />
        </MSPeaks>
      </Spectrum>
    </Compound>
    <Compound algo="FindByMolecularFeature">
      <Location m="466.1869" rt="13.705" y="91774" v="907663" />
      <Spectrum type="MFE" cpdAlgo="FindByMolecularFeature">
        <MSDetails p="+" />
        <Device type="TimeOfFlight" />
        <MSPeaks>
          <p rt="13.705" x="467.1942" y="91773.82" v="657718" z="1" s="M+H" />
          <p rt="13.704" x="468.1979" y="27866.26" v="202204" z="1" s="M+H+1" />
          <p rt="13.719" x="469.2063" y="6244.21" v="42948" z="1" s="M+H+2" />
          <p rt="13.720" x="470.2123" y="819.48" v="4794" z="1" s="M+H+3" />
        </MSPeaks>
      </Spectrum>
    </Compound>
    <Compound algo="FindByMolecularFeature">
      <Location m="274.1933" rt="13.716" y="217207" v="1993660" />
      <Spectrum type="MFE" cpdAlgo="FindByMolecularFeature">
        <MSDetails p="+" />
        <Device type="TimeOfFlight" />
        <MSPeaks>
          <p rt="13.716" x="275.2005" y="217206.59" v="1667012" z="1" s="M+H" />
          <p rt="13.716" x="276.2038" y="42074.69" v="326648" z="1" s="M+H+1" />
        </MSPeaks>
      </Spectrum>
    </Compound>
    <Compound algo="FindByMolecularFeature">
      <Location m="278.2248" rt="13.767" y="370174" v="3269269" />
      <Spectrum type="MFE" cpdAlgo="FindByMolecularFeature">
        <MSDetails p="+" />
        <Device type="TimeOfFlight" />
        <MSPeaks>
          <p rt="13.767" x="279.2320" y="370174.44" v="2621237" z="1" s="M+H" />
          <p rt="13.767" x="280.2351" y="77004.38" v="542913" z="1" s="M+H+1" />
          <p rt="13.776" x="281.2440" y="15952.24" v="105120" z="1" s="M+H+2" />
        </MSPeaks>
      </Spectrum>
    </Compound>
    <Compound algo="FindByMolecularFeature">
      <Location m="336.2278" rt="13.767" y="163842" v="1356690" />
      <Spectrum type="MFE" cpdAlgo="FindByMolecularFeature">
        <MSDetails p="+" />
        <Device type="TimeOfFlight" />
        <MSPeaks>
          <p rt="13.767" x="337.2351" y="163842.41" v="1084264" z="1" s="M+H" />
          <p rt="13.767" x="338.2384" y="33020.80" v="217494" z="1" s="M+H+1" />
          <p rt="13.779" x="339.2426" y="7186.50" v="54932" z="1" s="M+H+2" />
        </MSPeaks>
      </Spectrum>
    </Compound>
    <Compound algo="FindByMolecularFeature">
      <Location m="314.2457" rt="13.769" y="54713" v="468149" />
      <Spectrum type="MFE" cpdAlgo="FindByMolecularFeature">
        <MSDetails p="+" />
        <Device type="TimeOfFlight" />
        <MSPeaks>
          <p rt="13.769" x="315.2530" y="54713.07" v="383317" z="1" s="M+H" />
          <p rt="13.770" x="316.2560" y="11113.36" v="74013" z="1" s="M+H+1" />
          <p rt="13.767" x="317.2563" y="2263.76" v="10818" z="1" s="M+H+2" />
        </MSPeaks>
      </Spectrum>
    </Compound>
    <Compound algo="FindByMolecularFeature">
      <Location m="296.2352" rt="13.769" y="126974" v="1103248" />
      <Spectrum type="MFE" cpdAlgo="FindByMolecularFeature">
        <MSDetails p="+" />
        <Device type="TimeOfFlight" />
        <MSPeaks>
          <p rt="13.770" x="297.2425" y="126974.19" v="927513" z="1" s="M+H" />
          <p rt="13.768" x="298.2456" y="24057.32" v="175734" z="1" s="M+H+1" />
        </MSPeaks>
      </Spectrum>
    </Compound>
    <Compound algo="FindByMolecularFeature">
      <Location m="300.2094" rt="13.793" y="562072" v="5451788" />
      <Spectrum type="MFE" cpdAlgo="FindByMolecularFeature">
        <MSDetails p="+" />
        <Device type="TimeOfFlight" />
        <MSPeaks>
          <p rt="13.793" x="301.2167" y="562072.44" v="4491436" z="1" s="M+H" />
          <p rt="13.794" x="302.2195" y="118267.43" v="960352" z="1" s="M+H+1" />
        </MSPeaks>
      </Spectrum>
    </Compound>
    <Compound algo="FindByMolecularFeature">
      <Location m="254.2034" rt="13.795" y="130145" v="1275468" />
      <Spectrum type="MFE" cpdAlgo="FindByMolecularFeature">
        <MSDetails p="+" />
        <Device type="TimeOfFlight" />
        <MSPeaks>
          <p rt="13.795" x="255.2107" y="130144.54" v="1045983" z="1" s="M+H" />
          <p rt="13.793" x="256.2147" y="28319.84" v="229485" z="1" s="M+H+1" />
        </MSPeaks>
      </Spectrum>
    </Compound>
    <Compound algo="FindByMolecularFeature">
      <Location m="414.2046" rt="13.826" y="221194" v="2083245" />
      <Spectrum type="MFE" cpdAlgo="FindByMolecularFeature">
        <MSDetails p="+" />
        <Device type="TimeOfFlight" />
        <MSPeaks>
          <p rt="13.826" x="415.2119" y="221193.86" v="1596119" z="1" s="M+H" />
          <p rt="13.825" x="416.2150" y="57306.14" v="415693" z="1" s="M+H+1" />
          <p rt="13.828" x="417.2183" y="10239.81" v="71432" z="1" s="M+H+2" />
        </MSPeaks>
      </Spectrum>
    </Compound>
    <Compound algo="FindByMolecularFeature">
      <Location m="234.1256" rt="13.827" y="262621" v="2685623" />
      <Spectrum type="MFE" cpdAlgo="FindByMolecularFeature">
        <MSDetails p="+" />
        <Device type="TimeOfFlight" />
        <MSPeaks>
          <p rt="13.828" x="235.1329" y="262621.38" v="2287657" z="1" s="M+H" />
          <p rt="13.824" x="236.1361" y="39839.70" v="342046" z="1" s="M+H+1" />
          <p rt="13.828" x="237.1394" y="5605.46" v="52032" z="1" s="M+H+2" />
          <p rt="13.847" x="238.1432" y="490.59" v="3887" z="1" s="M+H+3" />
        </MSPeaks>
      </Spectrum>
    </Compound>
    <Compound algo="FindByMolecularFeature">
      <Location m="417.2153" rt="13.865" y="103690" v="943982" />
      <Spectrum type="MFE" cpdAlgo="FindByMolecularFeature">
        <MSDetails p="+" />
        <Device type="TimeOfFlight" />
        <MSPeaks>
          <p rt="13.865" x="418.2226" y="103689.88" v="772296" z="1" s="M+H" />
          <p rt="13.867" x="419.2268" y="27704.08" v="119246" z="1" s="M+H+1" />
          <p rt="13.864" x="420.2346" y="5716.60" v="52440" z="1" s="M+H+2" />
        </MSPeaks>
      </Spectrum>
    </Compound>
    <Compound algo="FindByMolecularFeature">
      <Location m="270.2346" rt="13.869" y="70409" v="686834" />
      <Spectrum type="MFE" cpdAlgo="FindByMolecularFeature">
        <MSDetails p="+" />
        <Device type="TimeOfFlight" />
        <MSPeaks>
          <p rt="13.869" x="271.2419" y="70408.80" v="555556" z="1" s="M+H" />
          <p rt="13.870" x="272.2454" y="14544.14" v="120188" z="1" s="M+H+1" />
          <p rt="13.880" x="273.2473" y="2185.53" v="11089" z="1" s="M+H+2" />
        </MSPeaks>
      </Spectrum>
    </Compound>
    <Compound algo="FindByMolecularFeature">
      <Location m="218.0941" rt="13.937" y="67252" v="662349" />
      <Spectrum type="MFE" cpdAlgo="FindByMolecularFeature">
        <MSDetails p="+" />
        <Device type="TimeOfFlight" />
        <MSPeaks>
          <p rt="13.937" x="219.1014" y="67251.90" v="532095" z="1" s="M+H" />
          <p rt="13.934" x="220.1053" y="10696.04" v="86003" z="1" s="M+H+1" />
          <p rt="13.948" x="437.1936" y="5115.92" v="22126" z="1" s="2M+H" />
        </MSPeaks>
      </Spectrum>
    </Compound>
    <Compound algo="FindByMolecularFeature">
      <Location m="329.2567" rt="13.990" y="78418" v="916261" />
      <Spectrum type="MFE" cpdAlgo="FindByMolecularFeature">
        <MSDetails p="+" />
        <Device type="TimeOfFlight" />
        <MSPeaks>
          <p rt="13.990" x="330.2640" y="78417.99" v="757286" z="1" s="M+H" />
          <p rt="13.989" x="331.2672" y="16466.38" v="158975" z="1" s="M+H+1" />
        </MSPeaks>
      </Spectrum>
    </Compound>
    <Compound algo="FindByMolecularFeature">
      <Location m="276.2090" rt="14.007" y="133434" v="1346155" />
      <Spectrum type="MFE" cpdAlgo="FindByMolecularFeature">
        <MSDetails p="+" />
        <Device type="TimeOfFlight" />
        <MSPeaks>
          <p rt="14.006" x="277.2163" y="133434.23" v="1111803" z="1" s="M+H" />
          <p rt="14.012" x="278.2197" y="28042.06" v="234352" z="1" s="M+H+1" />
        </MSPeaks>
      </Spectrum>
    </Compound>
    <Compound algo="FindByMolecularFeature">
      <Location m="294.2197" rt="14.015" y="238368" v="2648513" />
      <Spectrum type="MFE" cpdAlgo="FindByMolecularFeature">
        <MSDetails p="+" />
        <Device type="TimeOfFlight" />
        <MSPeaks>
          <p rt="14.015" x="295.2270" y="238368.47" v="2202905" z="1" s="M+H" />
          <p rt="14.015" x="296.2301" y="47663.70" v="445609" z="1" s="M+H+1" />
        </MSPeaks>
      </Spectrum>
    </Compound>
    <Compound algo="FindByMolecularFeature">
      <Location m="666.4387" rt="14.026" y="189270" v="1691200" />
      <Spectrum type="MFE" cpdAlgo="FindByMolecularFeature">
        <MSDetails p="+" />
        <Device type="TimeOfFlight" />
        <MSPeaks>
          <p rt="14.028" x="334.2277" y="8572.71" v="51818" z="2" s="M+2H" />
          <p rt="14.032" x="334.7285" y="2619.49" v="15592" z="2" s="M+2H+1" />
          <p rt="14.019" x="335.2195" y="189270.38" v="1476853" z="2" s="M+2H+2" />
          <p rt="14.029" x="667.4452" y="27239.34" v="146937" z="1" s="M+H" />
        </MSPeaks>
      </Spectrum>
    </Compound>
    <Compound algo="FindByMolecularFeature">
      <Location m="681.4030" rt="14.029" y="84178" v="902076" />
      <Spectrum type="MFE" cpdAlgo="FindByMolecularFeature">
        <MSDetails p="+" />
        <Device type="TimeOfFlight" />
        <MSPeaks>
          <p rt="14.030" x="682.4103" y="84177.95" v="476691" z="1" s="M+H" />
          <p rt="14.029" x="683.4136" y="55570.23" v="320304" z="1" s="M+H+1" />
          <p rt="14.029" x="684.4159" y="18226.13" v="105081" z="1" s="M+H+2" />
        </MSPeaks>
      </Spectrum>
    </Compound>
    <Compound algo="FindByMolecularFeature">
      <Location m="278.2251" rt="14.032" y="1156828" v="9759128" />
      <Spectrum type="MFE" cpdAlgo="FindByMolecularFeature">
        <MSDetails p="+" />
        <Device type="TimeOfFlight" />
        <MSPeaks>
          <p rt="14.031" x="279.2324" y="1156828.13" v="7751183" z="1" s="M+H" />
          <p rt="14.034" x="280.2354" y="233815.27" v="1650629" z="1" s="M+H+1" />
          <p rt="14.048" x="281.2413" y="33394.62" v="321432" z="1" s="M+H+2" />
          <p rt="14.068" x="282.2462" y="2826.52" v="35885" z="1" s="M+H+3" />
        </MSPeaks>
      </Spectrum>
    </Compound>
    <Compound algo="FindByMolecularFeature">
      <Location m="296.2357" rt="14.033" y="752571" v="6590227" />
      <Spectrum type="MFE" cpdAlgo="FindByMolecularFeature">
        <MSDetails p="+" />
        <Device type="TimeOfFlight" />
        <MSPeaks>
          <p rt="14.033" x="297.2430" y="752570.88" v="5384758" z="1" s="M+H" />
          <p rt="14.032" x="298.2459" y="146745.95" v="1044091" z="1" s="M+H+1" />
          <p rt="14.034" x="299.2482" y="21075.32" v="143406" z="1" s="M+H+2" />
          <p rt="14.026" x="300.2502" y="2463.16" v="17973" z="1" s="M+H+3" />
        </MSPeaks>
      </Spectrum>
    </Compound>
    <Compound algo="FindByMolecularFeature">
      <Location m="314.2460" rt="14.033" y="259687" v="2550818" />
      <Spectrum type="MFE" cpdAlgo="FindByMolecularFeature">
        <MSDetails p="+" />
        <Device type="TimeOfFlight" />
        <MSPeaks>
          <p rt="14.033" x="315.2533" y="259687.19" v="1833195" z="1" s="M+H" />
          <p rt="14.032" x="316.2562" y="49956.41" v="354267" z="1" s="M+H+1" />
          <p rt="14.039" x="317.2573" y="7588.82" v="51497" z="1" s="M+H+2" />
          <p rt="14.059" x="318.2570" y="568.71" v="3765" z="1" s="M+H+3" />
          <p rt="14.028" x="629.4983" y="19642.28" v="101270" z="1" s="2M+H" />
          <p rt="14.028" x="630.5023" y="8090.16" v="42017" z="1" s="2M+H+1" />
          <p rt="14.025" x="631.5030" y="2324.84" v="10760" z="1" s="2M+H+2" />
        </MSPeaks>
      </Spectrum>
    </Compound>
    <Compound algo="FindByMolecularFeature">
      <Location m="260.2139" rt="14.033" y="70987" v="590103" />
      <Spectrum type="MFE" cpdAlgo="FindByMolecularFeature">
        <MSDetails p="+" />
        <Device type="TimeOfFlight" />
        <MSPeaks>
          <p rt="14.034" x="261.2212" y="70986.82" v="502713" z="1" s="M+H" />
          <p rt="14.031" x="262.2248" y="12583.18" v="87390" z="1" s="M+H+1" />
        </MSPeaks>
      </Spectrum>
    </Compound>
    <Compound algo="FindByMolecularFeature">
      <Location m="336.2281" rt="14.036" y="421549" v="3654716" />
      <Spectrum type="MFE" cpdAlgo="FindByMolecularFeature">
        <MSDetails p="+" />
        <Device type="TimeOfFlight" />
        <MSPeaks>
          <p rt="14.032" x="169.1212" y="1719.41" v="16764" z="2" s="M+2H" />
          <p rt="14.037" x="337.2354" y="421549.47" v="2939055" z="1" s="M+H" />
          <p rt="14.035" x="338.2387" y="84241.60" v="591602" z="1" s="M+H+1" />
          <p rt="14.035" x="339.2424" y="13082.63" v="99390" z="1" s="M+H+2" />
          <p rt="14.010" x="340.2383" y="1167.74" v="7906" z="1" s="M+H+3" />
        </MSPeaks>
      </Spectrum>
    </Compound>
    <Compound algo="FindByMolecularFeature">
      <Location m="367.1574" rt="14.038" y="53765" v="481132" />
      <Spectrum type="MFE" cpdAlgo="FindByMolecularFeature">
        <MSDetails p="+" />
        <Device type="TimeOfFlight" />
        <MSPeaks>
          <p rt="14.039" x="368.1647" y="53764.91" v="451252" z="1" s="M+H" />
          <p rt="14.030" x="735.3227" y="1933.23" v="14940" z="1" s="2M+H" />
        </MSPeaks>
      </Spectrum>
    </Compound>
    <Compound algo="FindByMolecularFeature">
      <Location m="398.2457" rt="14.093" y="72539" v="738595" />
      <Spectrum type="MFE" cpdAlgo="FindByMolecularFeature">
        <MSDetails p="+" />
        <Device type="TimeOfFlight" />
        <MSPeaks>
          <p rt="14.094" x="399.2529" y="72539.08" v="562677" z="1" s="M+H" />
          <p rt="14.090" x="400.2566" y="21587.70" v="160438" z="1" s="M+H+1" />
          <p rt="14.080" x="401.2617" y="3607.24" v="15480" z="1" s="M+H+2" />
        </MSPeaks>
      </Spectrum>
    </Compound>
    <Compound algo="FindByMolecularFeature">
      <Location m="334.2121" rt="14.195" y="61748" v="437252" />
      <Spectrum type="MFE" cpdAlgo="FindByMolecularFeature">
        <MSDetails p="+" />
        <Device type="TimeOfFlight" />
        <MSPeaks>
          <p rt="14.195" x="335.2194" y="61748.10" v="372189" z="1" s="M+H" />
          <p rt="14.195" x="336.2229" y="11538.83" v="65063" z="1" s="M+H+1" />
        </MSPeaks>
      </Spectrum>
    </Compound>
    <Compound algo="FindByMolecularFeature">
      <Location m="276.2090" rt="14.206" y="119577" v="917157" />
      <Spectrum type="MFE" cpdAlgo="FindByMolecularFeature">
        <MSDetails p="+" />
        <Device type="TimeOfFlight" />
        <MSPeaks>
          <p rt="14.206" x="277.2163" y="119577.45" v="757634" z="1" s="M+H" />
          <p rt="14.205" x="278.2197" y="25177.55" v="159523" z="1" s="M+H+1" />
        </MSPeaks>
      </Spectrum>
    </Compound>
    <Compound algo="FindByMolecularFeature">
      <Location m="418.2718" rt="14.208" y="75443" v="735981" />
      <Spectrum type="MFE" cpdAlgo="FindByMolecularFeature">
        <MSDetails p="+" />
        <Device type="TimeOfFlight" />
        <MSPeaks>
          <p rt="14.210" x="419.2791" y="75443.29" v="596155" z="1" s="M+H" />
          <p rt="14.203" x="420.2819" y="21434.94" v="123669" z="1" s="M+H+1" />
          <p rt="14.201" x="421.2882" y="4294.96" v="16157" z="1" s="M+H+2" />
        </MSPeaks>
      </Spectrum>
    </Compound>
    <Compound algo="FindByMolecularFeature">
      <Location m="1073.5995" rt="14.241" y="81987" v="1188287" />
      <Spectrum type="MFE" cpdAlgo="FindByMolecularFeature">
        <MSDetails p="+" />
        <Device type="TimeOfFlight" />
        <MSPeaks>
          <p rt="14.242" x="537.8070" y="81986.70" v="582656" z="2" s="M+2H" />
          <p rt="14.240" x="538.3086" y="53177.86" v="377824" z="2" s="M+2H+1" />
          <p rt="14.243" x="538.8091" y="21222.22" v="148168" z="2" s="M+2H+2" />
          <p rt="14.238" x="539.3101" y="8382.85" v="68206" z="2" s="M+2H+3" />
          <p rt="14.255" x="539.8103" y="1663.52" v="11432" z="2" s="M+2H+4" />
        </MSPeaks>
      </Spectrum>
    </Compound>
    <Compound algo="FindByMolecularFeature">
      <Location m="770.4007" rt="14.329" y="168155" v="1439262" />
      <Spectrum type="MFE" cpdAlgo="FindByMolecularFeature">
        <MSDetails p="+" />
        <Device type="TimeOfFlight" />
        <MSPeaks>
          <p rt="14.329" x="771.4080" y="168155.20" v="887314" z="1" s="M+H" />
          <p rt="14.330" x="772.4110" y="78886.98" v="417924" z="1" s="M+H+1" />
          <p rt="14.329" x="773.4141" y="20977.36" v="110975" z="1" s="M+H+2" />
          <p rt="14.326" x="774.4193" y="3279.65" v="16905" z="1" s="M+H+3" />
          <p rt="14.328" x="775.4238" y="1075.94" v="6143" z="1" s="M+H+4" />
        </MSPeaks>
      </Spectrum>
    </Compound>
    <Compound algo="FindByMolecularFeature">
      <Location m="316.2030" rt="14.335" y="436578" v="4259896" />
      <Spectrum type="MFE" cpdAlgo="FindByMolecularFeature">
        <MSDetails p="+" />
        <Device type="TimeOfFlight" />
        <MSPeaks>
          <p rt="14.335" x="317.2103" y="436577.63" v="3512671" z="1" s="M+H" />
          <p rt="14.335" x="318.2141" y="80720.01" v="654454" z="1" s="M+H+1" />
          <p rt="14.339" x="319.2222" y="9836.58" v="78882" z="1" s="M+H+2" />
          <p rt="14.347" x="320.2273" y="1530.36" v="13888" z="1" s="M+H+3" />
        </MSPeaks>
      </Spectrum>
    </Compound>
    <Compound algo="FindByMolecularFeature">
      <Location m="412.1654" rt="14.337" y="131064" v="1443116" />
      <Spectrum type="MFE" cpdAlgo="FindByMolecularFeature">
        <MSDetails p="+" />
        <Device type="TimeOfFlight" />
        <MSPeaks>
          <p rt="14.337" x="413.1727" y="131064.39" v="1063991" z="1" s="M+H" />
          <p rt="14.337" x="414.1757" y="30240.23" v="245210" z="1" s="M+H+1" />
          <p rt="14.339" x="415.1740" y="13377.20" v="107204" z="1" s="M+H+2" />
          <p rt="14.341" x="416.1756" y="3146.32" v="24836" z="1" s="M+H+3" />
          <p rt="14.347" x="417.1859" y="237.67" v="1876" z="1" s="M+H+4" />
        </MSPeaks>
      </Spectrum>
    </Compound>
    <Compound algo="FindByMolecularFeature">
      <Location m="765.4452" rt="14.338" y="84541" v="838005" />
      <Spectrum type="MFE" cpdAlgo="FindByMolecularFeature">
        <MSDetails p="+" />
        <Device type="TimeOfFlight" />
        <MSPeaks>
          <p rt="14.338" x="766.4525" y="84540.69" v="499299" z="1" s="M+H" />
          <p rt="14.338" x="767.4556" y="41942.45" v="251537" z="1" s="M+H+1" />
          <p rt="14.338" x="768.4587" y="11601.23" v="69115" z="1" s="M+H+2" />
          <p rt="14.337" x="769.4619" y="2842.64" v="16432" z="1" s="M+H+3" />
          <p rt="14.377" x="770.4742" y="280.46" v="1621" z="1" s="M+H+4" />
        </MSPeaks>
      </Spectrum>
    </Compound>
    <Compound algo="FindByMolecularFeature">
      <Location m="296.1780" rt="14.339" y="401612" v="3934265" />
      <Spectrum type="MFE" cpdAlgo="FindByMolecularFeature">
        <MSDetails p="+" />
        <Device type="TimeOfFlight" />
        <MSPeaks>
          <p rt="14.339" x="297.1853" y="401612.25" v="3188065" z="1" s="M+H" />
          <p rt="14.344" x="298.1882" y="78719.65" v="746201" z="1" s="M+H+1" />
        </MSPeaks>
      </Spectrum>
    </Compound>
    <Compound algo="FindByMolecularFeature">
      <Location m="396.1919" rt="14.344" y="514893" v="5590647" />
      <Spectrum type="MFE" cpdAlgo="FindByMolecularFeature">
        <MSDetails p="+" />
        <Device type="TimeOfFlight" />
        <MSPeaks>
          <p rt="14.344" x="397.1992" y="514893.06" v="4373611" z="1" s="M+H" />
          <p rt="14.343" x="398.2021" y="122225.88" v="1039529" z="1" s="M+H+1" />
          <p rt="14.343" x="399.2048" y="18335.69" v="157313" z="1" s="M+H+2" />
          <p rt="14.340" x="400.2080" y="2393.88" v="20194" z="1" s="M+H+3" />
        </MSPeaks>
      </Spectrum>
    </Compound>
    <Compound algo="FindByMolecularFeature">
      <Location m="314.1886" rt="14.344" y="5467463" v="54838292" />
      <Spectrum type="MFE" cpdAlgo="FindByMolecularFeature">
        <MSDetails p="+" />
        <Device type="TimeOfFlight" />
        <MSPeaks>
          <p rt="14.344" x="315.1959" y="5467462.50" v="44888676" z="1" sat="true" s="M+H" />
          <p rt="14.343" x="316.1996" y="1192295.88" v="9949617" z="1" s="M+H+1" />
        </MSPeaks>
      </Spectrum>
    </Compound>
    <Compound algo="FindByMolecularFeature">
      <Location m="160.0889" rt="14.344" y="69257" v="656006" />
      <Spectrum type="MFE" cpdAlgo="FindByMolecularFeature">
        <MSDetails p="+" />
        <Device type="TimeOfFlight" />
        <MSPeaks>
          <p rt="14.344" x="161.0961" y="69256.83" v="580741" z="1" s="M+H" />
          <p rt="14.343" x="162.0996" y="9076.35" v="75265" z="1" s="M+H+1" />
        </MSPeaks>
      </Spectrum>
    </Compound>
    <Compound algo="FindByMolecularFeature">
      <Location m="268.1831" rt="14.345" y="440120" v="4576813" />
      <Spectrum type="MFE" cpdAlgo="FindByMolecularFeature">
        <MSDetails p="+" />
        <Device type="TimeOfFlight" />
        <MSPeaks>
          <p rt="14.345" x="269.1904" y="440119.53" v="3815704" z="1" s="M+H" />
          <p rt="14.345" x="270.1934" y="87541.65" v="761109" z="1" s="M+H+1" />
        </MSPeaks>
      </Spectrum>
    </Compound>
    <Compound algo="FindByMolecularFeature">
      <Location m="391.2362" rt="14.346" y="5936404" v="64530028" />
      <Spectrum type="MFE" cpdAlgo="FindByMolecularFeature">
        <MSDetails p="+" />
        <Device type="TimeOfFlight" />
        <MSPeaks>
          <p rt="14.346" x="392.2435" y="5936403.50" v="50374100" z="1" sat="true" s="M+H" />
          <p rt="14.345" x="393.2473" y="1374645.13" v="12195295" z="1" s="M+H+1" />
          <p rt="14.343" x="394.2497" y="197265.41" v="1720320" z="1" s="M+H+2" />
          <p rt="14.349" x="395.2523" y="24506.18" v="209628" z="1" s="M+H+3" />
          <p rt="14.360" x="396.2563" y="3688.03" v="30684" z="1" s="M+H+4" />
        </MSPeaks>
      </Spectrum>
    </Compound>
    <Compound algo="FindByMolecularFeature">
      <Location m="127.0547" rt="14.348" y="51565" v="563809" />
      <Spectrum type="MFE" cpdAlgo="FindByMolecularFeature">
        <MSDetails p="+" />
        <Device type="TimeOfFlight" />
        <MSPeaks>
          <p rt="14.348" x="128.0619" y="51564.68" v="453014" z="1" s="M+H" />
          <p rt="14.348" x="129.0691" y="12943.44" v="110795" z="1" s="M+H+1" />
        </MSPeaks>
      </Spectrum>
    </Compound>
    <Compound algo="FindByMolecularFeature">
      <Location m="270.2352" rt="14.383" y="760963" v="7867804" />
      <Spectrum type="MFE" cpdAlgo="FindByMolecularFeature">
        <MSDetails p="+" />
        <Device type="TimeOfFlight" />
        <MSPeaks>
          <p rt="14.383" x="271.2425" y="760963.00" v="6377786" z="1" s="M+H" />
          <p rt="14.382" x="272.2453" y="158525.30" v="1335987" z="1" s="M+H+1" />
          <p rt="14.383" x="273.2486" y="17109.20" v="145470" z="1" s="M+H+2" />
          <p rt="14.388" x="274.2517" y="1053.09" v="8560" z="1" s="M+H+3" />
        </MSPeaks>
      </Spectrum>
    </Compound>
    <Compound algo="FindByMolecularFeature">
      <Location m="400.2613" rt="14.409" y="60093" v="845895" />
      <Spectrum type="MFE" cpdAlgo="FindByMolecularFeature">
        <MSDetails p="+" />
        <Device type="TimeOfFlight" />
        <MSPeaks>
          <p rt="14.409" x="401.2686" y="60093.50" v="612618" z="1" s="M+H" />
          <p rt="14.407" x="402.2723" y="18047.27" v="188035" z="1" s="M+H+1" />
          <p rt="14.425" x="403.2773" y="3559.04" v="45242" z="1" s="M+H+2" />
        </MSPeaks>
      </Spectrum>
    </Compound>
    <Compound algo="FindByMolecularFeature">
      <Location m="218.0939" rt="14.485" y="1604470" v="14723196" />
      <Spectrum type="MFE" cpdAlgo="FindByMolecularFeature">
        <MSDetails p="+" />
        <Device type="TimeOfFlight" />
        <MSPeaks>
          <p rt="14.485" x="219.1011" y="1604469.63" v="12715320" z="1" s="M+H" />
          <p rt="14.485" x="220.1042" y="230462.05" v="1826544" z="1" s="M+H+1" />
          <p rt="14.486" x="221.1071" y="23080.53" v="181332" z="1" s="M+H+2" />
        </MSPeaks>
      </Spectrum>
    </Compound>
    <Compound algo="FindByMolecularFeature">
      <Location m="218.1665" rt="14.502" y="381148" v="3476330" />
      <Spectrum type="MFE" cpdAlgo="FindByMolecularFeature">
        <MSDetails p="+" />
        <Device type="TimeOfFlight" />
        <MSPeaks>
          <p rt="14.502" x="219.1737" y="381148.09" v="3004289" z="1" s="M+H" />
          <p rt="14.506" x="220.1768" y="54938.48" v="442038" z="1" s="M+H+1" />
          <p rt="14.500" x="221.1822" y="4054.48" v="30003" z="1" s="M+H+2" />
        </MSPeaks>
      </Spectrum>
    </Compound>
    <Compound algo="FindByMolecularFeature">
      <Location m="332.1979" rt="14.507" y="129440" v="1248849" />
      <Spectrum type="MFE" cpdAlgo="FindByMolecularFeature">
        <MSDetails p="+" />
        <Device type="TimeOfFlight" />
        <MSPeaks>
          <p rt="14.507" x="333.2052" y="129440.13" v="1026990" z="1" s="M+H" />
          <p rt="14.507" x="334.2084" y="28385.86" v="221859" z="1" s="M+H+1" />
        </MSPeaks>
      </Spectrum>
    </Compound>
    <Compound algo="FindByMolecularFeature">
      <Location m="477.2904" rt="14.584" y="120501" v="1739557" />
      <Spectrum type="MFE" cpdAlgo="FindByMolecularFeature">
        <MSDetails p="+" />
        <Device type="TimeOfFlight" />
        <MSPeaks>
          <p rt="14.583" x="478.2977" y="120501.38" v="1248222" z="1" s="M+H" />
          <p rt="14.585" x="479.3003" y="33242.08" v="346836" z="1" s="M+H+1" />
          <p rt="14.609" x="480.3052" y="10757.84" v="106556" z="1" s="M+H+2" />
          <p rt="14.574" x="481.2990" y="2537.34" v="37944" z="1" s="M+H+3" />
        </MSPeaks>
      </Spectrum>
    </Compound>
    <Compound algo="FindByMolecularFeature">
      <Location m="492.2739" rt="14.708" y="65049" v="729930" />
      <Spectrum type="MFE" cpdAlgo="FindByMolecularFeature">
        <MSDetails p="+" />
        <Device type="TimeOfFlight" />
        <MSPeaks>
          <p rt="14.707" x="493.2811" y="65049.27" v="523589" z="1" s="M+H" />
          <p rt="14.709" x="494.2844" y="20883.85" v="171024" z="1" s="M+H+1" />
          <p rt="14.712" x="495.2854" y="3460.68" v="32501" z="1" s="M+H+2" />
          <p rt="14.774" x="496.2795" y="329.75" v="2816" z="1" s="M+H+3" />
        </MSPeaks>
      </Spectrum>
    </Compound>
    <Compound algo="FindByMolecularFeature">
      <Location m="232.1464" rt="14.769" y="63472" v="1030543" />
      <Spectrum type="MFE" cpdAlgo="FindByMolecularFeature">
        <MSDetails p="+" />
        <Device type="TimeOfFlight" />
        <MSPeaks>
          <p rt="14.769" x="233.1536" y="63471.93" v="882136" z="1" s="M+H" />
          <p rt="14.768" x="234.1570" y="10666.39" v="148407" z="1" s="M+H+1" />
        </MSPeaks>
      </Spectrum>
    </Compound>
    <Compound algo="FindByMolecularFeature">
      <Location m="280.2402" rt="14.802" y="58862" v="558509" />
      <Spectrum type="MFE" cpdAlgo="FindByMolecularFeature">
        <MSDetails p="+" />
        <Device type="TimeOfFlight" />
        <MSPeaks>
          <p rt="14.803" x="281.2474" y="58862.23" v="468795" z="1" s="M+H" />
          <p rt="14.801" x="282.2509" y="11685.39" v="89713" z="1" s="M+H+1" />
        </MSPeaks>
      </Spectrum>
    </Compound>
    <Compound algo="FindByMolecularFeature">
      <Location m="300.2090" rt="14.805" y="165349" v="1453405" />
      <Spectrum type="MFE" cpdAlgo="FindByMolecularFeature">
        <MSDetails p="+" />
        <Device type="TimeOfFlight" />
        <MSPeaks>
          <p rt="14.806" x="301.2163" y="165349.41" v="1176437" z="1" s="M+H" />
          <p rt="14.805" x="302.2200" y="34265.13" v="244088" z="1" s="M+H+1" />
          <p rt="14.800" x="303.2271" y="3880.83" v="32880" z="1" s="M+H+2" />
        </MSPeaks>
      </Spectrum>
    </Compound>
    <Compound algo="FindByMolecularFeature">
      <Location m="316.2039" rt="14.815" y="78766" v="838598" />
      <Spectrum type="MFE" cpdAlgo="FindByMolecularFeature">
        <MSDetails p="+" />
        <Device type="TimeOfFlight" />
        <MSPeaks>
          <p rt="14.816" x="317.2111" y="78765.55" v="670112" z="1" s="M+H" />
          <p rt="14.815" x="318.2148" y="17757.22" v="147757" z="1" s="M+H+1" />
          <p rt="14.789" x="319.2246" y="2849.67" v="20729" z="1" s="M+H+2" />
        </MSPeaks>
      </Spectrum>
    </Compound>
    <Compound algo="FindByMolecularFeature">
      <Location m="435.2622" rt="14.816" y="58745" v="627850" />
      <Spectrum type="MFE" cpdAlgo="FindByMolecularFeature">
        <MSDetails p="+" />
        <Device type="TimeOfFlight" />
        <MSPeaks>
          <p rt="14.815" x="436.2695" y="58744.90" v="461430" z="1" s="M+H" />
          <p rt="14.815" x="437.2739" y="17064.09" v="129968" z="1" s="M+H+1" />
          <p rt="14.837" x="438.2835" y="5043.93" v="36452" z="1" s="M+H+2" />
        </MSPeaks>
      </Spectrum>
    </Compound>
    <Compound algo="FindByMolecularFeature">
      <Location m="292.2039" rt="14.838" y="191759" v="2740753" />
      <Spectrum type="MFE" cpdAlgo="FindByMolecularFeature">
        <MSDetails p="+" />
        <Device type="TimeOfFlight" />
        <MSPeaks>
          <p rt="14.838" x="293.2111" y="191758.83" v="2296887" z="1" s="M+H" />
          <p rt="14.839" x="294.2149" y="38179.17" v="443867" z="1" s="M+H+1" />
        </MSPeaks>
      </Spectrum>
    </Compound>
    <Compound algo="FindByMolecularFeature">
      <Location m="158.1093" rt="14.841" y="61647" v="641419" />
      <Spectrum type="MFE" cpdAlgo="FindByMolecularFeature">
        <MSDetails p="+" />
        <Device type="TimeOfFlight" />
        <MSPeaks>
          <p rt="14.841" x="159.1166" y="61647.35" v="551791" z="1" s="M+H" />
          <p rt="14.841" x="160.1202" y="9454.21" v="89628" z="1" s="M+H+1" />
        </MSPeaks>
      </Spectrum>
    </Compound>
    <Compound algo="FindByMolecularFeature">
      <Location m="503.2053" rt="14.883" y="69095" v="1427693" />
      <Spectrum type="MFE" cpdAlgo="FindByMolecularFeature">
        <MSDetails p="+" />
        <Device type="TimeOfFlight" />
        <MSPeaks>
          <p rt="14.884" x="504.2126" y="69095.29" v="668566" z="1" s="M+H" />
          <p rt="14.882" x="505.2158" y="16280.89" v="145443" z="1" s="M+H+1" />
          <p rt="14.884" x="506.2103" y="44027.97" v="427320" z="1" s="M+H+2" />
          <p rt="14.883" x="507.2133" y="10627.83" v="103616" z="1" s="M+H+3" />
          <p rt="14.879" x="508.2085" y="8473.74" v="82747" z="1" s="M+H+4" />
        </MSPeaks>
      </Spectrum>
    </Compound>
    <Compound algo="FindByMolecularFeature">
      <Location m="352.2616" rt="14.969" y="218539" v="1860072" />
      <Spectrum type="MFE" cpdAlgo="FindByMolecularFeature">
        <MSDetails p="+" />
        <Device type="TimeOfFlight" />
        <MSPeaks>
          <p rt="14.969" x="353.2689" y="218538.92" v="1490614" z="1" s="M+H" />
          <p rt="14.970" x="354.2721" y="46529.24" v="317996" z="1" s="M+H+1" />
          <p rt="14.969" x="355.2751" y="7165.65" v="51462" z="1" s="M+H+2" />
        </MSPeaks>
      </Spectrum>
    </Compound>
    <Compound algo="FindByMolecularFeature">
      <Location m="392.2540" rt="14.970" y="67700" v="565625" />
      <Spectrum type="MFE" cpdAlgo="FindByMolecularFeature">
        <MSDetails p="+" />
        <Device type="TimeOfFlight" />
        <MSPeaks>
          <p rt="14.970" x="393.2612" y="67699.52" v="454695" z="1" s="M+H" />
          <p rt="14.971" x="394.2643" y="14522.23" v="95658" z="1" s="M+H+1" />
          <p rt="14.967" x="395.2677" y="2318.27" v="15271" z="1" s="M+H+2" />
        </MSPeaks>
      </Spectrum>
    </Compound>
    <Compound algo="FindByMolecularFeature">
      <Location m="447.2624" rt="14.997" y="180606" v="2039967" />
      <Spectrum type="MFE" cpdAlgo="FindByMolecularFeature">
        <MSDetails p="+" />
        <Device type="TimeOfFlight" />
        <MSPeaks>
          <p rt="14.997" x="448.2696" y="180605.64" v="1604483" z="1" s="M+H" />
          <p rt="15.000" x="449.2728" y="49405.22" v="435484" z="1" s="M+H+1" />
        </MSPeaks>
      </Spectrum>
    </Compound>
    <Compound algo="FindByMolecularFeature">
      <Location m="254.2032" rt="15.020" y="66618" v="604366" />
      <Spectrum type="MFE" cpdAlgo="FindByMolecularFeature">
        <MSDetails p="+" />
        <Device type="TimeOfFlight" />
        <MSPeaks>
          <p rt="15.021" x="255.2105" y="66618.33" v="489003" z="1" s="M+H" />
          <p rt="15.023" x="256.2143" y="13790.26" v="105680" z="1" s="M+H+1" />
          <p rt="15.002" x="257.2179" y="1440.84" v="9683" z="1" s="M+H+2" />
        </MSPeaks>
      </Spectrum>
    </Compound>
    <Compound algo="FindByMolecularFeature">
      <Location m="830.4944" rt="15.028" y="106243" v="1266181" />
      <Spectrum type="MFE" cpdAlgo="FindByMolecularFeature">
        <MSDetails p="+" />
        <Device type="TimeOfFlight" />
        <MSPeaks>
          <p rt="15.028" x="831.5017" y="106243.23" v="735905" z="1" s="M+H" />
          <p rt="15.028" x="832.5049" y="55619.98" v="388526" z="1" s="M+H+1" />
          <p rt="15.030" x="833.5079" y="16067.68" v="110282" z="1" s="M+H+2" />
          <p rt="15.021" x="834.5109" y="3830.55" v="25703" z="1" s="M+H+3" />
          <p rt="15.041" x="835.5202" y="640.94" v="5764" z="1" s="M+H+4" />
        </MSPeaks>
      </Spectrum>
    </Compound>
    <Compound algo="FindByMolecularFeature">
      <Location m="224.1563" rt="15.031" y="56562" v="501358" />
      <Spectrum type="MFE" cpdAlgo="FindByMolecularFeature">
        <MSDetails p="+" />
        <Device type="TimeOfFlight" />
        <MSPeaks>
          <p rt="15.031" x="225.1636" y="56561.68" v="428597" z="1" s="M+H" />
          <p rt="15.031" x="226.1674" y="9961.81" v="72761" z="1" s="M+H+1" />
        </MSPeaks>
      </Spectrum>
    </Compound>
    <Compound algo="FindByMolecularFeature">
      <Location m="298.1938" rt="15.032" y="1396684" v="13438514" />
      <Spectrum type="MFE" cpdAlgo="FindByMolecularFeature">
        <MSDetails p="+" />
        <Device type="TimeOfFlight" />
        <MSPeaks>
          <p rt="15.031" x="299.2011" y="1396683.50" v="10866896" z="1" s="M+H" />
          <p rt="15.034" x="300.2042" y="298633.06" v="2440057" z="1" s="M+H+1" />
          <p rt="15.038" x="597.3928" y="5198.18" v="42257" z="1" s="2M+H" />
          <p rt="15.043" x="598.3971" y="2517.04" v="18933" z="1" s="2M+H+1" />
          <p rt="15.006" x="599.4043" y="741.82" v="4591" z="1" s="2M+H+2" />
        </MSPeaks>
      </Spectrum>
    </Compound>
    <Compound algo="FindByMolecularFeature">
      <Location m="426.2385" rt="15.033" y="121694" v="1345950" />
      <Spectrum type="MFE" cpdAlgo="FindByMolecularFeature">
        <MSDetails p="+" />
        <Device type="TimeOfFlight" />
        <MSPeaks>
          <p rt="15.033" x="427.2457" y="121694.45" v="1016622" z="1" s="M+H" />
          <p rt="15.034" x="428.2492" y="32508.45" v="275433" z="1" s="M+H+1" />
          <p rt="15.030" x="429.2526" y="5037.67" v="43452" z="1" s="M+H+2" />
          <p rt="15.038" x="430.2601" y="1091.11" v="10444" z="1" s="M+H+3" />
        </MSPeaks>
      </Spectrum>
    </Compound>
    <Compound algo="FindByMolecularFeature">
      <Location m="280.1827" rt="15.034" y="60977" v="587753" />
      <Spectrum type="MFE" cpdAlgo="FindByMolecularFeature">
        <MSDetails p="+" />
        <Device type="TimeOfFlight" />
        <MSPeaks>
          <p rt="15.034" x="281.1900" y="60977.38" v="479205" z="1" s="M+H" />
          <p rt="15.033" x="282.1933" y="13518.92" v="108548" z="1" s="M+H+1" />
        </MSPeaks>
      </Spectrum>
    </Compound>
    <Compound algo="FindByMolecularFeature">
      <Location m="252.1878" rt="15.038" y="133010" v="1376341" />
      <Spectrum type="MFE" cpdAlgo="FindByMolecularFeature">
        <MSDetails p="+" />
        <Device type="TimeOfFlight" />
        <MSPeaks>
          <p rt="15.038" x="253.1950" y="133010.03" v="1139091" z="1" s="M+H" />
          <p rt="15.037" x="254.1988" y="28126.51" v="237250" z="1" s="M+H+1" />
        </MSPeaks>
      </Spectrum>
    </Compound>
    <Compound algo="FindByMolecularFeature">
      <Location m="290.2247" rt="15.045" y="155406" v="1408346" />
      <Spectrum type="MFE" cpdAlgo="FindByMolecularFeature">
        <MSDetails p="+" />
        <Device type="TimeOfFlight" />
        <MSPeaks>
          <p rt="15.045" x="291.2319" y="155406.09" v="1171080" z="1" s="M+H" />
          <p rt="15.045" x="292.2351" y="31734.24" v="237266" z="1" s="M+H+1" />
        </MSPeaks>
      </Spectrum>
    </Compound>
    <Compound algo="FindByMolecularFeature">
      <Location m="308.2352" rt="15.046" y="60550" v="531190" />
      <Spectrum type="MFE" cpdAlgo="FindByMolecularFeature">
        <MSDetails p="+" />
        <Device type="TimeOfFlight" />
        <MSPeaks>
          <p rt="15.045" x="309.2425" y="60550.49" v="437515" z="1" s="M+H" />
          <p rt="15.046" x="310.2457" y="12958.95" v="93674" z="1" s="M+H+1" />
        </MSPeaks>
      </Spectrum>
    </Compound>
    <Compound algo="FindByMolecularFeature">
      <Location m="316.2036" rt="15.112" y="113726" v="1253367" />
      <Spectrum type="MFE" cpdAlgo="FindByMolecularFeature">
        <MSDetails p="+" />
        <Device type="TimeOfFlight" />
        <MSPeaks>
          <p rt="15.111" x="317.2109" y="113725.68" v="1011643" z="1" s="M+H" />
          <p rt="15.115" x="318.2145" y="24780.34" v="241724" z="1" s="M+H+1" />
        </MSPeaks>
      </Spectrum>
    </Compound>
    <Compound algo="FindByMolecularFeature">
      <Location m="230.1307" rt="15.129" y="91885" v="874363" />
      <Spectrum type="MFE" cpdAlgo="FindByMolecularFeature">
        <MSDetails p="+" />
        <Device type="TimeOfFlight" />
        <MSPeaks>
          <p rt="15.129" x="231.1380" y="91884.60" v="752098" z="1" s="M+H" />
          <p rt="15.132" x="232.1414" y="15230.68" v="122265" z="1" s="M+H+1" />
        </MSPeaks>
      </Spectrum>
    </Compound>
    <Compound algo="FindByMolecularFeature">
      <Location m="276.2092" rt="15.159" y="312705" v="3695743" />
      <Spectrum type="MFE" cpdAlgo="FindByMolecularFeature">
        <MSDetails p="+" />
        <Device type="TimeOfFlight" />
        <MSPeaks>
          <p rt="15.160" x="277.2164" y="312705.19" v="3064013" z="1" s="M+H" />
          <p rt="15.157" x="278.2196" y="64450.41" v="631730" z="1" s="M+H+1" />
        </MSPeaks>
      </Spectrum>
    </Compound>
    <Compound algo="FindByMolecularFeature">
      <Location m="477.2859" rt="15.198" y="116539" v="1161511" />
      <Spectrum type="MFE" cpdAlgo="FindByMolecularFeature">
        <MSDetails p="+" />
        <Device type="TimeOfFlight" />
        <MSPeaks>
          <p rt="15.198" x="478.2931" y="116538.52" v="789380" z="1" s="M+H" />
          <p rt="15.199" x="479.2959" y="34818.12" v="256353" z="1" s="M+H+1" />
          <p rt="15.193" x="480.3041" y="11460.09" v="115779" z="1" s="M+H+2" />
        </MSPeaks>
      </Spectrum>
    </Compound>
    <Compound algo="FindByMolecularFeature">
      <Location m="716.2831" rt="15.205" y="80675" v="978385" />
      <Spectrum type="MFE" cpdAlgo="FindByMolecularFeature">
        <MSDetails p="+" />
        <Device type="TimeOfFlight" />
        <MSPeaks>
          <p rt="15.191" x="717.2904" y="80674.75" v="540978" z="1" s="M+H" />
          <p rt="15.192" x="718.2939" y="33903.19" v="224450" z="1" s="M+H+1" />
          <p rt="15.277" x="719.3047" y="19260.13" v="151928" z="1" s="M+H+2" />
          <p rt="15.289" x="720.3096" y="7378.80" v="61029" z="1" s="M+H+3" />
        </MSPeaks>
      </Spectrum>
    </Compound>
    <Compound algo="FindByMolecularFeature">
      <Location m="254.2034" rt="15.211" y="182226" v="1959920" />
      <Spectrum type="MFE" cpdAlgo="FindByMolecularFeature">
        <MSDetails p="+" />
        <Device type="TimeOfFlight" />
        <MSPeaks>
          <p rt="15.210" x="255.2107" y="182226.08" v="1571229" z="1" s="M+H" />
          <p rt="15.213" x="256.2143" y="37191.11" v="352039" z="1" s="M+H+1" />
          <p rt="15.204" x="257.2202" y="3818.29" v="36652" z="1" s="M+H+2" />
        </MSPeaks>
      </Spectrum>
    </Compound>
    <Compound algo="FindByMolecularFeature">
      <Location m="300.2095" rt="15.214" y="1329179" v="14449820" />
      <Spectrum type="MFE" cpdAlgo="FindByMolecularFeature">
        <MSDetails p="+" />
        <Device type="TimeOfFlight" />
        <MSPeaks>
          <p rt="15.214" x="301.2168" y="1329178.88" v="11517541" z="1" s="M+H" />
          <p rt="15.213" x="302.2197" y="276853.81" v="2387354" z="1" s="M+H+1" />
          <p rt="15.209" x="303.2285" y="47076.24" v="476090" z="1" s="M+H+2" />
          <p rt="15.195" x="304.2335" y="6700.56" v="68835" z="1" s="M+H+3" />
        </MSPeaks>
      </Spectrum>
    </Compound>
    <Compound algo="FindByMolecularFeature">
      <Location m="401.3506" rt="15.225" y="75990" v="703823" />
      <Spectrum type="MFE" cpdAlgo="FindByMolecularFeature">
        <MSDetails p="+" />
        <Device type="TimeOfFlight" />
        <MSPeaks>
          <p rt="15.224" x="402.3579" y="75990.12" v="539481" z="1" s="M+H" />
          <p rt="15.226" x="403.3610" y="19175.71" v="144582" z="1" s="M+H+1" />
          <p rt="15.218" x="404.3637" y="3122.48" v="19761" z="1" s="M+H+2" />
        </MSPeaks>
      </Spectrum>
    </Compound>
    <Compound algo="FindByMolecularFeature">
      <Location m="158.1094" rt="15.226" y="133801" v="1283214" />
      <Spectrum type="MFE" cpdAlgo="FindByMolecularFeature">
        <MSDetails p="+" />
        <Device type="TimeOfFlight" />
        <MSPeaks>
          <p rt="15.226" x="159.1167" y="133800.81" v="1115620" z="1" s="M+H" />
          <p rt="15.228" x="160.1201" y="20103.47" v="167594" z="1" s="M+H+1" />
        </MSPeaks>
      </Spectrum>
    </Compound>
    <Compound algo="FindByMolecularFeature">
      <Location m="232.1463" rt="15.229" y="91149" v="906932" />
      <Spectrum type="MFE" cpdAlgo="FindByMolecularFeature">
        <MSDetails p="+" />
        <Device type="TimeOfFlight" />
        <MSPeaks>
          <p rt="15.229" x="233.1536" y="91149.38" v="780293" z="1" s="M+H" />
          <p rt="15.227" x="234.1569" y="14880.37" v="126639" z="1" s="M+H+1" />
        </MSPeaks>
      </Spectrum>
    </Compound>
    <Compound algo="FindByMolecularFeature">
      <Location m="998.5282" rt="15.231" y="407182" v="6197930" />
      <Spectrum type="MFE" cpdAlgo="FindByMolecularFeature">
        <MSDetails p="+" />
        <Device type="TimeOfFlight" />
        <MSPeaks>
          <p rt="15.215" x="500.2694" y="3195.41" v="21224" z="2" s="M+2H" />
          <p rt="15.225" x="500.7690" y="1211.19" v="8319" z="2" s="M+2H+1" />
          <p rt="15.255" x="501.2772" y="2603.25" v="26145" z="2" s="M+2H+2" />
          <p rt="15.269" x="501.7657" y="147.24" v="1940" z="2" s="M+2H+3" />
          <p rt="15.231" x="999.5355" y="407182.25" v="3319614" z="1" s="M+H" />
          <p rt="15.230" x="1000.5383" y="229916.56" v="1875199" z="1" s="M+H+1" />
          <p rt="15.231" x="1001.5390" y="84350.55" v="691313" z="1" s="M+H+2" />
          <p rt="15.232" x="1002.5394" y="24594.16" v="199727" z="1" s="M+H+3" />
          <p rt="15.232" x="1003.5407" y="5822.54" v="45543" z="1" s="M+H+4" />
          <p rt="15.221" x="1004.5415" y="1138.77" v="8907" z="1" s="M+H+5" />
        </MSPeaks>
      </Spectrum>
    </Compound>
    <Compound algo="FindByMolecularFeature">
      <Location m="976.5469" rt="15.231" y="852610" v="14486437" />
      <Spectrum type="MFE" cpdAlgo="FindByMolecularFeature">
        <MSDetails p="+" />
        <Device type="TimeOfFlight" />
        <MSPeaks>
          <p rt="15.229" x="489.2811" y="45577.36" v="430533" z="2" s="M+2H" />
          <p rt="15.231" x="489.7823" y="25727.36" v="238491" z="2" s="M+2H+1" />
          <p rt="15.228" x="490.2837" y="11285.66" v="104907" z="2" s="M+2H+2" />
          <p rt="15.230" x="490.7839" y="3136.09" v="28614" z="2" s="M+2H+3" />
          <p rt="15.231" x="977.5541" y="852610.31" v="7212563" z="1" s="M+H" />
          <p rt="15.231" x="978.5569" y="512729.44" v="4328737" z="1" s="M+H+1" />
          <p rt="15.232" x="979.5575" y="187727.08" v="1589745" z="1" s="M+H+2" />
          <p rt="15.232" x="980.5581" y="50457.60" v="428536" z="1" s="M+H+3" />
          <p rt="15.230" x="981.5590" y="11920.21" v="99719" z="1" s="M+H+4" />
          <p rt="15.227" x="982.5579" y="2824.40" v="24593" z="1" s="M+H+5" />
        </MSPeaks>
      </Spectrum>
    </Compound>
    <Compound algo="FindByMolecularFeature">
      <Location m="262.2295" rt="15.242" y="128514" v="1164605" />
      <Spectrum type="MFE" cpdAlgo="FindByMolecularFeature">
        <MSDetails p="+" />
        <Device type="TimeOfFlight" />
        <MSPeaks>
          <p rt="15.242" x="263.2368" y="128514.01" v="945668" z="1" s="M+H" />
          <p rt="15.242" x="264.2401" y="25789.41" v="191045" z="1" s="M+H+1" />
          <p rt="15.250" x="265.2464" y="2794.48" v="27892" z="1" s="M+H+2" />
        </MSPeaks>
      </Spectrum>
    </Compound>
    <Compound algo="FindByMolecularFeature">
      <Location m="252.2454" rt="15.242" y="100481" v="887437" />
      <Spectrum type="MFE" cpdAlgo="FindByMolecularFeature">
        <MSDetails p="+" />
        <Device type="TimeOfFlight" />
        <MSPeaks>
          <p rt="15.243" x="253.2527" y="100481.20" v="743643" z="1" s="M+H" />
          <p rt="15.240" x="254.2558" y="19708.47" v="143794" z="1" s="M+H+1" />
        </MSPeaks>
      </Spectrum>
    </Compound>
    <Compound algo="FindByMolecularFeature">
      <Location m="280.2406" rt="15.242" y="519307" v="4837643" />
      <Spectrum type="MFE" cpdAlgo="FindByMolecularFeature">
        <MSDetails p="+" />
        <Device type="TimeOfFlight" />
        <MSPeaks>
          <p rt="15.242" x="281.2479" y="519307.22" v="3944049" z="1" s="M+H" />
          <p rt="15.242" x="282.2509" y="101426.98" v="774906" z="1" s="M+H+1" />
          <p rt="15.235" x="283.2581" y="11528.40" v="104643" z="1" s="M+H+2" />
          <p rt="15.242" x="284.2623" y="1609.56" v="14045" z="1" s="M+H+3" />
        </MSPeaks>
      </Spectrum>
    </Compound>
    <Compound algo="FindByMolecularFeature">
      <Location m="338.2435" rt="15.243" y="200448" v="1864128" />
      <Spectrum type="MFE" cpdAlgo="FindByMolecularFeature">
        <MSDetails p="+" />
        <Device type="TimeOfFlight" />
        <MSPeaks>
          <p rt="15.242" x="339.2508" y="200447.92" v="1466624" z="1" s="M+H" />
          <p rt="15.242" x="340.2546" y="40595.21" v="315778" z="1" s="M+H+1" />
          <p rt="15.252" x="341.2561" y="8808.24" v="72766" z="1" s="M+H+2" />
          <p rt="15.220" x="342.2534" y="1091.39" v="8960" z="1" s="M+H+3" />
        </MSPeaks>
      </Spectrum>
    </Compound>
    <Compound algo="FindByMolecularFeature">
      <Location m="298.2509" rt="15.243" y="120287" v="1126233" />
      <Spectrum type="MFE" cpdAlgo="FindByMolecularFeature">
        <MSDetails p="+" />
        <Device type="TimeOfFlight" />
        <MSPeaks>
          <p rt="15.243" x="299.2581" y="120286.84" v="946260" z="1" s="M+H" />
          <p rt="15.242" x="300.2615" y="23374.04" v="179973" z="1" s="M+H+1" />
        </MSPeaks>
      </Spectrum>
    </Compound>
    <Compound algo="FindByMolecularFeature">
      <Location m="447.2622" rt="15.297" y="83209" v="921657" />
      <Spectrum type="MFE" cpdAlgo="FindByMolecularFeature">
        <MSDetails p="+" />
        <Device type="TimeOfFlight" />
        <MSPeaks>
          <p rt="15.298" x="448.2695" y="83208.64" v="705491" z="1" s="M+H" />
          <p rt="15.296" x="449.2731" y="24087.39" v="216166" z="1" s="M+H+1" />
        </MSPeaks>
      </Spectrum>
    </Compound>
    <Compound algo="FindByMolecularFeature">
      <Location m="199.1936" rt="15.322" y="68292" v="709902" />
      <Spectrum type="MFE" cpdAlgo="FindByMolecularFeature">
        <MSDetails p="+" />
        <Device type="TimeOfFlight" />
        <MSPeaks>
          <p rt="15.322" x="200.2009" y="68291.57" v="618114" z="1" s="M+H" />
          <p rt="15.323" x="201.2041" y="8913.46" v="87050" z="1" s="M+H+1" />
          <p rt="15.312" x="202.2075" y="946.06" v="4738" z="1" s="M+H+2" />
        </MSPeaks>
      </Spectrum>
    </Compound>
    <Compound algo="FindByMolecularFeature">
      <Location m="292.2042" rt="15.394" y="477157" v="4763604" />
      <Spectrum type="MFE" cpdAlgo="FindByMolecularFeature">
        <MSDetails p="+" />
        <Device type="TimeOfFlight" />
        <MSPeaks>
          <p rt="15.394" x="293.2115" y="477157.31" v="3986389" z="1" s="M+H" />
          <p rt="15.394" x="294.2146" y="92826.74" v="777215" z="1" s="M+H+1" />
        </MSPeaks>
      </Spectrum>
    </Compound>
    <Compound algo="FindByMolecularFeature">
      <Location m="537.3889" rt="15.430" y="81672" v="805439" />
      <Spectrum type="MFE" cpdAlgo="FindByMolecularFeature">
        <MSDetails p="+" />
        <Device type="TimeOfFlight" />
        <MSPeaks>
          <p rt="15.431" x="538.3961" y="81672.38" v="571712" z="1" s="M+H" />
          <p rt="15.428" x="539.3993" y="26070.51" v="183806" z="1" s="M+H+1" />
          <p rt="15.432" x="540.4019" y="5990.07" v="42304" z="1" s="M+H+2" />
          <p rt="15.421" x="541.3992" y="1140.35" v="7616" z="1" s="M+H+3" />
        </MSPeaks>
      </Spectrum>
    </Compound>
    <Compound algo="FindByMolecularFeature">
      <Location m="268.1682" rt="15.462" y="84747" v="613135" />
      <Spectrum type="MFE" cpdAlgo="FindByMolecularFeature">
        <MSDetails p="+" />
        <Device type="TimeOfFlight" />
        <MSPeaks>
          <p rt="15.462" x="269.1754" y="84747.48" v="526496" z="1" s="M+H" />
          <p rt="15.463" x="270.1792" y="14290.35" v="86638" z="1" s="M+H+1" />
        </MSPeaks>
      </Spectrum>
    </Compound>
    <Compound algo="FindByMolecularFeature">
      <Location m="350.2457" rt="15.482" y="72015" v="541537" />
      <Spectrum type="MFE" cpdAlgo="FindByMolecularFeature">
        <MSDetails p="+" />
        <Device type="TimeOfFlight" />
        <MSPeaks>
          <p rt="15.484" x="351.2530" y="72015.02" v="412438" z="1" s="M+H" />
          <p rt="15.477" x="352.2554" y="20649.04" v="129098" z="1" s="M+H+1" />
        </MSPeaks>
      </Spectrum>
    </Compound>
    <Compound algo="FindByMolecularFeature">
      <Location m="447.2623" rt="15.509" y="129123" v="1378873" />
      <Spectrum type="MFE" cpdAlgo="FindByMolecularFeature">
        <MSDetails p="+" />
        <Device type="TimeOfFlight" />
        <MSPeaks>
          <p rt="15.510" x="448.2696" y="129122.63" v="1031780" z="1" s="M+H" />
          <p rt="15.509" x="449.2730" y="35203.88" v="275070" z="1" s="M+H+1" />
          <p rt="15.488" x="450.2823" y="9548.77" v="72022" z="1" s="M+H+2" />
        </MSPeaks>
      </Spectrum>
    </Compound>
    <Compound algo="FindByMolecularFeature">
      <Location m="357.1942" rt="15.512" y="189035" v="1791331" />
      <Spectrum type="MFE" cpdAlgo="FindByMolecularFeature">
        <MSDetails p="+" />
        <Device type="TimeOfFlight" />
        <MSPeaks>
          <p rt="15.512" x="358.2015" y="189034.59" v="1398295" z="1" s="M+H" />
          <p rt="15.511" x="359.2050" y="45324.66" v="341118" z="1" s="M+H+1" />
          <p rt="15.513" x="360.2086" y="6618.54" v="48735" z="1" s="M+H+2" />
          <p rt="15.506" x="361.2045" y="444.55" v="3183" z="1" s="M+H+3" />
        </MSPeaks>
      </Spectrum>
    </Compound>
    <Compound algo="FindByMolecularFeature">
      <Location m="283.3240" rt="15.574" y="160455" v="2421205" />
      <Spectrum type="MFE" cpdAlgo="FindByMolecularFeature">
        <MSDetails p="+" />
        <Device type="TimeOfFlight" />
        <MSPeaks>
          <p rt="15.574" x="284.3313" y="160455.08" v="1932330" z="1" s="M+H" />
          <p rt="15.573" x="285.3344" y="34170.86" v="439948" z="1" s="M+H+1" />
          <p rt="15.582" x="286.3372" y="4103.92" v="48926" z="1" s="M+H+2" />
        </MSPeaks>
      </Spectrum>
    </Compound>
    <Compound algo="FindByMolecularFeature">
      <Location m="350.2458" rt="15.593" y="56999" v="638523" />
      <Spectrum type="MFE" cpdAlgo="FindByMolecularFeature">
        <MSDetails p="+" />
        <Device type="TimeOfFlight" />
        <MSPeaks>
          <p rt="15.586" x="351.2531" y="56999.19" v="462242" z="1" s="M+H" />
          <p rt="15.610" x="352.2530" y="21930.37" v="176281" z="1" s="M+H+1" />
        </MSPeaks>
      </Spectrum>
    </Compound>
    <Compound algo="FindByMolecularFeature">
      <Location m="292.2040" rt="15.613" y="369389" v="3165450" />
      <Spectrum type="MFE" cpdAlgo="FindByMolecularFeature">
        <MSDetails p="+" />
        <Device type="TimeOfFlight" />
        <MSPeaks>
          <p rt="15.614" x="293.2113" y="369388.59" v="2657068" z="1" s="M+H" />
          <p rt="15.612" x="294.2147" y="71665.45" v="508382" z="1" s="M+H+1" />
        </MSPeaks>
      </Spectrum>
    </Compound>
    <Compound algo="FindByMolecularFeature">
      <Location m="310.2145" rt="15.614" y="67227" v="591418" />
      <Spectrum type="MFE" cpdAlgo="FindByMolecularFeature">
        <MSDetails p="+" />
        <Device type="TimeOfFlight" />
        <MSPeaks>
          <p rt="15.614" x="311.2218" y="67226.86" v="497922" z="1" s="M+H" />
          <p rt="15.611" x="312.2252" y="12619.07" v="93495" z="1" s="M+H+1" />
        </MSPeaks>
      </Spectrum>
    </Compound>
    <Compound algo="FindByMolecularFeature">
      <Location m="314.1883" rt="15.655" y="204625" v="2853638" />
      <Spectrum type="MFE" cpdAlgo="FindByMolecularFeature">
        <MSDetails p="+" />
        <Device type="TimeOfFlight" />
        <MSPeaks>
          <p rt="15.655" x="315.1956" y="204624.77" v="2310135" z="1" s="M+H" />
          <p rt="15.653" x="316.1990" y="44949.50" v="543503" z="1" s="M+H+1" />
        </MSPeaks>
      </Spectrum>
    </Compound>
    <Compound algo="FindByMolecularFeature">
      <Location m="298.1933" rt="15.665" y="117889" v="1119371" />
      <Spectrum type="MFE" cpdAlgo="FindByMolecularFeature">
        <MSDetails p="+" />
        <Device type="TimeOfFlight" />
        <MSPeaks>
          <p rt="15.665" x="299.2006" y="117888.93" v="917044" z="1" s="M+H" />
          <p rt="15.665" x="300.2039" y="25956.74" v="202326" z="1" s="M+H+1" />
        </MSPeaks>
      </Spectrum>
    </Compound>
    <Compound algo="FindByMolecularFeature">
      <Location m="307.2147" rt="15.669" y="53619" v="504270" />
      <Spectrum type="MFE" cpdAlgo="FindByMolecularFeature">
        <MSDetails p="+" />
        <Device type="TimeOfFlight" />
        <MSPeaks>
          <p rt="15.671" x="308.2220" y="53619.39" v="409208" z="1" s="M+H" />
          <p rt="15.662" x="309.2255" y="9849.77" v="71451" z="1" s="M+H+1" />
          <p rt="15.680" x="310.2320" y="2435.94" v="23611" z="1" s="M+H+2" />
        </MSPeaks>
      </Spectrum>
    </Compound>
    <Compound algo="FindByMolecularFeature">
      <Location m="405.2517" rt="15.733" y="90473" v="874848" />
      <Spectrum type="MFE" cpdAlgo="FindByMolecularFeature">
        <MSDetails p="+" />
        <Device type="TimeOfFlight" />
        <MSPeaks>
          <p rt="15.733" x="406.2590" y="90473.20" v="664421" z="1" s="M+H" />
          <p rt="15.733" x="407.2624" y="24565.70" v="173291" z="1" s="M+H+1" />
          <p rt="15.735" x="408.2663" y="4082.69" v="37136" z="1" s="M+H+2" />
        </MSPeaks>
      </Spectrum>
    </Compound>
    <Compound algo="FindByMolecularFeature">
      <Location m="274.1931" rt="15.866" y="52729" v="552426" />
      <Spectrum type="MFE" cpdAlgo="FindByMolecularFeature">
        <MSDetails p="+" />
        <Device type="TimeOfFlight" />
        <MSPeaks>
          <p rt="15.867" x="275.2004" y="52728.54" v="474088" z="1" s="M+H" />
          <p rt="15.861" x="276.2039" y="10521.11" v="78339" z="1" s="M+H+1" />
        </MSPeaks>
      </Spectrum>
    </Compound>
    <Compound algo="FindByMolecularFeature">
      <Location m="308.1989" rt="15.919" y="68416" v="544725" />
      <Spectrum type="MFE" cpdAlgo="FindByMolecularFeature">
        <MSDetails p="+" />
        <Device type="TimeOfFlight" />
        <MSPeaks>
          <p rt="15.918" x="309.2061" y="68416.41" v="449753" z="1" s="M+H" />
          <p rt="15.922" x="310.2097" y="14220.15" v="94972" z="1" s="M+H+1" />
        </MSPeaks>
      </Spectrum>
    </Compound>
    <Compound algo="FindByMolecularFeature">
      <Location m="192.1149" rt="15.926" y="116630" v="985395" />
      <Spectrum type="MFE" cpdAlgo="FindByMolecularFeature">
        <MSDetails p="+" />
        <Device type="TimeOfFlight" />
        <MSPeaks>
          <p rt="15.926" x="193.1222" y="116630.30" v="882885" z="1" s="M+H" />
          <p rt="15.924" x="194.1239" y="13654.72" v="102511" z="1" s="M+H+1" />
        </MSPeaks>
      </Spectrum>
    </Compound>
    <Compound algo="FindByMolecularFeature">
      <Location m="854.4945" rt="15.935" y="86127" v="955345" />
      <Spectrum type="MFE" cpdAlgo="FindByMolecularFeature">
        <MSDetails p="+" />
        <Device type="TimeOfFlight" />
        <MSPeaks>
          <p rt="15.936" x="855.5017" y="86127.17" v="553192" z="1" s="M+H" />
          <p rt="15.936" x="856.5049" y="48324.63" v="307285" z="1" s="M+H+1" />
          <p rt="15.928" x="857.5084" y="14791.45" v="77969" z="1" s="M+H+2" />
          <p rt="15.924" x="858.5114" y="3085.66" v="16900" z="1" s="M+H+3" />
        </MSPeaks>
      </Spectrum>
    </Compound>
    <Compound algo="FindByMolecularFeature">
      <Location m="438.2384" rt="15.939" y="103842" v="1048878" />
      <Spectrum type="MFE" cpdAlgo="FindByMolecularFeature">
        <MSDetails p="+" />
        <Device type="TimeOfFlight" />
        <MSPeaks>
          <p rt="15.939" x="439.2457" y="103841.51" v="830609" z="1" s="M+H" />
          <p rt="15.940" x="440.2489" y="27957.18" v="218268" z="1" s="M+H+1" />
        </MSPeaks>
      </Spectrum>
    </Compound>
    <Compound algo="FindByMolecularFeature">
      <Location m="218.1675" rt="15.940" y="1086701" v="10908860" />
      <Spectrum type="MFE" cpdAlgo="FindByMolecularFeature">
        <MSDetails p="+" />
        <Device type="TimeOfFlight" />
        <MSPeaks>
          <p rt="15.940" x="219.1748" y="1086700.63" v="9198420" z="1" s="M+H" />
          <p rt="15.942" x="220.1777" y="171127.31" v="1452633" z="1" s="M+H+1" />
          <p rt="15.936" x="221.1822" y="15371.83" v="138553" z="1" s="M+H+2" />
          <p rt="15.919" x="222.1855" y="955.80" v="7694" z="1" s="M+H+3" />
          <p rt="15.949" x="437.3409" y="4374.25" v="41904" z="1" s="2M+H" />
          <p rt="15.958" x="438.3326" y="2023.25" v="13876" z="1" s="2M+H+1" />
        </MSPeaks>
      </Spectrum>
    </Compound>
    <Compound algo="FindByMolecularFeature">
      <Location m="332.1965" rt="16.026" y="51875" v="555937" />
      <Spectrum type="MFE" cpdAlgo="FindByMolecularFeature">
        <MSDetails p="+" />
        <Device type="TimeOfFlight" />
        <MSPeaks>
          <p rt="16.027" x="333.2038" y="51875.13" v="454587" z="1" s="M+H" />
          <p rt="16.020" x="334.2074" y="11168.65" v="101350" z="1" s="M+H+1" />
        </MSPeaks>
      </Spectrum>
    </Compound>
    <Compound algo="FindByMolecularFeature">
      <Location m="528.2026" rt="16.029" y="76630" v="793998" />
      <Spectrum type="MFE" cpdAlgo="FindByMolecularFeature">
        <MSDetails p="+" />
        <Device type="TimeOfFlight" />
        <MSPeaks>
          <p rt="16.028" x="529.2099" y="76629.72" v="546570" z="1" s="M+H" />
          <p rt="16.030" x="530.2131" y="27251.74" v="192121" z="1" s="M+H+1" />
          <p rt="16.037" x="531.2179" y="6295.48" v="49463" z="1" s="M+H+2" />
          <p rt="16.065" x="532.2213" y="846.00" v="5843" z="1" s="M+H+3" />
        </MSPeaks>
      </Spectrum>
    </Compound>
    <Compound algo="FindByMolecularFeature">
      <Location m="506.2211" rt="16.030" y="328879" v="3209274" />
      <Spectrum type="MFE" cpdAlgo="FindByMolecularFeature">
        <MSDetails p="+" />
        <Device type="TimeOfFlight" />
        <MSPeaks>
          <p rt="16.030" x="507.2284" y="328878.72" v="2252841" z="1" s="M+H" />
          <p rt="16.028" x="508.2314" y="113231.48" v="777277" z="1" s="M+H+1" />
          <p rt="16.031" x="509.2345" y="22644.29" v="154327" z="1" s="M+H+2" />
          <p rt="16.024" x="510.2385" y="3565.26" v="24829" z="1" s="M+H+3" />
        </MSPeaks>
      </Spectrum>
    </Compound>
    <Compound algo="FindByMolecularFeature">
      <Location m="237.1154" rt="16.030" y="69361" v="563051" />
      <Spectrum type="MFE" cpdAlgo="FindByMolecularFeature">
        <MSDetails p="+" />
        <Device type="TimeOfFlight" />
        <MSPeaks>
          <p rt="16.030" x="238.1226" y="69360.58" v="464737" z="1" s="M+H" />
          <p rt="16.031" x="239.1272" y="12988.83" v="85262" z="1" s="M+H+1" />
          <p rt="16.032" x="240.1308" y="1826.83" v="13052" z="1" s="M+H+2" />
        </MSPeaks>
      </Spectrum>
    </Compound>
    <Compound algo="FindByMolecularFeature">
      <Location m="308.1989" rt="16.096" y="67066" v="648164" />
      <Spectrum type="MFE" cpdAlgo="FindByMolecularFeature">
        <MSDetails p="+" />
        <Device type="TimeOfFlight" />
        <MSPeaks>
          <p rt="16.096" x="309.2062" y="67066.09" v="531363" z="1" s="M+H" />
          <p rt="16.094" x="310.2096" y="14345.28" v="116801" z="1" s="M+H+1" />
        </MSPeaks>
      </Spectrum>
    </Compound>
    <Compound algo="FindByMolecularFeature">
      <Location m="290.1883" rt="16.096" y="71254" v="645627" />
      <Spectrum type="MFE" cpdAlgo="FindByMolecularFeature">
        <MSDetails p="+" />
        <Device type="TimeOfFlight" />
        <MSPeaks>
          <p rt="16.096" x="291.1955" y="71254.48" v="547962" z="1" s="M+H" />
          <p rt="16.097" x="292.1988" y="13534.01" v="97664" z="1" s="M+H+1" />
        </MSPeaks>
      </Spectrum>
    </Compound>
    <Compound algo="FindByMolecularFeature">
      <Location m="224.1563" rt="16.112" y="75155" v="894939" />
      <Spectrum type="MFE" cpdAlgo="FindByMolecularFeature">
        <MSDetails p="+" />
        <Device type="TimeOfFlight" />
        <MSPeaks>
          <p rt="16.111" x="225.1636" y="75155.45" v="742857" z="1" s="M+H" />
          <p rt="16.118" x="226.1673" y="12925.63" v="152082" z="1" s="M+H+1" />
        </MSPeaks>
      </Spectrum>
    </Compound>
    <Compound algo="FindByMolecularFeature">
      <Location m="298.1938" rt="16.117" y="1870683" v="26235056" />
      <Spectrum type="MFE" cpdAlgo="FindByMolecularFeature">
        <MSDetails p="+" />
        <Device type="TimeOfFlight" />
        <MSPeaks>
          <p rt="16.116" x="299.2010" y="1870683.25" v="20805266" z="1" s="M+H" />
          <p rt="16.121" x="300.2044" y="396475.13" v="4739624" z="1" s="M+H+1" />
          <p rt="16.125" x="301.2136" y="29157.72" v="303683" z="1" s="M+H+2" />
          <p rt="16.133" x="302.2186" y="4812.33" v="50122" z="1" s="M+H+3" />
          <p rt="16.119" x="597.3937" y="10929.18" v="102463" z="1" s="2M+H" />
          <p rt="16.113" x="598.3967" y="5571.59" v="54761" z="1" s="2M+H+1" />
          <p rt="16.114" x="599.3981" y="1145.29" v="10957" z="1" s="2M+H+2" />
        </MSPeaks>
      </Spectrum>
    </Compound>
    <Compound algo="FindByMolecularFeature">
      <Location m="280.1827" rt="16.119" y="80756" v="1153191" />
      <Spectrum type="MFE" cpdAlgo="FindByMolecularFeature">
        <MSDetails p="+" />
        <Device type="TimeOfFlight" />
        <MSPeaks>
          <p rt="16.120" x="281.1900" y="80755.86" v="920603" z="1" s="M+H" />
          <p rt="16.118" x="282.1931" y="17438.87" v="204430" z="1" s="M+H+1" />
          <p rt="16.125" x="283.2024" y="2316.60" v="28158" z="1" s="M+H+2" />
        </MSPeaks>
      </Spectrum>
    </Compound>
    <Compound algo="FindByMolecularFeature">
      <Location m="252.1878" rt="16.124" y="179642" v="2736593" />
      <Spectrum type="MFE" cpdAlgo="FindByMolecularFeature">
        <MSDetails p="+" />
        <Device type="TimeOfFlight" />
        <MSPeaks>
          <p rt="16.124" x="253.1951" y="179641.80" v="2255452" z="1" s="M+H" />
          <p rt="16.125" x="254.1989" y="38043.21" v="481140" z="1" s="M+H+1" />
        </MSPeaks>
      </Spectrum>
    </Compound>
    <Compound algo="FindByMolecularFeature">
      <Location m="449.2781" rt="16.125" y="187777" v="2143584" />
      <Spectrum type="MFE" cpdAlgo="FindByMolecularFeature">
        <MSDetails p="+" />
        <Device type="TimeOfFlight" />
        <MSPeaks>
          <p rt="16.125" x="450.2854" y="187777.41" v="1600517" z="1" s="M+H" />
          <p rt="16.123" x="451.2888" y="53934.93" v="457197" z="1" s="M+H+1" />
          <p rt="16.120" x="452.2926" y="10134.15" v="85871" z="1" s="M+H+2" />
        </MSPeaks>
      </Spectrum>
    </Compound>
    <Compound algo="FindByMolecularFeature">
      <Location m="254.2033" rt="16.125" y="74595" v="1104538" />
      <Spectrum type="MFE" cpdAlgo="FindByMolecularFeature">
        <MSDetails p="+" />
        <Device type="TimeOfFlight" />
        <MSPeaks>
          <p rt="16.124" x="255.2106" y="74595.19" v="891553" z="1" s="M+H" />
          <p rt="16.123" x="256.2144" y="15433.85" v="195203" z="1" s="M+H+1" />
          <p rt="16.157" x="257.2172" y="2284.61" v="17782" z="1" s="M+H+2" />
        </MSPeaks>
      </Spectrum>
    </Compound>
    <Compound algo="FindByMolecularFeature">
      <Location m="440.2541" rt="16.125" y="156984" v="2559678" />
      <Spectrum type="MFE" cpdAlgo="FindByMolecularFeature">
        <MSDetails p="+" />
        <Device type="TimeOfFlight" />
        <MSPeaks>
          <p rt="16.126" x="441.2614" y="156984.28" v="1933648" z="1" s="M+H" />
          <p rt="16.123" x="442.2648" y="43003.97" v="528063" z="1" s="M+H+1" />
          <p rt="16.128" x="443.2690" y="6865.09" v="82253" z="1" s="M+H+2" />
          <p rt="16.111" x="444.2738" y="1278.54" v="15716" z="1" s="M+H+3" />
        </MSPeaks>
      </Spectrum>
    </Compound>
    <Compound algo="FindByMolecularFeature">
      <Location m="858.5261" rt="16.129" y="213514" v="3833372" />
      <Spectrum type="MFE" cpdAlgo="FindByMolecularFeature">
        <MSDetails p="+" />
        <Device type="TimeOfFlight" />
        <MSPeaks>
          <p rt="16.129" x="859.5334" y="213513.91" v="2226588" z="1" s="M+H" />
          <p rt="16.128" x="860.5364" y="112775.42" v="1172090" z="1" s="M+H+1" />
          <p rt="16.129" x="861.5392" y="32726.29" v="340984" z="1" s="M+H+2" />
          <p rt="16.131" x="862.5422" y="7488.45" v="80051" z="1" s="M+H+3" />
          <p rt="16.116" x="863.5596" y="1287.10" v="13659" z="1" s="M+H+4" />
        </MSPeaks>
      </Spectrum>
    </Compound>
    <Compound algo="FindByMolecularFeature">
      <Location m="203.1310" rt="16.231" y="53707" v="538762" />
      <Spectrum type="MFE" cpdAlgo="FindByMolecularFeature">
        <MSDetails p="+" />
        <Device type="TimeOfFlight" />
        <MSPeaks>
          <p rt="16.232" x="204.1383" y="53706.69" v="468295" z="1" s="M+H" />
          <p rt="16.227" x="205.1419" y="8907.14" v="70467" z="1" s="M+H+1" />
        </MSPeaks>
      </Spectrum>
    </Compound>
    <Compound algo="FindByMolecularFeature">
      <Location m="225.2091" rt="16.263" y="74302" v="699583" />
      <Spectrum type="MFE" cpdAlgo="FindByMolecularFeature">
        <MSDetails p="+" />
        <Device type="TimeOfFlight" />
        <MSPeaks>
          <p rt="16.263" x="226.2164" y="74302.14" v="610662" z="1" s="M+H" />
          <p rt="16.263" x="227.2198" y="10808.20" v="88921" z="1" s="M+H+1" />
        </MSPeaks>
      </Spectrum>
    </Compound>
    <Compound algo="FindByMolecularFeature">
      <Location m="292.2401" rt="16.386" y="57058" v="587116" />
      <Spectrum type="MFE" cpdAlgo="FindByMolecularFeature">
        <MSDetails p="+" />
        <Device type="TimeOfFlight" />
        <MSPeaks>
          <p rt="16.387" x="293.2473" y="57058.29" v="479188" z="1" s="M+H" />
          <p rt="16.384" x="294.2505" y="12620.04" v="107929" z="1" s="M+H+1" />
        </MSPeaks>
      </Spectrum>
    </Compound>
    <Compound algo="FindByMolecularFeature">
      <Location m="325.3711" rt="16.391" y="168937" v="1523677" />
      <Spectrum type="MFE" cpdAlgo="FindByMolecularFeature">
        <MSDetails p="+" />
        <Device type="TimeOfFlight" />
        <MSPeaks>
          <p rt="16.391" x="326.3784" y="168937.16" v="1219464" z="1" s="M+H" />
          <p rt="16.392" x="327.3815" y="38206.07" v="272747" z="1" s="M+H+1" />
          <p rt="16.384" x="328.3850" y="4847.67" v="31466" z="1" s="M+H+2" />
        </MSPeaks>
      </Spectrum>
    </Compound>
    <Compound algo="FindByMolecularFeature">
      <Location m="318.2173" rt="16.489" y="72429" v="735628" />
      <Spectrum type="MFE" cpdAlgo="FindByMolecularFeature">
        <MSDetails p="+" />
        <Device type="TimeOfFlight" />
        <MSPeaks>
          <p rt="16.489" x="319.2246" y="72428.73" v="595147" z="1" s="M+H" />
          <p rt="16.486" x="320.2280" y="15547.85" v="123872" z="1" s="M+H+1" />
          <p rt="16.506" x="321.2406" y="2156.10" v="16608" z="1" s="M+H+2" />
        </MSPeaks>
      </Spectrum>
    </Compound>
    <Compound algo="FindByMolecularFeature">
      <Location m="234.1620" rt="16.490" y="56259" v="604291" />
      <Spectrum type="MFE" cpdAlgo="FindByMolecularFeature">
        <MSDetails p="+" />
        <Device type="TimeOfFlight" />
        <MSPeaks>
          <p rt="16.490" x="235.1693" y="56259.17" v="527355" z="1" s="M+H" />
          <p rt="16.489" x="236.1725" y="8951.65" v="76936" z="1" s="M+H+1" />
        </MSPeaks>
      </Spectrum>
    </Compound>
    <Compound algo="FindByMolecularFeature">
      <Location m="646.3898" rt="16.494" y="51332" v="1166518" />
      <Spectrum type="MFE" cpdAlgo="FindByMolecularFeature">
        <MSDetails p="+" />
        <Device type="TimeOfFlight" />
        <MSPeaks>
          <p rt="16.497" x="647.3971" y="28174.48" v="240493" z="1" s="M+H" />
          <p rt="16.497" x="648.4003" y="12283.43" v="107604" z="1" s="M+H+1" />
          <p rt="16.493" x="649.3979" y="51331.90" v="439273" z="1" s="M+H+2" />
          <p rt="16.492" x="650.4001" y="21849.44" v="184163" z="1" s="M+H+3" />
          <p rt="16.494" x="651.3952" y="22826.05" v="194984" z="1" s="M+H+4" />
        </MSPeaks>
      </Spectrum>
    </Compound>
    <Compound algo="FindByMolecularFeature">
      <Location m="607.3632" rt="16.496" y="83850" v="884362" />
      <Spectrum type="MFE" cpdAlgo="FindByMolecularFeature">
        <MSDetails p="+" />
        <Device type="TimeOfFlight" />
        <MSPeaks>
          <p rt="16.497" x="608.3705" y="10437.78" v="94163" z="1" s="M+H" />
          <p rt="16.501" x="609.3746" y="6346.87" v="59940" z="1" s="M+H+1" />
          <p rt="16.496" x="610.3682" y="83849.62" v="730258" z="1" s="M+H+2" />
        </MSPeaks>
      </Spectrum>
    </Compound>
    <Compound algo="FindByMolecularFeature">
      <Location m="260.2140" rt="16.496" y="74387" v="1336331" />
      <Spectrum type="MFE" cpdAlgo="FindByMolecularFeature">
        <MSDetails p="+" />
        <Device type="TimeOfFlight" />
        <MSPeaks>
          <p rt="16.496" x="261.2213" y="74386.80" v="889393" z="1" s="M+H" />
          <p rt="16.493" x="262.2246" y="13486.32" v="158461" z="1" s="M+H+1" />
          <p rt="16.506" x="521.4349" y="14028.81" v="99038" z="1" s="2M+H" />
          <p rt="16.503" x="522.4384" y="5293.43" v="37293" z="1" s="2M+H+1" />
          <p rt="16.504" x="523.4425" y="1345.66" v="7908" z="1" s="2M+H+2" />
        </MSPeaks>
      </Spectrum>
    </Compound>
    <Compound algo="FindByMolecularFeature">
      <Location m="349.1467" rt="16.498" y="116164" v="1871175" />
      <Spectrum type="MFE" cpdAlgo="FindByMolecularFeature">
        <MSDetails p="+" />
        <Device type="TimeOfFlight" />
        <MSPeaks>
          <p rt="16.496" x="350.1540" y="116163.95" v="1453741" z="1" s="M+H" />
          <p rt="16.502" x="351.1571" y="27678.02" v="357997" z="1" s="M+H+1" />
          <p rt="16.507" x="352.1602" y="4281.76" v="51888" z="1" s="M+H+2" />
          <p rt="16.458" x="699.3001" y="666.13" v="3775" z="1" s="2M+H" />
        </MSPeaks>
      </Spectrum>
    </Compound>
    <Compound algo="FindByMolecularFeature">
      <Location m="610.3656" rt="16.498" y="50172" v="648333" />
      <Spectrum type="MFE" cpdAlgo="FindByMolecularFeature">
        <MSDetails p="+" />
        <Device type="TimeOfFlight" />
        <MSPeaks>
          <p rt="16.499" x="611.3728" y="50172.28" v="426065" z="1" s="M+H" />
          <p rt="16.494" x="612.3768" y="14319.91" v="122244" z="1" s="M+H+1" />
          <p rt="16.501" x="613.3765" y="11405.19" v="100025" z="1" s="M+H+2" />
        </MSPeaks>
      </Spectrum>
    </Compound>
    <Compound algo="FindByMolecularFeature">
      <Location m="332.1433" rt="16.499" y="64657" v="916289" />
      <Spectrum type="MFE" cpdAlgo="FindByMolecularFeature">
        <MSDetails p="+" />
        <Device type="TimeOfFlight" />
        <MSPeaks>
          <p rt="16.499" x="333.1506" y="64657.02" v="743243" z="1" s="M+H" />
          <p rt="16.500" x="334.1545" y="14943.69" v="173047" z="1" s="M+H+1" />
        </MSPeaks>
      </Spectrum>
    </Compound>
    <Compound algo="FindByMolecularFeature">
      <Location m="334.1446" rt="16.500" y="160756" v="2191764" />
      <Spectrum type="MFE" cpdAlgo="FindByMolecularFeature">
        <MSDetails p="+" />
        <Device type="TimeOfFlight" />
        <MSPeaks>
          <p rt="16.500" x="335.1519" y="160755.92" v="1813476" z="1" s="M+H" />
          <p rt="16.499" x="336.1547" y="33752.03" v="378288" z="1" s="M+H+1" />
        </MSPeaks>
      </Spectrum>
    </Compound>
    <Compound algo="FindByMolecularFeature">
      <Location m="278.2251" rt="16.500" y="3559917" v="51011260" />
      <Spectrum type="MFE" cpdAlgo="FindByMolecularFeature">
        <MSDetails p="+" />
        <Device type="TimeOfFlight" />
        <MSPeaks>
          <p rt="16.500" x="279.2324" y="3559916.75" v="34891728" z="1" sat="true" s="M+H" />
          <p rt="16.500" x="280.2358" y="696529.00" v="6847345" z="1" s="M+H+1" />
          <p rt="16.498" x="281.2393" y="78675.54" v="800684" z="1" s="M+H+2" />
          <p rt="16.501" x="282.2429" y="5691.84" v="55947" z="1" s="M+H+3" />
          <p rt="16.503" x="557.4571" y="387662.13" v="2829548" z="1" s="2M+H" />
          <p rt="16.502" x="558.4602" y="151726.55" v="1107801" z="1" s="2M+H+1" />
          <p rt="16.502" x="559.4631" y="32363.89" v="236979" z="1" s="2M+H+2" />
          <p rt="16.501" x="560.4659" y="4562.06" v="33451" z="1" s="2M+H+3" />
        </MSPeaks>
      </Spectrum>
    </Compound>
    <Compound algo="FindByMolecularFeature">
      <Location m="336.1405" rt="16.502" y="64522" v="1015560" />
      <Spectrum type="MFE" cpdAlgo="FindByMolecularFeature">
        <MSDetails p="+" />
        <Device type="TimeOfFlight" />
        <MSPeaks>
          <p rt="16.503" x="337.1478" y="64522.35" v="731476" z="1" s="M+H" />
          <p rt="16.498" x="338.1502" y="15444.82" v="175458" z="1" s="M+H+1" />
          <p rt="16.501" x="339.1468" y="9600.16" v="108626" z="1" s="M+H+2" />
        </MSPeaks>
      </Spectrum>
    </Compound>
    <Compound algo="FindByMolecularFeature">
      <Location m="417.2519" rt="16.564" y="107592" v="1008594" />
      <Spectrum type="MFE" cpdAlgo="FindByMolecularFeature">
        <MSDetails p="+" />
        <Device type="TimeOfFlight" />
        <MSPeaks>
          <p rt="16.564" x="418.2592" y="107591.63" v="778187" z="1" s="M+H" />
          <p rt="16.564" x="419.2628" y="29362.18" v="210273" z="1" s="M+H+1" />
          <p rt="16.565" x="420.2670" y="3904.40" v="20134" z="1" s="M+H+2" />
        </MSPeaks>
      </Spectrum>
    </Compound>
    <Compound algo="FindByMolecularFeature">
      <Location m="352.2617" rt="16.599" y="173015" v="1638402" />
      <Spectrum type="MFE" cpdAlgo="FindByMolecularFeature">
        <MSDetails p="+" />
        <Device type="TimeOfFlight" />
        <MSPeaks>
          <p rt="16.599" x="353.2690" y="173015.22" v="1315079" z="1" s="M+H" />
          <p rt="16.597" x="354.2721" y="35961.18" v="279015" z="1" s="M+H+1" />
          <p rt="16.595" x="355.2760" y="6005.84" v="44307" z="1" s="M+H+2" />
        </MSPeaks>
      </Spectrum>
    </Compound>
    <Compound algo="FindByMolecularFeature">
      <Location m="387.2985" rt="16.822" y="76657" v="754230" />
      <Spectrum type="MFE" cpdAlgo="FindByMolecularFeature">
        <MSDetails p="+" />
        <Device type="TimeOfFlight" />
        <MSPeaks>
          <p rt="16.821" x="388.3058" y="76657.08" v="578229" z="1" s="M+H" />
          <p rt="16.823" x="389.3091" y="19497.67" v="143622" z="1" s="M+H+1" />
          <p rt="16.838" x="390.3094" y="4312.44" v="32378" z="1" s="M+H+2" />
        </MSPeaks>
      </Spectrum>
    </Compound>
    <Compound algo="FindByMolecularFeature">
      <Location m="370.2723" rt="16.822" y="317217" v="3058603" />
      <Spectrum type="MFE" cpdAlgo="FindByMolecularFeature">
        <MSDetails p="+" />
        <Device type="TimeOfFlight" />
        <MSPeaks>
          <p rt="16.822" x="371.2796" y="317216.66" v="2417107" z="1" s="M+H" />
          <p rt="16.822" x="372.2827" y="72061.37" v="546991" z="1" s="M+H+1" />
          <p rt="16.815" x="373.2850" y="10409.73" v="77022" z="1" s="M+H+2" />
          <p rt="16.847" x="374.2870" y="2258.67" v="17484" z="1" s="M+H+3" />
        </MSPeaks>
      </Spectrum>
    </Compound>
    <Compound algo="FindByMolecularFeature">
      <Location m="352.2620" rt="16.824" y="507235" v="5088186" />
      <Spectrum type="MFE" cpdAlgo="FindByMolecularFeature">
        <MSDetails p="+" />
        <Device type="TimeOfFlight" />
        <MSPeaks>
          <p rt="16.823" x="353.2693" y="507235.34" v="4031915" z="1" s="M+H" />
          <p rt="16.826" x="354.2721" y="115383.30" v="922920" z="1" s="M+H+1" />
          <p rt="16.861" x="355.2748" y="18633.43" v="95143" z="1" s="M+H+2" />
          <p rt="16.813" x="356.2771" y="3187.85" v="38208" z="1" s="M+H+3" />
        </MSPeaks>
      </Spectrum>
    </Compound>
    <Compound algo="FindByMolecularFeature">
      <Location m="392.2541" rt="16.828" y="135543" v="1384595" />
      <Spectrum type="MFE" cpdAlgo="FindByMolecularFeature">
        <MSDetails p="+" />
        <Device type="TimeOfFlight" />
        <MSPeaks>
          <p rt="16.828" x="393.2614" y="135542.88" v="1107941" z="1" s="M+H" />
          <p rt="16.830" x="394.2647" y="28733.15" v="234068" z="1" s="M+H+1" />
          <p rt="16.826" x="395.2694" y="4720.32" v="42586" z="1" s="M+H+2" />
        </MSPeaks>
      </Spectrum>
    </Compound>
    <Compound algo="FindByMolecularFeature">
      <Location m="194.1305" rt="16.863" y="61332" v="516778" />
      <Spectrum type="MFE" cpdAlgo="FindByMolecularFeature">
        <MSDetails p="+" />
        <Device type="TimeOfFlight" />
        <MSPeaks>
          <p rt="16.862" x="195.1378" y="61332.38" v="453827" z="1" s="M+H" />
          <p rt="16.866" x="196.1409" y="8382.06" v="62951" z="1" s="M+H+1" />
        </MSPeaks>
      </Spectrum>
    </Compound>
    <Compound algo="FindByMolecularFeature">
      <Location m="519.3048" rt="16.870" y="66125" v="987044" />
      <Spectrum type="MFE" cpdAlgo="FindByMolecularFeature">
        <MSDetails p="+" />
        <Device type="TimeOfFlight" />
        <MSPeaks>
          <p rt="16.871" x="520.3121" y="66124.59" v="726466" z="1" s="M+H" />
          <p rt="16.869" x="521.3156" y="19867.98" v="221329" z="1" s="M+H+1" />
          <p rt="16.875" x="522.3177" y="4676.86" v="39249" z="1" s="M+H+2" />
        </MSPeaks>
      </Spectrum>
    </Compound>
    <Compound algo="FindByMolecularFeature">
      <Location m="294.2198" rt="16.886" y="341999" v="3754376" />
      <Spectrum type="MFE" cpdAlgo="FindByMolecularFeature">
        <MSDetails p="+" />
        <Device type="TimeOfFlight" />
        <MSPeaks>
          <p rt="16.886" x="295.2271" y="341998.91" v="2825519" z="1" s="M+H" />
          <p rt="16.888" x="296.2303" y="66963.38" v="552467" z="1" s="M+H+1" />
          <p rt="16.861" x="297.2379" y="8283.72" v="54369" z="1" s="M+H+2" />
          <p rt="16.829" x="298.2426" y="1321.80" v="10471" z="1" s="M+H+3" />
          <p rt="16.917" x="589.4456" y="9327.19" v="74247" z="1" s="2M+H" />
          <p rt="16.917" x="590.4485" y="3818.14" v="30358" z="1" s="2M+H+1" />
          <p rt="16.909" x="591.4608" y="4823.19" v="34723" z="1" s="2M+H+2" />
          <p rt="16.896" x="592.4651" y="1650.84" v="11885" z="1" s="2M+H+3" />
          <p rt="16.865" x="593.4725" y="633.52" v="4561" z="1" s="2M+H+4" />
        </MSPeaks>
      </Spectrum>
    </Compound>
    <Compound algo="FindByMolecularFeature">
      <Location m="335.2461" rt="16.890" y="51025" v="693630" />
      <Spectrum type="MFE" cpdAlgo="FindByMolecularFeature">
        <MSDetails p="+" />
        <Device type="TimeOfFlight" />
        <MSPeaks>
          <p rt="16.891" x="336.2534" y="51025.05" v="562963" z="1" s="M+H" />
          <p rt="16.889" x="337.2578" y="10892.72" v="115454" z="1" s="M+H+1" />
          <p rt="16.864" x="338.2604" y="1670.63" v="15213" z="1" s="M+H+2" />
        </MSPeaks>
      </Spectrum>
    </Compound>
    <Compound algo="FindByMolecularFeature">
      <Location m="278.2250" rt="16.891" y="560058" v="6718430" />
      <Spectrum type="MFE" cpdAlgo="FindByMolecularFeature">
        <MSDetails p="+" />
        <Device type="TimeOfFlight" />
        <MSPeaks>
          <p rt="16.891" x="279.2323" y="560058.38" v="5439467" z="1" s="M+H" />
          <p rt="16.891" x="280.2353" y="117946.09" v="1151891" z="1" s="M+H+1" />
          <p rt="16.873" x="557.4554" y="7267.78" v="44181" z="1" s="2M+H" />
          <p rt="16.880" x="558.4579" y="2739.83" v="15945" z="1" s="2M+H+1" />
          <p rt="16.874" x="559.4645" y="958.67" v="3410" z="1" s="2M+H+2" />
        </MSPeaks>
      </Spectrum>
    </Compound>
    <Compound algo="FindByMolecularFeature">
      <Location m="276.2092" rt="16.897" y="285982" v="2328982" />
      <Spectrum type="MFE" cpdAlgo="FindByMolecularFeature">
        <MSDetails p="+" />
        <Device type="TimeOfFlight" />
        <MSPeaks>
          <p rt="16.897" x="277.2165" y="285981.56" v="1930632" z="1" s="M+H" />
          <p rt="16.898" x="278.2198" y="58884.49" v="398350" z="1" s="M+H+1" />
        </MSPeaks>
      </Spectrum>
    </Compound>
    <Compound algo="FindByMolecularFeature">
      <Location m="451.3148" rt="16.931" y="161093" v="1705596" />
      <Spectrum type="MFE" cpdAlgo="FindByMolecularFeature">
        <MSDetails p="+" />
        <Device type="TimeOfFlight" />
        <MSPeaks>
          <p rt="16.932" x="452.3221" y="161092.91" v="1313172" z="1" s="M+H" />
          <p rt="16.930" x="453.3262" y="37510.86" v="294639" z="1" s="M+H+1" />
          <p rt="16.927" x="454.3300" y="9827.93" v="97785" z="1" s="M+H+2" />
        </MSPeaks>
      </Spectrum>
    </Compound>
    <Compound algo="FindByMolecularFeature">
      <Location m="314.1888" rt="16.983" y="1592172" v="14475810" />
      <Spectrum type="MFE" cpdAlgo="FindByMolecularFeature">
        <MSDetails p="+" />
        <Device type="TimeOfFlight" />
        <MSPeaks>
          <p rt="16.983" x="315.1961" y="1592171.50" v="11832497" z="1" s="M+H" />
          <p rt="16.983" x="316.1993" y="351033.91" v="2585352" z="1" s="M+H+1" />
          <p rt="16.900" x="317.2068" y="83387.37" v="57961" z="1" s="M+H+2" />
        </MSPeaks>
      </Spectrum>
    </Compound>
    <Compound algo="FindByMolecularFeature">
      <Location m="296.1777" rt="16.983" y="141199" v="1327704" />
      <Spectrum type="MFE" cpdAlgo="FindByMolecularFeature">
        <MSDetails p="+" />
        <Device type="TimeOfFlight" />
        <MSPeaks>
          <p rt="16.984" x="149.0959" y="11404.48" v="96501" z="2" s="M+2H" />
          <p rt="16.983" x="297.1850" y="141198.56" v="1027950" z="1" s="M+H" />
          <p rt="16.984" x="298.1882" y="27741.40" v="203253" z="1" s="M+H+1" />
        </MSPeaks>
      </Spectrum>
    </Compound>
    <Compound algo="FindByMolecularFeature">
      <Location m="268.1829" rt="16.983" y="168991" v="1483880" />
      <Spectrum type="MFE" cpdAlgo="FindByMolecularFeature">
        <MSDetails p="+" />
        <Device type="TimeOfFlight" />
        <MSPeaks>
          <p rt="16.983" x="269.1902" y="168991.19" v="1245940" z="1" s="M+H" />
          <p rt="16.982" x="270.1933" y="32610.56" v="237939" z="1" s="M+H+1" />
        </MSPeaks>
      </Spectrum>
    </Compound>
    <Compound algo="FindByMolecularFeature">
      <Location m="419.2680" rt="16.984" y="2709259" v="26087180" />
      <Spectrum type="MFE" cpdAlgo="FindByMolecularFeature">
        <MSDetails p="+" />
        <Device type="TimeOfFlight" />
        <MSPeaks>
          <p rt="16.984" x="420.2753" y="2709259.00" v="19984478" z="1" sat="true" s="M+H" />
          <p rt="16.984" x="421.2787" y="699220.25" v="5183960" z="1" s="M+H+1" />
          <p rt="16.985" x="422.2811" y="107882.76" v="796666" z="1" s="M+H+2" />
          <p rt="16.984" x="423.2847" y="13490.36" v="100051" z="1" s="M+H+3" />
          <p rt="16.987" x="424.2896" y="2801.20" v="22026" z="1" s="M+H+4" />
        </MSPeaks>
      </Spectrum>
    </Compound>
    <Compound algo="FindByMolecularFeature">
      <Location m="424.2229" rt="16.993" y="180921" v="1931161" />
      <Spectrum type="MFE" cpdAlgo="FindByMolecularFeature">
        <MSDetails p="+" />
        <Device type="TimeOfFlight" />
        <MSPeaks>
          <p rt="16.993" x="425.2302" y="180920.86" v="1448451" z="1" s="M+H" />
          <p rt="16.993" x="426.2334" y="46727.84" v="380812" z="1" s="M+H+1" />
          <p rt="16.992" x="427.2377" y="8344.44" v="87648" z="1" s="M+H+2" />
          <p rt="16.963" x="428.2424" y="1203.68" v="14251" z="1" s="M+H+3" />
        </MSPeaks>
      </Spectrum>
    </Compound>
    <Compound algo="FindByMolecularFeature">
      <Location m="294.2202" rt="17.056" y="948093" v="8011553" />
      <Spectrum type="MFE" cpdAlgo="FindByMolecularFeature">
        <MSDetails p="+" />
        <Device type="TimeOfFlight" />
        <MSPeaks>
          <p rt="17.056" x="295.2275" y="948093.25" v="6536106" z="1" s="M+H" />
          <p rt="17.055" x="296.2303" y="184469.50" v="1269211" z="1" s="M+H+1" />
          <p rt="17.044" x="297.2341" y="25222.68" v="185709" z="1" s="M+H+2" />
          <p rt="17.051" x="298.2379" y="1994.18" v="20527" z="1" s="M+H+3" />
        </MSPeaks>
      </Spectrum>
    </Compound>
    <Compound algo="FindByMolecularFeature">
      <Location m="276.2095" rt="17.066" y="1480011" v="16075004" />
      <Spectrum type="MFE" cpdAlgo="FindByMolecularFeature">
        <MSDetails p="+" />
        <Device type="TimeOfFlight" />
        <MSPeaks>
          <p rt="17.066" x="277.2168" y="1480011.38" v="13432580" z="1" s="M+H" />
          <p rt="17.065" x="278.2199" y="291143.75" v="2642424" z="1" s="M+H+1" />
        </MSPeaks>
      </Spectrum>
    </Compound>
    <Compound algo="FindByMolecularFeature">
      <Location m="178.1357" rt="17.067" y="277028" v="2638362" />
      <Spectrum type="MFE" cpdAlgo="FindByMolecularFeature">
        <MSDetails p="+" />
        <Device type="TimeOfFlight" />
        <MSPeaks>
          <p rt="17.067" x="179.1429" y="277028.41" v="2329821" z="1" s="M+H" />
          <p rt="17.068" x="180.1465" y="36320.32" v="308541" z="1" s="M+H+1" />
        </MSPeaks>
      </Spectrum>
    </Compound>
    <Compound algo="FindByMolecularFeature">
      <Location m="316.2017" rt="17.069" y="368230" v="4007951" />
      <Spectrum type="MFE" cpdAlgo="FindByMolecularFeature">
        <MSDetails p="+" />
        <Device type="TimeOfFlight" />
        <MSPeaks>
          <p rt="17.069" x="317.2089" y="368230.16" v="3343360" z="1" s="M+H" />
          <p rt="17.068" x="318.2121" y="66967.86" v="600538" z="1" s="M+H+1" />
          <p rt="17.062" x="319.2199" y="5637.94" v="56384" z="1" s="M+H+2" />
          <p rt="17.062" x="320.2245" y="805.37" v="7668" z="1" s="M+H+3" />
        </MSPeaks>
      </Spectrum>
    </Compound>
    <Compound algo="FindByMolecularFeature">
      <Location m="262.2296" rt="17.197" y="122811" v="1406969" />
      <Spectrum type="MFE" cpdAlgo="FindByMolecularFeature">
        <MSDetails p="+" />
        <Device type="TimeOfFlight" />
        <MSPeaks>
          <p rt="17.197" x="263.2368" y="122810.57" v="1138653" z="1" s="M+H" />
          <p rt="17.198" x="264.2402" y="24890.41" v="239974" z="1" s="M+H+1" />
          <p rt="17.204" x="265.2487" y="3106.18" v="28343" z="1" s="M+H+2" />
        </MSPeaks>
      </Spectrum>
    </Compound>
    <Compound algo="FindByMolecularFeature">
      <Location m="280.2402" rt="17.200" y="112358" v="1376704" />
      <Spectrum type="MFE" cpdAlgo="FindByMolecularFeature">
        <MSDetails p="+" />
        <Device type="TimeOfFlight" />
        <MSPeaks>
          <p rt="17.201" x="281.2475" y="112358.06" v="1162868" z="1" s="M+H" />
          <p rt="17.196" x="282.2511" y="20286.37" v="213835" z="1" s="M+H+1" />
        </MSPeaks>
      </Spectrum>
    </Compound>
    <Compound algo="FindByMolecularFeature">
      <Location m="340.2615" rt="17.271" y="78997" v="797561" />
      <Spectrum type="MFE" cpdAlgo="FindByMolecularFeature">
        <MSDetails p="+" />
        <Device type="TimeOfFlight" />
        <MSPeaks>
          <p rt="17.272" x="341.2687" y="78997.27" v="638328" z="1" s="M+H" />
          <p rt="17.268" x="342.2719" y="16933.27" v="134226" z="1" s="M+H+1" />
          <p rt="17.268" x="343.2733" y="3019.08" v="25007" z="1" s="M+H+2" />
        </MSPeaks>
      </Spectrum>
    </Compound>
    <Compound algo="FindByMolecularFeature">
      <Location m="431.2674" rt="17.318" y="146891" v="1359633" />
      <Spectrum type="MFE" cpdAlgo="FindByMolecularFeature">
        <MSDetails p="+" />
        <Device type="TimeOfFlight" />
        <MSPeaks>
          <p rt="17.318" x="432.2747" y="146891.17" v="1062435" z="1" s="M+H" />
          <p rt="17.317" x="433.2781" y="40909.12" v="297198" z="1" s="M+H+1" />
        </MSPeaks>
      </Spectrum>
    </Compound>
    <Compound algo="FindByMolecularFeature">
      <Location m="393.1372" rt="17.367" y="51104" v="482976" />
      <Spectrum type="MFE" cpdAlgo="FindByMolecularFeature">
        <MSDetails p="+" />
        <Device type="TimeOfFlight" />
        <MSPeaks>
          <p rt="17.367" x="394.1445" y="51103.56" v="395890" z="1" s="M+H" />
          <p rt="17.370" x="395.1479" y="10342.89" v="87086" z="1" s="M+H+1" />
        </MSPeaks>
      </Spectrum>
    </Compound>
    <Compound algo="FindByMolecularFeature">
      <Location m="294.2201" rt="17.371" y="1578358" v="15037026" />
      <Spectrum type="MFE" cpdAlgo="FindByMolecularFeature">
        <MSDetails p="+" />
        <Device type="TimeOfFlight" />
        <MSPeaks>
          <p rt="17.371" x="295.2274" y="1578357.63" v="12323189" z="1" s="M+H" />
          <p rt="17.371" x="296.2304" y="298456.59" v="2379414" z="1" s="M+H+1" />
          <p rt="17.371" x="297.2341" y="38219.37" v="315935" z="1" s="M+H+2" />
          <p rt="17.365" x="298.2378" y="2222.86" v="18488" z="1" s="M+H+3" />
        </MSPeaks>
      </Spectrum>
    </Compound>
    <Compound algo="FindByMolecularFeature">
      <Location m="276.2095" rt="17.371" y="1825066" v="17031272" />
      <Spectrum type="MFE" cpdAlgo="FindByMolecularFeature">
        <MSDetails p="+" />
        <Device type="TimeOfFlight" />
        <MSPeaks>
          <p rt="17.371" x="277.2167" y="1825066.00" v="14096851" z="1" s="M+H" />
          <p rt="17.371" x="278.2200" y="354637.47" v="2741549" z="1" s="M+H+1" />
          <p rt="17.376" x="279.2271" y="25233.71" v="192872" z="1" s="M+H+2" />
        </MSPeaks>
      </Spectrum>
    </Compound>
    <Compound algo="FindByMolecularFeature">
      <Location m="258.1981" rt="17.371" y="60178" v="571788" />
      <Spectrum type="MFE" cpdAlgo="FindByMolecularFeature">
        <MSDetails p="+" />
        <Device type="TimeOfFlight" />
        <MSPeaks>
          <p rt="17.371" x="259.2054" y="60178.28" v="484953" z="1" s="M+H" />
          <p rt="17.370" x="260.2087" y="10875.67" v="86835" z="1" s="M+H+1" />
        </MSPeaks>
      </Spectrum>
    </Compound>
    <Compound algo="FindByMolecularFeature">
      <Location m="248.2140" rt="17.371" y="166753" v="1519606" />
      <Spectrum type="MFE" cpdAlgo="FindByMolecularFeature">
        <MSDetails p="+" />
        <Device type="TimeOfFlight" />
        <MSPeaks>
          <p rt="17.371" x="249.2213" y="166752.84" v="1256515" z="1" s="M+H" />
          <p rt="17.370" x="250.2245" y="32080.43" v="242397" z="1" s="M+H+1" />
          <p rt="17.379" x="251.2295" y="2804.52" v="20694" z="1" s="M+H+2" />
        </MSPeaks>
      </Spectrum>
    </Compound>
    <Compound algo="FindByMolecularFeature">
      <Location m="316.2019" rt="17.375" y="431692" v="4238497" />
      <Spectrum type="MFE" cpdAlgo="FindByMolecularFeature">
        <MSDetails p="+" />
        <Device type="TimeOfFlight" />
        <MSPeaks>
          <p rt="17.375" x="317.2092" y="431692.25" v="3484583" z="1" s="M+H" />
          <p rt="17.375" x="318.2121" y="81009.14" v="651570" z="1" s="M+H+1" />
          <p rt="17.381" x="319.2208" y="10385.50" v="87422" z="1" s="M+H+2" />
          <p rt="17.377" x="320.2259" y="1721.15" v="14922" z="1" s="M+H+3" />
        </MSPeaks>
      </Spectrum>
    </Compound>
    <Compound algo="FindByMolecularFeature">
      <Location m="436.2228" rt="17.550" y="89873" v="781299" />
      <Spectrum type="MFE" cpdAlgo="FindByMolecularFeature">
        <MSDetails p="+" />
        <Device type="TimeOfFlight" />
        <MSPeaks>
          <p rt="17.548" x="437.2300" y="89872.84" v="550310" z="1" s="M+H" />
          <p rt="17.548" x="438.2333" y="25350.78" v="155926" z="1" s="M+H+1" />
          <p rt="17.586" x="439.2406" y="6722.54" v="60900" z="1" s="M+H+2" />
          <p rt="17.514" x="440.2502" y="1795.93" v="14162" z="1" s="M+H+3" />
        </MSPeaks>
      </Spectrum>
    </Compound>
    <Compound algo="FindByMolecularFeature">
      <Location m="268.1830" rt="17.551" y="56321" v="397090" />
      <Spectrum type="MFE" cpdAlgo="FindByMolecularFeature">
        <MSDetails p="+" />
        <Device type="TimeOfFlight" />
        <MSPeaks>
          <p rt="17.551" x="269.1903" y="56320.92" v="332569" z="1" s="M+H" />
          <p rt="17.550" x="270.1935" y="10926.79" v="64521" z="1" s="M+H+1" />
        </MSPeaks>
      </Spectrum>
    </Compound>
    <Compound algo="FindByMolecularFeature">
      <Location m="431.2682" rt="17.552" y="853081" v="7471772" />
      <Spectrum type="MFE" cpdAlgo="FindByMolecularFeature">
        <MSDetails p="+" />
        <Device type="TimeOfFlight" />
        <MSPeaks>
          <p rt="17.552" x="432.2755" y="853080.56" v="5605482" z="1" s="M+H" />
          <p rt="17.552" x="433.2783" y="239774.70" v="1584317" z="1" s="M+H+1" />
          <p rt="17.551" x="434.2815" y="37225.02" v="229662" z="1" s="M+H+2" />
          <p rt="17.552" x="435.2908" y="7175.37" v="52313" z="1" s="M+H+3" />
        </MSPeaks>
      </Spectrum>
    </Compound>
    <Compound algo="FindByMolecularFeature">
      <Location m="296.1777" rt="17.553" y="52714" v="380429" />
      <Spectrum type="MFE" cpdAlgo="FindByMolecularFeature">
        <MSDetails p="+" />
        <Device type="TimeOfFlight" />
        <MSPeaks>
          <p rt="17.553" x="297.1849" y="52713.85" v="311496" z="1" s="M+H" />
          <p rt="17.553" x="298.1884" y="11665.32" v="68933" z="1" s="M+H+1" />
        </MSPeaks>
      </Spectrum>
    </Compound>
    <Compound algo="FindByMolecularFeature">
      <Location m="314.1887" rt="17.553" y="456077" v="3491377" />
      <Spectrum type="MFE" cpdAlgo="FindByMolecularFeature">
        <MSDetails p="+" />
        <Device type="TimeOfFlight" />
        <MSPeaks>
          <p rt="17.553" x="315.1960" y="456077.31" v="2874354" z="1" s="M+H" />
          <p rt="17.553" x="316.1991" y="97903.16" v="617022" z="1" s="M+H+1" />
        </MSPeaks>
      </Spectrum>
    </Compound>
    <Compound algo="FindByMolecularFeature">
      <Location m="461.3043" rt="17.640" y="121257" v="1122819" />
      <Spectrum type="MFE" cpdAlgo="FindByMolecularFeature">
        <MSDetails p="+" />
        <Device type="TimeOfFlight" />
        <MSPeaks>
          <p rt="17.640" x="462.3115" y="121257.20" v="798789" z="1" s="M+H" />
          <p rt="17.639" x="463.3149" y="39640.31" v="256414" z="1" s="M+H+1" />
          <p rt="17.640" x="464.3195" y="7905.86" v="52156" z="1" s="M+H+2" />
          <p rt="17.661" x="465.3069" y="2009.98" v="15460" z="1" s="M+H+3" />
        </MSPeaks>
      </Spectrum>
    </Compound>
    <Compound algo="FindByMolecularFeature">
      <Location m="316.2007" rt="17.661" y="211899" v="1525688" />
      <Spectrum type="MFE" cpdAlgo="FindByMolecularFeature">
        <MSDetails p="+" />
        <Device type="TimeOfFlight" />
        <MSPeaks>
          <p rt="17.663" x="317.2080" y="211899.16" v="1293049" z="1" s="M+H" />
          <p rt="17.656" x="318.2117" y="38401.27" v="214693" z="1" s="M+H+1" />
          <p rt="17.632" x="319.2195" y="5710.43" v="17946" z="1" s="M+H+2" />
        </MSPeaks>
      </Spectrum>
    </Compound>
    <Compound algo="FindByMolecularFeature">
      <Location m="248.2140" rt="17.662" y="52346" v="415252" />
      <Spectrum type="MFE" cpdAlgo="FindByMolecularFeature">
        <MSDetails p="+" />
        <Device type="TimeOfFlight" />
        <MSPeaks>
          <p rt="17.662" x="249.2213" y="52346.27" v="340405" z="1" s="M+H" />
          <p rt="17.660" x="250.2243" y="10540.71" v="67133" z="1" s="M+H+1" />
          <p rt="17.648" x="251.2313" y="1167.56" v="7714" z="1" s="M+H+2" />
        </MSPeaks>
      </Spectrum>
    </Compound>
    <Compound algo="FindByMolecularFeature">
      <Location m="294.2201" rt="17.662" y="727540" v="5558464" />
      <Spectrum type="MFE" cpdAlgo="FindByMolecularFeature">
        <MSDetails p="+" />
        <Device type="TimeOfFlight" />
        <MSPeaks>
          <p rt="17.662" x="295.2274" y="727540.19" v="4555439" z="1" s="M+H" />
          <p rt="17.662" x="296.2303" y="140917.77" v="881587" z="1" s="M+H+1" />
          <p rt="17.657" x="297.2346" y="25905.46" v="121438" z="1" s="M+H+2" />
        </MSPeaks>
      </Spectrum>
    </Compound>
    <Compound algo="FindByMolecularFeature">
      <Location m="276.2095" rt="17.662" y="706530" v="5459367" />
      <Spectrum type="MFE" cpdAlgo="FindByMolecularFeature">
        <MSDetails p="+" />
        <Device type="TimeOfFlight" />
        <MSPeaks>
          <p rt="17.662" x="277.2168" y="706529.75" v="4483923" z="1" s="M+H" />
          <p rt="17.663" x="278.2198" y="142953.16" v="907587" z="1" s="M+H+1" />
          <p rt="17.643" x="279.2293" y="12788.09" v="67857" z="1" s="M+H+2" />
        </MSPeaks>
      </Spectrum>
    </Compound>
    <Compound algo="FindByMolecularFeature">
      <Location m="845.5077" rt="17.733" y="67933" v="683816" />
      <Spectrum type="MFE" cpdAlgo="FindByMolecularFeature">
        <MSDetails p="+" />
        <Device type="TimeOfFlight" />
        <MSPeaks>
          <p rt="17.731" x="846.5150" y="67932.84" v="371110" z="1" s="M+H" />
          <p rt="17.733" x="847.5182" y="38273.00" v="211431" z="1" s="M+H+1" />
          <p rt="17.730" x="848.5219" y="11267.69" v="62707" z="1" s="M+H+2" />
          <p rt="17.736" x="849.5257" y="3782.47" v="23259" z="1" s="M+H+3" />
          <p rt="17.816" x="850.5211" y="1191.38" v="15310" z="1" s="M+H+4" />
        </MSPeaks>
      </Spectrum>
    </Compound>
    <Compound algo="FindByMolecularFeature">
      <Location m="850.4633" rt="17.735" y="107436" v="1031992" />
      <Spectrum type="MFE" cpdAlgo="FindByMolecularFeature">
        <MSDetails p="+" />
        <Device type="TimeOfFlight" />
        <MSPeaks>
          <p rt="17.735" x="851.4706" y="107435.84" v="575025" z="1" s="M+H" />
          <p rt="17.735" x="852.4740" y="59961.14" v="321545" z="1" s="M+H+1" />
          <p rt="17.736" x="853.4779" y="18463.43" v="98344" z="1" s="M+H+2" />
          <p rt="17.738" x="854.4825" y="4819.99" v="26079" z="1" s="M+H+3" />
          <p rt="17.758" x="855.4932" y="1653.39" v="10999" z="1" s="M+H+4" />
        </MSPeaks>
      </Spectrum>
    </Compound>
    <Compound algo="FindByMolecularFeature">
      <Location m="160.0889" rt="17.737" y="55463" v="512573" />
      <Spectrum type="MFE" cpdAlgo="FindByMolecularFeature">
        <MSDetails p="+" />
        <Device type="TimeOfFlight" />
        <MSPeaks>
          <p rt="17.737" x="161.0962" y="55463.23" v="453606" z="1" s="M+H" />
          <p rt="17.733" x="162.0995" y="7295.78" v="58967" z="1" s="M+H+1" />
        </MSPeaks>
      </Spectrum>
    </Compound>
    <Compound algo="FindByMolecularFeature">
      <Location m="268.1830" rt="17.737" y="373352" v="3510422" />
      <Spectrum type="MFE" cpdAlgo="FindByMolecularFeature">
        <MSDetails p="+" />
        <Device type="TimeOfFlight" />
        <MSPeaks>
          <p rt="17.737" x="269.1903" y="373352.47" v="2930913" z="1" s="M+H" />
          <p rt="17.735" x="270.1934" y="73942.96" v="579509" z="1" s="M+H+1" />
        </MSPeaks>
      </Spectrum>
    </Compound>
    <Compound algo="FindByMolecularFeature">
      <Location m="296.1779" rt="17.738" y="332397" v="3192501" />
      <Spectrum type="MFE" cpdAlgo="FindByMolecularFeature">
        <MSDetails p="+" />
        <Device type="TimeOfFlight" />
        <MSPeaks>
          <p rt="17.738" x="297.1852" y="332397.38" v="2655802" z="1" s="M+H" />
          <p rt="17.737" x="298.1884" y="67050.77" v="536699" z="1" s="M+H+1" />
        </MSPeaks>
      </Spectrum>
    </Compound>
    <Compound algo="FindByMolecularFeature">
      <Location m="314.1887" rt="17.738" y="3704699" v="35858496" />
      <Spectrum type="MFE" cpdAlgo="FindByMolecularFeature">
        <MSDetails p="+" />
        <Device type="TimeOfFlight" />
        <MSPeaks>
          <p rt="17.737" x="315.1960" y="3704698.50" v="29183458" z="1" sat="true" s="M+H" />
          <p rt="17.737" x="316.1996" y="795472.25" v="6255643" z="1" s="M+H+1" />
          <p rt="17.776" x="317.2048" y="103951.81" v="381355" z="1" s="M+H+2" />
          <p rt="17.793" x="318.2094" y="9085.20" v="38038" z="1" s="M+H+3" />
        </MSPeaks>
      </Spectrum>
    </Compound>
    <Compound algo="FindByMolecularFeature">
      <Location m="431.2680" rt="17.738" y="5604028" v="61777492" />
      <Spectrum type="MFE" cpdAlgo="FindByMolecularFeature">
        <MSDetails p="+" />
        <Device type="TimeOfFlight" />
        <MSPeaks>
          <p rt="17.739" x="432.2753" y="5604028.00" v="46529020" z="1" sat="true" s="M+H" />
          <p rt="17.737" x="433.2786" y="1510296.38" v="12866339" z="1" s="M+H+1" />
          <p rt="17.738" x="434.2813" y="246432.94" v="2088129" z="1" s="M+H+2" />
          <p rt="17.739" x="435.2844" y="33643.81" v="261724" z="1" s="M+H+3" />
          <p rt="17.744" x="436.2927" y="4522.36" v="32278" z="1" s="M+H+4" />
        </MSPeaks>
      </Spectrum>
    </Compound>
    <Compound algo="FindByMolecularFeature">
      <Location m="436.2234" rt="17.740" y="565043" v="6386469" />
      <Spectrum type="MFE" cpdAlgo="FindByMolecularFeature">
        <MSDetails p="+" />
        <Device type="TimeOfFlight" />
        <MSPeaks>
          <p rt="17.740" x="437.2306" y="565042.75" v="4848341" z="1" s="M+H" />
          <p rt="17.740" x="438.2335" y="151819.05" v="1311842" z="1" s="M+H+1" />
          <p rt="17.746" x="439.2370" y="24423.75" v="194767" z="1" s="M+H+2" />
          <p rt="17.742" x="440.2409" y="3524.54" v="31519" z="1" s="M+H+3" />
        </MSPeaks>
      </Spectrum>
    </Compound>
    <Compound algo="FindByMolecularFeature">
      <Location m="452.1966" rt="17.742" y="124137" v="1481916" />
      <Spectrum type="MFE" cpdAlgo="FindByMolecularFeature">
        <MSDetails p="+" />
        <Device type="TimeOfFlight" />
        <MSPeaks>
          <p rt="17.742" x="453.2039" y="124136.96" v="1074021" z="1" s="M+H" />
          <p rt="17.741" x="454.2072" y="32470.31" v="279868" z="1" s="M+H+1" />
          <p rt="17.743" x="455.2054" y="12277.43" v="102781" z="1" s="M+H+2" />
          <p rt="17.745" x="456.2076" y="2974.71" v="25245" z="1" s="M+H+3" />
        </MSPeaks>
      </Spectrum>
    </Compound>
    <Compound algo="FindByMolecularFeature">
      <Location m="459.2984" rt="17.745" y="58110" v="625017" />
      <Spectrum type="MFE" cpdAlgo="FindByMolecularFeature">
        <MSDetails p="+" />
        <Device type="TimeOfFlight" />
        <MSPeaks>
          <p rt="17.741" x="460.3057" y="58109.60" v="563182" z="1" s="M+H" />
          <p rt="17.757" x="461.3093" y="19572.58" v="61835" z="1" s="M+H+1" />
        </MSPeaks>
      </Spectrum>
    </Compound>
    <Compound algo="FindByMolecularFeature">
      <Location m="533.3202" rt="17.870" y="72039" v="1194985" />
      <Spectrum type="MFE" cpdAlgo="FindByMolecularFeature">
        <MSDetails p="+" />
        <Device type="TimeOfFlight" />
        <MSPeaks>
          <p rt="17.873" x="534.3275" y="72038.61" v="860141" z="1" s="M+H" />
          <p rt="17.870" x="535.3305" y="22384.18" v="265304" z="1" s="M+H+1" />
          <p rt="17.869" x="536.3337" y="5444.92" v="62688" z="1" s="M+H+2" />
          <p rt="17.773" x="537.3277" y="499.85" v="6852" z="1" s="M+H+3" />
        </MSPeaks>
      </Spectrum>
    </Compound>
    <Compound algo="FindByMolecularFeature">
      <Location m="498.2835" rt="17.900" y="84687" v="1259467" />
      <Spectrum type="MFE" cpdAlgo="FindByMolecularFeature">
        <MSDetails p="+" />
        <Device type="TimeOfFlight" />
        <MSPeaks>
          <p rt="17.900" x="499.2908" y="84687.24" v="937937" z="1" s="M+H" />
          <p rt="17.899" x="500.2940" y="24160.22" v="277160" z="1" s="M+H+1" />
          <p rt="17.903" x="501.3004" y="5471.12" v="44370" z="1" s="M+H+2" />
        </MSPeaks>
      </Spectrum>
    </Compound>
    <Compound algo="FindByMolecularFeature">
      <Location m="278.1522" rt="17.948" y="107161" v="1537088" />
      <Spectrum type="MFE" cpdAlgo="FindByMolecularFeature">
        <MSDetails p="+" />
        <Device type="TimeOfFlight" />
        <MSPeaks>
          <p rt="17.949" x="279.1595" y="107161.43" v="1309886" z="1" s="M+H" />
          <p rt="17.945" x="280.1627" y="18601.44" v="199990" z="1" s="M+H+1" />
          <p rt="17.948" x="281.1665" y="3089.93" v="27212" z="1" s="M+H+2" />
        </MSPeaks>
      </Spectrum>
    </Compound>
    <Compound algo="FindByMolecularFeature">
      <Location m="148.0160" rt="17.951" y="252261" v="3316075" />
      <Spectrum type="MFE" cpdAlgo="FindByMolecularFeature">
        <MSDetails p="+" />
        <Device type="TimeOfFlight" />
        <MSPeaks>
          <p rt="17.951" x="149.0233" y="252261.17" v="3041734" z="1" s="M+H" />
          <p rt="17.950" x="150.0267" y="20307.49" v="244034" z="1" s="M+H+1" />
          <p rt="17.962" x="151.0319" y="2627.46" v="30307" z="1" s="M+H+2" />
        </MSPeaks>
      </Spectrum>
    </Compound>
    <Compound algo="FindByMolecularFeature">
      <Location m="382.1969" rt="18.093" y="86955" v="731637" />
      <Spectrum type="MFE" cpdAlgo="FindByMolecularFeature">
        <MSDetails p="+" />
        <Device type="TimeOfFlight" />
        <MSPeaks>
          <p rt="18.093" x="383.2042" y="86954.60" v="585406" z="1" s="M+H" />
          <p rt="18.093" x="384.2075" y="17931.77" v="123575" z="1" s="M+H+1" />
          <p rt="18.100" x="385.2109" y="3569.46" v="22656" z="1" s="M+H+2" />
        </MSPeaks>
      </Spectrum>
    </Compound>
    <Compound algo="FindByMolecularFeature">
      <Location m="360.2150" rt="18.099" y="99293" v="919806" />
      <Spectrum type="MFE" cpdAlgo="FindByMolecularFeature">
        <MSDetails p="+" />
        <Device type="TimeOfFlight" />
        <MSPeaks>
          <p rt="18.099" x="361.2222" y="99292.56" v="742330" z="1" s="M+H" />
          <p rt="18.099" x="362.2258" y="20500.02" v="155030" z="1" s="M+H+1" />
          <p rt="18.101" x="363.2315" y="3653.63" v="22447" z="1" s="M+H+2" />
        </MSPeaks>
      </Spectrum>
    </Compound>
    <Compound algo="FindByMolecularFeature">
      <Location m="354.2771" rt="18.113" y="122751" v="1100648" />
      <Spectrum type="MFE" cpdAlgo="FindByMolecularFeature">
        <MSDetails p="+" />
        <Device type="TimeOfFlight" />
        <MSPeaks>
          <p rt="18.113" x="355.2844" y="122751.30" v="908103" z="1" s="M+H" />
          <p rt="18.111" x="356.2878" y="27359.35" v="192546" z="1" s="M+H+1" />
        </MSPeaks>
      </Spectrum>
    </Compound>
    <Compound algo="FindByMolecularFeature">
      <Location m="854.4950" rt="18.182" y="181957" v="1657900" />
      <Spectrum type="MFE" cpdAlgo="FindByMolecularFeature">
        <MSDetails p="+" />
        <Device type="TimeOfFlight" />
        <MSPeaks>
          <p rt="18.182" x="855.5022" y="181957.16" v="940709" z="1" s="M+H" />
          <p rt="18.182" x="856.5052" y="100092.49" v="522527" z="1" s="M+H+1" />
          <p rt="18.182" x="857.5081" y="28406.31" v="146428" z="1" s="M+H+2" />
          <p rt="18.180" x="858.5115" y="6184.79" v="31855" z="1" s="M+H+3" />
          <p rt="18.193" x="859.5211" y="2263.59" v="16381" z="1" s="M+H+4" />
        </MSPeaks>
      </Spectrum>
    </Compound>
    <Compound algo="FindByMolecularFeature">
      <Location m="454.2123" rt="18.185" y="136711" v="1798497" />
      <Spectrum type="MFE" cpdAlgo="FindByMolecularFeature">
        <MSDetails p="+" />
        <Device type="TimeOfFlight" />
        <MSPeaks>
          <p rt="18.185" x="455.2196" y="136711.45" v="1282844" z="1" s="M+H" />
          <p rt="18.185" x="456.2229" y="36418.71" v="344030" z="1" s="M+H+1" />
          <p rt="18.182" x="457.2222" y="14690.41" v="135995" z="1" s="M+H+2" />
          <p rt="18.186" x="458.2248" y="3831.20" v="35628" z="1" s="M+H+3" />
        </MSPeaks>
      </Spectrum>
    </Compound>
    <Compound algo="FindByMolecularFeature">
      <Location m="849.5393" rt="18.186" y="114488" v="1246575" />
      <Spectrum type="MFE" cpdAlgo="FindByMolecularFeature">
        <MSDetails p="+" />
        <Device type="TimeOfFlight" />
        <MSPeaks>
          <p rt="18.186" x="850.5466" y="114487.63" v="697064" z="1" s="M+H" />
          <p rt="18.187" x="851.5498" y="62698.36" v="386408" z="1" s="M+H+1" />
          <p rt="18.186" x="852.5524" y="20649.13" v="134497" z="1" s="M+H+2" />
          <p rt="18.187" x="853.5541" y="5031.60" v="28606" z="1" s="M+H+3" />
        </MSPeaks>
      </Spectrum>
    </Compound>
    <Compound algo="FindByMolecularFeature">
      <Location m="461.3143" rt="18.187" y="58383" v="828204" />
      <Spectrum type="MFE" cpdAlgo="FindByMolecularFeature">
        <MSDetails p="+" />
        <Device type="TimeOfFlight" />
        <MSPeaks>
          <p rt="18.188" x="462.3216" y="58382.73" v="606398" z="1" s="M+H" />
          <p rt="18.186" x="463.3251" y="17670.46" v="180930" z="1" s="M+H+1" />
          <p rt="18.189" x="464.3333" y="3138.13" v="40875" z="1" s="M+H+2" />
        </MSPeaks>
      </Spectrum>
    </Compound>
    <Compound algo="FindByMolecularFeature">
      <Location m="438.2392" rt="18.188" y="643985" v="8250925" />
      <Spectrum type="MFE" cpdAlgo="FindByMolecularFeature">
        <MSDetails p="+" />
        <Device type="TimeOfFlight" />
        <MSPeaks>
          <p rt="18.188" x="439.2464" y="643984.94" v="6299855" z="1" s="M+H" />
          <p rt="18.187" x="440.2493" y="165210.06" v="1626524" z="1" s="M+H+1" />
          <p rt="18.188" x="441.2521" y="29062.21" v="285634" z="1" s="M+H+2" />
          <p rt="18.183" x="442.2549" y="3965.81" v="38911" z="1" s="M+H+3" />
        </MSPeaks>
      </Spectrum>
    </Compound>
    <Compound algo="FindByMolecularFeature">
      <Location m="314.1888" rt="18.191" y="3640614" v="41607060" />
      <Spectrum type="MFE" cpdAlgo="FindByMolecularFeature">
        <MSDetails p="+" />
        <Device type="TimeOfFlight" />
        <MSPeaks>
          <p rt="18.191" x="315.1961" y="3640613.75" v="33305522" z="1" sat="true" s="M+H" />
          <p rt="18.190" x="316.1996" y="790349.19" v="7223906" z="1" s="M+H+1" />
          <p rt="18.189" x="317.2027" y="104535.88" v="959172" z="1" s="M+H+2" />
          <p rt="18.185" x="318.2068" y="10939.04" v="118460" z="1" s="M+H+3" />
        </MSPeaks>
      </Spectrum>
    </Compound>
    <Compound algo="FindByMolecularFeature">
      <Location m="268.1831" rt="18.192" y="359246" v="4046617" />
      <Spectrum type="MFE" cpdAlgo="FindByMolecularFeature">
        <MSDetails p="+" />
        <Device type="TimeOfFlight" />
        <MSPeaks>
          <p rt="18.192" x="269.1903" y="359245.81" v="3382449" z="1" s="M+H" />
          <p rt="18.192" x="270.1934" y="70252.34" v="664168" z="1" s="M+H+1" />
        </MSPeaks>
      </Spectrum>
    </Compound>
    <Compound algo="FindByMolecularFeature">
      <Location m="160.0889" rt="18.192" y="52167" v="587059" />
      <Spectrum type="MFE" cpdAlgo="FindByMolecularFeature">
        <MSDetails p="+" />
        <Device type="TimeOfFlight" />
        <MSPeaks>
          <p rt="18.193" x="161.0962" y="52166.70" v="521282" z="1" s="M+H" />
          <p rt="18.190" x="162.0995" y="6716.41" v="65777" z="1" s="M+H+1" />
        </MSPeaks>
      </Spectrum>
    </Compound>
    <Compound algo="FindByMolecularFeature">
      <Location m="433.2837" rt="18.193" y="5672703" v="74661712" />
      <Spectrum type="MFE" cpdAlgo="FindByMolecularFeature">
        <MSDetails p="+" />
        <Device type="TimeOfFlight" />
        <MSPeaks>
          <p rt="18.193" x="434.2910" y="5672702.50" v="56403356" z="1" sat="true" s="M+H" />
          <p rt="18.192" x="435.2944" y="1499656.38" v="15347175" z="1" s="M+H+1" />
          <p rt="18.192" x="436.2969" y="250641.19" v="2536336" z="1" s="M+H+2" />
          <p rt="18.191" x="437.2998" y="34862.36" v="334640" z="1" s="M+H+3" />
          <p rt="18.193" x="438.3037" y="4711.48" v="40206" z="1" s="M+H+4" />
        </MSPeaks>
      </Spectrum>
    </Compound>
    <Compound algo="FindByMolecularFeature">
      <Location m="296.1779" rt="18.193" y="314921" v="3513689" />
      <Spectrum type="MFE" cpdAlgo="FindByMolecularFeature">
        <MSDetails p="+" />
        <Device type="TimeOfFlight" />
        <MSPeaks>
          <p rt="18.193" x="297.1852" y="314921.41" v="2938066" z="1" s="M+H" />
          <p rt="18.193" x="298.1883" y="61785.27" v="575624" z="1" s="M+H+1" />
        </MSPeaks>
      </Spectrum>
    </Compound>
    <Compound algo="FindByMolecularFeature">
      <Location m="296.2356" rt="18.256" y="381967" v="3154435" />
      <Spectrum type="MFE" cpdAlgo="FindByMolecularFeature">
        <MSDetails p="+" />
        <Device type="TimeOfFlight" />
        <MSPeaks>
          <p rt="18.256" x="297.2429" y="381967.28" v="2555261" z="1" s="M+H" />
          <p rt="18.255" x="298.2458" y="75096.05" v="500473" z="1" s="M+H+1" />
          <p rt="18.260" x="299.2490" y="8160.62" v="53735" z="1" s="M+H+2" />
          <p rt="18.262" x="593.4780" y="3400.87" v="15517" z="1" s="2M+H" />
          <p rt="18.268" x="594.4808" y="1484.55" v="6966" z="1" s="2M+H+1" />
        </MSPeaks>
      </Spectrum>
    </Compound>
    <Compound algo="FindByMolecularFeature">
      <Location m="227.2251" rt="18.312" y="328535" v="3341431" />
      <Spectrum type="MFE" cpdAlgo="FindByMolecularFeature">
        <MSDetails p="+" />
        <Device type="TimeOfFlight" />
        <MSPeaks>
          <p rt="18.312" x="228.2324" y="328534.59" v="2883200" z="1" s="M+H" />
          <p rt="18.313" x="229.2356" y="49461.14" v="429127" z="1" s="M+H+1" />
          <p rt="18.296" x="230.2431" y="3196.13" v="29104" z="1" s="M+H+2" />
        </MSPeaks>
      </Spectrum>
    </Compound>
    <Compound algo="FindByMolecularFeature">
      <Location m="574.4607" rt="18.430" y="75079" v="667410" />
      <Spectrum type="MFE" cpdAlgo="FindByMolecularFeature">
        <MSDetails p="+" />
        <Device type="TimeOfFlight" />
        <MSPeaks>
          <p rt="18.430" x="575.4680" y="75078.51" v="457075" z="1" s="M+H" />
          <p rt="18.428" x="576.4710" y="28850.63" v="166746" z="1" s="M+H+1" />
          <p rt="18.433" x="577.4741" y="6588.95" v="37626" z="1" s="M+H+2" />
          <p rt="18.438" x="578.4743" y="1059.47" v="5964" z="1" s="M+H+3" />
        </MSPeaks>
      </Spectrum>
    </Compound>
    <Compound algo="FindByMolecularFeature">
      <Location m="645.3826" rt="18.433" y="97599" v="1330121" />
      <Spectrum type="MFE" cpdAlgo="FindByMolecularFeature">
        <MSDetails p="+" />
        <Device type="TimeOfFlight" />
        <MSPeaks>
          <p rt="18.433" x="646.3899" y="97599.07" v="671283" z="1" s="M+H" />
          <p rt="18.433" x="647.3951" y="71740.11" v="494218" z="1" s="M+H+1" />
          <p rt="18.433" x="648.3992" y="23856.35" v="164620" z="1" s="M+H+2" />
        </MSPeaks>
      </Spectrum>
    </Compound>
    <Compound algo="FindByMolecularFeature">
      <Location m="648.3910" rt="18.433" y="74538" v="1130674" />
      <Spectrum type="MFE" cpdAlgo="FindByMolecularFeature">
        <MSDetails p="+" />
        <Device type="TimeOfFlight" />
        <MSPeaks>
          <p rt="18.435" x="649.3983" y="74537.69" v="533977" z="1" s="M+H" />
          <p rt="18.432" x="650.4017" y="30250.76" v="216164" z="1" s="M+H+1" />
          <p rt="18.432" x="651.3958" y="30932.85" v="214271" z="1" s="M+H+2" />
          <p rt="18.434" x="652.3984" y="12198.87" v="84932" z="1" s="M+H+3" />
          <p rt="18.435" x="653.4015" y="6830.17" v="47694" z="1" s="M+H+4" />
          <p rt="18.427" x="654.4073" y="1707.59" v="11723" z="1" s="M+H+5" />
          <p rt="18.433" x="655.4151" y="2454.70" v="21913" z="1" s="M+H+6" />
        </MSPeaks>
      </Spectrum>
    </Compound>
    <Compound algo="FindByMolecularFeature">
      <Location m="337.2620" rt="18.435" y="207073" v="2032308" />
      <Spectrum type="MFE" cpdAlgo="FindByMolecularFeature">
        <MSDetails p="+" />
        <Device type="TimeOfFlight" />
        <MSPeaks>
          <p rt="18.435" x="338.2693" y="207072.92" v="1637543" z="1" s="M+H" />
          <p rt="18.436" x="339.2730" y="42410.37" v="348768" z="1" s="M+H+1" />
          <p rt="18.435" x="340.2771" y="5673.08" v="45998" z="1" s="M+H+2" />
        </MSPeaks>
      </Spectrum>
    </Compound>
    <Compound algo="FindByMolecularFeature">
      <Location m="182.1307" rt="18.439" y="113078" v="1300958" />
      <Spectrum type="MFE" cpdAlgo="FindByMolecularFeature">
        <MSDetails p="+" />
        <Device type="TimeOfFlight" />
        <MSPeaks>
          <p rt="18.436" x="183.1381" y="113077.77" v="863478" z="1" s="M+H" />
          <p rt="18.436" x="184.1412" y="14039.39" v="106953" z="1" s="M+H+1" />
          <p rt="18.460" x="365.2669" y="13361.21" v="118375" z="1" s="2M+H" />
          <p rt="18.453" x="366.2705" y="3831.39" v="31293" z="1" s="2M+H+1" />
          <p rt="18.489" x="367.2636" y="1651.13" v="15595" z="1" s="2M+H+2" />
        </MSPeaks>
      </Spectrum>
    </Compound>
    <Compound algo="FindByMolecularFeature">
      <Location m="395.1527" rt="18.440" y="88709" v="1082483" />
      <Spectrum type="MFE" cpdAlgo="FindByMolecularFeature">
        <MSDetails p="+" />
        <Device type="TimeOfFlight" />
        <MSPeaks>
          <p rt="18.438" x="396.1600" y="88709.36" v="813462" z="1" s="M+H" />
          <p rt="18.447" x="397.1633" y="20542.53" v="228135" z="1" s="M+H+1" />
          <p rt="18.460" x="398.1704" y="3463.49" v="40887" z="1" s="M+H+2" />
        </MSPeaks>
      </Spectrum>
    </Compound>
    <Compound algo="FindByMolecularFeature">
      <Location m="296.2358" rt="18.440" y="2382040" v="26514842" />
      <Spectrum type="MFE" cpdAlgo="FindByMolecularFeature">
        <MSDetails p="+" />
        <Device type="TimeOfFlight" />
        <MSPeaks>
          <p rt="18.440" x="297.2431" y="2382039.75" v="20717806" z="1" sat="true" s="M+H" />
          <p rt="18.440" x="298.2464" y="459441.59" v="4006855" z="1" s="M+H+1" />
          <p rt="18.438" x="299.2488" y="55471.10" v="475265" z="1" s="M+H+2" />
          <p rt="18.439" x="300.2514" y="5465.31" v="54577" z="1" s="M+H+3" />
          <p rt="18.429" x="593.4777" y="74488.42" v="422086" z="1" s="2M+H" />
          <p rt="18.429" x="594.4810" y="29484.63" v="166855" z="1" s="2M+H+1" />
          <p rt="18.432" x="595.4834" y="6419.86" v="34921" z="1" s="2M+H+2" />
          <p rt="18.432" x="596.4855" y="1159.42" v="6307" z="1" s="2M+H+3" />
        </MSPeaks>
      </Spectrum>
    </Compound>
    <Compound algo="FindByMolecularFeature">
      <Location m="350.1543" rt="18.441" y="106537" v="2649526" />
      <Spectrum type="MFE" cpdAlgo="FindByMolecularFeature">
        <MSDetails p="+" />
        <Device type="TimeOfFlight" />
        <MSPeaks>
          <p rt="18.441" x="351.1616" y="53283.07" v="535579" z="1" s="M+H" />
          <p rt="18.438" x="352.1650" y="12072.31" v="118366" z="1" s="M+H+1" />
          <p rt="18.443" x="353.1623" y="106537.12" v="1093717" z="1" s="M+H+2" />
          <p rt="18.441" x="354.1653" y="23166.25" v="253115" z="1" s="M+H+3" />
          <p rt="18.443" x="355.1583" y="41931.97" v="424081" z="1" s="M+H+4" />
          <p rt="18.429" x="356.1608" y="10517.02" v="134073" z="1" s="M+H+5" />
          <p rt="18.430" x="357.1578" y="6850.62" v="90594" z="1" s="M+H+6" />
        </MSPeaks>
      </Spectrum>
    </Compound>
    <Compound algo="FindByMolecularFeature">
      <Location m="278.2251" rt="18.454" y="1602188" v="20531134" />
      <Spectrum type="MFE" cpdAlgo="FindByMolecularFeature">
        <MSDetails p="+" />
        <Device type="TimeOfFlight" />
        <MSPeaks>
          <p rt="18.454" x="279.2324" y="1602188.25" v="16613039" z="1" s="M+H" />
          <p rt="18.454" x="280.2356" y="322087.97" v="3407007" z="1" s="M+H+1" />
          <p rt="18.450" x="281.2396" y="36365.17" v="359497" z="1" s="M+H+2" />
          <p rt="18.452" x="282.2437" y="2557.62" v="29377" z="1" s="M+H+3" />
          <p rt="18.434" x="557.4557" y="6462.90" v="41594" z="1" s="2M+H" />
          <p rt="18.424" x="558.4590" y="2512.75" v="16977" z="1" s="2M+H+1" />
          <p rt="18.443" x="559.4617" y="879.81" v="2536" z="1" s="2M+H+2" />
        </MSPeaks>
      </Spectrum>
    </Compound>
    <Compound algo="FindByMolecularFeature">
      <Location m="260.2141" rt="18.455" y="148593" v="1866172" />
      <Spectrum type="MFE" cpdAlgo="FindByMolecularFeature">
        <MSDetails p="+" />
        <Device type="TimeOfFlight" />
        <MSPeaks>
          <p rt="18.455" x="261.2214" y="148592.77" v="1593447" z="1" s="M+H" />
          <p rt="18.451" x="262.2247" y="26580.67" v="272725" z="1" s="M+H+1" />
        </MSPeaks>
      </Spectrum>
    </Compound>
    <Compound algo="FindByMolecularFeature">
      <Location m="250.2296" rt="18.467" y="118860" v="1559054" />
      <Spectrum type="MFE" cpdAlgo="FindByMolecularFeature">
        <MSDetails p="+" />
        <Device type="TimeOfFlight" />
        <MSPeaks>
          <p rt="18.467" x="251.2369" y="118860.02" v="1303697" z="1" s="M+H" />
          <p rt="18.467" x="252.2402" y="20674.92" v="229368" z="1" s="M+H+1" />
          <p rt="18.472" x="253.2453" y="2381.79" v="25990" z="1" s="M+H+2" />
        </MSPeaks>
      </Spectrum>
    </Compound>
    <Compound algo="FindByMolecularFeature">
      <Location m="318.2174" rt="18.508" y="162679" v="2070260" />
      <Spectrum type="MFE" cpdAlgo="FindByMolecularFeature">
        <MSDetails p="+" />
        <Device type="TimeOfFlight" />
        <MSPeaks>
          <p rt="18.508" x="319.2246" y="162678.58" v="1669570" z="1" s="M+H" />
          <p rt="18.506" x="320.2279" y="33112.48" v="340404" z="1" s="M+H+1" />
          <p rt="18.520" x="321.2334" y="4692.23" v="51080" z="1" s="M+H+2" />
          <p rt="18.533" x="322.2412" y="921.73" v="9206" z="1" s="M+H+3" />
        </MSPeaks>
      </Spectrum>
    </Compound>
    <Compound algo="FindByMolecularFeature">
      <Location m="327.2565" rt="18.674" y="113907" v="1260198" />
      <Spectrum type="MFE" cpdAlgo="FindByMolecularFeature">
        <MSDetails p="+" />
        <Device type="TimeOfFlight" />
        <MSPeaks>
          <p rt="18.675" x="328.2638" y="113906.81" v="1008166" z="1" s="M+H" />
          <p rt="18.670" x="329.2668" y="26428.60" v="217351" z="1" s="M+H+1" />
          <p rt="18.680" x="330.2694" y="4254.54" v="34682" z="1" s="M+H+2" />
        </MSPeaks>
      </Spectrum>
    </Compound>
    <Compound algo="FindByMolecularFeature">
      <Location m="561.3150" rt="18.760" y="114964" v="1625582" />
      <Spectrum type="MFE" cpdAlgo="FindByMolecularFeature">
        <MSDetails p="+" />
        <Device type="TimeOfFlight" />
        <MSPeaks>
          <p rt="18.760" x="562.3223" y="114964.20" v="1215065" z="1" s="M+H" />
          <p rt="18.761" x="563.3258" y="34712.34" v="339827" z="1" s="M+H+1" />
          <p rt="18.762" x="564.3297" y="7453.33" v="70690" z="1" s="M+H+2" />
        </MSPeaks>
      </Spectrum>
    </Compound>
    <Compound algo="FindByMolecularFeature">
      <Location m="526.2778" rt="18.764" y="76425" v="1096458" />
      <Spectrum type="MFE" cpdAlgo="FindByMolecularFeature">
        <MSDetails p="+" />
        <Device type="TimeOfFlight" />
        <MSPeaks>
          <p rt="18.763" x="527.2851" y="76424.80" v="796139" z="1" s="M+H" />
          <p rt="18.766" x="528.2885" y="23047.34" v="240239" z="1" s="M+H+1" />
          <p rt="18.760" x="529.2925" y="5722.05" v="60080" z="1" s="M+H+2" />
        </MSPeaks>
      </Spectrum>
    </Compound>
    <Compound algo="FindByMolecularFeature">
      <Location m="323.2830" rt="18.796" y="623761" v="6455985" />
      <Spectrum type="MFE" cpdAlgo="FindByMolecularFeature">
        <MSDetails p="+" />
        <Device type="TimeOfFlight" />
        <MSPeaks>
          <p rt="18.796" x="324.2903" y="623760.56" v="5093600" z="1" s="M+H" />
          <p rt="18.795" x="325.2933" y="143710.53" v="1179755" z="1" s="M+H+1" />
          <p rt="18.794" x="326.2962" y="17535.23" v="145075" z="1" s="M+H+2" />
          <p rt="18.788" x="327.2958" y="1523.26" v="12015" z="1" s="M+H+3" />
          <p rt="18.793" x="647.5718" y="1663.91" v="8746" z="1" s="2M+H" />
          <p rt="18.793" x="648.5769" y="906.42" v="4024" z="1" s="2M+H+1" />
        </MSPeaks>
      </Spectrum>
    </Compound>
    <Compound algo="FindByMolecularFeature">
      <Location m="296.2352" rt="18.832" y="72362" v="743076" />
      <Spectrum type="MFE" cpdAlgo="FindByMolecularFeature">
        <MSDetails p="+" />
        <Device type="TimeOfFlight" />
        <MSPeaks>
          <p rt="18.832" x="297.2425" y="72362.37" v="604255" z="1" s="M+H" />
          <p rt="18.832" x="298.2458" y="15644.57" v="126853" z="1" s="M+H+1" />
          <p rt="18.828" x="299.2486" y="1423.17" v="11968" z="1" s="M+H+2" />
        </MSPeaks>
      </Spectrum>
    </Compound>
    <Compound algo="FindByMolecularFeature">
      <Location m="599.4608" rt="18.849" y="61385" v="1278674" />
      <Spectrum type="MFE" cpdAlgo="FindByMolecularFeature">
        <MSDetails p="+" />
        <Device type="TimeOfFlight" />
        <MSPeaks>
          <p rt="18.847" x="600.4681" y="61384.95" v="875869" z="1" s="M+H" />
          <p rt="18.849" x="601.4710" y="22344.18" v="317625" z="1" s="M+H+1" />
          <p rt="18.857" x="602.4710" y="5336.90" v="71675" z="1" s="M+H+2" />
          <p rt="18.897" x="603.4666" y="1034.20" v="13505" z="1" s="M+H+3" />
        </MSPeaks>
      </Spectrum>
    </Compound>
    <Compound algo="FindByMolecularFeature">
      <Location m="555.4347" rt="18.930" y="88844" v="1711863" />
      <Spectrum type="MFE" cpdAlgo="FindByMolecularFeature">
        <MSDetails p="+" />
        <Device type="TimeOfFlight" />
        <MSPeaks>
          <p rt="18.930" x="556.4420" y="88843.93" v="1217981" z="1" s="M+H" />
          <p rt="18.928" x="557.4451" y="28713.41" v="392355" z="1" s="M+H+1" />
          <p rt="18.928" x="558.4468" y="6625.26" v="87525" z="1" s="M+H+2" />
          <p rt="18.933" x="559.4492" y="1080.40" v="14002" z="1" s="M+H+3" />
        </MSPeaks>
      </Spectrum>
    </Compound>
    <Compound algo="FindByMolecularFeature">
      <Location m="511.4087" rt="19.010" y="116331" v="2199625" />
      <Spectrum type="MFE" cpdAlgo="FindByMolecularFeature">
        <MSDetails p="+" />
        <Device type="TimeOfFlight" />
        <MSPeaks>
          <p rt="19.011" x="512.4159" y="116330.99" v="1631597" z="1" s="M+H" />
          <p rt="19.008" x="513.4191" y="33114.29" v="459371" z="1" s="M+H+1" />
          <p rt="19.012" x="514.4209" y="7122.14" v="89452" z="1" s="M+H+2" />
          <p rt="19.026" x="515.4203" y="1479.10" v="19205" z="1" s="M+H+3" />
        </MSPeaks>
      </Spectrum>
    </Compound>
    <Compound algo="FindByMolecularFeature">
      <Location m="253.2412" rt="19.020" y="1108390" v="11195703" />
      <Spectrum type="MFE" cpdAlgo="FindByMolecularFeature">
        <MSDetails p="+" />
        <Device type="TimeOfFlight" />
        <MSPeaks>
          <p rt="19.020" x="254.2484" y="1108389.75" v="9295165" z="1" s="M+H" />
          <p rt="19.020" x="255.2513" y="190303.83" v="1593262" z="1" s="M+H+1" />
          <p rt="19.017" x="256.2546" y="18604.83" v="146642" z="1" s="M+H+2" />
          <p rt="19.019" x="257.2574" y="1403.24" v="11023" z="1" s="M+H+3" />
          <p rt="19.018" x="507.4882" y="8274.74" v="53124" z="1" s="2M+H" />
          <p rt="19.011" x="508.4919" y="3572.24" v="19903" z="1" s="2M+H+1" />
          <p rt="18.989" x="509.4970" y="904.62" v="1779" z="1" s="2M+H+2" />
        </MSPeaks>
      </Spectrum>
    </Compound>
    <Compound algo="FindByMolecularFeature">
      <Location m="561.3155" rt="19.051" y="258326" v="3254647" />
      <Spectrum type="MFE" cpdAlgo="FindByMolecularFeature">
        <MSDetails p="+" />
        <Device type="TimeOfFlight" />
        <MSPeaks>
          <p rt="19.051" x="562.3228" y="258326.06" v="2321067" z="1" s="M+H" />
          <p rt="19.051" x="563.3259" y="80430.20" v="751208" z="1" s="M+H+1" />
          <p rt="19.049" x="564.3288" y="17589.47" v="160901" z="1" s="M+H+2" />
          <p rt="19.037" x="565.3399" y="2460.37" v="21470" z="1" s="M+H+3" />
        </MSPeaks>
      </Spectrum>
    </Compound>
    <Compound algo="FindByMolecularFeature">
      <Location m="526.2781" rt="19.053" y="91060" v="1212387" />
      <Spectrum type="MFE" cpdAlgo="FindByMolecularFeature">
        <MSDetails p="+" />
        <Device type="TimeOfFlight" />
        <MSPeaks>
          <p rt="19.053" x="527.2854" y="91060.37" v="892251" z="1" s="M+H" />
          <p rt="19.050" x="528.2887" y="26858.85" v="255359" z="1" s="M+H+1" />
          <p rt="19.055" x="529.2923" y="6490.70" v="64776" z="1" s="M+H+2" />
        </MSPeaks>
      </Spectrum>
    </Compound>
    <Compound algo="FindByMolecularFeature">
      <Location m="467.3824" rt="19.086" y="108078" v="2152813" />
      <Spectrum type="MFE" cpdAlgo="FindByMolecularFeature">
        <MSDetails p="+" />
        <Device type="TimeOfFlight" />
        <MSPeaks>
          <p rt="19.086" x="468.3897" y="108078.16" v="1582264" z="1" s="M+H" />
          <p rt="19.087" x="469.3928" y="31310.27" v="471034" z="1" s="M+H+1" />
          <p rt="19.084" x="470.3949" y="6834.49" v="99514" z="1" s="M+H+2" />
        </MSPeaks>
      </Spectrum>
    </Compound>
    <Compound algo="FindByMolecularFeature">
      <Location m="423.3561" rt="19.158" y="88514" v="1736799" />
      <Spectrum type="MFE" cpdAlgo="FindByMolecularFeature">
        <MSDetails p="+" />
        <Device type="TimeOfFlight" />
        <MSPeaks>
          <p rt="19.157" x="424.3634" y="88513.63" v="1251239" z="1" s="M+H" />
          <p rt="19.167" x="425.3720" y="28817.96" v="420247" z="1" s="M+H+1" />
          <p rt="19.136" x="426.3749" y="6912.47" v="65313" z="1" s="M+H+2" />
        </MSPeaks>
      </Spectrum>
    </Compound>
    <Compound algo="FindByMolecularFeature">
      <Location m="365.2932" rt="19.189" y="61302" v="673681" />
      <Spectrum type="MFE" cpdAlgo="FindByMolecularFeature">
        <MSDetails p="+" />
        <Device type="TimeOfFlight" />
        <MSPeaks>
          <p rt="19.190" x="366.3005" y="61301.58" v="462501" z="1" s="M+H" />
          <p rt="19.181" x="367.3019" y="21080.35" v="177289" z="1" s="M+H+1" />
          <p rt="19.194" x="368.3056" y="4611.45" v="33891" z="1" s="M+H+2" />
        </MSPeaks>
      </Spectrum>
    </Compound>
    <Compound algo="FindByMolecularFeature">
      <Location m="241.2407" rt="19.407" y="63586" v="654842" />
      <Spectrum type="MFE" cpdAlgo="FindByMolecularFeature">
        <MSDetails p="+" />
        <Device type="TimeOfFlight" />
        <MSPeaks>
          <p rt="19.407" x="242.2479" y="63585.95" v="563086" z="1" s="M+H" />
          <p rt="19.407" x="243.2511" y="10485.54" v="91755" z="1" s="M+H+1" />
        </MSPeaks>
      </Spectrum>
    </Compound>
    <Compound algo="FindByMolecularFeature">
      <Location m="424.3703" rt="19.468" y="87097" v="1113489" />
      <Spectrum type="MFE" cpdAlgo="FindByMolecularFeature">
        <MSDetails p="+" />
        <Device type="TimeOfFlight" />
        <MSPeaks>
          <p rt="19.468" x="425.3775" y="87097.42" v="770646" z="1" s="M+H" />
          <p rt="19.468" x="426.3809" y="26235.70" v="220643" z="1" s="M+H+1" />
          <p rt="19.468" x="427.3871" y="9861.17" v="94054" z="1" s="M+H+2" />
          <p rt="19.455" x="428.3925" y="2480.11" v="26507" z="1" s="M+H+3" />
          <p rt="19.447" x="429.3974" y="194.74" v="1638" z="1" s="M+H+4" />
        </MSPeaks>
      </Spectrum>
    </Compound>
    <Compound algo="FindByMolecularFeature">
      <Location m="498.2833" rt="19.601" y="183736" v="2293706" />
      <Spectrum type="MFE" cpdAlgo="FindByMolecularFeature">
        <MSDetails p="+" />
        <Device type="TimeOfFlight" />
        <MSPeaks>
          <p rt="19.600" x="499.2906" y="183735.75" v="1714327" z="1" s="M+H" />
          <p rt="19.601" x="500.2937" y="50474.74" v="466745" z="1" s="M+H+1" />
          <p rt="19.604" x="501.2985" y="10614.37" v="98831" z="1" s="M+H+2" />
          <p rt="19.612" x="502.2993" y="1504.32" v="13804" z="1" s="M+H+3" />
        </MSPeaks>
      </Spectrum>
    </Compound>
    <Compound algo="FindByMolecularFeature">
      <Location m="575.3316" rt="19.605" y="1251792" v="16835432" />
      <Spectrum type="MFE" cpdAlgo="FindByMolecularFeature">
        <MSDetails p="+" />
        <Device type="TimeOfFlight" />
        <MSPeaks>
          <p rt="19.605" x="576.3389" y="1251792.00" v="12192711" z="1" s="M+H" />
          <p rt="19.604" x="577.3420" y="387021.94" v="3713608" z="1" s="M+H+1" />
          <p rt="19.604" x="578.3440" y="82930.09" v="762188" z="1" s="M+H+2" />
          <p rt="19.604" x="579.3470" y="14238.06" v="142119" z="1" s="M+H+3" />
          <p rt="19.607" x="580.3514" y="2372.22" v="24806" z="1" s="M+H+4" />
        </MSPeaks>
      </Spectrum>
    </Compound>
    <Compound algo="FindByMolecularFeature">
      <Location m="456.2368" rt="19.605" y="507135" v="6667692" />
      <Spectrum type="MFE" cpdAlgo="FindByMolecularFeature">
        <MSDetails p="+" />
        <Device type="TimeOfFlight" />
        <MSPeaks>
          <p rt="19.606" x="457.2440" y="507134.56" v="5137996" z="1" s="M+H" />
          <p rt="19.605" x="458.2469" y="123057.81" v="1243509" z="1" s="M+H+1" />
          <p rt="19.604" x="459.2493" y="24092.76" v="248164" z="1" s="M+H+2" />
          <p rt="19.611" x="460.2516" y="3696.90" v="38024" z="1" s="M+H+3" />
        </MSPeaks>
      </Spectrum>
    </Compound>
    <Compound algo="FindByMolecularFeature">
      <Location m="580.2862" rt="19.606" y="117948" v="1633620" />
      <Spectrum type="MFE" cpdAlgo="FindByMolecularFeature">
        <MSDetails p="+" />
        <Device type="TimeOfFlight" />
        <MSPeaks>
          <p rt="19.606" x="581.2935" y="117947.60" v="1212087" z="1" s="M+H" />
          <p rt="19.605" x="582.2966" y="35290.88" v="357697" z="1" s="M+H+1" />
          <p rt="19.608" x="583.3042" y="5511.35" v="56154" z="1" s="M+H+2" />
          <p rt="19.617" x="584.3052" y="761.17" v="7682" z="1" s="M+H+3" />
        </MSPeaks>
      </Spectrum>
    </Compound>
    <Compound algo="FindByMolecularFeature">
      <Location m="540.2946" rt="19.609" y="801492" v="10694640" />
      <Spectrum type="MFE" cpdAlgo="FindByMolecularFeature">
        <MSDetails p="+" />
        <Device type="TimeOfFlight" />
        <MSPeaks>
          <p rt="19.609" x="541.3018" y="801492.13" v="7791236" z="1" s="M+H" />
          <p rt="19.608" x="542.3046" y="241010.98" v="2327398" z="1" s="M+H+1" />
          <p rt="19.609" x="543.3071" y="50190.96" v="490081" z="1" s="M+H+2" />
          <p rt="19.609" x="544.3104" y="8270.51" v="80408" z="1" s="M+H+3" />
          <p rt="19.594" x="545.3114" y="514.58" v="5518" z="1" s="M+H+4" />
        </MSPeaks>
      </Spectrum>
    </Compound>
    <Compound algo="FindByMolecularFeature">
      <Location m="558.3043" rt="19.611" y="219188" v="3071482" />
      <Spectrum type="MFE" cpdAlgo="FindByMolecularFeature">
        <MSDetails p="+" />
        <Device type="TimeOfFlight" />
        <MSPeaks>
          <p rt="19.610" x="559.3116" y="219187.89" v="2254388" z="1" s="M+H" />
          <p rt="19.612" x="560.3149" y="64197.93" v="629866" z="1" s="M+H+1" />
          <p rt="19.611" x="561.3175" y="15625.77" v="166723" z="1" s="M+H+2" />
          <p rt="19.603" x="562.3219" y="2124.58" v="20505" z="1" s="M+H+3" />
        </MSPeaks>
      </Spectrum>
    </Compound>
    <Compound algo="FindByMolecularFeature">
      <Location m="470.2517" rt="19.631" y="64083" v="706111" />
      <Spectrum type="MFE" cpdAlgo="FindByMolecularFeature">
        <MSDetails p="+" />
        <Device type="TimeOfFlight" />
        <MSPeaks>
          <p rt="19.633" x="471.2590" y="64082.80" v="517634" z="1" s="M+H" />
          <p rt="19.630" x="472.2615" y="19251.72" v="154308" z="1" s="M+H+1" />
          <p rt="19.623" x="473.2593" y="3486.60" v="27085" z="1" s="M+H+2" />
          <p rt="19.606" x="474.2567" y="822.10" v="7083" z="1" s="M+H+3" />
        </MSPeaks>
      </Spectrum>
    </Compound>
    <Compound algo="FindByMolecularFeature">
      <Location m="300.2096" rt="19.638" y="877299" v="11358860" />
      <Spectrum type="MFE" cpdAlgo="FindByMolecularFeature">
        <MSDetails p="+" />
        <Device type="TimeOfFlight" />
        <MSPeaks>
          <p rt="19.638" x="301.2168" y="877299.06" v="9167501" z="1" s="M+H" />
          <p rt="19.638" x="302.2196" y="185019.61" v="1919665" z="1" s="M+H+1" />
          <p rt="19.638" x="303.2228" y="23455.79" v="246073" z="1" s="M+H+2" />
          <p rt="19.635" x="304.2274" y="2420.06" v="25621" z="1" s="M+H+3" />
        </MSPeaks>
      </Spectrum>
    </Compound>
    <Compound algo="FindByMolecularFeature">
      <Location m="254.2034" rt="19.648" y="135104" v="1809762" />
      <Spectrum type="MFE" cpdAlgo="FindByMolecularFeature">
        <MSDetails p="+" />
        <Device type="TimeOfFlight" />
        <MSPeaks>
          <p rt="19.649" x="255.2107" y="135104.36" v="1485084" z="1" s="M+H" />
          <p rt="19.647" x="256.2143" y="27182.16" v="295611" z="1" s="M+H+1" />
          <p rt="19.645" x="257.2210" y="2830.30" v="29067" z="1" s="M+H+2" />
        </MSPeaks>
      </Spectrum>
    </Compound>
    <Compound algo="FindByMolecularFeature">
      <Location m="280.2409" rt="19.763" y="205898" v="1535358" />
      <Spectrum type="MFE" cpdAlgo="FindByMolecularFeature">
        <MSDetails p="+" />
        <Device type="TimeOfFlight" />
        <MSPeaks>
          <p rt="19.762" x="281.2482" y="205897.66" v="1234313" z="1" s="M+H" />
          <p rt="19.766" x="282.2513" y="42067.89" v="292982" z="1" s="M+H+1" />
          <p rt="19.786" x="561.4871" y="1254.46" v="4031" z="1" s="2M+H" />
        </MSPeaks>
      </Spectrum>
    </Compound>
    <Compound algo="FindByMolecularFeature">
      <Location m="298.2513" rt="19.769" y="83707" v="1280936" />
      <Spectrum type="MFE" cpdAlgo="FindByMolecularFeature">
        <MSDetails p="+" />
        <Device type="TimeOfFlight" />
        <MSPeaks>
          <p rt="19.769" x="299.2587" y="83706.66" v="635087" z="1" s="M+H" />
          <p rt="19.769" x="300.2622" y="16271.06" v="123667" z="1" s="M+H+1" />
          <p rt="19.770" x="597.5088" y="30142.40" v="172366" z="1" s="2M+H" />
          <p rt="19.768" x="598.5121" y="12198.06" v="68607" z="1" s="2M+H+1" />
          <p rt="19.771" x="599.5083" y="2984.98" v="20118" z="1" s="2M+H+2" />
        </MSPeaks>
      </Spectrum>
    </Compound>
    <Compound algo="FindByMolecularFeature">
      <Location m="339.2781" rt="19.775" y="2404745" v="25039100" />
      <Spectrum type="MFE" cpdAlgo="FindByMolecularFeature">
        <MSDetails p="+" />
        <Device type="TimeOfFlight" />
        <MSPeaks>
          <p rt="19.775" x="340.2853" y="2404744.50" v="20331670" z="1" sat="true" s="M+H" />
          <p rt="19.774" x="341.2887" y="515219.31" v="4124831" z="1" s="M+H+1" />
          <p rt="19.774" x="342.2911" y="64091.49" v="514268" z="1" s="M+H+2" />
          <p rt="19.771" x="343.2943" y="7359.35" v="58272" z="1" s="M+H+3" />
          <p rt="19.772" x="344.3089" y="1267.62" v="10059" z="1" s="M+H+4" />
        </MSPeaks>
      </Spectrum>
    </Compound>
    <Compound algo="FindByMolecularFeature">
      <Location m="393.1968" rt="19.776" y="64588" v="1405651" />
      <Spectrum type="MFE" cpdAlgo="FindByMolecularFeature">
        <MSDetails p="+" />
        <Device type="TimeOfFlight" />
        <MSPeaks>
          <p rt="19.777" x="394.2041" y="25717.01" v="247910" z="1" s="M+H" />
          <p rt="19.768" x="395.2082" y="6360.04" v="55465" z="1" s="M+H+1" />
          <p rt="19.775" x="396.2045" y="64587.95" v="569486" z="1" s="M+H+2" />
          <p rt="19.780" x="397.2090" y="16304.39" v="154083" z="1" s="M+H+3" />
          <p rt="19.774" x="398.1989" y="30167.67" v="261149" z="1" s="M+H+4" />
          <p rt="19.783" x="399.1987" y="8630.32" v="78278" z="1" s="M+H+5" />
          <p rt="19.775" x="400.1985" y="4612.39" v="39281" z="1" s="M+H+6" />
        </MSPeaks>
      </Spectrum>
    </Compound>
    <Compound algo="FindByMolecularFeature">
      <Location m="244.2190" rt="19.849" y="54566" v="725763" />
      <Spectrum type="MFE" cpdAlgo="FindByMolecularFeature">
        <MSDetails p="+" />
        <Device type="TimeOfFlight" />
        <MSPeaks>
          <p rt="19.846" x="245.2263" y="54565.81" v="623299" z="1" s="M+H" />
          <p rt="19.866" x="246.2297" y="10533.87" v="93625" z="1" s="M+H+1" />
          <p rt="19.862" x="247.2335" y="955.63" v="8839" z="1" s="M+H+2" />
        </MSPeaks>
      </Spectrum>
    </Compound>
    <Compound algo="FindByMolecularFeature">
      <Location m="262.2296" rt="19.851" y="177584" v="2445289" />
      <Spectrum type="MFE" cpdAlgo="FindByMolecularFeature">
        <MSDetails p="+" />
        <Device type="TimeOfFlight" />
        <MSPeaks>
          <p rt="19.850" x="263.2369" y="177583.73" v="2006786" z="1" s="M+H" />
          <p rt="19.850" x="264.2402" y="35561.25" v="402424" z="1" s="M+H+1" />
          <p rt="19.864" x="265.2485" y="2863.03" v="36079" z="1" s="M+H+2" />
        </MSPeaks>
      </Spectrum>
    </Compound>
    <Compound algo="FindByMolecularFeature">
      <Location m="580.2864" rt="19.859" y="142586" v="1116086" />
      <Spectrum type="MFE" cpdAlgo="FindByMolecularFeature">
        <MSDetails p="+" />
        <Device type="TimeOfFlight" />
        <MSPeaks>
          <p rt="19.860" x="581.2936" y="142586.17" v="828162" z="1" s="M+H" />
          <p rt="19.859" x="582.2968" y="43923.19" v="238325" z="1" s="M+H+1" />
          <p rt="19.859" x="583.3028" y="7412.09" v="46015" z="1" s="M+H+2" />
          <p rt="19.854" x="584.3070" y="660.36" v="3583" z="1" s="M+H+3" />
        </MSPeaks>
      </Spectrum>
    </Compound>
    <Compound algo="FindByMolecularFeature">
      <Location m="575.3318" rt="19.868" y="1131451" v="12246723" />
      <Spectrum type="MFE" cpdAlgo="FindByMolecularFeature">
        <MSDetails p="+" />
        <Device type="TimeOfFlight" />
        <MSPeaks>
          <p rt="19.869" x="576.3391" y="1131450.75" v="8913715" z="1" s="M+H" />
          <p rt="19.867" x="577.3420" y="352574.22" v="2683679" z="1" s="M+H+1" />
          <p rt="19.866" x="578.3441" y="76170.62" v="543462" z="1" s="M+H+2" />
          <p rt="19.868" x="579.3471" y="13157.36" v="97871" z="1" s="M+H+3" />
          <p rt="19.871" x="580.3489" y="1120.73" v="7996" z="1" s="M+H+4" />
        </MSPeaks>
      </Spectrum>
    </Compound>
    <Compound algo="FindByMolecularFeature">
      <Location m="498.2833" rt="19.868" y="84735" v="901845" />
      <Spectrum type="MFE" cpdAlgo="FindByMolecularFeature">
        <MSDetails p="+" />
        <Device type="TimeOfFlight" />
        <MSPeaks>
          <p rt="19.869" x="499.2905" y="84735.38" v="671760" z="1" s="M+H" />
          <p rt="19.869" x="500.2940" y="23760.29" v="184325" z="1" s="M+H+1" />
          <p rt="19.865" x="501.2989" y="5526.00" v="39954" z="1" s="M+H+2" />
          <p rt="19.854" x="502.3023" y="802.87" v="5805" z="1" s="M+H+3" />
        </MSPeaks>
      </Spectrum>
    </Compound>
    <Compound algo="FindByMolecularFeature">
      <Location m="456.2363" rt="19.869" y="188624" v="2037356" />
      <Spectrum type="MFE" cpdAlgo="FindByMolecularFeature">
        <MSDetails p="+" />
        <Device type="TimeOfFlight" />
        <MSPeaks>
          <p rt="19.869" x="457.2436" y="188623.88" v="1552193" z="1" s="M+H" />
          <p rt="19.871" x="458.2466" y="46693.64" v="380227" z="1" s="M+H+1" />
          <p rt="19.867" x="459.2494" y="10764.59" v="91126" z="1" s="M+H+2" />
          <p rt="19.888" x="460.2524" y="1668.19" v="13810" z="1" s="M+H+3" />
        </MSPeaks>
      </Spectrum>
    </Compound>
    <Compound algo="FindByMolecularFeature">
      <Location m="540.2942" rt="19.873" y="366434" v="4421935" />
      <Spectrum type="MFE" cpdAlgo="FindByMolecularFeature">
        <MSDetails p="+" />
        <Device type="TimeOfFlight" />
        <MSPeaks>
          <p rt="19.873" x="541.3015" y="366434.25" v="3202084" z="1" s="M+H" />
          <p rt="19.876" x="542.3044" y="109177.91" v="1018362" z="1" s="M+H+1" />
          <p rt="19.869" x="543.3075" y="23622.81" v="178542" z="1" s="M+H+2" />
          <p rt="19.865" x="544.3117" y="3035.98" v="22947" z="1" s="M+H+3" />
        </MSPeaks>
      </Spectrum>
    </Compound>
    <Compound algo="FindByMolecularFeature">
      <Location m="279.2568" rt="19.877" y="1156936" v="11341239" />
      <Spectrum type="MFE" cpdAlgo="FindByMolecularFeature">
        <MSDetails p="+" />
        <Device type="TimeOfFlight" />
        <MSPeaks>
          <p rt="19.877" x="280.2641" y="1156936.13" v="9349553" z="1" s="M+H" />
          <p rt="19.875" x="281.2658" y="228817.39" v="1815436" z="1" s="M+H+1" />
          <p rt="19.876" x="282.2682" y="24333.71" v="176250" z="1" s="M+H+2" />
        </MSPeaks>
      </Spectrum>
    </Compound>
    <Compound algo="FindByMolecularFeature">
      <Location m="360.2154" rt="19.954" y="516191" v="5723519" />
      <Spectrum type="MFE" cpdAlgo="FindByMolecularFeature">
        <MSDetails p="+" />
        <Device type="TimeOfFlight" />
        <MSPeaks>
          <p rt="19.954" x="361.2227" y="516190.78" v="4648493" z="1" s="M+H" />
          <p rt="19.953" x="362.2257" y="101428.79" v="901740" z="1" s="M+H+1" />
          <p rt="19.953" x="363.2284" y="17607.03" v="145492" z="1" s="M+H+2" />
          <p rt="19.944" x="364.2297" y="3036.77" v="27793" z="1" s="M+H+3" />
        </MSPeaks>
      </Spectrum>
    </Compound>
    <Compound algo="FindByMolecularFeature">
      <Location m="268.1312" rt="19.954" y="64386" v="648739" />
      <Spectrum type="MFE" cpdAlgo="FindByMolecularFeature">
        <MSDetails p="+" />
        <Device type="TimeOfFlight" />
        <MSPeaks>
          <p rt="19.955" x="269.1385" y="64386.05" v="569831" z="1" s="M+H" />
          <p rt="19.953" x="270.1418" y="10332.44" v="78907" z="1" s="M+H+1" />
        </MSPeaks>
      </Spectrum>
    </Compound>
    <Compound algo="FindByMolecularFeature">
      <Location m="328.1529" rt="19.955" y="1525778" v="16722445" />
      <Spectrum type="MFE" cpdAlgo="FindByMolecularFeature">
        <MSDetails p="+" />
        <Device type="TimeOfFlight" />
        <MSPeaks>
          <p rt="19.955" x="329.1602" y="1525777.50" v="13957604" z="1" s="M+H" />
          <p rt="19.955" x="330.1632" y="260681.22" v="2362149" z="1" s="M+H+1" />
          <p rt="19.954" x="331.1656" y="41604.92" v="357475" z="1" s="M+H+2" />
          <p rt="19.952" x="332.1680" y="5255.01" v="45217" z="1" s="M+H+3" />
        </MSPeaks>
      </Spectrum>
    </Compound>
    <Compound algo="FindByMolecularFeature">
      <Location m="184.0735" rt="19.955" y="113608" v="1152488" />
      <Spectrum type="MFE" cpdAlgo="FindByMolecularFeature">
        <MSDetails p="+" />
        <Device type="TimeOfFlight" />
        <MSPeaks>
          <p rt="19.955" x="185.0808" y="113608.12" v="1022811" z="1" s="M+H" />
          <p rt="19.957" x="186.0847" y="12169.58" v="111924" z="1" s="M+H+1" />
          <p rt="19.939" x="187.0870" y="2075.02" v="17753" z="1" s="M+H+2" />
        </MSPeaks>
      </Spectrum>
    </Compound>
    <Compound algo="FindByMolecularFeature">
      <Location m="272.0899" rt="19.955" y="205229" v="2202008" />
      <Spectrum type="MFE" cpdAlgo="FindByMolecularFeature">
        <MSDetails p="+" />
        <Device type="TimeOfFlight" />
        <MSPeaks>
          <p rt="19.955" x="273.0971" y="205228.92" v="1904682" z="1" s="M+H" />
          <p rt="19.954" x="274.1002" y="26770.59" v="241220" z="1" s="M+H+1" />
          <p rt="19.963" x="275.1022" y="5514.45" v="50093" z="1" s="M+H+2" />
          <p rt="19.952" x="276.1026" y="509.02" v="6013" z="1" s="M+H+3" />
        </MSPeaks>
      </Spectrum>
    </Compound>
    <Compound algo="FindByMolecularFeature">
      <Location m="216.0268" rt="19.955" y="84655" v="843385" />
      <Spectrum type="MFE" cpdAlgo="FindByMolecularFeature">
        <MSDetails p="+" />
        <Device type="TimeOfFlight" />
        <MSPeaks>
          <p rt="19.955" x="217.0341" y="84654.70" v="769123" z="1" s="M+H" />
          <p rt="19.958" x="218.0376" y="7612.30" v="62118" z="1" s="M+H+1" />
          <p rt="19.956" x="219.0403" y="1795.93" v="12143" z="1" s="M+H+2" />
        </MSPeaks>
      </Spectrum>
    </Compound>
    <Compound algo="FindByMolecularFeature">
      <Location m="156.0057" rt="19.955" y="75719" v="648004" />
      <Spectrum type="MFE" cpdAlgo="FindByMolecularFeature">
        <MSDetails p="+" />
        <Device type="TimeOfFlight" />
        <MSPeaks>
          <p rt="19.956" x="157.0130" y="75719.44" v="610062" z="1" s="M+H" />
          <p rt="19.945" x="158.0154" y="3166.34" v="24977" z="1" s="M+H+1" />
          <p rt="19.956" x="159.0182" y="1852.10" v="12965" z="1" s="M+H+2" />
        </MSPeaks>
      </Spectrum>
    </Compound>
    <Compound algo="FindByMolecularFeature">
      <Location m="402.2262" rt="19.955" y="5186756" v="61648380" />
      <Spectrum type="MFE" cpdAlgo="FindByMolecularFeature">
        <MSDetails p="+" />
        <Device type="TimeOfFlight" />
        <MSPeaks>
          <p rt="19.955" x="403.2335" y="5186756.00" v="48975812" z="1" sat="true" s="M+H" />
          <p rt="19.954" x="404.2370" y="1137685.13" v="10663120" z="1" s="M+H+1" />
          <p rt="19.954" x="405.2391" y="189614.83" v="1752513" z="1" s="M+H+2" />
          <p rt="19.954" x="406.2415" y="26509.30" v="232817" z="1" s="M+H+3" />
          <p rt="19.954" x="407.2487" y="2074.99" v="24120" z="1" s="M+H+4" />
        </MSPeaks>
      </Spectrum>
    </Compound>
    <Compound algo="FindByMolecularFeature">
      <Location m="258.1469" rt="19.955" y="151626" v="1516779" />
      <Spectrum type="MFE" cpdAlgo="FindByMolecularFeature">
        <MSDetails p="+" />
        <Device type="TimeOfFlight" />
        <MSPeaks>
          <p rt="19.955" x="259.1542" y="151625.83" v="1278965" z="1" s="M+H" />
          <p rt="19.957" x="260.1575" y="21045.70" v="200747" z="1" s="M+H+1" />
          <p rt="19.958" x="261.1584" y="4063.42" v="37067" z="1" s="M+H+2" />
        </MSPeaks>
      </Spectrum>
    </Compound>
    <Compound algo="FindByMolecularFeature">
      <Location m="128.0110" rt="19.955" y="90992" v="813980" />
      <Spectrum type="MFE" cpdAlgo="FindByMolecularFeature">
        <MSDetails p="+" />
        <Device type="TimeOfFlight" />
        <MSPeaks>
          <p rt="19.955" x="129.0183" y="90991.82" v="771927" z="1" s="M+H" />
          <p rt="19.956" x="130.0214" y="4644.42" v="34709" z="1" s="M+H+1" />
          <p rt="19.954" x="131.0222" y="1289.03" v="7344" z="1" s="M+H+2" />
        </MSPeaks>
      </Spectrum>
    </Compound>
    <Compound algo="FindByMolecularFeature">
      <Location m="212.0683" rt="19.956" y="82259" v="833997" />
      <Spectrum type="MFE" cpdAlgo="FindByMolecularFeature">
        <MSDetails p="+" />
        <Device type="TimeOfFlight" />
        <MSPeaks>
          <p rt="19.955" x="213.0756" y="82259.02" v="729355" z="1" s="M+H" />
          <p rt="19.952" x="214.0809" y="9484.23" v="85057" z="1" s="M+H+1" />
          <p rt="19.982" x="215.0833" y="2021.76" v="19586" z="1" s="M+H+2" />
        </MSPeaks>
      </Spectrum>
    </Compound>
    <Compound algo="FindByMolecularFeature">
      <Location m="826.4340" rt="19.960" y="573479" v="7227395" />
      <Spectrum type="MFE" cpdAlgo="FindByMolecularFeature">
        <MSDetails p="+" />
        <Device type="TimeOfFlight" />
        <MSPeaks>
          <p rt="19.960" x="827.4413" y="573479.13" v="4528606" z="1" s="M+H" />
          <p rt="19.960" x="828.4441" y="253407.31" v="1999723" z="1" s="M+H+1" />
          <p rt="19.958" x="829.4464" y="70188.54" v="556420" z="1" s="M+H+2" />
          <p rt="19.960" x="830.4487" y="15181.77" v="118516" z="1" s="M+H+3" />
          <p rt="19.960" x="831.4542" y="3067.47" v="24130" z="1" s="M+H+4" />
        </MSPeaks>
      </Spectrum>
    </Compound>
    <Compound algo="FindByMolecularFeature">
      <Location m="440.1818" rt="19.962" y="329713" v="4158180" />
      <Spectrum type="MFE" cpdAlgo="FindByMolecularFeature">
        <MSDetails p="+" />
        <Device type="TimeOfFlight" />
        <MSPeaks>
          <p rt="19.961" x="441.1890" y="329713.03" v="3057836" z="1" s="M+H" />
          <p rt="19.962" x="442.1922" y="73919.95" v="731469" z="1" s="M+H+1" />
          <p rt="19.963" x="443.1900" y="31828.46" v="309418" z="1" s="M+H+2" />
          <p rt="19.970" x="444.1924" y="6497.57" v="59456" z="1" s="M+H+3" />
        </MSPeaks>
      </Spectrum>
    </Compound>
    <Compound algo="FindByMolecularFeature">
      <Location m="424.2082" rt="19.962" y="2147453" v="30831334" />
      <Spectrum type="MFE" cpdAlgo="FindByMolecularFeature">
        <MSDetails p="+" />
        <Device type="TimeOfFlight" />
        <MSPeaks>
          <p rt="19.962" x="425.2155" y="2147453.00" v="24663200" z="1" sat="true" s="M+H" />
          <p rt="19.962" x="426.2188" y="454181.25" v="5196680" z="1" s="M+H+1" />
          <p rt="19.961" x="427.2208" y="75579.20" v="838139" z="1" s="M+H+2" />
          <p rt="19.958" x="428.2235" y="10252.77" v="115405" z="1" s="M+H+3" />
          <p rt="19.974" x="429.2254" y="1685.43" v="17912" z="1" s="M+H+4" />
        </MSPeaks>
      </Spectrum>
    </Compound>
    <Compound algo="FindByMolecularFeature">
      <Location m="299.2824" rt="19.964" y="80853" v="991114" />
      <Spectrum type="MFE" cpdAlgo="FindByMolecularFeature">
        <MSDetails p="+" />
        <Device type="TimeOfFlight" />
        <MSPeaks>
          <p rt="19.963" x="300.2897" y="80852.57" v="810420" z="1" s="M+H" />
          <p rt="19.964" x="301.2931" y="16325.90" v="160928" z="1" s="M+H+1" />
          <p rt="19.976" x="302.2960" y="2193.36" v="19766" z="1" s="M+H+2" />
        </MSPeaks>
      </Spectrum>
    </Compound>
    <Compound algo="FindByMolecularFeature">
      <Location m="447.2835" rt="19.972" y="64981" v="1093253" />
      <Spectrum type="MFE" cpdAlgo="FindByMolecularFeature">
        <MSDetails p="+" />
        <Device type="TimeOfFlight" />
        <MSPeaks>
          <p rt="19.973" x="448.2908" y="64980.56" v="838741" z="1" s="M+H" />
          <p rt="19.970" x="449.2951" y="17217.70" v="213613" z="1" s="M+H+1" />
          <p rt="19.973" x="450.2989" y="3583.09" v="40899" z="1" s="M+H+2" />
        </MSPeaks>
      </Spectrum>
    </Compound>
    <Compound algo="FindByMolecularFeature">
      <Location m="442.3449" rt="19.987" y="60463" v="806254" />
      <Spectrum type="MFE" cpdAlgo="FindByMolecularFeature">
        <MSDetails p="+" />
        <Device type="TimeOfFlight" />
        <MSPeaks>
          <p rt="19.989" x="443.3522" y="60463.03" v="588601" z="1" s="M+H" />
          <p rt="19.984" x="444.3556" y="19604.47" v="181090" z="1" s="M+H+1" />
          <p rt="19.970" x="445.3625" y="4732.53" v="31553" z="1" s="M+H+2" />
          <p rt="19.969" x="446.3656" y="751.42" v="5010" z="1" s="M+H+3" />
        </MSPeaks>
      </Spectrum>
    </Compound>
    <Compound algo="FindByMolecularFeature">
      <Location m="657.5027" rt="20.136" y="71117" v="1652687" />
      <Spectrum type="MFE" cpdAlgo="FindByMolecularFeature">
        <MSDetails p="+" />
        <Device type="TimeOfFlight" />
        <MSPeaks>
          <p rt="20.129" x="658.5100" y="71117.40" v="1166084" z="1" s="M+H" />
          <p rt="20.156" x="659.5135" y="27397.45" v="368872" z="1" s="M+H+1" />
          <p rt="20.115" x="660.5141" y="7128.97" v="91012" z="1" s="M+H+2" />
          <p rt="20.144" x="661.5148" y="1790.42" v="26719" z="1" s="M+H+3" />
        </MSPeaks>
      </Spectrum>
    </Compound>
    <Compound algo="FindByMolecularFeature">
      <Location m="336.2666" rt="20.176" y="58380" v="568985" />
      <Spectrum type="MFE" cpdAlgo="FindByMolecularFeature">
        <MSDetails p="+" />
        <Device type="TimeOfFlight" />
        <MSPeaks>
          <p rt="20.177" x="337.2738" y="58379.54" v="455960" z="1" s="M+H" />
          <p rt="20.176" x="338.2773" y="14899.10" v="113025" z="1" s="M+H+1" />
        </MSPeaks>
      </Spectrum>
    </Compound>
    <Compound algo="FindByMolecularFeature">
      <Location m="354.2771" rt="20.177" y="65908" v="602686" />
      <Spectrum type="MFE" cpdAlgo="FindByMolecularFeature">
        <MSDetails p="+" />
        <Device type="TimeOfFlight" />
        <MSPeaks>
          <p rt="20.178" x="355.2844" y="65908.31" v="491792" z="1" s="M+H" />
          <p rt="20.176" x="356.2880" y="14677.86" v="110894" z="1" s="M+H+1" />
        </MSPeaks>
      </Spectrum>
    </Compound>
    <Compound algo="FindByMolecularFeature">
      <Location m="411.2989" rt="20.187" y="56313" v="632434" />
      <Spectrum type="MFE" cpdAlgo="FindByMolecularFeature">
        <MSDetails p="+" />
        <Device type="TimeOfFlight" />
        <MSPeaks>
          <p rt="20.185" x="412.3061" y="56313.26" v="466232" z="1" s="M+H" />
          <p rt="20.189" x="413.3094" y="17629.11" v="142254" z="1" s="M+H+1" />
          <p rt="20.191" x="414.3089" y="3549.60" v="23947" z="1" s="M+H+2" />
        </MSPeaks>
      </Spectrum>
    </Compound>
    <Compound algo="FindByMolecularFeature">
      <Location m="613.4768" rt="20.229" y="120273" v="2884922" />
      <Spectrum type="MFE" cpdAlgo="FindByMolecularFeature">
        <MSDetails p="+" />
        <Device type="TimeOfFlight" />
        <MSPeaks>
          <p rt="20.230" x="614.4841" y="120272.90" v="1993885" z="1" s="M+H" />
          <p rt="20.226" x="615.4883" y="43411.12" v="638595" z="1" s="M+H+1" />
          <p rt="20.237" x="616.4912" y="12538.17" v="233511" z="1" s="M+H+2" />
          <p rt="20.245" x="617.5017" y="1295.08" v="18931" z="1" s="M+H+3" />
        </MSPeaks>
      </Spectrum>
    </Compound>
    <Compound algo="FindByMolecularFeature">
      <Location m="279.2563" rt="20.243" y="136756" v="1895892" />
      <Spectrum type="MFE" cpdAlgo="FindByMolecularFeature">
        <MSDetails p="+" />
        <Device type="TimeOfFlight" />
        <MSPeaks>
          <p rt="20.244" x="280.2636" y="136755.97" v="1623953" z="1" s="M+H" />
          <p rt="20.240" x="281.2662" y="21064.04" v="246073" z="1" s="M+H+1" />
          <p rt="20.253" x="282.2719" y="2001.86" v="20243" z="1" s="M+H+2" />
          <p rt="20.257" x="559.5182" y="909.65" v="2811" z="1" s="2M+H" />
        </MSPeaks>
      </Spectrum>
    </Compound>
    <Compound algo="FindByMolecularFeature">
      <Location m="569.4507" rt="20.331" y="178459" v="3546062" />
      <Spectrum type="MFE" cpdAlgo="FindByMolecularFeature">
        <MSDetails p="+" />
        <Device type="TimeOfFlight" />
        <MSPeaks>
          <p rt="20.327" x="570.4579" y="178459.39" v="2780568" z="1" s="M+H" />
          <p rt="20.344" x="571.4609" y="56469.49" v="540572" z="1" s="M+H+1" />
          <p rt="20.325" x="572.4629" y="13019.11" v="206861" z="1" s="M+H+2" />
          <p rt="20.338" x="573.4612" y="1886.81" v="18061" z="1" s="M+H+3" />
        </MSPeaks>
      </Spectrum>
    </Compound>
    <Compound algo="FindByMolecularFeature">
      <Location m="267.2564" rt="20.390" y="145227" v="1607343" />
      <Spectrum type="MFE" cpdAlgo="FindByMolecularFeature">
        <MSDetails p="+" />
        <Device type="TimeOfFlight" />
        <MSPeaks>
          <p rt="20.391" x="268.2637" y="145227.39" v="1329592" z="1" s="M+H" />
          <p rt="20.389" x="269.2668" y="27503.70" v="248136" z="1" s="M+H+1" />
          <p rt="20.384" x="270.2709" y="3217.99" v="29615" z="1" s="M+H+2" />
        </MSPeaks>
      </Spectrum>
    </Compound>
    <Compound algo="FindByMolecularFeature">
      <Location m="525.4245" rt="20.428" y="245235" v="5439531" />
      <Spectrum type="MFE" cpdAlgo="FindByMolecularFeature">
        <MSDetails p="+" />
        <Device type="TimeOfFlight" />
        <MSPeaks>
          <p rt="20.428" x="526.4318" y="245235.22" v="3985314" z="1" s="M+H" />
          <p rt="20.426" x="527.4348" y="73899.57" v="1181758" z="1" s="M+H+1" />
          <p rt="20.426" x="528.4369" y="15809.18" v="256196" z="1" s="M+H+2" />
          <p rt="20.435" x="529.4333" y="1026.39" v="16263" z="1" s="M+H+3" />
        </MSPeaks>
      </Spectrum>
    </Compound>
    <Compound algo="FindByMolecularFeature">
      <Location m="630.3731" rt="20.433" y="52204" v="572681" />
      <Spectrum type="MFE" cpdAlgo="FindByMolecularFeature">
        <MSDetails p="+" />
        <Device type="TimeOfFlight" />
        <MSPeaks>
          <p rt="20.433" x="631.3804" y="52203.62" v="383023" z="1" s="M+H" />
          <p rt="20.436" x="632.3844" y="20169.92" v="147407" z="1" s="M+H+1" />
          <p rt="20.433" x="633.3949" y="5353.20" v="42251" z="1" s="M+H+2" />
        </MSPeaks>
      </Spectrum>
    </Compound>
    <Compound algo="FindByMolecularFeature">
      <Location m="617.3779" rt="20.434" y="54918" v="625724" />
      <Spectrum type="MFE" cpdAlgo="FindByMolecularFeature">
        <MSDetails p="+" />
        <Device type="TimeOfFlight" />
        <MSPeaks>
          <p rt="20.432" x="618.3851" y="54917.94" v="437476" z="1" s="M+H" />
          <p rt="20.437" x="619.3894" y="19758.37" v="148563" z="1" s="M+H+1" />
          <p rt="20.440" x="620.3950" y="5443.46" v="39684" z="1" s="M+H+2" />
        </MSPeaks>
      </Spectrum>
    </Compound>
    <Compound algo="FindByMolecularFeature">
      <Location m="610.2755" rt="20.443" y="61510" v="694772" />
      <Spectrum type="MFE" cpdAlgo="FindByMolecularFeature">
        <MSDetails p="+" />
        <Device type="TimeOfFlight" />
        <MSPeaks>
          <p rt="20.442" x="611.2828" y="61509.87" v="466900" z="1" s="M+H" />
          <p rt="20.443" x="612.2859" y="19751.08" v="149642" z="1" s="M+H+1" />
          <p rt="20.446" x="613.2850" y="8168.64" v="62170" z="1" s="M+H+2" />
          <p rt="20.446" x="614.2868" y="2181.20" v="16060" z="1" s="M+H+3" />
        </MSPeaks>
      </Spectrum>
    </Compound>
    <Compound algo="FindByMolecularFeature">
      <Location m="498.2833" rt="20.443" y="153282" v="1656857" />
      <Spectrum type="MFE" cpdAlgo="FindByMolecularFeature">
        <MSDetails p="+" />
        <Device type="TimeOfFlight" />
        <MSPeaks>
          <p rt="20.443" x="499.2906" y="153281.63" v="1243466" z="1" s="M+H" />
          <p rt="20.445" x="500.2937" y="41239.46" v="332620" z="1" s="M+H+1" />
          <p rt="20.445" x="501.2978" y="9043.62" v="72634" z="1" s="M+H+2" />
          <p rt="20.448" x="502.2998" y="840.89" v="8137" z="1" s="M+H+3" />
        </MSPeaks>
      </Spectrum>
    </Compound>
    <Compound algo="FindByMolecularFeature">
      <Location m="470.2527" rt="20.451" y="719865" v="7489639" />
      <Spectrum type="MFE" cpdAlgo="FindByMolecularFeature">
        <MSDetails p="+" />
        <Device type="TimeOfFlight" />
        <MSPeaks>
          <p rt="20.451" x="471.2599" y="719864.81" v="5673344" z="1" s="M+H" />
          <p rt="20.450" x="472.2627" y="188206.78" v="1501696" z="1" s="M+H+1" />
          <p rt="20.450" x="473.2649" y="33567.06" v="261143" z="1" s="M+H+2" />
          <p rt="20.449" x="474.2675" y="5602.86" v="45055" z="1" s="M+H+3" />
          <p rt="20.467" x="475.2835" y="902.60" v="8401" z="1" s="M+H+4" />
        </MSPeaks>
      </Spectrum>
    </Compound>
    <Compound algo="FindByMolecularFeature">
      <Location m="589.3473" rt="20.451" y="1621487" v="18074212" />
      <Spectrum type="MFE" cpdAlgo="FindByMolecularFeature">
        <MSDetails p="+" />
        <Device type="TimeOfFlight" />
        <MSPeaks>
          <p rt="20.451" x="590.3546" y="1621486.50" v="13004233" z="1" s="M+H" />
          <p rt="20.451" x="591.3579" y="502722.78" v="4041451" z="1" s="M+H+1" />
          <p rt="20.450" x="592.3599" y="105364.55" v="853720" z="1" s="M+H+2" />
          <p rt="20.449" x="593.3632" y="19333.25" v="151582" z="1" s="M+H+3" />
          <p rt="20.453" x="594.3692" y="3026.92" v="23225" z="1" s="M+H+4" />
        </MSPeaks>
      </Spectrum>
    </Compound>
    <Compound algo="FindByMolecularFeature">
      <Location m="554.3102" rt="20.452" y="1326422" v="14402993" />
      <Spectrum type="MFE" cpdAlgo="FindByMolecularFeature">
        <MSDetails p="+" />
        <Device type="TimeOfFlight" />
        <MSPeaks>
          <p rt="20.452" x="555.3175" y="1326422.00" v="10414482" z="1" s="M+H" />
          <p rt="20.451" x="556.3207" y="408427.84" v="3201712" z="1" s="M+H+1" />
          <p rt="20.452" x="557.3228" y="85655.97" v="671226" z="1" s="M+H+2" />
          <p rt="20.452" x="558.3257" y="13001.60" v="100084" z="1" s="M+H+3" />
          <p rt="20.455" x="559.3289" y="2053.45" v="15489" z="1" s="M+H+4" />
        </MSPeaks>
      </Spectrum>
    </Compound>
    <Compound algo="FindByMolecularFeature">
      <Location m="572.3206" rt="20.454" y="401531" v="4349856" />
      <Spectrum type="MFE" cpdAlgo="FindByMolecularFeature">
        <MSDetails p="+" />
        <Device type="TimeOfFlight" />
        <MSPeaks>
          <p rt="20.454" x="573.3278" y="401530.97" v="3166163" z="1" s="M+H" />
          <p rt="20.454" x="574.3307" y="118702.56" v="938222" z="1" s="M+H+1" />
          <p rt="20.454" x="575.3334" y="27316.59" v="215118" z="1" s="M+H+2" />
          <p rt="20.452" x="576.3372" y="3662.65" v="30354" z="1" s="M+H+3" />
        </MSPeaks>
      </Spectrum>
    </Compound>
    <Compound algo="FindByMolecularFeature">
      <Location m="484.2678" rt="20.457" y="270036" v="2756243" />
      <Spectrum type="MFE" cpdAlgo="FindByMolecularFeature">
        <MSDetails p="+" />
        <Device type="TimeOfFlight" />
        <MSPeaks>
          <p rt="20.457" x="485.2751" y="270035.72" v="2069128" z="1" s="M+H" />
          <p rt="20.457" x="486.2782" y="72602.97" v="555787" z="1" s="M+H+1" />
          <p rt="20.459" x="487.2810" y="14596.20" v="109758" z="1" s="M+H+2" />
          <p rt="20.462" x="488.2843" y="2926.83" v="21569" z="1" s="M+H+3" />
        </MSPeaks>
      </Spectrum>
    </Compound>
    <Compound algo="FindByMolecularFeature">
      <Location m="594.3024" rt="20.468" y="322373" v="3445652" />
      <Spectrum type="MFE" cpdAlgo="FindByMolecularFeature">
        <MSDetails p="+" />
        <Device type="TimeOfFlight" />
        <MSPeaks>
          <p rt="20.468" x="595.3097" y="322372.81" v="2487481" z="1" s="M+H" />
          <p rt="20.467" x="596.3126" y="99343.18" v="770904" z="1" s="M+H+1" />
          <p rt="20.470" x="597.3151" y="21038.59" v="158011" z="1" s="M+H+2" />
          <p rt="20.461" x="598.3185" y="3840.70" v="29256" z="1" s="M+H+3" />
        </MSPeaks>
      </Spectrum>
    </Compound>
    <Compound algo="FindByMolecularFeature">
      <Location m="1116.7530" rt="20.514" y="102715" v="1925327" />
      <Spectrum type="MFE" cpdAlgo="FindByMolecularFeature">
        <MSDetails p="+" />
        <Device type="TimeOfFlight" />
        <MSPeaks>
          <p rt="20.515" x="559.3838" y="36777.78" v="211839" z="2" s="M+2H" />
          <p rt="20.515" x="559.8847" y="24386.80" v="139352" z="2" s="M+2H+1" />
          <p rt="20.513" x="560.3841" y="102714.87" v="589317" z="2" s="M+2H+2" />
          <p rt="20.515" x="560.8854" y="66133.78" v="377245" z="2" s="M+2H+3" />
          <p rt="20.514" x="561.3840" y="58517.80" v="335202" z="2" s="M+2H+4" />
          <p rt="20.514" x="561.8842" y="31344.37" v="179197" z="2" s="M+2H+5" />
          <p rt="20.513" x="562.3848" y="16401.14" v="93175" z="2" s="M+2H+6" />
        </MSPeaks>
      </Spectrum>
    </Compound>
    <Compound algo="FindByMolecularFeature">
      <Location m="761.4668" rt="20.516" y="63843" v="671051" />
      <Spectrum type="MFE" cpdAlgo="FindByMolecularFeature">
        <MSDetails p="+" />
        <Device type="TimeOfFlight" />
        <MSPeaks>
          <p rt="20.517" x="762.4741" y="63843.39" v="446547" z="1" s="M+H" />
          <p rt="20.515" x="763.4771" y="32290.13" v="224503" z="1" s="M+H+1" />
        </MSPeaks>
      </Spectrum>
    </Compound>
    <Compound algo="FindByMolecularFeature">
      <Location m="382.2376" rt="20.519" y="121769" v="1523682" />
      <Spectrum type="MFE" cpdAlgo="FindByMolecularFeature">
        <MSDetails p="+" />
        <Device type="TimeOfFlight" />
        <MSPeaks>
          <p rt="20.521" x="383.2449" y="121768.78" v="947472" z="1" s="M+H" />
          <p rt="20.518" x="384.2440" y="56930.73" v="443970" z="1" s="M+H+1" />
          <p rt="20.515" x="385.2446" y="14099.58" v="106521" z="1" s="M+H+2" />
          <p rt="20.520" x="386.2442" y="3333.12" v="25720" z="1" s="M+H+3" />
        </MSPeaks>
      </Spectrum>
    </Compound>
    <Compound algo="FindByMolecularFeature">
      <Location m="336.2669" rt="20.520" y="220859" v="2295860" />
      <Spectrum type="MFE" cpdAlgo="FindByMolecularFeature">
        <MSDetails p="+" />
        <Device type="TimeOfFlight" />
        <MSPeaks>
          <p rt="20.520" x="337.2741" y="220858.80" v="1827563" z="1" s="M+H" />
          <p rt="20.517" x="338.2772" y="49978.95" v="413040" z="1" s="M+H+1" />
          <p rt="20.530" x="339.2845" y="6807.96" v="55257" z="1" s="M+H+2" />
        </MSPeaks>
      </Spectrum>
    </Compound>
    <Compound algo="FindByMolecularFeature">
      <Location m="244.2191" rt="20.520" y="138029" v="1391659" />
      <Spectrum type="MFE" cpdAlgo="FindByMolecularFeature">
        <MSDetails p="+" />
        <Device type="TimeOfFlight" />
        <MSPeaks>
          <p rt="20.520" x="245.2264" y="138029.48" v="1142948" z="1" s="M+H" />
          <p rt="20.519" x="246.2296" y="26426.77" v="215524" z="1" s="M+H+1" />
          <p rt="20.529" x="247.2383" y="3907.23" v="33187" z="1" s="M+H+2" />
        </MSPeaks>
      </Spectrum>
    </Compound>
    <Compound algo="FindByMolecularFeature">
      <Location m="382.7392" rt="20.520" y="57709" v="679356" />
      <Spectrum type="MFE" cpdAlgo="FindByMolecularFeature">
        <MSDetails p="+" />
        <Device type="TimeOfFlight" />
        <MSPeaks>
          <p rt="20.522" x="383.7465" y="57709.04" v="449602" z="1" s="M+H" />
          <p rt="20.518" x="384.7450" y="25523.55" v="197680" z="1" s="M+H+1" />
          <p rt="20.514" x="385.7448" y="4278.86" v="32074" z="1" s="M+H+2" />
        </MSPeaks>
      </Spectrum>
    </Compound>
    <Compound algo="FindByMolecularFeature">
      <Location m="354.2775" rt="20.520" y="318037" v="3126526" />
      <Spectrum type="MFE" cpdAlgo="FindByMolecularFeature">
        <MSDetails p="+" />
        <Device type="TimeOfFlight" />
        <MSPeaks>
          <p rt="20.520" x="355.2847" y="318036.88" v="2563452" z="1" s="M+H" />
          <p rt="20.520" x="356.2878" y="69878.92" v="563074" z="1" s="M+H+1" />
        </MSPeaks>
      </Spectrum>
    </Compound>
    <Compound algo="FindByMolecularFeature">
      <Location m="376.2593" rt="20.521" y="202972" v="1787299" />
      <Spectrum type="MFE" cpdAlgo="FindByMolecularFeature">
        <MSDetails p="+" />
        <Device type="TimeOfFlight" />
        <MSPeaks>
          <p rt="20.521" x="377.2666" y="202972.36" v="1408256" z="1" s="M+H" />
          <p rt="20.520" x="378.2698" y="44350.42" v="308635" z="1" s="M+H+1" />
          <p rt="20.520" x="379.2740" y="7991.80" v="52884" z="1" s="M+H+2" />
          <p rt="20.538" x="380.2731" y="1831.73" v="17524" z="1" s="M+H+3" />
        </MSPeaks>
      </Spectrum>
    </Compound>
    <Compound algo="FindByMolecularFeature">
      <Location m="481.3985" rt="20.522" y="289501" v="6304151" />
      <Spectrum type="MFE" cpdAlgo="FindByMolecularFeature">
        <MSDetails p="+" />
        <Device type="TimeOfFlight" />
        <MSPeaks>
          <p rt="20.522" x="482.4057" y="289501.00" v="4779826" z="1" s="M+H" />
          <p rt="20.522" x="483.4088" y="76075.51" v="1276926" z="1" s="M+H+1" />
          <p rt="20.517" x="484.4106" y="15646.02" v="247399" z="1" s="M+H+2" />
        </MSPeaks>
      </Spectrum>
    </Compound>
    <Compound algo="FindByMolecularFeature">
      <Location m="408.1956" rt="20.523" y="76685" v="1948701" />
      <Spectrum type="MFE" cpdAlgo="FindByMolecularFeature">
        <MSDetails p="+" />
        <Device type="TimeOfFlight" />
        <MSPeaks>
          <p rt="20.524" x="205.1059" y="5945.44" v="63248" z="2" s="M+2H" />
          <p rt="20.530" x="205.6067" y="1398.63" v="12946" z="2" s="M+2H+1" />
          <p rt="20.531" x="206.1072" y="9288.05" v="89051" z="2" s="M+2H+2" />
          <p rt="20.514" x="206.6075" y="2625.31" v="25429" z="2" s="M+2H+3" />
          <p rt="20.513" x="207.1085" y="3172.45" v="27518" z="2" s="M+2H+4" />
          <p rt="20.522" x="409.2026" y="44028.77" v="411773" z="1" s="M+H" />
          <p rt="20.520" x="410.2063" y="11535.60" v="109632" z="1" s="M+H+1" />
          <p rt="20.523" x="411.2043" y="76685.02" v="708121" z="1" s="M+H+2" />
          <p rt="20.522" x="412.2079" y="22209.99" v="211302" z="1" s="M+H+3" />
          <p rt="20.524" x="413.2009" y="31090.19" v="289680" z="1" s="M+H+4" />
        </MSPeaks>
      </Spectrum>
    </Compound>
    <Compound algo="FindByMolecularFeature">
      <Location m="262.2299" rt="20.523" y="429410" v="4747932" />
      <Spectrum type="MFE" cpdAlgo="FindByMolecularFeature">
        <MSDetails p="+" />
        <Device type="TimeOfFlight" />
        <MSPeaks>
          <p rt="20.522" x="263.2372" y="429410.16" v="3847297" z="1" s="M+H" />
          <p rt="20.524" x="264.2403" y="84459.41" v="757210" z="1" s="M+H+1" />
          <p rt="20.529" x="265.2502" y="13878.11" v="126237" z="1" s="M+H+2" />
          <p rt="20.523" x="266.2547" y="1731.47" v="17188" z="1" s="M+H+3" />
        </MSPeaks>
      </Spectrum>
    </Compound>
    <Compound algo="FindByMolecularFeature">
      <Location m="325.2986" rt="20.604" y="489266" v="5455403" />
      <Spectrum type="MFE" cpdAlgo="FindByMolecularFeature">
        <MSDetails p="+" />
        <Device type="TimeOfFlight" />
        <MSPeaks>
          <p rt="20.605" x="326.3059" y="489265.66" v="4375884" z="1" s="M+H" />
          <p rt="20.604" x="327.3089" y="107135.02" v="956772" z="1" s="M+H+1" />
          <p rt="20.602" x="328.3120" y="12777.85" v="114246" z="1" s="M+H+2" />
          <p rt="20.596" x="329.3152" y="987.91" v="8502" z="1" s="M+H+3" />
        </MSPeaks>
      </Spectrum>
    </Compound>
    <Compound algo="FindByMolecularFeature">
      <Location m="437.3721" rt="20.611" y="223258" v="4672149" />
      <Spectrum type="MFE" cpdAlgo="FindByMolecularFeature">
        <MSDetails p="+" />
        <Device type="TimeOfFlight" />
        <MSPeaks>
          <p rt="20.608" x="438.3794" y="223258.36" v="3802579" z="1" s="M+H" />
          <p rt="20.628" x="439.3823" y="54245.80" v="716586" z="1" s="M+H+1" />
          <p rt="20.601" x="440.3832" y="10950.01" v="152985" z="1" s="M+H+2" />
        </MSPeaks>
      </Spectrum>
    </Compound>
    <Compound algo="FindByMolecularFeature">
      <Location m="393.3456" rt="20.693" y="107584" v="2551373" />
      <Spectrum type="MFE" cpdAlgo="FindByMolecularFeature">
        <MSDetails p="+" />
        <Device type="TimeOfFlight" />
        <MSPeaks>
          <p rt="20.694" x="394.3529" y="107584.15" v="2050837" z="1" s="M+H" />
          <p rt="20.693" x="395.3562" y="24912.89" v="427381" z="1" s="M+H+1" />
          <p rt="20.682" x="396.3582" y="4329.05" v="73155" z="1" s="M+H+2" />
        </MSPeaks>
      </Spectrum>
    </Compound>
    <Compound algo="FindByMolecularFeature">
      <Location m="300.2095" rt="20.714" y="1616111" v="24104200" />
      <Spectrum type="MFE" cpdAlgo="FindByMolecularFeature">
        <MSDetails p="+" />
        <Device type="TimeOfFlight" />
        <MSPeaks>
          <p rt="20.713" x="301.2168" y="1616110.75" v="19294566" z="1" s="M+H" />
          <p rt="20.718" x="302.2199" y="333305.75" v="4233499" z="1" s="M+H+1" />
          <p rt="20.716" x="303.2230" y="41159.80" v="524722" z="1" s="M+H+2" />
          <p rt="20.719" x="304.2261" y="3863.52" v="51413" z="1" s="M+H+3" />
        </MSPeaks>
      </Spectrum>
    </Compound>
    <Compound algo="FindByMolecularFeature">
      <Location m="254.2035" rt="20.724" y="253399" v="4113537" />
      <Spectrum type="MFE" cpdAlgo="FindByMolecularFeature">
        <MSDetails p="+" />
        <Device type="TimeOfFlight" />
        <MSPeaks>
          <p rt="20.720" x="128.1068" y="2507.35" v="27334" z="2" s="M+2H" />
          <p rt="20.724" x="255.2108" y="253399.14" v="3353899" z="1" s="M+H" />
          <p rt="20.725" x="256.2143" y="50649.34" v="668224" z="1" s="M+H+1" />
          <p rt="20.721" x="257.2211" y="5529.24" v="59020" z="1" s="M+H+2" />
          <p rt="20.691" x="258.2242" y="474.05" v="5060" z="1" s="M+H+3" />
        </MSPeaks>
      </Spectrum>
    </Compound>
    <Compound algo="FindByMolecularFeature">
      <Location m="589.3465" rt="20.931" y="75453" v="1236220" />
      <Spectrum type="MFE" cpdAlgo="FindByMolecularFeature">
        <MSDetails p="+" />
        <Device type="TimeOfFlight" />
        <MSPeaks>
          <p rt="20.931" x="590.3538" y="75452.99" v="870976" z="1" s="M+H" />
          <p rt="20.930" x="591.3575" y="24180.72" v="287965" z="1" s="M+H+1" />
          <p rt="20.939" x="592.3613" y="5980.25" v="66784" z="1" s="M+H+2" />
          <p rt="20.911" x="593.3701" y="960.64" v="10495" z="1" s="M+H+3" />
        </MSPeaks>
      </Spectrum>
    </Compound>
    <Compound algo="FindByMolecularFeature">
      <Location m="442.1930" rt="21.206" y="55842" v="835364" />
      <Spectrum type="MFE" cpdAlgo="FindByMolecularFeature">
        <MSDetails p="+" />
        <Device type="TimeOfFlight" />
        <MSPeaks>
          <p rt="21.205" x="443.2003" y="55841.91" v="569335" z="1" s="M+H" />
          <p rt="21.209" x="444.2025" y="17075.04" v="177346" z="1" s="M+H+1" />
          <p rt="21.208" x="445.1999" y="8787.48" v="88683" z="1" s="M+H+2" />
        </MSPeaks>
      </Spectrum>
    </Compound>
    <Compound algo="FindByMolecularFeature">
      <Location m="440.1976" rt="21.208" y="134068" v="1720227" />
      <Spectrum type="MFE" cpdAlgo="FindByMolecularFeature">
        <MSDetails p="+" />
        <Device type="TimeOfFlight" />
        <MSPeaks>
          <p rt="21.208" x="441.2049" y="134067.83" v="1351795" z="1" s="M+H" />
          <p rt="21.206" x="442.2078" y="36358.57" v="368432" z="1" s="M+H+1" />
        </MSPeaks>
      </Spectrum>
    </Compound>
    <Compound algo="FindByMolecularFeature">
      <Location m="255.2568" rt="21.211" y="775573" v="8573360" />
      <Spectrum type="MFE" cpdAlgo="FindByMolecularFeature">
        <MSDetails p="+" />
        <Device type="TimeOfFlight" />
        <MSPeaks>
          <p rt="21.211" x="256.2641" y="775572.56" v="7163797" z="1" s="M+H" />
          <p rt="21.211" x="257.2670" y="141994.00" v="1294248" z="1" s="M+H+1" />
          <p rt="21.206" x="258.2707" y="12211.70" v="106607" z="1" s="M+H+2" />
          <p rt="21.219" x="259.2747" y="997.49" v="8708" z="1" s="M+H+3" />
        </MSPeaks>
      </Spectrum>
    </Compound>
    <Compound algo="FindByMolecularFeature">
      <Location m="608.3182" rt="21.223" y="305886" v="3244752" />
      <Spectrum type="MFE" cpdAlgo="FindByMolecularFeature">
        <MSDetails p="+" />
        <Device type="TimeOfFlight" />
        <MSPeaks>
          <p rt="21.223" x="609.3254" y="305885.59" v="2310880" z="1" s="M+H" />
          <p rt="21.223" x="610.3283" y="99994.33" v="745862" z="1" s="M+H+1" />
          <p rt="21.220" x="611.3308" y="21216.58" v="156997" z="1" s="M+H+2" />
          <p rt="21.214" x="612.3329" y="4061.34" v="29859" z="1" s="M+H+3" />
          <p rt="21.201" x="613.3454" y="157.01" v="1154" z="1" s="M+H+4" />
        </MSPeaks>
      </Spectrum>
    </Compound>
    <Compound algo="FindByMolecularFeature">
      <Location m="603.3631" rt="21.223" y="2736836" v="28476826" />
      <Spectrum type="MFE" cpdAlgo="FindByMolecularFeature">
        <MSDetails p="+" />
        <Device type="TimeOfFlight" />
        <MSPeaks>
          <p rt="21.223" x="604.3704" y="2736835.50" v="20306180" z="1" sat="true" s="M+H" />
          <p rt="21.224" x="605.3740" y="875283.88" v="6513803" z="1" s="M+H+1" />
          <p rt="21.223" x="606.3759" y="186049.30" v="1383545" z="1" s="M+H+2" />
          <p rt="21.220" x="607.3785" y="32091.49" v="238400" z="1" s="M+H+3" />
          <p rt="21.219" x="608.3834" y="4836.87" v="34897" z="1" s="M+H+4" />
        </MSPeaks>
      </Spectrum>
    </Compound>
    <Compound algo="FindByMolecularFeature">
      <Location m="568.3259" rt="21.223" y="2419810" v="24855508" />
      <Spectrum type="MFE" cpdAlgo="FindByMolecularFeature">
        <MSDetails p="+" />
        <Device type="TimeOfFlight" />
        <MSPeaks>
          <p rt="21.223" x="569.3332" y="2419810.25" v="17858752" z="1" sat="true" s="M+H" />
          <p rt="21.223" x="570.3368" y="758850.56" v="5597289" z="1" s="M+H+1" />
          <p rt="21.223" x="571.3387" y="158066.16" v="1174515" z="1" s="M+H+2" />
          <p rt="21.223" x="572.3413" y="25273.20" v="188548" z="1" s="M+H+3" />
          <p rt="21.225" x="573.3453" y="4665.12" v="33304" z="1" s="M+H+4" />
          <p rt="21.233" x="574.3460" y="434.58" v="3102" z="1" s="M+H+5" />
        </MSPeaks>
      </Spectrum>
    </Compound>
    <Compound algo="FindByMolecularFeature">
      <Location m="498.2840" rt="21.224" y="620494" v="6358194" />
      <Spectrum type="MFE" cpdAlgo="FindByMolecularFeature">
        <MSDetails p="+" />
        <Device type="TimeOfFlight" />
        <MSPeaks>
          <p rt="21.223" x="499.2913" y="620494.31" v="4764138" z="1" s="M+H" />
          <p rt="21.224" x="500.2940" y="167535.89" v="1281883" z="1" s="M+H+1" />
          <p rt="21.225" x="501.2967" y="33418.70" v="259566" z="1" s="M+H+2" />
          <p rt="21.222" x="502.3006" y="5901.93" v="44982" z="1" s="M+H+3" />
          <p rt="21.256" x="503.3020" y="1037.41" v="7626" z="1" s="M+H+4" />
        </MSPeaks>
      </Spectrum>
    </Compound>
    <Compound algo="FindByMolecularFeature">
      <Location m="484.2683" rt="21.224" y="1573973" v="15520418" />
      <Spectrum type="MFE" cpdAlgo="FindByMolecularFeature">
        <MSDetails p="+" />
        <Device type="TimeOfFlight" />
        <MSPeaks>
          <p rt="21.224" x="485.2756" y="1573973.13" v="11715355" z="1" s="M+H" />
          <p rt="21.224" x="486.2788" y="419937.63" v="3117333" z="1" s="M+H+1" />
          <p rt="21.222" x="487.2809" y="77806.48" v="585145" z="1" s="M+H+2" />
          <p rt="21.226" x="488.2836" y="12091.20" v="90901" z="1" s="M+H+3" />
          <p rt="21.234" x="489.2858" y="1591.03" v="11684" z="1" s="M+H+4" />
        </MSPeaks>
      </Spectrum>
    </Compound>
    <Compound algo="FindByMolecularFeature">
      <Location m="586.3367" rt="21.225" y="775622" v="8150477" />
      <Spectrum type="MFE" cpdAlgo="FindByMolecularFeature">
        <MSDetails p="+" />
        <Device type="TimeOfFlight" />
        <MSPeaks>
          <p rt="21.225" x="587.3440" y="775622.00" v="5845532" z="1" s="M+H" />
          <p rt="21.223" x="588.3468" y="250668.83" v="1890477" z="1" s="M+H+1" />
          <p rt="21.225" x="589.3491" y="54831.61" v="414468" z="1" s="M+H+2" />
        </MSPeaks>
      </Spectrum>
    </Compound>
    <Compound algo="FindByMolecularFeature">
      <Location m="644.3891" rt="21.226" y="116771" v="1321328" />
      <Spectrum type="MFE" cpdAlgo="FindByMolecularFeature">
        <MSDetails p="+" />
        <Device type="TimeOfFlight" />
        <MSPeaks>
          <p rt="21.226" x="645.3964" y="116770.52" v="923514" z="1" s="M+H" />
          <p rt="21.226" x="646.4005" y="41437.38" v="325122" z="1" s="M+H+1" />
          <p rt="21.228" x="647.4082" y="10649.13" v="72692" z="1" s="M+H+2" />
        </MSPeaks>
      </Spectrum>
    </Compound>
    <Compound algo="FindByMolecularFeature">
      <Location m="624.2915" rt="21.227" y="68169" v="863433" />
      <Spectrum type="MFE" cpdAlgo="FindByMolecularFeature">
        <MSDetails p="+" />
        <Device type="TimeOfFlight" />
        <MSPeaks>
          <p rt="21.227" x="625.2987" y="68168.66" v="569886" z="1" s="M+H" />
          <p rt="21.227" x="626.3023" y="22967.88" v="191694" z="1" s="M+H+1" />
          <p rt="21.232" x="627.3012" y="9752.89" v="80410" z="1" s="M+H+2" />
          <p rt="21.224" x="628.3036" y="2453.53" v="19689" z="1" s="M+H+3" />
          <p rt="21.213" x="629.3091" y="151.90" v="1754" z="1" s="M+H+4" />
        </MSPeaks>
      </Spectrum>
    </Compound>
    <Compound algo="FindByMolecularFeature">
      <Location m="631.3934" rt="21.233" y="77961" v="999166" />
      <Spectrum type="MFE" cpdAlgo="FindByMolecularFeature">
        <MSDetails p="+" />
        <Device type="TimeOfFlight" />
        <MSPeaks>
          <p rt="21.233" x="632.4007" y="77961.27" v="692490" z="1" s="M+H" />
          <p rt="21.234" x="633.4043" y="27842.64" v="244843" z="1" s="M+H+1" />
          <p rt="21.234" x="634.4077" y="7460.04" v="61833" z="1" s="M+H+2" />
        </MSPeaks>
      </Spectrum>
    </Compound>
    <Compound algo="FindByMolecularFeature">
      <Location m="442.3451" rt="21.431" y="146605" v="2401754" />
      <Spectrum type="MFE" cpdAlgo="FindByMolecularFeature">
        <MSDetails p="+" />
        <Device type="TimeOfFlight" />
        <MSPeaks>
          <p rt="21.431" x="443.3524" y="146604.55" v="1730892" z="1" s="M+H" />
          <p rt="21.433" x="444.3558" y="45706.44" v="558350" z="1" s="M+H+1" />
          <p rt="21.436" x="445.3612" y="9505.10" v="104963" z="1" s="M+H+2" />
          <p rt="21.365" x="446.3642" y="683.55" v="7549" z="1" s="M+H+3" />
        </MSPeaks>
      </Spectrum>
    </Compound>
    <Compound algo="FindByMolecularFeature">
      <Location m="583.4660" rt="21.613" y="64203" v="1055333" />
      <Spectrum type="MFE" cpdAlgo="FindByMolecularFeature">
        <MSDetails p="+" />
        <Device type="TimeOfFlight" />
        <MSPeaks>
          <p rt="21.567" x="584.4733" y="64203.04" v="385422" z="1" s="M+H" />
          <p rt="21.702" x="585.4768" y="21743.96" v="596250" z="1" s="M+H+1" />
          <p rt="21.691" x="586.4774" y="3387.29" v="73662" z="1" s="M+H+2" />
        </MSPeaks>
      </Spectrum>
    </Compound>
    <Compound algo="FindByMolecularFeature">
      <Location m="627.4921" rt="21.625" y="59685" v="1331974" />
      <Spectrum type="MFE" cpdAlgo="FindByMolecularFeature">
        <MSDetails p="+" />
        <Device type="TimeOfFlight" />
        <MSPeaks>
          <p rt="21.643" x="628.4993" y="59684.63" v="839712" z="1" s="M+H" />
          <p rt="21.587" x="629.5023" y="20913.98" v="400809" z="1" s="M+H+1" />
          <p rt="21.580" x="630.4973" y="5813.42" v="91453" z="1" s="M+H+2" />
        </MSPeaks>
      </Spectrum>
    </Compound>
    <Compound algo="FindByMolecularFeature">
      <Location m="307.2874" rt="21.649" y="78964" v="796879" />
      <Spectrum type="MFE" cpdAlgo="FindByMolecularFeature">
        <MSDetails p="+" />
        <Device type="TimeOfFlight" />
        <MSPeaks>
          <p rt="21.648" x="308.2947" y="78964.02" v="659872" z="1" s="M+H" />
          <p rt="21.650" x="309.2982" y="16706.54" v="137007" z="1" s="M+H+1" />
        </MSPeaks>
      </Spectrum>
    </Compound>
    <Compound algo="FindByMolecularFeature">
      <Location m="539.4399" rt="21.680" y="89171" v="822686" />
      <Spectrum type="MFE" cpdAlgo="FindByMolecularFeature">
        <MSDetails p="+" />
        <Device type="TimeOfFlight" />
        <MSPeaks>
          <p rt="21.683" x="540.4472" y="89171.09" v="663734" z="1" s="M+H" />
          <p rt="21.671" x="541.4504" y="27452.96" v="158953" z="1" s="M+H+1" />
        </MSPeaks>
      </Spectrum>
    </Compound>
    <Compound algo="FindByMolecularFeature">
      <Location m="264.2454" rt="21.716" y="185300" v="2020781" />
      <Spectrum type="MFE" cpdAlgo="FindByMolecularFeature">
        <MSDetails p="+" />
        <Device type="TimeOfFlight" />
        <MSPeaks>
          <p rt="21.715" x="265.2526" y="185300.25" v="1625603" z="1" s="M+H" />
          <p rt="21.717" x="266.2560" y="33470.92" v="350435" z="1" s="M+H+1" />
          <p rt="21.733" x="267.2661" y="4524.54" v="44743" z="1" s="M+H+2" />
        </MSPeaks>
      </Spectrum>
    </Compound>
    <Compound algo="FindByMolecularFeature">
      <Location m="246.2348" rt="21.718" y="73076" v="785304" />
      <Spectrum type="MFE" cpdAlgo="FindByMolecularFeature">
        <MSDetails p="+" />
        <Device type="TimeOfFlight" />
        <MSPeaks>
          <p rt="21.718" x="247.2421" y="73075.71" v="648738" z="1" s="M+H" />
          <p rt="21.718" x="248.2452" y="13977.40" v="129347" z="1" s="M+H+1" />
          <p rt="21.714" x="249.2515" y="967.55" v="7219" z="1" s="M+H+2" />
        </MSPeaks>
      </Spectrum>
    </Compound>
    <Compound algo="FindByMolecularFeature">
      <Location m="281.2725" rt="21.719" y="7802424" v="93405696" />
      <Spectrum type="MFE" cpdAlgo="FindByMolecularFeature">
        <MSDetails p="+" />
        <Device type="TimeOfFlight" />
        <MSPeaks>
          <p rt="21.719" x="282.2798" y="7802423.50" v="72722640" z="1" sat="true" s="M+H" />
          <p rt="21.716" x="283.2832" y="1453652.50" v="14527414" z="1" s="M+H+1" />
          <p rt="21.717" x="284.2859" y="149344.55" v="1456987" z="1" s="M+H+2" />
          <p rt="21.719" x="285.2886" y="12121.66" v="110316" z="1" s="M+H+3" />
          <p rt="21.735" x="286.2897" y="546.73" v="3085" z="1" s="M+H+4" />
          <p rt="21.713" x="563.5515" y="204949.55" v="1511918" z="1" s="2M+H" />
          <p rt="21.714" x="564.5545" y="85437.25" v="632125" z="1" s="2M+H+1" />
          <p rt="21.714" x="565.5575" y="17897.85" v="132862" z="1" s="2M+H+2" />
          <p rt="21.714" x="566.5590" y="1998.31" v="15725" z="1" s="2M+H+3" />
        </MSPeaks>
      </Spectrum>
    </Compound>
    <Compound algo="FindByMolecularFeature">
      <Location m="568.3252" rt="21.761" y="108754" v="1219178" />
      <Spectrum type="MFE" cpdAlgo="FindByMolecularFeature">
        <MSDetails p="+" />
        <Device type="TimeOfFlight" />
        <MSPeaks>
          <p rt="21.761" x="569.3325" y="108753.59" v="860297" z="1" s="M+H" />
          <p rt="21.759" x="570.3357" y="35588.71" v="283362" z="1" s="M+H+1" />
          <p rt="21.764" x="571.3392" y="8609.33" v="67244" z="1" s="M+H+2" />
          <p rt="21.765" x="572.3423" y="1087.52" v="8275" z="1" s="M+H+3" />
        </MSPeaks>
      </Spectrum>
    </Compound>
    <Compound algo="FindByMolecularFeature">
      <Location m="484.2675" rt="21.762" y="71562" v="790076" />
      <Spectrum type="MFE" cpdAlgo="FindByMolecularFeature">
        <MSDetails p="+" />
        <Device type="TimeOfFlight" />
        <MSPeaks>
          <p rt="21.763" x="485.2748" y="71561.59" v="585343" z="1" s="M+H" />
          <p rt="21.759" x="486.2781" y="20500.99" v="163440" z="1" s="M+H+1" />
          <p rt="21.766" x="487.2814" y="4367.23" v="32684" z="1" s="M+H+2" />
          <p rt="21.761" x="488.2845" y="793.97" v="8609" z="1" s="M+H+3" />
        </MSPeaks>
      </Spectrum>
    </Compound>
    <Compound algo="FindByMolecularFeature">
      <Location m="603.3625" rt="21.763" y="200599" v="2328702" />
      <Spectrum type="MFE" cpdAlgo="FindByMolecularFeature">
        <MSDetails p="+" />
        <Device type="TimeOfFlight" />
        <MSPeaks>
          <p rt="21.763" x="604.3698" y="200599.06" v="1624393" z="1" s="M+H" />
          <p rt="21.765" x="605.3729" y="68445.89" v="561421" z="1" s="M+H+1" />
          <p rt="21.764" x="606.3759" y="14817.74" v="118486" z="1" s="M+H+2" />
          <p rt="21.762" x="607.3808" y="3135.90" v="24401" z="1" s="M+H+3" />
        </MSPeaks>
      </Spectrum>
    </Compound>
    <Compound algo="FindByMolecularFeature">
      <Location m="451.3875" rt="21.873" y="109348" v="902873" />
      <Spectrum type="MFE" cpdAlgo="FindByMolecularFeature">
        <MSDetails p="+" />
        <Device type="TimeOfFlight" />
        <MSPeaks>
          <p rt="21.873" x="452.3948" y="109348.43" v="719538" z="1" s="M+H" />
          <p rt="21.872" x="453.3980" y="28306.52" v="183335" z="1" s="M+H+1" />
        </MSPeaks>
      </Spectrum>
    </Compound>
    <Compound algo="FindByMolecularFeature">
      <Location m="438.1977" rt="21.949" y="82264" v="1222579" />
      <Spectrum type="MFE" cpdAlgo="FindByMolecularFeature">
        <MSDetails p="+" />
        <Device type="TimeOfFlight" />
        <MSPeaks>
          <p rt="21.949" x="439.2049" y="15824.18" v="149546" z="1" s="M+H" />
          <p rt="21.946" x="440.2085" y="5097.09" v="47806" z="1" s="M+H+1" />
          <p rt="21.949" x="441.2049" y="82263.64" v="805089" z="1" s="M+H+2" />
          <p rt="21.948" x="442.2079" y="22921.41" v="220138" z="1" s="M+H+3" />
        </MSPeaks>
      </Spectrum>
    </Compound>
    <Compound algo="FindByMolecularFeature">
      <Location m="495.4140" rt="21.949" y="152163" v="3029009" />
      <Spectrum type="MFE" cpdAlgo="FindByMolecularFeature">
        <MSDetails p="+" />
        <Device type="TimeOfFlight" />
        <MSPeaks>
          <p rt="21.962" x="496.4213" y="152163.45" v="2071989" z="1" s="M+H" />
          <p rt="21.907" x="497.4243" y="41427.67" v="827752" z="1" s="M+H+1" />
          <p rt="21.948" x="498.4263" y="8864.83" v="110556" z="1" s="M+H+2" />
          <p rt="21.824" x="499.4217" y="416.72" v="18712" z="1" s="M+H+3" />
        </MSPeaks>
      </Spectrum>
    </Compound>
    <Compound algo="FindByMolecularFeature">
      <Location m="600.3520" rt="21.983" y="345641" v="3573843" />
      <Spectrum type="MFE" cpdAlgo="FindByMolecularFeature">
        <MSDetails p="+" />
        <Device type="TimeOfFlight" />
        <MSPeaks>
          <p rt="21.983" x="601.3592" y="345640.66" v="2577638" z="1" s="M+H" />
          <p rt="21.983" x="602.3622" y="108377.65" v="809678" z="1" s="M+H+1" />
          <p rt="21.983" x="603.3652" y="25179.19" v="186527" z="1" s="M+H+2" />
        </MSPeaks>
      </Spectrum>
    </Compound>
    <Compound algo="FindByMolecularFeature">
      <Location m="498.2842" rt="21.983" y="869344" v="8842159" />
      <Spectrum type="MFE" cpdAlgo="FindByMolecularFeature">
        <MSDetails p="+" />
        <Device type="TimeOfFlight" />
        <MSPeaks>
          <p rt="21.983" x="499.2915" y="869344.00" v="6637614" z="1" s="M+H" />
          <p rt="21.983" x="500.2943" y="234871.66" v="1796729" z="1" s="M+H+1" />
          <p rt="21.982" x="501.2966" y="46331.06" v="357109" z="1" s="M+H+2" />
          <p rt="21.984" x="502.3005" y="6837.43" v="50707" z="1" s="M+H+3" />
        </MSPeaks>
      </Spectrum>
    </Compound>
    <Compound algo="FindByMolecularFeature">
      <Location m="582.3419" rt="21.984" y="858928" v="9423835" />
      <Spectrum type="MFE" cpdAlgo="FindByMolecularFeature">
        <MSDetails p="+" />
        <Device type="TimeOfFlight" />
        <MSPeaks>
          <p rt="21.984" x="583.3491" y="858927.75" v="6549803" z="1" s="M+H" />
          <p rt="21.984" x="584.3520" y="299916.44" v="2292925" z="1" s="M+H+1" />
          <p rt="21.983" x="585.3545" y="63187.17" v="485204" z="1" s="M+H+2" />
          <p rt="21.983" x="586.3577" y="10416.44" v="77171" z="1" s="M+H+3" />
          <p rt="21.967" x="587.3557" y="2284.35" v="18732" z="1" s="M+H+4" />
        </MSPeaks>
      </Spectrum>
    </Compound>
    <Compound algo="FindByMolecularFeature">
      <Location m="622.3335" rt="21.984" y="161848" v="1829419" />
      <Spectrum type="MFE" cpdAlgo="FindByMolecularFeature">
        <MSDetails p="+" />
        <Device type="TimeOfFlight" />
        <MSPeaks>
          <p rt="21.984" x="623.3408" y="161848.31" v="1281517" z="1" s="M+H" />
          <p rt="21.985" x="624.3439" y="53754.28" v="426004" z="1" s="M+H+1" />
          <p rt="21.984" x="625.3467" y="13046.58" v="103241" z="1" s="M+H+2" />
          <p rt="21.986" x="626.3512" y="2445.41" v="18657" z="1" s="M+H+3" />
        </MSPeaks>
      </Spectrum>
    </Compound>
    <Compound algo="FindByMolecularFeature">
      <Location m="658.4047" rt="21.985" y="62115" v="677894" />
      <Spectrum type="MFE" cpdAlgo="FindByMolecularFeature">
        <MSDetails p="+" />
        <Device type="TimeOfFlight" />
        <MSPeaks>
          <p rt="21.985" x="659.4119" y="62114.60" v="452063" z="1" s="M+H" />
          <p rt="21.984" x="660.4166" y="23961.14" v="171238" z="1" s="M+H+1" />
          <p rt="21.990" x="661.4275" y="7775.20" v="54593" z="1" s="M+H+2" />
        </MSPeaks>
      </Spectrum>
    </Compound>
    <Compound algo="FindByMolecularFeature">
      <Location m="617.3790" rt="21.986" y="876556" v="9719648" />
      <Spectrum type="MFE" cpdAlgo="FindByMolecularFeature">
        <MSDetails p="+" />
        <Device type="TimeOfFlight" />
        <MSPeaks>
          <p rt="21.986" x="618.3863" y="876556.00" v="6773936" z="1" s="M+H" />
          <p rt="21.985" x="619.3891" y="300482.97" v="2322320" z="1" s="M+H+1" />
          <p rt="21.985" x="620.3914" y="66250.92" v="512729" z="1" s="M+H+2" />
          <p rt="21.985" x="621.3972" y="12969.56" v="100389" z="1" s="M+H+3" />
          <p rt="21.976" x="622.4015" y="1375.08" v="10274" z="1" s="M+H+4" />
        </MSPeaks>
      </Spectrum>
    </Compound>
    <Compound algo="FindByMolecularFeature">
      <Location m="269.2720" rt="22.118" y="85311" v="1075102" />
      <Spectrum type="MFE" cpdAlgo="FindByMolecularFeature">
        <MSDetails p="+" />
        <Device type="TimeOfFlight" />
        <MSPeaks>
          <p rt="22.118" x="270.2792" y="85310.83" v="875807" z="1" s="M+H" />
          <p rt="22.117" x="271.2824" y="17095.66" v="182583" z="1" s="M+H+1" />
          <p rt="22.110" x="272.2856" y="1950.98" v="16712" z="1" s="M+H+2" />
        </MSPeaks>
      </Spectrum>
    </Compound>
    <Compound algo="FindByMolecularFeature">
      <Location m="613.3925" rt="22.144" y="53659" v="848607" />
      <Spectrum type="MFE" cpdAlgo="FindByMolecularFeature">
        <MSDetails p="+" />
        <Device type="TimeOfFlight" />
        <MSPeaks>
          <p rt="22.144" x="614.3998" y="53658.69" v="538605" z="1" s="M+H" />
          <p rt="22.144" x="615.4058" y="24287.47" v="243224" z="1" s="M+H+1" />
          <p rt="22.146" x="616.4092" y="6901.45" v="66778" z="1" s="M+H+2" />
        </MSPeaks>
      </Spectrum>
    </Compound>
    <Compound algo="FindByMolecularFeature">
      <Location m="262.2296" rt="22.145" y="88460" v="1033942" />
      <Spectrum type="MFE" cpdAlgo="FindByMolecularFeature">
        <MSDetails p="+" />
        <Device type="TimeOfFlight" />
        <MSPeaks>
          <p rt="22.144" x="263.2369" y="88460.41" v="858627" z="1" s="M+H" />
          <p rt="22.147" x="264.2404" y="18320.73" v="175315" z="1" s="M+H+1" />
        </MSPeaks>
      </Spectrum>
    </Compound>
    <Compound algo="FindByMolecularFeature">
      <Location m="720.3224" rt="22.146" y="68283" v="1062988" />
      <Spectrum type="MFE" cpdAlgo="FindByMolecularFeature">
        <MSDetails p="+" />
        <Device type="TimeOfFlight" />
        <MSPeaks>
          <p rt="22.146" x="721.3297" y="68282.98" v="593351" z="1" s="M+H" />
          <p rt="22.147" x="722.3317" y="28363.33" v="245772" z="1" s="M+H+1" />
          <p rt="22.146" x="723.3272" y="25878.48" v="223864" z="1" s="M+H+2" />
        </MSPeaks>
      </Spectrum>
    </Compound>
    <Compound algo="FindByMolecularFeature">
      <Location m="334.1595" rt="22.146" y="99390" v="1286431" />
      <Spectrum type="MFE" cpdAlgo="FindByMolecularFeature">
        <MSDetails p="+" />
        <Device type="TimeOfFlight" />
        <MSPeaks>
          <p rt="22.146" x="335.1668" y="99390.31" v="1062443" z="1" s="M+H" />
          <p rt="22.145" x="336.1701" y="21509.87" v="223988" z="1" s="M+H+1" />
        </MSPeaks>
      </Spectrum>
    </Compound>
    <Compound algo="FindByMolecularFeature">
      <Location m="716.3271" rt="22.147" y="84942" v="783101" />
      <Spectrum type="MFE" cpdAlgo="FindByMolecularFeature">
        <MSDetails p="+" />
        <Device type="TimeOfFlight" />
        <MSPeaks>
          <p rt="22.147" x="717.3344" y="4922.04" v="43976" z="1" s="M+H" />
          <p rt="22.155" x="718.3356" y="2946.00" v="24619" z="1" s="M+H+1" />
          <p rt="22.147" x="719.3327" y="84941.88" v="714506" z="1" s="M+H+2" />
        </MSPeaks>
      </Spectrum>
    </Compound>
    <Compound algo="FindByMolecularFeature">
      <Location m="336.1607" rt="22.148" y="722630" v="12942824" />
      <Spectrum type="MFE" cpdAlgo="FindByMolecularFeature">
        <MSDetails p="+" />
        <Device type="TimeOfFlight" />
        <MSPeaks>
          <p rt="22.148" x="337.1680" y="722630.25" v="7552129" z="1" s="M+H" />
          <p rt="22.148" x="338.1707" y="146075.42" v="1528151" z="1" s="M+H+1" />
          <p rt="22.150" x="339.1636" y="264161.16" v="2753065" z="1" s="M+H+2" />
          <p rt="22.147" x="340.1660" y="66276.22" v="696022" z="1" s="M+H+3" />
          <p rt="22.151" x="341.1622" y="39130.23" v="413457" z="1" s="M+H+4" />
        </MSPeaks>
      </Spectrum>
    </Compound>
    <Compound algo="FindByMolecularFeature">
      <Location m="755.5467" rt="22.151" y="168202" v="5198206" />
      <Spectrum type="MFE" cpdAlgo="FindByMolecularFeature">
        <MSDetails p="+" />
        <Device type="TimeOfFlight" />
        <MSPeaks>
          <p rt="22.158" x="756.5540" y="168201.77" v="1909628" z="1" s="M+H" />
          <p rt="22.161" x="757.5580" y="74081.56" v="835950" z="1" s="M+H+1" />
          <p rt="22.140" x="758.5715" y="146819.77" v="1782506" z="1" s="M+H+2" />
          <p rt="22.148" x="759.5741" y="58006.09" v="670122" z="1" s="M+H+3" />
        </MSPeaks>
      </Spectrum>
    </Compound>
    <Compound algo="FindByMolecularFeature">
      <Location m="739.5576" rt="22.151" y="241992" v="4119375" />
      <Spectrum type="MFE" cpdAlgo="FindByMolecularFeature">
        <MSDetails p="+" />
        <Device type="TimeOfFlight" />
        <MSPeaks>
          <p rt="22.155" x="740.5649" y="18073.77" v="166477" z="1" s="M+H" />
          <p rt="22.155" x="741.5675" y="9480.15" v="89213" z="1" s="M+H+1" />
          <p rt="22.160" x="742.5733" y="123593.59" v="1183267" z="1" s="M+H+2" />
          <p rt="22.160" x="743.5766" y="53396.92" v="491735" z="1" s="M+H+3" />
          <p rt="22.146" x="744.5903" y="241991.59" v="2188684" z="1" s="M+H+4" />
        </MSPeaks>
      </Spectrum>
    </Compound>
    <Compound algo="FindByMolecularFeature">
      <Location m="791.5906" rt="22.152" y="133986" v="4436649" />
      <Spectrum type="MFE" cpdAlgo="FindByMolecularFeature">
        <MSDetails p="+" />
        <Device type="TimeOfFlight" />
        <MSPeaks>
          <p rt="22.155" x="792.5979" y="51592.89" v="577079" z="1" s="M+H" />
          <p rt="22.156" x="793.6020" y="25780.79" v="295579" z="1" s="M+H+1" />
          <p rt="22.152" x="794.6060" y="133986.16" v="1439675" z="1" s="M+H+2" />
          <p rt="22.153" x="795.6095" y="61860.72" v="679850" z="1" s="M+H+3" />
          <p rt="22.149" x="796.6154" y="78982.63" v="853338" z="1" s="M+H+4" />
          <p rt="22.150" x="797.6181" y="33678.30" v="369726" z="1" s="M+H+5" />
          <p rt="22.150" x="798.6270" y="19565.75" v="221402" z="1" s="M+H+6" />
        </MSPeaks>
      </Spectrum>
    </Compound>
    <Compound algo="FindByMolecularFeature">
      <Location m="752.5824" rt="22.154" y="76372" v="1577836" />
      <Spectrum type="MFE" cpdAlgo="FindByMolecularFeature">
        <MSDetails p="+" />
        <Device type="TimeOfFlight" />
        <MSPeaks>
          <p rt="22.155" x="753.5897" y="76371.91" v="825863" z="1" s="M+H" />
          <p rt="22.153" x="754.5838" y="50572.24" v="546680" z="1" s="M+H+1" />
          <p rt="22.155" x="755.5856" y="18652.37" v="205293" z="1" s="M+H+2" />
        </MSPeaks>
      </Spectrum>
    </Compound>
    <Compound algo="FindByMolecularFeature">
      <Location m="807.5771" rt="22.157" y="583628" v="13518467" />
      <Spectrum type="MFE" cpdAlgo="FindByMolecularFeature">
        <MSDetails p="+" />
        <Device type="TimeOfFlight" />
        <MSPeaks>
          <p rt="22.156" x="808.5844" y="583628.06" v="6528881" z="1" s="M+H" />
          <p rt="22.159" x="809.5875" y="291415.88" v="3273191" z="1" s="M+H+1" />
          <p rt="22.156" x="810.5982" y="239075.91" v="2683014" z="1" s="M+H+2" />
          <p rt="22.156" x="811.6022" y="91563.13" v="1033381" z="1" s="M+H+3" />
        </MSPeaks>
      </Spectrum>
    </Compound>
    <Compound algo="FindByMolecularFeature">
      <Location m="768.5852" rt="22.157" y="256609" v="4792405" />
      <Spectrum type="MFE" cpdAlgo="FindByMolecularFeature">
        <MSDetails p="+" />
        <Device type="TimeOfFlight" />
        <MSPeaks>
          <p rt="22.159" x="769.5924" y="256609.03" v="2894131" z="1" s="M+H" />
          <p rt="22.154" x="770.6027" y="124579.77" v="1428535" z="1" s="M+H+1" />
          <p rt="22.150" x="771.6090" y="40633.82" v="469739" z="1" s="M+H+2" />
        </MSPeaks>
      </Spectrum>
    </Compound>
    <Compound algo="FindByMolecularFeature">
      <Location m="781.5618" rt="22.158" y="1070692" v="19947140" />
      <Spectrum type="MFE" cpdAlgo="FindByMolecularFeature">
        <MSDetails p="+" />
        <Device type="TimeOfFlight" />
        <MSPeaks>
          <p rt="22.159" x="782.5691" y="1070692.38" v="11901139" z="1" s="M+H" />
          <p rt="22.158" x="783.5722" y="482662.75" v="5366613" z="1" s="M+H+1" />
          <p rt="22.156" x="784.5789" y="186731.38" v="2091141" z="1" s="M+H+2" />
          <p rt="22.155" x="785.5840" y="51345.17" v="588249" z="1" s="M+H+3" />
        </MSPeaks>
      </Spectrum>
    </Compound>
    <Compound algo="FindByMolecularFeature">
      <Location m="331.2875" rt="22.181" y="63084" v="791156" />
      <Spectrum type="MFE" cpdAlgo="FindByMolecularFeature">
        <MSDetails p="+" />
        <Device type="TimeOfFlight" />
        <MSPeaks>
          <p rt="22.181" x="332.2948" y="63084.11" v="624456" z="1" s="M+H" />
          <p rt="22.184" x="333.2984" y="15669.08" v="150473" z="1" s="M+H+1" />
          <p rt="22.155" x="334.3021" y="2251.99" v="16228" z="1" s="M+H+2" />
        </MSPeaks>
      </Spectrum>
    </Compound>
    <Compound algo="FindByMolecularFeature">
      <Location m="592.4708" rt="22.255" y="104800" v="1439043" />
      <Spectrum type="MFE" cpdAlgo="FindByMolecularFeature">
        <MSDetails p="+" />
        <Device type="TimeOfFlight" />
        <MSPeaks>
          <p rt="22.256" x="593.4781" y="104800.11" v="944354" z="1" s="M+H" />
          <p rt="22.254" x="594.4812" y="41762.27" v="377924" z="1" s="M+H+1" />
          <p rt="22.254" x="595.4834" y="10922.32" v="107715" z="1" s="M+H+2" />
          <p rt="22.246" x="596.4855" y="1039.15" v="9050" z="1" s="M+H+3" />
        </MSPeaks>
      </Spectrum>
    </Compound>
    <Compound algo="FindByMolecularFeature">
      <Location m="378.2749" rt="22.290" y="84508" v="695128" />
      <Spectrum type="MFE" cpdAlgo="FindByMolecularFeature">
        <MSDetails p="+" />
        <Device type="TimeOfFlight" />
        <MSPeaks>
          <p rt="22.291" x="379.2822" y="84507.88" v="566862" z="1" s="M+H" />
          <p rt="22.289" x="380.2854" y="20067.01" v="128266" z="1" s="M+H+1" />
        </MSPeaks>
      </Spectrum>
    </Compound>
    <Compound algo="FindByMolecularFeature">
      <Location m="768.5072" rt="22.319" y="73674" v="736564" />
      <Spectrum type="MFE" cpdAlgo="FindByMolecularFeature">
        <MSDetails p="+" />
        <Device type="TimeOfFlight" />
        <MSPeaks>
          <p rt="22.318" x="385.2609" y="73674.26" v="493813" z="2" s="M+2H" />
          <p rt="22.319" x="385.7622" y="36688.77" v="242751" z="2" s="M+2H+1" />
        </MSPeaks>
      </Spectrum>
    </Compound>
    <Compound algo="FindByMolecularFeature">
      <Location m="338.2821" rt="22.321" y="85190" v="913880" />
      <Spectrum type="MFE" cpdAlgo="FindByMolecularFeature">
        <MSDetails p="+" />
        <Device type="TimeOfFlight" />
        <MSPeaks>
          <p rt="22.321" x="339.2894" y="85190.47" v="727836" z="1" s="M+H" />
          <p rt="22.318" x="340.2930" y="19757.90" v="162623" z="1" s="M+H+1" />
          <p rt="22.323" x="341.2986" y="3063.20" v="23421" z="1" s="M+H+2" />
        </MSPeaks>
      </Spectrum>
    </Compound>
    <Compound algo="FindByMolecularFeature">
      <Location m="356.2934" rt="22.322" y="87036" v="1066547" />
      <Spectrum type="MFE" cpdAlgo="FindByMolecularFeature">
        <MSDetails p="+" />
        <Device type="TimeOfFlight" />
        <MSPeaks>
          <p rt="22.322" x="357.3007" y="87035.81" v="865111" z="1" s="M+H" />
          <p rt="22.320" x="358.3036" y="19009.09" v="175743" z="1" s="M+H+1" />
          <p rt="22.319" x="359.3055" y="2756.76" v="25693" z="1" s="M+H+2" />
        </MSPeaks>
      </Spectrum>
    </Compound>
    <Compound algo="FindByMolecularFeature">
      <Location m="264.2454" rt="22.326" y="162388" v="1803951" />
      <Spectrum type="MFE" cpdAlgo="FindByMolecularFeature">
        <MSDetails p="+" />
        <Device type="TimeOfFlight" />
        <MSPeaks>
          <p rt="22.326" x="265.2526" y="162387.81" v="1487347" z="1" s="M+H" />
          <p rt="22.325" x="266.2559" y="30625.29" v="283524" z="1" s="M+H+1" />
          <p rt="22.324" x="267.2652" y="3423.50" v="33079" z="1" s="M+H+2" />
        </MSPeaks>
      </Spectrum>
    </Compound>
    <Compound algo="FindByMolecularFeature">
      <Location m="617.3780" rt="22.524" y="57093" v="857811" />
      <Spectrum type="MFE" cpdAlgo="FindByMolecularFeature">
        <MSDetails p="+" />
        <Device type="TimeOfFlight" />
        <MSPeaks>
          <p rt="22.524" x="618.3853" y="57092.91" v="583694" z="1" s="M+H" />
          <p rt="22.525" x="619.3893" y="21076.60" v="217539" z="1" s="M+H+1" />
          <p rt="22.525" x="620.3922" y="5273.98" v="50961" z="1" s="M+H+2" />
          <p rt="22.487" x="621.4083" y="581.29" v="5617" z="1" s="M+H+3" />
        </MSPeaks>
      </Spectrum>
    </Compound>
    <Compound algo="FindByMolecularFeature">
      <Location m="592.4707" rt="22.590" y="55629" v="587788" />
      <Spectrum type="MFE" cpdAlgo="FindByMolecularFeature">
        <MSDetails p="+" />
        <Device type="TimeOfFlight" />
        <MSPeaks>
          <p rt="22.590" x="593.4780" y="55629.32" v="377754" z="1" s="M+H" />
          <p rt="22.590" x="594.4811" y="22906.51" v="154577" z="1" s="M+H+1" />
          <p rt="22.591" x="595.4842" y="6968.17" v="48553" z="1" s="M+H+2" />
          <p rt="22.599" x="596.4883" y="696.58" v="6904" z="1" s="M+H+3" />
        </MSPeaks>
      </Spectrum>
    </Compound>
    <Compound algo="FindByMolecularFeature">
      <Location m="327.3139" rt="22.689" y="80760" v="853287" />
      <Spectrum type="MFE" cpdAlgo="FindByMolecularFeature">
        <MSDetails p="+" />
        <Device type="TimeOfFlight" />
        <MSPeaks>
          <p rt="22.690" x="328.3211" y="80760.20" v="681589" z="1" s="M+H" />
          <p rt="22.687" x="329.3243" y="18092.81" v="149068" z="1" s="M+H+1" />
          <p rt="22.680" x="330.3274" y="2733.97" v="22630" z="1" s="M+H+2" />
        </MSPeaks>
      </Spectrum>
    </Compound>
    <Compound algo="FindByMolecularFeature">
      <Location m="444.3607" rt="23.054" y="85146" v="1128194" />
      <Spectrum type="MFE" cpdAlgo="FindByMolecularFeature">
        <MSDetails p="+" />
        <Device type="TimeOfFlight" />
        <MSPeaks>
          <p rt="23.054" x="445.3680" y="85145.95" v="811895" z="1" s="M+H" />
          <p rt="23.054" x="446.3713" y="25963.91" v="246642" z="1" s="M+H+1" />
          <p rt="23.054" x="447.3724" y="5998.80" v="61947" z="1" s="M+H+2" />
          <p rt="23.061" x="448.3745" y="854.18" v="7710" z="1" s="M+H+3" />
        </MSPeaks>
      </Spectrum>
    </Compound>
    <Compound algo="FindByMolecularFeature">
      <Location m="370.0941" rt="23.114" y="63717" v="704683" />
      <Spectrum type="MFE" cpdAlgo="FindByMolecularFeature">
        <MSDetails p="+" />
        <Device type="TimeOfFlight" />
        <MSPeaks>
          <p rt="23.113" x="371.1014" y="63716.75" v="438166" z="1" s="M+H" />
          <p rt="23.114" x="372.1022" y="23794.59" v="165952" z="1" s="M+H+1" />
          <p rt="23.114" x="373.0994" y="14800.89" v="100565" z="1" s="M+H+2" />
        </MSPeaks>
      </Spectrum>
    </Compound>
    <Compound algo="FindByMolecularFeature">
      <Location m="688.4899" rt="23.154" y="67761" v="1284391" />
      <Spectrum type="MFE" cpdAlgo="FindByMolecularFeature">
        <MSDetails p="+" />
        <Device type="TimeOfFlight" />
        <MSPeaks>
          <p rt="23.156" x="689.4971" y="67761.41" v="805346" z="1" s="M+H" />
          <p rt="23.153" x="690.5005" y="31215.48" v="367589" z="1" s="M+H+1" />
          <p rt="23.159" x="691.5052" y="9803.53" v="105082" z="1" s="M+H+2" />
          <p rt="23.112" x="692.5042" y="594.69" v="6374" z="1" s="M+H+3" />
        </MSPeaks>
      </Spectrum>
    </Compound>
    <Compound algo="FindByMolecularFeature">
      <Location m="630.4862" rt="23.164" y="110698" v="1835075" />
      <Spectrum type="MFE" cpdAlgo="FindByMolecularFeature">
        <MSDetails p="+" />
        <Device type="TimeOfFlight" />
        <MSPeaks>
          <p rt="23.166" x="631.4935" y="110698.26" v="1116193" z="1" s="M+H" />
          <p rt="23.159" x="632.4966" y="48850.35" v="600974" z="1" s="M+H+1" />
          <p rt="23.156" x="633.4936" y="8437.45" v="78227" z="1" s="M+H+2" />
          <p rt="23.176" x="634.4886" y="2745.44" v="39680" z="1" s="M+H+3" />
        </MSPeaks>
      </Spectrum>
    </Compound>
    <Compound algo="FindByMolecularFeature">
      <Location m="383.3404" rt="23.468" y="149052" v="1899584" />
      <Spectrum type="MFE" cpdAlgo="FindByMolecularFeature">
        <MSDetails p="+" />
        <Device type="TimeOfFlight" />
        <MSPeaks>
          <p rt="23.472" x="384.3476" y="149051.59" v="1221671" z="1" s="M+H" />
          <p rt="23.455" x="385.3503" y="37257.72" v="554377" z="1" s="M+H+1" />
          <p rt="23.460" x="386.3525" y="6282.19" v="110717" z="1" s="M+H+2" />
          <p rt="23.451" x="387.3557" y="978.45" v="12820" z="1" s="M+H+3" />
        </MSPeaks>
      </Spectrum>
    </Compound>
    <Compound algo="FindByMolecularFeature">
      <Location m="337.3352" rt="23.468" y="688358" v="12720374" />
      <Spectrum type="MFE" cpdAlgo="FindByMolecularFeature">
        <MSDetails p="+" />
        <Device type="TimeOfFlight" />
        <MSPeaks>
          <p rt="23.465" x="338.3425" y="688358.19" v="10892161" z="1" s="M+H" />
          <p rt="23.480" x="339.3455" y="165834.20" v="1510045" z="1" s="M+H+1" />
          <p rt="23.460" x="340.3488" y="20860.82" v="289185" z="1" s="M+H+2" />
          <p rt="23.444" x="341.3522" y="2223.37" v="28983" z="1" s="M+H+3" />
        </MSPeaks>
      </Spectrum>
    </Compound>
    <Compound algo="FindByMolecularFeature">
      <Location m="441.3931" rt="23.494" y="52399" v="808372" />
      <Spectrum type="MFE" cpdAlgo="FindByMolecularFeature">
        <MSDetails p="+" />
        <Device type="TimeOfFlight" />
        <MSPeaks>
          <p rt="23.501" x="442.4004" y="52398.63" v="582193" z="1" s="M+H" />
          <p rt="23.474" x="443.4028" y="17150.27" v="205653" z="1" s="M+H+1" />
          <p rt="23.479" x="444.4039" y="3227.10" v="20526" z="1" s="M+H+2" />
        </MSPeaks>
      </Spectrum>
    </Compound>
    <Compound algo="FindByMolecularFeature">
      <Location m="405.3224" rt="23.495" y="154282" v="2042734" />
      <Spectrum type="MFE" cpdAlgo="FindByMolecularFeature">
        <MSDetails p="+" />
        <Device type="TimeOfFlight" />
        <MSPeaks>
          <p rt="23.499" x="406.3297" y="154281.81" v="1460990" z="1" s="M+H" />
          <p rt="23.485" x="407.3336" y="41123.34" v="483689" z="1" s="M+H+1" />
          <p rt="23.483" x="408.3354" y="9274.29" v="98055" z="1" s="M+H+2" />
        </MSPeaks>
      </Spectrum>
    </Compound>
    <Compound algo="FindByMolecularFeature">
      <Location m="394.2134" rt="23.523" y="106695" v="1746754" />
      <Spectrum type="MFE" cpdAlgo="FindByMolecularFeature">
        <MSDetails p="+" />
        <Device type="TimeOfFlight" />
        <MSPeaks>
          <p rt="23.523" x="395.2207" y="106695.21" v="976609" z="1" s="M+H" />
          <p rt="23.521" x="396.2236" y="23463.05" v="215345" z="1" s="M+H+1" />
          <p rt="23.523" x="397.2167" y="42704.66" v="387599" z="1" s="M+H+2" />
          <p rt="23.523" x="398.2191" y="10480.05" v="95655" z="1" s="M+H+3" />
          <p rt="23.526" x="399.2168" y="7942.10" v="71545" z="1" s="M+H+4" />
        </MSPeaks>
      </Spectrum>
    </Compound>
    <Compound algo="FindByMolecularFeature">
      <Location m="755.5498" rt="23.527" y="57128" v="771002" />
      <Spectrum type="MFE" cpdAlgo="FindByMolecularFeature">
        <MSDetails p="+" />
        <Device type="TimeOfFlight" />
        <MSPeaks>
          <p rt="23.526" x="756.5571" y="57127.91" v="522738" z="1" s="M+H" />
          <p rt="23.530" x="757.5603" y="27131.91" v="248264" z="1" s="M+H+1" />
        </MSPeaks>
      </Spectrum>
    </Compound>
    <Compound algo="FindByMolecularFeature">
      <Location m="594.4862" rt="23.552" y="86840" v="824019" />
      <Spectrum type="MFE" cpdAlgo="FindByMolecularFeature">
        <MSDetails p="+" />
        <Device type="TimeOfFlight" />
        <MSPeaks>
          <p rt="23.553" x="595.4935" y="86839.68" v="537455" z="1" s="M+H" />
          <p rt="23.552" x="596.4968" y="35033.73" v="214365" z="1" s="M+H+1" />
          <p rt="23.555" x="597.4987" y="10253.13" v="62785" z="1" s="M+H+2" />
          <p rt="23.546" x="598.4958" y="1490.39" v="9414" z="1" s="M+H+3" />
        </MSPeaks>
      </Spectrum>
    </Compound>
    <Compound algo="FindByMolecularFeature">
      <Location m="405.3222" rt="23.808" y="81181" v="1065375" />
      <Spectrum type="MFE" cpdAlgo="FindByMolecularFeature">
        <MSDetails p="+" />
        <Device type="TimeOfFlight" />
        <MSPeaks>
          <p rt="23.809" x="406.3295" y="81180.67" v="788345" z="1" s="M+H" />
          <p rt="23.808" x="407.3335" y="22729.21" v="216212" z="1" s="M+H+1" />
          <p rt="23.802" x="408.3349" y="7371.05" v="60817" z="1" s="M+H+2" />
        </MSPeaks>
      </Spectrum>
    </Compound>
    <Compound algo="FindByMolecularFeature">
      <Location m="720.3602" rt="23.813" y="52124" v="410633" />
      <Spectrum type="MFE" cpdAlgo="FindByMolecularFeature">
        <MSDetails p="+" />
        <Device type="TimeOfFlight" />
        <MSPeaks>
          <p rt="23.818" x="721.3674" y="2130.24" v="16873" z="1" s="M+H" />
          <p rt="23.832" x="722.3666" y="1110.21" v="7519" z="1" s="M+H+1" />
          <p rt="23.813" x="723.3640" y="52123.53" v="386242" z="1" s="M+H+2" />
        </MSPeaks>
      </Spectrum>
    </Compound>
    <Compound algo="FindByMolecularFeature">
      <Location m="614.4567" rt="23.819" y="109544" v="1190696" />
      <Spectrum type="MFE" cpdAlgo="FindByMolecularFeature">
        <MSDetails p="+" />
        <Device type="TimeOfFlight" />
        <MSPeaks>
          <p rt="23.819" x="615.4640" y="109544.18" v="756698" z="1" s="M+H" />
          <p rt="23.821" x="616.4660" y="47626.39" v="343930" z="1" s="M+H+1" />
          <p rt="23.819" x="617.4672" y="12580.46" v="90069" z="1" s="M+H+2" />
        </MSPeaks>
      </Spectrum>
    </Compound>
    <Compound algo="FindByMolecularFeature">
      <Location m="791.5913" rt="23.819" y="198366" v="5345447" />
      <Spectrum type="MFE" cpdAlgo="FindByMolecularFeature">
        <MSDetails p="+" />
        <Device type="TimeOfFlight" />
        <MSPeaks>
          <p rt="23.822" x="792.5986" y="68196.09" v="676952" z="1" s="M+H" />
          <p rt="23.825" x="793.6027" y="33800.29" v="337397" z="1" s="M+H+1" />
          <p rt="23.821" x="794.6062" y="198366.09" v="2007034" z="1" s="M+H+2" />
          <p rt="23.819" x="795.6098" y="93759.24" v="944112" z="1" s="M+H+3" />
          <p rt="23.816" x="796.6190" y="140502.53" v="1379953" z="1" s="M+H+4" />
        </MSPeaks>
      </Spectrum>
    </Compound>
    <Compound algo="FindByMolecularFeature">
      <Location m="338.1757" rt="23.820" y="84793" v="1640287" />
      <Spectrum type="MFE" cpdAlgo="FindByMolecularFeature">
        <MSDetails p="+" />
        <Device type="TimeOfFlight" />
        <MSPeaks>
          <p rt="23.820" x="339.1830" y="84792.71" v="906471" z="1" s="M+H" />
          <p rt="23.817" x="340.1863" y="18279.89" v="189857" z="1" s="M+H+1" />
          <p rt="23.820" x="341.1792" y="35565.29" v="376981" z="1" s="M+H+2" />
          <p rt="23.823" x="342.1819" y="7843.09" v="80413" z="1" s="M+H+3" />
          <p rt="23.819" x="343.1786" y="7612.37" v="86565" z="1" s="M+H+4" />
        </MSPeaks>
      </Spectrum>
    </Compound>
    <Compound algo="FindByMolecularFeature">
      <Location m="278.2245" rt="23.820" y="68413" v="2315076" />
      <Spectrum type="MFE" cpdAlgo="FindByMolecularFeature">
        <MSDetails p="+" />
        <Device type="TimeOfFlight" />
        <MSPeaks>
          <p rt="23.819" x="279.2317" y="34107.02" v="259118" z="1" s="M+H" />
          <p rt="23.820" x="280.2353" y="8010.86" v="60526" z="1" s="M+H+1" />
          <p rt="23.821" x="557.4563" y="68412.66" v="680800" z="1" s="2M+H" />
          <p rt="23.820" x="558.4598" y="25658.32" v="247734" z="1" s="2M+H+1" />
          <p rt="23.817" x="559.4615" y="5963.08" v="54831" z="1" s="2M+H+2" />
          <p rt="23.810" x="560.4637" y="1312.21" v="14350" z="1" s="2M+H+3" />
        </MSPeaks>
      </Spectrum>
    </Compound>
    <Compound algo="FindByMolecularFeature">
      <Location m="752.5833" rt="23.821" y="94913" v="1832204" />
      <Spectrum type="MFE" cpdAlgo="FindByMolecularFeature">
        <MSDetails p="+" />
        <Device type="TimeOfFlight" />
        <MSPeaks>
          <p rt="23.820" x="753.5906" y="94913.26" v="925635" z="1" s="M+H" />
          <p rt="23.821" x="754.5843" y="66397.74" v="657137" z="1" s="M+H+1" />
          <p rt="23.824" x="755.5874" y="24999.25" v="249433" z="1" s="M+H+2" />
        </MSPeaks>
      </Spectrum>
    </Compound>
    <Compound algo="FindByMolecularFeature">
      <Location m="808.5808" rt="23.822" y="494211" v="11394410" />
      <Spectrum type="MFE" cpdAlgo="FindByMolecularFeature">
        <MSDetails p="+" />
        <Device type="TimeOfFlight" />
        <MSPeaks>
          <p rt="23.823" x="809.5881" y="494210.75" v="5225395" z="1" s="M+H" />
          <p rt="23.822" x="810.5985" y="380971.28" v="4061101" z="1" s="M+H+1" />
          <p rt="23.821" x="811.6024" y="146723.48" v="1547233" z="1" s="M+H+2" />
          <p rt="23.817" x="812.6121" y="51299.71" v="560681" z="1" s="M+H+3" />
        </MSPeaks>
      </Spectrum>
    </Compound>
    <Compound algo="FindByMolecularFeature">
      <Location m="379.2025" rt="23.822" y="201972" v="3839276" />
      <Spectrum type="MFE" cpdAlgo="FindByMolecularFeature">
        <MSDetails p="+" />
        <Device type="TimeOfFlight" />
        <MSPeaks>
          <p rt="23.822" x="380.2097" y="201971.80" v="2365067" z="1" s="M+H" />
          <p rt="23.822" x="381.2129" y="46749.22" v="548073" z="1" s="M+H+1" />
          <p rt="23.823" x="382.2058" y="78750.82" v="926136" z="1" s="M+H+2" />
        </MSPeaks>
      </Spectrum>
    </Compound>
    <Compound algo="FindByMolecularFeature">
      <Location m="781.5615" rt="23.823" y="1787944" v="30483242" />
      <Spectrum type="MFE" cpdAlgo="FindByMolecularFeature">
        <MSDetails p="+" />
        <Device type="TimeOfFlight" />
        <MSPeaks>
          <p rt="23.823" x="782.5688" y="1787944.38" v="18334218" z="1" s="M+H" />
          <p rt="23.823" x="783.5725" y="786221.44" v="8128576" z="1" s="M+H+1" />
          <p rt="23.822" x="784.5786" y="309570.00" v="3162695" z="1" s="M+H+2" />
          <p rt="23.822" x="785.5837" y="82051.28" v="857752" z="1" s="M+H+3" />
        </MSPeaks>
      </Spectrum>
    </Compound>
    <Compound algo="FindByMolecularFeature">
      <Location m="768.5857" rt="23.823" y="435193" v="7388530" />
      <Spectrum type="MFE" cpdAlgo="FindByMolecularFeature">
        <MSDetails p="+" />
        <Device type="TimeOfFlight" />
        <MSPeaks>
          <p rt="23.825" x="769.5929" y="435193.22" v="4818488" z="1" s="M+H" />
          <p rt="23.822" x="770.6023" y="177936.48" v="1996047" z="1" s="M+H+1" />
          <p rt="23.815" x="771.6086" y="52476.48" v="573995" z="1" s="M+H+2" />
        </MSPeaks>
      </Spectrum>
    </Compound>
    <Compound algo="FindByMolecularFeature">
      <Location m="755.5467" rt="23.823" y="276601" v="4287947" />
      <Spectrum type="MFE" cpdAlgo="FindByMolecularFeature">
        <MSDetails p="+" />
        <Device type="TimeOfFlight" />
        <MSPeaks>
          <p rt="23.823" x="756.5540" y="276601.13" v="3002187" z="1" s="M+H" />
          <p rt="23.822" x="757.5576" y="122213.98" v="1285759" z="1" s="M+H+1" />
        </MSPeaks>
      </Spectrum>
    </Compound>
    <Compound algo="FindByMolecularFeature">
      <Location m="805.5652" rt="23.823" y="983846" v="10757111" />
      <Spectrum type="MFE" cpdAlgo="FindByMolecularFeature">
        <MSDetails p="+" />
        <Device type="TimeOfFlight" />
        <MSPeaks>
          <p rt="23.822" x="806.5725" y="24368.02" v="260872" z="1" s="M+H" />
          <p rt="23.826" x="807.5722" y="13698.23" v="151918" z="1" s="M+H+1" />
          <p rt="23.823" x="808.5846" y="983846.00" v="10344320" z="1" s="M+H+2" />
        </MSPeaks>
      </Spectrum>
    </Compound>
    <Compound algo="FindByMolecularFeature">
      <Location m="765.5710" rt="23.823" y="187919" v="2886406" />
      <Spectrum type="MFE" cpdAlgo="FindByMolecularFeature">
        <MSDetails p="+" />
        <Device type="TimeOfFlight" />
        <MSPeaks>
          <p rt="23.823" x="766.5783" y="187919.41" v="1992039" z="1" s="M+H" />
          <p rt="23.824" x="767.5857" y="83771.57" v="894367" z="1" s="M+H+1" />
        </MSPeaks>
      </Spectrum>
    </Compound>
    <Compound algo="FindByMolecularFeature">
      <Location m="574.4634" rt="23.824" y="68979" v="957233" />
      <Spectrum type="MFE" cpdAlgo="FindByMolecularFeature">
        <MSDetails p="+" />
        <Device type="TimeOfFlight" />
        <MSPeaks>
          <p rt="23.823" x="575.4707" y="68978.78" v="615861" z="1" s="M+H" />
          <p rt="23.825" x="576.4729" y="28461.79" v="269617" z="1" s="M+H+1" />
          <p rt="23.823" x="577.4731" y="7675.44" v="62840" z="1" s="M+H+2" />
          <p rt="23.819" x="578.4719" y="1088.80" v="8915" z="1" s="M+H+3" />
        </MSPeaks>
      </Spectrum>
    </Compound>
    <Compound algo="FindByMolecularFeature">
      <Location m="815.5828" rt="23.824" y="63066" v="1025112" />
      <Spectrum type="MFE" cpdAlgo="FindByMolecularFeature">
        <MSDetails p="+" />
        <Device type="TimeOfFlight" />
        <MSPeaks>
          <p rt="23.826" x="816.5900" y="63065.72" v="690472" z="1" s="M+H" />
          <p rt="23.822" x="817.5933" y="32355.65" v="334641" z="1" s="M+H+1" />
        </MSPeaks>
      </Spectrum>
    </Compound>
    <Compound algo="FindByMolecularFeature">
      <Location m="739.5573" rt="23.825" y="176876" v="2291644" />
      <Spectrum type="MFE" cpdAlgo="FindByMolecularFeature">
        <MSDetails p="+" />
        <Device type="TimeOfFlight" />
        <MSPeaks>
          <p rt="23.824" x="740.5646" y="23075.84" v="256055" z="1" s="M+H" />
          <p rt="23.827" x="741.5698" y="10288.77" v="110903" z="1" s="M+H+1" />
          <p rt="23.825" x="742.5736" y="176876.41" v="1924686" z="1" s="M+H+2" />
        </MSPeaks>
      </Spectrum>
    </Compound>
    <Compound algo="FindByMolecularFeature">
      <Location m="797.5356" rt="23.827" y="52557" v="1156315" />
      <Spectrum type="MFE" cpdAlgo="FindByMolecularFeature">
        <MSDetails p="+" />
        <Device type="TimeOfFlight" />
        <MSPeaks>
          <p rt="23.827" x="798.5429" y="52556.58" v="626827" z="1" s="M+H" />
          <p rt="23.830" x="799.5470" y="27486.10" v="355836" z="1" s="M+H+1" />
          <p rt="23.826" x="800.5524" y="17064.14" v="173653" z="1" s="M+H+2" />
        </MSPeaks>
      </Spectrum>
    </Compound>
    <Compound algo="FindByMolecularFeature">
      <Location m="777.5681" rt="23.829" y="116450" v="1400117" />
      <Spectrum type="MFE" cpdAlgo="FindByMolecularFeature">
        <MSDetails p="+" />
        <Device type="TimeOfFlight" />
        <MSPeaks>
          <p rt="23.822" x="778.5754" y="11320.82" v="118129" z="1" s="M+H" />
          <p rt="23.860" x="779.5845" y="9354.03" v="99058" z="1" s="M+H+1" />
          <p rt="23.827" x="780.5592" y="116450.48" v="1182930" z="1" s="M+H+2" />
        </MSPeaks>
      </Spectrum>
    </Compound>
    <Compound algo="FindByMolecularFeature">
      <Location m="283.2878" rt="23.857" y="121569" v="1306432" />
      <Spectrum type="MFE" cpdAlgo="FindByMolecularFeature">
        <MSDetails p="+" />
        <Device type="TimeOfFlight" />
        <MSPeaks>
          <p rt="23.857" x="284.2950" y="121569.09" v="1073772" z="1" s="M+H" />
          <p rt="23.859" x="285.2982" y="24374.00" v="209636" z="1" s="M+H+1" />
          <p rt="23.852" x="286.3029" y="2722.87" v="23024" z="1" s="M+H+2" />
        </MSPeaks>
      </Spectrum>
    </Compound>
    <Compound algo="FindByMolecularFeature">
      <Location m="556.4489" rt="24.104" y="58380" v="859241" />
      <Spectrum type="MFE" cpdAlgo="FindByMolecularFeature">
        <MSDetails p="+" />
        <Device type="TimeOfFlight" />
        <MSPeaks>
          <p rt="24.104" x="557.4562" y="58380.43" v="598968" z="1" s="M+H" />
          <p rt="24.106" x="558.4598" y="21209.69" v="210525" z="1" s="M+H+1" />
          <p rt="24.096" x="559.4624" y="4474.51" v="40974" z="1" s="M+H+2" />
          <p rt="24.052" x="560.4647" y="524.22" v="8775" z="1" s="M+H+3" />
        </MSPeaks>
      </Spectrum>
    </Compound>
    <Compound algo="FindByMolecularFeature">
      <Location m="612.4757" rt="24.538" y="102615" v="2775500" />
      <Spectrum type="MFE" cpdAlgo="FindByMolecularFeature">
        <MSDetails p="+" />
        <Device type="TimeOfFlight" />
        <MSPeaks>
          <p rt="24.543" x="613.4829" y="102614.59" v="1615903" z="1" s="M+H" />
          <p rt="24.537" x="614.4856" y="41455.14" v="632660" z="1" s="M+H+1" />
          <p rt="24.517" x="615.4914" y="31435.27" v="526937" z="1" s="M+H+2" />
        </MSPeaks>
      </Spectrum>
    </Compound>
    <Compound algo="FindByMolecularFeature">
      <Location m="627.1877" rt="25.002" y="88147" v="1044131" />
      <Spectrum type="MFE" cpdAlgo="FindByMolecularFeature">
        <MSDetails p="+" />
        <Device type="TimeOfFlight" />
        <MSPeaks>
          <p rt="25.003" x="628.1950" y="88146.58" v="517352" z="1" s="M+H" />
          <p rt="25.003" x="629.1955" y="50412.57" v="305032" z="1" s="M+H+1" />
          <p rt="25.001" x="630.1939" y="37825.10" v="221747" z="1" s="M+H+2" />
        </MSPeaks>
      </Spectrum>
    </Compound>
    <Compound algo="FindByMolecularFeature">
      <Location m="612.4758" rt="25.838" y="80030" v="1047563" />
      <Spectrum type="MFE" cpdAlgo="FindByMolecularFeature">
        <MSDetails p="+" />
        <Device type="TimeOfFlight" />
        <MSPeaks>
          <p rt="25.839" x="613.4831" y="80029.57" v="709704" z="1" s="M+H" />
          <p rt="25.838" x="614.4857" y="37024.23" v="337859" z="1" s="M+H+1" />
        </MSPeaks>
      </Spectrum>
    </Compound>
    <Compound algo="FindByMolecularFeature">
      <Location m="630.4859" rt="25.839" y="122196" v="1506771" />
      <Spectrum type="MFE" cpdAlgo="FindByMolecularFeature">
        <MSDetails p="+" />
        <Device type="TimeOfFlight" />
        <MSPeaks>
          <p rt="25.839" x="631.4932" y="122195.96" v="1004030" z="1" s="M+H" />
          <p rt="25.838" x="632.4963" y="50388.83" v="384655" z="1" s="M+H+1" />
          <p rt="25.836" x="633.4992" y="14933.19" v="118085" z="1" s="M+H+2" />
        </MSPeaks>
      </Spectrum>
    </Compound>
    <Compound algo="FindByMolecularFeature">
      <Location m="670.4791" rt="25.839" y="71500" v="851998" />
      <Spectrum type="MFE" cpdAlgo="FindByMolecularFeature">
        <MSDetails p="+" />
        <Device type="TimeOfFlight" />
        <MSPeaks>
          <p rt="25.839" x="671.4863" y="71499.63" v="594916" z="1" s="M+H" />
          <p rt="25.839" x="672.4934" y="29724.82" v="216407" z="1" s="M+H+1" />
          <p rt="25.836" x="673.5047" y="6373.41" v="40675" z="1" s="M+H+2" />
        </MSPeaks>
      </Spectrum>
    </Compound>
    <Compound algo="FindByMolecularFeature">
      <Location m="633.5339" rt="26.029" y="174877" v="6613701" />
      <Spectrum type="MFE" cpdAlgo="FindByMolecularFeature">
        <MSDetails p="+" />
        <Device type="TimeOfFlight" />
        <MSPeaks>
          <p rt="26.057" x="634.5412" y="174877.19" v="4468368" z="1" s="M+H" />
          <p rt="26.051" x="635.5442" y="75224.39" v="1696909" z="1" s="M+H+1" />
          <p rt="25.934" x="636.5560" y="62272.47" v="448424" z="1" s="M+H+2" />
        </MSPeaks>
      </Spectrum>
    </Compound>
    <Compound algo="FindByMolecularFeature">
      <Location m="638.4893" rt="26.059" y="124848" v="4853736" />
      <Spectrum type="MFE" cpdAlgo="FindByMolecularFeature">
        <MSDetails p="+" />
        <Device type="TimeOfFlight" />
        <MSPeaks>
          <p rt="26.061" x="639.4966" y="124847.76" v="3451504" z="1" s="M+H" />
          <p rt="26.052" x="640.5002" y="51012.21" v="1402232" z="1" s="M+H+1" />
        </MSPeaks>
      </Spectrum>
    </Compound>
    <Compound algo="FindByMolecularFeature">
      <Location m="337.3350" rt="26.070" y="379436" v="4479435" />
      <Spectrum type="MFE" cpdAlgo="FindByMolecularFeature">
        <MSDetails p="+" />
        <Device type="TimeOfFlight" />
        <MSPeaks>
          <p rt="26.070" x="338.3422" y="379435.78" v="3412904" z="1" s="M+H" />
          <p rt="26.071" x="339.3453" y="92775.24" v="837896" z="1" s="M+H+1" />
          <p rt="26.076" x="340.3489" y="12428.48" v="108945" z="1" s="M+H+2" />
          <p rt="26.061" x="341.3516" y="1935.90" v="16850" z="1" s="M+H+3" />
          <p rt="26.066" x="675.6755" y="5004.42" v="29316" z="1" s="2M+H" />
          <p rt="26.063" x="676.6778" y="2731.54" v="16295" z="1" s="2M+H+1" />
          <p rt="26.065" x="677.6769" y="1277.81" v="5809" z="1" s="2M+H+2" />
        </MSPeaks>
      </Spectrum>
    </Compound>
    <Compound algo="FindByMolecularFeature">
      <Location m="701.2067" rt="26.498" y="131192" v="1757437" />
      <Spectrum type="MFE" cpdAlgo="FindByMolecularFeature">
        <MSDetails p="+" />
        <Device type="TimeOfFlight" />
        <MSPeaks>
          <p rt="26.498" x="702.2140" y="131192.39" v="810179" z="1" s="M+H" />
          <p rt="26.499" x="703.2145" y="87584.61" v="542141" z="1" s="M+H+1" />
          <p rt="26.498" x="704.2127" y="66235.49" v="405117" z="1" s="M+H+2" />
        </MSPeaks>
      </Spectrum>
    </Compound>
    <Compound algo="FindByMolecularFeature">
      <Location m="632.5025" rt="27.030" y="376467" v="4644835" />
      <Spectrum type="MFE" cpdAlgo="FindByMolecularFeature">
        <MSDetails p="+" />
        <Device type="TimeOfFlight" />
        <MSPeaks>
          <p rt="27.030" x="633.5097" y="376467.38" v="3080045" z="1" s="M+H" />
          <p rt="27.031" x="634.5130" y="156428.73" v="1253347" z="1" s="M+H+1" />
          <p rt="27.032" x="635.5166" y="37877.15" v="311442" z="1" s="M+H+2" />
        </MSPeaks>
      </Spectrum>
    </Compound>
    <Compound algo="FindByMolecularFeature">
      <Location m="667.5400" rt="27.031" y="549489" v="7147120" />
      <Spectrum type="MFE" cpdAlgo="FindByMolecularFeature">
        <MSDetails p="+" />
        <Device type="TimeOfFlight" />
        <MSPeaks>
          <p rt="27.031" x="668.5472" y="549489.25" v="4631280" z="1" s="M+H" />
          <p rt="27.030" x="669.5501" y="232896.41" v="1960826" z="1" s="M+H+1" />
          <p rt="27.032" x="670.5546" y="54220.56" v="461187" z="1" s="M+H+2" />
          <p rt="27.031" x="671.5589" y="9744.74" v="93827" z="1" s="M+H+3" />
        </MSPeaks>
      </Spectrum>
    </Compound>
    <Compound algo="FindByMolecularFeature">
      <Location m="688.4692" rt="27.032" y="59263" v="835955" />
      <Spectrum type="MFE" cpdAlgo="FindByMolecularFeature">
        <MSDetails p="+" />
        <Device type="TimeOfFlight" />
        <MSPeaks>
          <p rt="27.033" x="689.4765" y="59263.13" v="539316" z="1" s="M+H" />
          <p rt="27.029" x="690.4802" y="24690.65" v="229106" z="1" s="M+H+1" />
          <p rt="27.031" x="691.4844" y="11002.30" v="67534" z="1" s="M+H+2" />
        </MSPeaks>
      </Spectrum>
    </Compound>
    <Compound algo="FindByMolecularFeature">
      <Location m="708.5658" rt="27.032" y="141884" v="1803597" />
      <Spectrum type="MFE" cpdAlgo="FindByMolecularFeature">
        <MSDetails p="+" />
        <Device type="TimeOfFlight" />
        <MSPeaks>
          <p rt="27.032" x="709.5731" y="141884.27" v="1235912" z="1" s="M+H" />
          <p rt="27.030" x="710.5795" y="52748.89" v="446924" z="1" s="M+H+1" />
          <p rt="27.031" x="711.5853" y="14054.88" v="120761" z="1" s="M+H+2" />
        </MSPeaks>
      </Spectrum>
    </Compound>
    <Compound algo="FindByMolecularFeature">
      <Location m="650.5127" rt="27.032" y="83058" v="1067835" />
      <Spectrum type="MFE" cpdAlgo="FindByMolecularFeature">
        <MSDetails p="+" />
        <Device type="TimeOfFlight" />
        <MSPeaks>
          <p rt="27.032" x="651.5200" y="83057.70" v="715317" z="1" s="M+H" />
          <p rt="27.033" x="652.5235" y="34451.73" v="287176" z="1" s="M+H+1" />
          <p rt="27.028" x="653.5310" y="8283.78" v="65341" z="1" s="M+H+2" />
        </MSPeaks>
      </Spectrum>
    </Compound>
    <Compound algo="FindByMolecularFeature">
      <Location m="672.4956" rt="27.032" y="829243" v="11532001" />
      <Spectrum type="MFE" cpdAlgo="FindByMolecularFeature">
        <MSDetails p="+" />
        <Device type="TimeOfFlight" />
        <MSPeaks>
          <p rt="27.033" x="673.5029" y="829242.69" v="7426517" z="1" s="M+H" />
          <p rt="27.032" x="674.5059" y="352508.91" v="3175690" z="1" s="M+H+1" />
          <p rt="27.032" x="675.5094" y="85016.94" v="789288" z="1" s="M+H+2" />
          <p rt="27.030" x="676.5137" y="16304.38" v="140506" z="1" s="M+H+3" />
        </MSPeaks>
      </Spectrum>
    </Compound>
    <Compound algo="FindByMolecularFeature">
      <Location m="695.5694" rt="27.033" y="66181" v="836173" />
      <Spectrum type="MFE" cpdAlgo="FindByMolecularFeature">
        <MSDetails p="+" />
        <Device type="TimeOfFlight" />
        <MSPeaks>
          <p rt="27.034" x="696.5767" y="66181.27" v="588337" z="1" s="M+H" />
          <p rt="27.031" x="697.5799" y="28733.93" v="247836" z="1" s="M+H+1" />
        </MSPeaks>
      </Spectrum>
    </Compound>
    <Compound algo="FindByMolecularFeature">
      <Location m="428.3659" rt="27.124" y="154989" v="1910548" />
      <Spectrum type="MFE" cpdAlgo="FindByMolecularFeature">
        <MSDetails p="+" />
        <Device type="TimeOfFlight" />
        <MSPeaks>
          <p rt="27.124" x="429.3732" y="154989.13" v="1430917" z="1" s="M+H" />
          <p rt="27.124" x="430.3767" y="45323.55" v="410754" z="1" s="M+H+1" />
          <p rt="27.121" x="431.3806" y="7146.58" v="60526" z="1" s="M+H+2" />
          <p rt="27.112" x="432.3825" y="937.21" v="8351" z="1" s="M+H+3" />
        </MSPeaks>
      </Spectrum>
    </Compound>
    <Compound algo="FindByMolecularFeature">
      <Location m="662.4474" rt="27.493" y="283266" v="12258130" />
      <Spectrum type="MFE" cpdAlgo="FindByMolecularFeature">
        <MSDetails p="+" />
        <Device type="TimeOfFlight" />
        <MSPeaks>
          <p rt="27.497" x="663.4547" y="283265.56" v="7895289" z="1" s="M+H" />
          <p rt="27.488" x="664.4579" y="123856.80" v="3396469" z="1" s="M+H+1" />
          <p rt="27.479" x="665.4610" y="30099.22" v="803987" z="1" s="M+H+2" />
          <p rt="27.483" x="666.4647" y="5475.31" v="154954" z="1" s="M+H+3" />
          <p rt="27.378" x="667.4686" y="282.63" v="7431" z="1" s="M+H+4" />
        </MSPeaks>
      </Spectrum>
    </Compound>
    <Compound algo="FindByMolecularFeature">
      <Location m="762.5111" rt="27.505" y="57394" v="2208463" />
      <Spectrum type="MFE" cpdAlgo="FindByMolecularFeature">
        <MSDetails p="+" />
        <Device type="TimeOfFlight" />
        <MSPeaks>
          <p rt="27.515" x="763.5184" y="57394.24" v="1577990" z="1" s="M+H" />
          <p rt="27.483" x="764.5227" y="30065.18" v="630473" z="1" s="M+H+1" />
        </MSPeaks>
      </Spectrum>
    </Compound>
    <Compound algo="FindByMolecularFeature">
      <Location m="720.5003" rt="27.513" y="127595" v="6073982" />
      <Spectrum type="MFE" cpdAlgo="FindByMolecularFeature">
        <MSDetails p="+" />
        <Device type="TimeOfFlight" />
        <MSPeaks>
          <p rt="27.507" x="721.5076" y="127594.55" v="3357370" z="1" s="M+H" />
          <p rt="27.527" x="722.5111" y="75414.97" v="2169279" z="1" s="M+H+1" />
          <p rt="27.505" x="723.5153" y="18567.08" v="500556" z="1" s="M+H+2" />
          <p rt="27.502" x="724.5233" y="1796.85" v="46776" z="1" s="M+H+3" />
        </MSPeaks>
      </Spectrum>
    </Compound>
    <Compound algo="FindByMolecularFeature">
      <Location m="665.5237" rt="28.040" y="73705" v="1145211" />
      <Spectrum type="MFE" cpdAlgo="FindByMolecularFeature">
        <MSDetails p="+" />
        <Device type="TimeOfFlight" />
        <MSPeaks>
          <p rt="28.041" x="666.5310" y="73704.63" v="743067" z="1" s="M+H" />
          <p rt="28.041" x="667.5342" y="32048.47" v="318543" z="1" s="M+H+1" />
          <p rt="28.036" x="668.5416" y="6874.51" v="69651" z="1" s="M+H+2" />
          <p rt="27.996" x="669.5456" y="1103.48" v="13950" z="1" s="M+H+3" />
        </MSPeaks>
      </Spectrum>
    </Compound>
    <Compound algo="FindByMolecularFeature">
      <Location m="670.4788" rt="28.041" y="50073" v="781287" />
      <Spectrum type="MFE" cpdAlgo="FindByMolecularFeature">
        <MSDetails p="+" />
        <Device type="TimeOfFlight" />
        <MSPeaks>
          <p rt="28.041" x="671.4861" y="50073.41" v="529547" z="1" s="M+H" />
          <p rt="28.042" x="672.4941" y="21792.84" v="208805" z="1" s="M+H+1" />
          <p rt="28.042" x="673.4989" y="5024.77" v="42934" z="1" s="M+H+2" />
        </MSPeaks>
      </Spectrum>
    </Compound>
    <Compound algo="FindByMolecularFeature">
      <Location m="674.5108" rt="28.208" y="70735" v="1171368" />
      <Spectrum type="MFE" cpdAlgo="FindByMolecularFeature">
        <MSDetails p="+" />
        <Device type="TimeOfFlight" />
        <MSPeaks>
          <p rt="28.210" x="675.5181" y="70734.51" v="755261" z="1" s="M+H" />
          <p rt="28.208" x="676.5220" y="31503.16" v="340402" z="1" s="M+H+1" />
          <p rt="28.206" x="677.5249" y="9700.23" v="72078" z="1" s="M+H+2" />
          <p rt="28.152" x="678.5248" y="488.06" v="3627" z="1" s="M+H+3" />
        </MSPeaks>
      </Spectrum>
    </Compound>
    <Compound algo="FindByMolecularFeature">
      <Location m="558.4649" rt="28.250" y="55760" v="698942" />
      <Spectrum type="MFE" cpdAlgo="FindByMolecularFeature">
        <MSDetails p="+" />
        <Device type="TimeOfFlight" />
        <MSPeaks>
          <p rt="28.249" x="559.4722" y="55760.36" v="465548" z="1" s="M+H" />
          <p rt="28.248" x="560.4756" y="21339.87" v="172249" z="1" s="M+H+1" />
          <p rt="28.253" x="561.4797" y="6389.46" v="52728" z="1" s="M+H+2" />
          <p rt="28.268" x="562.4838" y="921.10" v="8417" z="1" s="M+H+3" />
        </MSPeaks>
      </Spectrum>
    </Compound>
    <Compound algo="FindByMolecularFeature">
      <Location m="614.4921" rt="28.652" y="474781" v="8459008" />
      <Spectrum type="MFE" cpdAlgo="FindByMolecularFeature">
        <MSDetails p="+" />
        <Device type="TimeOfFlight" />
        <MSPeaks>
          <p rt="28.652" x="615.4994" y="474781.38" v="5635755" z="1" s="M+H" />
          <p rt="28.652" x="616.5024" y="189367.45" v="2272200" z="1" s="M+H+1" />
          <p rt="28.649" x="617.5061" y="42058.31" v="465847" z="1" s="M+H+2" />
          <p rt="28.653" x="618.5107" y="6460.47" v="71806" z="1" s="M+H+3" />
          <p rt="28.638" x="619.5284" y="1209.99" v="13401" z="1" s="M+H+4" />
        </MSPeaks>
      </Spectrum>
    </Compound>
    <Compound algo="FindByMolecularFeature">
      <Location m="690.5533" rt="28.652" y="59656" v="1226606" />
      <Spectrum type="MFE" cpdAlgo="FindByMolecularFeature">
        <MSDetails p="+" />
        <Device type="TimeOfFlight" />
        <MSPeaks>
          <p rt="28.653" x="691.5606" y="59655.79" v="856119" z="1" s="M+H" />
          <p rt="28.651" x="692.5639" y="19070.72" v="256747" z="1" s="M+H+1" />
          <p rt="28.652" x="693.5660" y="6302.71" v="113740" z="1" s="M+H+2" />
        </MSPeaks>
      </Spectrum>
    </Compound>
    <Compound algo="FindByMolecularFeature">
      <Location m="654.4843" rt="28.654" y="186324" v="3448727" />
      <Spectrum type="MFE" cpdAlgo="FindByMolecularFeature">
        <MSDetails p="+" />
        <Device type="TimeOfFlight" />
        <MSPeaks>
          <p rt="28.653" x="655.4916" y="186323.80" v="2248693" z="1" s="M+H" />
          <p rt="28.655" x="656.4957" y="80808.93" v="967014" z="1" s="M+H+1" />
          <p rt="28.652" x="657.4986" y="20412.30" v="233020" z="1" s="M+H+2" />
        </MSPeaks>
      </Spectrum>
    </Compound>
    <Compound algo="FindByMolecularFeature">
      <Location m="649.5276" rt="28.675" y="71019" v="1418740" />
      <Spectrum type="MFE" cpdAlgo="FindByMolecularFeature">
        <MSDetails p="+" />
        <Device type="TimeOfFlight" />
        <MSPeaks>
          <p rt="28.674" x="650.5349" y="71019.00" v="903568" z="1" s="M+H" />
          <p rt="28.675" x="651.5385" y="29592.09" v="408322" z="1" s="M+H+1" />
          <p rt="28.673" x="652.5427" y="7091.34" v="92118" z="1" s="M+H+2" />
          <p rt="28.690" x="653.5470" y="1179.05" v="14732" z="1" s="M+H+3" />
        </MSPeaks>
      </Spectrum>
    </Compound>
    <Compound algo="FindByMolecularFeature">
      <Location m="674.5109" rt="28.948" y="70251" v="1282914" />
      <Spectrum type="MFE" cpdAlgo="FindByMolecularFeature">
        <MSDetails p="+" />
        <Device type="TimeOfFlight" />
        <MSPeaks>
          <p rt="28.948" x="675.5182" y="70250.59" v="856006" z="1" s="M+H" />
          <p rt="28.945" x="676.5221" y="30797.63" v="386957" z="1" s="M+H+1" />
          <p rt="28.957" x="677.5259" y="9016.89" v="39951" z="1" s="M+H+2" />
        </MSPeaks>
      </Spectrum>
    </Compound>
    <Compound algo="FindByMolecularFeature">
      <Location m="428.3659" rt="29.465" y="98302" v="1274875" />
      <Spectrum type="MFE" cpdAlgo="FindByMolecularFeature">
        <MSDetails p="+" />
        <Device type="TimeOfFlight" />
        <MSPeaks>
          <p rt="29.465" x="429.3731" y="98301.66" v="960901" z="1" s="M+H" />
          <p rt="29.463" x="430.3772" y="27507.48" v="263278" z="1" s="M+H+1" />
          <p rt="29.459" x="431.3806" y="4712.11" v="39061" z="1" s="M+H+2" />
          <p rt="29.478" x="432.3826" y="1152.81" v="11635" z="1" s="M+H+3" />
        </MSPeaks>
      </Spectrum>
    </Compound>
  </CompoundList>
</CEF>
