# Supplementary material for: Identification of sunflower, rapeseed, flaxseed and sesame seed oil metabolomic markers as a potential tool for oil authentication and detecting adulterations
Source: PLoS One. 2023 Apr 20;18(4):e0284599. doi: 10.1371/journal.pone.0284599 (PMC10118080; doi:10.1371/journal.pone.0284599)
Supplement: S1 File — (ZIP) [file pone.0284599.s001.zip › CEF/S_a2.cef]

<CEF version="1.0.0.0">
  <CompoundList>
    <Compound algo="FindByMolecularFeature">
      <Location m="140.9513" rt="0.539" y="194363" v="725145" />
      <Spectrum type="MFE" cpdAlgo="FindByMolecularFeature">
        <MSDetails p="+" />
        <Device type="TimeOfFlight" />
        <MSPeaks>
          <p rt="0.539" x="141.9585" y="194363.23" v="632334" z="1" s="M+H" />
          <p rt="0.540" x="142.9634" y="12039.16" v="39059" z="1" s="M+H+1" />
          <p rt="0.538" x="143.9596" y="13814.16" v="53751" z="1" s="M+H+2" />
        </MSPeaks>
      </Spectrum>
    </Compound>
    <Compound algo="FindByMolecularFeature">
      <Location m="124.9790" rt="0.551" y="111473" v="401222" />
      <Spectrum type="MFE" cpdAlgo="FindByMolecularFeature">
        <MSDetails p="+" />
        <Device type="TimeOfFlight" />
        <MSPeaks>
          <p rt="0.551" x="125.9863" y="111472.79" v="382465" z="1" s="M+H" />
          <p rt="0.553" x="126.9889" y="5748.77" v="18757" z="1" s="M+H+1" />
        </MSPeaks>
      </Spectrum>
    </Compound>
    <Compound algo="FindByMolecularFeature">
      <Location m="102.9482" rt="0.568" y="61890" v="690515" />
      <Spectrum type="MFE" cpdAlgo="FindByMolecularFeature">
        <MSDetails p="+" />
        <Device type="TimeOfFlight" />
        <MSPeaks>
          <p rt="0.568" x="103.9554" y="61889.68" v="454272" z="1" s="M+H" />
          <p rt="0.560" x="104.9584" y="2119.51" v="9061" z="1" s="M+H+1" />
          <p rt="0.571" x="105.9539" y="29754.41" v="220969" z="1" s="M+H+2" />
          <p rt="0.564" x="106.9496" y="1313.61" v="6213" z="1" s="M+H+3" />
        </MSPeaks>
      </Spectrum>
    </Compound>
    <Compound algo="FindByMolecularFeature">
      <Location m="252.0184" rt="0.614" y="80448" v="258703" />
      <Spectrum type="MFE" cpdAlgo="FindByMolecularFeature">
        <MSDetails p="+" />
        <Device type="TimeOfFlight" />
        <MSPeaks>
          <p rt="0.614" x="253.0257" y="80448.22" v="219313" z="1" s="M+H" />
          <p rt="0.616" x="254.0292" y="6822.44" v="18460" z="1" s="M+H+1" />
          <p rt="0.618" x="255.0249" y="6835.76" v="20930" z="1" s="M+H+2" />
        </MSPeaks>
      </Spectrum>
    </Compound>
    <Compound algo="FindByMolecularFeature">
      <Location m="139.0610" rt="0.616" y="113307" v="518221" />
      <Spectrum type="MFE" cpdAlgo="FindByMolecularFeature">
        <MSDetails p="+" />
        <Device type="TimeOfFlight" />
        <MSPeaks>
          <p rt="0.616" x="140.0683" y="113306.52" v="490494" z="1" s="M+H" />
          <p rt="0.618" x="141.0710" y="5878.69" v="22800" z="1" s="M+H+1" />
          <p rt="0.654" x="142.0704" y="1625.93" v="4927" z="1" s="M+H+2" />
        </MSPeaks>
      </Spectrum>
    </Compound>
    <Compound algo="FindByMolecularFeature">
      <Location m="236.0450" rt="0.620" y="544719" v="1982684" />
      <Spectrum type="MFE" cpdAlgo="FindByMolecularFeature">
        <MSDetails p="+" />
        <Device type="TimeOfFlight" />
        <MSPeaks>
          <p rt="0.620" x="237.0523" y="544718.69" v="1794417" z="1" s="M+H" />
          <p rt="0.622" x="238.0542" y="51215.76" v="164704" z="1" s="M+H+1" />
          <p rt="0.621" x="239.0549" y="9821.93" v="23563" z="1" s="M+H+2" />
        </MSPeaks>
      </Spectrum>
    </Compound>
    <Compound algo="FindByMolecularFeature">
      <Location m="222.0425" rt="0.627" y="101927" v="702598" />
      <Spectrum type="MFE" cpdAlgo="FindByMolecularFeature">
        <MSDetails p="+" />
        <Device type="TimeOfFlight" />
        <MSPeaks>
          <p rt="0.629" x="112.0285" y="101926.75" v="594809" z="2" s="M+2H" />
          <p rt="0.629" x="112.5300" y="6892.50" v="27968" z="2" s="M+2H+1" />
          <p rt="0.625" x="113.0278" y="2675.07" v="7809" z="2" s="M+2H+2" />
          <p rt="0.609" x="223.0490" y="12978.47" v="67355" z="1" s="M+H" />
          <p rt="0.627" x="224.0534" y="1046.01" v="4657" z="1" s="M+H+1" />
        </MSPeaks>
      </Spectrum>
    </Compound>
    <Compound algo="FindByMolecularFeature">
      <Location m="117.1154" rt="0.647" y="73337" v="323935" />
      <Spectrum type="MFE" cpdAlgo="FindByMolecularFeature">
        <MSDetails p="+" />
        <Device type="TimeOfFlight" />
        <MSPeaks>
          <p rt="0.647" x="118.1227" y="73336.80" v="302610" z="1" s="M+H" />
          <p rt="0.652" x="119.1260" y="5729.02" v="21325" z="1" s="M+H+1" />
        </MSPeaks>
      </Spectrum>
    </Compound>
    <Compound algo="FindByMolecularFeature">
      <Location m="188.0664" rt="0.661" y="788343" v="3296884" />
      <Spectrum type="MFE" cpdAlgo="FindByMolecularFeature">
        <MSDetails p="+" />
        <Device type="TimeOfFlight" />
        <MSPeaks>
          <p rt="0.661" x="189.0737" y="788342.69" v="3033601" z="1" s="M+H" />
          <p rt="0.660" x="190.0767" y="56474.72" v="215745" z="1" s="M+H+1" />
          <p rt="0.661" x="191.0777" y="11495.14" v="45054" z="1" s="M+H+2" />
          <p rt="0.647" x="192.0777" y="673.08" v="2484" z="1" s="M+H+3" />
        </MSPeaks>
      </Spectrum>
    </Compound>
    <Compound algo="FindByMolecularFeature">
      <Location m="191.9722" rt="0.663" y="94124" v="1266732" />
      <Spectrum type="MFE" cpdAlgo="FindByMolecularFeature">
        <MSDetails p="+" />
        <Device type="TimeOfFlight" />
        <MSPeaks>
          <p rt="0.665" x="192.9794" y="94123.96" v="1229515" z="1" s="M+H" />
          <p rt="0.629" x="193.9844" y="6075.61" v="37217" z="1" s="M+H+1" />
        </MSPeaks>
      </Spectrum>
    </Compound>
    <Compound algo="FindByMolecularFeature">
      <Location m="186.9927" rt="0.685" y="65183" v="1107767" />
      <Spectrum type="MFE" cpdAlgo="FindByMolecularFeature">
        <MSDetails p="+" />
        <Device type="TimeOfFlight" />
        <MSPeaks>
          <p rt="0.682" x="188.0000" y="65183.22" v="710803" z="1" s="M+H" />
          <p rt="0.687" x="189.0024" y="5323.53" v="55772" z="1" s="M+H+1" />
          <p rt="0.690" x="189.9937" y="29676.26" v="321335" z="1" s="M+H+2" />
          <p rt="0.693" x="190.9891" y="1895.33" v="19856" z="1" s="M+H+3" />
        </MSPeaks>
      </Spectrum>
    </Compound>
    <Compound algo="FindByMolecularFeature">
      <Location m="237.0060" rt="0.689" y="221934" v="2789371" />
      <Spectrum type="MFE" cpdAlgo="FindByMolecularFeature">
        <MSDetails p="+" />
        <Device type="TimeOfFlight" />
        <MSPeaks>
          <p rt="0.688" x="238.0133" y="221934.48" v="2430929" z="1" s="M+H" />
          <p rt="0.703" x="239.0187" y="31329.33" v="307566" z="1" s="M+H+1" />
          <p rt="0.679" x="240.0197" y="4551.45" v="50877" z="1" s="M+H+2" />
        </MSPeaks>
      </Spectrum>
    </Compound>
    <Compound algo="FindByMolecularFeature">
      <Location m="208.0527" rt="0.696" y="83917" v="910799" />
      <Spectrum type="MFE" cpdAlgo="FindByMolecularFeature">
        <MSDetails p="+" />
        <Device type="TimeOfFlight" />
        <MSPeaks>
          <p rt="0.696" x="209.0600" y="83917.22" v="832226" z="1" s="M+H" />
          <p rt="0.697" x="210.0635" y="6512.02" v="61762" z="1" s="M+H+1" />
          <p rt="0.685" x="211.0672" y="1925.15" v="16811" z="1" s="M+H+2" />
        </MSPeaks>
      </Spectrum>
    </Compound>
    <Compound algo="FindByMolecularFeature">
      <Location m="170.0553" rt="0.704" y="106252" v="547782" />
      <Spectrum type="MFE" cpdAlgo="FindByMolecularFeature">
        <MSDetails p="+" />
        <Device type="TimeOfFlight" />
        <MSPeaks>
          <p rt="0.704" x="171.0626" y="106251.84" v="509933" z="1" s="M+H" />
          <p rt="0.707" x="172.0658" y="7991.18" v="37849" z="1" s="M+H+1" />
        </MSPeaks>
      </Spectrum>
    </Compound>
    <Compound algo="FindByMolecularFeature">
      <Location m="214.0627" rt="0.713" y="304006" v="1713460" />
      <Spectrum type="MFE" cpdAlgo="FindByMolecularFeature">
        <MSDetails p="+" />
        <Device type="TimeOfFlight" />
        <MSPeaks>
          <p rt="0.715" x="215.0700" y="304005.53" v="1516370" z="1" s="M+H" />
          <p rt="0.689" x="216.0733" y="20826.83" v="154149" z="1" s="M+H+1" />
          <p rt="0.690" x="217.0742" y="5590.37" v="40829" z="1" s="M+H+2" />
          <p rt="0.701" x="218.0809" y="435.21" v="2113" z="1" s="M+H+3" />
        </MSPeaks>
      </Spectrum>
    </Compound>
    <Compound algo="FindByMolecularFeature">
      <Location m="171.9695" rt="0.808" y="78626" v="709949" />
      <Spectrum type="MFE" cpdAlgo="FindByMolecularFeature">
        <MSDetails p="+" />
        <Device type="TimeOfFlight" />
        <MSPeaks>
          <p rt="0.810" x="172.9768" y="78625.66" v="642032" z="1" s="M+H" />
          <p rt="0.783" x="173.9813" y="7392.35" v="67917" z="1" s="M+H+1" />
        </MSPeaks>
      </Spectrum>
    </Compound>
    <Compound algo="FindByMolecularFeature">
      <Location m="170.0552" rt="0.894" y="52136" v="388801" />
      <Spectrum type="MFE" cpdAlgo="FindByMolecularFeature">
        <MSDetails p="+" />
        <Device type="TimeOfFlight" />
        <MSPeaks>
          <p rt="0.894" x="171.0625" y="52135.64" v="359444" z="1" s="M+H" />
          <p rt="0.892" x="172.0660" y="4296.90" v="29357" z="1" s="M+H+1" />
        </MSPeaks>
      </Spectrum>
    </Compound>
    <Compound algo="FindByMolecularFeature">
      <Location m="143.0403" rt="1.446" y="57097" v="310287" />
      <Spectrum type="MFE" cpdAlgo="FindByMolecularFeature">
        <MSDetails p="+" />
        <Device type="TimeOfFlight" />
        <MSPeaks>
          <p rt="1.446" x="144.0476" y="57097.25" v="274342" z="1" s="M+H" />
          <p rt="1.450" x="145.0501" y="4969.58" v="27611" z="1" s="M+H+1" />
          <p rt="1.440" x="146.0446" y="2535.06" v="8334" z="1" s="M+H+2" />
        </MSPeaks>
      </Spectrum>
    </Compound>
    <Compound algo="FindByMolecularFeature">
      <Location m="187.0630" rt="2.419" y="69126" v="366877" />
      <Spectrum type="MFE" cpdAlgo="FindByMolecularFeature">
        <MSDetails p="+" />
        <Device type="TimeOfFlight" />
        <MSPeaks>
          <p rt="2.419" x="188.0703" y="69125.68" v="326295" z="1" s="M+H" />
          <p rt="2.419" x="189.0736" y="7777.72" v="37482" z="1" s="M+H+1" />
          <p rt="2.423" x="190.0815" y="1011.81" v="3100" z="1" s="M+H+2" />
        </MSPeaks>
      </Spectrum>
    </Compound>
    <Compound algo="FindByMolecularFeature">
      <Location m="113.0840" rt="2.747" y="116512" v="782505" />
      <Spectrum type="MFE" cpdAlgo="FindByMolecularFeature">
        <MSDetails p="+" />
        <Device type="TimeOfFlight" />
        <MSPeaks>
          <p rt="2.747" x="114.0912" y="116512.23" v="723872" z="1" s="M+H" />
          <p rt="2.746" x="115.0943" y="9273.10" v="58633" z="1" s="M+H+1" />
        </MSPeaks>
      </Spectrum>
    </Compound>
    <Compound algo="FindByMolecularFeature">
      <Location m="387.2469" rt="4.018" y="58405" v="344933" />
      <Spectrum type="MFE" cpdAlgo="FindByMolecularFeature">
        <MSDetails p="+" />
        <Device type="TimeOfFlight" />
        <MSPeaks>
          <p rt="4.018" x="388.2541" y="58404.62" v="287542" z="1" s="M+H" />
          <p rt="4.019" x="389.2571" y="10009.52" v="48479" z="1" s="M+H+1" />
          <p rt="4.020" x="390.2589" y="1993.01" v="8912" z="1" s="M+H+2" />
        </MSPeaks>
      </Spectrum>
    </Compound>
    <Compound algo="FindByMolecularFeature">
      <Location m="431.2728" rt="4.401" y="71793" v="432605" />
      <Spectrum type="MFE" cpdAlgo="FindByMolecularFeature">
        <MSDetails p="+" />
        <Device type="TimeOfFlight" />
        <MSPeaks>
          <p rt="4.401" x="432.2800" y="71792.82" v="352794" z="1" s="M+H" />
          <p rt="4.403" x="433.2832" y="14289.69" v="67236" z="1" s="M+H+1" />
          <p rt="4.399" x="434.2856" y="2869.69" v="12576" z="1" s="M+H+2" />
        </MSPeaks>
      </Spectrum>
    </Compound>
    <Compound algo="FindByMolecularFeature">
      <Location m="475.2991" rt="4.743" y="70787" v="426587" />
      <Spectrum type="MFE" cpdAlgo="FindByMolecularFeature">
        <MSDetails p="+" />
        <Device type="TimeOfFlight" />
        <MSPeaks>
          <p rt="4.743" x="476.3064" y="70787.27" v="342527" z="1" s="M+H" />
          <p rt="4.741" x="477.3100" y="14873.47" v="70908" z="1" s="M+H+1" />
          <p rt="4.745" x="478.3124" y="2946.12" v="13152" z="1" s="M+H+2" />
        </MSPeaks>
      </Spectrum>
    </Compound>
    <Compound algo="FindByMolecularFeature">
      <Location m="206.1305" rt="4.823" y="117972" v="782156" />
      <Spectrum type="MFE" cpdAlgo="FindByMolecularFeature">
        <MSDetails p="+" />
        <Device type="TimeOfFlight" />
        <MSPeaks>
          <p rt="4.823" x="207.1378" y="117971.72" v="694969" z="1" s="M+H" />
          <p rt="4.824" x="208.1410" y="15103.58" v="87186" z="1" s="M+H+1" />
        </MSPeaks>
      </Spectrum>
    </Compound>
    <Compound algo="FindByMolecularFeature">
      <Location m="519.3253" rt="5.054" y="51337" v="339942" />
      <Spectrum type="MFE" cpdAlgo="FindByMolecularFeature">
        <MSDetails p="+" />
        <Device type="TimeOfFlight" />
        <MSPeaks>
          <p rt="5.054" x="520.3326" y="51337.35" v="264485" z="1" s="M+H" />
          <p rt="5.055" x="521.3361" y="12019.87" v="61892" z="1" s="M+H+1" />
          <p rt="5.056" x="522.3385" y="2850.58" v="13565" z="1" s="M+H+2" />
        </MSPeaks>
      </Spectrum>
    </Compound>
    <Compound algo="FindByMolecularFeature">
      <Location m="222.0528" rt="5.327" y="123320" v="890619" />
      <Spectrum type="MFE" cpdAlgo="FindByMolecularFeature">
        <MSDetails p="+" />
        <Device type="TimeOfFlight" />
        <MSPeaks>
          <p rt="5.327" x="223.0601" y="123319.68" v="783727" z="1" s="M+H" />
          <p rt="5.327" x="224.0633" y="14967.24" v="94000" z="1" s="M+H+1" />
          <p rt="5.335" x="225.0652" y="2256.56" v="12892" z="1" s="M+H+2" />
        </MSPeaks>
      </Spectrum>
    </Compound>
    <Compound algo="FindByMolecularFeature">
      <Location m="134.1094" rt="5.630" y="82274" v="743004" />
      <Spectrum type="MFE" cpdAlgo="FindByMolecularFeature">
        <MSDetails p="+" />
        <Device type="TimeOfFlight" />
        <MSPeaks>
          <p rt="5.629" x="135.1167" y="82274.35" v="669297" z="1" s="M+H" />
          <p rt="5.631" x="136.1198" y="9104.06" v="73706" z="1" s="M+H+1" />
        </MSPeaks>
      </Spectrum>
    </Compound>
    <Compound algo="FindByMolecularFeature">
      <Location m="196.1099" rt="5.683" y="69507" v="504260" />
      <Spectrum type="MFE" cpdAlgo="FindByMolecularFeature">
        <MSDetails p="+" />
        <Device type="TimeOfFlight" />
        <MSPeaks>
          <p rt="5.683" x="197.1172" y="69506.91" v="431770" z="1" s="M+H" />
          <p rt="5.683" x="198.1208" y="8162.57" v="61421" z="1" s="M+H+1" />
          <p rt="5.706" x="199.1215" y="1511.61" v="11068" z="1" s="M+H+2" />
        </MSPeaks>
      </Spectrum>
    </Compound>
    <Compound algo="FindByMolecularFeature">
      <Location m="145.0527" rt="5.784" y="132742" v="1033702" />
      <Spectrum type="MFE" cpdAlgo="FindByMolecularFeature">
        <MSDetails p="+" />
        <Device type="TimeOfFlight" />
        <MSPeaks>
          <p rt="5.784" x="146.0600" y="132742.48" v="936711" z="1" s="M+H" />
          <p rt="5.781" x="147.0635" y="11523.28" v="82403" z="1" s="M+H+1" />
          <p rt="5.768" x="148.0710" y="1547.45" v="14588" z="1" s="M+H+2" />
        </MSPeaks>
      </Spectrum>
    </Compound>
    <Compound algo="FindByMolecularFeature">
      <Location m="236.1048" rt="6.554" y="123942" v="932247" />
      <Spectrum type="MFE" cpdAlgo="FindByMolecularFeature">
        <MSDetails p="+" />
        <Device type="TimeOfFlight" />
        <MSPeaks>
          <p rt="6.553" x="237.1121" y="123941.57" v="780692" z="1" s="M+H" />
          <p rt="6.554" x="238.1151" y="17748.18" v="110038" z="1" s="M+H+1" />
          <p rt="6.558" x="239.1187" y="2598.48" v="17419" z="1" s="M+H+2" />
          <p rt="6.572" x="473.2145" y="1931.12" v="12049" z="1" s="2M+H" />
        </MSPeaks>
      </Spectrum>
    </Compound>
    <Compound algo="FindByMolecularFeature">
      <Location m="170.1416" rt="6.676" y="81242" v="994628" />
      <Spectrum type="MFE" cpdAlgo="FindByMolecularFeature">
        <MSDetails p="+" />
        <Device type="TimeOfFlight" />
        <MSPeaks>
          <p rt="6.676" x="171.1489" y="81242.13" v="886823" z="1" s="M+H" />
          <p rt="6.675" x="172.1523" y="10499.92" v="104746" z="1" s="M+H+1" />
          <p rt="6.678" x="173.1534" y="806.12" v="3059" z="1" s="M+H+2" />
        </MSPeaks>
      </Spectrum>
    </Compound>
    <Compound algo="FindByMolecularFeature">
      <Location m="190.0265" rt="6.746" y="67807" v="591174" />
      <Spectrum type="MFE" cpdAlgo="FindByMolecularFeature">
        <MSDetails p="+" />
        <Device type="TimeOfFlight" />
        <MSPeaks>
          <p rt="6.747" x="191.0338" y="67806.66" v="531141" z="1" s="M+H" />
          <p rt="6.744" x="192.0369" y="7860.18" v="55506" z="1" s="M+H+1" />
          <p rt="6.738" x="193.0394" y="1131.85" v="4527" z="1" s="M+H+2" />
        </MSPeaks>
      </Spectrum>
    </Compound>
    <Compound algo="FindByMolecularFeature">
      <Location m="174.1404" rt="6.954" y="62211" v="548749" />
      <Spectrum type="MFE" cpdAlgo="FindByMolecularFeature">
        <MSDetails p="+" />
        <Device type="TimeOfFlight" />
        <MSPeaks>
          <p rt="6.953" x="175.1477" y="62211.33" v="470019" z="1" s="M+H" />
          <p rt="6.956" x="176.1511" y="8784.52" v="73221" z="1" s="M+H+1" />
          <p rt="6.946" x="177.1574" y="1050.09" v="5509" z="1" s="M+H+2" />
        </MSPeaks>
      </Spectrum>
    </Compound>
    <Compound algo="FindByMolecularFeature">
      <Location m="152.1199" rt="7.485" y="52996" v="385256" />
      <Spectrum type="MFE" cpdAlgo="FindByMolecularFeature">
        <MSDetails p="+" />
        <Device type="TimeOfFlight" />
        <MSPeaks>
          <p rt="7.485" x="153.1272" y="52995.82" v="341079" z="1" s="M+H" />
          <p rt="7.485" x="154.1305" y="6961.80" v="44177" z="1" s="M+H+1" />
        </MSPeaks>
      </Spectrum>
    </Compound>
    <Compound algo="FindByMolecularFeature">
      <Location m="134.1094" rt="7.487" y="85446" v="639021" />
      <Spectrum type="MFE" cpdAlgo="FindByMolecularFeature">
        <MSDetails p="+" />
        <Device type="TimeOfFlight" />
        <MSPeaks>
          <p rt="7.487" x="135.1167" y="85445.84" v="575271" z="1" s="M+H" />
          <p rt="7.486" x="136.1200" y="9306.77" v="63750" z="1" s="M+H+1" />
        </MSPeaks>
      </Spectrum>
    </Compound>
    <Compound algo="FindByMolecularFeature">
      <Location m="108.0939" rt="7.488" y="93211" v="768386" />
      <Spectrum type="MFE" cpdAlgo="FindByMolecularFeature">
        <MSDetails p="+" />
        <Device type="TimeOfFlight" />
        <MSPeaks>
          <p rt="7.488" x="109.1011" y="93210.89" v="663834" z="1" s="M+H" />
          <p rt="7.487" x="110.1044" y="14169.31" v="100547" z="1" s="M+H+1" />
          <p rt="7.481" x="111.1106" y="1105.08" v="4005" z="1" s="M+H+2" />
        </MSPeaks>
      </Spectrum>
    </Compound>
    <Compound algo="FindByMolecularFeature">
      <Location m="307.2144" rt="7.719" y="77609" v="471300" />
      <Spectrum type="MFE" cpdAlgo="FindByMolecularFeature">
        <MSDetails p="+" />
        <Device type="TimeOfFlight" />
        <MSPeaks>
          <p rt="7.719" x="308.2217" y="77609.19" v="379574" z="1" s="M+H" />
          <p rt="7.722" x="309.2250" y="16717.80" v="82196" z="1" s="M+H+1" />
          <p rt="7.710" x="310.2284" y="2173.36" v="9530" z="1" s="M+H+2" />
        </MSPeaks>
      </Spectrum>
    </Compound>
    <Compound algo="FindByMolecularFeature">
      <Location m="202.0995" rt="8.020" y="79034" v="617963" />
      <Spectrum type="MFE" cpdAlgo="FindByMolecularFeature">
        <MSDetails p="+" />
        <Device type="TimeOfFlight" />
        <MSPeaks>
          <p rt="8.020" x="203.1068" y="79033.55" v="530509" z="1" s="M+H" />
          <p rt="8.022" x="204.1097" y="13014.73" v="87454" z="1" s="M+H+1" />
        </MSPeaks>
      </Spectrum>
    </Compound>
    <Compound algo="FindByMolecularFeature">
      <Location m="182.9810" rt="8.320" y="51130" v="906347" />
      <Spectrum type="MFE" cpdAlgo="FindByMolecularFeature">
        <MSDetails p="+" />
        <Device type="TimeOfFlight" />
        <MSPeaks>
          <p rt="8.321" x="183.9883" y="51129.58" v="749126" z="1" s="M+H" />
          <p rt="8.316" x="184.9893" y="5134.65" v="76734" z="1" s="M+H+1" />
          <p rt="8.320" x="185.9845" y="5426.65" v="80487" z="1" s="M+H+2" />
        </MSPeaks>
      </Spectrum>
    </Compound>
    <Compound algo="FindByMolecularFeature">
      <Location m="359.2457" rt="8.384" y="53318" v="432991" />
      <Spectrum type="MFE" cpdAlgo="FindByMolecularFeature">
        <MSDetails p="+" />
        <Device type="TimeOfFlight" />
        <MSPeaks>
          <p rt="8.382" x="360.2530" y="53318.08" v="338149" z="1" s="M+H" />
          <p rt="8.388" x="361.2565" y="12874.47" v="85623" z="1" s="M+H+1" />
          <p rt="8.386" x="362.2587" y="1971.10" v="9219" z="1" s="M+H+2" />
        </MSPeaks>
      </Spectrum>
    </Compound>
    <Compound algo="FindByMolecularFeature">
      <Location m="216.0786" rt="8.478" y="82450" v="656084" />
      <Spectrum type="MFE" cpdAlgo="FindByMolecularFeature">
        <MSDetails p="+" />
        <Device type="TimeOfFlight" />
        <MSPeaks>
          <p rt="8.479" x="217.0859" y="82450.01" v="569728" z="1" s="M+H" />
          <p rt="8.477" x="218.0894" y="12620.66" v="86356" z="1" s="M+H+1" />
        </MSPeaks>
      </Spectrum>
    </Compound>
    <Compound algo="FindByMolecularFeature">
      <Location m="234.0889" rt="8.480" y="87564" v="718736" />
      <Spectrum type="MFE" cpdAlgo="FindByMolecularFeature">
        <MSDetails p="+" />
        <Device type="TimeOfFlight" />
        <MSPeaks>
          <p rt="8.479" x="235.0962" y="87564.20" v="610561" z="1" s="M+H" />
          <p rt="8.482" x="236.0997" y="12287.55" v="86114" z="1" s="M+H+1" />
          <p rt="8.515" x="237.1111" y="2190.39" v="22062" z="1" s="M+H+2" />
        </MSPeaks>
      </Spectrum>
    </Compound>
    <Compound algo="FindByMolecularFeature">
      <Location m="340.1311" rt="8.524" y="73864" v="609871" />
      <Spectrum type="MFE" cpdAlgo="FindByMolecularFeature">
        <MSDetails p="+" />
        <Device type="TimeOfFlight" />
        <MSPeaks>
          <p rt="8.524" x="341.1384" y="73864.16" v="499046" z="1" s="M+H" />
          <p rt="8.526" x="342.1414" y="16484.31" v="110825" z="1" s="M+H+1" />
        </MSPeaks>
      </Spectrum>
    </Compound>
    <Compound algo="FindByMolecularFeature">
      <Location m="218.1671" rt="8.744" y="323523" v="2326173" />
      <Spectrum type="MFE" cpdAlgo="FindByMolecularFeature">
        <MSDetails p="+" />
        <Device type="TimeOfFlight" />
        <MSPeaks>
          <p rt="8.744" x="219.1743" y="323523.13" v="1994097" z="1" s="M+H" />
          <p rt="8.744" x="220.1775" y="50613.33" v="306306" z="1" s="M+H+1" />
          <p rt="8.746" x="221.1824" y="5061.27" v="25770" z="1" s="M+H+2" />
        </MSPeaks>
      </Spectrum>
    </Compound>
    <Compound algo="FindByMolecularFeature">
      <Location m="263.2249" rt="8.745" y="111991" v="798333" />
      <Spectrum type="MFE" cpdAlgo="FindByMolecularFeature">
        <MSDetails p="+" />
        <Device type="TimeOfFlight" />
        <MSPeaks>
          <p rt="8.744" x="264.2322" y="111990.77" v="659151" z="1" s="M+H" />
          <p rt="8.748" x="265.2354" y="21321.50" v="129823" z="1" s="M+H+1" />
          <p rt="8.740" x="266.2393" y="2195.05" v="9360" z="1" s="M+H+2" />
        </MSPeaks>
      </Spectrum>
    </Compound>
    <Compound algo="FindByMolecularFeature">
      <Location m="150.1044" rt="8.964" y="343055" v="2999418" />
      <Spectrum type="MFE" cpdAlgo="FindByMolecularFeature">
        <MSDetails p="+" />
        <Device type="TimeOfFlight" />
        <MSPeaks>
          <p rt="8.965" x="151.1117" y="343054.66" v="2701831" z="1" s="M+H" />
          <p rt="8.961" x="152.1150" y="36230.16" v="281374" z="1" s="M+H+1" />
          <p rt="8.957" x="153.1195" y="2256.55" v="16213" z="1" s="M+H+2" />
        </MSPeaks>
      </Spectrum>
    </Compound>
    <Compound algo="FindByMolecularFeature">
      <Location m="122.1094" rt="8.965" y="50034" v="444922" />
      <Spectrum type="MFE" cpdAlgo="FindByMolecularFeature">
        <MSDetails p="+" />
        <Device type="TimeOfFlight" />
        <MSPeaks>
          <p rt="8.964" x="123.1167" y="50033.93" v="400230" z="1" s="M+H" />
          <p rt="8.966" x="124.1198" y="5634.93" v="43060" z="1" s="M+H+1" />
          <p rt="8.972" x="125.1218" y="648.39" v="1631" z="1" s="M+H+2" />
        </MSPeaks>
      </Spectrum>
    </Compound>
    <Compound algo="FindByMolecularFeature">
      <Location m="122.0730" rt="8.965" y="201713" v="1605646" />
      <Spectrum type="MFE" cpdAlgo="FindByMolecularFeature">
        <MSDetails p="+" />
        <Device type="TimeOfFlight" />
        <MSPeaks>
          <p rt="8.964" x="123.0802" y="201712.64" v="1477094" z="1" s="M+H" />
          <p rt="8.971" x="124.0850" y="16162.39" v="128552" z="1" s="M+H+1" />
        </MSPeaks>
      </Spectrum>
    </Compound>
    <Compound algo="FindByMolecularFeature">
      <Location m="108.0576" rt="8.965" y="398580" v="3495271" />
      <Spectrum type="MFE" cpdAlgo="FindByMolecularFeature">
        <MSDetails p="+" />
        <Device type="TimeOfFlight" />
        <MSPeaks>
          <p rt="8.965" x="109.0649" y="398580.44" v="3033862" z="1" s="M+H" />
          <p rt="8.965" x="110.0681" y="51617.98" v="399625" z="1" s="M+H+1" />
          <p rt="8.964" x="111.0699" y="4940.66" v="61784" z="1" s="M+H+2" />
        </MSPeaks>
      </Spectrum>
    </Compound>
    <Compound algo="FindByMolecularFeature">
      <Location m="186.1191" rt="9.194" y="134046" v="1790035" />
      <Spectrum type="MFE" cpdAlgo="FindByMolecularFeature">
        <MSDetails p="+" />
        <Device type="TimeOfFlight" />
        <MSPeaks>
          <p rt="9.195" x="187.1264" y="134045.58" v="1555982" z="1" s="M+H" />
          <p rt="9.193" x="188.1292" y="14788.25" v="163378" z="1" s="M+H+1" />
          <p rt="9.197" x="189.1235" y="6351.78" v="62628" z="1" s="M+H+2" />
          <p rt="9.171" x="190.1254" y="816.23" v="8048" z="1" s="M+H+3" />
        </MSPeaks>
      </Spectrum>
    </Compound>
    <Compound algo="FindByMolecularFeature">
      <Location m="319.1995" rt="9.287" y="98877" v="821066" />
      <Spectrum type="MFE" cpdAlgo="FindByMolecularFeature">
        <MSDetails p="+" />
        <Device type="TimeOfFlight" />
        <MSPeaks>
          <p rt="9.287" x="320.2068" y="98877.06" v="675062" z="1" s="M+H" />
          <p rt="9.288" x="321.2097" y="17562.09" v="122454" z="1" s="M+H+1" />
          <p rt="9.287" x="322.2105" y="3478.43" v="23550" z="1" s="M+H+2" />
        </MSPeaks>
      </Spectrum>
    </Compound>
    <Compound algo="FindByMolecularFeature">
      <Location m="248.1411" rt="9.466" y="63331" v="543866" />
      <Spectrum type="MFE" cpdAlgo="FindByMolecularFeature">
        <MSDetails p="+" />
        <Device type="TimeOfFlight" />
        <MSPeaks>
          <p rt="9.467" x="249.1484" y="63330.64" v="465871" z="1" s="M+H" />
          <p rt="9.462" x="250.1518" y="10424.28" v="77994" z="1" s="M+H+1" />
        </MSPeaks>
      </Spectrum>
    </Compound>
    <Compound algo="FindByMolecularFeature">
      <Location m="156.0937" rt="9.470" y="83727" v="775279" />
      <Spectrum type="MFE" cpdAlgo="FindByMolecularFeature">
        <MSDetails p="+" />
        <Device type="TimeOfFlight" />
        <MSPeaks>
          <p rt="9.470" x="157.1010" y="83726.87" v="670832" z="1" s="M+H" />
          <p rt="9.473" x="158.1048" y="13269.72" v="104447" z="1" s="M+H+1" />
        </MSPeaks>
      </Spectrum>
    </Compound>
    <Compound algo="FindByMolecularFeature">
      <Location m="230.1307" rt="9.472" y="124717" v="1161967" />
      <Spectrum type="MFE" cpdAlgo="FindByMolecularFeature">
        <MSDetails p="+" />
        <Device type="TimeOfFlight" />
        <MSPeaks>
          <p rt="9.472" x="231.1380" y="124717.12" v="1000637" z="1" s="M+H" />
          <p rt="9.472" x="232.1415" y="20344.73" v="161330" z="1" s="M+H+1" />
        </MSPeaks>
      </Spectrum>
    </Compound>
    <Compound algo="FindByMolecularFeature">
      <Location m="218.0944" rt="9.472" y="366167" v="3205034" />
      <Spectrum type="MFE" cpdAlgo="FindByMolecularFeature">
        <MSDetails p="+" />
        <Device type="TimeOfFlight" />
        <MSPeaks>
          <p rt="9.473" x="219.1016" y="366166.66" v="2758918" z="1" s="M+H" />
          <p rt="9.471" x="220.1047" y="54815.32" v="405586" z="1" s="M+H+1" />
          <p rt="9.469" x="221.1087" y="6483.76" v="40529" z="1" s="M+H+2" />
        </MSPeaks>
      </Spectrum>
    </Compound>
    <Compound algo="FindByMolecularFeature">
      <Location m="184.1251" rt="9.476" y="150008" v="1366273" />
      <Spectrum type="MFE" cpdAlgo="FindByMolecularFeature">
        <MSDetails p="+" />
        <Device type="TimeOfFlight" />
        <MSPeaks>
          <p rt="9.476" x="185.1324" y="150008.17" v="1189329" z="1" s="M+H" />
          <p rt="9.474" x="186.1358" y="22402.95" v="176944" z="1" s="M+H+1" />
        </MSPeaks>
      </Spectrum>
    </Compound>
    <Compound algo="FindByMolecularFeature">
      <Location m="246.1255" rt="9.711" y="63626" v="588652" />
      <Spectrum type="MFE" cpdAlgo="FindByMolecularFeature">
        <MSDetails p="+" />
        <Device type="TimeOfFlight" />
        <MSPeaks>
          <p rt="9.711" x="247.1328" y="63626.22" v="518994" z="1" s="M+H" />
          <p rt="9.713" x="248.1361" y="8958.95" v="69658" z="1" s="M+H+1" />
        </MSPeaks>
      </Spectrum>
    </Compound>
    <Compound algo="FindByMolecularFeature">
      <Location m="228.1149" rt="9.749" y="101495" v="794878" />
      <Spectrum type="MFE" cpdAlgo="FindByMolecularFeature">
        <MSDetails p="+" />
        <Device type="TimeOfFlight" />
        <MSPeaks>
          <p rt="9.749" x="229.1221" y="101495.48" v="670697" z="1" s="M+H" />
          <p rt="9.750" x="230.1257" y="18960.56" v="124181" z="1" s="M+H+1" />
        </MSPeaks>
      </Spectrum>
    </Compound>
    <Compound algo="FindByMolecularFeature">
      <Location m="274.1546" rt="9.756" y="113144" v="1068427" />
      <Spectrum type="MFE" cpdAlgo="FindByMolecularFeature">
        <MSDetails p="+" />
        <Device type="TimeOfFlight" />
        <MSPeaks>
          <p rt="9.757" x="275.1619" y="113143.86" v="898314" z="1" s="M+H" />
          <p rt="9.757" x="276.1652" y="17826.39" v="144716" z="1" s="M+H+1" />
          <p rt="9.713" x="277.1760" y="2632.72" v="25396" z="1" s="M+H+2" />
        </MSPeaks>
      </Spectrum>
    </Compound>
    <Compound algo="FindByMolecularFeature">
      <Location m="252.1725" rt="9.757" y="106499" v="1023283" />
      <Spectrum type="MFE" cpdAlgo="FindByMolecularFeature">
        <MSDetails p="+" />
        <Device type="TimeOfFlight" />
        <MSPeaks>
          <p rt="9.757" x="253.1798" y="106498.52" v="856411" z="1" s="M+H" />
          <p rt="9.755" x="254.1833" y="19049.64" v="155046" z="1" s="M+H+1" />
          <p rt="9.770" x="255.1872" y="1513.50" v="11826" z="1" s="M+H+2" />
        </MSPeaks>
      </Spectrum>
    </Compound>
    <Compound algo="FindByMolecularFeature">
      <Location m="188.1561" rt="9.762" y="51893" v="500297" />
      <Spectrum type="MFE" cpdAlgo="FindByMolecularFeature">
        <MSDetails p="+" />
        <Device type="TimeOfFlight" />
        <MSPeaks>
          <p rt="9.762" x="189.1633" y="51893.26" v="425041" z="1" s="M+H" />
          <p rt="9.763" x="190.1671" y="9180.19" v="75255" z="1" s="M+H+1" />
        </MSPeaks>
      </Spectrum>
    </Compound>
    <Compound algo="FindByMolecularFeature">
      <Location m="234.1623" rt="9.765" y="728345" v="6872458" />
      <Spectrum type="MFE" cpdAlgo="FindByMolecularFeature">
        <MSDetails p="+" />
        <Device type="TimeOfFlight" />
        <MSPeaks>
          <p rt="9.765" x="235.1696" y="728345.38" v="5856816" z="1" s="M+H" />
          <p rt="9.765" x="236.1725" y="115601.24" v="922449" z="1" s="M+H+1" />
          <p rt="9.762" x="237.1769" y="10027.55" v="81403" z="1" s="M+H+2" />
          <p rt="9.764" x="238.1803" y="1512.64" v="11789" z="1" s="M+H+3" />
        </MSPeaks>
      </Spectrum>
    </Compound>
    <Compound algo="FindByMolecularFeature">
      <Location m="160.1250" rt="9.765" y="199694" v="1848420" />
      <Spectrum type="MFE" cpdAlgo="FindByMolecularFeature">
        <MSDetails p="+" />
        <Device type="TimeOfFlight" />
        <MSPeaks>
          <p rt="9.765" x="161.1323" y="199694.19" v="1648582" z="1" s="M+H" />
          <p rt="9.764" x="162.1355" y="24793.84" v="199838" z="1" s="M+H+1" />
        </MSPeaks>
      </Spectrum>
    </Compound>
    <Compound algo="FindByMolecularFeature">
      <Location m="216.1514" rt="9.767" y="71330" v="664449" />
      <Spectrum type="MFE" cpdAlgo="FindByMolecularFeature">
        <MSDetails p="+" />
        <Device type="TimeOfFlight" />
        <MSPeaks>
          <p rt="9.767" x="217.1587" y="71329.58" v="574211" z="1" s="M+H" />
          <p rt="9.768" x="218.1617" y="11297.66" v="90238" z="1" s="M+H+1" />
        </MSPeaks>
      </Spectrum>
    </Compound>
    <Compound algo="FindByMolecularFeature">
      <Location m="294.2194" rt="9.893" y="67369" v="913213" />
      <Spectrum type="MFE" cpdAlgo="FindByMolecularFeature">
        <MSDetails p="+" />
        <Device type="TimeOfFlight" />
        <MSPeaks>
          <p rt="9.894" x="295.2266" y="67369.46" v="753543" z="1" s="M+H" />
          <p rt="9.895" x="296.2300" y="13064.64" v="144366" z="1" s="M+H+1" />
          <p rt="9.845" x="297.2355" y="2116.98" v="15304" z="1" s="M+H+2" />
        </MSPeaks>
      </Spectrum>
    </Compound>
    <Compound algo="FindByMolecularFeature">
      <Location m="228.1149" rt="9.900" y="166639" v="1522690" />
      <Spectrum type="MFE" cpdAlgo="FindByMolecularFeature">
        <MSDetails p="+" />
        <Device type="TimeOfFlight" />
        <MSPeaks>
          <p rt="9.900" x="229.1222" y="166639.48" v="1293559" z="1" s="M+H" />
          <p rt="9.900" x="230.1255" y="29404.43" v="229130" z="1" s="M+H+1" />
        </MSPeaks>
      </Spectrum>
    </Compound>
    <Compound algo="FindByMolecularFeature">
      <Location m="263.1521" rt="9.908" y="61607" v="600504" />
      <Spectrum type="MFE" cpdAlgo="FindByMolecularFeature">
        <MSDetails p="+" />
        <Device type="TimeOfFlight" />
        <MSPeaks>
          <p rt="9.908" x="264.1594" y="61606.98" v="519976" z="1" s="M+H" />
          <p rt="9.903" x="265.1626" y="9838.64" v="80528" z="1" s="M+H+1" />
        </MSPeaks>
      </Spectrum>
    </Compound>
    <Compound algo="FindByMolecularFeature">
      <Location m="162.1043" rt="9.999" y="101944" v="884936" />
      <Spectrum type="MFE" cpdAlgo="FindByMolecularFeature">
        <MSDetails p="+" />
        <Device type="TimeOfFlight" />
        <MSPeaks>
          <p rt="10.000" x="163.1116" y="101943.88" v="782639" z="1" s="M+H" />
          <p rt="9.994" x="164.1149" y="13258.71" v="102297" z="1" s="M+H+1" />
        </MSPeaks>
      </Spectrum>
    </Compound>
    <Compound algo="FindByMolecularFeature">
      <Location m="232.1461" rt="10.079" y="81191" v="669272" />
      <Spectrum type="MFE" cpdAlgo="FindByMolecularFeature">
        <MSDetails p="+" />
        <Device type="TimeOfFlight" />
        <MSPeaks>
          <p rt="10.079" x="233.1534" y="81190.68" v="579577" z="1" s="M+H" />
          <p rt="10.079" x="234.1567" y="12641.97" v="89696" z="1" s="M+H+1" />
        </MSPeaks>
      </Spectrum>
    </Compound>
    <Compound algo="FindByMolecularFeature">
      <Location m="270.1231" rt="10.155" y="69619" v="609109" />
      <Spectrum type="MFE" cpdAlgo="FindByMolecularFeature">
        <MSDetails p="+" />
        <Device type="TimeOfFlight" />
        <MSPeaks>
          <p rt="10.155" x="271.1304" y="69619.05" v="514661" z="1" s="M+H" />
          <p rt="10.153" x="272.1340" y="12672.74" v="94448" z="1" s="M+H+1" />
        </MSPeaks>
      </Spectrum>
    </Compound>
    <Compound algo="FindByMolecularFeature">
      <Location m="230.1309" rt="10.161" y="686078" v="5968215" />
      <Spectrum type="MFE" cpdAlgo="FindByMolecularFeature">
        <MSDetails p="+" />
        <Device type="TimeOfFlight" />
        <MSPeaks>
          <p rt="10.161" x="231.1382" y="686077.56" v="5151605" z="1" s="M+H" />
          <p rt="10.159" x="232.1413" y="109264.05" v="816610" z="1" s="M+H+1" />
        </MSPeaks>
      </Spectrum>
    </Compound>
    <Compound algo="FindByMolecularFeature">
      <Location m="265.1678" rt="10.163" y="337979" v="3137834" />
      <Spectrum type="MFE" cpdAlgo="FindByMolecularFeature">
        <MSDetails p="+" />
        <Device type="TimeOfFlight" />
        <MSPeaks>
          <p rt="10.163" x="266.1751" y="337979.06" v="2679433" z="1" s="M+H" />
          <p rt="10.162" x="267.1782" y="58578.66" v="458401" z="1" s="M+H+1" />
        </MSPeaks>
      </Spectrum>
    </Compound>
    <Compound algo="FindByMolecularFeature">
      <Location m="174.1405" rt="10.163" y="85060" v="749403" />
      <Spectrum type="MFE" cpdAlgo="FindByMolecularFeature">
        <MSDetails p="+" />
        <Device type="TimeOfFlight" />
        <MSPeaks>
          <p rt="10.161" x="175.1478" y="85059.61" v="649870" z="1" s="M+H" />
          <p rt="10.164" x="176.1511" y="11962.36" v="90241" z="1" s="M+H+1" />
          <p rt="10.252" x="177.1623" y="968.05" v="9293" z="1" s="M+H+2" />
        </MSPeaks>
      </Spectrum>
    </Compound>
    <Compound algo="FindByMolecularFeature">
      <Location m="202.1354" rt="10.164" y="58563" v="514264" />
      <Spectrum type="MFE" cpdAlgo="FindByMolecularFeature">
        <MSDetails p="+" />
        <Device type="TimeOfFlight" />
        <MSPeaks>
          <p rt="10.163" x="203.1427" y="58563.43" v="443859" z="1" s="M+H" />
          <p rt="10.167" x="204.1460" y="8877.08" v="70405" z="1" s="M+H+1" />
        </MSPeaks>
      </Spectrum>
    </Compound>
    <Compound algo="FindByMolecularFeature">
      <Location m="244.1098" rt="10.168" y="114670" v="1006359" />
      <Spectrum type="MFE" cpdAlgo="FindByMolecularFeature">
        <MSDetails p="+" />
        <Device type="TimeOfFlight" />
        <MSPeaks>
          <p rt="10.169" x="245.1171" y="114670.09" v="865619" z="1" s="M+H" />
          <p rt="10.167" x="246.1202" y="18355.39" v="140740" z="1" s="M+H+1" />
        </MSPeaks>
      </Spectrum>
    </Compound>
    <Compound algo="FindByMolecularFeature">
      <Location m="261.1362" rt="10.169" y="107486" v="934007" />
      <Spectrum type="MFE" cpdAlgo="FindByMolecularFeature">
        <MSDetails p="+" />
        <Device type="TimeOfFlight" />
        <MSPeaks>
          <p rt="10.168" x="262.1435" y="107486.05" v="807451" z="1" s="M+H" />
          <p rt="10.173" x="263.1470" y="17231.32" v="126556" z="1" s="M+H+1" />
        </MSPeaks>
      </Spectrum>
    </Compound>
    <Compound algo="FindByMolecularFeature">
      <Location m="198.1044" rt="10.170" y="91719" v="791211" />
      <Spectrum type="MFE" cpdAlgo="FindByMolecularFeature">
        <MSDetails p="+" />
        <Device type="TimeOfFlight" />
        <MSPeaks>
          <p rt="10.170" x="199.1117" y="91719.15" v="671031" z="1" s="M+H" />
          <p rt="10.168" x="200.1150" y="15033.08" v="111670" z="1" s="M+H+1" />
          <p rt="10.172" x="201.1251" y="1922.60" v="8510" z="1" s="M+H+2" />
        </MSPeaks>
      </Spectrum>
    </Compound>
    <Compound algo="FindByMolecularFeature">
      <Location m="226.0991" rt="10.170" y="68204" v="628494" />
      <Spectrum type="MFE" cpdAlgo="FindByMolecularFeature">
        <MSDetails p="+" />
        <Device type="TimeOfFlight" />
        <MSPeaks>
          <p rt="10.171" x="227.1063" y="68203.76" v="516674" z="1" s="M+H" />
          <p rt="10.167" x="228.1101" y="11460.15" v="111820" z="1" s="M+H+1" />
        </MSPeaks>
      </Spectrum>
    </Compound>
    <Compound algo="FindByMolecularFeature">
      <Location m="234.1619" rt="10.241" y="129559" v="1302534" />
      <Spectrum type="MFE" cpdAlgo="FindByMolecularFeature">
        <MSDetails p="+" />
        <Device type="TimeOfFlight" />
        <MSPeaks>
          <p rt="10.241" x="235.1692" y="129558.78" v="1124828" z="1" s="M+H" />
          <p rt="10.239" x="236.1723" y="20650.70" v="177706" z="1" s="M+H+1" />
        </MSPeaks>
      </Spectrum>
    </Compound>
    <Compound algo="FindByMolecularFeature">
      <Location m="263.1521" rt="10.367" y="135145" v="1191004" />
      <Spectrum type="MFE" cpdAlgo="FindByMolecularFeature">
        <MSDetails p="+" />
        <Device type="TimeOfFlight" />
        <MSPeaks>
          <p rt="10.368" x="264.1594" y="135144.72" v="1024737" z="1" s="M+H" />
          <p rt="10.363" x="265.1627" y="21917.81" v="166267" z="1" s="M+H+1" />
        </MSPeaks>
      </Spectrum>
    </Compound>
    <Compound algo="FindByMolecularFeature">
      <Location m="200.1200" rt="10.367" y="83420" v="725672" />
      <Spectrum type="MFE" cpdAlgo="FindByMolecularFeature">
        <MSDetails p="+" />
        <Device type="TimeOfFlight" />
        <MSPeaks>
          <p rt="10.367" x="201.1273" y="83420.29" v="637418" z="1" s="M+H" />
          <p rt="10.368" x="202.1304" y="11317.88" v="88254" z="1" s="M+H+1" />
        </MSPeaks>
      </Spectrum>
    </Compound>
    <Compound algo="FindByMolecularFeature">
      <Location m="246.1255" rt="10.369" y="121902" v="1085594" />
      <Spectrum type="MFE" cpdAlgo="FindByMolecularFeature">
        <MSDetails p="+" />
        <Device type="TimeOfFlight" />
        <MSPeaks>
          <p rt="10.369" x="247.1328" y="121901.95" v="945018" z="1" s="M+H" />
          <p rt="10.368" x="248.1360" y="18292.34" v="140576" z="1" s="M+H+1" />
        </MSPeaks>
      </Spectrum>
    </Compound>
    <Compound algo="FindByMolecularFeature">
      <Location m="144.0935" rt="10.377" y="55565" v="487915" />
      <Spectrum type="MFE" cpdAlgo="FindByMolecularFeature">
        <MSDetails p="+" />
        <Device type="TimeOfFlight" />
        <MSPeaks>
          <p rt="10.377" x="145.1008" y="55565.25" v="434775" z="1" s="M+H" />
          <p rt="10.380" x="146.1046" y="6621.85" v="53140" z="1" s="M+H+1" />
        </MSPeaks>
      </Spectrum>
    </Compound>
    <Compound algo="FindByMolecularFeature">
      <Location m="272.1387" rt="10.386" y="134484" v="1251740" />
      <Spectrum type="MFE" cpdAlgo="FindByMolecularFeature">
        <MSDetails p="+" />
        <Device type="TimeOfFlight" />
        <MSPeaks>
          <p rt="10.386" x="273.1459" y="134484.11" v="1072828" z="1" s="M+H" />
          <p rt="10.386" x="274.1495" y="22489.54" v="178911" z="1" s="M+H+1" />
        </MSPeaks>
      </Spectrum>
    </Compound>
    <Compound algo="FindByMolecularFeature">
      <Location m="435.2255" rt="10.387" y="53574" v="476956" />
      <Spectrum type="MFE" cpdAlgo="FindByMolecularFeature">
        <MSDetails p="+" />
        <Device type="TimeOfFlight" />
        <MSPeaks>
          <p rt="10.386" x="436.2328" y="53574.40" v="359116" z="1" s="M+H" />
          <p rt="10.386" x="437.2365" y="13945.88" v="94549" z="1" s="M+H+1" />
          <p rt="10.395" x="438.2406" y="2884.69" v="18722" z="1" s="M+H+2" />
          <p rt="10.404" x="439.2475" y="506.58" v="4568" z="1" s="M+H+3" />
        </MSPeaks>
      </Spectrum>
    </Compound>
    <Compound algo="FindByMolecularFeature">
      <Location m="250.1569" rt="10.394" y="222608" v="1976839" />
      <Spectrum type="MFE" cpdAlgo="FindByMolecularFeature">
        <MSDetails p="+" />
        <Device type="TimeOfFlight" />
        <MSPeaks>
          <p rt="10.394" x="251.1642" y="222608.17" v="1719652" z="1" s="M+H" />
          <p rt="10.394" x="252.1672" y="34010.84" v="257187" z="1" s="M+H+1" />
        </MSPeaks>
      </Spectrum>
    </Compound>
    <Compound algo="FindByMolecularFeature">
      <Location m="186.1404" rt="10.394" y="83675" v="740698" />
      <Spectrum type="MFE" cpdAlgo="FindByMolecularFeature">
        <MSDetails p="+" />
        <Device type="TimeOfFlight" />
        <MSPeaks>
          <p rt="10.394" x="187.1477" y="83674.63" v="644386" z="1" s="M+H" />
          <p rt="10.395" x="188.1511" y="12703.18" v="96312" z="1" s="M+H+1" />
        </MSPeaks>
      </Spectrum>
    </Compound>
    <Compound algo="FindByMolecularFeature">
      <Location m="158.1093" rt="10.395" y="77688" v="688459" />
      <Spectrum type="MFE" cpdAlgo="FindByMolecularFeature">
        <MSDetails p="+" />
        <Device type="TimeOfFlight" />
        <MSPeaks>
          <p rt="10.394" x="159.1166" y="77687.77" v="604361" z="1" s="M+H" />
          <p rt="10.396" x="160.1200" y="10968.63" v="84098" z="1" s="M+H+1" />
        </MSPeaks>
      </Spectrum>
    </Compound>
    <Compound algo="FindByMolecularFeature">
      <Location m="232.1466" rt="10.395" y="496156" v="4684660" />
      <Spectrum type="MFE" cpdAlgo="FindByMolecularFeature">
        <MSDetails p="+" />
        <Device type="TimeOfFlight" />
        <MSPeaks>
          <p rt="10.395" x="233.1539" y="496156.00" v="3975994" z="1" s="M+H" />
          <p rt="10.394" x="234.1569" y="81430.16" v="708666" z="1" s="M+H+1" />
        </MSPeaks>
      </Spectrum>
    </Compound>
    <Compound algo="FindByMolecularFeature">
      <Location m="298.1931" rt="10.419" y="119473" v="1055519" />
      <Spectrum type="MFE" cpdAlgo="FindByMolecularFeature">
        <MSDetails p="+" />
        <Device type="TimeOfFlight" />
        <MSPeaks>
          <p rt="10.419" x="299.2004" y="119472.70" v="871546" z="1" s="M+H" />
          <p rt="10.420" x="300.2038" y="25756.70" v="183973" z="1" s="M+H+1" />
        </MSPeaks>
      </Spectrum>
    </Compound>
    <Compound algo="FindByMolecularFeature">
      <Location m="270.1983" rt="10.420" y="89445" v="827865" />
      <Spectrum type="MFE" cpdAlgo="FindByMolecularFeature">
        <MSDetails p="+" />
        <Device type="TimeOfFlight" />
        <MSPeaks>
          <p rt="10.419" x="271.2056" y="89445.39" v="673709" z="1" s="M+H" />
          <p rt="10.419" x="272.2088" y="19095.32" v="140437" z="1" s="M+H+1" />
          <p rt="10.444" x="273.2157" y="5210.88" v="13720" z="1" s="M+H+2" />
        </MSPeaks>
      </Spectrum>
    </Compound>
    <Compound algo="FindByMolecularFeature">
      <Location m="316.2039" rt="10.420" y="180017" v="1664126" />
      <Spectrum type="MFE" cpdAlgo="FindByMolecularFeature">
        <MSDetails p="+" />
        <Device type="TimeOfFlight" />
        <MSPeaks>
          <p rt="10.420" x="317.2111" y="180017.11" v="1316291" z="1" s="M+H" />
          <p rt="10.420" x="318.2144" y="40403.23" v="299241" z="1" s="M+H+1" />
          <p rt="10.423" x="319.2211" y="5647.74" v="41802" z="1" s="M+H+2" />
          <p rt="10.423" x="320.2255" y="960.99" v="6792" z="1" s="M+H+3" />
        </MSPeaks>
      </Spectrum>
    </Compound>
    <Compound algo="FindByMolecularFeature">
      <Location m="375.2408" rt="10.421" y="79218" v="782793" />
      <Spectrum type="MFE" cpdAlgo="FindByMolecularFeature">
        <MSDetails p="+" />
        <Device type="TimeOfFlight" />
        <MSPeaks>
          <p rt="10.421" x="376.2481" y="79217.57" v="608112" z="1" s="M+H" />
          <p rt="10.421" x="377.2510" y="19684.79" v="151234" z="1" s="M+H+1" />
          <p rt="10.428" x="378.2539" y="3122.17" v="23447" z="1" s="M+H+2" />
        </MSPeaks>
      </Spectrum>
    </Compound>
    <Compound algo="FindByMolecularFeature">
      <Location m="232.1462" rt="10.601" y="62694" v="555627" />
      <Spectrum type="MFE" cpdAlgo="FindByMolecularFeature">
        <MSDetails p="+" />
        <Device type="TimeOfFlight" />
        <MSPeaks>
          <p rt="10.601" x="233.1535" y="62693.71" v="473993" z="1" s="M+H" />
          <p rt="10.599" x="234.1567" y="10951.40" v="81633" z="1" s="M+H+1" />
        </MSPeaks>
      </Spectrum>
    </Compound>
    <Compound algo="FindByMolecularFeature">
      <Location m="330.1831" rt="10.607" y="58995" v="536847" />
      <Spectrum type="MFE" cpdAlgo="FindByMolecularFeature">
        <MSDetails p="+" />
        <Device type="TimeOfFlight" />
        <MSPeaks>
          <p rt="10.607" x="331.1904" y="58994.60" v="441715" z="1" s="M+H" />
          <p rt="10.607" x="332.1934" y="12176.76" v="95132" z="1" s="M+H+1" />
        </MSPeaks>
      </Spectrum>
    </Compound>
    <Compound algo="FindByMolecularFeature">
      <Location m="270.1230" rt="10.716" y="94578" v="844855" />
      <Spectrum type="MFE" cpdAlgo="FindByMolecularFeature">
        <MSDetails p="+" />
        <Device type="TimeOfFlight" />
        <MSPeaks>
          <p rt="10.716" x="271.1303" y="94577.92" v="715570" z="1" s="M+H" />
          <p rt="10.715" x="272.1339" y="17207.36" v="129285" z="1" s="M+H+1" />
        </MSPeaks>
      </Spectrum>
    </Compound>
    <Compound algo="FindByMolecularFeature">
      <Location m="248.1410" rt="10.719" y="100370" v="921581" />
      <Spectrum type="MFE" cpdAlgo="FindByMolecularFeature">
        <MSDetails p="+" />
        <Device type="TimeOfFlight" />
        <MSPeaks>
          <p rt="10.718" x="249.1483" y="100370.41" v="785491" z="1" s="M+H" />
          <p rt="10.720" x="250.1517" y="17080.32" v="136090" z="1" s="M+H+1" />
        </MSPeaks>
      </Spectrum>
    </Compound>
    <Compound algo="FindByMolecularFeature">
      <Location m="230.1309" rt="10.719" y="393838" v="3644671" />
      <Spectrum type="MFE" cpdAlgo="FindByMolecularFeature">
        <MSDetails p="+" />
        <Device type="TimeOfFlight" />
        <MSPeaks>
          <p rt="10.719" x="231.1382" y="393838.41" v="3148321" z="1" s="M+H" />
          <p rt="10.717" x="232.1413" y="62485.35" v="496351" z="1" s="M+H+1" />
        </MSPeaks>
      </Spectrum>
    </Compound>
    <Compound algo="FindByMolecularFeature">
      <Location m="184.1250" rt="10.719" y="56700" v="520680" />
      <Spectrum type="MFE" cpdAlgo="FindByMolecularFeature">
        <MSDetails p="+" />
        <Device type="TimeOfFlight" />
        <MSPeaks>
          <p rt="10.719" x="185.1323" y="56700.41" v="455224" z="1" s="M+H" />
          <p rt="10.719" x="186.1358" y="8217.65" v="65455" z="1" s="M+H+1" />
        </MSPeaks>
      </Spectrum>
    </Compound>
    <Compound algo="FindByMolecularFeature">
      <Location m="234.0890" rt="10.783" y="96077" v="822011" />
      <Spectrum type="MFE" cpdAlgo="FindByMolecularFeature">
        <MSDetails p="+" />
        <Device type="TimeOfFlight" />
        <MSPeaks>
          <p rt="10.783" x="235.0962" y="96077.37" v="724729" z="1" s="M+H" />
          <p rt="10.787" x="236.1000" y="12855.08" v="97282" z="1" s="M+H+1" />
        </MSPeaks>
      </Spectrum>
    </Compound>
    <Compound algo="FindByMolecularFeature">
      <Location m="186.1047" rt="10.814" y="1972309" v="17152278" />
      <Spectrum type="MFE" cpdAlgo="FindByMolecularFeature">
        <MSDetails p="+" />
        <Device type="TimeOfFlight" />
        <MSPeaks>
          <p rt="10.815" x="187.1120" y="1972309.38" v="14938523" z="1" s="M+H" />
          <p rt="10.814" x="188.1151" y="257941.88" v="1958766" z="1" s="M+H+1" />
          <p rt="10.804" x="189.1194" y="24753.85" v="228631" z="1" s="M+H+2" />
          <p rt="10.766" x="190.1255" y="2488.18" v="26359" z="1" s="M+H+3" />
        </MSPeaks>
      </Spectrum>
    </Compound>
    <Compound algo="FindByMolecularFeature">
      <Location m="168.0937" rt="10.815" y="100060" v="895083" />
      <Spectrum type="MFE" cpdAlgo="FindByMolecularFeature">
        <MSDetails p="+" />
        <Device type="TimeOfFlight" />
        <MSPeaks>
          <p rt="10.815" x="169.1009" y="100060.06" v="776832" z="1" s="M+H" />
          <p rt="10.815" x="170.1046" y="16075.69" v="118251" z="1" s="M+H+1" />
        </MSPeaks>
      </Spectrum>
    </Compound>
    <Compound algo="FindByMolecularFeature">
      <Location m="234.1618" rt="10.834" y="87637" v="968161" />
      <Spectrum type="MFE" cpdAlgo="FindByMolecularFeature">
        <MSDetails p="+" />
        <Device type="TimeOfFlight" />
        <MSPeaks>
          <p rt="10.835" x="235.1691" y="87636.73" v="839960" z="1" s="M+H" />
          <p rt="10.833" x="236.1722" y="13883.30" v="128201" z="1" s="M+H+1" />
        </MSPeaks>
      </Spectrum>
    </Compound>
    <Compound algo="FindByMolecularFeature">
      <Location m="227.1884" rt="10.838" y="184583" v="3760356" />
      <Spectrum type="MFE" cpdAlgo="FindByMolecularFeature">
        <MSDetails p="+" />
        <Device type="TimeOfFlight" />
        <MSPeaks>
          <p rt="10.839" x="228.1957" y="184582.52" v="3256091" z="1" s="M+H" />
          <p rt="10.838" x="229.1988" y="27757.45" v="463227" z="1" s="M+H+1" />
          <p rt="10.842" x="230.2013" y="2728.20" v="41038" z="1" s="M+H+2" />
        </MSPeaks>
      </Spectrum>
    </Compound>
    <Compound algo="FindByMolecularFeature">
      <Location m="232.1464" rt="10.882" y="180847" v="1477451" />
      <Spectrum type="MFE" cpdAlgo="FindByMolecularFeature">
        <MSDetails p="+" />
        <Device type="TimeOfFlight" />
        <MSPeaks>
          <p rt="10.882" x="233.1536" y="180846.58" v="1278046" z="1" s="M+H" />
          <p rt="10.881" x="234.1569" y="28326.87" v="199406" z="1" s="M+H+1" />
        </MSPeaks>
      </Spectrum>
    </Compound>
    <Compound algo="FindByMolecularFeature">
      <Location m="268.1827" rt="10.975" y="140334" v="1365060" />
      <Spectrum type="MFE" cpdAlgo="FindByMolecularFeature">
        <MSDetails p="+" />
        <Device type="TimeOfFlight" />
        <MSPeaks>
          <p rt="10.975" x="269.1900" y="140334.05" v="1093924" z="1" s="M+H" />
          <p rt="10.972" x="270.1933" y="28858.48" v="229296" z="1" s="M+H+1" />
          <p rt="10.978" x="271.2012" y="4779.89" v="35369" z="1" s="M+H+2" />
          <p rt="11.006" x="272.2086" y="838.75" v="6471" z="1" s="M+H+3" />
        </MSPeaks>
      </Spectrum>
    </Compound>
    <Compound algo="FindByMolecularFeature">
      <Location m="349.2255" rt="10.975" y="320099" v="3031170" />
      <Spectrum type="MFE" cpdAlgo="FindByMolecularFeature">
        <MSDetails p="+" />
        <Device type="TimeOfFlight" />
        <MSPeaks>
          <p rt="10.975" x="350.2328" y="320098.72" v="2414398" z="1" s="M+H" />
          <p rt="10.975" x="351.2357" y="70578.20" v="533524" z="1" s="M+H+1" />
          <p rt="10.973" x="352.2391" y="9318.95" v="71373" z="1" s="M+H+2" />
          <p rt="11.035" x="353.2348" y="1204.44" v="11875" z="1" s="M+H+3" />
        </MSPeaks>
      </Spectrum>
    </Compound>
    <Compound algo="FindByMolecularFeature">
      <Location m="354.1806" rt="10.977" y="82884" v="798373" />
      <Spectrum type="MFE" cpdAlgo="FindByMolecularFeature">
        <MSDetails p="+" />
        <Device type="TimeOfFlight" />
        <MSPeaks>
          <p rt="10.977" x="355.1879" y="82884.27" v="634053" z="1" s="M+H" />
          <p rt="10.976" x="356.1913" y="18752.90" v="143426" z="1" s="M+H+1" />
          <p rt="10.969" x="357.1984" y="2647.74" v="20895" z="1" s="M+H+2" />
        </MSPeaks>
      </Spectrum>
    </Compound>
    <Compound algo="FindByMolecularFeature">
      <Location m="286.1932" rt="10.977" y="58129" v="601448" />
      <Spectrum type="MFE" cpdAlgo="FindByMolecularFeature">
        <MSDetails p="+" />
        <Device type="TimeOfFlight" />
        <MSPeaks>
          <p rt="10.977" x="287.2004" y="58129.41" v="475870" z="1" s="M+H" />
          <p rt="10.978" x="288.2039" y="13060.62" v="106880" z="1" s="M+H+1" />
          <p rt="10.985" x="289.2107" y="2803.98" v="18697" z="1" s="M+H+2" />
        </MSPeaks>
      </Spectrum>
    </Compound>
    <Compound algo="FindByMolecularFeature">
      <Location m="314.1883" rt="10.978" y="357195" v="3613864" />
      <Spectrum type="MFE" cpdAlgo="FindByMolecularFeature">
        <MSDetails p="+" />
        <Device type="TimeOfFlight" />
        <MSPeaks>
          <p rt="10.978" x="315.1956" y="357195.09" v="2945048" z="1" s="M+H" />
          <p rt="10.978" x="316.1988" y="82043.78" v="668816" z="1" s="M+H+1" />
        </MSPeaks>
      </Spectrum>
    </Compound>
    <Compound algo="FindByMolecularFeature">
      <Location m="278.0860" rt="11.040" y="221857" v="2263897" />
      <Spectrum type="MFE" cpdAlgo="FindByMolecularFeature">
        <MSDetails p="+" />
        <Device type="TimeOfFlight" />
        <MSPeaks>
          <p rt="11.040" x="279.0933" y="221857.13" v="1876717" z="1" s="M+H" />
          <p rt="11.040" x="280.0965" y="43486.58" v="350820" z="1" s="M+H+1" />
          <p rt="11.041" x="281.0997" y="4733.26" v="36360" z="1" s="M+H+2" />
        </MSPeaks>
      </Spectrum>
    </Compound>
    <Compound algo="FindByMolecularFeature">
      <Location m="224.1887" rt="11.262" y="138559" v="1550598" />
      <Spectrum type="MFE" cpdAlgo="FindByMolecularFeature">
        <MSDetails p="+" />
        <Device type="TimeOfFlight" />
        <MSPeaks>
          <p rt="11.262" x="225.1960" y="138559.25" v="1306530" z="1" s="M+H" />
          <p rt="11.262" x="226.1995" y="22487.95" v="223101" z="1" s="M+H+1" />
          <p rt="11.278" x="227.2005" y="2382.44" v="20967" z="1" s="M+H+2" />
        </MSPeaks>
      </Spectrum>
    </Compound>
    <Compound algo="FindByMolecularFeature">
      <Location m="232.1099" rt="11.366" y="75116" v="670738" />
      <Spectrum type="MFE" cpdAlgo="FindByMolecularFeature">
        <MSDetails p="+" />
        <Device type="TimeOfFlight" />
        <MSPeaks>
          <p rt="11.366" x="233.1171" y="75115.88" v="572642" z="1" s="M+H" />
          <p rt="11.366" x="234.1205" y="11296.64" v="89537" z="1" s="M+H+1" />
          <p rt="11.365" x="235.1276" y="1197.62" v="8558" z="1" s="M+H+2" />
        </MSPeaks>
      </Spectrum>
    </Compound>
    <Compound algo="FindByMolecularFeature">
      <Location m="216.0786" rt="11.508" y="243753" v="2253179" />
      <Spectrum type="MFE" cpdAlgo="FindByMolecularFeature">
        <MSDetails p="+" />
        <Device type="TimeOfFlight" />
        <MSPeaks>
          <p rt="11.508" x="217.0859" y="243752.55" v="1930057" z="1" s="M+H" />
          <p rt="11.508" x="218.0890" y="36510.46" v="294982" z="1" s="M+H+1" />
          <p rt="11.506" x="219.0942" y="3655.76" v="28140" z="1" s="M+H+2" />
        </MSPeaks>
      </Spectrum>
    </Compound>
    <Compound algo="FindByMolecularFeature">
      <Location m="375.2048" rt="11.539" y="89249" v="757456" />
      <Spectrum type="MFE" cpdAlgo="FindByMolecularFeature">
        <MSDetails p="+" />
        <Device type="TimeOfFlight" />
        <MSPeaks>
          <p rt="11.538" x="376.2121" y="89249.17" v="600835" z="1" s="M+H" />
          <p rt="11.541" x="377.2159" y="20039.51" v="133305" z="1" s="M+H+1" />
          <p rt="11.542" x="378.2187" y="3583.36" v="23316" z="1" s="M+H+2" />
        </MSPeaks>
      </Spectrum>
    </Compound>
    <Compound algo="FindByMolecularFeature">
      <Location m="344.0895" rt="11.551" y="81454" v="744369" />
      <Spectrum type="MFE" cpdAlgo="FindByMolecularFeature">
        <MSDetails p="+" />
        <Device type="TimeOfFlight" />
        <MSPeaks>
          <p rt="11.550" x="345.0968" y="81454.13" v="607520" z="1" s="M+H" />
          <p rt="11.553" x="346.1002" y="15327.62" v="115312" z="1" s="M+H+1" />
          <p rt="11.554" x="347.1037" y="2839.66" v="21537" z="1" s="M+H+2" />
        </MSPeaks>
      </Spectrum>
    </Compound>
    <Compound algo="FindByMolecularFeature">
      <Location m="204.1149" rt="11.637" y="51279" v="436434" />
      <Spectrum type="MFE" cpdAlgo="FindByMolecularFeature">
        <MSDetails p="+" />
        <Device type="TimeOfFlight" />
        <MSPeaks>
          <p rt="11.637" x="205.1222" y="51279.16" v="380881" z="1" s="M+H" />
          <p rt="11.641" x="206.1254" y="7304.60" v="55553" z="1" s="M+H+1" />
        </MSPeaks>
      </Spectrum>
    </Compound>
    <Compound algo="FindByMolecularFeature">
      <Location m="344.0897" rt="11.928" y="213372" v="2001632" />
      <Spectrum type="MFE" cpdAlgo="FindByMolecularFeature">
        <MSDetails p="+" />
        <Device type="TimeOfFlight" />
        <MSPeaks>
          <p rt="11.928" x="345.0970" y="213371.64" v="1655260" z="1" s="M+H" />
          <p rt="11.931" x="346.1000" y="37668.16" v="293865" z="1" s="M+H+1" />
          <p rt="11.920" x="347.1027" y="6565.69" v="48948" z="1" s="M+H+2" />
          <p rt="11.905" x="348.1055" y="477.35" v="3559" z="1" s="M+H+3" />
        </MSPeaks>
      </Spectrum>
    </Compound>
    <Compound algo="FindByMolecularFeature">
      <Location m="315.2773" rt="12.214" y="72584" v="448476" />
      <Spectrum type="MFE" cpdAlgo="FindByMolecularFeature">
        <MSDetails p="+" />
        <Device type="TimeOfFlight" />
        <MSPeaks>
          <p rt="12.215" x="316.2846" y="72583.57" v="367074" z="1" s="M+H" />
          <p rt="12.212" x="317.2877" y="14495.96" v="72112" z="1" s="M+H+1" />
          <p rt="12.205" x="318.2903" y="1993.87" v="9290" z="1" s="M+H+2" />
        </MSPeaks>
      </Spectrum>
    </Compound>
    <Compound algo="FindByMolecularFeature">
      <Location m="407.2308" rt="12.330" y="63764" v="611489" />
      <Spectrum type="MFE" cpdAlgo="FindByMolecularFeature">
        <MSDetails p="+" />
        <Device type="TimeOfFlight" />
        <MSPeaks>
          <p rt="12.329" x="408.2381" y="63763.83" v="478375" z="1" s="M+H" />
          <p rt="12.329" x="409.2419" y="15438.50" v="112550" z="1" s="M+H+1" />
          <p rt="12.337" x="410.2457" y="2979.22" v="20565" z="1" s="M+H+2" />
        </MSPeaks>
      </Spectrum>
    </Compound>
    <Compound algo="FindByMolecularFeature">
      <Location m="477.2363" rt="12.444" y="52921" v="544364" />
      <Spectrum type="MFE" cpdAlgo="FindByMolecularFeature">
        <MSDetails p="+" />
        <Device type="TimeOfFlight" />
        <MSPeaks>
          <p rt="12.445" x="478.2436" y="52920.58" v="404577" z="1" s="M+H" />
          <p rt="12.441" x="479.2469" y="14540.16" v="110712" z="1" s="M+H+1" />
          <p rt="12.446" x="480.2500" y="3274.58" v="23610" z="1" s="M+H+2" />
          <p rt="12.459" x="481.2506" y="758.01" v="5465" z="1" s="M+H+3" />
        </MSPeaks>
      </Spectrum>
    </Compound>
    <Compound algo="FindByMolecularFeature">
      <Location m="411.2025" rt="12.484" y="255259" v="3650233" />
      <Spectrum type="MFE" cpdAlgo="FindByMolecularFeature">
        <MSDetails p="+" />
        <Device type="TimeOfFlight" />
        <MSPeaks>
          <p rt="12.483" x="412.2098" y="255258.88" v="2245271" z="1" s="M+H" />
          <p rt="12.484" x="413.2132" y="50875.53" v="452999" z="1" s="M+H+1" />
          <p rt="12.484" x="414.2075" y="86643.58" v="768354" z="1" s="M+H+2" />
          <p rt="12.483" x="415.2111" y="18214.34" v="158841" z="1" s="M+H+3" />
          <p rt="12.482" x="416.2125" y="2848.11" v="24768" z="1" s="M+H+4" />
        </MSPeaks>
      </Spectrum>
    </Compound>
    <Compound algo="FindByMolecularFeature">
      <Location m="136.1252" rt="12.490" y="336224" v="3032736" />
      <Spectrum type="MFE" cpdAlgo="FindByMolecularFeature">
        <MSDetails p="+" />
        <Device type="TimeOfFlight" />
        <MSPeaks>
          <p rt="12.490" x="137.1325" y="336223.69" v="2598626" z="1" s="M+H" />
          <p rt="12.490" x="138.1356" y="36748.47" v="283852" z="1" s="M+H+1" />
          <p rt="12.489" x="139.1386" y="2015.20" v="14081" z="1" s="M+H+2" />
          <p rt="12.482" x="273.2578" y="9769.29" v="56300" z="1" s="2M+H" />
          <p rt="12.490" x="274.2609" y="2284.09" v="11788" z="1" s="2M+H+1" />
        </MSPeaks>
      </Spectrum>
    </Compound>
    <Compound algo="FindByMolecularFeature">
      <Location m="292.2035" rt="12.523" y="77654" v="939025" />
      <Spectrum type="MFE" cpdAlgo="FindByMolecularFeature">
        <MSDetails p="+" />
        <Device type="TimeOfFlight" />
        <MSPeaks>
          <p rt="12.522" x="293.2108" y="77654.04" v="773783" z="1" s="M+H" />
          <p rt="12.525" x="294.2145" y="16432.33" v="165242" z="1" s="M+H+1" />
        </MSPeaks>
      </Spectrum>
    </Compound>
    <Compound algo="FindByMolecularFeature">
      <Location m="298.1932" rt="12.735" y="192559" v="2039428" />
      <Spectrum type="MFE" cpdAlgo="FindByMolecularFeature">
        <MSDetails p="+" />
        <Device type="TimeOfFlight" />
        <MSPeaks>
          <p rt="12.736" x="299.2005" y="192559.25" v="1665190" z="1" s="M+H" />
          <p rt="12.734" x="300.2038" y="42127.32" v="374238" z="1" s="M+H+1" />
        </MSPeaks>
      </Spectrum>
    </Compound>
    <Compound algo="FindByMolecularFeature">
      <Location m="292.2035" rt="12.787" y="52344" v="557008" />
      <Spectrum type="MFE" cpdAlgo="FindByMolecularFeature">
        <MSDetails p="+" />
        <Device type="TimeOfFlight" />
        <MSPeaks>
          <p rt="12.787" x="293.2108" y="52343.73" v="464146" z="1" s="M+H" />
          <p rt="12.784" x="294.2145" y="10784.82" v="92862" z="1" s="M+H+1" />
        </MSPeaks>
      </Spectrum>
    </Compound>
    <Compound algo="FindByMolecularFeature">
      <Location m="317.2930" rt="12.850" y="84761" v="534730" />
      <Spectrum type="MFE" cpdAlgo="FindByMolecularFeature">
        <MSDetails p="+" />
        <Device type="TimeOfFlight" />
        <MSPeaks>
          <p rt="12.850" x="318.3003" y="84761.20" v="441609" z="1" s="M+H" />
          <p rt="12.849" x="319.3032" y="15993.90" v="82351" z="1" s="M+H+1" />
          <p rt="12.849" x="320.3067" y="2292.22" v="10771" z="1" s="M+H+2" />
        </MSPeaks>
      </Spectrum>
    </Compound>
    <Compound algo="FindByMolecularFeature">
      <Location m="276.2090" rt="12.852" y="227630" v="2234326" />
      <Spectrum type="MFE" cpdAlgo="FindByMolecularFeature">
        <MSDetails p="+" />
        <Device type="TimeOfFlight" />
        <MSPeaks>
          <p rt="12.852" x="277.2163" y="227629.88" v="1873709" z="1" s="M+H" />
          <p rt="12.851" x="278.2195" y="45794.47" v="360617" z="1" s="M+H+1" />
        </MSPeaks>
      </Spectrum>
    </Compound>
    <Compound algo="FindByMolecularFeature">
      <Location m="258.1981" rt="12.855" y="56758" v="530012" />
      <Spectrum type="MFE" cpdAlgo="FindByMolecularFeature">
        <MSDetails p="+" />
        <Device type="TimeOfFlight" />
        <MSPeaks>
          <p rt="12.855" x="259.2054" y="56758.32" v="450864" z="1" s="M+H" />
          <p rt="12.853" x="260.2087" y="10304.94" v="79148" z="1" s="M+H+1" />
        </MSPeaks>
      </Spectrum>
    </Compound>
    <Compound algo="FindByMolecularFeature">
      <Location m="254.2032" rt="12.919" y="129119" v="1211608" />
      <Spectrum type="MFE" cpdAlgo="FindByMolecularFeature">
        <MSDetails p="+" />
        <Device type="TimeOfFlight" />
        <MSPeaks>
          <p rt="12.918" x="255.2105" y="129118.84" v="987072" z="1" s="M+H" />
          <p rt="12.922" x="256.2139" y="26522.45" v="199878" z="1" s="M+H+1" />
          <p rt="12.917" x="257.2168" y="3476.54" v="24657" z="1" s="M+H+2" />
        </MSPeaks>
      </Spectrum>
    </Compound>
    <Compound algo="FindByMolecularFeature">
      <Location m="300.2094" rt="12.920" y="913626" v="8610830" />
      <Spectrum type="MFE" cpdAlgo="FindByMolecularFeature">
        <MSDetails p="+" />
        <Device type="TimeOfFlight" />
        <MSPeaks>
          <p rt="12.920" x="301.2167" y="913626.00" v="6976586" z="1" s="M+H" />
          <p rt="12.920" x="302.2195" y="190964.16" v="1454043" z="1" s="M+H+1" />
          <p rt="12.917" x="303.2244" y="21849.41" v="164205" z="1" s="M+H+2" />
          <p rt="12.910" x="304.2287" y="2137.73" v="15997" z="1" s="M+H+3" />
        </MSPeaks>
      </Spectrum>
    </Compound>
    <Compound algo="FindByMolecularFeature">
      <Location m="160.0888" rt="12.941" y="98028" v="886382" />
      <Spectrum type="MFE" cpdAlgo="FindByMolecularFeature">
        <MSDetails p="+" />
        <Device type="TimeOfFlight" />
        <MSPeaks>
          <p rt="12.941" x="161.0960" y="98028.34" v="792418" z="1" s="M+H" />
          <p rt="12.941" x="162.0992" y="11906.94" v="93963" z="1" s="M+H+1" />
        </MSPeaks>
      </Spectrum>
    </Compound>
    <Compound algo="FindByMolecularFeature">
      <Location m="202.0996" rt="12.944" y="2959072" v="26725600" />
      <Spectrum type="MFE" cpdAlgo="FindByMolecularFeature">
        <MSDetails p="+" />
        <Device type="TimeOfFlight" />
        <MSPeaks>
          <p rt="12.944" x="203.1069" y="2959071.50" v="23282018" z="1" sat="true" s="M+H" />
          <p rt="12.944" x="204.1101" y="396692.97" v="3118974" z="1" s="M+H+1" />
          <p rt="12.944" x="205.1132" y="37323.32" v="295742" z="1" s="M+H+2" />
          <p rt="12.949" x="206.1164" y="3320.75" v="28866" z="1" s="M+H+3" />
        </MSPeaks>
      </Spectrum>
    </Compound>
    <Compound algo="FindByMolecularFeature">
      <Location m="186.0679" rt="12.949" y="66458" v="638604" />
      <Spectrum type="MFE" cpdAlgo="FindByMolecularFeature">
        <MSDetails p="+" />
        <Device type="TimeOfFlight" />
        <MSPeaks>
          <p rt="12.949" x="187.0752" y="66458.45" v="559201" z="1" s="M+H" />
          <p rt="12.950" x="188.0788" y="9447.18" v="79404" z="1" s="M+H+1" />
        </MSPeaks>
      </Spectrum>
    </Compound>
    <Compound algo="FindByMolecularFeature">
      <Location m="329.2564" rt="13.075" y="50159" v="519732" />
      <Spectrum type="MFE" cpdAlgo="FindByMolecularFeature">
        <MSDetails p="+" />
        <Device type="TimeOfFlight" />
        <MSPeaks>
          <p rt="13.075" x="330.2637" y="50159.13" v="420303" z="1" s="M+H" />
          <p rt="13.074" x="331.2669" y="10644.49" v="95578" z="1" s="M+H+1" />
          <p rt="13.071" x="332.2700" y="676.87" v="3851" z="1" s="M+H+2" />
        </MSPeaks>
      </Spectrum>
    </Compound>
    <Compound algo="FindByMolecularFeature">
      <Location m="252.1875" rt="13.096" y="109706" v="1193198" />
      <Spectrum type="MFE" cpdAlgo="FindByMolecularFeature">
        <MSDetails p="+" />
        <Device type="TimeOfFlight" />
        <MSPeaks>
          <p rt="13.096" x="253.1948" y="109705.96" v="994063" z="1" s="M+H" />
          <p rt="13.096" x="254.1984" y="22332.60" v="199135" z="1" s="M+H+1" />
        </MSPeaks>
      </Spectrum>
    </Compound>
    <Compound algo="FindByMolecularFeature">
      <Location m="208.1825" rt="13.122" y="55124" v="357150" />
      <Spectrum type="MFE" cpdAlgo="FindByMolecularFeature">
        <MSDetails p="+" />
        <Device type="TimeOfFlight" />
        <MSPeaks>
          <p rt="13.122" x="209.1897" y="55124.49" v="306989" z="1" s="M+H" />
          <p rt="13.119" x="210.1931" y="9011.23" v="50160" z="1" s="M+H+1" />
        </MSPeaks>
      </Spectrum>
    </Compound>
    <Compound algo="FindByMolecularFeature">
      <Location m="731.3805" rt="13.299" y="56021" v="538854" />
      <Spectrum type="MFE" cpdAlgo="FindByMolecularFeature">
        <MSDetails p="+" />
        <Device type="TimeOfFlight" />
        <MSPeaks>
          <p rt="13.299" x="732.3877" y="56020.59" v="400580" z="1" s="M+H" />
          <p rt="13.298" x="733.3908" y="15890.54" v="113080" z="1" s="M+H+1" />
          <p rt="13.293" x="734.3949" y="3614.13" v="25194" z="1" s="M+H+2" />
        </MSPeaks>
      </Spectrum>
    </Compound>
    <Compound algo="FindByMolecularFeature">
      <Location m="728.3782" rt="13.299" y="120501" v="887035" />
      <Spectrum type="MFE" cpdAlgo="FindByMolecularFeature">
        <MSDetails p="+" />
        <Device type="TimeOfFlight" />
        <MSPeaks>
          <p rt="13.312" x="729.3855" y="8826.85" v="60043" z="1" s="M+H" />
          <p rt="13.314" x="730.3892" y="4498.70" v="31637" z="1" s="M+H+1" />
          <p rt="13.298" x="731.3843" y="120501.33" v="795354" z="1" s="M+H+2" />
        </MSPeaks>
      </Spectrum>
    </Compound>
    <Compound algo="FindByMolecularFeature">
      <Location m="254.2036" rt="13.300" y="463213" v="4635307" />
      <Spectrum type="MFE" cpdAlgo="FindByMolecularFeature">
        <MSDetails p="+" />
        <Device type="TimeOfFlight" />
        <MSPeaks>
          <p rt="13.278" x="128.1064" y="1090.54" v="5415" z="2" s="M+2H" />
          <p rt="13.300" x="255.2109" y="463213.13" v="3716825" z="1" s="M+H" />
          <p rt="13.301" x="256.2147" y="97724.89" v="797575" z="1" s="M+H+1" />
          <p rt="13.293" x="257.2210" y="11051.97" v="97009" z="1" s="M+H+2" />
          <p rt="13.263" x="258.2272" y="1600.92" v="18484" z="1" s="M+H+3" />
        </MSPeaks>
      </Spectrum>
    </Compound>
    <Compound algo="FindByMolecularFeature">
      <Location m="144.0936" rt="13.300" y="79328" v="700269" />
      <Spectrum type="MFE" cpdAlgo="FindByMolecularFeature">
        <MSDetails p="+" />
        <Device type="TimeOfFlight" />
        <MSPeaks>
          <p rt="13.300" x="145.1008" y="79327.66" v="626495" z="1" s="M+H" />
          <p rt="13.303" x="146.1045" y="9289.38" v="73774" z="1" s="M+H+1" />
        </MSPeaks>
      </Spectrum>
    </Compound>
    <Compound algo="FindByMolecularFeature">
      <Location m="300.2093" rt="13.300" y="3481241" v="33513474" />
      <Spectrum type="MFE" cpdAlgo="FindByMolecularFeature">
        <MSDetails p="+" />
        <Device type="TimeOfFlight" />
        <MSPeaks>
          <p rt="13.300" x="301.2166" y="3481241.00" v="27279254" z="1" sat="true" s="M+H" />
          <p rt="13.300" x="302.2202" y="673024.25" v="5278735" z="1" s="M+H+1" />
          <p rt="13.300" x="303.2234" y="79077.71" v="623127" z="1" s="M+H+2" />
          <p rt="13.304" x="304.2271" y="7544.49" v="59452" z="1" s="M+H+3" />
          <p rt="13.296" x="601.4248" y="16544.96" v="88955" z="1" s="2M+H" />
          <p rt="13.296" x="602.4284" y="7428.80" v="38174" z="1" s="2M+H+1" />
          <p rt="13.298" x="603.4308" y="1998.77" v="9324" z="1" s="2M+H+2" />
        </MSPeaks>
      </Spectrum>
    </Compound>
    <Compound algo="FindByMolecularFeature">
      <Location m="282.1982" rt="13.301" y="63267" v="605019" />
      <Spectrum type="MFE" cpdAlgo="FindByMolecularFeature">
        <MSDetails p="+" />
        <Device type="TimeOfFlight" />
        <MSPeaks>
          <p rt="13.301" x="283.2055" y="63267.36" v="500327" z="1" s="M+H" />
          <p rt="13.301" x="284.2087" y="13742.00" v="104692" z="1" s="M+H+1" />
        </MSPeaks>
      </Spectrum>
    </Compound>
    <Compound algo="FindByMolecularFeature">
      <Location m="118.0781" rt="13.301" y="89150" v="803438" />
      <Spectrum type="MFE" cpdAlgo="FindByMolecularFeature">
        <MSDetails p="+" />
        <Device type="TimeOfFlight" />
        <MSPeaks>
          <p rt="13.301" x="119.0854" y="89149.84" v="728883" z="1" s="M+H" />
          <p rt="13.305" x="120.0886" y="9299.04" v="74555" z="1" s="M+H+1" />
        </MSPeaks>
      </Spectrum>
    </Compound>
    <Compound algo="FindByMolecularFeature">
      <Location m="458.1663" rt="13.307" y="63412" v="846024" />
      <Spectrum type="MFE" cpdAlgo="FindByMolecularFeature">
        <MSDetails p="+" />
        <Device type="TimeOfFlight" />
        <MSPeaks>
          <p rt="13.307" x="459.1736" y="63411.55" v="620582" z="1" s="M+H" />
          <p rt="13.307" x="460.1775" y="18443.92" v="178820" z="1" s="M+H+1" />
          <p rt="13.299" x="461.1889" y="4087.17" v="46622" z="1" s="M+H+2" />
        </MSPeaks>
      </Spectrum>
    </Compound>
    <Compound algo="FindByMolecularFeature">
      <Location m="278.2244" rt="13.312" y="76017" v="592926" />
      <Spectrum type="MFE" cpdAlgo="FindByMolecularFeature">
        <MSDetails p="+" />
        <Device type="TimeOfFlight" />
        <MSPeaks>
          <p rt="13.312" x="279.2317" y="76016.55" v="497776" z="1" s="M+H" />
          <p rt="13.311" x="280.2351" y="14353.91" v="95150" z="1" s="M+H+1" />
        </MSPeaks>
      </Spectrum>
    </Compound>
    <Compound algo="FindByMolecularFeature">
      <Location m="232.0739" rt="13.384" y="556266" v="5427854" />
      <Spectrum type="MFE" cpdAlgo="FindByMolecularFeature">
        <MSDetails p="+" />
        <Device type="TimeOfFlight" />
        <MSPeaks>
          <p rt="13.384" x="233.0811" y="556266.25" v="4691538" z="1" s="M+H" />
          <p rt="13.381" x="234.0841" y="78674.78" v="652637" z="1" s="M+H+1" />
          <p rt="13.388" x="235.0871" y="9569.19" v="76636" z="1" s="M+H+2" />
          <p rt="13.371" x="236.0915" y="888.72" v="7044" z="1" s="M+H+3" />
        </MSPeaks>
      </Spectrum>
    </Compound>
    <Compound algo="FindByMolecularFeature">
      <Location m="1097.5092" rt="13.389" y="54593" v="1322524" />
      <Spectrum type="MFE" cpdAlgo="FindByMolecularFeature">
        <MSDetails p="+" />
        <Device type="TimeOfFlight" />
        <MSPeaks>
          <p rt="13.391" x="549.7619" y="54592.80" v="624646" z="2" s="M+2H" />
          <p rt="13.389" x="550.2632" y="34542.45" v="395460" z="2" s="M+2H+1" />
          <p rt="13.382" x="550.7637" y="17451.83" v="199909" z="2" s="M+2H+2" />
          <p rt="13.387" x="551.2641" y="6743.40" v="81910" z="2" s="M+2H+3" />
          <p rt="13.388" x="551.7641" y="1835.27" v="20598" z="2" s="M+2H+4" />
        </MSPeaks>
      </Spectrum>
    </Compound>
    <Compound algo="FindByMolecularFeature">
      <Location m="467.2883" rt="13.392" y="64970" v="612520" />
      <Spectrum type="MFE" cpdAlgo="FindByMolecularFeature">
        <MSDetails p="+" />
        <Device type="TimeOfFlight" />
        <MSPeaks>
          <p rt="13.392" x="468.2956" y="64970.27" v="442818" z="1" s="M+H" />
          <p rt="13.390" x="469.2990" y="18947.81" v="139933" z="1" s="M+H+1" />
          <p rt="13.388" x="470.3020" y="4590.00" v="29769" z="1" s="M+H+2" />
        </MSPeaks>
      </Spectrum>
    </Compound>
    <Compound algo="FindByMolecularFeature">
      <Location m="298.1932" rt="13.399" y="109895" v="1183247" />
      <Spectrum type="MFE" cpdAlgo="FindByMolecularFeature">
        <MSDetails p="+" />
        <Device type="TimeOfFlight" />
        <MSPeaks>
          <p rt="13.399" x="299.2004" y="109895.02" v="989743" z="1" s="M+H" />
          <p rt="13.398" x="300.2037" y="22945.48" v="193504" z="1" s="M+H+1" />
        </MSPeaks>
      </Spectrum>
    </Compound>
    <Compound algo="FindByMolecularFeature">
      <Location m="463.2744" rt="13.564" y="53434" v="578913" />
      <Spectrum type="MFE" cpdAlgo="FindByMolecularFeature">
        <MSDetails p="+" />
        <Device type="TimeOfFlight" />
        <MSPeaks>
          <p rt="13.565" x="464.2817" y="53434.12" v="443892" z="1" s="M+H" />
          <p rt="13.560" x="465.2858" y="14139.08" v="116295" z="1" s="M+H+1" />
          <p rt="13.553" x="466.2873" y="2508.00" v="18726" z="1" s="M+H+2" />
        </MSPeaks>
      </Spectrum>
    </Compound>
    <Compound algo="FindByMolecularFeature">
      <Location m="254.2034" rt="13.579" y="224546" v="2185484" />
      <Spectrum type="MFE" cpdAlgo="FindByMolecularFeature">
        <MSDetails p="+" />
        <Device type="TimeOfFlight" />
        <MSPeaks>
          <p rt="13.580" x="255.2106" y="224545.84" v="1771706" z="1" s="M+H" />
          <p rt="13.581" x="256.2169" y="50540.39" v="385624" z="1" s="M+H+1" />
          <p rt="13.551" x="257.2236" y="6565.24" v="26083" z="1" s="M+H+2" />
          <p rt="13.540" x="258.2267" y="521.46" v="2072" z="1" s="M+H+3" />
        </MSPeaks>
      </Spectrum>
    </Compound>
    <Compound algo="FindByMolecularFeature">
      <Location m="300.2095" rt="13.580" y="1054777" v="10334990" />
      <Spectrum type="MFE" cpdAlgo="FindByMolecularFeature">
        <MSDetails p="+" />
        <Device type="TimeOfFlight" />
        <MSPeaks>
          <p rt="13.580" x="301.2167" y="1054776.75" v="8383985" z="1" s="M+H" />
          <p rt="13.580" x="302.2196" y="221527.91" v="1759941" z="1" s="M+H+1" />
          <p rt="13.578" x="303.2239" y="22254.38" v="173087" z="1" s="M+H+2" />
          <p rt="13.584" x="304.2284" y="2188.98" v="17977" z="1" s="M+H+3" />
        </MSPeaks>
      </Spectrum>
    </Compound>
    <Compound algo="FindByMolecularFeature">
      <Location m="444.2054" rt="13.695" y="394953" v="3926555" />
      <Spectrum type="MFE" cpdAlgo="FindByMolecularFeature">
        <MSDetails p="+" />
        <Device type="TimeOfFlight" />
        <MSPeaks>
          <p rt="13.695" x="445.2127" y="394952.56" v="2915971" z="1" s="M+H" />
          <p rt="13.695" x="446.2156" y="113994.25" v="842825" z="1" s="M+H+1" />
          <p rt="13.695" x="447.2190" y="19643.27" v="144078" z="1" s="M+H+2" />
          <p rt="13.690" x="448.2221" y="3204.00" v="23681" z="1" s="M+H+3" />
        </MSPeaks>
      </Spectrum>
    </Compound>
    <Compound algo="FindByMolecularFeature">
      <Location m="466.1869" rt="13.702" y="76816" v="807237" />
      <Spectrum type="MFE" cpdAlgo="FindByMolecularFeature">
        <MSDetails p="+" />
        <Device type="TimeOfFlight" />
        <MSPeaks>
          <p rt="13.701" x="467.1942" y="76816.37" v="582089" z="1" s="M+H" />
          <p rt="13.701" x="468.1983" y="23835.18" v="181906" z="1" s="M+H+1" />
          <p rt="13.704" x="469.2051" y="4648.30" v="32441" z="1" s="M+H+2" />
          <p rt="13.745" x="470.2114" y="1561.97" v="10802" z="1" s="M+H+3" />
        </MSPeaks>
      </Spectrum>
    </Compound>
    <Compound algo="FindByMolecularFeature">
      <Location m="274.1932" rt="13.714" y="131527" v="1221569" />
      <Spectrum type="MFE" cpdAlgo="FindByMolecularFeature">
        <MSDetails p="+" />
        <Device type="TimeOfFlight" />
        <MSPeaks>
          <p rt="13.714" x="275.2005" y="131527.06" v="1018088" z="1" s="M+H" />
          <p rt="13.716" x="276.2038" y="26416.89" v="203481" z="1" s="M+H+1" />
        </MSPeaks>
      </Spectrum>
    </Compound>
    <Compound algo="FindByMolecularFeature">
      <Location m="336.2278" rt="13.765" y="99964" v="815471" />
      <Spectrum type="MFE" cpdAlgo="FindByMolecularFeature">
        <MSDetails p="+" />
        <Device type="TimeOfFlight" />
        <MSPeaks>
          <p rt="13.773" x="169.1211" y="1469.15" v="14112" z="2" s="M+2H" />
          <p rt="13.765" x="337.2351" y="99964.14" v="661567" z="1" s="M+H" />
          <p rt="13.765" x="338.2383" y="19089.96" v="122220" z="1" s="M+H+1" />
          <p rt="13.772" x="339.2412" y="2660.26" v="17573" z="1" s="M+H+2" />
        </MSPeaks>
      </Spectrum>
    </Compound>
    <Compound algo="FindByMolecularFeature">
      <Location m="278.2247" rt="13.765" y="280321" v="2466130" />
      <Spectrum type="MFE" cpdAlgo="FindByMolecularFeature">
        <MSDetails p="+" />
        <Device type="TimeOfFlight" />
        <MSPeaks>
          <p rt="13.765" x="279.2319" y="280320.53" v="2010431" z="1" s="M+H" />
          <p rt="13.765" x="280.2351" y="57703.04" v="418449" z="1" s="M+H+1" />
          <p rt="13.776" x="281.2444" y="5924.90" v="37249" z="1" s="M+H+2" />
        </MSPeaks>
      </Spectrum>
    </Compound>
    <Compound algo="FindByMolecularFeature">
      <Location m="296.2352" rt="13.768" y="99339" v="887074" />
      <Spectrum type="MFE" cpdAlgo="FindByMolecularFeature">
        <MSDetails p="+" />
        <Device type="TimeOfFlight" />
        <MSPeaks>
          <p rt="13.767" x="297.2424" y="99338.52" v="735810" z="1" s="M+H" />
          <p rt="13.768" x="298.2456" y="20363.12" v="143130" z="1" s="M+H+1" />
          <p rt="13.800" x="299.2472" y="4731.71" v="8133" z="1" s="M+H+2" />
        </MSPeaks>
      </Spectrum>
    </Compound>
    <Compound algo="FindByMolecularFeature">
      <Location m="254.2032" rt="13.793" y="90561" v="851114" />
      <Spectrum type="MFE" cpdAlgo="FindByMolecularFeature">
        <MSDetails p="+" />
        <Device type="TimeOfFlight" />
        <MSPeaks>
          <p rt="13.794" x="255.2105" y="90561.05" v="704195" z="1" s="M+H" />
          <p rt="13.791" x="256.2147" y="19009.46" v="146919" z="1" s="M+H+1" />
        </MSPeaks>
      </Spectrum>
    </Compound>
    <Compound algo="FindByMolecularFeature">
      <Location m="300.2092" rt="13.794" y="395072" v="3848064" />
      <Spectrum type="MFE" cpdAlgo="FindByMolecularFeature">
        <MSDetails p="+" />
        <Device type="TimeOfFlight" />
        <MSPeaks>
          <p rt="13.794" x="301.2165" y="395071.63" v="3177798" z="1" s="M+H" />
          <p rt="13.795" x="302.2194" y="82093.52" v="670266" z="1" s="M+H+1" />
        </MSPeaks>
      </Spectrum>
    </Compound>
    <Compound algo="FindByMolecularFeature">
      <Location m="431.2309" rt="13.824" y="54823" v="550939" />
      <Spectrum type="MFE" cpdAlgo="FindByMolecularFeature">
        <MSDetails p="+" />
        <Device type="TimeOfFlight" />
        <MSPeaks>
          <p rt="13.825" x="432.2381" y="54823.25" v="406234" z="1" s="M+H" />
          <p rt="13.822" x="433.2426" y="15976.68" v="120141" z="1" s="M+H+1" />
          <p rt="13.823" x="434.2489" y="3366.92" v="24563" z="1" s="M+H+2" />
        </MSPeaks>
      </Spectrum>
    </Compound>
    <Compound algo="FindByMolecularFeature">
      <Location m="414.2046" rt="13.825" y="258468" v="2495706" />
      <Spectrum type="MFE" cpdAlgo="FindByMolecularFeature">
        <MSDetails p="+" />
        <Device type="TimeOfFlight" />
        <MSPeaks>
          <p rt="13.824" x="415.2119" y="258468.27" v="1918321" z="1" s="M+H" />
          <p rt="13.826" x="416.2150" y="66033.37" v="491591" z="1" s="M+H+1" />
          <p rt="13.829" x="417.2178" y="11804.67" v="85794" z="1" s="M+H+2" />
        </MSPeaks>
      </Spectrum>
    </Compound>
    <Compound algo="FindByMolecularFeature">
      <Location m="234.1255" rt="13.825" y="156683" v="1683716" />
      <Spectrum type="MFE" cpdAlgo="FindByMolecularFeature">
        <MSDetails p="+" />
        <Device type="TimeOfFlight" />
        <MSPeaks>
          <p rt="13.825" x="235.1328" y="156683.25" v="1443404" z="1" s="M+H" />
          <p rt="13.822" x="236.1358" y="24790.91" v="220510" z="1" s="M+H+1" />
          <p rt="13.821" x="237.1385" y="2548.41" v="19802" z="1" s="M+H+2" />
        </MSPeaks>
      </Spectrum>
    </Compound>
    <Compound algo="FindByMolecularFeature">
      <Location m="417.2153" rt="13.864" y="155366" v="1497055" />
      <Spectrum type="MFE" cpdAlgo="FindByMolecularFeature">
        <MSDetails p="+" />
        <Device type="TimeOfFlight" />
        <MSPeaks>
          <p rt="13.864" x="418.2226" y="155366.05" v="1130355" z="1" s="M+H" />
          <p rt="13.865" x="419.2263" y="40274.07" v="287931" z="1" s="M+H+1" />
          <p rt="13.865" x="420.2311" y="8222.51" v="58395" z="1" s="M+H+2" />
          <p rt="13.875" x="421.2364" y="2823.90" v="20373" z="1" s="M+H+3" />
        </MSPeaks>
      </Spectrum>
    </Compound>
    <Compound algo="FindByMolecularFeature">
      <Location m="329.2566" rt="13.996" y="57048" v="631264" />
      <Spectrum type="MFE" cpdAlgo="FindByMolecularFeature">
        <MSDetails p="+" />
        <Device type="TimeOfFlight" />
        <MSPeaks>
          <p rt="13.997" x="330.2639" y="57048.04" v="522555" z="1" s="M+H" />
          <p rt="13.994" x="331.2671" y="11844.53" v="108709" z="1" s="M+H+1" />
        </MSPeaks>
      </Spectrum>
    </Compound>
    <Compound algo="FindByMolecularFeature">
      <Location m="276.2089" rt="14.008" y="99443" v="966526" />
      <Spectrum type="MFE" cpdAlgo="FindByMolecularFeature">
        <MSDetails p="+" />
        <Device type="TimeOfFlight" />
        <MSPeaks>
          <p rt="14.008" x="277.2162" y="99443.09" v="800110" z="1" s="M+H" />
          <p rt="14.008" x="278.2196" y="20267.79" v="166415" z="1" s="M+H+1" />
        </MSPeaks>
      </Spectrum>
    </Compound>
    <Compound algo="FindByMolecularFeature">
      <Location m="294.2196" rt="14.017" y="183196" v="1881845" />
      <Spectrum type="MFE" cpdAlgo="FindByMolecularFeature">
        <MSDetails p="+" />
        <Device type="TimeOfFlight" />
        <MSPeaks>
          <p rt="14.018" x="295.2269" y="183195.78" v="1570846" z="1" s="M+H" />
          <p rt="14.016" x="296.2300" y="34836.64" v="310999" z="1" s="M+H+1" />
        </MSPeaks>
      </Spectrum>
    </Compound>
    <Compound algo="FindByMolecularFeature">
      <Location m="666.4384" rt="14.028" y="148696" v="1254893" />
      <Spectrum type="MFE" cpdAlgo="FindByMolecularFeature">
        <MSDetails p="+" />
        <Device type="TimeOfFlight" />
        <MSPeaks>
          <p rt="14.034" x="334.2276" y="6905.68" v="41039" z="2" s="M+2H" />
          <p rt="14.033" x="334.7284" y="2489.07" v="13681" z="2" s="M+2H+1" />
          <p rt="14.021" x="335.2193" y="148696.28" v="1075605" z="2" s="M+2H+2" />
          <p rt="14.030" x="667.4450" y="25465.10" v="124567" z="1" s="M+H" />
        </MSPeaks>
      </Spectrum>
    </Compound>
    <Compound algo="FindByMolecularFeature">
      <Location m="681.4029" rt="14.030" y="84940" v="843509" />
      <Spectrum type="MFE" cpdAlgo="FindByMolecularFeature">
        <MSDetails p="+" />
        <Device type="TimeOfFlight" />
        <MSPeaks>
          <p rt="14.029" x="682.4101" y="84940.18" v="474549" z="1" s="M+H" />
          <p rt="14.030" x="683.4136" y="51020.18" v="285127" z="1" s="M+H+1" />
          <p rt="14.031" x="684.4157" y="14895.62" v="83833" z="1" s="M+H+2" />
        </MSPeaks>
      </Spectrum>
    </Compound>
    <Compound algo="FindByMolecularFeature">
      <Location m="314.2460" rt="14.032" y="244454" v="2369366" />
      <Spectrum type="MFE" cpdAlgo="FindByMolecularFeature">
        <MSDetails p="+" />
        <Device type="TimeOfFlight" />
        <MSPeaks>
          <p rt="14.032" x="315.2532" y="244454.05" v="1712940" z="1" s="M+H" />
          <p rt="14.032" x="316.2562" y="47875.11" v="335315" z="1" s="M+H+1" />
          <p rt="14.031" x="317.2581" y="7468.43" v="49553" z="1" s="M+H+2" />
          <p rt="14.031" x="318.2610" y="1024.29" v="6682" z="1" s="M+H+3" />
          <p rt="14.029" x="629.4984" y="17399.31" v="86450" z="1" s="2M+H" />
          <p rt="14.030" x="630.5019" y="7405.04" v="36832" z="1" s="2M+H+1" />
          <p rt="14.032" x="631.5039" y="1956.49" v="9155" z="1" s="2M+H+2" />
        </MSPeaks>
      </Spectrum>
    </Compound>
    <Compound algo="FindByMolecularFeature">
      <Location m="296.2356" rt="14.033" y="689616" v="6061489" />
      <Spectrum type="MFE" cpdAlgo="FindByMolecularFeature">
        <MSDetails p="+" />
        <Device type="TimeOfFlight" />
        <MSPeaks>
          <p rt="14.033" x="297.2429" y="689616.13" v="4925298" z="1" s="M+H" />
          <p rt="14.032" x="298.2458" y="137070.95" v="978215" z="1" s="M+H+1" />
          <p rt="14.035" x="299.2485" y="19346.72" v="139937" z="1" s="M+H+2" />
          <p rt="14.040" x="300.2507" y="2413.64" v="18039" z="1" s="M+H+3" />
        </MSPeaks>
      </Spectrum>
    </Compound>
    <Compound algo="FindByMolecularFeature">
      <Location m="278.2251" rt="14.033" y="1082093" v="9283012" />
      <Spectrum type="MFE" cpdAlgo="FindByMolecularFeature">
        <MSDetails p="+" />
        <Device type="TimeOfFlight" />
        <MSPeaks>
          <p rt="14.033" x="279.2324" y="1082092.75" v="7521102" z="1" s="M+H" />
          <p rt="14.034" x="280.2353" y="222263.53" v="1542493" z="1" s="M+H+1" />
          <p rt="14.038" x="281.2411" y="23718.80" v="183379" z="1" s="M+H+2" />
          <p rt="14.063" x="282.2465" y="3749.75" v="36038" z="1" s="M+H+3" />
        </MSPeaks>
      </Spectrum>
    </Compound>
    <Compound algo="FindByMolecularFeature">
      <Location m="336.2281" rt="14.033" y="414690" v="3399171" />
      <Spectrum type="MFE" cpdAlgo="FindByMolecularFeature">
        <MSDetails p="+" />
        <Device type="TimeOfFlight" />
        <MSPeaks>
          <p rt="14.033" x="337.2354" y="414690.38" v="2764017" z="1" s="M+H" />
          <p rt="14.033" x="338.2385" y="82582.32" v="550169" z="1" s="M+H+1" />
          <p rt="14.035" x="339.2419" y="11234.27" v="75971" z="1" s="M+H+2" />
          <p rt="14.035" x="340.2412" y="1367.12" v="9014" z="1" s="M+H+3" />
        </MSPeaks>
      </Spectrum>
    </Compound>
    <Compound algo="FindByMolecularFeature">
      <Location m="260.2138" rt="14.034" y="64230" v="561210" />
      <Spectrum type="MFE" cpdAlgo="FindByMolecularFeature">
        <MSDetails p="+" />
        <Device type="TimeOfFlight" />
        <MSPeaks>
          <p rt="14.034" x="261.2211" y="64229.79" v="468713" z="1" s="M+H" />
          <p rt="14.033" x="262.2245" y="12571.83" v="92497" z="1" s="M+H+1" />
        </MSPeaks>
      </Spectrum>
    </Compound>
    <Compound algo="FindByMolecularFeature">
      <Location m="367.1574" rt="14.037" y="64399" v="870272" />
      <Spectrum type="MFE" cpdAlgo="FindByMolecularFeature">
        <MSDetails p="+" />
        <Device type="TimeOfFlight" />
        <MSPeaks>
          <p rt="14.037" x="368.1646" y="64399.49" v="532160" z="1" s="M+H" />
          <p rt="14.036" x="369.1706" y="31551.64" v="256910" z="1" s="M+H+1" />
          <p rt="14.035" x="370.1733" y="6849.59" v="55515" z="1" s="M+H+2" />
          <p rt="14.038" x="735.3231" y="1955.92" v="12844" z="1" s="2M+H" />
        </MSPeaks>
      </Spectrum>
    </Compound>
    <Compound algo="FindByMolecularFeature">
      <Location m="398.2457" rt="14.093" y="50099" v="489061" />
      <Spectrum type="MFE" cpdAlgo="FindByMolecularFeature">
        <MSDetails p="+" />
        <Device type="TimeOfFlight" />
        <MSPeaks>
          <p rt="14.093" x="399.2530" y="50099.25" v="377346" z="1" s="M+H" />
          <p rt="14.093" x="400.2567" y="14379.89" v="111715" z="1" s="M+H+1" />
        </MSPeaks>
      </Spectrum>
    </Compound>
    <Compound algo="FindByMolecularFeature">
      <Location m="1127.5165" rt="14.247" y="67583" v="1701060" />
      <Spectrum type="MFE" cpdAlgo="FindByMolecularFeature">
        <MSDetails p="+" />
        <Device type="TimeOfFlight" />
        <MSPeaks>
          <p rt="14.247" x="564.7655" y="67582.77" v="488329" z="2" s="M+2H" />
          <p rt="14.247" x="565.2671" y="34070.36" v="244546" z="2" s="M+2H+1" />
          <p rt="14.247" x="565.7672" y="52789.01" v="389971" z="2" s="M+2H+2" />
          <p rt="14.248" x="566.2683" y="29867.16" v="221237" z="2" s="M+2H+3" />
          <p rt="14.250" x="566.7668" y="27074.85" v="195064" z="2" s="M+2H+4" />
          <p rt="14.248" x="567.2671" y="14159.90" v="104994" z="2" s="M+2H+5" />
          <p rt="14.246" x="567.7663" y="7833.76" v="56920" z="2" s="M+2H+6" />
        </MSPeaks>
      </Spectrum>
    </Compound>
    <Compound algo="FindByMolecularFeature">
      <Location m="1073.6010" rt="14.248" y="289181" v="4418189" />
      <Spectrum type="MFE" cpdAlgo="FindByMolecularFeature">
        <MSDetails p="+" />
        <Device type="TimeOfFlight" />
        <MSPeaks>
          <p rt="14.248" x="537.8078" y="289181.06" v="2182085" z="2" s="M+2H" />
          <p rt="14.248" x="538.3091" y="187433.25" v="1421543" z="2" s="M+2H+1" />
          <p rt="14.249" x="538.8096" y="76921.13" v="575521" z="2" s="M+2H+2" />
          <p rt="14.248" x="539.3102" y="23680.90" v="176975" z="2" s="M+2H+3" />
          <p rt="14.250" x="539.8105" y="6343.80" v="46004" z="2" s="M+2H+4" />
          <p rt="14.257" x="540.3111" y="2043.09" v="16060" z="2" s="M+2H+5" />
        </MSPeaks>
      </Spectrum>
    </Compound>
    <Compound algo="FindByMolecularFeature">
      <Location m="770.4003" rt="14.332" y="66360" v="583556" />
      <Spectrum type="MFE" cpdAlgo="FindByMolecularFeature">
        <MSDetails p="+" />
        <Device type="TimeOfFlight" />
        <MSPeaks>
          <p rt="14.332" x="771.4076" y="66360.35" v="356230" z="1" s="M+H" />
          <p rt="14.332" x="772.4109" y="31773.79" v="169053" z="1" s="M+H+1" />
          <p rt="14.332" x="773.4138" y="9037.38" v="48271" z="1" s="M+H+2" />
          <p rt="14.331" x="774.4213" y="1777.87" v="10002" z="1" s="M+H+3" />
        </MSPeaks>
      </Spectrum>
    </Compound>
    <Compound algo="FindByMolecularFeature">
      <Location m="316.2028" rt="14.333" y="286051" v="2838177" />
      <Spectrum type="MFE" cpdAlgo="FindByMolecularFeature">
        <MSDetails p="+" />
        <Device type="TimeOfFlight" />
        <MSPeaks>
          <p rt="14.333" x="317.2100" y="286051.47" v="2321907" z="1" s="M+H" />
          <p rt="14.328" x="318.2140" y="54053.61" v="439325" z="1" s="M+H+1" />
          <p rt="14.343" x="319.2227" y="7423.74" v="64377" z="1" s="M+H+2" />
          <p rt="14.320" x="320.2279" y="1049.82" v="12568" z="1" s="M+H+3" />
        </MSPeaks>
      </Spectrum>
    </Compound>
    <Compound algo="FindByMolecularFeature">
      <Location m="314.1886" rt="14.341" y="3609472" v="34796692" />
      <Spectrum type="MFE" cpdAlgo="FindByMolecularFeature">
        <MSDetails p="+" />
        <Device type="TimeOfFlight" />
        <MSPeaks>
          <p rt="14.341" x="315.1959" y="3609472.00" v="28608908" z="1" sat="true" s="M+H" />
          <p rt="14.341" x="316.1995" y="774623.88" v="6187785" z="1" s="M+H+1" />
        </MSPeaks>
      </Spectrum>
    </Compound>
    <Compound algo="FindByMolecularFeature">
      <Location m="296.1777" rt="14.341" y="255514" v="3028679" />
      <Spectrum type="MFE" cpdAlgo="FindByMolecularFeature">
        <MSDetails p="+" />
        <Device type="TimeOfFlight" />
        <MSPeaks>
          <p rt="14.340" x="297.1850" y="255514.33" v="2490107" z="1" s="M+H" />
          <p rt="14.343" x="298.1883" y="52769.53" v="538572" z="1" s="M+H+1" />
        </MSPeaks>
      </Spectrum>
    </Compound>
    <Compound algo="FindByMolecularFeature">
      <Location m="268.1829" rt="14.342" y="295258" v="2958301" />
      <Spectrum type="MFE" cpdAlgo="FindByMolecularFeature">
        <MSDetails p="+" />
        <Device type="TimeOfFlight" />
        <MSPeaks>
          <p rt="14.341" x="269.1902" y="295257.56" v="2466841" z="1" s="M+H" />
          <p rt="14.343" x="270.1933" y="58313.18" v="491460" z="1" s="M+H+1" />
        </MSPeaks>
      </Spectrum>
    </Compound>
    <Compound algo="FindByMolecularFeature">
      <Location m="391.2364" rt="14.343" y="4059463" v="42736248" />
      <Spectrum type="MFE" cpdAlgo="FindByMolecularFeature">
        <MSDetails p="+" />
        <Device type="TimeOfFlight" />
        <MSPeaks>
          <p rt="14.343" x="392.2437" y="4059463.00" v="33517270" z="1" sat="true" s="M+H" />
          <p rt="14.342" x="393.2474" y="958362.31" v="7918535" z="1" s="M+H+1" />
          <p rt="14.341" x="394.2495" y="138945.50" v="1151741" z="1" s="M+H+2" />
          <p rt="14.341" x="395.2521" y="16085.38" v="132512" z="1" s="M+H+3" />
          <p rt="14.341" x="396.2561" y="1877.26" v="16192" z="1" s="M+H+4" />
        </MSPeaks>
      </Spectrum>
    </Compound>
    <Compound algo="FindByMolecularFeature">
      <Location m="412.1653" rt="14.343" y="83017" v="926656" />
      <Spectrum type="MFE" cpdAlgo="FindByMolecularFeature">
        <MSDetails p="+" />
        <Device type="TimeOfFlight" />
        <MSPeaks>
          <p rt="14.343" x="413.1726" y="83016.75" v="679992" z="1" s="M+H" />
          <p rt="14.341" x="414.1757" y="20329.87" v="165370" z="1" s="M+H+1" />
          <p rt="14.349" x="415.1748" y="8231.67" v="65142" z="1" s="M+H+2" />
          <p rt="14.349" x="416.1759" y="2066.10" v="16152" z="1" s="M+H+3" />
        </MSPeaks>
      </Spectrum>
    </Compound>
    <Compound algo="FindByMolecularFeature">
      <Location m="396.1916" rt="14.348" y="345457" v="3720372" />
      <Spectrum type="MFE" cpdAlgo="FindByMolecularFeature">
        <MSDetails p="+" />
        <Device type="TimeOfFlight" />
        <MSPeaks>
          <p rt="14.348" x="397.1989" y="345456.84" v="2909309" z="1" s="M+H" />
          <p rt="14.348" x="398.2019" y="81472.84" v="687467" z="1" s="M+H+1" />
          <p rt="14.350" x="399.2049" y="12858.81" v="108168" z="1" s="M+H+2" />
          <p rt="14.353" x="400.2075" y="1821.75" v="15427" z="1" s="M+H+3" />
        </MSPeaks>
      </Spectrum>
    </Compound>
    <Compound algo="FindByMolecularFeature">
      <Location m="270.2350" rt="14.382" y="510824" v="5082038" />
      <Spectrum type="MFE" cpdAlgo="FindByMolecularFeature">
        <MSDetails p="+" />
        <Device type="TimeOfFlight" />
        <MSPeaks>
          <p rt="14.382" x="271.2423" y="510824.09" v="4145020" z="1" s="M+H" />
          <p rt="14.381" x="272.2453" y="103739.37" v="838334" z="1" s="M+H+1" />
          <p rt="14.382" x="273.2485" y="11458.28" v="92874" z="1" s="M+H+2" />
          <p rt="14.381" x="274.2523" y="747.54" v="5810" z="1" s="M+H+3" />
        </MSPeaks>
      </Spectrum>
    </Compound>
    <Compound algo="FindByMolecularFeature">
      <Location m="218.0941" rt="14.480" y="1642674" v="15076319" />
      <Spectrum type="MFE" cpdAlgo="FindByMolecularFeature">
        <MSDetails p="+" />
        <Device type="TimeOfFlight" />
        <MSPeaks>
          <p rt="14.480" x="219.1014" y="1642673.75" v="13015022" z="1" s="M+H" />
          <p rt="14.479" x="220.1044" y="235470.13" v="1866115" z="1" s="M+H+1" />
          <p rt="14.482" x="221.1073" y="24502.85" v="195182" z="1" s="M+H+2" />
        </MSPeaks>
      </Spectrum>
    </Compound>
    <Compound algo="FindByMolecularFeature">
      <Location m="218.1666" rt="14.497" y="266653" v="2477912" />
      <Spectrum type="MFE" cpdAlgo="FindByMolecularFeature">
        <MSDetails p="+" />
        <Device type="TimeOfFlight" />
        <MSPeaks>
          <p rt="14.497" x="219.1739" y="266653.41" v="2158244" z="1" s="M+H" />
          <p rt="14.498" x="220.1770" y="36618.39" v="291954" z="1" s="M+H+1" />
          <p rt="14.504" x="221.1835" y="3520.73" v="27714" z="1" s="M+H+2" />
        </MSPeaks>
      </Spectrum>
    </Compound>
    <Compound algo="FindByMolecularFeature">
      <Location m="332.1980" rt="14.503" y="63922" v="623868" />
      <Spectrum type="MFE" cpdAlgo="FindByMolecularFeature">
        <MSDetails p="+" />
        <Device type="TimeOfFlight" />
        <MSPeaks>
          <p rt="14.503" x="333.2052" y="63922.46" v="514924" z="1" s="M+H" />
          <p rt="14.503" x="334.2087" y="13679.13" v="108944" z="1" s="M+H+1" />
        </MSPeaks>
      </Spectrum>
    </Compound>
    <Compound algo="FindByMolecularFeature">
      <Location m="477.2903" rt="14.579" y="80644" v="1024401" />
      <Spectrum type="MFE" cpdAlgo="FindByMolecularFeature">
        <MSDetails p="+" />
        <Device type="TimeOfFlight" />
        <MSPeaks>
          <p rt="14.578" x="478.2976" y="80643.87" v="750136" z="1" s="M+H" />
          <p rt="14.584" x="479.3004" y="23029.13" v="231801" z="1" s="M+H+1" />
          <p rt="14.582" x="480.3051" y="4152.40" v="42464" z="1" s="M+H+2" />
        </MSPeaks>
      </Spectrum>
    </Compound>
    <Compound algo="FindByMolecularFeature">
      <Location m="492.2738" rt="14.705" y="69656" v="818827" />
      <Spectrum type="MFE" cpdAlgo="FindByMolecularFeature">
        <MSDetails p="+" />
        <Device type="TimeOfFlight" />
        <MSPeaks>
          <p rt="14.704" x="493.2811" y="69656.01" v="571235" z="1" s="M+H" />
          <p rt="14.706" x="494.2845" y="22918.85" v="180041" z="1" s="M+H+1" />
          <p rt="14.710" x="495.2872" y="5352.64" v="44147" z="1" s="M+H+2" />
          <p rt="14.700" x="496.2843" y="367.92" v="2883" z="1" s="M+H+3" />
          <p rt="14.689" x="985.5488" y="1460.97" v="6605" z="1" s="2M+H" />
          <p rt="14.695" x="986.5489" y="979.61" v="3657" z="1" s="2M+H+1" />
        </MSPeaks>
      </Spectrum>
    </Compound>
    <Compound algo="FindByMolecularFeature">
      <Location m="345.2515" rt="14.713" y="59914" v="836927" />
      <Spectrum type="MFE" cpdAlgo="FindByMolecularFeature">
        <MSDetails p="+" />
        <Device type="TimeOfFlight" />
        <MSPeaks>
          <p rt="14.715" x="346.2588" y="59914.46" v="660439" z="1" s="M+H" />
          <p rt="14.705" x="347.2618" y="12421.21" v="155071" z="1" s="M+H+1" />
          <p rt="14.706" x="348.2645" y="2120.26" v="21417" z="1" s="M+H+2" />
        </MSPeaks>
      </Spectrum>
    </Compound>
    <Compound algo="FindByMolecularFeature">
      <Location m="310.2143" rt="14.782" y="62870" v="990347" />
      <Spectrum type="MFE" cpdAlgo="FindByMolecularFeature">
        <MSDetails p="+" />
        <Device type="TimeOfFlight" />
        <MSPeaks>
          <p rt="14.781" x="311.2216" y="62870.45" v="753170" z="1" s="M+H" />
          <p rt="14.783" x="312.2259" y="12815.55" v="224958" z="1" s="M+H+1" />
          <p rt="14.801" x="313.2342" y="1591.62" v="12218" z="1" s="M+H+2" />
        </MSPeaks>
      </Spectrum>
    </Compound>
    <Compound algo="FindByMolecularFeature">
      <Location m="280.2400" rt="14.799" y="62727" v="535820" />
      <Spectrum type="MFE" cpdAlgo="FindByMolecularFeature">
        <MSDetails p="+" />
        <Device type="TimeOfFlight" />
        <MSPeaks>
          <p rt="14.799" x="281.2473" y="62727.09" v="449688" z="1" s="M+H" />
          <p rt="14.797" x="282.2508" y="12072.96" v="86132" z="1" s="M+H+1" />
        </MSPeaks>
      </Spectrum>
    </Compound>
    <Compound algo="FindByMolecularFeature">
      <Location m="316.2038" rt="14.810" y="59473" v="620796" />
      <Spectrum type="MFE" cpdAlgo="FindByMolecularFeature">
        <MSDetails p="+" />
        <Device type="TimeOfFlight" />
        <MSPeaks>
          <p rt="14.810" x="317.2111" y="59472.71" v="514664" z="1" s="M+H" />
          <p rt="14.809" x="318.2145" y="12733.38" v="106132" z="1" s="M+H+1" />
        </MSPeaks>
      </Spectrum>
    </Compound>
    <Compound algo="FindByMolecularFeature">
      <Location m="292.2037" rt="14.824" y="137252" v="2026279" />
      <Spectrum type="MFE" cpdAlgo="FindByMolecularFeature">
        <MSDetails p="+" />
        <Device type="TimeOfFlight" />
        <MSPeaks>
          <p rt="14.824" x="293.2110" y="137252.47" v="1667799" z="1" s="M+H" />
          <p rt="14.827" x="294.2148" y="28402.35" v="358481" z="1" s="M+H+1" />
        </MSPeaks>
      </Spectrum>
    </Compound>
    <Compound algo="FindByMolecularFeature">
      <Location m="477.2859" rt="14.863" y="64371" v="575692" />
      <Spectrum type="MFE" cpdAlgo="FindByMolecularFeature">
        <MSDetails p="+" />
        <Device type="TimeOfFlight" />
        <MSPeaks>
          <p rt="14.864" x="478.2931" y="64371.45" v="447478" z="1" s="M+H" />
          <p rt="14.861" x="479.2969" y="18117.21" v="111091" z="1" s="M+H+1" />
          <p rt="14.855" x="480.3032" y="2717.49" v="17123" z="1" s="M+H+2" />
        </MSPeaks>
      </Spectrum>
    </Compound>
    <Compound algo="FindByMolecularFeature">
      <Location m="503.2053" rt="14.877" y="86617" v="1798124" />
      <Spectrum type="MFE" cpdAlgo="FindByMolecularFeature">
        <MSDetails p="+" />
        <Device type="TimeOfFlight" />
        <MSPeaks>
          <p rt="14.873" x="504.2126" y="86616.73" v="766704" z="1" s="M+H" />
          <p rt="14.880" x="505.2158" y="19782.79" v="206236" z="1" s="M+H+1" />
          <p rt="14.880" x="506.2101" y="56767.20" v="575981" z="1" s="M+H+2" />
          <p rt="14.879" x="507.2133" y="13844.54" v="143124" z="1" s="M+H+3" />
          <p rt="14.880" x="508.2087" y="10244.17" v="106079" z="1" s="M+H+4" />
        </MSPeaks>
      </Spectrum>
    </Compound>
    <Compound algo="FindByMolecularFeature">
      <Location m="352.2618" rt="14.968" y="395325" v="3313483" />
      <Spectrum type="MFE" cpdAlgo="FindByMolecularFeature">
        <MSDetails p="+" />
        <Device type="TimeOfFlight" />
        <MSPeaks>
          <p rt="14.968" x="353.2691" y="395325.00" v="2659716" z="1" s="M+H" />
          <p rt="14.967" x="354.2721" y="84906.75" v="570210" z="1" s="M+H+1" />
          <p rt="14.968" x="355.2749" y="12589.70" v="83556" z="1" s="M+H+2" />
        </MSPeaks>
      </Spectrum>
    </Compound>
    <Compound algo="FindByMolecularFeature">
      <Location m="392.2539" rt="14.969" y="104828" v="910558" />
      <Spectrum type="MFE" cpdAlgo="FindByMolecularFeature">
        <MSDetails p="+" />
        <Device type="TimeOfFlight" />
        <MSPeaks>
          <p rt="14.969" x="393.2612" y="104828.37" v="724751" z="1" s="M+H" />
          <p rt="14.970" x="394.2646" y="22755.14" v="159968" z="1" s="M+H+1" />
          <p rt="14.973" x="395.2687" y="3935.86" v="25838" z="1" s="M+H+2" />
        </MSPeaks>
      </Spectrum>
    </Compound>
    <Compound algo="FindByMolecularFeature">
      <Location m="260.2139" rt="14.973" y="60296" v="518756" />
      <Spectrum type="MFE" cpdAlgo="FindByMolecularFeature">
        <MSDetails p="+" />
        <Device type="TimeOfFlight" />
        <MSPeaks>
          <p rt="14.973" x="261.2211" y="60296.38" v="436062" z="1" s="M+H" />
          <p rt="14.971" x="262.2246" y="11931.85" v="82694" z="1" s="M+H+1" />
        </MSPeaks>
      </Spectrum>
    </Compound>
    <Compound algo="FindByMolecularFeature">
      <Location m="447.2623" rt="14.993" y="116673" v="1260151" />
      <Spectrum type="MFE" cpdAlgo="FindByMolecularFeature">
        <MSDetails p="+" />
        <Device type="TimeOfFlight" />
        <MSPeaks>
          <p rt="14.993" x="448.2696" y="116672.90" v="992631" z="1" s="M+H" />
          <p rt="14.993" x="449.2729" y="31003.10" v="267520" z="1" s="M+H+1" />
        </MSPeaks>
      </Spectrum>
    </Compound>
    <Compound algo="FindByMolecularFeature">
      <Location m="300.2079" rt="15.002" y="81503" v="734860" />
      <Spectrum type="MFE" cpdAlgo="FindByMolecularFeature">
        <MSDetails p="+" />
        <Device type="TimeOfFlight" />
        <MSPeaks>
          <p rt="15.006" x="301.2152" y="81503.34" v="623428" z="1" s="M+H" />
          <p rt="14.984" x="302.2198" y="15345.52" v="111432" z="1" s="M+H+1" />
        </MSPeaks>
      </Spectrum>
    </Compound>
    <Compound algo="FindByMolecularFeature">
      <Location m="830.4942" rt="15.025" y="69588" v="775266" />
      <Spectrum type="MFE" cpdAlgo="FindByMolecularFeature">
        <MSDetails p="+" />
        <Device type="TimeOfFlight" />
        <MSPeaks>
          <p rt="15.024" x="831.5015" y="69588.26" v="443218" z="1" s="M+H" />
          <p rt="15.026" x="832.5048" y="37002.33" v="237752" z="1" s="M+H+1" />
          <p rt="15.026" x="833.5079" y="11455.48" v="73542" z="1" s="M+H+2" />
          <p rt="15.024" x="834.5129" y="3137.91" v="20755" z="1" s="M+H+3" />
        </MSPeaks>
      </Spectrum>
    </Compound>
    <Compound algo="FindByMolecularFeature">
      <Location m="426.2383" rt="15.027" y="91307" v="966977" />
      <Spectrum type="MFE" cpdAlgo="FindByMolecularFeature">
        <MSDetails p="+" />
        <Device type="TimeOfFlight" />
        <MSPeaks>
          <p rt="15.027" x="427.2456" y="91307.35" v="725931" z="1" s="M+H" />
          <p rt="15.027" x="428.2490" y="24491.62" v="196820" z="1" s="M+H+1" />
          <p rt="15.031" x="429.2532" y="4790.42" v="44225" z="1" s="M+H+2" />
        </MSPeaks>
      </Spectrum>
    </Compound>
    <Compound algo="FindByMolecularFeature">
      <Location m="298.1938" rt="15.028" y="883100" v="8640582" />
      <Spectrum type="MFE" cpdAlgo="FindByMolecularFeature">
        <MSDetails p="+" />
        <Device type="TimeOfFlight" />
        <MSPeaks>
          <p rt="15.028" x="299.2011" y="883100.13" v="6971844" z="1" s="M+H" />
          <p rt="15.029" x="300.2040" y="192185.19" v="1575979" z="1" s="M+H+1" />
          <p rt="15.032" x="597.3936" y="3156.87" v="26654" z="1" s="2M+H" />
          <p rt="15.035" x="598.3976" y="1316.05" v="13081" z="1" s="2M+H+1" />
          <p rt="15.025" x="599.3987" y="1074.78" v="6645" z="1" s="2M+H+2" />
        </MSPeaks>
      </Spectrum>
    </Compound>
    <Compound algo="FindByMolecularFeature">
      <Location m="252.1877" rt="15.033" y="91321" v="924454" />
      <Spectrum type="MFE" cpdAlgo="FindByMolecularFeature">
        <MSDetails p="+" />
        <Device type="TimeOfFlight" />
        <MSPeaks>
          <p rt="15.033" x="253.1950" y="91320.52" v="753570" z="1" s="M+H" />
          <p rt="15.032" x="254.1989" y="21008.75" v="170884" z="1" s="M+H+1" />
        </MSPeaks>
      </Spectrum>
    </Compound>
    <Compound algo="FindByMolecularFeature">
      <Location m="290.2245" rt="15.044" y="105197" v="958447" />
      <Spectrum type="MFE" cpdAlgo="FindByMolecularFeature">
        <MSDetails p="+" />
        <Device type="TimeOfFlight" />
        <MSPeaks>
          <p rt="15.044" x="291.2318" y="105196.60" v="790901" z="1" s="M+H" />
          <p rt="15.042" x="292.2349" y="21810.25" v="167546" z="1" s="M+H+1" />
        </MSPeaks>
      </Spectrum>
    </Compound>
    <Compound algo="FindByMolecularFeature">
      <Location m="316.2037" rt="15.104" y="111838" v="1205101" />
      <Spectrum type="MFE" cpdAlgo="FindByMolecularFeature">
        <MSDetails p="+" />
        <Device type="TimeOfFlight" />
        <MSPeaks>
          <p rt="15.104" x="317.2110" y="111838.30" v="985408" z="1" s="M+H" />
          <p rt="15.104" x="318.2144" y="24286.07" v="219693" z="1" s="M+H+1" />
        </MSPeaks>
      </Spectrum>
    </Compound>
    <Compound algo="FindByMolecularFeature">
      <Location m="230.1305" rt="15.122" y="60632" v="555290" />
      <Spectrum type="MFE" cpdAlgo="FindByMolecularFeature">
        <MSDetails p="+" />
        <Device type="TimeOfFlight" />
        <MSPeaks>
          <p rt="15.121" x="231.1378" y="60631.84" v="481276" z="1" s="M+H" />
          <p rt="15.128" x="232.1413" y="9649.06" v="74014" z="1" s="M+H+1" />
        </MSPeaks>
      </Spectrum>
    </Compound>
    <Compound algo="FindByMolecularFeature">
      <Location m="392.2538" rt="15.124" y="71778" v="633441" />
      <Spectrum type="MFE" cpdAlgo="FindByMolecularFeature">
        <MSDetails p="+" />
        <Device type="TimeOfFlight" />
        <MSPeaks>
          <p rt="15.124" x="393.2611" y="71778.22" v="504490" z="1" s="M+H" />
          <p rt="15.123" x="394.2646" y="15252.62" v="101281" z="1" s="M+H+1" />
          <p rt="15.122" x="395.2692" y="3559.13" v="27671" z="1" s="M+H+2" />
        </MSPeaks>
      </Spectrum>
    </Compound>
    <Compound algo="FindByMolecularFeature">
      <Location m="276.2091" rt="15.163" y="233090" v="2841912" />
      <Spectrum type="MFE" cpdAlgo="FindByMolecularFeature">
        <MSDetails p="+" />
        <Device type="TimeOfFlight" />
        <MSPeaks>
          <p rt="15.163" x="277.2164" y="233090.36" v="2369442" z="1" s="M+H" />
          <p rt="15.159" x="278.2196" y="46643.36" v="472470" z="1" s="M+H+1" />
        </MSPeaks>
      </Spectrum>
    </Compound>
    <Compound algo="FindByMolecularFeature">
      <Location m="477.2862" rt="15.197" y="448147" v="3962295" />
      <Spectrum type="MFE" cpdAlgo="FindByMolecularFeature">
        <MSDetails p="+" />
        <Device type="TimeOfFlight" />
        <MSPeaks>
          <p rt="15.196" x="478.2935" y="448147.16" v="2994881" z="1" s="M+H" />
          <p rt="15.196" x="479.2963" y="114202.30" v="764169" z="1" s="M+H+1" />
          <p rt="15.197" x="480.3000" y="19688.04" v="130527" z="1" s="M+H+2" />
          <p rt="15.241" x="481.3018" y="4414.46" v="40661" z="1" s="M+H+3" />
          <p rt="15.343" x="482.3040" y="333.18" v="5807" z="1" s="M+H+4" />
          <p rt="15.194" x="955.5735" y="1981.51" v="8285" z="1" s="2M+H" />
          <p rt="15.195" x="956.5752" y="1451.47" v="4840" z="1" s="2M+H+1" />
        </MSPeaks>
      </Spectrum>
    </Compound>
    <Compound algo="FindByMolecularFeature">
      <Location m="254.2033" rt="15.210" y="108867" v="1272426" />
      <Spectrum type="MFE" cpdAlgo="FindByMolecularFeature">
        <MSDetails p="+" />
        <Device type="TimeOfFlight" />
        <MSPeaks>
          <p rt="15.209" x="255.2106" y="108866.94" v="1022384" z="1" s="M+H" />
          <p rt="15.212" x="256.2143" y="23542.64" v="225515" z="1" s="M+H+1" />
          <p rt="15.192" x="257.2196" y="2562.53" v="24528" z="1" s="M+H+2" />
        </MSPeaks>
      </Spectrum>
    </Compound>
    <Compound algo="FindByMolecularFeature">
      <Location m="401.3506" rt="15.210" y="66234" v="547715" />
      <Spectrum type="MFE" cpdAlgo="FindByMolecularFeature">
        <MSDetails p="+" />
        <Device type="TimeOfFlight" />
        <MSPeaks>
          <p rt="15.210" x="402.3579" y="66234.38" v="420898" z="1" s="M+H" />
          <p rt="15.209" x="403.3610" y="16517.22" v="108216" z="1" s="M+H+1" />
          <p rt="15.212" x="404.3637" y="2772.82" v="18600" z="1" s="M+H+2" />
        </MSPeaks>
      </Spectrum>
    </Compound>
    <Compound algo="FindByMolecularFeature">
      <Location m="300.2095" rt="15.211" y="798828" v="9214525" />
      <Spectrum type="MFE" cpdAlgo="FindByMolecularFeature">
        <MSDetails p="+" />
        <Device type="TimeOfFlight" />
        <MSPeaks>
          <p rt="15.211" x="301.2168" y="798827.50" v="7368796" z="1" s="M+H" />
          <p rt="15.210" x="302.2195" y="168537.06" v="1492635" z="1" s="M+H+1" />
          <p rt="15.197" x="303.2283" y="28329.85" v="297715" z="1" s="M+H+2" />
          <p rt="15.179" x="304.2338" y="5096.14" v="55379" z="1" s="M+H+3" />
        </MSPeaks>
      </Spectrum>
    </Compound>
    <Compound algo="FindByMolecularFeature">
      <Location m="158.1094" rt="15.222" y="86178" v="828771" />
      <Spectrum type="MFE" cpdAlgo="FindByMolecularFeature">
        <MSDetails p="+" />
        <Device type="TimeOfFlight" />
        <MSPeaks>
          <p rt="15.222" x="159.1167" y="86177.55" v="734499" z="1" s="M+H" />
          <p rt="15.219" x="160.1200" y="11320.30" v="94271" z="1" s="M+H+1" />
        </MSPeaks>
      </Spectrum>
    </Compound>
    <Compound algo="FindByMolecularFeature">
      <Location m="232.1462" rt="15.225" y="55700" v="533621" />
      <Spectrum type="MFE" cpdAlgo="FindByMolecularFeature">
        <MSDetails p="+" />
        <Device type="TimeOfFlight" />
        <MSPeaks>
          <p rt="15.225" x="233.1535" y="55699.79" v="460927" z="1" s="M+H" />
          <p rt="15.221" x="234.1570" y="8895.13" v="72693" z="1" s="M+H+1" />
        </MSPeaks>
      </Spectrum>
    </Compound>
    <Compound algo="FindByMolecularFeature">
      <Location m="976.5468" rt="15.228" y="3392713" v="55038764" />
      <Spectrum type="MFE" cpdAlgo="FindByMolecularFeature">
        <MSDetails p="+" />
        <Device type="TimeOfFlight" />
        <MSPeaks>
          <p rt="15.230" x="489.2811" y="190329.14" v="1724232" z="2" s="M+2H" />
          <p rt="15.230" x="489.7825" y="109805.43" v="989115" z="2" s="M+2H+1" />
          <p rt="15.230" x="490.2831" y="43025.04" v="384448" z="2" s="M+2H+2" />
          <p rt="15.232" x="490.7836" y="12803.02" v="115207" z="2" s="M+2H+3" />
          <p rt="15.225" x="491.2850" y="3922.83" v="36258" z="2" s="M+2H+4" />
          <p rt="15.228" x="977.5540" y="3392712.50" v="27461468" z="1" sat="true" s="M+H" />
          <p rt="15.228" x="978.5571" y="2005674.25" v="16235668" z="1" s="M+H+1" />
          <p rt="15.228" x="979.5590" y="738602.69" v="5977543" z="1" s="M+H+2" />
          <p rt="15.228" x="980.5591" y="207398.50" v="1679070" z="1" s="M+H+3" />
          <p rt="15.227" x="981.5593" y="44309.90" v="358436" z="1" s="M+H+4" />
          <p rt="15.229" x="982.5604" y="9586.97" v="77318" z="1" s="M+H+5" />
        </MSPeaks>
      </Spectrum>
    </Compound>
    <Compound algo="FindByMolecularFeature">
      <Location m="1014.4985" rt="15.231" y="63135" v="1834204" />
      <Spectrum type="MFE" cpdAlgo="FindByMolecularFeature">
        <MSDetails p="+" />
        <Device type="TimeOfFlight" />
        <MSPeaks>
          <p rt="15.229" x="508.2544" y="40691.57" v="343877" z="2" s="M+2H" />
          <p rt="15.228" x="508.7559" y="24824.22" v="221337" z="2" s="M+2H+1" />
          <p rt="15.230" x="509.2571" y="10951.84" v="96579" z="2" s="M+2H+2" />
          <p rt="15.229" x="509.7564" y="3190.92" v="27527" z="2" s="M+2H+3" />
          <p rt="15.232" x="1015.5083" y="63134.77" v="571153" z="1" s="M+H" />
          <p rt="15.231" x="1016.5112" y="36487.05" v="330499" z="1" s="M+H+1" />
          <p rt="15.232" x="1017.5112" y="17887.63" v="161539" z="1" s="M+H+2" />
          <p rt="15.233" x="1018.5120" y="6907.08" v="61757" z="1" s="M+H+3" />
          <p rt="15.236" x="1019.5137" y="2280.92" v="19938" z="1" s="M+H+4" />
        </MSPeaks>
      </Spectrum>
    </Compound>
    <Compound algo="FindByMolecularFeature">
      <Location m="998.5289" rt="15.232" y="1001701" v="17430416" />
      <Spectrum type="MFE" cpdAlgo="FindByMolecularFeature">
        <MSDetails p="+" />
        <Device type="TimeOfFlight" />
        <MSPeaks>
          <p rt="15.216" x="500.2713" y="7475.40" v="68088" z="2" s="M+2H" />
          <p rt="15.232" x="500.7679" y="3567.69" v="31466" z="2" s="M+2H+1" />
          <p rt="15.226" x="501.2662" y="5624.38" v="52739" z="2" s="M+2H+2" />
          <p rt="15.228" x="501.7633" y="2661.18" v="23041" z="2" s="M+2H+3" />
          <p rt="15.232" x="999.5362" y="1001701.25" v="9189412" z="1" s="M+H" />
          <p rt="15.233" x="1000.5392" y="584706.25" v="5361496" z="1" s="M+H+1" />
          <p rt="15.232" x="1001.5397" y="218586.41" v="2006657" z="1" s="M+H+2" />
          <p rt="15.232" x="1002.5400" y="59149.93" v="543071" z="1" s="M+H+3" />
          <p rt="15.233" x="1003.5409" y="13875.11" v="127036" z="1" s="M+H+4" />
          <p rt="15.229" x="1004.5382" y="3097.28" v="27408" z="1" s="M+H+5" />
        </MSPeaks>
      </Spectrum>
    </Compound>
    <Compound algo="FindByMolecularFeature">
      <Location m="252.2453" rt="15.239" y="66904" v="567098" />
      <Spectrum type="MFE" cpdAlgo="FindByMolecularFeature">
        <MSDetails p="+" />
        <Device type="TimeOfFlight" />
        <MSPeaks>
          <p rt="15.239" x="253.2526" y="66904.34" v="474564" z="1" s="M+H" />
          <p rt="15.237" x="254.2560" y="13297.79" v="92534" z="1" s="M+H+1" />
        </MSPeaks>
      </Spectrum>
    </Compound>
    <Compound algo="FindByMolecularFeature">
      <Location m="298.2508" rt="15.239" y="87450" v="736310" />
      <Spectrum type="MFE" cpdAlgo="FindByMolecularFeature">
        <MSDetails p="+" />
        <Device type="TimeOfFlight" />
        <MSPeaks>
          <p rt="15.239" x="299.2580" y="87449.79" v="623773" z="1" s="M+H" />
          <p rt="15.237" x="300.2615" y="16360.27" v="112537" z="1" s="M+H+1" />
        </MSPeaks>
      </Spectrum>
    </Compound>
    <Compound algo="FindByMolecularFeature">
      <Location m="280.2404" rt="15.239" y="343898" v="3213382" />
      <Spectrum type="MFE" cpdAlgo="FindByMolecularFeature">
        <MSDetails p="+" />
        <Device type="TimeOfFlight" />
        <MSPeaks>
          <p rt="15.239" x="281.2477" y="343897.75" v="2607074" z="1" s="M+H" />
          <p rt="15.239" x="282.2509" y="66716.88" v="498589" z="1" s="M+H+1" />
          <p rt="15.235" x="283.2588" y="9192.18" v="100592" z="1" s="M+H+2" />
          <p rt="15.207" x="284.2638" y="897.66" v="7127" z="1" s="M+H+3" />
        </MSPeaks>
      </Spectrum>
    </Compound>
    <Compound algo="FindByMolecularFeature">
      <Location m="262.2294" rt="15.239" y="84667" v="761425" />
      <Spectrum type="MFE" cpdAlgo="FindByMolecularFeature">
        <MSDetails p="+" />
        <Device type="TimeOfFlight" />
        <MSPeaks>
          <p rt="15.239" x="263.2367" y="84666.52" v="607059" z="1" s="M+H" />
          <p rt="15.237" x="264.2398" y="17880.29" v="132649" z="1" s="M+H+1" />
          <p rt="15.250" x="265.2464" y="3368.70" v="21716" z="1" s="M+H+2" />
        </MSPeaks>
      </Spectrum>
    </Compound>
    <Compound algo="FindByMolecularFeature">
      <Location m="338.2433" rt="15.245" y="63385" v="638113" />
      <Spectrum type="MFE" cpdAlgo="FindByMolecularFeature">
        <MSDetails p="+" />
        <Device type="TimeOfFlight" />
        <MSPeaks>
          <p rt="15.244" x="339.2506" y="63385.49" v="508851" z="1" s="M+H" />
          <p rt="15.245" x="340.2542" y="12773.29" v="102429" z="1" s="M+H+1" />
          <p rt="15.292" x="341.2523" y="1947.55" v="26833" z="1" s="M+H+2" />
        </MSPeaks>
      </Spectrum>
    </Compound>
    <Compound algo="FindByMolecularFeature">
      <Location m="447.2621" rt="15.293" y="50110" v="562597" />
      <Spectrum type="MFE" cpdAlgo="FindByMolecularFeature">
        <MSDetails p="+" />
        <Device type="TimeOfFlight" />
        <MSPeaks>
          <p rt="15.292" x="448.2694" y="50109.53" v="451934" z="1" s="M+H" />
          <p rt="15.295" x="449.2728" y="14322.43" v="110664" z="1" s="M+H+1" />
        </MSPeaks>
      </Spectrum>
    </Compound>
    <Compound algo="FindByMolecularFeature">
      <Location m="519.3325" rt="15.308" y="61783" v="609172" />
      <Spectrum type="MFE" cpdAlgo="FindByMolecularFeature">
        <MSDetails p="+" />
        <Device type="TimeOfFlight" />
        <MSPeaks>
          <p rt="15.308" x="520.3398" y="61782.94" v="458983" z="1" s="M+H" />
          <p rt="15.308" x="521.3434" y="16978.05" v="124100" z="1" s="M+H+1" />
          <p rt="15.301" x="522.3507" y="3675.00" v="26089" z="1" s="M+H+2" />
        </MSPeaks>
      </Spectrum>
    </Compound>
    <Compound algo="FindByMolecularFeature">
      <Location m="199.1936" rt="15.319" y="69805" v="714693" />
      <Spectrum type="MFE" cpdAlgo="FindByMolecularFeature">
        <MSDetails p="+" />
        <Device type="TimeOfFlight" />
        <MSPeaks>
          <p rt="15.319" x="200.2009" y="69805.27" v="620918" z="1" s="M+H" />
          <p rt="15.319" x="201.2041" y="9248.02" v="89074" z="1" s="M+H+1" />
          <p rt="15.301" x="202.2077" y="988.11" v="4701" z="1" s="M+H+2" />
        </MSPeaks>
      </Spectrum>
    </Compound>
    <Compound algo="FindByMolecularFeature">
      <Location m="292.2040" rt="15.389" y="321977" v="3228935" />
      <Spectrum type="MFE" cpdAlgo="FindByMolecularFeature">
        <MSDetails p="+" />
        <Device type="TimeOfFlight" />
        <MSPeaks>
          <p rt="15.389" x="293.2113" y="321976.78" v="2703266" z="1" s="M+H" />
          <p rt="15.388" x="294.2146" y="63641.96" v="525668" z="1" s="M+H+1" />
        </MSPeaks>
      </Spectrum>
    </Compound>
    <Compound algo="FindByMolecularFeature">
      <Location m="276.2089" rt="15.424" y="70358" v="633685" />
      <Spectrum type="MFE" cpdAlgo="FindByMolecularFeature">
        <MSDetails p="+" />
        <Device type="TimeOfFlight" />
        <MSPeaks>
          <p rt="15.425" x="277.2162" y="70357.52" v="527556" z="1" s="M+H" />
          <p rt="15.421" x="278.2196" y="14640.54" v="106129" z="1" s="M+H+1" />
        </MSPeaks>
      </Spectrum>
    </Compound>
    <Compound algo="FindByMolecularFeature">
      <Location m="537.3889" rt="15.429" y="52611" v="534662" />
      <Spectrum type="MFE" cpdAlgo="FindByMolecularFeature">
        <MSDetails p="+" />
        <Device type="TimeOfFlight" />
        <MSPeaks>
          <p rt="15.428" x="538.3962" y="52610.58" v="376126" z="1" s="M+H" />
          <p rt="15.429" x="539.3992" y="17296.71" v="123065" z="1" s="M+H+1" />
          <p rt="15.432" x="540.4025" y="4343.34" v="30613" z="1" s="M+H+2" />
          <p rt="15.417" x="541.3965" y="703.79" v="4858" z="1" s="M+H+3" />
        </MSPeaks>
      </Spectrum>
    </Compound>
    <Compound algo="FindByMolecularFeature">
      <Location m="268.1678" rt="15.459" y="99982" v="813241" />
      <Spectrum type="MFE" cpdAlgo="FindByMolecularFeature">
        <MSDetails p="+" />
        <Device type="TimeOfFlight" />
        <MSPeaks>
          <p rt="15.459" x="269.1751" y="99981.59" v="690617" z="1" s="M+H" />
          <p rt="15.460" x="270.1787" y="13831.88" v="96732" z="1" s="M+H+1" />
          <p rt="15.435" x="271.1734" y="3254.36" v="25891" z="1" s="M+H+2" />
        </MSPeaks>
      </Spectrum>
    </Compound>
    <Compound algo="FindByMolecularFeature">
      <Location m="447.2621" rt="15.505" y="83439" v="892329" />
      <Spectrum type="MFE" cpdAlgo="FindByMolecularFeature">
        <MSDetails p="+" />
        <Device type="TimeOfFlight" />
        <MSPeaks>
          <p rt="15.507" x="448.2694" y="83438.97" v="631481" z="1" s="M+H" />
          <p rt="15.507" x="449.2728" y="22706.71" v="180205" z="1" s="M+H+1" />
          <p rt="15.457" x="450.2826" y="5785.35" v="80643" z="1" s="M+H+2" />
        </MSPeaks>
      </Spectrum>
    </Compound>
    <Compound algo="FindByMolecularFeature">
      <Location m="357.1944" rt="15.507" y="357740" v="3473640" />
      <Spectrum type="MFE" cpdAlgo="FindByMolecularFeature">
        <MSDetails p="+" />
        <Device type="TimeOfFlight" />
        <MSPeaks>
          <p rt="15.507" x="358.2016" y="357739.88" v="2770911" z="1" s="M+H" />
          <p rt="15.508" x="359.2047" y="79496.82" v="611090" z="1" s="M+H+1" />
          <p rt="15.507" x="360.2077" y="11871.75" v="91639" z="1" s="M+H+2" />
        </MSPeaks>
      </Spectrum>
    </Compound>
    <Compound algo="FindByMolecularFeature">
      <Location m="283.3240" rt="15.561" y="154269" v="2577615" />
      <Spectrum type="MFE" cpdAlgo="FindByMolecularFeature">
        <MSDetails p="+" />
        <Device type="TimeOfFlight" />
        <MSPeaks>
          <p rt="15.560" x="284.3312" y="154269.06" v="2106016" z="1" s="M+H" />
          <p rt="15.560" x="285.3343" y="31706.69" v="422883" z="1" s="M+H+1" />
          <p rt="15.577" x="286.3372" y="4055.03" v="48716" z="1" s="M+H+2" />
        </MSPeaks>
      </Spectrum>
    </Compound>
    <Compound algo="FindByMolecularFeature">
      <Location m="292.2039" rt="15.607" y="248629" v="2037411" />
      <Spectrum type="MFE" cpdAlgo="FindByMolecularFeature">
        <MSDetails p="+" />
        <Device type="TimeOfFlight" />
        <MSPeaks>
          <p rt="15.607" x="293.2112" y="248629.47" v="1698013" z="1" s="M+H" />
          <p rt="15.607" x="294.2144" y="49026.77" v="339398" z="1" s="M+H+1" />
        </MSPeaks>
      </Spectrum>
    </Compound>
    <Compound algo="FindByMolecularFeature">
      <Location m="314.1882" rt="15.637" y="213989" v="2393657" />
      <Spectrum type="MFE" cpdAlgo="FindByMolecularFeature">
        <MSDetails p="+" />
        <Device type="TimeOfFlight" />
        <MSPeaks>
          <p rt="15.637" x="315.1955" y="213989.11" v="1942001" z="1" s="M+H" />
          <p rt="15.637" x="316.1989" y="50182.55" v="451656" z="1" s="M+H+1" />
        </MSPeaks>
      </Spectrum>
    </Compound>
    <Compound algo="FindByMolecularFeature">
      <Location m="298.1931" rt="15.659" y="75358" v="756069" />
      <Spectrum type="MFE" cpdAlgo="FindByMolecularFeature">
        <MSDetails p="+" />
        <Device type="TimeOfFlight" />
        <MSPeaks>
          <p rt="15.659" x="299.2004" y="75358.40" v="587302" z="1" s="M+H" />
          <p rt="15.657" x="300.2037" y="17412.64" v="168767" z="1" s="M+H+1" />
        </MSPeaks>
      </Spectrum>
    </Compound>
    <Compound algo="FindByMolecularFeature">
      <Location m="405.2516" rt="15.728" y="52030" v="544984" />
      <Spectrum type="MFE" cpdAlgo="FindByMolecularFeature">
        <MSDetails p="+" />
        <Device type="TimeOfFlight" />
        <MSPeaks>
          <p rt="15.727" x="406.2589" y="52029.97" v="405926" z="1" s="M+H" />
          <p rt="15.729" x="407.2626" y="14924.45" v="113514" z="1" s="M+H+1" />
          <p rt="15.734" x="408.2662" y="2739.72" v="25544" z="1" s="M+H+2" />
        </MSPeaks>
      </Spectrum>
    </Compound>
    <Compound algo="FindByMolecularFeature">
      <Location m="350.2458" rt="15.874" y="93532" v="858467" />
      <Spectrum type="MFE" cpdAlgo="FindByMolecularFeature">
        <MSDetails p="+" />
        <Device type="TimeOfFlight" />
        <MSPeaks>
          <p rt="15.873" x="351.2531" y="93531.59" v="663934" z="1" s="M+H" />
          <p rt="15.877" x="352.2563" y="22598.99" v="162961" z="1" s="M+H+1" />
          <p rt="15.878" x="353.2607" y="4558.96" v="27371" z="1" s="M+H+2" />
          <p rt="15.895" x="354.2612" y="792.26" v="4201" z="1" s="M+H+3" />
        </MSPeaks>
      </Spectrum>
    </Compound>
    <Compound algo="FindByMolecularFeature">
      <Location m="192.1149" rt="15.923" y="83208" v="1042727" />
      <Spectrum type="MFE" cpdAlgo="FindByMolecularFeature">
        <MSDetails p="+" />
        <Device type="TimeOfFlight" />
        <MSPeaks>
          <p rt="15.917" x="193.1222" y="83208.20" v="613983" z="1" s="M+H" />
          <p rt="15.956" x="194.1200" y="26593.51" v="428744" z="1" s="M+H+1" />
        </MSPeaks>
      </Spectrum>
    </Compound>
    <Compound algo="FindByMolecularFeature">
      <Location m="252.1876" rt="15.924" y="60295" v="444298" />
      <Spectrum type="MFE" cpdAlgo="FindByMolecularFeature">
        <MSDetails p="+" />
        <Device type="TimeOfFlight" />
        <MSPeaks>
          <p rt="15.924" x="253.1948" y="60294.71" v="362587" z="1" s="M+H" />
          <p rt="15.921" x="254.1989" y="14860.58" v="81712" z="1" s="M+H+1" />
        </MSPeaks>
      </Spectrum>
    </Compound>
    <Compound algo="FindByMolecularFeature">
      <Location m="854.4940" rt="15.928" y="53685" v="548496" />
      <Spectrum type="MFE" cpdAlgo="FindByMolecularFeature">
        <MSDetails p="+" />
        <Device type="TimeOfFlight" />
        <MSPeaks>
          <p rt="15.930" x="855.5013" y="53684.81" v="321205" z="1" s="M+H" />
          <p rt="15.928" x="856.5044" y="28850.53" v="169796" z="1" s="M+H+1" />
          <p rt="15.922" x="857.5079" y="9522.03" v="44478" z="1" s="M+H+2" />
          <p rt="15.920" x="858.5118" y="2159.17" v="9946" z="1" s="M+H+3" />
          <p rt="15.919" x="859.5191" y="666.64" v="3071" z="1" s="M+H+4" />
        </MSPeaks>
      </Spectrum>
    </Compound>
    <Compound algo="FindByMolecularFeature">
      <Location m="218.1675" rt="15.931" y="735139" v="7432550" />
      <Spectrum type="MFE" cpdAlgo="FindByMolecularFeature">
        <MSDetails p="+" />
        <Device type="TimeOfFlight" />
        <MSPeaks>
          <p rt="15.931" x="219.1747" y="735139.00" v="6306172" z="1" s="M+H" />
          <p rt="15.932" x="220.1775" y="115447.34" v="1005967" z="1" s="M+H+1" />
          <p rt="15.930" x="221.1821" y="10859.38" v="105145" z="1" s="M+H+2" />
          <p rt="15.962" x="222.1877" y="1482.51" v="15267" z="1" s="M+H+3" />
        </MSPeaks>
      </Spectrum>
    </Compound>
    <Compound algo="FindByMolecularFeature">
      <Location m="438.2382" rt="15.935" y="74630" v="795947" />
      <Spectrum type="MFE" cpdAlgo="FindByMolecularFeature">
        <MSDetails p="+" />
        <Device type="TimeOfFlight" />
        <MSPeaks>
          <p rt="15.936" x="439.2455" y="74629.89" v="617909" z="1" s="M+H" />
          <p rt="15.934" x="440.2487" y="20039.63" v="164481" z="1" s="M+H+1" />
          <p rt="15.918" x="441.2545" y="2902.11" v="13557" z="1" s="M+H+2" />
        </MSPeaks>
      </Spectrum>
    </Compound>
    <Compound algo="FindByMolecularFeature">
      <Location m="528.2028" rt="16.022" y="114097" v="1157250" />
      <Spectrum type="MFE" cpdAlgo="FindByMolecularFeature">
        <MSDetails p="+" />
        <Device type="TimeOfFlight" />
        <MSPeaks>
          <p rt="16.022" x="529.2101" y="114097.13" v="811139" z="1" s="M+H" />
          <p rt="16.023" x="530.2130" y="38556.79" v="272676" z="1" s="M+H+1" />
          <p rt="16.024" x="531.2166" y="8114.32" v="61339" z="1" s="M+H+2" />
          <p rt="16.015" x="532.2186" y="1662.37" v="12096" z="1" s="M+H+3" />
        </MSPeaks>
      </Spectrum>
    </Compound>
    <Compound algo="FindByMolecularFeature">
      <Location m="255.1257" rt="16.023" y="58017" v="458944" />
      <Spectrum type="MFE" cpdAlgo="FindByMolecularFeature">
        <MSDetails p="+" />
        <Device type="TimeOfFlight" />
        <MSPeaks>
          <p rt="16.023" x="256.1330" y="58016.90" v="389572" z="1" s="M+H" />
          <p rt="16.023" x="257.1391" y="10879.99" v="62072" z="1" s="M+H+1" />
          <p rt="16.021" x="258.1404" y="1665.48" v="7300" z="1" s="M+H+2" />
        </MSPeaks>
      </Spectrum>
    </Compound>
    <Compound algo="FindByMolecularFeature">
      <Location m="506.2213" rt="16.023" y="457348" v="4555347" />
      <Spectrum type="MFE" cpdAlgo="FindByMolecularFeature">
        <MSDetails p="+" />
        <Device type="TimeOfFlight" />
        <MSPeaks>
          <p rt="16.023" x="507.2286" y="457348.09" v="3209837" z="1" s="M+H" />
          <p rt="16.023" x="508.2314" y="158298.33" v="1112849" z="1" s="M+H+1" />
          <p rt="16.022" x="509.2342" y="29826.67" v="208482" z="1" s="M+H+2" />
          <p rt="16.011" x="510.2372" y="3102.82" v="24179" z="1" s="M+H+3" />
        </MSPeaks>
      </Spectrum>
    </Compound>
    <Compound algo="FindByMolecularFeature">
      <Location m="237.1152" rt="16.023" y="92339" v="815508" />
      <Spectrum type="MFE" cpdAlgo="FindByMolecularFeature">
        <MSDetails p="+" />
        <Device type="TimeOfFlight" />
        <MSPeaks>
          <p rt="16.024" x="238.1225" y="92339.36" v="675907" z="1" s="M+H" />
          <p rt="16.021" x="239.1263" y="17682.61" v="121692" z="1" s="M+H+1" />
          <p rt="16.026" x="240.1286" y="2502.13" v="17909" z="1" s="M+H+2" />
        </MSPeaks>
      </Spectrum>
    </Compound>
    <Compound algo="FindByMolecularFeature">
      <Location m="290.1881" rt="16.089" y="50498" v="471429" />
      <Spectrum type="MFE" cpdAlgo="FindByMolecularFeature">
        <MSDetails p="+" />
        <Device type="TimeOfFlight" />
        <MSPeaks>
          <p rt="16.089" x="291.1954" y="50498.26" v="392084" z="1" s="M+H" />
          <p rt="16.088" x="292.1988" y="9758.05" v="79345" z="1" s="M+H+1" />
        </MSPeaks>
      </Spectrum>
    </Compound>
    <Compound algo="FindByMolecularFeature">
      <Location m="308.1988" rt="16.090" y="51135" v="517047" />
      <Spectrum type="MFE" cpdAlgo="FindByMolecularFeature">
        <MSDetails p="+" />
        <Device type="TimeOfFlight" />
        <MSPeaks>
          <p rt="16.091" x="309.2061" y="51134.68" v="433431" z="1" s="M+H" />
          <p rt="16.085" x="310.2098" y="10223.87" v="83615" z="1" s="M+H+1" />
        </MSPeaks>
      </Spectrum>
    </Compound>
    <Compound algo="FindByMolecularFeature">
      <Location m="298.1937" rt="16.108" y="1223153" v="16282314" />
      <Spectrum type="MFE" cpdAlgo="FindByMolecularFeature">
        <MSDetails p="+" />
        <Device type="TimeOfFlight" />
        <MSPeaks>
          <p rt="16.106" x="299.2010" y="1223153.38" v="12906919" z="1" s="M+H" />
          <p rt="16.113" x="300.2041" y="266923.63" v="3102750" z="1" s="M+H+1" />
          <p rt="16.099" x="597.3936" y="7110.60" v="89390" z="1" s="2M+H" />
          <p rt="16.102" x="598.3971" y="3532.37" v="33129" z="1" s="2M+H+1" />
          <p rt="16.109" x="599.3961" y="1496.00" v="13804" z="1" s="2M+H+2" />
        </MSPeaks>
      </Spectrum>
    </Compound>
    <Compound algo="FindByMolecularFeature">
      <Location m="224.1561" rt="16.113" y="50232" v="734816" />
      <Spectrum type="MFE" cpdAlgo="FindByMolecularFeature">
        <MSDetails p="+" />
        <Device type="TimeOfFlight" />
        <MSPeaks>
          <p rt="16.115" x="225.1634" y="50231.55" v="589649" z="1" s="M+H" />
          <p rt="16.104" x="226.1675" y="10032.00" v="145167" z="1" s="M+H+1" />
        </MSPeaks>
      </Spectrum>
    </Compound>
    <Compound algo="FindByMolecularFeature">
      <Location m="280.1825" rt="16.114" y="53784" v="784562" />
      <Spectrum type="MFE" cpdAlgo="FindByMolecularFeature">
        <MSDetails p="+" />
        <Device type="TimeOfFlight" />
        <MSPeaks>
          <p rt="16.117" x="281.1898" y="53783.52" v="616271" z="1" s="M+H" />
          <p rt="16.106" x="282.1931" y="11417.86" v="137402" z="1" s="M+H+1" />
          <p rt="16.109" x="283.2007" y="2746.28" v="30889" z="1" s="M+H+2" />
        </MSPeaks>
      </Spectrum>
    </Compound>
    <Compound algo="FindByMolecularFeature">
      <Location m="449.2779" rt="16.116" y="111753" v="1285830" />
      <Spectrum type="MFE" cpdAlgo="FindByMolecularFeature">
        <MSDetails p="+" />
        <Device type="TimeOfFlight" />
        <MSPeaks>
          <p rt="16.116" x="450.2852" y="111752.95" v="956485" z="1" s="M+H" />
          <p rt="16.116" x="451.2888" y="32055.94" v="283733" z="1" s="M+H+1" />
          <p rt="16.106" x="452.2924" y="5765.81" v="45612" z="1" s="M+H+2" />
        </MSPeaks>
      </Spectrum>
    </Compound>
    <Compound algo="FindByMolecularFeature">
      <Location m="252.1877" rt="16.116" y="118284" v="1791446" />
      <Spectrum type="MFE" cpdAlgo="FindByMolecularFeature">
        <MSDetails p="+" />
        <Device type="TimeOfFlight" />
        <MSPeaks>
          <p rt="16.116" x="253.1950" y="118284.22" v="1449072" z="1" s="M+H" />
          <p rt="16.118" x="254.1990" y="27337.88" v="342374" z="1" s="M+H+1" />
        </MSPeaks>
      </Spectrum>
    </Compound>
    <Compound algo="FindByMolecularFeature">
      <Location m="254.2032" rt="16.118" y="51367" v="743315" />
      <Spectrum type="MFE" cpdAlgo="FindByMolecularFeature">
        <MSDetails p="+" />
        <Device type="TimeOfFlight" />
        <MSPeaks>
          <p rt="16.118" x="255.2105" y="51367.40" v="611975" z="1" s="M+H" />
          <p rt="16.115" x="256.2142" y="10289.83" v="122754" z="1" s="M+H+1" />
          <p rt="16.156" x="257.2183" y="1202.90" v="8586" z="1" s="M+H+2" />
        </MSPeaks>
      </Spectrum>
    </Compound>
    <Compound algo="FindByMolecularFeature">
      <Location m="440.2540" rt="16.119" y="119354" v="1906873" />
      <Spectrum type="MFE" cpdAlgo="FindByMolecularFeature">
        <MSDetails p="+" />
        <Device type="TimeOfFlight" />
        <MSPeaks>
          <p rt="16.119" x="441.2612" y="119353.54" v="1417663" z="1" s="M+H" />
          <p rt="16.118" x="442.2646" y="34630.75" v="408957" z="1" s="M+H+1" />
          <p rt="16.118" x="443.2683" y="5486.40" v="66720" z="1" s="M+H+2" />
          <p rt="16.109" x="444.2727" y="1166.31" v="13533" z="1" s="M+H+3" />
        </MSPeaks>
      </Spectrum>
    </Compound>
    <Compound algo="FindByMolecularFeature">
      <Location m="858.5258" rt="16.120" y="154592" v="2625647" />
      <Spectrum type="MFE" cpdAlgo="FindByMolecularFeature">
        <MSDetails p="+" />
        <Device type="TimeOfFlight" />
        <MSPeaks>
          <p rt="16.120" x="859.5331" y="154591.98" v="1521613" z="1" s="M+H" />
          <p rt="16.121" x="860.5362" y="79340.06" v="779631" z="1" s="M+H+1" />
          <p rt="16.118" x="861.5393" y="24762.30" v="245378" z="1" s="M+H+2" />
          <p rt="16.116" x="862.5423" y="5869.47" v="61348" z="1" s="M+H+3" />
          <p rt="16.081" x="863.5607" y="993.36" v="17677" z="1" s="M+H+4" />
        </MSPeaks>
      </Spectrum>
    </Compound>
    <Compound algo="FindByMolecularFeature">
      <Location m="225.2090" rt="16.253" y="97773" v="939403" />
      <Spectrum type="MFE" cpdAlgo="FindByMolecularFeature">
        <MSDetails p="+" />
        <Device type="TimeOfFlight" />
        <MSPeaks>
          <p rt="16.253" x="226.2163" y="97772.52" v="808081" z="1" s="M+H" />
          <p rt="16.257" x="227.2197" y="13370.37" v="122968" z="1" s="M+H+1" />
          <p rt="16.260" x="228.2222" y="2045.88" v="8354" z="1" s="M+H+2" />
        </MSPeaks>
      </Spectrum>
    </Compound>
    <Compound algo="FindByMolecularFeature">
      <Location m="325.3710" rt="16.372" y="176613" v="1477248" />
      <Spectrum type="MFE" cpdAlgo="FindByMolecularFeature">
        <MSDetails p="+" />
        <Device type="TimeOfFlight" />
        <MSPeaks>
          <p rt="16.372" x="326.3783" y="176612.86" v="1164538" z="1" s="M+H" />
          <p rt="16.372" x="327.3815" y="41697.34" v="279031" z="1" s="M+H+1" />
          <p rt="16.370" x="328.3847" y="5480.08" v="33679" z="1" s="M+H+2" />
        </MSPeaks>
      </Spectrum>
    </Compound>
    <Compound algo="FindByMolecularFeature">
      <Location m="630.4160" rt="16.481" y="64913" v="919670" />
      <Spectrum type="MFE" cpdAlgo="FindByMolecularFeature">
        <MSDetails p="+" />
        <Device type="TimeOfFlight" />
        <MSPeaks>
          <p rt="16.480" x="631.4232" y="64912.89" v="605062" z="1" s="M+H" />
          <p rt="16.481" x="632.4257" y="25588.34" v="243112" z="1" s="M+H+1" />
          <p rt="16.485" x="633.4253" y="7561.05" v="68045" z="1" s="M+H+2" />
          <p rt="16.507" x="634.4286" y="396.88" v="3451" z="1" s="M+H+3" />
        </MSPeaks>
      </Spectrum>
    </Compound>
    <Compound algo="FindByMolecularFeature">
      <Location m="318.2173" rt="16.482" y="194815" v="1867846" />
      <Spectrum type="MFE" cpdAlgo="FindByMolecularFeature">
        <MSDetails p="+" />
        <Device type="TimeOfFlight" />
        <MSPeaks>
          <p rt="16.482" x="319.2246" y="194815.02" v="1523190" z="1" s="M+H" />
          <p rt="16.483" x="320.2278" y="38930.16" v="306696" z="1" s="M+H+1" />
          <p rt="16.486" x="321.2364" y="4296.58" v="33587" z="1" s="M+H+2" />
          <p rt="16.471" x="322.2422" y="489.31" v="4374" z="1" s="M+H+3" />
        </MSPeaks>
      </Spectrum>
    </Compound>
    <Compound algo="FindByMolecularFeature">
      <Location m="646.3898" rt="16.482" y="86459" v="2049939" />
      <Spectrum type="MFE" cpdAlgo="FindByMolecularFeature">
        <MSDetails p="+" />
        <Device type="TimeOfFlight" />
        <MSPeaks>
          <p rt="16.484" x="647.3970" y="46181.22" v="424534" z="1" s="M+H" />
          <p rt="16.484" x="648.3998" y="18707.42" v="170677" z="1" s="M+H+1" />
          <p rt="16.481" x="649.3977" y="86459.09" v="789206" z="1" s="M+H+2" />
          <p rt="16.482" x="650.3999" y="35432.68" v="324443" z="1" s="M+H+3" />
          <p rt="16.481" x="651.3947" y="37400.33" v="341079" z="1" s="M+H+4" />
        </MSPeaks>
      </Spectrum>
    </Compound>
    <Compound algo="FindByMolecularFeature">
      <Location m="607.3633" rt="16.485" y="152270" v="1663245" />
      <Spectrum type="MFE" cpdAlgo="FindByMolecularFeature">
        <MSDetails p="+" />
        <Device type="TimeOfFlight" />
        <MSPeaks>
          <p rt="16.491" x="608.3706" y="13430.01" v="129124" z="1" s="M+H" />
          <p rt="16.496" x="609.3744" y="7549.28" v="75556" z="1" s="M+H+1" />
          <p rt="16.484" x="610.3683" y="152269.50" v="1458565" z="1" s="M+H+2" />
        </MSPeaks>
      </Spectrum>
    </Compound>
    <Compound algo="FindByMolecularFeature">
      <Location m="610.3653" rt="16.487" y="81915" v="1185042" />
      <Spectrum type="MFE" cpdAlgo="FindByMolecularFeature">
        <MSDetails p="+" />
        <Device type="TimeOfFlight" />
        <MSPeaks>
          <p rt="16.485" x="611.3726" y="81914.51" v="787743" z="1" s="M+H" />
          <p rt="16.488" x="612.3763" y="22566.54" v="216079" z="1" s="M+H+1" />
          <p rt="16.497" x="613.3768" y="13466.09" v="130239" z="1" s="M+H+2" />
          <p rt="16.492" x="614.3816" y="5169.77" v="50980" z="1" s="M+H+3" />
        </MSPeaks>
      </Spectrum>
    </Compound>
    <Compound algo="FindByMolecularFeature">
      <Location m="349.1467" rt="16.488" y="156494" v="2647182" />
      <Spectrum type="MFE" cpdAlgo="FindByMolecularFeature">
        <MSDetails p="+" />
        <Device type="TimeOfFlight" />
        <MSPeaks>
          <p rt="16.488" x="350.1539" y="156494.05" v="2125776" z="1" s="M+H" />
          <p rt="16.489" x="351.1571" y="33413.24" v="452269" z="1" s="M+H+1" />
          <p rt="16.497" x="352.1599" y="5291.49" v="69138" z="1" s="M+H+2" />
        </MSPeaks>
      </Spectrum>
    </Compound>
    <Compound algo="FindByMolecularFeature">
      <Location m="278.2251" rt="16.490" y="4865048" v="78358936" />
      <Spectrum type="MFE" cpdAlgo="FindByMolecularFeature">
        <MSDetails p="+" />
        <Device type="TimeOfFlight" />
        <MSPeaks>
          <p rt="16.490" x="279.2323" y="4865047.50" v="50800828" z="1" sat="true" s="M+H" />
          <p rt="16.489" x="280.2359" y="929011.00" v="9780010" z="1" s="M+H+1" />
          <p rt="16.488" x="281.2390" y="89015.43" v="968756" z="1" s="M+H+2" />
          <p rt="16.486" x="282.2422" y="7958.34" v="75337" z="1" s="M+H+3" />
          <p rt="16.494" x="557.4576" y="744190.69" v="5599115" z="1" s="2M+H" />
          <p rt="16.494" x="558.4604" y="297773.34" v="2238975" z="1" s="2M+H+1" />
          <p rt="16.492" x="559.4630" y="60091.14" v="452044" z="1" s="2M+H+2" />
          <p rt="16.497" x="560.4662" y="9451.36" v="69624" z="1" s="2M+H+3" />
          <p rt="16.497" x="561.4691" y="983.72" v="7247" z="1" s="2M+H+4" />
        </MSPeaks>
      </Spectrum>
    </Compound>
    <Compound algo="FindByMolecularFeature">
      <Location m="260.2139" rt="16.491" y="90614" v="1859066" />
      <Spectrum type="MFE" cpdAlgo="FindByMolecularFeature">
        <MSDetails p="+" />
        <Device type="TimeOfFlight" />
        <MSPeaks>
          <p rt="16.491" x="261.2212" y="90614.44" v="1106813" z="1" s="M+H" />
          <p rt="16.489" x="262.2246" y="17101.03" v="205729" z="1" s="M+H+1" />
          <p rt="16.495" x="521.4352" y="25019.99" v="184830" z="1" s="2M+H" />
          <p rt="16.492" x="522.4384" y="10033.82" v="74553" z="1" s="2M+H+1" />
          <p rt="16.498" x="523.4412" y="2191.03" v="13879" z="1" s="2M+H+2" />
        </MSPeaks>
      </Spectrum>
    </Compound>
    <Compound algo="FindByMolecularFeature">
      <Location m="332.1432" rt="16.493" y="197097" v="5359238" />
      <Spectrum type="MFE" cpdAlgo="FindByMolecularFeature">
        <MSDetails p="+" />
        <Device type="TimeOfFlight" />
        <MSPeaks>
          <p rt="16.491" x="333.1505" y="85733.78" v="1012848" z="1" s="M+H" />
          <p rt="16.491" x="334.1545" y="20799.17" v="245278" z="1" s="M+H+1" />
          <p rt="16.493" x="335.1520" y="197096.88" v="2331158" z="1" s="M+H+2" />
          <p rt="16.493" x="336.1548" y="41115.62" v="488068" z="1" s="M+H+3" />
          <p rt="16.493" x="337.1475" y="77652.74" v="918958" z="1" s="M+H+4" />
          <p rt="16.492" x="338.1501" y="18654.63" v="220779" z="1" s="M+H+5" />
          <p rt="16.492" x="339.1465" y="11926.89" v="142150" z="1" s="M+H+6" />
        </MSPeaks>
      </Spectrum>
    </Compound>
    <Compound algo="FindByMolecularFeature">
      <Location m="538.4387" rt="16.494" y="97349" v="1069468" />
      <Spectrum type="MFE" cpdAlgo="FindByMolecularFeature">
        <MSDetails p="+" />
        <Device type="TimeOfFlight" />
        <MSPeaks>
          <p rt="16.494" x="539.4460" y="97348.99" v="711871" z="1" s="M+H" />
          <p rt="16.494" x="540.4492" y="39390.28" v="289105" z="1" s="M+H+1" />
          <p rt="16.490" x="541.4523" y="8346.35" v="59773" z="1" s="M+H+2" />
          <p rt="16.489" x="542.4489" y="1234.45" v="8720" z="1" s="M+H+3" />
        </MSPeaks>
      </Spectrum>
    </Compound>
    <Compound algo="FindByMolecularFeature">
      <Location m="479.3015" rt="16.533" y="119269" v="1140475" />
      <Spectrum type="MFE" cpdAlgo="FindByMolecularFeature">
        <MSDetails p="+" />
        <Device type="TimeOfFlight" />
        <MSPeaks>
          <p rt="16.531" x="480.3088" y="119269.00" v="851870" z="1" s="M+H" />
          <p rt="16.536" x="481.3120" y="32638.25" v="232552" z="1" s="M+H+1" />
          <p rt="16.553" x="482.3145" y="6983.75" v="56053" z="1" s="M+H+2" />
        </MSPeaks>
      </Spectrum>
    </Compound>
    <Compound algo="FindByMolecularFeature">
      <Location m="417.2516" rt="16.556" y="63519" v="619263" />
      <Spectrum type="MFE" cpdAlgo="FindByMolecularFeature">
        <MSDetails p="+" />
        <Device type="TimeOfFlight" />
        <MSPeaks>
          <p rt="16.554" x="418.2589" y="63518.94" v="463297" z="1" s="M+H" />
          <p rt="16.558" x="419.2628" y="18253.86" v="128597" z="1" s="M+H+1" />
          <p rt="16.571" x="420.2679" y="4066.74" v="27368" z="1" s="M+H+2" />
        </MSPeaks>
      </Spectrum>
    </Compound>
    <Compound algo="FindByMolecularFeature">
      <Location m="392.2541" rt="16.580" y="64398" v="680373" />
      <Spectrum type="MFE" cpdAlgo="FindByMolecularFeature">
        <MSDetails p="+" />
        <Device type="TimeOfFlight" />
        <MSPeaks>
          <p rt="16.580" x="393.2613" y="64398.35" v="509388" z="1" s="M+H" />
          <p rt="16.583" x="394.2644" y="15499.47" v="120681" z="1" s="M+H+1" />
          <p rt="16.574" x="395.2722" y="3797.90" v="46213" z="1" s="M+H+2" />
          <p rt="16.592" x="396.2676" y="523.81" v="4091" z="1" s="M+H+3" />
        </MSPeaks>
      </Spectrum>
    </Compound>
    <Compound algo="FindByMolecularFeature">
      <Location m="352.2616" rt="16.592" y="259494" v="2358469" />
      <Spectrum type="MFE" cpdAlgo="FindByMolecularFeature">
        <MSDetails p="+" />
        <Device type="TimeOfFlight" />
        <MSPeaks>
          <p rt="16.592" x="353.2689" y="259494.13" v="1880822" z="1" s="M+H" />
          <p rt="16.592" x="354.2722" y="56548.08" v="408809" z="1" s="M+H+1" />
          <p rt="16.599" x="355.2760" y="8397.14" v="58119" z="1" s="M+H+2" />
          <p rt="16.602" x="356.2811" y="1127.15" v="10719" z="1" s="M+H+3" />
        </MSPeaks>
      </Spectrum>
    </Compound>
    <Compound algo="FindByMolecularFeature">
      <Location m="370.2721" rt="16.593" y="54756" v="493481" />
      <Spectrum type="MFE" cpdAlgo="FindByMolecularFeature">
        <MSDetails p="+" />
        <Device type="TimeOfFlight" />
        <MSPeaks>
          <p rt="16.592" x="371.2794" y="54755.65" v="387770" z="1" s="M+H" />
          <p rt="16.591" x="372.2827" y="12705.55" v="93904" z="1" s="M+H+1" />
          <p rt="16.616" x="373.2845" y="2917.07" v="11808" z="1" s="M+H+2" />
        </MSPeaks>
      </Spectrum>
    </Compound>
    <Compound algo="FindByMolecularFeature">
      <Location m="202.1719" rt="16.808" y="58513" v="914949" />
      <Spectrum type="MFE" cpdAlgo="FindByMolecularFeature">
        <MSDetails p="+" />
        <Device type="TimeOfFlight" />
        <MSPeaks>
          <p rt="16.808" x="203.1792" y="58512.50" v="768242" z="1" s="M+H" />
          <p rt="16.809" x="204.1826" y="11310.35" v="146707" z="1" s="M+H+1" />
        </MSPeaks>
      </Spectrum>
    </Compound>
    <Compound algo="FindByMolecularFeature">
      <Location m="387.2985" rt="16.818" y="107907" v="1094818" />
      <Spectrum type="MFE" cpdAlgo="FindByMolecularFeature">
        <MSDetails p="+" />
        <Device type="TimeOfFlight" />
        <MSPeaks>
          <p rt="16.818" x="388.3058" y="107907.05" v="832382" z="1" s="M+H" />
          <p rt="16.819" x="389.3090" y="27491.78" v="221766" z="1" s="M+H+1" />
          <p rt="16.819" x="390.3111" y="5029.10" v="38964" z="1" s="M+H+2" />
          <p rt="16.861" x="391.3221" y="170.54" v="1706" z="1" s="M+H+3" />
        </MSPeaks>
      </Spectrum>
    </Compound>
    <Compound algo="FindByMolecularFeature">
      <Location m="370.2724" rt="16.819" y="462760" v="4486073" />
      <Spectrum type="MFE" cpdAlgo="FindByMolecularFeature">
        <MSDetails p="+" />
        <Device type="TimeOfFlight" />
        <MSPeaks>
          <p rt="16.819" x="371.2797" y="462760.28" v="3537190" z="1" s="M+H" />
          <p rt="16.818" x="372.2827" y="105608.59" v="800446" z="1" s="M+H+1" />
          <p rt="16.818" x="373.2851" y="16358.38" v="127214" z="1" s="M+H+2" />
          <p rt="16.833" x="374.2881" y="2625.03" v="21223" z="1" s="M+H+3" />
        </MSPeaks>
      </Spectrum>
    </Compound>
    <Compound algo="FindByMolecularFeature">
      <Location m="352.2620" rt="16.820" y="777929" v="7678492" />
      <Spectrum type="MFE" cpdAlgo="FindByMolecularFeature">
        <MSDetails p="+" />
        <Device type="TimeOfFlight" />
        <MSPeaks>
          <p rt="16.820" x="353.2693" y="777928.63" v="6085797" z="1" s="M+H" />
          <p rt="16.820" x="354.2722" y="173752.11" v="1379350" z="1" s="M+H+1" />
          <p rt="16.822" x="355.2748" y="24800.89" v="191894" z="1" s="M+H+2" />
          <p rt="16.831" x="356.2782" y="2683.32" v="21451" z="1" s="M+H+3" />
        </MSPeaks>
      </Spectrum>
    </Compound>
    <Compound algo="FindByMolecularFeature">
      <Location m="392.2541" rt="16.824" y="253873" v="2560969" />
      <Spectrum type="MFE" cpdAlgo="FindByMolecularFeature">
        <MSDetails p="+" />
        <Device type="TimeOfFlight" />
        <MSPeaks>
          <p rt="16.824" x="393.2614" y="253872.63" v="2026060" z="1" s="M+H" />
          <p rt="16.823" x="394.2647" y="56346.91" v="450641" z="1" s="M+H+1" />
          <p rt="16.825" x="395.2686" y="10412.76" v="77971" z="1" s="M+H+2" />
          <p rt="16.819" x="396.2731" y="710.04" v="6296" z="1" s="M+H+3" />
        </MSPeaks>
      </Spectrum>
    </Compound>
    <Compound algo="FindByMolecularFeature">
      <Location m="254.2243" rt="16.831" y="72515" v="666259" />
      <Spectrum type="MFE" cpdAlgo="FindByMolecularFeature">
        <MSDetails p="+" />
        <Device type="TimeOfFlight" />
        <MSPeaks>
          <p rt="16.831" x="255.2316" y="72515.43" v="565081" z="1" s="M+H" />
          <p rt="16.834" x="256.2347" y="12125.29" v="88939" z="1" s="M+H+1" />
          <p rt="16.824" x="257.2358" y="1622.06" v="12240" z="1" s="M+H+2" />
        </MSPeaks>
      </Spectrum>
    </Compound>
    <Compound algo="FindByMolecularFeature">
      <Location m="236.2138" rt="16.832" y="56801" v="525736" />
      <Spectrum type="MFE" cpdAlgo="FindByMolecularFeature">
        <MSDetails p="+" />
        <Device type="TimeOfFlight" />
        <MSPeaks>
          <p rt="16.831" x="237.2211" y="56801.28" v="433045" z="1" s="M+H" />
          <p rt="16.833" x="238.2245" y="10448.45" v="80350" z="1" s="M+H+1" />
          <p rt="16.850" x="239.2302" y="1390.88" v="12341" z="1" s="M+H+2" />
        </MSPeaks>
      </Spectrum>
    </Compound>
    <Compound algo="FindByMolecularFeature">
      <Location m="194.1304" rt="16.854" y="62195" v="550933" />
      <Spectrum type="MFE" cpdAlgo="FindByMolecularFeature">
        <MSDetails p="+" />
        <Device type="TimeOfFlight" />
        <MSPeaks>
          <p rt="16.855" x="195.1377" y="62195.23" v="477628" z="1" s="M+H" />
          <p rt="16.855" x="196.1409" y="8497.35" v="59187" z="1" s="M+H+1" />
          <p rt="16.823" x="197.1340" y="2081.89" v="14118" z="1" s="M+H+2" />
        </MSPeaks>
      </Spectrum>
    </Compound>
    <Compound algo="FindByMolecularFeature">
      <Location m="519.3047" rt="16.870" y="56422" v="817609" />
      <Spectrum type="MFE" cpdAlgo="FindByMolecularFeature">
        <MSDetails p="+" />
        <Device type="TimeOfFlight" />
        <MSPeaks>
          <p rt="16.870" x="520.3120" y="56422.35" v="604919" z="1" s="M+H" />
          <p rt="16.869" x="521.3151" y="17021.68" v="183706" z="1" s="M+H+1" />
          <p rt="16.877" x="522.3172" y="3988.49" v="28984" z="1" s="M+H+2" />
        </MSPeaks>
      </Spectrum>
    </Compound>
    <Compound algo="FindByMolecularFeature">
      <Location m="294.2198" rt="16.877" y="367026" v="4010579" />
      <Spectrum type="MFE" cpdAlgo="FindByMolecularFeature">
        <MSDetails p="+" />
        <Device type="TimeOfFlight" />
        <MSPeaks>
          <p rt="16.876" x="295.2271" y="367026.06" v="3081231" z="1" s="M+H" />
          <p rt="16.876" x="296.2303" y="70659.47" v="596662" z="1" s="M+H+1" />
          <p rt="16.903" x="589.4451" y="9460.94" v="82269" z="1" s="2M+H" />
          <p rt="16.902" x="590.4481" y="3878.08" v="31447" z="1" s="2M+H+1" />
          <p rt="16.902" x="591.4598" y="4487.14" v="35789" z="1" s="2M+H+2" />
          <p rt="16.891" x="592.4641" y="1524.70" v="12161" z="1" s="2M+H+3" />
          <p rt="16.869" x="593.4708" y="516.89" v="4677" z="1" s="2M+H+4" />
        </MSPeaks>
      </Spectrum>
    </Compound>
    <Compound algo="FindByMolecularFeature">
      <Location m="278.2250" rt="16.883" y="564327" v="6900287" />
      <Spectrum type="MFE" cpdAlgo="FindByMolecularFeature">
        <MSDetails p="+" />
        <Device type="TimeOfFlight" />
        <MSPeaks>
          <p rt="16.883" x="279.2322" y="564327.25" v="5645365" z="1" s="M+H" />
          <p rt="16.883" x="280.2352" y="114970.29" v="1154118" z="1" s="M+H+1" />
          <p rt="16.870" x="557.4554" y="5590.44" v="35483" z="1" s="2M+H" />
          <p rt="16.864" x="558.4586" y="2438.70" v="14919" z="1" s="2M+H+1" />
        </MSPeaks>
      </Spectrum>
    </Compound>
    <Compound algo="FindByMolecularFeature">
      <Location m="335.2460" rt="16.883" y="57659" v="779221" />
      <Spectrum type="MFE" cpdAlgo="FindByMolecularFeature">
        <MSDetails p="+" />
        <Device type="TimeOfFlight" />
        <MSPeaks>
          <p rt="16.883" x="336.2533" y="57659.38" v="601014" z="1" s="M+H" />
          <p rt="16.884" x="337.2575" y="14249.91" v="152600" z="1" s="M+H+1" />
          <p rt="16.888" x="338.2632" y="2502.02" v="25608" z="1" s="M+H+2" />
        </MSPeaks>
      </Spectrum>
    </Compound>
    <Compound algo="FindByMolecularFeature">
      <Location m="276.2092" rt="16.884" y="345233" v="3301877" />
      <Spectrum type="MFE" cpdAlgo="FindByMolecularFeature">
        <MSDetails p="+" />
        <Device type="TimeOfFlight" />
        <MSPeaks>
          <p rt="16.883" x="277.2164" y="345233.25" v="2744374" z="1" s="M+H" />
          <p rt="16.884" x="278.2196" y="69910.58" v="557503" z="1" s="M+H+1" />
        </MSPeaks>
      </Spectrum>
    </Compound>
    <Compound algo="FindByMolecularFeature">
      <Location m="451.3148" rt="16.928" y="160366" v="1697464" />
      <Spectrum type="MFE" cpdAlgo="FindByMolecularFeature">
        <MSDetails p="+" />
        <Device type="TimeOfFlight" />
        <MSPeaks>
          <p rt="16.929" x="452.3220" y="160365.95" v="1296257" z="1" s="M+H" />
          <p rt="16.927" x="453.3261" y="38432.84" v="334140" z="1" s="M+H+1" />
          <p rt="16.926" x="454.3291" y="7941.65" v="67067" z="1" s="M+H+2" />
        </MSPeaks>
      </Spectrum>
    </Compound>
    <Compound algo="FindByMolecularFeature">
      <Location m="296.1775" rt="16.975" y="87574" v="794707" />
      <Spectrum type="MFE" cpdAlgo="FindByMolecularFeature">
        <MSDetails p="+" />
        <Device type="TimeOfFlight" />
        <MSPeaks>
          <p rt="16.975" x="297.1848" y="87573.64" v="661431" z="1" s="M+H" />
          <p rt="16.977" x="298.1881" y="17361.99" v="133275" z="1" s="M+H+1" />
        </MSPeaks>
      </Spectrum>
    </Compound>
    <Compound algo="FindByMolecularFeature">
      <Location m="314.1888" rt="16.976" y="999256" v="8926587" />
      <Spectrum type="MFE" cpdAlgo="FindByMolecularFeature">
        <MSDetails p="+" />
        <Device type="TimeOfFlight" />
        <MSPeaks>
          <p rt="16.976" x="315.1961" y="999256.38" v="7272230" z="1" s="M+H" />
          <p rt="16.976" x="316.1990" y="226717.06" v="1654358" z="1" s="M+H+1" />
        </MSPeaks>
      </Spectrum>
    </Compound>
    <Compound algo="FindByMolecularFeature">
      <Location m="268.1828" rt="16.976" y="107082" v="960678" />
      <Spectrum type="MFE" cpdAlgo="FindByMolecularFeature">
        <MSDetails p="+" />
        <Device type="TimeOfFlight" />
        <MSPeaks>
          <p rt="16.976" x="269.1901" y="107081.77" v="801391" z="1" s="M+H" />
          <p rt="16.977" x="270.1934" y="21303.90" v="159288" z="1" s="M+H+1" />
        </MSPeaks>
      </Spectrum>
    </Compound>
    <Compound algo="FindByMolecularFeature">
      <Location m="419.2679" rt="16.977" y="1633874" v="16284482" />
      <Spectrum type="MFE" cpdAlgo="FindByMolecularFeature">
        <MSDetails p="+" />
        <Device type="TimeOfFlight" />
        <MSPeaks>
          <p rt="16.977" x="420.2752" y="1633873.50" v="12308579" z="1" s="M+H" />
          <p rt="16.976" x="421.2784" y="442230.47" v="3338200" z="1" s="M+H+1" />
          <p rt="16.976" x="422.2809" y="68751.38" v="536065" z="1" s="M+H+2" />
          <p rt="16.986" x="423.2853" y="10167.61" v="86231" z="1" s="M+H+3" />
          <p rt="17.003" x="424.2892" y="1822.77" v="15409" z="1" s="M+H+4" />
        </MSPeaks>
      </Spectrum>
    </Compound>
    <Compound algo="FindByMolecularFeature">
      <Location m="424.2227" rt="16.988" y="128541" v="1325858" />
      <Spectrum type="MFE" cpdAlgo="FindByMolecularFeature">
        <MSDetails p="+" />
        <Device type="TimeOfFlight" />
        <MSPeaks>
          <p rt="16.988" x="425.2300" y="128541.03" v="1016287" z="1" s="M+H" />
          <p rt="16.987" x="426.2331" y="32752.18" v="256374" z="1" s="M+H+1" />
          <p rt="16.991" x="427.2372" y="5783.09" v="46185" z="1" s="M+H+2" />
          <p rt="16.961" x="428.2422" y="696.45" v="7013" z="1" s="M+H+3" />
        </MSPeaks>
      </Spectrum>
    </Compound>
    <Compound algo="FindByMolecularFeature">
      <Location m="294.2202" rt="17.047" y="945009" v="8110533" />
      <Spectrum type="MFE" cpdAlgo="FindByMolecularFeature">
        <MSDetails p="+" />
        <Device type="TimeOfFlight" />
        <MSPeaks>
          <p rt="17.047" x="295.2274" y="945009.38" v="6529939" z="1" s="M+H" />
          <p rt="17.046" x="296.2304" y="181848.70" v="1261797" z="1" s="M+H+1" />
          <p rt="17.074" x="297.2346" y="27170.96" v="296569" z="1" s="M+H+2" />
          <p rt="17.029" x="298.2383" y="2705.98" v="22228" z="1" s="M+H+3" />
        </MSPeaks>
      </Spectrum>
    </Compound>
    <Compound algo="FindByMolecularFeature">
      <Location m="276.2095" rt="17.056" y="1503543" v="15824199" />
      <Spectrum type="MFE" cpdAlgo="FindByMolecularFeature">
        <MSDetails p="+" />
        <Device type="TimeOfFlight" />
        <MSPeaks>
          <p rt="17.056" x="277.2168" y="1503542.50" v="13204465" z="1" s="M+H" />
          <p rt="17.057" x="278.2198" y="298298.50" v="2619734" z="1" s="M+H+1" />
        </MSPeaks>
      </Spectrum>
    </Compound>
    <Compound algo="FindByMolecularFeature">
      <Location m="316.2016" rt="17.059" y="355709" v="3931296" />
      <Spectrum type="MFE" cpdAlgo="FindByMolecularFeature">
        <MSDetails p="+" />
        <Device type="TimeOfFlight" />
        <MSPeaks>
          <p rt="17.059" x="317.2089" y="355708.81" v="3238077" z="1" s="M+H" />
          <p rt="17.059" x="318.2122" y="68124.03" v="611201" z="1" s="M+H+1" />
          <p rt="17.054" x="319.2194" y="7364.26" v="67792" z="1" s="M+H+2" />
          <p rt="17.021" x="320.2265" y="1259.71" v="14226" z="1" s="M+H+3" />
        </MSPeaks>
      </Spectrum>
    </Compound>
    <Compound algo="FindByMolecularFeature">
      <Location m="178.1356" rt="17.060" y="255167" v="2609354" />
      <Spectrum type="MFE" cpdAlgo="FindByMolecularFeature">
        <MSDetails p="+" />
        <Device type="TimeOfFlight" />
        <MSPeaks>
          <p rt="17.061" x="179.1429" y="255166.59" v="2271756" z="1" s="M+H" />
          <p rt="17.058" x="180.1464" y="38413.66" v="329250" z="1" s="M+H+1" />
          <p rt="17.048" x="181.1512" y="1830.16" v="8348" z="1" s="M+H+2" />
        </MSPeaks>
      </Spectrum>
    </Compound>
    <Compound algo="FindByMolecularFeature">
      <Location m="160.1249" rt="17.069" y="53094" v="630173" />
      <Spectrum type="MFE" cpdAlgo="FindByMolecularFeature">
        <MSDetails p="+" />
        <Device type="TimeOfFlight" />
        <MSPeaks>
          <p rt="17.070" x="161.1321" y="53093.82" v="540049" z="1" s="M+H" />
          <p rt="17.058" x="162.1353" y="6895.31" v="90124" z="1" s="M+H+1" />
        </MSPeaks>
      </Spectrum>
    </Compound>
    <Compound algo="FindByMolecularFeature">
      <Location m="262.2296" rt="17.190" y="237447" v="2502274" />
      <Spectrum type="MFE" cpdAlgo="FindByMolecularFeature">
        <MSDetails p="+" />
        <Device type="TimeOfFlight" />
        <MSPeaks>
          <p rt="17.191" x="263.2369" y="237447.03" v="2039557" z="1" s="M+H" />
          <p rt="17.188" x="264.2401" y="48722.77" v="411489" z="1" s="M+H+1" />
          <p rt="17.185" x="265.2464" y="6545.42" v="43121" z="1" s="M+H+2" />
          <p rt="17.208" x="266.2504" y="952.65" v="8107" z="1" s="M+H+3" />
        </MSPeaks>
      </Spectrum>
    </Compound>
    <Compound algo="FindByMolecularFeature">
      <Location m="244.2188" rt="17.191" y="74013" v="799566" />
      <Spectrum type="MFE" cpdAlgo="FindByMolecularFeature">
        <MSDetails p="+" />
        <Device type="TimeOfFlight" />
        <MSPeaks>
          <p rt="17.191" x="123.1165" y="6631.97" v="46211" z="2" s="M+2H" />
          <p rt="17.191" x="245.2261" y="74013.13" v="625470" z="1" s="M+H" />
          <p rt="17.192" x="246.2296" y="14070.86" v="109498" z="1" s="M+H+1" />
          <p rt="17.180" x="247.2308" y="2539.48" v="18387" z="1" s="M+H+2" />
        </MSPeaks>
      </Spectrum>
    </Compound>
    <Compound algo="FindByMolecularFeature">
      <Location m="280.2402" rt="17.191" y="206501" v="2195456" />
      <Spectrum type="MFE" cpdAlgo="FindByMolecularFeature">
        <MSDetails p="+" />
        <Device type="TimeOfFlight" />
        <MSPeaks>
          <p rt="17.191" x="281.2475" y="206501.47" v="1785262" z="1" s="M+H" />
          <p rt="17.190" x="282.2508" y="41611.05" v="349512" z="1" s="M+H+1" />
          <p rt="17.207" x="283.2605" y="5924.73" v="60682" z="1" s="M+H+2" />
        </MSPeaks>
      </Spectrum>
    </Compound>
    <Compound algo="FindByMolecularFeature">
      <Location m="340.2614" rt="17.263" y="52666" v="478107" />
      <Spectrum type="MFE" cpdAlgo="FindByMolecularFeature">
        <MSDetails p="+" />
        <Device type="TimeOfFlight" />
        <MSPeaks>
          <p rt="17.263" x="341.2687" y="52665.67" v="391557" z="1" s="M+H" />
          <p rt="17.259" x="342.2721" y="11141.98" v="86550" z="1" s="M+H+1" />
        </MSPeaks>
      </Spectrum>
    </Compound>
    <Compound algo="FindByMolecularFeature">
      <Location m="431.2671" rt="17.313" y="93847" v="876844" />
      <Spectrum type="MFE" cpdAlgo="FindByMolecularFeature">
        <MSDetails p="+" />
        <Device type="TimeOfFlight" />
        <MSPeaks>
          <p rt="17.313" x="432.2744" y="93846.67" v="693641" z="1" s="M+H" />
          <p rt="17.315" x="433.2780" y="24427.64" v="183203" z="1" s="M+H+1" />
        </MSPeaks>
      </Spectrum>
    </Compound>
    <Compound algo="FindByMolecularFeature">
      <Location m="393.1400" rt="17.361" y="58452" v="604773" />
      <Spectrum type="MFE" cpdAlgo="FindByMolecularFeature">
        <MSDetails p="+" />
        <Device type="TimeOfFlight" />
        <MSPeaks>
          <p rt="17.362" x="394.1472" y="58452.23" v="503125" z="1" s="M+H" />
          <p rt="17.356" x="395.1501" y="12208.72" v="101648" z="1" s="M+H+1" />
        </MSPeaks>
      </Spectrum>
    </Compound>
    <Compound algo="FindByMolecularFeature">
      <Location m="258.1981" rt="17.362" y="55939" v="526901" />
      <Spectrum type="MFE" cpdAlgo="FindByMolecularFeature">
        <MSDetails p="+" />
        <Device type="TimeOfFlight" />
        <MSPeaks>
          <p rt="17.362" x="259.2054" y="55938.80" v="446171" z="1" s="M+H" />
          <p rt="17.362" x="260.2088" y="10175.47" v="80730" z="1" s="M+H+1" />
        </MSPeaks>
      </Spectrum>
    </Compound>
    <Compound algo="FindByMolecularFeature">
      <Location m="276.2094" rt="17.362" y="1785309" v="16450341" />
      <Spectrum type="MFE" cpdAlgo="FindByMolecularFeature">
        <MSDetails p="+" />
        <Device type="TimeOfFlight" />
        <MSPeaks>
          <p rt="17.362" x="277.2167" y="1785308.50" v="13568380" z="1" s="M+H" />
          <p rt="17.362" x="278.2199" y="349792.13" v="2671503" z="1" s="M+H+1" />
          <p rt="17.370" x="279.2277" y="24425.12" v="178829" z="1" s="M+H+2" />
          <p rt="17.384" x="280.2333" y="3552.69" v="31629" z="1" s="M+H+3" />
        </MSPeaks>
      </Spectrum>
    </Compound>
    <Compound algo="FindByMolecularFeature">
      <Location m="248.2141" rt="17.363" y="162074" v="1493349" />
      <Spectrum type="MFE" cpdAlgo="FindByMolecularFeature">
        <MSDetails p="+" />
        <Device type="TimeOfFlight" />
        <MSPeaks>
          <p rt="17.362" x="249.2214" y="162073.84" v="1240104" z="1" s="M+H" />
          <p rt="17.364" x="250.2245" y="30191.43" v="231128" z="1" s="M+H+1" />
          <p rt="17.366" x="251.2297" y="2819.34" v="22117" z="1" s="M+H+2" />
        </MSPeaks>
      </Spectrum>
    </Compound>
    <Compound algo="FindByMolecularFeature">
      <Location m="294.2201" rt="17.363" y="1533864" v="14572541" />
      <Spectrum type="MFE" cpdAlgo="FindByMolecularFeature">
        <MSDetails p="+" />
        <Device type="TimeOfFlight" />
        <MSPeaks>
          <p rt="17.363" x="295.2273" y="1533864.38" v="11930734" z="1" s="M+H" />
          <p rt="17.362" x="296.2304" y="293386.94" v="2280329" z="1" s="M+H+1" />
          <p rt="17.361" x="297.2339" y="40252.16" v="318810" z="1" s="M+H+2" />
          <p rt="17.355" x="298.2381" y="4573.49" v="42669" z="1" s="M+H+3" />
        </MSPeaks>
      </Spectrum>
    </Compound>
    <Compound algo="FindByMolecularFeature">
      <Location m="316.2018" rt="17.364" y="412874" v="3829652" />
      <Spectrum type="MFE" cpdAlgo="FindByMolecularFeature">
        <MSDetails p="+" />
        <Device type="TimeOfFlight" />
        <MSPeaks>
          <p rt="17.364" x="317.2091" y="412873.94" v="3136191" z="1" s="M+H" />
          <p rt="17.365" x="318.2122" y="78743.58" v="598006" z="1" s="M+H+1" />
          <p rt="17.373" x="319.2193" y="9998.09" v="82649" z="1" s="M+H+2" />
          <p rt="17.391" x="320.2250" y="1690.59" v="12806" z="1" s="M+H+3" />
        </MSPeaks>
      </Spectrum>
    </Compound>
    <Compound algo="FindByMolecularFeature">
      <Location m="436.2225" rt="17.539" y="67376" v="547484" />
      <Spectrum type="MFE" cpdAlgo="FindByMolecularFeature">
        <MSDetails p="+" />
        <Device type="TimeOfFlight" />
        <MSPeaks>
          <p rt="17.540" x="437.2297" y="67376.47" v="397106" z="1" s="M+H" />
          <p rt="17.539" x="438.2332" y="18535.67" v="110687" z="1" s="M+H+1" />
          <p rt="17.534" x="439.2415" y="5255.09" v="33121" z="1" s="M+H+2" />
          <p rt="17.492" x="440.2482" y="710.94" v="6571" z="1" s="M+H+3" />
        </MSPeaks>
      </Spectrum>
    </Compound>
    <Compound algo="FindByMolecularFeature">
      <Location m="314.1884" rt="17.543" y="273214" v="2069130" />
      <Spectrum type="MFE" cpdAlgo="FindByMolecularFeature">
        <MSDetails p="+" />
        <Device type="TimeOfFlight" />
        <MSPeaks>
          <p rt="17.543" x="315.1956" y="273213.97" v="1677324" z="1" s="M+H" />
          <p rt="17.544" x="316.1989" y="63557.32" v="391806" z="1" s="M+H+1" />
        </MSPeaks>
      </Spectrum>
    </Compound>
    <Compound algo="FindByMolecularFeature">
      <Location m="431.2677" rt="17.546" y="507777" v="4612585" />
      <Spectrum type="MFE" cpdAlgo="FindByMolecularFeature">
        <MSDetails p="+" />
        <Device type="TimeOfFlight" />
        <MSPeaks>
          <p rt="17.546" x="432.2750" y="507777.25" v="3466585" z="1" s="M+H" />
          <p rt="17.545" x="433.2779" y="141700.20" v="965285" z="1" s="M+H+1" />
          <p rt="17.545" x="434.2814" y="25270.10" v="160993" z="1" s="M+H+2" />
          <p rt="17.525" x="435.2968" y="2487.24" v="19722" z="1" s="M+H+3" />
        </MSPeaks>
      </Spectrum>
    </Compound>
    <Compound algo="FindByMolecularFeature">
      <Location m="461.3040" rt="17.636" y="84540" v="832811" />
      <Spectrum type="MFE" cpdAlgo="FindByMolecularFeature">
        <MSDetails p="+" />
        <Device type="TimeOfFlight" />
        <MSPeaks>
          <p rt="17.636" x="462.3113" y="84540.16" v="599188" z="1" s="M+H" />
          <p rt="17.636" x="463.3144" y="27963.02" v="199944" z="1" s="M+H+1" />
          <p rt="17.634" x="464.3194" y="5178.69" v="33679" z="1" s="M+H+2" />
        </MSPeaks>
      </Spectrum>
    </Compound>
    <Compound algo="FindByMolecularFeature">
      <Location m="316.2011" rt="17.653" y="222877" v="1628331" />
      <Spectrum type="MFE" cpdAlgo="FindByMolecularFeature">
        <MSDetails p="+" />
        <Device type="TimeOfFlight" />
        <MSPeaks>
          <p rt="17.654" x="317.2084" y="222877.02" v="1350772" z="1" s="M+H" />
          <p rt="17.650" x="318.2119" y="41304.89" v="246183" z="1" s="M+H+1" />
          <p rt="17.639" x="319.2182" y="5085.33" v="28461" z="1" s="M+H+2" />
          <p rt="17.667" x="320.2229" y="408.42" v="2914" z="1" s="M+H+3" />
        </MSPeaks>
      </Spectrum>
    </Compound>
    <Compound algo="FindByMolecularFeature">
      <Location m="276.2096" rt="17.656" y="738677" v="5599268" />
      <Spectrum type="MFE" cpdAlgo="FindByMolecularFeature">
        <MSDetails p="+" />
        <Device type="TimeOfFlight" />
        <MSPeaks>
          <p rt="17.656" x="277.2168" y="738677.13" v="4657069" z="1" s="M+H" />
          <p rt="17.655" x="278.2198" y="149078.11" v="942198" z="1" s="M+H+1" />
        </MSPeaks>
      </Spectrum>
    </Compound>
    <Compound algo="FindByMolecularFeature">
      <Location m="294.2202" rt="17.656" y="752623" v="5927966" />
      <Spectrum type="MFE" cpdAlgo="FindByMolecularFeature">
        <MSDetails p="+" />
        <Device type="TimeOfFlight" />
        <MSPeaks>
          <p rt="17.656" x="295.2274" y="752622.69" v="4819165" z="1" s="M+H" />
          <p rt="17.656" x="296.2303" y="144856.44" v="931276" z="1" s="M+H+1" />
          <p rt="17.658" x="297.2341" y="27647.01" v="158370" z="1" s="M+H+2" />
          <p rt="17.629" x="298.2390" y="2720.19" v="19155" z="1" s="M+H+3" />
        </MSPeaks>
      </Spectrum>
    </Compound>
    <Compound algo="FindByMolecularFeature">
      <Location m="248.2140" rt="17.656" y="54306" v="433084" />
      <Spectrum type="MFE" cpdAlgo="FindByMolecularFeature">
        <MSDetails p="+" />
        <Device type="TimeOfFlight" />
        <MSPeaks>
          <p rt="17.657" x="249.2213" y="54306.16" v="354632" z="1" s="M+H" />
          <p rt="17.654" x="250.2245" y="10328.22" v="70784" z="1" s="M+H+1" />
          <p rt="17.657" x="251.2311" y="1292.30" v="7668" z="1" s="M+H+2" />
        </MSPeaks>
      </Spectrum>
    </Compound>
    <Compound algo="FindByMolecularFeature">
      <Location m="459.2981" rt="17.725" y="53617" v="722358" />
      <Spectrum type="MFE" cpdAlgo="FindByMolecularFeature">
        <MSDetails p="+" />
        <Device type="TimeOfFlight" />
        <MSPeaks>
          <p rt="17.735" x="460.3053" y="53616.52" v="470461" z="1" s="M+H" />
          <p rt="17.699" x="461.3073" y="23618.59" v="251898" z="1" s="M+H+1" />
        </MSPeaks>
      </Spectrum>
    </Compound>
    <Compound algo="FindByMolecularFeature">
      <Location m="268.1830" rt="17.728" y="261383" v="2428168" />
      <Spectrum type="MFE" cpdAlgo="FindByMolecularFeature">
        <MSDetails p="+" />
        <Device type="TimeOfFlight" />
        <MSPeaks>
          <p rt="17.728" x="269.1903" y="261383.09" v="2029932" z="1" s="M+H" />
          <p rt="17.727" x="270.1934" y="51091.30" v="398236" z="1" s="M+H+1" />
        </MSPeaks>
      </Spectrum>
    </Compound>
    <Compound algo="FindByMolecularFeature">
      <Location m="296.1778" rt="17.728" y="229050" v="2167289" />
      <Spectrum type="MFE" cpdAlgo="FindByMolecularFeature">
        <MSDetails p="+" />
        <Device type="TimeOfFlight" />
        <MSPeaks>
          <p rt="17.728" x="297.1850" y="229050.19" v="1803471" z="1" s="M+H" />
          <p rt="17.727" x="298.1882" y="46420.46" v="363817" z="1" s="M+H+1" />
        </MSPeaks>
      </Spectrum>
    </Compound>
    <Compound algo="FindByMolecularFeature">
      <Location m="431.2678" rt="17.728" y="4105866" v="42661056" />
      <Spectrum type="MFE" cpdAlgo="FindByMolecularFeature">
        <MSDetails p="+" />
        <Device type="TimeOfFlight" />
        <MSPeaks>
          <p rt="17.728" x="432.2751" y="4105866.00" v="32240426" z="1" sat="true" s="M+H" />
          <p rt="17.728" x="433.2786" y="1116464.75" v="8771192" z="1" s="M+H+1" />
          <p rt="17.728" x="434.2810" y="187082.89" v="1481830" z="1" s="M+H+2" />
          <p rt="17.725" x="435.2843" y="19976.44" v="156786" z="1" s="M+H+3" />
          <p rt="17.713" x="436.2965" y="1501.55" v="10824" z="1" s="M+H+4" />
        </MSPeaks>
      </Spectrum>
    </Compound>
    <Compound algo="FindByMolecularFeature">
      <Location m="314.1887" rt="17.728" y="2471446" v="23262474" />
      <Spectrum type="MFE" cpdAlgo="FindByMolecularFeature">
        <MSDetails p="+" />
        <Device type="TimeOfFlight" />
        <MSPeaks>
          <p rt="17.728" x="315.1960" y="2471445.75" v="19018994" z="1" sat="true" s="M+H" />
          <p rt="17.729" x="316.1994" y="547438.31" v="4243481" z="1" s="M+H+1" />
        </MSPeaks>
      </Spectrum>
    </Compound>
    <Compound algo="FindByMolecularFeature">
      <Location m="850.4630" rt="17.729" y="55301" v="508186" />
      <Spectrum type="MFE" cpdAlgo="FindByMolecularFeature">
        <MSDetails p="+" />
        <Device type="TimeOfFlight" />
        <MSPeaks>
          <p rt="17.728" x="851.4702" y="55301.39" v="287440" z="1" s="M+H" />
          <p rt="17.728" x="852.4737" y="29820.22" v="154648" z="1" s="M+H+1" />
          <p rt="17.731" x="853.4772" y="10286.19" v="53206" z="1" s="M+H+2" />
          <p rt="17.735" x="854.4818" y="2560.39" v="12893" z="1" s="M+H+3" />
        </MSPeaks>
      </Spectrum>
    </Compound>
    <Compound algo="FindByMolecularFeature">
      <Location m="436.2231" rt="17.732" y="470884" v="5066847" />
      <Spectrum type="MFE" cpdAlgo="FindByMolecularFeature">
        <MSDetails p="+" />
        <Device type="TimeOfFlight" />
        <MSPeaks>
          <p rt="17.733" x="437.2303" y="470884.03" v="3863654" z="1" s="M+H" />
          <p rt="17.732" x="438.2333" y="124802.70" v="1024170" z="1" s="M+H+1" />
          <p rt="17.733" x="439.2367" y="20764.63" v="159374" z="1" s="M+H+2" />
          <p rt="17.749" x="440.2412" y="2583.48" v="19647" z="1" s="M+H+3" />
        </MSPeaks>
      </Spectrum>
    </Compound>
    <Compound algo="FindByMolecularFeature">
      <Location m="452.1963" rt="17.736" y="82113" v="993872" />
      <Spectrum type="MFE" cpdAlgo="FindByMolecularFeature">
        <MSDetails p="+" />
        <Device type="TimeOfFlight" />
        <MSPeaks>
          <p rt="17.736" x="453.2036" y="82112.50" v="721676" z="1" s="M+H" />
          <p rt="17.735" x="454.2069" y="20935.77" v="183421" z="1" s="M+H+1" />
          <p rt="17.738" x="455.2059" y="8358.37" v="71027" z="1" s="M+H+2" />
          <p rt="17.723" x="456.2078" y="2088.53" v="17748" z="1" s="M+H+3" />
        </MSPeaks>
      </Spectrum>
    </Compound>
    <Compound algo="FindByMolecularFeature">
      <Location m="533.3200" rt="17.851" y="70320" v="1160320" />
      <Spectrum type="MFE" cpdAlgo="FindByMolecularFeature">
        <MSDetails p="+" />
        <Device type="TimeOfFlight" />
        <MSPeaks>
          <p rt="17.850" x="534.3273" y="70320.23" v="842877" z="1" s="M+H" />
          <p rt="17.852" x="535.3301" y="21493.74" v="255567" z="1" s="M+H+1" />
          <p rt="17.854" x="536.3333" y="5231.72" v="61876" z="1" s="M+H+2" />
        </MSPeaks>
      </Spectrum>
    </Compound>
    <Compound algo="FindByMolecularFeature">
      <Location m="498.2830" rt="17.883" y="70936" v="1201085" />
      <Spectrum type="MFE" cpdAlgo="FindByMolecularFeature">
        <MSDetails p="+" />
        <Device type="TimeOfFlight" />
        <MSPeaks>
          <p rt="17.883" x="499.2903" y="70935.82" v="895846" z="1" s="M+H" />
          <p rt="17.882" x="500.2936" y="19891.81" v="252843" z="1" s="M+H+1" />
          <p rt="17.884" x="501.2992" y="4797.62" v="52396" z="1" s="M+H+2" />
        </MSPeaks>
      </Spectrum>
    </Compound>
    <Compound algo="FindByMolecularFeature">
      <Location m="278.1521" rt="17.941" y="94970" v="1299076" />
      <Spectrum type="MFE" cpdAlgo="FindByMolecularFeature">
        <MSDetails p="+" />
        <Device type="TimeOfFlight" />
        <MSPeaks>
          <p rt="17.941" x="279.1594" y="94970.22" v="1088975" z="1" s="M+H" />
          <p rt="17.944" x="280.1626" y="16766.95" v="187793" z="1" s="M+H+1" />
          <p rt="17.940" x="281.1658" y="2464.25" v="22308" z="1" s="M+H+2" />
        </MSPeaks>
      </Spectrum>
    </Compound>
    <Compound algo="FindByMolecularFeature">
      <Location m="148.0160" rt="17.947" y="209037" v="3017202" />
      <Spectrum type="MFE" cpdAlgo="FindByMolecularFeature">
        <MSDetails p="+" />
        <Device type="TimeOfFlight" />
        <MSPeaks>
          <p rt="17.947" x="149.0232" y="209036.56" v="2752376" z="1" s="M+H" />
          <p rt="17.942" x="150.0267" y="18223.52" v="220266" z="1" s="M+H+1" />
          <p rt="17.980" x="151.0333" y="3977.94" v="44561" z="1" s="M+H+2" />
        </MSPeaks>
      </Spectrum>
    </Compound>
    <Compound algo="FindByMolecularFeature">
      <Location m="300.1338" rt="17.948" y="54121" v="713575" />
      <Spectrum type="MFE" cpdAlgo="FindByMolecularFeature">
        <MSDetails p="+" />
        <Device type="TimeOfFlight" />
        <MSPeaks>
          <p rt="17.948" x="301.1411" y="54120.63" v="586300" z="1" s="M+H" />
          <p rt="17.948" x="302.1445" y="10671.74" v="113799" z="1" s="M+H+1" />
          <p rt="17.944" x="303.1482" y="1612.47" v="13475" z="1" s="M+H+2" />
        </MSPeaks>
      </Spectrum>
    </Compound>
    <Compound algo="FindByMolecularFeature">
      <Location m="382.1969" rt="18.090" y="105853" v="896165" />
      <Spectrum type="MFE" cpdAlgo="FindByMolecularFeature">
        <MSDetails p="+" />
        <Device type="TimeOfFlight" />
        <MSPeaks>
          <p rt="18.091" x="383.2042" y="105852.52" v="714660" z="1" s="M+H" />
          <p rt="18.090" x="384.2074" y="22229.17" v="152745" z="1" s="M+H+1" />
          <p rt="18.087" x="385.2110" y="4035.61" v="27461" z="1" s="M+H+2" />
          <p rt="18.068" x="386.2104" y="203.76" v="1299" z="1" s="M+H+3" />
        </MSPeaks>
      </Spectrum>
    </Compound>
    <Compound algo="FindByMolecularFeature">
      <Location m="360.2148" rt="18.096" y="94543" v="915068" />
      <Spectrum type="MFE" cpdAlgo="FindByMolecularFeature">
        <MSDetails p="+" />
        <Device type="TimeOfFlight" />
        <MSPeaks>
          <p rt="18.097" x="361.2221" y="94542.55" v="742482" z="1" s="M+H" />
          <p rt="18.095" x="362.2255" y="19136.77" v="142454" z="1" s="M+H+1" />
          <p rt="18.096" x="363.2303" y="3751.75" v="27579" z="1" s="M+H+2" />
          <p rt="18.082" x="364.2294" y="353.85" v="2553" z="1" s="M+H+3" />
        </MSPeaks>
      </Spectrum>
    </Compound>
    <Compound algo="FindByMolecularFeature">
      <Location m="394.2696" rt="18.101" y="59135" v="485063" />
      <Spectrum type="MFE" cpdAlgo="FindByMolecularFeature">
        <MSDetails p="+" />
        <Device type="TimeOfFlight" />
        <MSPeaks>
          <p rt="18.102" x="395.2768" y="59135.25" v="382273" z="1" s="M+H" />
          <p rt="18.102" x="396.2802" y="13048.50" v="91126" z="1" s="M+H+1" />
          <p rt="18.093" x="397.2881" y="2373.20" v="11665" z="1" s="M+H+2" />
        </MSPeaks>
      </Spectrum>
    </Compound>
    <Compound algo="FindByMolecularFeature">
      <Location m="354.2771" rt="18.109" y="161790" v="1500404" />
      <Spectrum type="MFE" cpdAlgo="FindByMolecularFeature">
        <MSDetails p="+" />
        <Device type="TimeOfFlight" />
        <MSPeaks>
          <p rt="18.109" x="355.2843" y="161790.23" v="1188958" z="1" s="M+H" />
          <p rt="18.109" x="356.2877" y="35748.85" v="259854" z="1" s="M+H+1" />
          <p rt="18.108" x="357.2955" y="5316.65" v="47677" z="1" s="M+H+2" />
          <p rt="18.109" x="358.2933" y="563.87" v="3915" z="1" s="M+H+3" />
        </MSPeaks>
      </Spectrum>
    </Compound>
    <Compound algo="FindByMolecularFeature">
      <Location m="854.4944" rt="18.171" y="103222" v="875361" />
      <Spectrum type="MFE" cpdAlgo="FindByMolecularFeature">
        <MSDetails p="+" />
        <Device type="TimeOfFlight" />
        <MSPeaks>
          <p rt="18.171" x="855.5017" y="103222.42" v="492197" z="1" s="M+H" />
          <p rt="18.171" x="856.5049" y="56459.99" v="271880" z="1" s="M+H+1" />
          <p rt="18.171" x="857.5074" y="16801.71" v="78824" z="1" s="M+H+2" />
          <p rt="18.169" x="858.5113" y="4490.23" v="21217" z="1" s="M+H+3" />
          <p rt="18.156" x="859.5278" y="1731.06" v="11243" z="1" s="M+H+4" />
        </MSPeaks>
      </Spectrum>
    </Compound>
    <Compound algo="FindByMolecularFeature">
      <Location m="454.2121" rt="18.172" y="100995" v="1169482" />
      <Spectrum type="MFE" cpdAlgo="FindByMolecularFeature">
        <MSDetails p="+" />
        <Device type="TimeOfFlight" />
        <MSPeaks>
          <p rt="18.172" x="455.2193" y="100994.97" v="837418" z="1" s="M+H" />
          <p rt="18.171" x="456.2226" y="26474.08" v="215722" z="1" s="M+H+1" />
          <p rt="18.176" x="457.2220" y="11340.38" v="94436" z="1" s="M+H+2" />
          <p rt="18.175" x="458.2250" y="2729.05" v="21906" z="1" s="M+H+3" />
        </MSPeaks>
      </Spectrum>
    </Compound>
    <Compound algo="FindByMolecularFeature">
      <Location m="461.3141" rt="18.173" y="51452" v="661701" />
      <Spectrum type="MFE" cpdAlgo="FindByMolecularFeature">
        <MSDetails p="+" />
        <Device type="TimeOfFlight" />
        <MSPeaks>
          <p rt="18.173" x="462.3214" y="51451.99" v="483158" z="1" s="M+H" />
          <p rt="18.172" x="463.3252" y="15867.76" v="151895" z="1" s="M+H+1" />
          <p rt="18.169" x="464.3309" y="3323.89" v="26648" z="1" s="M+H+2" />
        </MSPeaks>
      </Spectrum>
    </Compound>
    <Compound algo="FindByMolecularFeature">
      <Location m="438.2389" rt="18.173" y="556996" v="6237680" />
      <Spectrum type="MFE" cpdAlgo="FindByMolecularFeature">
        <MSDetails p="+" />
        <Device type="TimeOfFlight" />
        <MSPeaks>
          <p rt="18.173" x="439.2462" y="556995.88" v="4753972" z="1" s="M+H" />
          <p rt="18.174" x="440.2490" y="143380.13" v="1231020" z="1" s="M+H+1" />
          <p rt="18.170" x="441.2519" y="25565.02" v="222000" z="1" s="M+H+2" />
          <p rt="18.170" x="442.2545" y="3656.22" v="30689" z="1" s="M+H+3" />
        </MSPeaks>
      </Spectrum>
    </Compound>
    <Compound algo="FindByMolecularFeature">
      <Location m="849.5387" rt="18.178" y="52037" v="537390" />
      <Spectrum type="MFE" cpdAlgo="FindByMolecularFeature">
        <MSDetails p="+" />
        <Device type="TimeOfFlight" />
        <MSPeaks>
          <p rt="18.179" x="850.5460" y="52037.08" v="300827" z="1" s="M+H" />
          <p rt="18.178" x="851.5492" y="28390.98" v="162733" z="1" s="M+H+1" />
          <p rt="18.178" x="852.5520" y="9675.82" v="57423" z="1" s="M+H+2" />
          <p rt="18.177" x="853.5543" y="2542.02" v="16407" z="1" s="M+H+3" />
        </MSPeaks>
      </Spectrum>
    </Compound>
    <Compound algo="FindByMolecularFeature">
      <Location m="314.1888" rt="18.183" y="2476475" v="26861812" />
      <Spectrum type="MFE" cpdAlgo="FindByMolecularFeature">
        <MSDetails p="+" />
        <Device type="TimeOfFlight" />
        <MSPeaks>
          <p rt="18.183" x="315.1961" y="2476474.75" v="21478176" z="1" sat="true" s="M+H" />
          <p rt="18.183" x="316.1995" y="548460.50" v="4773203" z="1" s="M+H+1" />
          <p rt="18.183" x="317.2026" y="64373.71" v="552619" z="1" s="M+H+2" />
          <p rt="18.176" x="318.2062" y="6760.59" v="57815" z="1" s="M+H+3" />
        </MSPeaks>
      </Spectrum>
    </Compound>
    <Compound algo="FindByMolecularFeature">
      <Location m="268.1830" rt="18.184" y="252476" v="2737470" />
      <Spectrum type="MFE" cpdAlgo="FindByMolecularFeature">
        <MSDetails p="+" />
        <Device type="TimeOfFlight" />
        <MSPeaks>
          <p rt="18.184" x="269.1903" y="252476.02" v="2295102" z="1" s="M+H" />
          <p rt="18.185" x="270.1934" y="49124.38" v="442368" z="1" s="M+H+1" />
        </MSPeaks>
      </Spectrum>
    </Compound>
    <Compound algo="FindByMolecularFeature">
      <Location m="296.1778" rt="18.184" y="213559" v="2335695" />
      <Spectrum type="MFE" cpdAlgo="FindByMolecularFeature">
        <MSDetails p="+" />
        <Device type="TimeOfFlight" />
        <MSPeaks>
          <p rt="18.184" x="297.1851" y="213558.53" v="1961255" z="1" s="M+H" />
          <p rt="18.185" x="298.1883" y="41128.02" v="374440" z="1" s="M+H+1" />
        </MSPeaks>
      </Spectrum>
    </Compound>
    <Compound algo="FindByMolecularFeature">
      <Location m="433.2836" rt="18.185" y="4097946" v="50007144" />
      <Spectrum type="MFE" cpdAlgo="FindByMolecularFeature">
        <MSDetails p="+" />
        <Device type="TimeOfFlight" />
        <MSPeaks>
          <p rt="18.185" x="434.2908" y="4097946.00" v="38038600" z="1" sat="true" s="M+H" />
          <p rt="18.184" x="435.2945" y="1085126.38" v="10072281" z="1" s="M+H+1" />
          <p rt="18.184" x="436.2966" y="177175.61" v="1643373" z="1" s="M+H+2" />
          <p rt="18.183" x="437.2998" y="23314.17" v="216619" z="1" s="M+H+3" />
          <p rt="18.185" x="438.3041" y="3905.54" v="36273" z="1" s="M+H+4" />
        </MSPeaks>
      </Spectrum>
    </Compound>
    <Compound algo="FindByMolecularFeature">
      <Location m="296.2357" rt="18.246" y="449370" v="3511136" />
      <Spectrum type="MFE" cpdAlgo="FindByMolecularFeature">
        <MSDetails p="+" />
        <Device type="TimeOfFlight" />
        <MSPeaks>
          <p rt="18.246" x="297.2430" y="449370.03" v="2806557" z="1" s="M+H" />
          <p rt="18.247" x="298.2459" y="90433.89" v="564709" z="1" s="M+H+1" />
          <p rt="18.249" x="299.2490" y="10669.16" v="66979" z="1" s="M+H+2" />
          <p rt="18.250" x="593.4769" y="6318.81" v="25579" z="1" s="2M+H" />
          <p rt="18.245" x="594.4803" y="2784.20" v="10867" z="1" s="2M+H+1" />
        </MSPeaks>
      </Spectrum>
    </Compound>
    <Compound algo="FindByMolecularFeature">
      <Location m="337.2620" rt="18.249" y="75248" v="571535" />
      <Spectrum type="MFE" cpdAlgo="FindByMolecularFeature">
        <MSDetails p="+" />
        <Device type="TimeOfFlight" />
        <MSPeaks>
          <p rt="18.248" x="338.2693" y="75248.27" v="456182" z="1" s="M+H" />
          <p rt="18.252" x="339.2731" y="17269.54" v="98196" z="1" s="M+H+1" />
          <p rt="18.252" x="340.2777" y="3017.43" v="17158" z="1" s="M+H+2" />
        </MSPeaks>
      </Spectrum>
    </Compound>
    <Compound algo="FindByMolecularFeature">
      <Location m="278.2254" rt="18.250" y="810384" v="6450058" />
      <Spectrum type="MFE" cpdAlgo="FindByMolecularFeature">
        <MSDetails p="+" />
        <Device type="TimeOfFlight" />
        <MSPeaks>
          <p rt="18.250" x="279.2327" y="810383.56" v="5254305" z="1" s="M+H" />
          <p rt="18.250" x="280.2354" y="168190.02" v="1090174" z="1" s="M+H+1" />
          <p rt="18.242" x="281.2405" y="13089.07" v="105580" z="1" s="M+H+2" />
        </MSPeaks>
      </Spectrum>
    </Compound>
    <Compound algo="FindByMolecularFeature">
      <Location m="1093.5666" rt="18.296" y="69408" v="1942582" />
      <Spectrum type="MFE" cpdAlgo="FindByMolecularFeature">
        <MSDetails p="+" />
        <Device type="TimeOfFlight" />
        <MSPeaks>
          <p rt="18.299" x="547.7906" y="47091.86" v="377010" z="2" s="M+2H" />
          <p rt="18.273" x="548.2972" y="32809.30" v="368835" z="2" s="M+2H+1" />
          <p rt="18.300" x="548.7916" y="69407.59" v="563457" z="2" s="M+2H+2" />
          <p rt="18.301" x="549.2932" y="43457.11" v="349597" z="2" s="M+2H+3" />
          <p rt="18.297" x="549.7911" y="35563.11" v="283682" z="2" s="M+2H+4" />
        </MSPeaks>
      </Spectrum>
    </Compound>
    <Compound algo="FindByMolecularFeature">
      <Location m="1039.6487" rt="18.297" y="118865" v="1671279" />
      <Spectrum type="MFE" cpdAlgo="FindByMolecularFeature">
        <MSDetails p="+" />
        <Device type="TimeOfFlight" />
        <MSPeaks>
          <p rt="18.296" x="520.8316" y="118864.91" v="866651" z="2" s="M+2H" />
          <p rt="18.296" x="521.3332" y="78752.62" v="564539" z="2" s="M+2H+1" />
          <p rt="18.300" x="521.8342" y="26716.45" v="188331" z="2" s="M+2H+2" />
          <p rt="18.297" x="522.3384" y="5729.16" v="41731" z="2" s="M+2H+3" />
          <p rt="18.284" x="522.8380" y="1449.58" v="10027" z="2" s="M+2H+4" />
        </MSPeaks>
      </Spectrum>
    </Compound>
    <Compound algo="FindByMolecularFeature">
      <Location m="227.2253" rt="18.302" y="490357" v="5151025" />
      <Spectrum type="MFE" cpdAlgo="FindByMolecularFeature">
        <MSDetails p="+" />
        <Device type="TimeOfFlight" />
        <MSPeaks>
          <p rt="18.302" x="228.2326" y="490356.53" v="4405968" z="1" s="M+H" />
          <p rt="18.301" x="229.2357" y="76568.02" v="688868" z="1" s="M+H+1" />
          <p rt="18.304" x="230.2414" y="5231.32" v="50128" z="1" s="M+H+2" />
          <p rt="18.272" x="231.2476" y="452.22" v="6062" z="1" s="M+H+3" />
        </MSPeaks>
      </Spectrum>
    </Compound>
    <Compound algo="FindByMolecularFeature">
      <Location m="574.4600" rt="18.422" y="151718" v="1305757" />
      <Spectrum type="MFE" cpdAlgo="FindByMolecularFeature">
        <MSDetails p="+" />
        <Device type="TimeOfFlight" />
        <MSPeaks>
          <p rt="18.422" x="575.4673" y="151718.11" v="890491" z="1" s="M+H" />
          <p rt="18.422" x="576.4705" y="57616.77" v="335368" z="1" s="M+H+1" />
          <p rt="18.426" x="577.4736" y="11951.95" v="68814" z="1" s="M+H+2" />
          <p rt="18.422" x="578.4764" y="1948.09" v="11084" z="1" s="M+H+3" />
        </MSPeaks>
      </Spectrum>
    </Compound>
    <Compound algo="FindByMolecularFeature">
      <Location m="645.3825" rt="18.426" y="180634" v="2470106" />
      <Spectrum type="MFE" cpdAlgo="FindByMolecularFeature">
        <MSDetails p="+" />
        <Device type="TimeOfFlight" />
        <MSPeaks>
          <p rt="18.419" x="323.6990" y="2398.12" v="15640" z="2" s="M+2H" />
          <p rt="18.436" x="324.1992" y="1421.43" v="9611" z="2" s="M+2H+1" />
          <p rt="18.426" x="646.3898" y="180634.00" v="1293147" z="1" s="M+H" />
          <p rt="18.425" x="647.3947" y="123828.01" v="886052" z="1" s="M+H+1" />
          <p rt="18.426" x="648.3982" y="37452.50" v="265657" z="1" s="M+H+2" />
        </MSPeaks>
      </Spectrum>
    </Compound>
    <Compound algo="FindByMolecularFeature">
      <Location m="648.3906" rt="18.427" y="115833" v="1500187" />
      <Spectrum type="MFE" cpdAlgo="FindByMolecularFeature">
        <MSDetails p="+" />
        <Device type="TimeOfFlight" />
        <MSPeaks>
          <p rt="18.428" x="649.3979" y="115833.43" v="828476" z="1" s="M+H" />
          <p rt="18.428" x="650.4011" y="45031.52" v="323920" z="1" s="M+H+1" />
          <p rt="18.426" x="651.3954" y="48812.46" v="347792" z="1" s="M+H+2" />
        </MSPeaks>
      </Spectrum>
    </Compound>
    <Compound algo="FindByMolecularFeature">
      <Location m="337.2621" rt="18.428" y="292031" v="3112116" />
      <Spectrum type="MFE" cpdAlgo="FindByMolecularFeature">
        <MSDetails p="+" />
        <Device type="TimeOfFlight" />
        <MSPeaks>
          <p rt="18.428" x="338.2694" y="292030.94" v="2500217" z="1" s="M+H" />
          <p rt="18.429" x="339.2727" y="64934.39" v="538393" z="1" s="M+H+1" />
          <p rt="18.429" x="340.2762" y="8970.10" v="73506" z="1" s="M+H+2" />
        </MSPeaks>
      </Spectrum>
    </Compound>
    <Compound algo="FindByMolecularFeature">
      <Location m="296.2357" rt="18.431" y="3241343" v="36523316" />
      <Spectrum type="MFE" cpdAlgo="FindByMolecularFeature">
        <MSDetails p="+" />
        <Device type="TimeOfFlight" />
        <MSPeaks>
          <p rt="18.431" x="297.2430" y="3241343.00" v="27972050" z="1" sat="true" s="M+H" />
          <p rt="18.432" x="298.2464" y="612548.19" v="5301049" z="1" s="M+H+1" />
          <p rt="18.431" x="299.2488" y="73491.03" v="628767" z="1" s="M+H+2" />
          <p rt="18.429" x="300.2511" y="7622.10" v="75888" z="1" s="M+H+3" />
          <p rt="18.421" x="593.4776" y="144554.41" v="842330" z="1" s="2M+H" />
          <p rt="18.421" x="594.4807" y="58443.11" v="339544" z="1" s="2M+H+1" />
          <p rt="18.421" x="595.4837" y="13167.03" v="77240" z="1" s="2M+H+2" />
          <p rt="18.425" x="596.4865" y="2440.66" v="13669" z="1" s="2M+H+3" />
        </MSPeaks>
      </Spectrum>
    </Compound>
    <Compound algo="FindByMolecularFeature">
      <Location m="260.2142" rt="18.431" y="198386" v="2765195" />
      <Spectrum type="MFE" cpdAlgo="FindByMolecularFeature">
        <MSDetails p="+" />
        <Device type="TimeOfFlight" />
        <MSPeaks>
          <p rt="18.431" x="261.2214" y="198386.33" v="2337539" z="1" s="M+H" />
          <p rt="18.432" x="262.2248" y="36612.85" v="415251" z="1" s="M+H+1" />
          <p rt="18.420" x="263.2333" y="2159.81" v="12405" z="1" s="M+H+2" />
        </MSPeaks>
      </Spectrum>
    </Compound>
    <Compound algo="FindByMolecularFeature">
      <Location m="182.1306" rt="18.433" y="85152" v="988261" />
      <Spectrum type="MFE" cpdAlgo="FindByMolecularFeature">
        <MSDetails p="+" />
        <Device type="TimeOfFlight" />
        <MSPeaks>
          <p rt="18.429" x="183.1381" y="85152.02" v="648019" z="1" s="M+H" />
          <p rt="18.431" x="184.1411" y="11199.48" v="85554" z="1" s="M+H+1" />
          <p rt="18.456" x="365.2666" y="11651.08" v="88920" z="1" s="2M+H" />
          <p rt="18.455" x="366.2698" y="2717.97" v="21836" z="1" s="2M+H+1" />
          <p rt="18.488" x="367.2611" y="1501.86" v="16588" z="1" s="2M+H+2" />
        </MSPeaks>
      </Spectrum>
    </Compound>
    <Compound algo="FindByMolecularFeature">
      <Location m="350.1542" rt="18.436" y="119643" v="3130354" />
      <Spectrum type="MFE" cpdAlgo="FindByMolecularFeature">
        <MSDetails p="+" />
        <Device type="TimeOfFlight" />
        <MSPeaks>
          <p rt="18.434" x="351.1615" y="62729.60" v="686808" z="1" s="M+H" />
          <p rt="18.434" x="352.1647" y="13902.14" v="151173" z="1" s="M+H+1" />
          <p rt="18.436" x="353.1623" y="119642.92" v="1285623" z="1" s="M+H+2" />
          <p rt="18.435" x="354.1652" y="24746.97" v="267647" z="1" s="M+H+3" />
          <p rt="18.439" x="355.1583" y="48482.65" v="521021" z="1" s="M+H+4" />
          <p rt="18.434" x="356.1609" y="11425.17" v="131674" z="1" s="M+H+5" />
          <p rt="18.442" x="357.1577" y="7683.58" v="86408" z="1" s="M+H+6" />
        </MSPeaks>
      </Spectrum>
    </Compound>
    <Compound algo="FindByMolecularFeature">
      <Location m="278.2252" rt="18.437" y="2216733" v="26010108" />
      <Spectrum type="MFE" cpdAlgo="FindByMolecularFeature">
        <MSDetails p="+" />
        <Device type="TimeOfFlight" />
        <MSPeaks>
          <p rt="18.437" x="279.2325" y="2216733.00" v="21177978" z="1" sat="true" s="M+H" />
          <p rt="18.438" x="280.2357" y="437320.94" v="4190501" z="1" s="M+H+1" />
          <p rt="18.436" x="281.2391" y="40631.41" v="383136" z="1" s="M+H+2" />
          <p rt="18.443" x="282.2432" y="3929.08" v="40618" z="1" s="M+H+3" />
          <p rt="18.424" x="557.4556" y="11774.19" v="72990" z="1" s="2M+H" />
          <p rt="18.422" x="558.4589" y="5004.54" v="30571" z="1" s="2M+H+1" />
          <p rt="18.422" x="559.4642" y="1146.17" v="5376" z="1" s="2M+H+2" />
        </MSPeaks>
      </Spectrum>
    </Compound>
    <Compound algo="FindByMolecularFeature">
      <Location m="395.1525" rt="18.442" y="116847" v="1684763" />
      <Spectrum type="MFE" cpdAlgo="FindByMolecularFeature">
        <MSDetails p="+" />
        <Device type="TimeOfFlight" />
        <MSPeaks>
          <p rt="18.442" x="396.1598" y="116847.16" v="1310587" z="1" s="M+H" />
          <p rt="18.442" x="397.1629" y="26066.19" v="300364" z="1" s="M+H+1" />
          <p rt="18.434" x="398.1672" y="4374.96" v="60081" z="1" s="M+H+2" />
          <p rt="18.481" x="399.1788" y="1169.68" v="13730" z="1" s="M+H+3" />
        </MSPeaks>
      </Spectrum>
    </Compound>
    <Compound algo="FindByMolecularFeature">
      <Location m="250.2296" rt="18.460" y="95906" v="1307228" />
      <Spectrum type="MFE" cpdAlgo="FindByMolecularFeature">
        <MSDetails p="+" />
        <Device type="TimeOfFlight" />
        <MSPeaks>
          <p rt="18.460" x="251.2368" y="95906.06" v="1094229" z="1" s="M+H" />
          <p rt="18.459" x="252.2402" y="16568.19" v="191166" z="1" s="M+H+1" />
          <p rt="18.449" x="253.2448" y="1917.49" v="21833" z="1" s="M+H+2" />
        </MSPeaks>
      </Spectrum>
    </Compound>
    <Compound algo="FindByMolecularFeature">
      <Location m="318.2173" rt="18.493" y="161066" v="2040910" />
      <Spectrum type="MFE" cpdAlgo="FindByMolecularFeature">
        <MSDetails p="+" />
        <Device type="TimeOfFlight" />
        <MSPeaks>
          <p rt="18.493" x="319.2246" y="161065.92" v="1659388" z="1" s="M+H" />
          <p rt="18.493" x="320.2280" y="32561.34" v="337708" z="1" s="M+H+1" />
          <p rt="18.488" x="321.2339" y="3852.08" v="38912" z="1" s="M+H+2" />
          <p rt="18.520" x="322.2412" y="491.09" v="4902" z="1" s="M+H+3" />
        </MSPeaks>
      </Spectrum>
    </Compound>
    <Compound algo="FindByMolecularFeature">
      <Location m="327.2564" rt="18.669" y="112794" v="1329354" />
      <Spectrum type="MFE" cpdAlgo="FindByMolecularFeature">
        <MSDetails p="+" />
        <Device type="TimeOfFlight" />
        <MSPeaks>
          <p rt="18.669" x="328.2637" y="112793.97" v="1050169" z="1" s="M+H" />
          <p rt="18.672" x="329.2668" y="26383.06" v="234108" z="1" s="M+H+1" />
          <p rt="18.661" x="330.2692" y="3779.36" v="33326" z="1" s="M+H+2" />
          <p rt="18.634" x="331.2692" y="1040.96" v="11751" z="1" s="M+H+3" />
        </MSPeaks>
      </Spectrum>
    </Compound>
    <Compound algo="FindByMolecularFeature">
      <Location m="561.3149" rt="18.756" y="86328" v="1306060" />
      <Spectrum type="MFE" cpdAlgo="FindByMolecularFeature">
        <MSDetails p="+" />
        <Device type="TimeOfFlight" />
        <MSPeaks>
          <p rt="18.756" x="562.3222" y="86327.81" v="949503" z="1" s="M+H" />
          <p rt="18.757" x="563.3257" y="26948.04" v="287679" z="1" s="M+H+1" />
          <p rt="18.761" x="564.3297" y="6093.77" v="57299" z="1" s="M+H+2" />
          <p rt="18.763" x="565.3497" y="1231.60" v="11580" z="1" s="M+H+3" />
        </MSPeaks>
      </Spectrum>
    </Compound>
    <Compound algo="FindByMolecularFeature">
      <Location m="526.2778" rt="18.758" y="59772" v="901527" />
      <Spectrum type="MFE" cpdAlgo="FindByMolecularFeature">
        <MSDetails p="+" />
        <Device type="TimeOfFlight" />
        <MSPeaks>
          <p rt="18.758" x="527.2850" y="59772.11" v="651078" z="1" s="M+H" />
          <p rt="18.759" x="528.2885" y="18256.99" v="197672" z="1" s="M+H+1" />
          <p rt="18.754" x="529.2922" y="4313.59" v="43835" z="1" s="M+H+2" />
          <p rt="18.733" x="530.3060" y="879.92" v="8942" z="1" s="M+H+3" />
        </MSPeaks>
      </Spectrum>
    </Compound>
    <Compound algo="FindByMolecularFeature">
      <Location m="323.2830" rt="18.789" y="529759" v="5502742" />
      <Spectrum type="MFE" cpdAlgo="FindByMolecularFeature">
        <MSDetails p="+" />
        <Device type="TimeOfFlight" />
        <MSPeaks>
          <p rt="18.789" x="324.2902" y="529759.19" v="4360477" z="1" s="M+H" />
          <p rt="18.788" x="325.2932" y="120805.92" v="994007" z="1" s="M+H+1" />
          <p rt="18.788" x="326.2962" y="15165.36" v="124961" z="1" s="M+H+2" />
          <p rt="18.783" x="327.2948" y="1029.24" v="8221" z="1" s="M+H+3" />
          <p rt="18.791" x="647.5726" y="1488.34" v="5883" z="1" s="2M+H" />
          <p rt="18.778" x="648.5778" y="834.82" v="1655" z="1" s="2M+H+1" />
        </MSPeaks>
      </Spectrum>
    </Compound>
    <Compound algo="FindByMolecularFeature">
      <Location m="296.2352" rt="18.821" y="52953" v="570841" />
      <Spectrum type="MFE" cpdAlgo="FindByMolecularFeature">
        <MSDetails p="+" />
        <Device type="TimeOfFlight" />
        <MSPeaks>
          <p rt="18.821" x="297.2425" y="52953.25" v="488354" z="1" s="M+H" />
          <p rt="18.818" x="298.2458" y="10571.71" v="82487" z="1" s="M+H+1" />
        </MSPeaks>
      </Spectrum>
    </Compound>
    <Compound algo="FindByMolecularFeature">
      <Location m="599.4607" rt="18.842" y="66359" v="1331504" />
      <Spectrum type="MFE" cpdAlgo="FindByMolecularFeature">
        <MSDetails p="+" />
        <Device type="TimeOfFlight" />
        <MSPeaks>
          <p rt="18.842" x="600.4679" y="66359.24" v="930977" z="1" s="M+H" />
          <p rt="18.842" x="601.4713" y="22943.14" v="316567" z="1" s="M+H+1" />
          <p rt="18.846" x="602.4723" y="5546.03" v="72080" z="1" s="M+H+2" />
          <p rt="18.821" x="603.4738" y="921.69" v="11879" z="1" s="M+H+3" />
        </MSPeaks>
      </Spectrum>
    </Compound>
    <Compound algo="FindByMolecularFeature">
      <Location m="555.4346" rt="18.924" y="93287" v="1817753" />
      <Spectrum type="MFE" cpdAlgo="FindByMolecularFeature">
        <MSDetails p="+" />
        <Device type="TimeOfFlight" />
        <MSPeaks>
          <p rt="18.924" x="556.4419" y="93286.67" v="1305034" z="1" s="M+H" />
          <p rt="18.925" x="557.4452" y="28975.05" v="410565" z="1" s="M+H+1" />
          <p rt="18.915" x="558.4475" y="7165.50" v="85879" z="1" s="M+H+2" />
          <p rt="18.921" x="559.4464" y="1328.40" v="16275" z="1" s="M+H+3" />
        </MSPeaks>
      </Spectrum>
    </Compound>
    <Compound algo="FindByMolecularFeature">
      <Location m="352.2614" rt="18.971" y="57812" v="552170" />
      <Spectrum type="MFE" cpdAlgo="FindByMolecularFeature">
        <MSDetails p="+" />
        <Device type="TimeOfFlight" />
        <MSPeaks>
          <p rt="18.971" x="353.2687" y="57812.08" v="439709" z="1" s="M+H" />
          <p rt="18.974" x="354.2720" y="13066.45" v="98980" z="1" s="M+H+1" />
          <p rt="18.964" x="355.2760" y="1721.88" v="13481" z="1" s="M+H+2" />
        </MSPeaks>
      </Spectrum>
    </Compound>
    <Compound algo="FindByMolecularFeature">
      <Location m="511.4084" rt="19.004" y="119544" v="2284850" />
      <Spectrum type="MFE" cpdAlgo="FindByMolecularFeature">
        <MSDetails p="+" />
        <Device type="TimeOfFlight" />
        <MSPeaks>
          <p rt="19.003" x="512.4157" y="119544.25" v="1705645" z="1" s="M+H" />
          <p rt="19.004" x="513.4189" y="33393.35" v="460780" z="1" s="M+H+1" />
          <p rt="19.009" x="514.4207" y="7344.16" v="103135" z="1" s="M+H+2" />
          <p rt="19.013" x="515.4189" y="1114.61" v="15291" z="1" s="M+H+3" />
        </MSPeaks>
      </Spectrum>
    </Compound>
    <Compound algo="FindByMolecularFeature">
      <Location m="253.2411" rt="19.010" y="1855083" v="19177740" />
      <Spectrum type="MFE" cpdAlgo="FindByMolecularFeature">
        <MSDetails p="+" />
        <Device type="TimeOfFlight" />
        <MSPeaks>
          <p rt="19.010" x="254.2484" y="1855082.63" v="15904246" z="1" s="M+H" />
          <p rt="19.011" x="255.2514" y="315326.63" v="2706330" z="1" s="M+H+1" />
          <p rt="19.009" x="256.2545" y="30574.71" v="254501" z="1" s="M+H+2" />
          <p rt="19.017" x="257.2574" y="2122.55" v="17483" z="1" s="M+H+3" />
          <p rt="19.008" x="507.4881" y="15851.49" v="101140" z="1" s="2M+H" />
          <p rt="19.008" x="508.4910" y="6385.76" v="40412" z="1" s="2M+H+1" />
          <p rt="18.997" x="509.4946" y="1252.22" v="6039" z="1" s="2M+H+2" />
        </MSPeaks>
      </Spectrum>
    </Compound>
    <Compound algo="FindByMolecularFeature">
      <Location m="566.2702" rt="19.037" y="58018" v="737921" />
      <Spectrum type="MFE" cpdAlgo="FindByMolecularFeature">
        <MSDetails p="+" />
        <Device type="TimeOfFlight" />
        <MSPeaks>
          <p rt="19.037" x="567.2775" y="58018.23" v="533492" z="1" s="M+H" />
          <p rt="19.036" x="568.2809" y="18188.04" v="161014" z="1" s="M+H+1" />
          <p rt="19.042" x="569.2838" y="4314.98" v="38280" z="1" s="M+H+2" />
          <p rt="19.037" x="570.2869" y="589.31" v="5136" z="1" s="M+H+3" />
        </MSPeaks>
      </Spectrum>
    </Compound>
    <Compound algo="FindByMolecularFeature">
      <Location m="561.3152" rt="19.040" y="249657" v="3128951" />
      <Spectrum type="MFE" cpdAlgo="FindByMolecularFeature">
        <MSDetails p="+" />
        <Device type="TimeOfFlight" />
        <MSPeaks>
          <p rt="19.041" x="562.3225" y="249656.80" v="2270937" z="1" s="M+H" />
          <p rt="19.040" x="563.3256" y="75298.73" v="695745" z="1" s="M+H+1" />
          <p rt="19.037" x="564.3288" y="15643.26" v="141737" z="1" s="M+H+2" />
          <p rt="19.027" x="565.3363" y="2322.13" v="20532" z="1" s="M+H+3" />
        </MSPeaks>
      </Spectrum>
    </Compound>
    <Compound algo="FindByMolecularFeature">
      <Location m="526.2778" rt="19.041" y="86040" v="1136356" />
      <Spectrum type="MFE" cpdAlgo="FindByMolecularFeature">
        <MSDetails p="+" />
        <Device type="TimeOfFlight" />
        <MSPeaks>
          <p rt="19.041" x="527.2851" y="86040.03" v="817578" z="1" s="M+H" />
          <p rt="19.042" x="528.2884" y="25888.40" v="259820" z="1" s="M+H+1" />
          <p rt="19.041" x="529.2919" y="5925.62" v="58957" z="1" s="M+H+2" />
        </MSPeaks>
      </Spectrum>
    </Compound>
    <Compound algo="FindByMolecularFeature">
      <Location m="467.3823" rt="19.081" y="114268" v="2208592" />
      <Spectrum type="MFE" cpdAlgo="FindByMolecularFeature">
        <MSDetails p="+" />
        <Device type="TimeOfFlight" />
        <MSPeaks>
          <p rt="19.081" x="468.3895" y="114267.59" v="1608680" z="1" s="M+H" />
          <p rt="19.082" x="469.3927" y="34386.72" v="501105" z="1" s="M+H+1" />
          <p rt="19.084" x="470.3951" y="6631.36" v="88334" z="1" s="M+H+2" />
          <p rt="19.061" x="471.3941" y="803.16" v="10473" z="1" s="M+H+3" />
        </MSPeaks>
      </Spectrum>
    </Compound>
    <Compound algo="FindByMolecularFeature">
      <Location m="423.3561" rt="19.143" y="85690" v="1626168" />
      <Spectrum type="MFE" cpdAlgo="FindByMolecularFeature">
        <MSDetails p="+" />
        <Device type="TimeOfFlight" />
        <MSPeaks>
          <p rt="19.152" x="424.3634" y="85689.73" v="1257359" z="1" s="M+H" />
          <p rt="19.127" x="425.3731" y="31987.86" v="302658" z="1" s="M+H+1" />
          <p rt="19.122" x="426.3781" y="8131.78" v="66151" z="1" s="M+H+2" />
        </MSPeaks>
      </Spectrum>
    </Compound>
    <Compound algo="FindByMolecularFeature">
      <Location m="365.2930" rt="19.182" y="50820" v="592188" />
      <Spectrum type="MFE" cpdAlgo="FindByMolecularFeature">
        <MSDetails p="+" />
        <Device type="TimeOfFlight" />
        <MSPeaks>
          <p rt="19.181" x="366.3003" y="50819.98" v="387981" z="1" s="M+H" />
          <p rt="19.185" x="367.3030" y="17882.86" v="174623" z="1" s="M+H+1" />
          <p rt="19.188" x="368.3068" y="2790.71" v="29584" z="1" s="M+H+2" />
        </MSPeaks>
      </Spectrum>
    </Compound>
    <Compound algo="FindByMolecularFeature">
      <Location m="241.2407" rt="19.394" y="108114" v="1180833" />
      <Spectrum type="MFE" cpdAlgo="FindByMolecularFeature">
        <MSDetails p="+" />
        <Device type="TimeOfFlight" />
        <MSPeaks>
          <p rt="19.393" x="242.2479" y="108113.99" v="1040097" z="1" s="M+H" />
          <p rt="19.398" x="243.2511" y="17371.49" v="140736" z="1" s="M+H+1" />
        </MSPeaks>
      </Spectrum>
    </Compound>
    <Compound algo="FindByMolecularFeature">
      <Location m="442.3807" rt="19.455" y="68165" v="1039224" />
      <Spectrum type="MFE" cpdAlgo="FindByMolecularFeature">
        <MSDetails p="+" />
        <Device type="TimeOfFlight" />
        <MSPeaks>
          <p rt="19.454" x="443.3880" y="68165.48" v="659978" z="1" s="M+H" />
          <p rt="19.456" x="444.3913" y="22179.12" v="205507" z="1" s="M+H+1" />
          <p rt="19.457" x="445.4015" y="13760.09" v="132309" z="1" s="M+H+2" />
          <p rt="19.461" x="446.4053" y="4082.82" v="38381" z="1" s="M+H+3" />
          <p rt="19.458" x="447.4076" y="329.11" v="3050" z="1" s="M+H+4" />
        </MSPeaks>
      </Spectrum>
    </Compound>
    <Compound algo="FindByMolecularFeature">
      <Location m="424.3703" rt="19.456" y="115936" v="1313600" />
      <Spectrum type="MFE" cpdAlgo="FindByMolecularFeature">
        <MSDetails p="+" />
        <Device type="TimeOfFlight" />
        <MSPeaks>
          <p rt="19.455" x="425.3776" y="115936.44" v="870531" z="1" s="M+H" />
          <p rt="19.458" x="426.3809" y="36061.33" v="304772" z="1" s="M+H+1" />
          <p rt="19.458" x="427.3871" y="12019.00" v="118195" z="1" s="M+H+2" />
          <p rt="19.475" x="428.3924" y="2299.34" v="20102" z="1" s="M+H+3" />
        </MSPeaks>
      </Spectrum>
    </Compound>
    <Compound algo="FindByMolecularFeature">
      <Location m="498.2831" rt="19.591" y="184574" v="2307781" />
      <Spectrum type="MFE" cpdAlgo="FindByMolecularFeature">
        <MSDetails p="+" />
        <Device type="TimeOfFlight" />
        <MSPeaks>
          <p rt="19.591" x="499.2904" y="184573.59" v="1739539" z="1" s="M+H" />
          <p rt="19.590" x="500.2934" y="49473.99" v="465945" z="1" s="M+H+1" />
          <p rt="19.592" x="501.2975" y="9923.84" v="95477" z="1" s="M+H+2" />
          <p rt="19.582" x="502.2995" y="728.57" v="6820" z="1" s="M+H+3" />
        </MSPeaks>
      </Spectrum>
    </Compound>
    <Compound algo="FindByMolecularFeature">
      <Location m="456.2366" rt="19.594" y="513396" v="6285982" />
      <Spectrum type="MFE" cpdAlgo="FindByMolecularFeature">
        <MSDetails p="+" />
        <Device type="TimeOfFlight" />
        <MSPeaks>
          <p rt="19.594" x="457.2439" y="513395.97" v="5043238" z="1" s="M+H" />
          <p rt="19.594" x="458.2468" y="126342.48" v="1242744" z="1" s="M+H+1" />
        </MSPeaks>
      </Spectrum>
    </Compound>
    <Compound algo="FindByMolecularFeature">
      <Location m="575.3314" rt="19.594" y="1209528" v="16621598" />
      <Spectrum type="MFE" cpdAlgo="FindByMolecularFeature">
        <MSDetails p="+" />
        <Device type="TimeOfFlight" />
        <MSPeaks>
          <p rt="19.595" x="576.3387" y="1209528.13" v="11961245" z="1" s="M+H" />
          <p rt="19.594" x="577.3418" y="374835.28" v="3708206" z="1" s="M+H+1" />
          <p rt="19.595" x="578.3439" y="80204.20" v="794497" z="1" s="M+H+2" />
          <p rt="19.594" x="579.3465" y="13563.73" v="134376" z="1" s="M+H+3" />
          <p rt="19.604" x="580.3505" y="2365.56" v="23274" z="1" s="M+H+4" />
        </MSPeaks>
      </Spectrum>
    </Compound>
    <Compound algo="FindByMolecularFeature">
      <Location m="540.2944" rt="19.595" y="779334" v="10044459" />
      <Spectrum type="MFE" cpdAlgo="FindByMolecularFeature">
        <MSDetails p="+" />
        <Device type="TimeOfFlight" />
        <MSPeaks>
          <p rt="19.596" x="541.3017" y="779334.13" v="7530792" z="1" s="M+H" />
          <p rt="19.590" x="542.3045" y="233192.23" v="1952991" z="1" s="M+H+1" />
          <p rt="19.596" x="543.3069" y="47792.04" v="473114" z="1" s="M+H+2" />
          <p rt="19.594" x="544.3099" y="7991.15" v="78515" z="1" s="M+H+3" />
          <p rt="19.588" x="545.3145" y="1013.58" v="9047" z="1" s="M+H+4" />
        </MSPeaks>
      </Spectrum>
    </Compound>
    <Compound algo="FindByMolecularFeature">
      <Location m="580.2860" rt="19.598" y="133353" v="1914964" />
      <Spectrum type="MFE" cpdAlgo="FindByMolecularFeature">
        <MSDetails p="+" />
        <Device type="TimeOfFlight" />
        <MSPeaks>
          <p rt="19.597" x="581.2933" y="133352.52" v="1387584" z="1" s="M+H" />
          <p rt="19.598" x="582.2964" y="40423.88" v="422387" z="1" s="M+H+1" />
          <p rt="19.605" x="583.3030" y="8912.78" v="88035" z="1" s="M+H+2" />
          <p rt="19.620" x="584.3080" y="1716.85" v="16958" z="1" s="M+H+3" />
        </MSPeaks>
      </Spectrum>
    </Compound>
    <Compound algo="FindByMolecularFeature">
      <Location m="558.3043" rt="19.598" y="208849" v="2813880" />
      <Spectrum type="MFE" cpdAlgo="FindByMolecularFeature">
        <MSDetails p="+" />
        <Device type="TimeOfFlight" />
        <MSPeaks>
          <p rt="19.599" x="559.3116" y="208849.30" v="2055456" z="1" s="M+H" />
          <p rt="19.598" x="560.3147" y="61524.56" v="605071" z="1" s="M+H+1" />
          <p rt="19.599" x="561.3176" y="13583.13" v="133990" z="1" s="M+H+2" />
          <p rt="19.520" x="562.3245" y="1502.90" v="19363" z="1" s="M+H+3" />
        </MSPeaks>
      </Spectrum>
    </Compound>
    <Compound algo="FindByMolecularFeature">
      <Location m="300.2095" rt="19.626" y="631596" v="7895243" />
      <Spectrum type="MFE" cpdAlgo="FindByMolecularFeature">
        <MSDetails p="+" />
        <Device type="TimeOfFlight" />
        <MSPeaks>
          <p rt="19.626" x="301.2168" y="631595.69" v="6372446" z="1" s="M+H" />
          <p rt="19.625" x="302.2196" y="133198.52" v="1346123" z="1" s="M+H+1" />
          <p rt="19.627" x="303.2231" y="15753.15" v="159874" z="1" s="M+H+2" />
          <p rt="19.614" x="304.2258" y="1732.12" v="16801" z="1" s="M+H+3" />
        </MSPeaks>
      </Spectrum>
    </Compound>
    <Compound algo="FindByMolecularFeature">
      <Location m="254.2035" rt="19.635" y="103792" v="1297343" />
      <Spectrum type="MFE" cpdAlgo="FindByMolecularFeature">
        <MSDetails p="+" />
        <Device type="TimeOfFlight" />
        <MSPeaks>
          <p rt="19.635" x="255.2107" y="103792.48" v="1052656" z="1" s="M+H" />
          <p rt="19.636" x="256.2143" y="21125.07" v="215513" z="1" s="M+H+1" />
          <p rt="19.623" x="257.2215" y="2939.02" v="29174" z="1" s="M+H+2" />
        </MSPeaks>
      </Spectrum>
    </Compound>
    <Compound algo="FindByMolecularFeature">
      <Location m="280.2411" rt="19.751" y="266147" v="1907355" />
      <Spectrum type="MFE" cpdAlgo="FindByMolecularFeature">
        <MSDetails p="+" />
        <Device type="TimeOfFlight" />
        <MSPeaks>
          <p rt="19.751" x="281.2483" y="266146.63" v="1554743" z="1" s="M+H" />
          <p rt="19.752" x="282.2511" y="52502.65" v="334206" z="1" s="M+H+1" />
          <p rt="19.767" x="561.4872" y="1443.11" v="7255" z="1" s="2M+H" />
          <p rt="19.791" x="562.4911" y="643.66" v="1948" z="1" s="2M+H+1" />
        </MSPeaks>
      </Spectrum>
    </Compound>
    <Compound algo="FindByMolecularFeature">
      <Location m="298.2513" rt="19.758" y="106537" v="1810929" />
      <Spectrum type="MFE" cpdAlgo="FindByMolecularFeature">
        <MSDetails p="+" />
        <Device type="TimeOfFlight" />
        <MSPeaks>
          <p rt="19.759" x="299.2588" y="106536.59" v="833990" z="1" s="M+H" />
          <p rt="19.759" x="300.2620" y="20953.12" v="156963" z="1" s="M+H+1" />
          <p rt="19.755" x="597.5088" y="51890.34" v="275159" z="1" s="2M+H" />
          <p rt="19.758" x="598.5121" y="20347.27" v="107841" z="1" s="2M+H+1" />
          <p rt="19.754" x="599.5116" y="5049.82" v="26988" z="1" s="2M+H+2" />
        </MSPeaks>
      </Spectrum>
    </Compound>
    <Compound algo="FindByMolecularFeature">
      <Location m="650.4191" rt="19.758" y="57713" v="989643" />
      <Spectrum type="MFE" cpdAlgo="FindByMolecularFeature">
        <MSDetails p="+" />
        <Device type="TimeOfFlight" />
        <MSPeaks>
          <p rt="19.759" x="651.4264" y="37558.29" v="234490" z="1" s="M+H" />
          <p rt="19.759" x="652.4299" y="12958.01" v="82906" z="1" s="M+H+1" />
          <p rt="19.758" x="653.4289" y="57713.09" v="361755" z="1" s="M+H+2" />
          <p rt="19.758" x="654.4319" y="23459.17" v="148304" z="1" s="M+H+3" />
          <p rt="19.758" x="655.4262" y="25795.89" v="162188" z="1" s="M+H+4" />
        </MSPeaks>
      </Spectrum>
    </Compound>
    <Compound algo="FindByMolecularFeature">
      <Location m="339.2781" rt="19.762" y="3089656" v="31026320" />
      <Spectrum type="MFE" cpdAlgo="FindByMolecularFeature">
        <MSDetails p="+" />
        <Device type="TimeOfFlight" />
        <MSPeaks>
          <p rt="19.762" x="340.2853" y="3089655.50" v="24960780" z="1" sat="true" s="M+H" />
          <p rt="19.762" x="341.2887" y="662696.00" v="5316405" z="1" s="M+H+1" />
          <p rt="19.763" x="342.2909" y="82711.44" v="666187" z="1" s="M+H+2" />
          <p rt="19.765" x="343.2936" y="8678.37" v="68272" z="1" s="M+H+3" />
          <p rt="19.750" x="344.3094" y="1932.69" v="14675" z="1" s="M+H+4" />
        </MSPeaks>
      </Spectrum>
    </Compound>
    <Compound algo="FindByMolecularFeature">
      <Location m="393.1967" rt="19.765" y="77114" v="1611260" />
      <Spectrum type="MFE" cpdAlgo="FindByMolecularFeature">
        <MSDetails p="+" />
        <Device type="TimeOfFlight" />
        <MSPeaks>
          <p rt="19.764" x="394.2039" y="31536.47" v="296683" z="1" s="M+H" />
          <p rt="19.765" x="395.2075" y="7408.40" v="67822" z="1" s="M+H+1" />
          <p rt="19.765" x="396.2044" y="77114.17" v="713407" z="1" s="M+H+2" />
          <p rt="19.767" x="397.2085" y="18936.68" v="184103" z="1" s="M+H+3" />
          <p rt="19.765" x="398.1981" y="37269.84" v="349245" z="1" s="M+H+4" />
        </MSPeaks>
      </Spectrum>
    </Compound>
    <Compound algo="FindByMolecularFeature">
      <Location m="241.2406" rt="19.768" y="76665" v="761720" />
      <Spectrum type="MFE" cpdAlgo="FindByMolecularFeature">
        <MSDetails p="+" />
        <Device type="TimeOfFlight" />
        <MSPeaks>
          <p rt="19.768" x="242.2479" y="76665.37" v="647600" z="1" s="M+H" />
          <p rt="19.771" x="243.2510" y="12719.03" v="104101" z="1" s="M+H+1" />
          <p rt="19.766" x="244.2541" y="1494.46" v="10019" z="1" s="M+H+2" />
        </MSPeaks>
      </Spectrum>
    </Compound>
    <Compound algo="FindByMolecularFeature">
      <Location m="244.2190" rt="19.844" y="80356" v="1049147" />
      <Spectrum type="MFE" cpdAlgo="FindByMolecularFeature">
        <MSDetails p="+" />
        <Device type="TimeOfFlight" />
        <MSPeaks>
          <p rt="19.834" x="123.1162" y="4247.54" v="20821" z="2" s="M+2H" />
          <p rt="19.843" x="245.2263" y="80356.08" v="871261" z="1" s="M+H" />
          <p rt="19.854" x="246.2296" y="14805.68" v="127585" z="1" s="M+H+1" />
          <p rt="19.835" x="247.2335" y="2633.28" v="29480" z="1" s="M+H+2" />
        </MSPeaks>
      </Spectrum>
    </Compound>
    <Compound algo="FindByMolecularFeature">
      <Location m="262.2298" rt="19.846" y="264170" v="3389484" />
      <Spectrum type="MFE" cpdAlgo="FindByMolecularFeature">
        <MSDetails p="+" />
        <Device type="TimeOfFlight" />
        <MSPeaks>
          <p rt="19.846" x="263.2371" y="264170.16" v="2784783" z="1" s="M+H" />
          <p rt="19.847" x="264.2402" y="52531.30" v="556354" z="1" s="M+H+1" />
          <p rt="19.858" x="265.2468" y="6783.51" v="48347" z="1" s="M+H+2" />
        </MSPeaks>
      </Spectrum>
    </Compound>
    <Compound algo="FindByMolecularFeature">
      <Location m="580.2862" rt="19.847" y="249764" v="1811670" />
      <Spectrum type="MFE" cpdAlgo="FindByMolecularFeature">
        <MSDetails p="+" />
        <Device type="TimeOfFlight" />
        <MSPeaks>
          <p rt="19.848" x="581.2935" y="249764.06" v="1319176" z="1" s="M+H" />
          <p rt="19.847" x="582.2967" y="75707.00" v="393912" z="1" s="M+H+1" />
          <p rt="19.843" x="583.3007" y="16971.64" v="84374" z="1" s="M+H+2" />
          <p rt="19.843" x="584.3045" y="2925.31" v="14208" z="1" s="M+H+3" />
        </MSPeaks>
      </Spectrum>
    </Compound>
    <Compound algo="FindByMolecularFeature">
      <Location m="575.3315" rt="19.852" y="1526658" v="14743340" />
      <Spectrum type="MFE" cpdAlgo="FindByMolecularFeature">
        <MSDetails p="+" />
        <Device type="TimeOfFlight" />
        <MSPeaks>
          <p rt="19.852" x="576.3388" y="1526658.13" v="10450734" z="1" s="M+H" />
          <p rt="19.853" x="577.3419" y="473522.50" v="3428939" z="1" s="M+H+1" />
          <p rt="19.853" x="578.3440" y="101136.09" v="724067" z="1" s="M+H+2" />
          <p rt="19.855" x="579.3469" y="16987.24" v="123671" z="1" s="M+H+3" />
          <p rt="19.850" x="580.3511" y="2326.97" v="15929" z="1" s="M+H+4" />
        </MSPeaks>
      </Spectrum>
    </Compound>
    <Compound algo="FindByMolecularFeature">
      <Location m="498.2830" rt="19.856" y="121207" v="1206243" />
      <Spectrum type="MFE" cpdAlgo="FindByMolecularFeature">
        <MSDetails p="+" />
        <Device type="TimeOfFlight" />
        <MSPeaks>
          <p rt="19.856" x="499.2902" y="121207.30" v="911256" z="1" s="M+H" />
          <p rt="19.855" x="500.2935" y="33061.77" v="242355" z="1" s="M+H+1" />
          <p rt="19.854" x="501.2974" y="7239.71" v="52632" z="1" s="M+H+2" />
        </MSPeaks>
      </Spectrum>
    </Compound>
    <Compound algo="FindByMolecularFeature">
      <Location m="456.2362" rt="19.856" y="267484" v="2604579" />
      <Spectrum type="MFE" cpdAlgo="FindByMolecularFeature">
        <MSDetails p="+" />
        <Device type="TimeOfFlight" />
        <MSPeaks>
          <p rt="19.856" x="457.2435" y="267483.88" v="1971815" z="1" s="M+H" />
          <p rt="19.856" x="458.2465" y="64329.89" v="470558" z="1" s="M+H+1" />
          <p rt="19.860" x="459.2494" y="12639.32" v="96384" z="1" s="M+H+2" />
          <p rt="19.860" x="460.2530" y="1959.64" v="14058" z="1" s="M+H+3" />
          <p rt="19.850" x="913.4813" y="2613.01" v="12660" z="1" s="2M+H" />
          <p rt="19.840" x="914.4870" y="1565.59" v="10843" z="1" s="2M+H+1" />
          <p rt="19.840" x="915.4842" y="736.09" v="2379" z="1" s="2M+H+2" />
        </MSPeaks>
      </Spectrum>
    </Compound>
    <Compound algo="FindByMolecularFeature">
      <Location m="540.2941" rt="19.859" y="491390" v="5417771" />
      <Spectrum type="MFE" cpdAlgo="FindByMolecularFeature">
        <MSDetails p="+" />
        <Device type="TimeOfFlight" />
        <MSPeaks>
          <p rt="19.859" x="541.3014" y="491390.09" v="4055555" z="1" s="M+H" />
          <p rt="19.859" x="542.3042" y="146245.42" v="1116382" z="1" s="M+H+1" />
          <p rt="19.854" x="543.3073" y="30017.65" v="218196" z="1" s="M+H+2" />
          <p rt="19.841" x="544.3117" y="3081.86" v="24443" z="1" s="M+H+3" />
          <p rt="19.895" x="545.3109" y="468.67" v="3195" z="1" s="M+H+4" />
        </MSPeaks>
      </Spectrum>
    </Compound>
    <Compound algo="FindByMolecularFeature">
      <Location m="279.2568" rt="19.865" y="1863364" v="18046662" />
      <Spectrum type="MFE" cpdAlgo="FindByMolecularFeature">
        <MSDetails p="+" />
        <Device type="TimeOfFlight" />
        <MSPeaks>
          <p rt="19.865" x="280.2640" y="1863364.00" v="14873306" z="1" s="M+H" />
          <p rt="19.865" x="281.2665" y="371427.38" v="2872761" z="1" s="M+H+1" />
          <p rt="19.861" x="282.2683" y="39059.60" v="300596" z="1" s="M+H+2" />
        </MSPeaks>
      </Spectrum>
    </Compound>
    <Compound algo="FindByMolecularFeature">
      <Location m="212.0684" rt="19.941" y="81807" v="713931" />
      <Spectrum type="MFE" cpdAlgo="FindByMolecularFeature">
        <MSDetails p="+" />
        <Device type="TimeOfFlight" />
        <MSPeaks>
          <p rt="19.940" x="213.0757" y="81806.95" v="628740" z="1" s="M+H" />
          <p rt="19.941" x="214.0804" y="8679.61" v="66445" z="1" s="M+H+1" />
          <p rt="19.950" x="215.0840" y="1996.71" v="18745" z="1" s="M+H+2" />
        </MSPeaks>
      </Spectrum>
    </Compound>
    <Compound algo="FindByMolecularFeature">
      <Location m="360.2154" rt="19.941" y="489953" v="5220497" />
      <Spectrum type="MFE" cpdAlgo="FindByMolecularFeature">
        <MSDetails p="+" />
        <Device type="TimeOfFlight" />
        <MSPeaks>
          <p rt="19.941" x="361.2226" y="489953.31" v="4142003" z="1" s="M+H" />
          <p rt="19.942" x="362.2257" y="98327.77" v="922577" z="1" s="M+H+1" />
          <p rt="19.941" x="363.2282" y="14780.01" v="125551" z="1" s="M+H+2" />
          <p rt="19.914" x="364.2258" y="2898.34" v="30367" z="1" s="M+H+3" />
        </MSPeaks>
      </Spectrum>
    </Compound>
    <Compound algo="FindByMolecularFeature">
      <Location m="272.0899" rt="19.941" y="205142" v="2027070" />
      <Spectrum type="MFE" cpdAlgo="FindByMolecularFeature">
        <MSDetails p="+" />
        <Device type="TimeOfFlight" />
        <MSPeaks>
          <p rt="19.942" x="273.0971" y="205141.78" v="1779307" z="1" s="M+H" />
          <p rt="19.937" x="274.1002" y="26675.87" v="206527" z="1" s="M+H+1" />
          <p rt="19.940" x="275.1022" y="4822.89" v="37889" z="1" s="M+H+2" />
          <p rt="19.950" x="276.1052" y="434.16" v="3346" z="1" s="M+H+3" />
        </MSPeaks>
      </Spectrum>
    </Compound>
    <Compound algo="FindByMolecularFeature">
      <Location m="328.1528" rt="19.941" y="1508325" v="15826975" />
      <Spectrum type="MFE" cpdAlgo="FindByMolecularFeature">
        <MSDetails p="+" />
        <Device type="TimeOfFlight" />
        <MSPeaks>
          <p rt="19.942" x="329.1601" y="1508324.63" v="13202399" z="1" s="M+H" />
          <p rt="19.941" x="330.1631" y="257871.34" v="2221416" z="1" s="M+H+1" />
          <p rt="19.940" x="331.1653" y="41070.33" v="360188" z="1" s="M+H+2" />
          <p rt="19.944" x="332.1681" y="5088.37" v="42973" z="1" s="M+H+3" />
        </MSPeaks>
      </Spectrum>
    </Compound>
    <Compound algo="FindByMolecularFeature">
      <Location m="268.1311" rt="19.942" y="68550" v="684936" />
      <Spectrum type="MFE" cpdAlgo="FindByMolecularFeature">
        <MSDetails p="+" />
        <Device type="TimeOfFlight" />
        <MSPeaks>
          <p rt="19.942" x="269.1384" y="68550.32" v="585678" z="1" s="M+H" />
          <p rt="19.942" x="270.1419" y="10784.20" v="84509" z="1" s="M+H+1" />
          <p rt="19.940" x="271.1445" y="2150.91" v="14749" z="1" s="M+H+2" />
        </MSPeaks>
      </Spectrum>
    </Compound>
    <Compound algo="FindByMolecularFeature">
      <Location m="258.1468" rt="19.942" y="146692" v="1454687" />
      <Spectrum type="MFE" cpdAlgo="FindByMolecularFeature">
        <MSDetails p="+" />
        <Device type="TimeOfFlight" />
        <MSPeaks>
          <p rt="19.941" x="259.1541" y="146691.59" v="1262831" z="1" s="M+H" />
          <p rt="19.944" x="260.1573" y="19047.22" v="167569" z="1" s="M+H+1" />
          <p rt="19.951" x="261.1594" y="3490.18" v="24287" z="1" s="M+H+2" />
        </MSPeaks>
      </Spectrum>
    </Compound>
    <Compound algo="FindByMolecularFeature">
      <Location m="216.0269" rt="19.942" y="81251" v="742186" />
      <Spectrum type="MFE" cpdAlgo="FindByMolecularFeature">
        <MSDetails p="+" />
        <Device type="TimeOfFlight" />
        <MSPeaks>
          <p rt="19.941" x="217.0342" y="81251.48" v="660617" z="1" s="M+H" />
          <p rt="19.949" x="218.0374" y="8022.30" v="69893" z="1" s="M+H+1" />
          <p rt="19.955" x="219.0402" y="1765.40" v="11676" z="1" s="M+H+2" />
        </MSPeaks>
      </Spectrum>
    </Compound>
    <Compound algo="FindByMolecularFeature">
      <Location m="156.0057" rt="19.942" y="72902" v="711107" />
      <Spectrum type="MFE" cpdAlgo="FindByMolecularFeature">
        <MSDetails p="+" />
        <Device type="TimeOfFlight" />
        <MSPeaks>
          <p rt="19.943" x="157.0130" y="72902.21" v="651167" z="1" s="M+H" />
          <p rt="19.942" x="158.0151" y="6585.74" v="50607" z="1" s="M+H+1" />
          <p rt="19.928" x="159.0185" y="2148.69" v="9333" z="1" s="M+H+2" />
        </MSPeaks>
      </Spectrum>
    </Compound>
    <Compound algo="FindByMolecularFeature">
      <Location m="402.2261" rt="19.942" y="5219865" v="60051396" />
      <Spectrum type="MFE" cpdAlgo="FindByMolecularFeature">
        <MSDetails p="+" />
        <Device type="TimeOfFlight" />
        <MSPeaks>
          <p rt="19.943" x="403.2334" y="5219864.50" v="48075040" z="1" sat="true" s="M+H" />
          <p rt="19.940" x="404.2369" y="1131384.63" v="10016285" z="1" s="M+H+1" />
          <p rt="19.941" x="405.2389" y="193838.78" v="1721104" z="1" s="M+H+2" />
          <p rt="19.943" x="406.2415" y="26706.46" v="214075" z="1" s="M+H+3" />
          <p rt="19.937" x="407.2465" y="2536.12" v="24892" z="1" s="M+H+4" />
        </MSPeaks>
      </Spectrum>
    </Compound>
    <Compound algo="FindByMolecularFeature">
      <Location m="184.0735" rt="19.942" y="112963" v="1118257" />
      <Spectrum type="MFE" cpdAlgo="FindByMolecularFeature">
        <MSDetails p="+" />
        <Device type="TimeOfFlight" />
        <MSPeaks>
          <p rt="19.942" x="185.0808" y="112963.45" v="1001319" z="1" s="M+H" />
          <p rt="19.942" x="186.0846" y="11686.36" v="101584" z="1" s="M+H+1" />
          <p rt="19.948" x="187.0877" y="1992.86" v="15354" z="1" s="M+H+2" />
        </MSPeaks>
      </Spectrum>
    </Compound>
    <Compound algo="FindByMolecularFeature">
      <Location m="128.0109" rt="19.943" y="92024" v="792150" />
      <Spectrum type="MFE" cpdAlgo="FindByMolecularFeature">
        <MSDetails p="+" />
        <Device type="TimeOfFlight" />
        <MSPeaks>
          <p rt="19.944" x="129.0182" y="92023.63" v="738347" z="1" s="M+H" />
          <p rt="19.942" x="130.0213" y="5557.65" v="47331" z="1" s="M+H+1" />
          <p rt="19.934" x="131.0228" y="1303.98" v="6472" z="1" s="M+H+2" />
        </MSPeaks>
      </Spectrum>
    </Compound>
    <Compound algo="FindByMolecularFeature">
      <Location m="299.2824" rt="19.949" y="64137" v="754042" />
      <Spectrum type="MFE" cpdAlgo="FindByMolecularFeature">
        <MSDetails p="+" />
        <Device type="TimeOfFlight" />
        <MSPeaks>
          <p rt="19.949" x="300.2897" y="64136.63" v="612027" z="1" s="M+H" />
          <p rt="19.950" x="301.2929" y="13382.94" v="127616" z="1" s="M+H+1" />
          <p rt="19.946" x="302.2958" y="1758.40" v="14399" z="1" s="M+H+2" />
        </MSPeaks>
      </Spectrum>
    </Compound>
    <Compound algo="FindByMolecularFeature">
      <Location m="440.1816" rt="19.951" y="293777" v="4060820" />
      <Spectrum type="MFE" cpdAlgo="FindByMolecularFeature">
        <MSDetails p="+" />
        <Device type="TimeOfFlight" />
        <MSPeaks>
          <p rt="19.952" x="441.1889" y="293776.88" v="3034668" z="1" s="M+H" />
          <p rt="19.949" x="442.1921" y="65501.77" v="654620" z="1" s="M+H+1" />
          <p rt="19.952" x="443.1899" y="29616.69" v="298528" z="1" s="M+H+2" />
          <p rt="19.951" x="444.1923" y="6295.95" v="61071" z="1" s="M+H+3" />
          <p rt="19.953" x="445.1923" y="1230.22" v="11933" z="1" s="M+H+4" />
        </MSPeaks>
      </Spectrum>
    </Compound>
    <Compound algo="FindByMolecularFeature">
      <Location m="826.4342" rt="19.952" y="707050" v="9290180" />
      <Spectrum type="MFE" cpdAlgo="FindByMolecularFeature">
        <MSDetails p="+" />
        <Device type="TimeOfFlight" />
        <MSPeaks>
          <p rt="19.952" x="827.4415" y="707049.94" v="5796546" z="1" s="M+H" />
          <p rt="19.951" x="828.4441" y="316936.50" v="2602514" z="1" s="M+H+1" />
          <p rt="19.952" x="829.4461" y="86497.52" v="711934" z="1" s="M+H+2" />
          <p rt="19.952" x="830.4486" y="18129.95" v="147970" z="1" s="M+H+3" />
          <p rt="19.955" x="831.4523" y="3432.23" v="27520" z="1" s="M+H+4" />
          <p rt="19.975" x="832.4551" y="460.99" v="3696" z="1" s="M+H+5" />
        </MSPeaks>
      </Spectrum>
    </Compound>
    <Compound algo="FindByMolecularFeature">
      <Location m="424.2081" rt="19.955" y="2519298" v="37826956" />
      <Spectrum type="MFE" cpdAlgo="FindByMolecularFeature">
        <MSDetails p="+" />
        <Device type="TimeOfFlight" />
        <MSPeaks>
          <p rt="19.955" x="425.2154" y="2519297.50" v="30497398" z="1" sat="true" s="M+H" />
          <p rt="19.953" x="426.2188" y="534091.94" v="6101437" z="1" s="M+H+1" />
          <p rt="19.953" x="427.2206" y="88330.95" v="1077205" z="1" s="M+H+2" />
          <p rt="19.953" x="428.2229" y="11732.78" v="133767" z="1" s="M+H+3" />
          <p rt="19.964" x="429.2226" y="1520.80" v="17150" z="1" s="M+H+4" />
        </MSPeaks>
      </Spectrum>
    </Compound>
    <Compound algo="FindByMolecularFeature">
      <Location m="447.2833" rt="19.964" y="63882" v="1197913" />
      <Spectrum type="MFE" cpdAlgo="FindByMolecularFeature">
        <MSDetails p="+" />
        <Device type="TimeOfFlight" />
        <MSPeaks>
          <p rt="19.965" x="448.2906" y="63882.38" v="988923" z="1" s="M+H" />
          <p rt="19.957" x="449.2946" y="13659.99" v="169532" z="1" s="M+H+1" />
          <p rt="19.972" x="450.2977" y="3161.17" v="39457" z="1" s="M+H+2" />
        </MSPeaks>
      </Spectrum>
    </Compound>
    <Compound algo="FindByMolecularFeature">
      <Location m="657.5025" rt="20.122" y="75303" v="1759040" />
      <Spectrum type="MFE" cpdAlgo="FindByMolecularFeature">
        <MSDetails p="+" />
        <Device type="TimeOfFlight" />
        <MSPeaks>
          <p rt="20.121" x="658.5098" y="75303.49" v="1182757" z="1" s="M+H" />
          <p rt="20.122" x="659.5129" y="28020.27" v="430873" z="1" s="M+H+1" />
          <p rt="20.125" x="660.5132" y="7158.47" v="120882" z="1" s="M+H+2" />
          <p rt="20.132" x="661.5138" y="1605.18" v="24528" z="1" s="M+H+3" />
        </MSPeaks>
      </Spectrum>
    </Compound>
    <Compound algo="FindByMolecularFeature">
      <Location m="354.2771" rt="20.166" y="106361" v="1071963" />
      <Spectrum type="MFE" cpdAlgo="FindByMolecularFeature">
        <MSDetails p="+" />
        <Device type="TimeOfFlight" />
        <MSPeaks>
          <p rt="20.166" x="355.2844" y="106360.72" v="865575" z="1" s="M+H" />
          <p rt="20.165" x="356.2877" y="24967.98" v="206388" z="1" s="M+H+1" />
        </MSPeaks>
      </Spectrum>
    </Compound>
    <Compound algo="FindByMolecularFeature">
      <Location m="336.2667" rt="20.166" y="108607" v="1066072" />
      <Spectrum type="MFE" cpdAlgo="FindByMolecularFeature">
        <MSDetails p="+" />
        <Device type="TimeOfFlight" />
        <MSPeaks>
          <p rt="20.167" x="337.2739" y="108606.71" v="847635" z="1" s="M+H" />
          <p rt="20.163" x="338.2771" y="24888.90" v="191710" z="1" s="M+H+1" />
          <p rt="20.176" x="339.2847" y="3755.49" v="26727" z="1" s="M+H+2" />
        </MSPeaks>
      </Spectrum>
    </Compound>
    <Compound algo="FindByMolecularFeature">
      <Location m="279.2564" rt="20.224" y="236400" v="2587713" />
      <Spectrum type="MFE" cpdAlgo="FindByMolecularFeature">
        <MSDetails p="+" />
        <Device type="TimeOfFlight" />
        <MSPeaks>
          <p rt="20.223" x="280.2637" y="236399.84" v="2058550" z="1" s="M+H" />
          <p rt="20.226" x="281.2666" y="46931.64" v="510566" z="1" s="M+H+1" />
          <p rt="20.236" x="559.5189" y="1656.19" v="9299" z="1" s="2M+H" />
        </MSPeaks>
      </Spectrum>
    </Compound>
    <Compound algo="FindByMolecularFeature">
      <Location m="613.4765" rt="20.224" y="120802" v="3000655" />
      <Spectrum type="MFE" cpdAlgo="FindByMolecularFeature">
        <MSDetails p="+" />
        <Device type="TimeOfFlight" />
        <MSPeaks>
          <p rt="20.226" x="614.4838" y="120801.96" v="2078192" z="1" s="M+H" />
          <p rt="20.221" x="615.4871" y="42639.27" v="738926" z="1" s="M+H+1" />
          <p rt="20.225" x="616.4891" y="10481.26" v="170119" z="1" s="M+H+2" />
          <p rt="20.193" x="617.4918" y="855.24" v="13418" z="1" s="M+H+3" />
        </MSPeaks>
      </Spectrum>
    </Compound>
    <Compound algo="FindByMolecularFeature">
      <Location m="569.4504" rt="20.320" y="178286" v="4065235" />
      <Spectrum type="MFE" cpdAlgo="FindByMolecularFeature">
        <MSDetails p="+" />
        <Device type="TimeOfFlight" />
        <MSPeaks>
          <p rt="20.320" x="570.4577" y="178286.06" v="2885287" z="1" s="M+H" />
          <p rt="20.322" x="571.4608" y="57057.00" v="957377" z="1" s="M+H+1" />
          <p rt="20.316" x="572.4629" y="11995.02" v="190716" z="1" s="M+H+2" />
          <p rt="20.303" x="573.4606" y="2024.52" v="31856" z="1" s="M+H+3" />
        </MSPeaks>
      </Spectrum>
    </Compound>
    <Compound algo="FindByMolecularFeature">
      <Location m="267.2564" rt="20.378" y="256213" v="2807980" />
      <Spectrum type="MFE" cpdAlgo="FindByMolecularFeature">
        <MSDetails p="+" />
        <Device type="TimeOfFlight" />
        <MSPeaks>
          <p rt="20.378" x="268.2637" y="256213.44" v="2329138" z="1" s="M+H" />
          <p rt="20.377" x="269.2667" y="47896.32" v="435248" z="1" s="M+H+1" />
          <p rt="20.384" x="270.2703" y="4915.31" v="43594" z="1" s="M+H+2" />
        </MSPeaks>
      </Spectrum>
    </Compound>
    <Compound algo="FindByMolecularFeature">
      <Location m="525.4244" rt="20.417" y="244053" v="5832529" />
      <Spectrum type="MFE" cpdAlgo="FindByMolecularFeature">
        <MSDetails p="+" />
        <Device type="TimeOfFlight" />
        <MSPeaks>
          <p rt="20.416" x="526.4317" y="244052.58" v="4245872" z="1" s="M+H" />
          <p rt="20.421" x="527.4347" y="73232.57" v="1338523" z="1" s="M+H+1" />
          <p rt="20.411" x="528.4370" y="15894.89" v="224150" z="1" s="M+H+2" />
          <p rt="20.417" x="529.4358" y="1647.72" v="23984" z="1" s="M+H+3" />
        </MSPeaks>
      </Spectrum>
    </Compound>
    <Compound algo="FindByMolecularFeature">
      <Location m="617.3774" rt="20.417" y="64810" v="650118" />
      <Spectrum type="MFE" cpdAlgo="FindByMolecularFeature">
        <MSDetails p="+" />
        <Device type="TimeOfFlight" />
        <MSPeaks>
          <p rt="20.417" x="618.3846" y="64810.27" v="441835" z="1" s="M+H" />
          <p rt="20.418" x="619.3889" y="24587.64" v="164185" z="1" s="M+H+1" />
          <p rt="20.420" x="620.3924" y="6374.96" v="44097" z="1" s="M+H+2" />
        </MSPeaks>
      </Spectrum>
    </Compound>
    <Compound algo="FindByMolecularFeature">
      <Location m="610.2754" rt="20.431" y="55795" v="622298" />
      <Spectrum type="MFE" cpdAlgo="FindByMolecularFeature">
        <MSDetails p="+" />
        <Device type="TimeOfFlight" />
        <MSPeaks>
          <p rt="20.430" x="611.2827" y="55795.45" v="422992" z="1" s="M+H" />
          <p rt="20.432" x="612.2861" y="17215.65" v="130196" z="1" s="M+H+1" />
          <p rt="20.436" x="613.2854" y="7404.51" v="55374" z="1" s="M+H+2" />
          <p rt="20.429" x="614.2876" y="1892.64" v="13736" z="1" s="M+H+3" />
        </MSPeaks>
      </Spectrum>
    </Compound>
    <Compound algo="FindByMolecularFeature">
      <Location m="630.3730" rt="20.433" y="50294" v="584355" />
      <Spectrum type="MFE" cpdAlgo="FindByMolecularFeature">
        <MSDetails p="+" />
        <Device type="TimeOfFlight" />
        <MSPeaks>
          <p rt="20.433" x="631.3803" y="50294.38" v="397779" z="1" s="M+H" />
          <p rt="20.434" x="632.3846" y="18320.47" v="145794" z="1" s="M+H+1" />
          <p rt="20.432" x="633.3924" y="5111.33" v="40782" z="1" s="M+H+2" />
        </MSPeaks>
      </Spectrum>
    </Compound>
    <Compound algo="FindByMolecularFeature">
      <Location m="498.2831" rt="20.434" y="156359" v="1608386" />
      <Spectrum type="MFE" cpdAlgo="FindByMolecularFeature">
        <MSDetails p="+" />
        <Device type="TimeOfFlight" />
        <MSPeaks>
          <p rt="20.433" x="499.2904" y="156358.59" v="1215580" z="1" s="M+H" />
          <p rt="20.435" x="500.2935" y="41800.83" v="321730" z="1" s="M+H+1" />
          <p rt="20.434" x="501.2972" y="9254.29" v="71076" z="1" s="M+H+2" />
        </MSPeaks>
      </Spectrum>
    </Compound>
    <Compound algo="FindByMolecularFeature">
      <Location m="589.3472" rt="20.440" y="1599890" v="16776869" />
      <Spectrum type="MFE" cpdAlgo="FindByMolecularFeature">
        <MSDetails p="+" />
        <Device type="TimeOfFlight" />
        <MSPeaks>
          <p rt="20.440" x="590.3545" y="1599890.13" v="12004591" z="1" s="M+H" />
          <p rt="20.440" x="591.3577" y="502246.06" v="3811158" z="1" s="M+H+1" />
          <p rt="20.439" x="592.3598" y="106663.77" v="802725" z="1" s="M+H+2" />
          <p rt="20.436" x="593.3630" y="18750.52" v="136319" z="1" s="M+H+3" />
          <p rt="20.438" x="594.3663" y="2958.64" v="22076" z="1" s="M+H+4" />
        </MSPeaks>
      </Spectrum>
    </Compound>
    <Compound algo="FindByMolecularFeature">
      <Location m="470.2526" rt="20.440" y="706882" v="7028838" />
      <Spectrum type="MFE" cpdAlgo="FindByMolecularFeature">
        <MSDetails p="+" />
        <Device type="TimeOfFlight" />
        <MSPeaks>
          <p rt="20.440" x="471.2599" y="706881.69" v="5340894" z="1" s="M+H" />
          <p rt="20.440" x="472.2626" y="180605.89" v="1361929" z="1" s="M+H+1" />
          <p rt="20.438" x="473.2646" y="36033.43" v="282248" z="1" s="M+H+2" />
          <p rt="20.439" x="474.2670" y="4773.56" v="36503" z="1" s="M+H+3" />
          <p rt="20.427" x="475.2773" y="827.68" v="7263" z="1" s="M+H+4" />
        </MSPeaks>
      </Spectrum>
    </Compound>
    <Compound algo="FindByMolecularFeature">
      <Location m="554.3101" rt="20.441" y="1284867" v="13446832" />
      <Spectrum type="MFE" cpdAlgo="FindByMolecularFeature">
        <MSDetails p="+" />
        <Device type="TimeOfFlight" />
        <MSPeaks>
          <p rt="20.441" x="555.3174" y="1284866.88" v="9713420" z="1" s="M+H" />
          <p rt="20.440" x="556.3206" y="395847.47" v="3003165" z="1" s="M+H+1" />
          <p rt="20.440" x="557.3227" y="82295.71" v="622675" z="1" s="M+H+2" />
          <p rt="20.442" x="558.3254" y="13385.66" v="98230" z="1" s="M+H+3" />
          <p rt="20.431" x="559.3285" y="1285.35" v="9342" z="1" s="M+H+4" />
        </MSPeaks>
      </Spectrum>
    </Compound>
    <Compound algo="FindByMolecularFeature">
      <Location m="572.3204" rt="20.442" y="387666" v="4050809" />
      <Spectrum type="MFE" cpdAlgo="FindByMolecularFeature">
        <MSDetails p="+" />
        <Device type="TimeOfFlight" />
        <MSPeaks>
          <p rt="20.442" x="573.3277" y="387665.81" v="2948623" z="1" s="M+H" />
          <p rt="20.442" x="574.3306" y="114039.84" v="868096" z="1" s="M+H+1" />
          <p rt="20.442" x="575.3333" y="26523.78" v="202802" z="1" s="M+H+2" />
          <p rt="20.447" x="576.3381" y="3338.68" v="31288" z="1" s="M+H+3" />
        </MSPeaks>
      </Spectrum>
    </Compound>
    <Compound algo="FindByMolecularFeature">
      <Location m="484.2677" rt="20.445" y="254338" v="2506635" />
      <Spectrum type="MFE" cpdAlgo="FindByMolecularFeature">
        <MSDetails p="+" />
        <Device type="TimeOfFlight" />
        <MSPeaks>
          <p rt="20.445" x="485.2750" y="254338.03" v="1885438" z="1" s="M+H" />
          <p rt="20.446" x="486.2781" y="67694.18" v="500927" z="1" s="M+H+1" />
          <p rt="20.444" x="487.2808" y="13808.05" v="101030" z="1" s="M+H+2" />
          <p rt="20.444" x="488.2840" y="2709.85" v="19240" z="1" s="M+H+3" />
        </MSPeaks>
      </Spectrum>
    </Compound>
    <Compound algo="FindByMolecularFeature">
      <Location m="594.3024" rt="20.462" y="414161" v="4346344" />
      <Spectrum type="MFE" cpdAlgo="FindByMolecularFeature">
        <MSDetails p="+" />
        <Device type="TimeOfFlight" />
        <MSPeaks>
          <p rt="20.462" x="595.3096" y="414161.09" v="3129075" z="1" s="M+H" />
          <p rt="20.463" x="596.3125" y="127605.55" v="968189" z="1" s="M+H+1" />
          <p rt="20.461" x="597.3151" y="27798.29" v="209217" z="1" s="M+H+2" />
          <p rt="20.457" x="598.3188" y="4910.26" v="35670" z="1" s="M+H+3" />
          <p rt="20.446" x="599.3377" y="387.70" v="4192" z="1" s="M+H+4" />
        </MSPeaks>
      </Spectrum>
    </Compound>
    <Compound algo="FindByMolecularFeature">
      <Location m="1121.7535" rt="20.506" y="69587" v="789733" />
      <Spectrum type="MFE" cpdAlgo="FindByMolecularFeature">
        <MSDetails p="+" />
        <Device type="TimeOfFlight" />
        <MSPeaks>
          <p rt="20.506" x="561.8840" y="69586.60" v="461875" z="2" s="M+2H" />
          <p rt="20.503" x="562.3836" y="35767.00" v="236733" z="2" s="M+2H+1" />
          <p rt="20.509" x="562.8838" y="13722.18" v="91125" z="2" s="M+2H+2" />
        </MSPeaks>
      </Spectrum>
    </Compound>
    <Compound algo="FindByMolecularFeature">
      <Location m="1116.7529" rt="20.506" y="208180" v="4121936" />
      <Spectrum type="MFE" cpdAlgo="FindByMolecularFeature">
        <MSDetails p="+" />
        <Device type="TimeOfFlight" />
        <MSPeaks>
          <p rt="20.504" x="559.3837" y="77051.35" v="531437" z="2" s="M+2H" />
          <p rt="20.508" x="559.8851" y="52032.39" v="356833" z="2" s="M+2H+1" />
          <p rt="20.507" x="560.3842" y="208180.34" v="1423210" z="2" s="M+2H+2" />
          <p rt="20.506" x="560.8855" y="140244.31" v="961328" z="2" s="M+2H+3" />
          <p rt="20.506" x="561.3840" y="123095.59" v="849128" z="2" s="M+2H+4" />
        </MSPeaks>
      </Spectrum>
    </Compound>
    <Compound algo="FindByMolecularFeature">
      <Location m="1100.7793" rt="20.506" y="66958" v="894388" />
      <Spectrum type="MFE" cpdAlgo="FindByMolecularFeature">
        <MSDetails p="+" />
        <Device type="TimeOfFlight" />
        <MSPeaks>
          <p rt="20.508" x="551.3969" y="66958.08" v="438996" z="2" s="M+2H" />
          <p rt="20.507" x="551.8988" y="46764.09" v="305164" z="2" s="M+2H+1" />
          <p rt="20.502" x="552.4003" y="18263.69" v="116331" z="2" s="M+2H+2" />
          <p rt="20.504" x="552.9016" y="5241.48" v="33897" z="2" s="M+2H+3" />
        </MSPeaks>
      </Spectrum>
    </Compound>
    <Compound algo="FindByMolecularFeature">
      <Location m="761.4662" rt="20.509" y="133601" v="1572218" />
      <Spectrum type="MFE" cpdAlgo="FindByMolecularFeature">
        <MSDetails p="+" />
        <Device type="TimeOfFlight" />
        <MSPeaks>
          <p rt="20.509" x="762.4735" y="133600.67" v="1057066" z="1" s="M+H" />
          <p rt="20.509" x="763.4767" y="65213.84" v="515152" z="1" s="M+H+1" />
        </MSPeaks>
      </Spectrum>
    </Compound>
    <Compound algo="FindByMolecularFeature">
      <Location m="481.3983" rt="20.510" y="283713" v="5988208" />
      <Spectrum type="MFE" cpdAlgo="FindByMolecularFeature">
        <MSDetails p="+" />
        <Device type="TimeOfFlight" />
        <MSPeaks>
          <p rt="20.509" x="482.4055" y="283712.66" v="4359979" z="1" s="M+H" />
          <p rt="20.514" x="483.4085" y="73988.17" v="1342412" z="1" s="M+H+1" />
          <p rt="20.507" x="484.4107" y="15477.07" v="261385" z="1" s="M+H+2" />
          <p rt="20.574" x="485.4121" y="1295.66" v="22008" z="1" s="M+H+3" />
          <p rt="20.574" x="486.4130" y="158.99" v="2425" z="1" s="M+H+4" />
        </MSPeaks>
      </Spectrum>
    </Compound>
    <Compound algo="FindByMolecularFeature">
      <Location m="376.2597" rt="20.511" y="522373" v="4980458" />
      <Spectrum type="MFE" cpdAlgo="FindByMolecularFeature">
        <MSDetails p="+" />
        <Device type="TimeOfFlight" />
        <MSPeaks>
          <p rt="20.511" x="377.2670" y="522373.03" v="3955815" z="1" s="M+H" />
          <p rt="20.510" x="378.2699" y="114341.28" v="871571" z="1" s="M+H+1" />
          <p rt="20.510" x="379.2726" y="17773.21" v="131283" z="1" s="M+H+2" />
          <p rt="20.525" x="380.2736" y="2981.59" v="21790" z="1" s="M+H+3" />
        </MSPeaks>
      </Spectrum>
    </Compound>
    <Compound algo="FindByMolecularFeature">
      <Location m="336.2670" rt="20.511" y="373477" v="3890871" />
      <Spectrum type="MFE" cpdAlgo="FindByMolecularFeature">
        <MSDetails p="+" />
        <Device type="TimeOfFlight" />
        <MSPeaks>
          <p rt="20.511" x="337.2743" y="373476.53" v="3092303" z="1" s="M+H" />
          <p rt="20.510" x="338.2773" y="83224.17" v="689199" z="1" s="M+H+1" />
          <p rt="20.513" x="339.2826" y="10345.63" v="90489" z="1" s="M+H+2" />
          <p rt="20.537" x="340.2856" y="1967.83" v="18880" z="1" s="M+H+3" />
        </MSPeaks>
      </Spectrum>
    </Compound>
    <Compound algo="FindByMolecularFeature">
      <Location m="354.2775" rt="20.512" y="478240" v="5154674" />
      <Spectrum type="MFE" cpdAlgo="FindByMolecularFeature">
        <MSDetails p="+" />
        <Device type="TimeOfFlight" />
        <MSPeaks>
          <p rt="20.511" x="355.2848" y="478240.44" v="4075585" z="1" s="M+H" />
          <p rt="20.515" x="356.2878" y="106137.09" v="918387" z="1" s="M+H+1" />
          <p rt="20.513" x="357.2918" y="14311.93" v="143731" z="1" s="M+H+2" />
          <p rt="20.515" x="358.2947" y="1814.16" v="16971" z="1" s="M+H+3" />
        </MSPeaks>
      </Spectrum>
    </Compound>
    <Compound algo="FindByMolecularFeature">
      <Location m="746.5021" rt="20.513" y="63442" v="900322" />
      <Spectrum type="MFE" cpdAlgo="FindByMolecularFeature">
        <MSDetails p="+" />
        <Device type="TimeOfFlight" />
        <MSPeaks>
          <p rt="20.513" x="374.2583" y="63441.77" v="551386" z="2" s="M+2H" />
          <p rt="20.513" x="374.7602" y="29922.48" v="258555" z="2" s="M+2H+1" />
          <p rt="20.508" x="375.2615" y="8485.29" v="76399" z="2" s="M+2H+2" />
          <p rt="20.518" x="375.7624" y="1656.81" v="13983" z="2" s="M+2H+3" />
        </MSPeaks>
      </Spectrum>
    </Compound>
    <Compound algo="FindByMolecularFeature">
      <Location m="244.2192" rt="20.513" y="212590" v="2149564" />
      <Spectrum type="MFE" cpdAlgo="FindByMolecularFeature">
        <MSDetails p="+" />
        <Device type="TimeOfFlight" />
        <MSPeaks>
          <p rt="20.513" x="245.2265" y="212589.64" v="1820763" z="1" s="M+H" />
          <p rt="20.513" x="246.2298" y="37979.54" v="328800" z="1" s="M+H+1" />
        </MSPeaks>
      </Spectrum>
    </Compound>
    <Compound algo="FindByMolecularFeature">
      <Location m="382.2379" rt="20.514" y="169556" v="2428038" />
      <Spectrum type="MFE" cpdAlgo="FindByMolecularFeature">
        <MSDetails p="+" />
        <Device type="TimeOfFlight" />
        <MSPeaks>
          <p rt="20.514" x="383.2452" y="169555.84" v="1508334" z="1" s="M+H" />
          <p rt="20.514" x="384.2442" y="79107.67" v="705371" z="1" s="M+H+1" />
          <p rt="20.515" x="385.2438" y="19411.44" v="177040" z="1" s="M+H+2" />
          <p rt="20.513" x="386.2428" y="4146.35" v="37294" z="1" s="M+H+3" />
        </MSPeaks>
      </Spectrum>
    </Compound>
    <Compound algo="FindByMolecularFeature">
      <Location m="382.7392" rt="20.514" y="79288" v="1098579" />
      <Spectrum type="MFE" cpdAlgo="FindByMolecularFeature">
        <MSDetails p="+" />
        <Device type="TimeOfFlight" />
        <MSPeaks>
          <p rt="20.514" x="383.7465" y="79288.27" v="707252" z="1" s="M+H" />
          <p rt="20.514" x="384.7448" y="37107.15" v="330210" z="1" s="M+H+1" />
          <p rt="20.516" x="385.7445" y="5846.58" v="48883" z="1" s="M+H+2" />
          <p rt="20.502" x="386.7437" y="1463.18" v="12233" z="1" s="M+H+3" />
        </MSPeaks>
      </Spectrum>
    </Compound>
    <Compound algo="FindByMolecularFeature">
      <Location m="408.1956" rt="20.514" y="113168" v="2935482" />
      <Spectrum type="MFE" cpdAlgo="FindByMolecularFeature">
        <MSDetails p="+" />
        <Device type="TimeOfFlight" />
        <MSPeaks>
          <p rt="20.522" x="205.1057" y="7328.13" v="79161" z="2" s="M+2H" />
          <p rt="20.530" x="205.6074" y="2082.27" v="20356" z="2" s="M+2H+1" />
          <p rt="20.525" x="206.1074" y="13114.32" v="120482" z="2" s="M+2H+2" />
          <p rt="20.508" x="206.6077" y="3197.46" v="31739" z="2" s="M+2H+3" />
          <p rt="20.502" x="207.1077" y="4638.07" v="45831" z="2" s="M+2H+4" />
          <p rt="20.513" x="409.2027" y="64115.65" v="630221" z="1" s="M+H" />
          <p rt="20.514" x="410.2063" y="16487.16" v="156760" z="1" s="M+H+1" />
          <p rt="20.514" x="411.2043" y="113167.95" v="1112547" z="1" s="M+H+2" />
          <p rt="20.513" x="412.2077" y="32057.14" v="319119" z="1" s="M+H+3" />
          <p rt="20.514" x="413.2009" y="42784.02" v="419266" z="1" s="M+H+4" />
        </MSPeaks>
      </Spectrum>
    </Compound>
    <Compound algo="FindByMolecularFeature">
      <Location m="262.2302" rt="20.516" y="592925" v="6784517" />
      <Spectrum type="MFE" cpdAlgo="FindByMolecularFeature">
        <MSDetails p="+" />
        <Device type="TimeOfFlight" />
        <MSPeaks>
          <p rt="20.516" x="263.2375" y="592925.13" v="5650251" z="1" s="M+H" />
          <p rt="20.513" x="264.2404" y="118956.91" v="1134266" z="1" s="M+H+1" />
        </MSPeaks>
      </Spectrum>
    </Compound>
    <Compound algo="FindByMolecularFeature">
      <Location m="325.2984" rt="20.595" y="359751" v="4111268" />
      <Spectrum type="MFE" cpdAlgo="FindByMolecularFeature">
        <MSDetails p="+" />
        <Device type="TimeOfFlight" />
        <MSPeaks>
          <p rt="20.595" x="326.3057" y="359750.69" v="3284589" z="1" s="M+H" />
          <p rt="20.595" x="327.3088" y="80252.80" v="731887" z="1" s="M+H+1" />
          <p rt="20.598" x="328.3119" y="9637.99" v="86785" z="1" s="M+H+2" />
          <p rt="20.598" x="329.3146" y="906.31" v="8007" z="1" s="M+H+3" />
        </MSPeaks>
      </Spectrum>
    </Compound>
    <Compound algo="FindByMolecularFeature">
      <Location m="437.3719" rt="20.602" y="231952" v="5735005" />
      <Spectrum type="MFE" cpdAlgo="FindByMolecularFeature">
        <MSDetails p="+" />
        <Device type="TimeOfFlight" />
        <MSPeaks>
          <p rt="20.604" x="438.3792" y="231952.28" v="4340749" z="1" s="M+H" />
          <p rt="20.597" x="439.3814" y="63760.78" v="1181354" z="1" s="M+H+1" />
          <p rt="20.592" x="440.3808" y="12277.63" v="212901" z="1" s="M+H+2" />
        </MSPeaks>
      </Spectrum>
    </Compound>
    <Compound algo="FindByMolecularFeature">
      <Location m="334.1508" rt="20.668" y="51397" v="794525" />
      <Spectrum type="MFE" cpdAlgo="FindByMolecularFeature">
        <MSDetails p="+" />
        <Device type="TimeOfFlight" />
        <MSPeaks>
          <p rt="20.664" x="335.1581" y="51397.11" v="501041" z="1" s="M+H" />
          <p rt="20.689" x="336.1587" y="12064.83" v="85212" z="1" s="M+H+1" />
          <p rt="20.666" x="337.1505" y="20775.11" v="208272" z="1" s="M+H+2" />
        </MSPeaks>
      </Spectrum>
    </Compound>
    <Compound algo="FindByMolecularFeature">
      <Location m="393.3454" rt="20.684" y="109780" v="2364949" />
      <Spectrum type="MFE" cpdAlgo="FindByMolecularFeature">
        <MSDetails p="+" />
        <Device type="TimeOfFlight" />
        <MSPeaks>
          <p rt="20.686" x="394.3527" y="109779.63" v="1842679" z="1" s="M+H" />
          <p rt="20.681" x="395.3560" y="25319.53" v="448174" z="1" s="M+H+1" />
          <p rt="20.670" x="396.3587" y="4572.02" v="74096" z="1" s="M+H+2" />
        </MSPeaks>
      </Spectrum>
    </Compound>
    <Compound algo="FindByMolecularFeature">
      <Location m="300.2095" rt="20.710" y="1214698" v="18430868" />
      <Spectrum type="MFE" cpdAlgo="FindByMolecularFeature">
        <MSDetails p="+" />
        <Device type="TimeOfFlight" />
        <MSPeaks>
          <p rt="20.710" x="301.2168" y="1214698.13" v="14907065" z="1" s="M+H" />
          <p rt="20.711" x="302.2197" y="253986.88" v="3126444" z="1" s="M+H+1" />
          <p rt="20.710" x="303.2230" y="28988.35" v="356940" z="1" s="M+H+2" />
          <p rt="20.715" x="304.2256" y="3372.60" v="40421" z="1" s="M+H+3" />
        </MSPeaks>
      </Spectrum>
    </Compound>
    <Compound algo="FindByMolecularFeature">
      <Location m="254.2034" rt="20.715" y="193781" v="3025503" />
      <Spectrum type="MFE" cpdAlgo="FindByMolecularFeature">
        <MSDetails p="+" />
        <Device type="TimeOfFlight" />
        <MSPeaks>
          <p rt="20.715" x="255.2107" y="193781.00" v="2456047" z="1" s="M+H" />
          <p rt="20.714" x="256.2141" y="40550.52" v="504456" z="1" s="M+H+1" />
          <p rt="20.724" x="257.2214" y="4533.24" v="57508" z="1" s="M+H+2" />
          <p rt="20.719" x="258.2226" y="608.27" v="7492" z="1" s="M+H+3" />
        </MSPeaks>
      </Spectrum>
    </Compound>
    <Compound algo="FindByMolecularFeature">
      <Location m="255.2564" rt="20.841" y="66233" v="701554" />
      <Spectrum type="MFE" cpdAlgo="FindByMolecularFeature">
        <MSDetails p="+" />
        <Device type="TimeOfFlight" />
        <MSPeaks>
          <p rt="20.841" x="256.2636" y="66232.70" v="582221" z="1" s="M+H" />
          <p rt="20.847" x="257.2669" y="12730.86" v="110049" z="1" s="M+H+1" />
          <p rt="20.798" x="258.2771" y="941.43" v="9285" z="1" s="M+H+2" />
        </MSPeaks>
      </Spectrum>
    </Compound>
    <Compound algo="FindByMolecularFeature">
      <Location m="589.3463" rt="20.924" y="76978" v="1237211" />
      <Spectrum type="MFE" cpdAlgo="FindByMolecularFeature">
        <MSDetails p="+" />
        <Device type="TimeOfFlight" />
        <MSPeaks>
          <p rt="20.924" x="590.3536" y="76977.88" v="872470" z="1" s="M+H" />
          <p rt="20.926" x="591.3571" y="25978.73" v="295330" z="1" s="M+H+1" />
          <p rt="20.923" x="592.3609" y="5389.99" v="58743" z="1" s="M+H+2" />
          <p rt="20.930" x="593.3668" y="995.06" v="10668" z="1" s="M+H+3" />
        </MSPeaks>
      </Spectrum>
    </Compound>
    <Compound algo="FindByMolecularFeature">
      <Location m="268.2404" rt="20.999" y="54239" v="507418" />
      <Spectrum type="MFE" cpdAlgo="FindByMolecularFeature">
        <MSDetails p="+" />
        <Device type="TimeOfFlight" />
        <MSPeaks>
          <p rt="20.998" x="269.2476" y="54239.28" v="425860" z="1" s="M+H" />
          <p rt="21.003" x="270.2512" y="10586.50" v="81559" z="1" s="M+H+1" />
        </MSPeaks>
      </Spectrum>
    </Compound>
    <Compound algo="FindByMolecularFeature">
      <Location m="442.1922" rt="21.192" y="53741" v="756778" />
      <Spectrum type="MFE" cpdAlgo="FindByMolecularFeature">
        <MSDetails p="+" />
        <Device type="TimeOfFlight" />
        <MSPeaks>
          <p rt="21.191" x="443.1995" y="53741.23" v="518637" z="1" s="M+H" />
          <p rt="21.195" x="444.2017" y="16526.55" v="159620" z="1" s="M+H+1" />
          <p rt="21.194" x="445.2000" y="8278.83" v="78521" z="1" s="M+H+2" />
        </MSPeaks>
      </Spectrum>
    </Compound>
    <Compound algo="FindByMolecularFeature">
      <Location m="440.1973" rt="21.194" y="108953" v="1458052" />
      <Spectrum type="MFE" cpdAlgo="FindByMolecularFeature">
        <MSDetails p="+" />
        <Device type="TimeOfFlight" />
        <MSPeaks>
          <p rt="21.194" x="441.2046" y="108952.65" v="1111879" z="1" s="M+H" />
          <p rt="21.193" x="442.2076" y="34140.95" v="346172" z="1" s="M+H+1" />
        </MSPeaks>
      </Spectrum>
    </Compound>
    <Compound algo="FindByMolecularFeature">
      <Location m="255.2569" rt="21.199" y="1517129" v="16045572" />
      <Spectrum type="MFE" cpdAlgo="FindByMolecularFeature">
        <MSDetails p="+" />
        <Device type="TimeOfFlight" />
        <MSPeaks>
          <p rt="21.199" x="256.2642" y="1517128.75" v="13411381" z="1" s="M+H" />
          <p rt="21.198" x="257.2671" y="267300.50" v="2377385" z="1" s="M+H+1" />
          <p rt="21.198" x="258.2706" y="23181.61" v="205532" z="1" s="M+H+2" />
          <p rt="21.200" x="259.2741" y="1933.43" v="16561" z="1" s="M+H+3" />
          <p rt="21.171" x="511.5196" y="2258.22" v="13531" z="1" s="2M+H" />
          <p rt="21.169" x="512.5226" y="1034.99" v="3826" z="1" s="2M+H+1" />
        </MSPeaks>
      </Spectrum>
    </Compound>
    <Compound algo="FindByMolecularFeature">
      <Location m="603.3627" rt="21.217" y="2965055" v="32243722" />
      <Spectrum type="MFE" cpdAlgo="FindByMolecularFeature">
        <MSDetails p="+" />
        <Device type="TimeOfFlight" />
        <MSPeaks>
          <p rt="21.217" x="604.3700" y="2965054.75" v="22932812" z="1" sat="true" s="M+H" />
          <p rt="21.217" x="605.3736" y="957742.69" v="7417454" z="1" s="M+H+1" />
          <p rt="21.216" x="606.3756" y="204126.05" v="1578438" z="1" s="M+H+2" />
          <p rt="21.216" x="607.3781" y="34547.77" v="268267" z="1" s="M+H+3" />
          <p rt="21.210" x="608.3819" y="5712.04" v="46750" z="1" s="M+H+4" />
        </MSPeaks>
      </Spectrum>
    </Compound>
    <Compound algo="FindByMolecularFeature">
      <Location m="568.3256" rt="21.217" y="2578309" v="27493440" />
      <Spectrum type="MFE" cpdAlgo="FindByMolecularFeature">
        <MSDetails p="+" />
        <Device type="TimeOfFlight" />
        <MSPeaks>
          <p rt="21.217" x="569.3329" y="2578308.50" v="19777584" z="1" sat="true" s="M+H" />
          <p rt="21.217" x="570.3367" y="805200.94" v="6176415" z="1" s="M+H+1" />
          <p rt="21.216" x="571.3386" y="169249.86" v="1296330" z="1" s="M+H+2" />
          <p rt="21.217" x="572.3410" y="27259.85" v="208831" z="1" s="M+H+3" />
          <p rt="21.218" x="573.3443" y="4464.27" v="34280" z="1" s="M+H+4" />
        </MSPeaks>
      </Spectrum>
    </Compound>
    <Compound algo="FindByMolecularFeature">
      <Location m="498.2838" rt="21.217" y="675593" v="7171374" />
      <Spectrum type="MFE" cpdAlgo="FindByMolecularFeature">
        <MSDetails p="+" />
        <Device type="TimeOfFlight" />
        <MSPeaks>
          <p rt="21.217" x="499.2911" y="675592.94" v="5376228" z="1" s="M+H" />
          <p rt="21.216" x="500.2938" y="185132.30" v="1460021" z="1" s="M+H+1" />
          <p rt="21.217" x="501.2961" y="36359.88" v="290020" z="1" s="M+H+2" />
          <p rt="21.218" x="502.2995" y="5891.81" v="45104" z="1" s="M+H+3" />
        </MSPeaks>
      </Spectrum>
    </Compound>
    <Compound algo="FindByMolecularFeature">
      <Location m="608.3179" rt="21.217" y="364701" v="4194026" />
      <Spectrum type="MFE" cpdAlgo="FindByMolecularFeature">
        <MSDetails p="+" />
        <Device type="TimeOfFlight" />
        <MSPeaks>
          <p rt="21.218" x="609.3251" y="364700.66" v="2983426" z="1" s="M+H" />
          <p rt="21.217" x="610.3281" y="116053.74" v="951643" z="1" s="M+H+1" />
          <p rt="21.216" x="611.3308" y="25720.45" v="213486" z="1" s="M+H+2" />
          <p rt="21.216" x="612.3336" y="4919.75" v="39664" z="1" s="M+H+3" />
          <p rt="21.233" x="613.3383" y="665.44" v="5807" z="1" s="M+H+4" />
        </MSPeaks>
      </Spectrum>
    </Compound>
    <Compound algo="FindByMolecularFeature">
      <Location m="484.2680" rt="21.218" y="1689260" v="16838222" />
      <Spectrum type="MFE" cpdAlgo="FindByMolecularFeature">
        <MSDetails p="+" />
        <Device type="TimeOfFlight" />
        <MSPeaks>
          <p rt="21.218" x="485.2753" y="1689259.50" v="13064458" z="1" s="M+H" />
          <p rt="21.217" x="486.2786" y="447020.97" v="3463886" z="1" s="M+H+1" />
          <p rt="21.219" x="487.2808" y="82087.44" v="201086" z="1" s="M+H+2" />
          <p rt="21.214" x="488.2832" y="12358.22" v="97778" z="1" s="M+H+3" />
          <p rt="21.204" x="489.2882" y="1590.33" v="11015" z="1" s="M+H+4" />
        </MSPeaks>
      </Spectrum>
    </Compound>
    <Compound algo="FindByMolecularFeature">
      <Location m="586.3365" rt="21.219" y="839854" v="9225442" />
      <Spectrum type="MFE" cpdAlgo="FindByMolecularFeature">
        <MSDetails p="+" />
        <Device type="TimeOfFlight" />
        <MSPeaks>
          <p rt="21.219" x="587.3438" y="839854.19" v="6533476" z="1" s="M+H" />
          <p rt="21.219" x="588.3465" y="276354.03" v="2149178" z="1" s="M+H+1" />
          <p rt="21.217" x="589.3487" y="59351.72" v="466818" z="1" s="M+H+2" />
          <p rt="21.213" x="590.3519" y="10000.33" v="75970" z="1" s="M+H+3" />
        </MSPeaks>
      </Spectrum>
    </Compound>
    <Compound algo="FindByMolecularFeature">
      <Location m="644.3888" rt="21.223" y="140992" v="1714135" />
      <Spectrum type="MFE" cpdAlgo="FindByMolecularFeature">
        <MSDetails p="+" />
        <Device type="TimeOfFlight" />
        <MSPeaks>
          <p rt="21.223" x="645.3960" y="140992.31" v="1196138" z="1" s="M+H" />
          <p rt="21.222" x="646.4000" y="48952.85" v="413401" z="1" s="M+H+1" />
          <p rt="21.222" x="647.4062" y="12810.85" v="104597" z="1" s="M+H+2" />
        </MSPeaks>
      </Spectrum>
    </Compound>
    <Compound algo="FindByMolecularFeature">
      <Location m="624.2910" rt="21.223" y="84283" v="1054898" />
      <Spectrum type="MFE" cpdAlgo="FindByMolecularFeature">
        <MSDetails p="+" />
        <Device type="TimeOfFlight" />
        <MSPeaks>
          <p rt="21.223" x="625.2983" y="84283.23" v="701089" z="1" s="M+H" />
          <p rt="21.223" x="626.3017" y="28062.13" v="232357" z="1" s="M+H+1" />
          <p rt="21.223" x="627.3015" y="11791.67" v="97892" z="1" s="M+H+2" />
          <p rt="21.219" x="628.3025" y="2939.38" v="23560" z="1" s="M+H+3" />
        </MSPeaks>
      </Spectrum>
    </Compound>
    <Compound algo="FindByMolecularFeature">
      <Location m="631.3929" rt="21.227" y="114106" v="1479046" />
      <Spectrum type="MFE" cpdAlgo="FindByMolecularFeature">
        <MSDetails p="+" />
        <Device type="TimeOfFlight" />
        <MSPeaks>
          <p rt="21.227" x="632.4002" y="114105.88" v="1038270" z="1" s="M+H" />
          <p rt="21.228" x="633.4037" y="38835.43" v="355374" z="1" s="M+H+1" />
          <p rt="21.229" x="634.4077" y="9235.98" v="85402" z="1" s="M+H+2" />
        </MSPeaks>
      </Spectrum>
    </Compound>
    <Compound algo="FindByMolecularFeature">
      <Location m="442.3452" rt="21.384" y="106041" v="862788" />
      <Spectrum type="MFE" cpdAlgo="FindByMolecularFeature">
        <MSDetails p="+" />
        <Device type="TimeOfFlight" />
        <MSPeaks>
          <p rt="21.386" x="443.3525" y="106040.59" v="629349" z="1" s="M+H" />
          <p rt="21.379" x="444.3559" y="36038.60" v="201559" z="1" s="M+H+1" />
          <p rt="21.378" x="445.3607" y="6230.95" v="31880" z="1" s="M+H+2" />
        </MSPeaks>
      </Spectrum>
    </Compound>
    <Compound algo="FindByMolecularFeature">
      <Location m="442.3450" rt="21.496" y="104535" v="1176940" />
      <Spectrum type="MFE" cpdAlgo="FindByMolecularFeature">
        <MSDetails p="+" />
        <Device type="TimeOfFlight" />
        <MSPeaks>
          <p rt="21.496" x="443.3523" y="104535.17" v="784056" z="1" s="M+H" />
          <p rt="21.494" x="444.3556" y="37316.86" v="333097" z="1" s="M+H+1" />
          <p rt="21.510" x="445.3638" y="7814.68" v="59786" z="1" s="M+H+2" />
        </MSPeaks>
      </Spectrum>
    </Compound>
    <Compound algo="FindByMolecularFeature">
      <Location m="583.4659" rt="21.558" y="65745" v="513902" />
      <Spectrum type="MFE" cpdAlgo="FindByMolecularFeature">
        <MSDetails p="+" />
        <Device type="TimeOfFlight" />
        <MSPeaks>
          <p rt="21.560" x="584.4732" y="65745.43" v="398178" z="1" s="M+H" />
          <p rt="21.555" x="585.4762" y="22170.06" v="115724" z="1" s="M+H+1" />
        </MSPeaks>
      </Spectrum>
    </Compound>
    <Compound algo="FindByMolecularFeature">
      <Location m="307.2874" rt="21.639" y="72061" v="714207" />
      <Spectrum type="MFE" cpdAlgo="FindByMolecularFeature">
        <MSDetails p="+" />
        <Device type="TimeOfFlight" />
        <MSPeaks>
          <p rt="21.640" x="308.2947" y="72060.73" v="586405" z="1" s="M+H" />
          <p rt="21.636" x="309.2982" y="16850.17" v="127802" z="1" s="M+H+1" />
        </MSPeaks>
      </Spectrum>
    </Compound>
    <Compound algo="FindByMolecularFeature">
      <Location m="264.2454" rt="21.708" y="347874" v="3720275" />
      <Spectrum type="MFE" cpdAlgo="FindByMolecularFeature">
        <MSDetails p="+" />
        <Device type="TimeOfFlight" />
        <MSPeaks>
          <p rt="21.707" x="265.2527" y="347873.97" v="3058857" z="1" s="M+H" />
          <p rt="21.706" x="266.2559" y="65894.66" v="582073" z="1" s="M+H+1" />
          <p rt="21.732" x="267.2646" y="6702.82" v="71745" z="1" s="M+H+2" />
          <p rt="21.776" x="268.2673" y="615.07" v="7600" z="1" s="M+H+3" />
        </MSPeaks>
      </Spectrum>
    </Compound>
    <Compound algo="FindByMolecularFeature">
      <Location m="246.2348" rt="21.709" y="140707" v="1487697" />
      <Spectrum type="MFE" cpdAlgo="FindByMolecularFeature">
        <MSDetails p="+" />
        <Device type="TimeOfFlight" />
        <MSPeaks>
          <p rt="21.709" x="247.2421" y="140707.14" v="1239123" z="1" s="M+H" />
          <p rt="21.709" x="248.2452" y="25524.18" v="222132" z="1" s="M+H+1" />
          <p rt="21.702" x="249.2496" y="2994.25" v="26443" z="1" s="M+H+2" />
        </MSPeaks>
      </Spectrum>
    </Compound>
    <Compound algo="FindByMolecularFeature">
      <Location m="281.2723" rt="21.713" y="11579221" v="160865648" />
      <Spectrum type="MFE" cpdAlgo="FindByMolecularFeature">
        <MSDetails p="+" />
        <Device type="TimeOfFlight" />
        <MSPeaks>
          <p rt="21.714" x="282.2796" y="11579221.00" v="120728192" z="1" sat="true" s="M+H" />
          <p rt="21.709" x="283.2831" y="2191244.25" v="28182042" z="1" sat="true" s="M+H+1" />
          <p rt="21.709" x="284.2860" y="219653.00" v="2775128" z="1" s="M+H+2" />
          <p rt="21.710" x="285.2886" y="16319.41" v="191422" z="1" s="M+H+3" />
          <p rt="21.695" x="286.2929" y="1231.75" v="6347" z="1" s="M+H+4" />
          <p rt="21.707" x="563.5517" y="384886.31" v="3006245" z="1" s="2M+H" />
          <p rt="21.706" x="564.5546" y="155307.41" v="1212599" z="1" s="2M+H+1" />
          <p rt="21.707" x="565.5577" y="30249.66" v="234171" z="1" s="2M+H+2" />
          <p rt="21.711" x="566.5606" y="5011.35" v="38240" z="1" s="2M+H+3" />
        </MSPeaks>
      </Spectrum>
    </Compound>
    <Compound algo="FindByMolecularFeature">
      <Location m="568.3250" rt="21.758" y="117724" v="1384173" />
      <Spectrum type="MFE" cpdAlgo="FindByMolecularFeature">
        <MSDetails p="+" />
        <Device type="TimeOfFlight" />
        <MSPeaks>
          <p rt="21.759" x="569.3323" y="117724.47" v="987979" z="1" s="M+H" />
          <p rt="21.757" x="570.3356" y="38192.98" v="322408" z="1" s="M+H+1" />
          <p rt="21.761" x="571.3387" y="9054.26" v="73785" z="1" s="M+H+2" />
        </MSPeaks>
      </Spectrum>
    </Compound>
    <Compound algo="FindByMolecularFeature">
      <Location m="484.2675" rt="21.759" y="82354" v="927816" />
      <Spectrum type="MFE" cpdAlgo="FindByMolecularFeature">
        <MSDetails p="+" />
        <Device type="TimeOfFlight" />
        <MSPeaks>
          <p rt="21.760" x="485.2748" y="82353.89" v="699763" z="1" s="M+H" />
          <p rt="21.759" x="486.2779" y="21945.62" v="184946" z="1" s="M+H+1" />
          <p rt="21.749" x="487.2811" y="5259.13" v="43106" z="1" s="M+H+2" />
        </MSPeaks>
      </Spectrum>
    </Compound>
    <Compound algo="FindByMolecularFeature">
      <Location m="608.3174" rt="21.763" y="72804" v="876743" />
      <Spectrum type="MFE" cpdAlgo="FindByMolecularFeature">
        <MSDetails p="+" />
        <Device type="TimeOfFlight" />
        <MSPeaks>
          <p rt="21.763" x="609.3247" y="72803.63" v="632864" z="1" s="M+H" />
          <p rt="21.763" x="610.3281" y="23156.57" v="196166" z="1" s="M+H+1" />
          <p rt="21.764" x="611.3324" y="5529.71" v="47713" z="1" s="M+H+2" />
        </MSPeaks>
      </Spectrum>
    </Compound>
    <Compound algo="FindByMolecularFeature">
      <Location m="603.3623" rt="21.763" y="218404" v="2756073" />
      <Spectrum type="MFE" cpdAlgo="FindByMolecularFeature">
        <MSDetails p="+" />
        <Device type="TimeOfFlight" />
        <MSPeaks>
          <p rt="21.763" x="604.3696" y="218403.86" v="1966840" z="1" s="M+H" />
          <p rt="21.762" x="605.3728" y="71666.37" v="622295" z="1" s="M+H+1" />
          <p rt="21.765" x="606.3754" y="16044.23" v="141551" z="1" s="M+H+2" />
          <p rt="21.764" x="607.3806" y="2978.61" v="25387" z="1" s="M+H+3" />
        </MSPeaks>
      </Spectrum>
    </Compound>
    <Compound algo="FindByMolecularFeature">
      <Location m="495.4138" rt="21.783" y="121586" v="1188763" />
      <Spectrum type="MFE" cpdAlgo="FindByMolecularFeature">
        <MSDetails p="+" />
        <Device type="TimeOfFlight" />
        <MSPeaks>
          <p rt="21.783" x="496.4210" y="121585.82" v="933282" z="1" s="M+H" />
          <p rt="21.784" x="497.4241" y="33219.23" v="255481" z="1" s="M+H+1" />
        </MSPeaks>
      </Spectrum>
    </Compound>
    <Compound algo="FindByMolecularFeature">
      <Location m="451.3875" rt="21.863" y="110325" v="932064" />
      <Spectrum type="MFE" cpdAlgo="FindByMolecularFeature">
        <MSDetails p="+" />
        <Device type="TimeOfFlight" />
        <MSPeaks>
          <p rt="21.863" x="452.3947" y="110324.64" v="704160" z="1" s="M+H" />
          <p rt="21.862" x="453.3980" y="29089.54" v="187838" z="1" s="M+H+1" />
          <p rt="21.870" x="454.3985" y="5673.51" v="40066" z="1" s="M+H+2" />
        </MSPeaks>
      </Spectrum>
    </Compound>
    <Compound algo="FindByMolecularFeature">
      <Location m="440.1973" rt="21.940" y="68668" v="857491" />
      <Spectrum type="MFE" cpdAlgo="FindByMolecularFeature">
        <MSDetails p="+" />
        <Device type="TimeOfFlight" />
        <MSPeaks>
          <p rt="21.940" x="441.2046" y="68668.15" v="654768" z="1" s="M+H" />
          <p rt="21.940" x="442.2076" y="21241.94" v="202723" z="1" s="M+H+1" />
        </MSPeaks>
      </Spectrum>
    </Compound>
    <Compound algo="FindByMolecularFeature">
      <Location m="407.3611" rt="21.950" y="59271" v="515821" />
      <Spectrum type="MFE" cpdAlgo="FindByMolecularFeature">
        <MSDetails p="+" />
        <Device type="TimeOfFlight" />
        <MSPeaks>
          <p rt="21.947" x="408.3684" y="59270.99" v="388887" z="1" s="M+H" />
          <p rt="21.961" x="409.3706" y="15752.63" v="126934" z="1" s="M+H+1" />
        </MSPeaks>
      </Spectrum>
    </Compound>
    <Compound algo="FindByMolecularFeature">
      <Location m="498.2840" rt="21.976" y="1275145" v="12693962" />
      <Spectrum type="MFE" cpdAlgo="FindByMolecularFeature">
        <MSDetails p="+" />
        <Device type="TimeOfFlight" />
        <MSPeaks>
          <p rt="21.976" x="499.2912" y="1275145.38" v="9528048" z="1" s="M+H" />
          <p rt="21.977" x="500.2943" y="343717.34" v="2564302" z="1" s="M+H+1" />
          <p rt="21.974" x="501.2965" y="66497.98" v="492902" z="1" s="M+H+2" />
          <p rt="21.976" x="502.2992" y="11949.02" v="91099" z="1" s="M+H+3" />
          <p rt="22.003" x="503.3033" y="1840.32" v="17611" z="1" s="M+H+4" />
        </MSPeaks>
      </Spectrum>
    </Compound>
    <Compound algo="FindByMolecularFeature">
      <Location m="582.3417" rt="21.977" y="1212032" v="13157906" />
      <Spectrum type="MFE" cpdAlgo="FindByMolecularFeature">
        <MSDetails p="+" />
        <Device type="TimeOfFlight" />
        <MSPeaks>
          <p rt="21.977" x="583.3490" y="1212032.25" v="9214805" z="1" s="M+H" />
          <p rt="21.976" x="584.3521" y="418477.72" v="3184367" z="1" s="M+H+1" />
          <p rt="21.977" x="585.3542" y="85618.09" v="649081" z="1" s="M+H+2" />
          <p rt="21.977" x="586.3571" y="14716.85" v="109653" z="1" s="M+H+3" />
        </MSPeaks>
      </Spectrum>
    </Compound>
    <Compound algo="FindByMolecularFeature">
      <Location m="600.3521" rt="21.977" y="480954" v="5254430" />
      <Spectrum type="MFE" cpdAlgo="FindByMolecularFeature">
        <MSDetails p="+" />
        <Device type="TimeOfFlight" />
        <MSPeaks>
          <p rt="21.977" x="601.3593" y="480953.53" v="3758166" z="1" s="M+H" />
          <p rt="21.977" x="602.3623" y="155191.11" v="1212151" z="1" s="M+H+1" />
          <p rt="21.976" x="603.3648" y="36358.98" v="284114" z="1" s="M+H+2" />
        </MSPeaks>
      </Spectrum>
    </Compound>
    <Compound algo="FindByMolecularFeature">
      <Location m="622.3337" rt="21.979" y="296223" v="3277386" />
      <Spectrum type="MFE" cpdAlgo="FindByMolecularFeature">
        <MSDetails p="+" />
        <Device type="TimeOfFlight" />
        <MSPeaks>
          <p rt="21.978" x="623.3410" y="296223.09" v="2307957" z="1" s="M+H" />
          <p rt="21.979" x="624.3440" y="97246.35" v="761464" z="1" s="M+H+1" />
          <p rt="21.979" x="625.3468" y="22663.06" v="176588" z="1" s="M+H+2" />
          <p rt="21.985" x="626.3504" y="4174.97" v="31377" z="1" s="M+H+3" />
        </MSPeaks>
      </Spectrum>
    </Compound>
    <Compound algo="FindByMolecularFeature">
      <Location m="645.4093" rt="21.979" y="88908" v="967655" />
      <Spectrum type="MFE" cpdAlgo="FindByMolecularFeature">
        <MSDetails p="+" />
        <Device type="TimeOfFlight" />
        <MSPeaks>
          <p rt="21.979" x="646.4166" y="88907.76" v="652500" z="1" s="M+H" />
          <p rt="21.978" x="647.4210" y="34226.78" v="258158" z="1" s="M+H+1" />
          <p rt="21.974" x="648.4261" y="8876.90" v="56996" z="1" s="M+H+2" />
        </MSPeaks>
      </Spectrum>
    </Compound>
    <Compound algo="FindByMolecularFeature">
      <Location m="617.3789" rt="21.979" y="1260126" v="14255973" />
      <Spectrum type="MFE" cpdAlgo="FindByMolecularFeature">
        <MSDetails p="+" />
        <Device type="TimeOfFlight" />
        <MSPeaks>
          <p rt="21.979" x="618.3862" y="1260125.50" v="9945668" z="1" s="M+H" />
          <p rt="21.980" x="619.3892" y="431629.09" v="3424201" z="1" s="M+H+1" />
          <p rt="21.979" x="620.3915" y="94885.80" v="745031" z="1" s="M+H+2" />
          <p rt="21.976" x="621.3958" y="15583.82" v="120084" z="1" s="M+H+3" />
          <p rt="21.984" x="622.4026" y="2756.29" v="20989" z="1" s="M+H+4" />
        </MSPeaks>
      </Spectrum>
    </Compound>
    <Compound algo="FindByMolecularFeature">
      <Location m="658.4046" rt="21.979" y="102395" v="1058385" />
      <Spectrum type="MFE" cpdAlgo="FindByMolecularFeature">
        <MSDetails p="+" />
        <Device type="TimeOfFlight" />
        <MSPeaks>
          <p rt="21.979" x="659.4119" y="102395.38" v="717717" z="1" s="M+H" />
          <p rt="21.980" x="660.4164" y="38295.23" v="264770" z="1" s="M+H+1" />
          <p rt="21.982" x="661.4230" y="11058.74" v="75898" z="1" s="M+H+2" />
        </MSPeaks>
      </Spectrum>
    </Compound>
    <Compound algo="FindByMolecularFeature">
      <Location m="281.2723" rt="22.079" y="777586" v="9200869" />
      <Spectrum type="MFE" cpdAlgo="FindByMolecularFeature">
        <MSDetails p="+" />
        <Device type="TimeOfFlight" />
        <MSPeaks>
          <p rt="22.079" x="282.2796" y="777586.06" v="7366300" z="1" s="M+H" />
          <p rt="22.079" x="283.2825" y="154765.11" v="1532800" z="1" s="M+H+1" />
          <p rt="22.079" x="284.2864" y="14371.66" v="151009" z="1" s="M+H+2" />
          <p rt="22.073" x="285.2892" y="1025.85" v="11360" z="1" s="M+H+3" />
          <p rt="22.093" x="563.5491" y="6530.51" v="47318" z="1" s="2M+H" />
          <p rt="22.097" x="564.5529" y="2725.26" v="16788" z="1" s="2M+H+1" />
          <p rt="22.112" x="565.5511" y="1053.01" v="5595" z="1" s="2M+H+2" />
        </MSPeaks>
      </Spectrum>
    </Compound>
    <Compound algo="FindByMolecularFeature">
      <Location m="269.2719" rt="22.111" y="219470" v="2470650" />
      <Spectrum type="MFE" cpdAlgo="FindByMolecularFeature">
        <MSDetails p="+" />
        <Device type="TimeOfFlight" />
        <MSPeaks>
          <p rt="22.111" x="270.2792" y="219469.70" v="2040072" z="1" s="M+H" />
          <p rt="22.109" x="271.2823" y="42738.47" v="389313" z="1" s="M+H+1" />
          <p rt="22.111" x="272.2854" y="4494.27" v="41265" z="1" s="M+H+2" />
        </MSPeaks>
      </Spectrum>
    </Compound>
    <Compound algo="FindByMolecularFeature">
      <Location m="613.3923" rt="22.133" y="76160" v="1265821" />
      <Spectrum type="MFE" cpdAlgo="FindByMolecularFeature">
        <MSDetails p="+" />
        <Device type="TimeOfFlight" />
        <MSPeaks>
          <p rt="22.134" x="614.3996" y="76160.46" v="809892" z="1" s="M+H" />
          <p rt="22.132" x="615.4045" y="33998.14" v="364389" z="1" s="M+H+1" />
          <p rt="22.129" x="616.4103" y="8870.46" v="91540" z="1" s="M+H+2" />
        </MSPeaks>
      </Spectrum>
    </Compound>
    <Compound algo="FindByMolecularFeature">
      <Location m="950.5602" rt="22.133" y="70544" v="674296" />
      <Spectrum type="MFE" cpdAlgo="FindByMolecularFeature">
        <MSDetails p="+" />
        <Device type="TimeOfFlight" />
        <MSPeaks>
          <p rt="22.136" x="951.5675" y="4061.18" v="37527" z="1" s="M+H" />
          <p rt="22.141" x="952.5728" y="3023.65" v="34182" z="1" s="M+H+1" />
          <p rt="22.133" x="953.5672" y="70543.61" v="602587" z="1" s="M+H+2" />
        </MSPeaks>
      </Spectrum>
    </Compound>
    <Compound algo="FindByMolecularFeature">
      <Location m="954.5578" rt="22.134" y="65347" v="1118308" />
      <Spectrum type="MFE" cpdAlgo="FindByMolecularFeature">
        <MSDetails p="+" />
        <Device type="TimeOfFlight" />
        <MSPeaks>
          <p rt="22.135" x="955.5651" y="65346.86" v="553050" z="1" s="M+H" />
          <p rt="22.134" x="956.5666" y="38644.01" v="326367" z="1" s="M+H+1" />
          <p rt="22.133" x="957.5632" y="28163.48" v="238891" z="1" s="M+H+2" />
        </MSPeaks>
      </Spectrum>
    </Compound>
    <Compound algo="FindByMolecularFeature">
      <Location m="720.3222" rt="22.134" y="89898" v="1429890" />
      <Spectrum type="MFE" cpdAlgo="FindByMolecularFeature">
        <MSDetails p="+" />
        <Device type="TimeOfFlight" />
        <MSPeaks>
          <p rt="22.134" x="721.3295" y="89897.88" v="793751" z="1" s="M+H" />
          <p rt="22.134" x="722.3313" y="38115.50" v="336397" z="1" s="M+H+1" />
          <p rt="22.135" x="723.3271" y="33889.91" v="299742" z="1" s="M+H+2" />
        </MSPeaks>
      </Spectrum>
    </Compound>
    <Compound algo="FindByMolecularFeature">
      <Location m="262.2295" rt="22.135" y="125760" v="1370685" />
      <Spectrum type="MFE" cpdAlgo="FindByMolecularFeature">
        <MSDetails p="+" />
        <Device type="TimeOfFlight" />
        <MSPeaks>
          <p rt="22.135" x="263.2367" y="125760.08" v="1144329" z="1" s="M+H" />
          <p rt="22.135" x="264.2401" y="25206.55" v="226356" z="1" s="M+H+1" />
        </MSPeaks>
      </Spectrum>
    </Compound>
    <Compound algo="FindByMolecularFeature">
      <Location m="716.3261" rt="22.136" y="113799" v="1089593" />
      <Spectrum type="MFE" cpdAlgo="FindByMolecularFeature">
        <MSDetails p="+" />
        <Device type="TimeOfFlight" />
        <MSPeaks>
          <p rt="22.144" x="717.3333" y="6980.86" v="64390" z="1" s="M+H" />
          <p rt="22.142" x="718.3346" y="4105.05" v="36064" z="1" s="M+H+1" />
          <p rt="22.135" x="719.3326" y="113799.34" v="989139" z="1" s="M+H+2" />
        </MSPeaks>
      </Spectrum>
    </Compound>
    <Compound algo="FindByMolecularFeature">
      <Location m="280.2401" rt="22.138" y="89443" v="1292555" />
      <Spectrum type="MFE" cpdAlgo="FindByMolecularFeature">
        <MSDetails p="+" />
        <Device type="TimeOfFlight" />
        <MSPeaks>
          <p rt="22.138" x="281.2473" y="89442.57" v="902112" z="1" s="M+H" />
          <p rt="22.139" x="282.2505" y="19418.14" v="184074" z="1" s="M+H+1" />
          <p rt="22.128" x="561.4891" y="8920.01" v="68180" z="1" s="2M+H" />
          <p rt="22.131" x="562.4927" y="3955.61" v="29328" z="1" s="2M+H+1" />
          <p rt="22.125" x="563.5001" y="966.13" v="5677" z="1" s="2M+H+2" />
        </MSPeaks>
      </Spectrum>
    </Compound>
    <Compound algo="FindByMolecularFeature">
      <Location m="334.1594" rt="22.138" y="118074" v="1646703" />
      <Spectrum type="MFE" cpdAlgo="FindByMolecularFeature">
        <MSDetails p="+" />
        <Device type="TimeOfFlight" />
        <MSPeaks>
          <p rt="22.139" x="335.1666" y="118074.26" v="1356132" z="1" s="M+H" />
          <p rt="22.136" x="336.1700" y="25812.43" v="290571" z="1" s="M+H+1" />
        </MSPeaks>
      </Spectrum>
    </Compound>
    <Compound algo="FindByMolecularFeature">
      <Location m="781.5626" rt="22.140" y="192260" v="3817069" />
      <Spectrum type="MFE" cpdAlgo="FindByMolecularFeature">
        <MSDetails p="+" />
        <Device type="TimeOfFlight" />
        <MSPeaks>
          <p rt="22.140" x="782.5698" y="192260.13" v="2119311" z="1" s="M+H" />
          <p rt="22.139" x="783.5722" y="87156.38" v="962981" z="1" s="M+H+1" />
          <p rt="22.140" x="784.5805" y="48483.71" v="536846" z="1" s="M+H+2" />
          <p rt="22.141" x="785.5853" y="17249.19" v="197930" z="1" s="M+H+3" />
        </MSPeaks>
      </Spectrum>
    </Compound>
    <Compound algo="FindByMolecularFeature">
      <Location m="810.5945" rt="22.140" y="51677" v="1078723" />
      <Spectrum type="MFE" cpdAlgo="FindByMolecularFeature">
        <MSDetails p="+" />
        <Device type="TimeOfFlight" />
        <MSPeaks>
          <p rt="22.139" x="811.6018" y="51677.36" v="594015" z="1" s="M+H" />
          <p rt="22.141" x="812.6129" y="31287.97" v="363052" z="1" s="M+H+1" />
          <p rt="22.138" x="813.6182" y="10438.14" v="121656" z="1" s="M+H+2" />
        </MSPeaks>
      </Spectrum>
    </Compound>
    <Compound algo="FindByMolecularFeature">
      <Location m="336.1606" rt="22.141" y="850048" v="16596232" />
      <Spectrum type="MFE" cpdAlgo="FindByMolecularFeature">
        <MSDetails p="+" />
        <Device type="TimeOfFlight" />
        <MSPeaks>
          <p rt="22.141" x="337.1678" y="850047.75" v="9647924" z="1" s="M+H" />
          <p rt="22.141" x="338.1705" y="171369.20" v="1959275" z="1" s="M+H+1" />
          <p rt="22.140" x="339.1635" y="315554.50" v="3599662" z="1" s="M+H+2" />
          <p rt="22.141" x="340.1658" y="77325.28" v="861691" z="1" s="M+H+3" />
          <p rt="22.140" x="341.1618" y="46849.38" v="527680" z="1" s="M+H+4" />
        </MSPeaks>
      </Spectrum>
    </Compound>
    <Compound algo="FindByMolecularFeature">
      <Location m="331.2874" rt="22.170" y="73243" v="872182" />
      <Spectrum type="MFE" cpdAlgo="FindByMolecularFeature">
        <MSDetails p="+" />
        <Device type="TimeOfFlight" />
        <MSPeaks>
          <p rt="22.171" x="332.2947" y="73243.15" v="672387" z="1" s="M+H" />
          <p rt="22.170" x="333.2984" y="20040.43" v="172854" z="1" s="M+H+1" />
          <p rt="22.175" x="334.3038" y="3140.56" v="26941" z="1" s="M+H+2" />
        </MSPeaks>
      </Spectrum>
    </Compound>
    <Compound algo="FindByMolecularFeature">
      <Location m="807.5762" rt="22.177" y="115598" v="1717010" />
      <Spectrum type="MFE" cpdAlgo="FindByMolecularFeature">
        <MSDetails p="+" />
        <Device type="TimeOfFlight" />
        <MSPeaks>
          <p rt="22.178" x="808.5835" y="73884.96" v="562009" z="1" s="M+H" />
          <p rt="22.177" x="809.5863" y="36577.93" v="278413" z="1" s="M+H+1" />
          <p rt="22.177" x="810.5990" y="115597.76" v="876588" z="1" s="M+H+2" />
        </MSPeaks>
      </Spectrum>
    </Compound>
    <Compound algo="FindByMolecularFeature">
      <Location m="765.5669" rt="22.181" y="139361" v="2369984" />
      <Spectrum type="MFE" cpdAlgo="FindByMolecularFeature">
        <MSDetails p="+" />
        <Device type="TimeOfFlight" />
        <MSPeaks>
          <p rt="22.180" x="766.5742" y="116367.02" v="914209" z="1" s="M+H" />
          <p rt="22.186" x="767.5780" y="54040.19" v="384335" z="1" s="M+H+1" />
          <p rt="22.180" x="768.5880" y="139361.39" v="1071439" z="1" s="M+H+2" />
        </MSPeaks>
      </Spectrum>
    </Compound>
    <Compound algo="FindByMolecularFeature">
      <Location m="592.4705" rt="22.240" y="69706" v="941290" />
      <Spectrum type="MFE" cpdAlgo="FindByMolecularFeature">
        <MSDetails p="+" />
        <Device type="TimeOfFlight" />
        <MSPeaks>
          <p rt="22.242" x="593.4777" y="69706.30" v="615627" z="1" s="M+H" />
          <p rt="22.239" x="594.4807" y="27245.79" v="251728" z="1" s="M+H+1" />
          <p rt="22.234" x="595.4826" y="6628.90" v="58587" z="1" s="M+H+2" />
          <p rt="22.229" x="596.4835" y="1844.07" v="15348" z="1" s="M+H+3" />
        </MSPeaks>
      </Spectrum>
    </Compound>
    <Compound algo="FindByMolecularFeature">
      <Location m="632.4627" rt="22.242" y="72233" v="845321" />
      <Spectrum type="MFE" cpdAlgo="FindByMolecularFeature">
        <MSDetails p="+" />
        <Device type="TimeOfFlight" />
        <MSPeaks>
          <p rt="22.242" x="633.4700" y="72233.22" v="533799" z="1" s="M+H" />
          <p rt="22.242" x="634.4734" y="28859.33" v="241605" z="1" s="M+H+1" />
          <p rt="22.238" x="635.4723" y="9683.37" v="69917" z="1" s="M+H+2" />
        </MSPeaks>
      </Spectrum>
    </Compound>
    <Compound algo="FindByMolecularFeature">
      <Location m="378.2748" rt="22.276" y="227338" v="2275037" />
      <Spectrum type="MFE" cpdAlgo="FindByMolecularFeature">
        <MSDetails p="+" />
        <Device type="TimeOfFlight" />
        <MSPeaks>
          <p rt="22.277" x="379.2821" y="227338.31" v="1768220" z="1" s="M+H" />
          <p rt="22.274" x="380.2855" y="54133.61" v="418346" z="1" s="M+H+1" />
          <p rt="22.275" x="381.2881" y="9985.96" v="82811" z="1" s="M+H+2" />
          <p rt="22.276" x="382.2895" y="773.62" v="5660" z="1" s="M+H+3" />
        </MSPeaks>
      </Spectrum>
    </Compound>
    <Compound algo="FindByMolecularFeature">
      <Location m="562.4001" rt="22.307" y="62141" v="592326" />
      <Spectrum type="MFE" cpdAlgo="FindByMolecularFeature">
        <MSDetails p="+" />
        <Device type="TimeOfFlight" />
        <MSPeaks>
          <p rt="22.306" x="563.4074" y="62140.75" v="325138" z="1" s="M+H" />
          <p rt="22.307" x="564.4072" y="36228.16" v="192710" z="1" s="M+H+1" />
          <p rt="22.306" x="565.4083" y="9872.00" v="55979" z="1" s="M+H+2" />
          <p rt="22.312" x="566.4083" y="3458.23" v="18499" z="1" s="M+H+3" />
        </MSPeaks>
      </Spectrum>
    </Compound>
    <Compound algo="FindByMolecularFeature">
      <Location m="356.2929" rt="22.307" y="115189" v="1320038" />
      <Spectrum type="MFE" cpdAlgo="FindByMolecularFeature">
        <MSDetails p="+" />
        <Device type="TimeOfFlight" />
        <MSPeaks>
          <p rt="22.307" x="357.3002" y="115188.99" v="1034849" z="1" s="M+H" />
          <p rt="22.307" x="358.3033" y="26045.75" v="234355" z="1" s="M+H+1" />
          <p rt="22.301" x="359.3055" y="4689.70" v="48169" z="1" s="M+H+2" />
          <p rt="22.317" x="360.3147" y="308.17" v="2666" z="1" s="M+H+3" />
        </MSPeaks>
      </Spectrum>
    </Compound>
    <Compound algo="FindByMolecularFeature">
      <Location m="338.2820" rt="22.309" y="109043" v="1249694" />
      <Spectrum type="MFE" cpdAlgo="FindByMolecularFeature">
        <MSDetails p="+" />
        <Device type="TimeOfFlight" />
        <MSPeaks>
          <p rt="22.309" x="339.2893" y="109043.15" v="984810" z="1" s="M+H" />
          <p rt="22.308" x="340.2927" y="25851.51" v="233693" z="1" s="M+H+1" />
          <p rt="22.301" x="341.2975" y="3554.45" v="31191" z="1" s="M+H+2" />
        </MSPeaks>
      </Spectrum>
    </Compound>
    <Compound algo="FindByMolecularFeature">
      <Location m="384.2535" rt="22.312" y="105619" v="1328840" />
      <Spectrum type="MFE" cpdAlgo="FindByMolecularFeature">
        <MSDetails p="+" />
        <Device type="TimeOfFlight" />
        <MSPeaks>
          <p rt="22.312" x="385.2608" y="105618.63" v="787400" z="1" s="M+H" />
          <p rt="22.312" x="386.2598" y="52440.14" v="393244" z="1" s="M+H+1" />
          <p rt="22.314" x="387.2596" y="12054.26" v="91607" z="1" s="M+H+2" />
          <p rt="22.312" x="388.2559" y="3568.98" v="35117" z="1" s="M+H+3" />
          <p rt="22.304" x="769.5149" y="4894.96" v="10736" z="1" s="2M+H" />
        </MSPeaks>
      </Spectrum>
    </Compound>
    <Compound algo="FindByMolecularFeature">
      <Location m="384.7547" rt="22.312" y="56644" v="566180" />
      <Spectrum type="MFE" cpdAlgo="FindByMolecularFeature">
        <MSDetails p="+" />
        <Device type="TimeOfFlight" />
        <MSPeaks>
          <p rt="22.311" x="385.7620" y="56643.79" v="372669" z="1" s="M+H" />
          <p rt="22.315" x="386.7603" y="25055.71" v="165949" z="1" s="M+H+1" />
          <p rt="22.317" x="387.7601" y="4249.84" v="27561" z="1" s="M+H+2" />
        </MSPeaks>
      </Spectrum>
    </Compound>
    <Compound algo="FindByMolecularFeature">
      <Location m="264.2452" rt="22.320" y="190267" v="2212211" />
      <Spectrum type="MFE" cpdAlgo="FindByMolecularFeature">
        <MSDetails p="+" />
        <Device type="TimeOfFlight" />
        <MSPeaks>
          <p rt="22.320" x="265.2525" y="190267.47" v="1830089" z="1" s="M+H" />
          <p rt="22.320" x="266.2559" y="35015.32" v="336058" z="1" s="M+H+1" />
          <p rt="22.299" x="267.2652" y="4216.51" v="42778" z="1" s="M+H+2" />
          <p rt="22.420" x="268.2670" y="331.34" v="3286" z="1" s="M+H+3" />
        </MSPeaks>
      </Spectrum>
    </Compound>
    <Compound algo="FindByMolecularFeature">
      <Location m="617.3781" rt="22.517" y="93629" v="1411220" />
      <Spectrum type="MFE" cpdAlgo="FindByMolecularFeature">
        <MSDetails p="+" />
        <Device type="TimeOfFlight" />
        <MSPeaks>
          <p rt="22.517" x="618.3853" y="93629.03" v="960739" z="1" s="M+H" />
          <p rt="22.516" x="619.3888" y="33367.71" v="346508" z="1" s="M+H+1" />
          <p rt="22.518" x="620.3923" y="8399.70" v="90903" z="1" s="M+H+2" />
          <p rt="22.503" x="621.4076" y="1323.09" v="13070" z="1" s="M+H+3" />
        </MSPeaks>
      </Spectrum>
    </Compound>
    <Compound algo="FindByMolecularFeature">
      <Location m="327.3138" rt="22.679" y="57503" v="586112" />
      <Spectrum type="MFE" cpdAlgo="FindByMolecularFeature">
        <MSDetails p="+" />
        <Device type="TimeOfFlight" />
        <MSPeaks>
          <p rt="22.679" x="328.3211" y="57503.02" v="469192" z="1" s="M+H" />
          <p rt="22.679" x="329.3242" y="13023.08" v="102011" z="1" s="M+H+1" />
          <p rt="22.681" x="330.3266" y="1998.38" v="14909" z="1" s="M+H+2" />
        </MSPeaks>
      </Spectrum>
    </Compound>
    <Compound algo="FindByMolecularFeature">
      <Location m="225.1727" rt="22.870" y="61733" v="646424" />
      <Spectrum type="MFE" cpdAlgo="FindByMolecularFeature">
        <MSDetails p="+" />
        <Device type="TimeOfFlight" />
        <MSPeaks>
          <p rt="22.870" x="226.1800" y="61732.68" v="536050" z="1" s="M+H" />
          <p rt="22.873" x="227.1827" y="13158.67" v="110374" z="1" s="M+H+1" />
        </MSPeaks>
      </Spectrum>
    </Compound>
    <Compound algo="FindByMolecularFeature">
      <Location m="444.3605" rt="23.043" y="71457" v="914632" />
      <Spectrum type="MFE" cpdAlgo="FindByMolecularFeature">
        <MSDetails p="+" />
        <Device type="TimeOfFlight" />
        <MSPeaks>
          <p rt="23.042" x="445.3678" y="71457.16" v="638306" z="1" s="M+H" />
          <p rt="23.041" x="446.3711" y="23842.76" v="224568" z="1" s="M+H+1" />
          <p rt="23.041" x="447.3727" y="4917.43" v="45872" z="1" s="M+H+2" />
          <p rt="23.122" x="448.3831" y="619.70" v="5885" z="1" s="M+H+3" />
        </MSPeaks>
      </Spectrum>
    </Compound>
    <Compound algo="FindByMolecularFeature">
      <Location m="370.0939" rt="23.106" y="64132" v="718978" />
      <Spectrum type="MFE" cpdAlgo="FindByMolecularFeature">
        <MSDetails p="+" />
        <Device type="TimeOfFlight" />
        <MSPeaks>
          <p rt="23.105" x="371.1012" y="64131.71" v="432054" z="1" s="M+H" />
          <p rt="23.108" x="372.1022" y="24261.02" v="162872" z="1" s="M+H+1" />
          <p rt="23.107" x="373.0995" y="14827.03" v="94760" z="1" s="M+H+2" />
          <p rt="23.109" x="374.0998" y="4282.69" v="29292" z="1" s="M+H+3" />
        </MSPeaks>
      </Spectrum>
    </Compound>
    <Compound algo="FindByMolecularFeature">
      <Location m="630.4857" rt="23.150" y="90267" v="1515830" />
      <Spectrum type="MFE" cpdAlgo="FindByMolecularFeature">
        <MSDetails p="+" />
        <Device type="TimeOfFlight" />
        <MSPeaks>
          <p rt="23.154" x="631.4929" y="90267.38" v="915434" z="1" s="M+H" />
          <p rt="23.145" x="632.4959" y="38369.98" v="455575" z="1" s="M+H+1" />
          <p rt="23.133" x="633.4868" y="12097.11" v="132573" z="1" s="M+H+2" />
          <p rt="23.163" x="634.4777" y="1446.40" v="12247" z="1" s="M+H+3" />
        </MSPeaks>
      </Spectrum>
    </Compound>
    <Compound algo="FindByMolecularFeature">
      <Location m="688.4894" rt="23.152" y="78021" v="1238359" />
      <Spectrum type="MFE" cpdAlgo="FindByMolecularFeature">
        <MSDetails p="+" />
        <Device type="TimeOfFlight" />
        <MSPeaks>
          <p rt="23.153" x="689.4967" y="78021.21" v="798200" z="1" s="M+H" />
          <p rt="23.151" x="690.5001" y="32799.59" v="334522" z="1" s="M+H+1" />
          <p rt="23.145" x="691.5049" y="8238.09" v="97758" z="1" s="M+H+2" />
          <p rt="23.159" x="692.5060" y="796.55" v="7879" z="1" s="M+H+3" />
        </MSPeaks>
      </Spectrum>
    </Compound>
    <Compound algo="FindByMolecularFeature">
      <Location m="383.3403" rt="23.451" y="213726" v="4191073" />
      <Spectrum type="MFE" cpdAlgo="FindByMolecularFeature">
        <MSDetails p="+" />
        <Device type="TimeOfFlight" />
        <MSPeaks>
          <p rt="23.452" x="384.3476" y="213725.55" v="3295773" z="1" s="M+H" />
          <p rt="23.450" x="385.3501" y="52433.71" v="754462" z="1" s="M+H+1" />
          <p rt="23.442" x="386.3528" y="9713.21" v="120404" z="1" s="M+H+2" />
          <p rt="23.457" x="387.3548" y="1460.88" v="20435" z="1" s="M+H+3" />
        </MSPeaks>
      </Spectrum>
    </Compound>
    <Compound algo="FindByMolecularFeature">
      <Location m="337.3352" rt="23.454" y="825298" v="14426739" />
      <Spectrum type="MFE" cpdAlgo="FindByMolecularFeature">
        <MSDetails p="+" />
        <Device type="TimeOfFlight" />
        <MSPeaks>
          <p rt="23.455" x="338.3425" y="825297.63" v="11363242" z="1" s="M+H" />
          <p rt="23.453" x="339.3454" y="197450.44" v="2721147" z="1" s="M+H+1" />
          <p rt="23.457" x="340.3486" y="23275.63" v="316315" z="1" s="M+H+2" />
          <p rt="23.488" x="341.3516" y="1955.55" v="26035" z="1" s="M+H+3" />
        </MSPeaks>
      </Spectrum>
    </Compound>
    <Compound algo="FindByMolecularFeature">
      <Location m="441.3931" rt="23.480" y="72494" v="1135293" />
      <Spectrum type="MFE" cpdAlgo="FindByMolecularFeature">
        <MSDetails p="+" />
        <Device type="TimeOfFlight" />
        <MSPeaks>
          <p rt="23.483" x="442.4004" y="72493.63" v="788981" z="1" s="M+H" />
          <p rt="23.472" x="443.4028" y="22131.67" v="323644" z="1" s="M+H+1" />
          <p rt="23.470" x="444.3999" y="4646.41" v="22667" z="1" s="M+H+2" />
        </MSPeaks>
      </Spectrum>
    </Compound>
    <Compound algo="FindByMolecularFeature">
      <Location m="405.3225" rt="23.481" y="348426" v="4690954" />
      <Spectrum type="MFE" cpdAlgo="FindByMolecularFeature">
        <MSDetails p="+" />
        <Device type="TimeOfFlight" />
        <MSPeaks>
          <p rt="23.481" x="406.3298" y="348426.13" v="3600152" z="1" s="M+H" />
          <p rt="23.482" x="407.3330" y="88794.93" v="925654" z="1" s="M+H+1" />
          <p rt="23.482" x="408.3346" y="17715.79" v="165148" z="1" s="M+H+2" />
        </MSPeaks>
      </Spectrum>
    </Compound>
    <Compound algo="FindByMolecularFeature">
      <Location m="781.5628" rt="23.510" y="127473" v="2067480" />
      <Spectrum type="MFE" cpdAlgo="FindByMolecularFeature">
        <MSDetails p="+" />
        <Device type="TimeOfFlight" />
        <MSPeaks>
          <p rt="23.509" x="782.5701" y="127472.64" v="1097992" z="1" s="M+H" />
          <p rt="23.509" x="783.5727" y="58729.20" v="506241" z="1" s="M+H+1" />
          <p rt="23.512" x="784.5809" y="38088.52" v="337573" z="1" s="M+H+2" />
          <p rt="23.513" x="785.5862" y="14414.20" v="125674" z="1" s="M+H+3" />
        </MSPeaks>
      </Spectrum>
    </Compound>
    <Compound algo="FindByMolecularFeature">
      <Location m="765.5658" rt="23.510" y="117886" v="2865769" />
      <Spectrum type="MFE" cpdAlgo="FindByMolecularFeature">
        <MSDetails p="+" />
        <Device type="TimeOfFlight" />
        <MSPeaks>
          <p rt="23.509" x="766.5730" y="85456.80" v="722948" z="1" s="M+H" />
          <p rt="23.509" x="767.5770" y="40043.50" v="342490" z="1" s="M+H+1" />
          <p rt="23.509" x="768.5880" y="117886.05" v="1000219" z="1" s="M+H+2" />
          <p rt="23.511" x="769.5914" y="51400.85" v="435798" z="1" s="M+H+3" />
          <p rt="23.520" x="770.6040" y="41401.67" v="364314" z="1" s="M+H+4" />
        </MSPeaks>
      </Spectrum>
    </Compound>
    <Compound algo="FindByMolecularFeature">
      <Location m="807.5765" rt="23.510" y="89132" v="2117204" />
      <Spectrum type="MFE" cpdAlgo="FindByMolecularFeature">
        <MSDetails p="+" />
        <Device type="TimeOfFlight" />
        <MSPeaks>
          <p rt="23.509" x="808.5837" y="53430.92" v="464019" z="1" s="M+H" />
          <p rt="23.511" x="809.5866" y="26523.35" v="232493" z="1" s="M+H+1" />
          <p rt="23.509" x="810.5991" y="89131.91" v="784394" z="1" s="M+H+2" />
          <p rt="23.510" x="811.6022" y="42110.63" v="369235" z="1" s="M+H+3" />
          <p rt="23.513" x="812.6129" y="21316.71" v="192236" z="1" s="M+H+4" />
          <p rt="23.523" x="813.6179" y="8462.62" v="74827" z="1" s="M+H+5" />
        </MSPeaks>
      </Spectrum>
    </Compound>
    <Compound algo="FindByMolecularFeature">
      <Location m="394.2132" rt="23.510" y="134127" v="2241595" />
      <Spectrum type="MFE" cpdAlgo="FindByMolecularFeature">
        <MSDetails p="+" />
        <Device type="TimeOfFlight" />
        <MSPeaks>
          <p rt="23.510" x="395.2205" y="134126.50" v="1251353" z="1" s="M+H" />
          <p rt="23.508" x="396.2236" y="30019.60" v="280738" z="1" s="M+H+1" />
          <p rt="23.511" x="397.2166" y="53142.51" v="495068" z="1" s="M+H+2" />
          <p rt="23.514" x="398.2187" y="13704.00" v="128611" z="1" s="M+H+3" />
          <p rt="23.516" x="399.2170" y="9338.90" v="85825" z="1" s="M+H+4" />
        </MSPeaks>
      </Spectrum>
    </Compound>
    <Compound algo="FindByMolecularFeature">
      <Location m="594.4863" rt="23.543" y="63239" v="579496" />
      <Spectrum type="MFE" cpdAlgo="FindByMolecularFeature">
        <MSDetails p="+" />
        <Device type="TimeOfFlight" />
        <MSPeaks>
          <p rt="23.542" x="595.4936" y="63239.41" v="381181" z="1" s="M+H" />
          <p rt="23.544" x="596.4965" y="26064.20" v="158263" z="1" s="M+H+1" />
          <p rt="23.543" x="597.4972" y="7506.61" v="40051" z="1" s="M+H+2" />
        </MSPeaks>
      </Spectrum>
    </Compound>
    <Compound algo="FindByMolecularFeature">
      <Location m="405.3223" rt="23.802" y="146121" v="2243901" />
      <Spectrum type="MFE" cpdAlgo="FindByMolecularFeature">
        <MSDetails p="+" />
        <Device type="TimeOfFlight" />
        <MSPeaks>
          <p rt="23.803" x="406.3295" y="146120.72" v="1721350" z="1" s="M+H" />
          <p rt="23.799" x="407.3331" y="38749.76" v="431506" z="1" s="M+H+1" />
          <p rt="23.799" x="408.3333" y="8381.66" v="91045" z="1" s="M+H+2" />
        </MSPeaks>
      </Spectrum>
    </Compound>
    <Compound algo="FindByMolecularFeature">
      <Location m="724.3535" rt="23.804" y="67310" v="1026924" />
      <Spectrum type="MFE" cpdAlgo="FindByMolecularFeature">
        <MSDetails p="+" />
        <Device type="TimeOfFlight" />
        <MSPeaks>
          <p rt="23.804" x="725.3608" y="67309.90" v="567532" z="1" s="M+H" />
          <p rt="23.804" x="726.3630" y="28878.02" v="243591" z="1" s="M+H+1" />
          <p rt="23.803" x="727.3584" y="25575.50" v="215801" z="1" s="M+H+2" />
        </MSPeaks>
      </Spectrum>
    </Compound>
    <Compound algo="FindByMolecularFeature">
      <Location m="720.3588" rt="23.805" y="82965" v="736275" />
      <Spectrum type="MFE" cpdAlgo="FindByMolecularFeature">
        <MSDetails p="+" />
        <Device type="TimeOfFlight" />
        <MSPeaks>
          <p rt="23.814" x="721.3661" y="3327.00" v="29477" z="1" s="M+H" />
          <p rt="23.805" x="722.3678" y="2047.15" v="16631" z="1" s="M+H+1" />
          <p rt="23.805" x="723.3640" y="82964.50" v="690167" z="1" s="M+H+2" />
        </MSPeaks>
      </Spectrum>
    </Compound>
    <Compound algo="FindByMolecularFeature">
      <Location m="278.2244" rt="23.809" y="67188" v="2245616" />
      <Spectrum type="MFE" cpdAlgo="FindByMolecularFeature">
        <MSDetails p="+" />
        <Device type="TimeOfFlight" />
        <MSPeaks>
          <p rt="23.811" x="279.2318" y="31062.21" v="279991" z="1" s="M+H" />
          <p rt="23.809" x="280.2354" y="7314.80" v="65196" z="1" s="M+H+1" />
          <p rt="23.809" x="557.4560" y="67188.15" v="595388" z="1" s="2M+H" />
          <p rt="23.808" x="558.4593" y="30211.94" v="298386" z="1" s="2M+H+1" />
          <p rt="23.799" x="559.4616" y="6543.92" v="49873" z="1" s="2M+H+2" />
          <p rt="23.800" x="560.4650" y="776.79" v="6567" z="1" s="2M+H+3" />
        </MSPeaks>
      </Spectrum>
    </Compound>
    <Compound algo="FindByMolecularFeature">
      <Location m="379.2024" rt="23.810" y="259637" v="5319317" />
      <Spectrum type="MFE" cpdAlgo="FindByMolecularFeature">
        <MSDetails p="+" />
        <Device type="TimeOfFlight" />
        <MSPeaks>
          <p rt="23.810" x="380.2096" y="259636.75" v="2953571" z="1" s="M+H" />
          <p rt="23.809" x="381.2127" y="60233.64" v="683140" z="1" s="M+H+1" />
          <p rt="23.810" x="382.2057" y="104977.48" v="1195930" z="1" s="M+H+2" />
          <p rt="23.812" x="383.2081" y="27000.30" v="306657" z="1" s="M+H+3" />
          <p rt="23.812" x="384.2047" y="15921.89" v="180019" z="1" s="M+H+4" />
        </MSPeaks>
      </Spectrum>
    </Compound>
    <Compound algo="FindByMolecularFeature">
      <Location m="338.1756" rt="23.811" y="90369" v="1886763" />
      <Spectrum type="MFE" cpdAlgo="FindByMolecularFeature">
        <MSDetails p="+" />
        <Device type="TimeOfFlight" />
        <MSPeaks>
          <p rt="23.810" x="339.1828" y="90368.84" v="1037088" z="1" s="M+H" />
          <p rt="23.813" x="340.1859" y="19512.57" v="236770" z="1" s="M+H+1" />
          <p rt="23.814" x="341.1790" y="35706.51" v="401523" z="1" s="M+H+2" />
          <p rt="23.810" x="342.1810" y="10652.20" v="129536" z="1" s="M+H+3" />
          <p rt="23.806" x="343.1775" y="7295.83" v="81846" z="1" s="M+H+4" />
        </MSPeaks>
      </Spectrum>
    </Compound>
    <Compound algo="FindByMolecularFeature">
      <Location m="572.4771" rt="23.812" y="94552" v="760964" />
      <Spectrum type="MFE" cpdAlgo="FindByMolecularFeature">
        <MSDetails p="+" />
        <Device type="TimeOfFlight" />
        <MSPeaks>
          <p rt="23.804" x="573.4844" y="3234.68" v="29113" z="1" s="M+H" />
          <p rt="23.791" x="574.4845" y="2092.22" v="7360" z="1" s="M+H+1" />
          <p rt="23.813" x="575.4681" y="94552.35" v="724491" z="1" s="M+H+2" />
        </MSPeaks>
      </Spectrum>
    </Compound>
    <Compound algo="FindByMolecularFeature">
      <Location m="807.5765" rt="23.813" y="288948" v="8756572" />
      <Spectrum type="MFE" cpdAlgo="FindByMolecularFeature">
        <MSDetails p="+" />
        <Device type="TimeOfFlight" />
        <MSPeaks>
          <p rt="23.817" x="808.5838" y="171984.13" v="2012072" z="1" s="M+H" />
          <p rt="23.819" x="809.5867" y="82379.28" v="974400" z="1" s="M+H+1" />
          <p rt="23.808" x="810.5996" y="288948.47" v="3089257" z="1" s="M+H+2" />
          <p rt="23.817" x="811.6026" y="137073.84" v="1613247" z="1" s="M+H+3" />
          <p rt="23.811" x="812.6118" y="55389.63" v="691253" z="1" s="M+H+4" />
          <p rt="23.810" x="813.6172" y="17650.87" v="209823" z="1" s="M+H+5" />
          <p rt="23.804" x="814.6287" y="15431.41" v="166520" z="1" s="M+H+6" />
        </MSPeaks>
      </Spectrum>
    </Compound>
    <Compound algo="FindByMolecularFeature">
      <Location m="791.5850" rt="23.814" y="171122" v="4071679" />
      <Spectrum type="MFE" cpdAlgo="FindByMolecularFeature">
        <MSDetails p="+" />
        <Device type="TimeOfFlight" />
        <MSPeaks>
          <p rt="23.819" x="792.5923" y="52495.74" v="529457" z="1" s="M+H" />
          <p rt="23.816" x="793.5950" y="27187.43" v="274523" z="1" s="M+H+1" />
          <p rt="23.819" x="794.6068" y="99861.14" v="1006969" z="1" s="M+H+2" />
          <p rt="23.819" x="795.6105" y="47650.85" v="486844" z="1" s="M+H+3" />
          <p rt="23.810" x="796.6178" y="171121.63" v="1773887" z="1" s="M+H+4" />
        </MSPeaks>
      </Spectrum>
    </Compound>
    <Compound algo="FindByMolecularFeature">
      <Location m="614.4540" rt="23.816" y="179791" v="2204221" />
      <Spectrum type="MFE" cpdAlgo="FindByMolecularFeature">
        <MSDetails p="+" />
        <Device type="TimeOfFlight" />
        <MSPeaks>
          <p rt="23.816" x="615.4613" y="179790.56" v="1456063" z="1" s="M+H" />
          <p rt="23.816" x="616.4641" y="72715.72" v="583568" z="1" s="M+H+1" />
          <p rt="23.821" x="617.4687" y="18635.41" v="164590" z="1" s="M+H+2" />
        </MSPeaks>
      </Spectrum>
    </Compound>
    <Compound algo="FindByMolecularFeature">
      <Location m="781.5628" rt="23.817" y="414561" v="8835980" />
      <Spectrum type="MFE" cpdAlgo="FindByMolecularFeature">
        <MSDetails p="+" />
        <Device type="TimeOfFlight" />
        <MSPeaks>
          <p rt="23.817" x="782.5701" y="414561.00" v="4815486" z="1" s="M+H" />
          <p rt="23.816" x="783.5724" y="186017.00" v="2161711" z="1" s="M+H+1" />
          <p rt="23.816" x="784.5809" y="116861.82" v="1349486" z="1" s="M+H+2" />
          <p rt="23.819" x="785.5860" y="43658.56" v="509297" z="1" s="M+H+3" />
        </MSPeaks>
      </Spectrum>
    </Compound>
    <Compound algo="FindByMolecularFeature">
      <Location m="817.5992" rt="23.818" y="74919" v="1743347" />
      <Spectrum type="MFE" cpdAlgo="FindByMolecularFeature">
        <MSDetails p="+" />
        <Device type="TimeOfFlight" />
        <MSPeaks>
          <p rt="23.820" x="818.6065" y="74918.88" v="938324" z="1" s="M+H" />
          <p rt="23.816" x="819.6088" y="33749.36" v="416026" z="1" s="M+H+1" />
          <p rt="23.819" x="820.6193" y="23467.31" v="298735" z="1" s="M+H+2" />
          <p rt="23.811" x="821.6336" y="7096.96" v="90262" z="1" s="M+H+3" />
        </MSPeaks>
      </Spectrum>
    </Compound>
    <Compound algo="FindByMolecularFeature">
      <Location m="755.5483" rt="23.819" y="63031" v="1113291" />
      <Spectrum type="MFE" cpdAlgo="FindByMolecularFeature">
        <MSDetails p="+" />
        <Device type="TimeOfFlight" />
        <MSPeaks>
          <p rt="23.816" x="756.5556" y="63030.66" v="740166" z="1" s="M+H" />
          <p rt="23.824" x="757.5602" y="32960.24" v="373125" z="1" s="M+H+1" />
        </MSPeaks>
      </Spectrum>
    </Compound>
    <Compound algo="FindByMolecularFeature">
      <Location m="739.5506" rt="23.821" y="71398" v="1976164" />
      <Spectrum type="MFE" cpdAlgo="FindByMolecularFeature">
        <MSDetails p="+" />
        <Device type="TimeOfFlight" />
        <MSPeaks>
          <p rt="23.816" x="740.5579" y="34113.69" v="423962" z="1" s="M+H" />
          <p rt="23.821" x="741.5626" y="18266.56" v="232678" z="1" s="M+H+1" />
          <p rt="23.823" x="742.5726" y="71398.08" v="891328" z="1" s="M+H+2" />
          <p rt="23.822" x="743.5761" y="33186.40" v="428196" z="1" s="M+H+3" />
        </MSPeaks>
      </Spectrum>
    </Compound>
    <Compound algo="FindByMolecularFeature">
      <Location m="283.2878" rt="23.836" y="303995" v="2884087" />
      <Spectrum type="MFE" cpdAlgo="FindByMolecularFeature">
        <MSDetails p="+" />
        <Device type="TimeOfFlight" />
        <MSPeaks>
          <p rt="23.836" x="284.2951" y="303994.78" v="2369515" z="1" s="M+H" />
          <p rt="23.836" x="285.2982" y="59768.42" v="464981" z="1" s="M+H+1" />
          <p rt="23.833" x="286.3018" y="6599.10" v="49591" z="1" s="M+H+2" />
        </MSPeaks>
      </Spectrum>
    </Compound>
    <Compound algo="FindByMolecularFeature">
      <Location m="684.4606" rt="23.848" y="81211" v="1622937" />
      <Spectrum type="MFE" cpdAlgo="FindByMolecularFeature">
        <MSDetails p="+" />
        <Device type="TimeOfFlight" />
        <MSPeaks>
          <p rt="23.805" x="685.4679" y="9949.93" v="113895" z="1" s="M+H" />
          <p rt="23.807" x="686.4752" y="5309.62" v="36652" z="1" s="M+H+1" />
          <p rt="23.819" x="687.4819" y="28138.70" v="235409" z="1" s="M+H+2" />
          <p rt="23.810" x="688.4921" y="14219.45" v="110749" z="1" s="M+H+3" />
          <p rt="23.870" x="689.4976" y="81211.33" v="1126233" z="1" s="M+H+4" />
        </MSPeaks>
      </Spectrum>
    </Compound>
    <Compound algo="FindByMolecularFeature">
      <Location m="309.3031" rt="24.046" y="53426" v="648298" />
      <Spectrum type="MFE" cpdAlgo="FindByMolecularFeature">
        <MSDetails p="+" />
        <Device type="TimeOfFlight" />
        <MSPeaks>
          <p rt="24.045" x="310.3104" y="53425.50" v="507830" z="1" s="M+H" />
          <p rt="24.048" x="311.3137" y="12963.97" v="126720" z="1" s="M+H+1" />
          <p rt="24.046" x="312.3194" y="1438.37" v="13748" z="1" s="M+H+2" />
        </MSPeaks>
      </Spectrum>
    </Compound>
    <Compound algo="FindByMolecularFeature">
      <Location m="612.4758" rt="24.525" y="140768" v="2849465" />
      <Spectrum type="MFE" cpdAlgo="FindByMolecularFeature">
        <MSDetails p="+" />
        <Device type="TimeOfFlight" />
        <MSPeaks>
          <p rt="24.527" x="613.4831" y="140768.45" v="1882222" z="1" s="M+H" />
          <p rt="24.523" x="614.4856" y="58031.28" v="733608" z="1" s="M+H+1" />
          <p rt="24.516" x="615.4888" y="14915.30" v="233636" z="1" s="M+H+2" />
        </MSPeaks>
      </Spectrum>
    </Compound>
    <Compound algo="FindByMolecularFeature">
      <Location m="670.4789" rt="24.529" y="76906" v="1472264" />
      <Spectrum type="MFE" cpdAlgo="FindByMolecularFeature">
        <MSDetails p="+" />
        <Device type="TimeOfFlight" />
        <MSPeaks>
          <p rt="24.528" x="671.4862" y="76906.45" v="948297" z="1" s="M+H" />
          <p rt="24.530" x="672.4928" y="33348.59" v="410104" z="1" s="M+H+1" />
          <p rt="24.530" x="673.5001" y="9650.39" v="91630" z="1" s="M+H+2" />
          <p rt="24.528" x="674.5048" y="1470.83" v="22233" z="1" s="M+H+3" />
        </MSPeaks>
      </Spectrum>
    </Compound>
    <Compound algo="FindByMolecularFeature">
      <Location m="627.1876" rt="24.994" y="66789" v="807583" />
      <Spectrum type="MFE" cpdAlgo="FindByMolecularFeature">
        <MSDetails p="+" />
        <Device type="TimeOfFlight" />
        <MSPeaks>
          <p rt="24.995" x="628.1949" y="66789.15" v="397689" z="1" s="M+H" />
          <p rt="24.994" x="629.1956" y="39026.59" v="234120" z="1" s="M+H+1" />
          <p rt="24.994" x="630.1936" y="28436.37" v="175774" z="1" s="M+H+2" />
        </MSPeaks>
      </Spectrum>
    </Compound>
    <Compound algo="FindByMolecularFeature">
      <Location m="630.4866" rt="25.828" y="185273" v="2178671" />
      <Spectrum type="MFE" cpdAlgo="FindByMolecularFeature">
        <MSDetails p="+" />
        <Device type="TimeOfFlight" />
        <MSPeaks>
          <p rt="25.827" x="631.4939" y="185273.45" v="1393868" z="1" s="M+H" />
          <p rt="25.829" x="632.4971" y="79996.41" v="622915" z="1" s="M+H+1" />
          <p rt="25.828" x="633.5006" y="17255.98" v="127752" z="1" s="M+H+2" />
          <p rt="25.837" x="634.5000" y="3539.45" v="34137" z="1" s="M+H+3" />
        </MSPeaks>
      </Spectrum>
    </Compound>
    <Compound algo="FindByMolecularFeature">
      <Location m="670.4793" rt="25.829" y="202146" v="2579394" />
      <Spectrum type="MFE" cpdAlgo="FindByMolecularFeature">
        <MSDetails p="+" />
        <Device type="TimeOfFlight" />
        <MSPeaks>
          <p rt="25.829" x="671.4866" y="202146.03" v="1676005" z="1" s="M+H" />
          <p rt="25.828" x="672.4907" y="84963.94" v="692291" z="1" s="M+H+1" />
          <p rt="25.830" x="673.4971" y="24728.28" v="181979" z="1" s="M+H+2" />
          <p rt="25.820" x="674.5043" y="3540.17" v="29118" z="1" s="M+H+3" />
        </MSPeaks>
      </Spectrum>
    </Compound>
    <Compound algo="FindByMolecularFeature">
      <Location m="706.5501" rt="25.830" y="93119" v="1185885" />
      <Spectrum type="MFE" cpdAlgo="FindByMolecularFeature">
        <MSDetails p="+" />
        <Device type="TimeOfFlight" />
        <MSPeaks>
          <p rt="25.830" x="707.5573" y="93119.20" v="790695" z="1" s="M+H" />
          <p rt="25.830" x="708.5616" y="38738.11" v="311565" z="1" s="M+H+1" />
          <p rt="25.831" x="709.5649" y="10675.50" v="83624" z="1" s="M+H+2" />
        </MSPeaks>
      </Spectrum>
    </Compound>
    <Compound algo="FindByMolecularFeature">
      <Location m="337.3350" rt="26.057" y="511553" v="6453953" />
      <Spectrum type="MFE" cpdAlgo="FindByMolecularFeature">
        <MSDetails p="+" />
        <Device type="TimeOfFlight" />
        <MSPeaks>
          <p rt="26.057" x="338.3423" y="511553.41" v="4730590" z="1" s="M+H" />
          <p rt="26.056" x="339.3452" y="123549.86" v="1293815" z="1" s="M+H+1" />
          <p rt="26.054" x="340.3488" y="15644.28" v="140522" z="1" s="M+H+2" />
          <p rt="26.054" x="341.3526" y="1041.13" v="9407" z="1" s="M+H+3" />
          <p rt="26.048" x="675.6760" y="14016.26" v="86854" z="1" s="2M+H" />
          <p rt="26.049" x="676.6793" y="6770.46" v="40890" z="1" s="2M+H+1" />
          <p rt="26.058" x="677.6802" y="2151.61" v="12065" z="1" s="2M+H+2" />
        </MSPeaks>
      </Spectrum>
    </Compound>
    <Compound algo="FindByMolecularFeature">
      <Location m="701.2063" rt="26.489" y="90222" v="1212313" />
      <Spectrum type="MFE" cpdAlgo="FindByMolecularFeature">
        <MSDetails p="+" />
        <Device type="TimeOfFlight" />
        <MSPeaks>
          <p rt="26.489" x="702.2135" y="90221.95" v="551408" z="1" s="M+H" />
          <p rt="26.489" x="703.2144" y="59478.62" v="376628" z="1" s="M+H+1" />
          <p rt="26.489" x="704.2127" y="46589.54" v="284277" z="1" s="M+H+2" />
        </MSPeaks>
      </Spectrum>
    </Compound>
    <Compound algo="FindByMolecularFeature">
      <Location m="632.5018" rt="26.753" y="51062" v="590421" />
      <Spectrum type="MFE" cpdAlgo="FindByMolecularFeature">
        <MSDetails p="+" />
        <Device type="TimeOfFlight" />
        <MSPeaks>
          <p rt="26.752" x="633.5091" y="51062.38" v="391287" z="1" s="M+H" />
          <p rt="26.755" x="634.5127" y="21316.63" v="160148" z="1" s="M+H+1" />
          <p rt="26.754" x="635.5168" y="5812.89" v="38986" z="1" s="M+H+2" />
        </MSPeaks>
      </Spectrum>
    </Compound>
    <Compound algo="FindByMolecularFeature">
      <Location m="695.5696" rt="27.004" y="94827" v="1869905" />
      <Spectrum type="MFE" cpdAlgo="FindByMolecularFeature">
        <MSDetails p="+" />
        <Device type="TimeOfFlight" />
        <MSPeaks>
          <p rt="27.016" x="696.5769" y="94826.73" v="905900" z="1" s="M+H" />
          <p rt="27.020" x="697.5810" y="38457.73" v="391297" z="1" s="M+H+1" />
          <p rt="26.921" x="698.5927" y="32979.82" v="572708" z="1" s="M+H+2" />
        </MSPeaks>
      </Spectrum>
    </Compound>
    <Compound algo="FindByMolecularFeature">
      <Location m="336.2666" rt="27.012" y="51639" v="590781" />
      <Spectrum type="MFE" cpdAlgo="FindByMolecularFeature">
        <MSDetails p="+" />
        <Device type="TimeOfFlight" />
        <MSPeaks>
          <p rt="27.013" x="337.2739" y="51639.22" v="477836" z="1" s="M+H" />
          <p rt="27.009" x="338.2772" y="12562.96" v="112945" z="1" s="M+H+1" />
        </MSPeaks>
      </Spectrum>
    </Compound>
    <Compound algo="FindByMolecularFeature">
      <Location m="632.5026" rt="27.015" y="344975" v="4166329" />
      <Spectrum type="MFE" cpdAlgo="FindByMolecularFeature">
        <MSDetails p="+" />
        <Device type="TimeOfFlight" />
        <MSPeaks>
          <p rt="27.015" x="633.5099" y="344975.16" v="2767667" z="1" s="M+H" />
          <p rt="27.015" x="634.5130" y="138908.34" v="1117716" z="1" s="M+H+1" />
          <p rt="27.015" x="635.5162" y="34383.69" v="280946" z="1" s="M+H+2" />
        </MSPeaks>
      </Spectrum>
    </Compound>
    <Compound algo="FindByMolecularFeature">
      <Location m="614.4912" rt="27.017" y="142773" v="1632270" />
      <Spectrum type="MFE" cpdAlgo="FindByMolecularFeature">
        <MSDetails p="+" />
        <Device type="TimeOfFlight" />
        <MSPeaks>
          <p rt="27.017" x="615.4985" y="142773.27" v="1103551" z="1" s="M+H" />
          <p rt="27.016" x="616.5018" y="49767.39" v="428869" z="1" s="M+H+1" />
          <p rt="27.011" x="617.5042" y="10697.60" v="83804" z="1" s="M+H+2" />
          <p rt="27.049" x="618.5000" y="2008.42" v="16046" z="1" s="M+H+3" />
        </MSPeaks>
      </Spectrum>
    </Compound>
    <Compound algo="FindByMolecularFeature">
      <Location m="667.5400" rt="27.017" y="534293" v="6801819" />
      <Spectrum type="MFE" cpdAlgo="FindByMolecularFeature">
        <MSDetails p="+" />
        <Device type="TimeOfFlight" />
        <MSPeaks>
          <p rt="27.017" x="668.5473" y="534292.88" v="4390556" z="1" s="M+H" />
          <p rt="27.017" x="669.5503" y="226746.02" v="1876633" z="1" s="M+H+1" />
          <p rt="27.016" x="670.5560" y="52051.28" v="449178" z="1" s="M+H+2" />
          <p rt="27.016" x="671.5611" y="10035.82" v="85453" z="1" s="M+H+3" />
        </MSPeaks>
      </Spectrum>
    </Compound>
    <Compound algo="FindByMolecularFeature">
      <Location m="688.4698" rt="27.017" y="61020" v="857407" />
      <Spectrum type="MFE" cpdAlgo="FindByMolecularFeature">
        <MSDetails p="+" />
        <Device type="TimeOfFlight" />
        <MSPeaks>
          <p rt="27.018" x="689.4771" y="61019.57" v="536934" z="1" s="M+H" />
          <p rt="27.016" x="690.4805" y="24790.97" v="221342" z="1" s="M+H+1" />
          <p rt="27.017" x="691.4844" y="11350.24" v="79414" z="1" s="M+H+2" />
          <p rt="27.017" x="692.4863" y="3004.50" v="19717" z="1" s="M+H+3" />
        </MSPeaks>
      </Spectrum>
    </Compound>
    <Compound algo="FindByMolecularFeature">
      <Location m="708.5660" rt="27.018" y="158451" v="2204740" />
      <Spectrum type="MFE" cpdAlgo="FindByMolecularFeature">
        <MSDetails p="+" />
        <Device type="TimeOfFlight" />
        <MSPeaks>
          <p rt="27.018" x="709.5732" y="158451.14" v="1374166" z="1" s="M+H" />
          <p rt="27.016" x="710.5814" y="87486.99" v="719113" z="1" s="M+H+1" />
          <p rt="27.020" x="711.5871" y="13560.15" v="111461" z="1" s="M+H+2" />
        </MSPeaks>
      </Spectrum>
    </Compound>
    <Compound algo="FindByMolecularFeature">
      <Location m="672.4957" rt="27.018" y="1034924" v="14243512" />
      <Spectrum type="MFE" cpdAlgo="FindByMolecularFeature">
        <MSDetails p="+" />
        <Device type="TimeOfFlight" />
        <MSPeaks>
          <p rt="27.019" x="673.5030" y="1034924.06" v="9287003" z="1" s="M+H" />
          <p rt="27.018" x="674.5061" y="431783.38" v="3864977" z="1" s="M+H+1" />
          <p rt="27.019" x="675.5093" y="104898.59" v="965306" z="1" s="M+H+2" />
          <p rt="27.016" x="676.5140" y="14744.92" v="126226" z="1" s="M+H+3" />
        </MSPeaks>
      </Spectrum>
    </Compound>
    <Compound algo="FindByMolecularFeature">
      <Location m="650.5130" rt="27.019" y="80879" v="1037570" />
      <Spectrum type="MFE" cpdAlgo="FindByMolecularFeature">
        <MSDetails p="+" />
        <Device type="TimeOfFlight" />
        <MSPeaks>
          <p rt="27.019" x="651.5202" y="80879.46" v="624474" z="1" s="M+H" />
          <p rt="27.018" x="652.5244" y="36352.50" v="273845" z="1" s="M+H+1" />
          <p rt="27.030" x="653.5355" y="14755.66" v="118126" z="1" s="M+H+2" />
          <p rt="27.011" x="654.5395" y="2764.93" v="21125" z="1" s="M+H+3" />
        </MSPeaks>
      </Spectrum>
    </Compound>
    <Compound algo="FindByMolecularFeature">
      <Location m="428.3659" rt="27.104" y="134504" v="1612470" />
      <Spectrum type="MFE" cpdAlgo="FindByMolecularFeature">
        <MSDetails p="+" />
        <Device type="TimeOfFlight" />
        <MSPeaks>
          <p rt="27.104" x="429.3732" y="134503.69" v="1197496" z="1" s="M+H" />
          <p rt="27.103" x="430.3768" y="37393.72" v="335546" z="1" s="M+H+1" />
          <p rt="27.103" x="431.3809" y="6796.82" v="67524" z="1" s="M+H+2" />
          <p rt="27.132" x="432.3856" y="1166.02" v="11905" z="1" s="M+H+3" />
        </MSPeaks>
      </Spectrum>
    </Compound>
    <Compound algo="FindByMolecularFeature">
      <Location m="598.4586" rt="27.806" y="58555" v="795972" />
      <Spectrum type="MFE" cpdAlgo="FindByMolecularFeature">
        <MSDetails p="+" />
        <Device type="TimeOfFlight" />
        <MSPeaks>
          <p rt="27.808" x="599.4659" y="58555.30" v="527990" z="1" s="M+H" />
          <p rt="27.804" x="600.4693" y="23802.16" v="206831" z="1" s="M+H+1" />
          <p rt="27.803" x="601.4720" y="6223.97" v="54885" z="1" s="M+H+2" />
          <p rt="27.789" x="602.4704" y="621.83" v="6265" z="1" s="M+H+3" />
        </MSPeaks>
      </Spectrum>
    </Compound>
    <Compound algo="FindByMolecularFeature">
      <Location m="670.4788" rt="28.019" y="74139" v="1229246" />
      <Spectrum type="MFE" cpdAlgo="FindByMolecularFeature">
        <MSDetails p="+" />
        <Device type="TimeOfFlight" />
        <MSPeaks>
          <p rt="28.019" x="671.4861" y="74138.61" v="792494" z="1" s="M+H" />
          <p rt="28.022" x="672.4925" y="32106.24" v="313105" z="1" s="M+H+1" />
          <p rt="28.016" x="673.5023" y="11171.76" v="108948" z="1" s="M+H+2" />
          <p rt="28.024" x="674.5087" y="1313.68" v="14699" z="1" s="M+H+3" />
        </MSPeaks>
      </Spectrum>
    </Compound>
    <Compound algo="FindByMolecularFeature">
      <Location m="665.5236" rt="28.022" y="77319" v="1324453" />
      <Spectrum type="MFE" cpdAlgo="FindByMolecularFeature">
        <MSDetails p="+" />
        <Device type="TimeOfFlight" />
        <MSPeaks>
          <p rt="28.021" x="666.5308" y="77318.60" v="814111" z="1" s="M+H" />
          <p rt="28.024" x="667.5331" y="35433.19" v="396975" z="1" s="M+H+1" />
          <p rt="28.025" x="668.5395" y="9085.25" v="90639" z="1" s="M+H+2" />
          <p rt="28.013" x="669.5432" y="1999.13" v="22729" z="1" s="M+H+3" />
        </MSPeaks>
      </Spectrum>
    </Compound>
    <Compound algo="FindByMolecularFeature">
      <Location m="674.5104" rt="28.191" y="99188" v="1618658" />
      <Spectrum type="MFE" cpdAlgo="FindByMolecularFeature">
        <MSDetails p="+" />
        <Device type="TimeOfFlight" />
        <MSPeaks>
          <p rt="28.191" x="675.5176" y="99188.07" v="1140512" z="1" s="M+H" />
          <p rt="28.191" x="676.5209" y="36874.66" v="389808" z="1" s="M+H+1" />
          <p rt="28.192" x="677.5249" y="11258.82" v="88338" z="1" s="M+H+2" />
        </MSPeaks>
      </Spectrum>
    </Compound>
    <Compound algo="FindByMolecularFeature">
      <Location m="775.2251" rt="28.578" y="50658" v="974200" />
      <Spectrum type="MFE" cpdAlgo="FindByMolecularFeature">
        <MSDetails p="+" />
        <Device type="TimeOfFlight" />
        <MSPeaks>
          <p rt="28.579" x="776.2324" y="50657.58" v="429189" z="1" s="M+H" />
          <p rt="28.576" x="777.2330" y="35131.70" v="295741" z="1" s="M+H+1" />
          <p rt="28.579" x="778.2313" y="29557.65" v="249271" z="1" s="M+H+2" />
        </MSPeaks>
      </Spectrum>
    </Compound>
    <Compound algo="FindByMolecularFeature">
      <Location m="596.4810" rt="28.623" y="90570" v="1449145" />
      <Spectrum type="MFE" cpdAlgo="FindByMolecularFeature">
        <MSDetails p="+" />
        <Device type="TimeOfFlight" />
        <MSPeaks>
          <p rt="28.622" x="597.4882" y="90569.84" v="970935" z="1" s="M+H" />
          <p rt="28.622" x="598.4916" y="38289.61" v="398566" z="1" s="M+H+1" />
          <p rt="28.632" x="599.4991" y="7776.74" v="79644" z="1" s="M+H+2" />
        </MSPeaks>
      </Spectrum>
    </Compound>
    <Compound algo="FindByMolecularFeature">
      <Location m="690.5548" rt="28.630" y="106518" v="2034630" />
      <Spectrum type="MFE" cpdAlgo="FindByMolecularFeature">
        <MSDetails p="+" />
        <Device type="TimeOfFlight" />
        <MSPeaks>
          <p rt="28.629" x="691.5621" y="106517.57" v="1271512" z="1" s="M+H" />
          <p rt="28.631" x="692.5654" y="48776.87" v="591105" z="1" s="M+H+1" />
          <p rt="28.633" x="693.5681" y="13118.23" v="172013" z="1" s="M+H+2" />
        </MSPeaks>
      </Spectrum>
    </Compound>
    <Compound algo="FindByMolecularFeature">
      <Location m="614.4925" rt="28.630" y="971154" v="18385900" />
      <Spectrum type="MFE" cpdAlgo="FindByMolecularFeature">
        <MSDetails p="+" />
        <Device type="TimeOfFlight" />
        <MSPeaks>
          <p rt="28.630" x="615.4998" y="971154.38" v="12281912" z="1" s="M+H" />
          <p rt="28.629" x="616.5029" y="389838.81" v="4805634" z="1" s="M+H+1" />
          <p rt="28.629" x="617.5059" y="92755.69" v="1105833" z="1" s="M+H+2" />
          <p rt="28.631" x="618.5091" y="16044.15" v="192521" z="1" s="M+H+3" />
        </MSPeaks>
      </Spectrum>
    </Compound>
    <Compound algo="FindByMolecularFeature">
      <Location m="677.5590" rt="28.632" y="71730" v="1445747" />
      <Spectrum type="MFE" cpdAlgo="FindByMolecularFeature">
        <MSDetails p="+" />
        <Device type="TimeOfFlight" />
        <MSPeaks>
          <p rt="28.631" x="678.5663" y="71729.78" v="899842" z="1" s="M+H" />
          <p rt="28.632" x="679.5726" y="38021.27" v="473518" z="1" s="M+H+1" />
          <p rt="28.631" x="680.5787" y="5557.53" v="63769" z="1" s="M+H+2" />
          <p rt="28.661" x="681.5877" y="770.24" v="8618" z="1" s="M+H+3" />
        </MSPeaks>
      </Spectrum>
    </Compound>
    <Compound algo="FindByMolecularFeature">
      <Location m="654.4848" rt="28.632" y="459060" v="9072863" />
      <Spectrum type="MFE" cpdAlgo="FindByMolecularFeature">
        <MSDetails p="+" />
        <Device type="TimeOfFlight" />
        <MSPeaks>
          <p rt="28.632" x="655.4921" y="459060.09" v="5915964" z="1" s="M+H" />
          <p rt="28.633" x="656.4953" y="192032.63" v="2473451" z="1" s="M+H+1" />
          <p rt="28.631" x="657.4985" y="44852.11" v="576943" z="1" s="M+H+2" />
          <p rt="28.635" x="658.5084" y="8100.28" v="106505" z="1" s="M+H+3" />
        </MSPeaks>
      </Spectrum>
    </Compound>
    <Compound algo="FindByMolecularFeature">
      <Location m="649.5285" rt="28.647" y="148008" v="2859174" />
      <Spectrum type="MFE" cpdAlgo="FindByMolecularFeature">
        <MSDetails p="+" />
        <Device type="TimeOfFlight" />
        <MSPeaks>
          <p rt="28.644" x="650.5357" y="148008.34" v="1769660" z="1" s="M+H" />
          <p rt="28.652" x="651.5392" y="63357.88" v="876319" z="1" s="M+H+1" />
          <p rt="28.652" x="652.5434" y="15151.10" v="213195" z="1" s="M+H+2" />
        </MSPeaks>
      </Spectrum>
    </Compound>
    <Compound algo="FindByMolecularFeature">
      <Location m="674.5105" rt="28.920" y="91650" v="1662628" />
      <Spectrum type="MFE" cpdAlgo="FindByMolecularFeature">
        <MSDetails p="+" />
        <Device type="TimeOfFlight" />
        <MSPeaks>
          <p rt="28.920" x="675.5178" y="91650.02" v="1148937" z="1" s="M+H" />
          <p rt="28.919" x="676.5215" y="37958.22" v="479496" z="1" s="M+H+1" />
          <p rt="28.924" x="677.5274" y="11264.29" v="34195" z="1" s="M+H+2" />
        </MSPeaks>
      </Spectrum>
    </Compound>
    <Compound algo="FindByMolecularFeature">
      <Location m="535.1581" rt="29.174" y="52587" v="1423919" />
      <Spectrum type="MFE" cpdAlgo="FindByMolecularFeature">
        <MSDetails p="+" />
        <Device type="TimeOfFlight" />
        <MSPeaks>
          <p rt="29.173" x="536.1654" y="52587.28" v="786811" z="1" s="M+H" />
          <p rt="29.177" x="537.1661" y="26198.34" v="389627" z="1" s="M+H+1" />
          <p rt="29.171" x="538.1643" y="17560.50" v="247482" z="1" s="M+H+2" />
        </MSPeaks>
      </Spectrum>
    </Compound>
    <Compound algo="FindByMolecularFeature">
      <Location m="428.3656" rt="29.438" y="145680" v="1953703" />
      <Spectrum type="MFE" cpdAlgo="FindByMolecularFeature">
        <MSDetails p="+" />
        <Device type="TimeOfFlight" />
        <MSPeaks>
          <p rt="29.439" x="429.3729" y="145680.36" v="1454643" z="1" s="M+H" />
          <p rt="29.437" x="430.3766" y="42148.32" v="419998" z="1" s="M+H+1" />
          <p rt="29.432" x="431.3806" y="6922.27" v="64945" z="1" s="M+H+2" />
          <p rt="29.453" x="432.3833" y="1308.31" v="14117" z="1" s="M+H+3" />
        </MSPeaks>
      </Spectrum>
    </Compound>
  </CompoundList>
</CEF>
