# Supplementary material for: Identification of sunflower, rapeseed, flaxseed and sesame seed oil metabolomic markers as a potential tool for oil authentication and detecting adulterations
Source: PLoS One. 2023 Apr 20;18(4):e0284599. doi: 10.1371/journal.pone.0284599 (PMC10118080; doi:10.1371/journal.pone.0284599)
Supplement: S1 File — (ZIP) [file pone.0284599.s001.zip › CEF/S_b1.cef]

<CEF version="1.0.0.0">
  <CompoundList>
    <Compound algo="FindByMolecularFeature">
      <Location m="140.9514" rt="0.541" y="246309" v="935619" />
      <Spectrum type="MFE" cpdAlgo="FindByMolecularFeature">
        <MSDetails p="+" />
        <Device type="TimeOfFlight" />
        <MSPeaks>
          <p rt="0.541" x="141.9587" y="246309.23" v="833123" z="1" s="M+H" />
          <p rt="0.538" x="142.9634" y="14400.25" v="49118" z="1" s="M+H+1" />
          <p rt="0.543" x="143.9597" y="15842.13" v="53378" z="1" s="M+H+2" />
        </MSPeaks>
      </Spectrum>
    </Compound>
    <Compound algo="FindByMolecularFeature">
      <Location m="124.9791" rt="0.552" y="140367" v="524045" />
      <Spectrum type="MFE" cpdAlgo="FindByMolecularFeature">
        <MSDetails p="+" />
        <Device type="TimeOfFlight" />
        <MSPeaks>
          <p rt="0.552" x="125.9864" y="140366.95" v="496579" z="1" s="M+H" />
          <p rt="0.551" x="126.9890" y="6084.01" v="20635" z="1" s="M+H+1" />
          <p rt="0.546" x="250.9646" y="1068.15" v="3416" z="1" s="2M+H" />
        </MSPeaks>
      </Spectrum>
    </Compound>
    <Compound algo="FindByMolecularFeature">
      <Location m="139.0611" rt="0.617" y="235503" v="1020872" />
      <Spectrum type="MFE" cpdAlgo="FindByMolecularFeature">
        <MSDetails p="+" />
        <Device type="TimeOfFlight" />
        <MSPeaks>
          <p rt="0.616" x="140.0684" y="235502.91" v="961322" z="1" s="M+H" />
          <p rt="0.622" x="141.0714" y="13771.45" v="54650" z="1" s="M+H+1" />
          <p rt="0.634" x="142.0708" y="1834.76" v="4333" z="1" s="M+H+2" />
          <p rt="0.623" x="143.0802" y="239.69" v="566" z="1" s="M+H+3" />
        </MSPeaks>
      </Spectrum>
    </Compound>
    <Compound algo="FindByMolecularFeature">
      <Location m="252.0185" rt="0.617" y="100742" v="362654" />
      <Spectrum type="MFE" cpdAlgo="FindByMolecularFeature">
        <MSDetails p="+" />
        <Device type="TimeOfFlight" />
        <MSPeaks>
          <p rt="0.616" x="253.0257" y="100742.25" v="299903" z="1" s="M+H" />
          <p rt="0.618" x="254.0288" y="10198.32" v="30174" z="1" s="M+H+1" />
          <p rt="0.624" x="255.0250" y="9292.79" v="30574" z="1" s="M+H+2" />
          <p rt="0.614" x="256.0282" y="688.75" v="2003" z="1" s="M+H+3" />
        </MSPeaks>
      </Spectrum>
    </Compound>
    <Compound algo="FindByMolecularFeature">
      <Location m="236.0450" rt="0.623" y="482489" v="1858662" />
      <Spectrum type="MFE" cpdAlgo="FindByMolecularFeature">
        <MSDetails p="+" />
        <Device type="TimeOfFlight" />
        <MSPeaks>
          <p rt="0.623" x="237.0522" y="482488.94" v="1696834" z="1" s="M+H" />
          <p rt="0.624" x="238.0545" y="45890.59" v="133400" z="1" s="M+H+1" />
          <p rt="0.624" x="239.0544" y="9779.76" v="28429" z="1" s="M+H+2" />
        </MSPeaks>
      </Spectrum>
    </Compound>
    <Compound algo="FindByMolecularFeature">
      <Location m="222.0425" rt="0.630" y="117223" v="874255" />
      <Spectrum type="MFE" cpdAlgo="FindByMolecularFeature">
        <MSDetails p="+" />
        <Device type="TimeOfFlight" />
        <MSPeaks>
          <p rt="0.632" x="112.0286" y="117223.07" v="700696" z="2" s="M+2H" />
          <p rt="0.628" x="112.5302" y="8868.23" v="54049" z="2" s="M+2H+1" />
          <p rt="0.667" x="113.0296" y="4272.04" v="26604" z="2" s="M+2H+2" />
          <p rt="0.609" x="223.0493" y="18334.63" v="86293" z="1" s="M+H" />
          <p rt="0.621" x="224.0531" y="1651.28" v="6612" z="1" s="M+H+1" />
        </MSPeaks>
      </Spectrum>
    </Compound>
    <Compound algo="FindByMolecularFeature">
      <Location m="135.0544" rt="0.656" y="64577" v="323304" />
      <Spectrum type="MFE" cpdAlgo="FindByMolecularFeature">
        <MSDetails p="+" />
        <Device type="TimeOfFlight" />
        <MSPeaks>
          <p rt="0.656" x="136.0616" y="64577.09" v="288832" z="1" s="M+H" />
          <p rt="0.656" x="137.0650" y="4802.02" v="34473" z="1" s="M+H+1" />
        </MSPeaks>
      </Spectrum>
    </Compound>
    <Compound algo="FindByMolecularFeature">
      <Location m="262.1030" rt="0.660" y="111918" v="405781" />
      <Spectrum type="MFE" cpdAlgo="FindByMolecularFeature">
        <MSDetails p="+" />
        <Device type="TimeOfFlight" />
        <MSPeaks>
          <p rt="0.660" x="263.1103" y="111918.27" v="362944" z="1" s="M+H" />
          <p rt="0.659" x="264.1137" y="11511.17" v="36543" z="1" s="M+H+1" />
          <p rt="0.659" x="265.1149" y="2203.24" v="6294" z="1" s="M+H+2" />
        </MSPeaks>
      </Spectrum>
    </Compound>
    <Compound algo="FindByMolecularFeature">
      <Location m="188.0660" rt="0.660" y="161072" v="629571" />
      <Spectrum type="MFE" cpdAlgo="FindByMolecularFeature">
        <MSDetails p="+" />
        <Device type="TimeOfFlight" />
        <MSPeaks>
          <p rt="0.660" x="189.0733" y="161071.55" v="579583" z="1" s="M+H" />
          <p rt="0.662" x="190.0769" y="11124.55" v="40440" z="1" s="M+H+1" />
          <p rt="0.660" x="191.0759" y="3156.59" v="9548" z="1" s="M+H+2" />
        </MSPeaks>
      </Spectrum>
    </Compound>
    <Compound algo="FindByMolecularFeature">
      <Location m="186.9928" rt="0.678" y="61148" v="1016930" />
      <Spectrum type="MFE" cpdAlgo="FindByMolecularFeature">
        <MSDetails p="+" />
        <Device type="TimeOfFlight" />
        <MSPeaks>
          <p rt="0.673" x="188.0001" y="61147.85" v="649467" z="1" s="M+H" />
          <p rt="0.674" x="189.0027" y="5234.01" v="55668" z="1" s="M+H+1" />
          <p rt="0.690" x="189.9937" y="28507.99" v="311795" z="1" s="M+H+2" />
        </MSPeaks>
      </Spectrum>
    </Compound>
    <Compound algo="FindByMolecularFeature">
      <Location m="237.0062" rt="0.691" y="217771" v="2678055" />
      <Spectrum type="MFE" cpdAlgo="FindByMolecularFeature">
        <MSDetails p="+" />
        <Device type="TimeOfFlight" />
        <MSPeaks>
          <p rt="0.689" x="238.0134" y="217770.58" v="2345405" z="1" s="M+H" />
          <p rt="0.702" x="239.0188" y="29964.04" v="282456" z="1" s="M+H+1" />
          <p rt="0.692" x="240.0197" y="4598.55" v="50194" z="1" s="M+H+2" />
        </MSPeaks>
      </Spectrum>
    </Compound>
    <Compound algo="FindByMolecularFeature">
      <Location m="214.0629" rt="0.693" y="349378" v="2727746" />
      <Spectrum type="MFE" cpdAlgo="FindByMolecularFeature">
        <MSDetails p="+" />
        <Device type="TimeOfFlight" />
        <MSPeaks>
          <p rt="0.694" x="215.0701" y="349377.81" v="2499029" z="1" s="M+H" />
          <p rt="0.695" x="216.0735" y="25667.38" v="182828" z="1" s="M+H+1" />
          <p rt="0.685" x="217.0741" y="6054.95" v="43538" z="1" s="M+H+2" />
          <p rt="0.659" x="218.0776" y="335.14" v="2351" z="1" s="M+H+3" />
        </MSPeaks>
      </Spectrum>
    </Compound>
    <Compound algo="FindByMolecularFeature">
      <Location m="208.0529" rt="0.696" y="81116" v="816727" />
      <Spectrum type="MFE" cpdAlgo="FindByMolecularFeature">
        <MSDetails p="+" />
        <Device type="TimeOfFlight" />
        <MSPeaks>
          <p rt="0.696" x="209.0601" y="81115.95" v="746546" z="1" s="M+H" />
          <p rt="0.701" x="210.0637" y="6130.22" v="56954" z="1" s="M+H+1" />
          <p rt="0.697" x="211.0671" y="1612.11" v="13226" z="1" s="M+H+2" />
        </MSPeaks>
      </Spectrum>
    </Compound>
    <Compound algo="FindByMolecularFeature">
      <Location m="171.9696" rt="0.808" y="66178" v="630534" />
      <Spectrum type="MFE" cpdAlgo="FindByMolecularFeature">
        <MSDetails p="+" />
        <Device type="TimeOfFlight" />
        <MSPeaks>
          <p rt="0.809" x="172.9769" y="66177.68" v="579707" z="1" s="M+H" />
          <p rt="0.800" x="173.9807" y="6123.32" v="50827" z="1" s="M+H+1" />
        </MSPeaks>
      </Spectrum>
    </Compound>
    <Compound algo="FindByMolecularFeature">
      <Location m="194.1058" rt="2.311" y="61917" v="348614" />
      <Spectrum type="MFE" cpdAlgo="FindByMolecularFeature">
        <MSDetails p="+" />
        <Device type="TimeOfFlight" />
        <MSPeaks>
          <p rt="2.311" x="195.1131" y="61917.01" v="311636" z="1" s="M+H" />
          <p rt="2.312" x="196.1158" y="6057.22" v="35055" z="1" s="M+H+1" />
          <p rt="2.303" x="197.1186" y="1036.42" v="1923" z="1" s="M+H+2" />
        </MSPeaks>
      </Spectrum>
    </Compound>
    <Compound algo="FindByMolecularFeature">
      <Location m="113.0840" rt="2.747" y="73206" v="486059" />
      <Spectrum type="MFE" cpdAlgo="FindByMolecularFeature">
        <MSDetails p="+" />
        <Device type="TimeOfFlight" />
        <MSPeaks>
          <p rt="2.747" x="114.0913" y="73206.34" v="451800" z="1" s="M+H" />
          <p rt="2.747" x="115.0942" y="6023.79" v="34260" z="1" s="M+H+1" />
        </MSPeaks>
      </Spectrum>
    </Compound>
    <Compound algo="FindByMolecularFeature">
      <Location m="326.1939" rt="3.586" y="69678" v="406529" />
      <Spectrum type="MFE" cpdAlgo="FindByMolecularFeature">
        <MSDetails p="+" />
        <Device type="TimeOfFlight" />
        <MSPeaks>
          <p rt="3.586" x="327.2012" y="69678.25" v="345473" z="1" s="M+H" />
          <p rt="3.587" x="328.2043" y="10867.50" v="53452" z="1" s="M+H+1" />
          <p rt="3.587" x="329.2065" y="1772.75" v="7605" z="1" s="M+H+2" />
        </MSPeaks>
      </Spectrum>
    </Compound>
    <Compound algo="FindByMolecularFeature">
      <Location m="343.2205" rt="3.587" y="122302" v="714012" />
      <Spectrum type="MFE" cpdAlgo="FindByMolecularFeature">
        <MSDetails p="+" />
        <Device type="TimeOfFlight" />
        <MSPeaks>
          <p rt="3.587" x="344.2278" y="122301.84" v="603666" z="1" s="M+H" />
          <p rt="3.584" x="345.2307" y="19585.53" v="94341" z="1" s="M+H+1" />
          <p rt="3.596" x="346.2329" y="3459.22" v="16006" z="1" s="M+H+2" />
        </MSPeaks>
      </Spectrum>
    </Compound>
    <Compound algo="FindByMolecularFeature">
      <Location m="387.2468" rt="4.019" y="231970" v="1352788" />
      <Spectrum type="MFE" cpdAlgo="FindByMolecularFeature">
        <MSDetails p="+" />
        <Device type="TimeOfFlight" />
        <MSPeaks>
          <p rt="4.019" x="388.2541" y="231969.88" v="1109408" z="1" s="M+H" />
          <p rt="4.019" x="389.2572" y="42883.86" v="204723" z="1" s="M+H+1" />
          <p rt="4.023" x="390.2591" y="7392.42" v="34512" z="1" s="M+H+2" />
          <p rt="4.014" x="391.2611" y="903.77" v="4145" z="1" s="M+H+3" />
        </MSPeaks>
      </Spectrum>
    </Compound>
    <Compound algo="FindByMolecularFeature">
      <Location m="370.2199" rt="4.020" y="71052" v="426012" />
      <Spectrum type="MFE" cpdAlgo="FindByMolecularFeature">
        <MSDetails p="+" />
        <Device type="TimeOfFlight" />
        <MSPeaks>
          <p rt="4.019" x="371.2272" y="71052.37" v="348590" z="1" s="M+H" />
          <p rt="4.021" x="372.2307" y="13797.18" v="66472" z="1" s="M+H+1" />
          <p rt="4.022" x="373.2331" y="2460.86" v="10949" z="1" s="M+H+2" />
        </MSPeaks>
      </Spectrum>
    </Compound>
    <Compound algo="FindByMolecularFeature">
      <Location m="209.1778" rt="4.256" y="119919" v="705054" />
      <Spectrum type="MFE" cpdAlgo="FindByMolecularFeature">
        <MSDetails p="+" />
        <Device type="TimeOfFlight" />
        <MSPeaks>
          <p rt="4.257" x="210.1850" y="119918.77" v="607381" z="1" s="M+H" />
          <p rt="4.256" x="211.1884" y="17893.87" v="90275" z="1" s="M+H+1" />
          <p rt="4.252" x="212.1914" y="1601.75" v="7398" z="1" s="M+H+2" />
        </MSPeaks>
      </Spectrum>
    </Compound>
    <Compound algo="FindByMolecularFeature">
      <Location m="210.1367" rt="4.400" y="51389" v="363325" />
      <Spectrum type="MFE" cpdAlgo="FindByMolecularFeature">
        <MSDetails p="+" />
        <Device type="TimeOfFlight" />
        <MSPeaks>
          <p rt="4.401" x="211.1440" y="51388.61" v="315336" z="1" s="M+H" />
          <p rt="4.397" x="212.1473" y="7251.32" v="43064" z="1" s="M+H+1" />
          <p rt="4.381" x="213.1494" y="1169.80" v="4926" z="1" s="M+H+2" />
        </MSPeaks>
      </Spectrum>
    </Compound>
    <Compound algo="FindByMolecularFeature">
      <Location m="414.2463" rt="4.403" y="71503" v="417962" />
      <Spectrum type="MFE" cpdAlgo="FindByMolecularFeature">
        <MSDetails p="+" />
        <Device type="TimeOfFlight" />
        <MSPeaks>
          <p rt="4.403" x="415.2536" y="71502.58" v="338442" z="1" s="M+H" />
          <p rt="4.402" x="416.2569" y="14707.17" v="68325" z="1" s="M+H+1" />
          <p rt="4.402" x="417.2587" y="2735.77" v="11195" z="1" s="M+H+2" />
        </MSPeaks>
      </Spectrum>
    </Compound>
    <Compound algo="FindByMolecularFeature">
      <Location m="431.2731" rt="4.404" y="283970" v="1763092" />
      <Spectrum type="MFE" cpdAlgo="FindByMolecularFeature">
        <MSDetails p="+" />
        <Device type="TimeOfFlight" />
        <MSPeaks>
          <p rt="4.404" x="432.2804" y="283970.41" v="1422522" z="1" s="M+H" />
          <p rt="4.404" x="433.2834" y="56572.51" v="280410" z="1" s="M+H+1" />
          <p rt="4.406" x="434.2855" y="10808.01" v="53106" z="1" s="M+H+2" />
          <p rt="4.398" x="435.2882" y="1473.12" v="7055" z="1" s="M+H+3" />
        </MSPeaks>
      </Spectrum>
    </Compound>
    <Compound algo="FindByMolecularFeature">
      <Location m="475.2993" rt="4.746" y="272254" v="1700243" />
      <Spectrum type="MFE" cpdAlgo="FindByMolecularFeature">
        <MSDetails p="+" />
        <Device type="TimeOfFlight" />
        <MSPeaks>
          <p rt="4.745" x="476.3066" y="272254.19" v="1356293" z="1" s="M+H" />
          <p rt="4.746" x="477.3095" y="56640.34" v="280750" z="1" s="M+H+1" />
          <p rt="4.746" x="478.3114" y="11545.80" v="55637" z="1" s="M+H+2" />
          <p rt="4.746" x="479.3144" y="1591.06" v="7562" z="1" s="M+H+3" />
        </MSPeaks>
      </Spectrum>
    </Compound>
    <Compound algo="FindByMolecularFeature">
      <Location m="458.2724" rt="4.746" y="55715" v="354967" />
      <Spectrum type="MFE" cpdAlgo="FindByMolecularFeature">
        <MSDetails p="+" />
        <Device type="TimeOfFlight" />
        <MSPeaks>
          <p rt="4.746" x="459.2797" y="55715.01" v="282011" z="1" s="M+H" />
          <p rt="4.746" x="460.2833" y="12075.64" v="60876" z="1" s="M+H+1" />
          <p rt="4.744" x="461.2857" y="2639.69" v="12079" z="1" s="M+H+2" />
        </MSPeaks>
      </Spectrum>
    </Compound>
    <Compound algo="FindByMolecularFeature">
      <Location m="148.0885" rt="4.825" y="69364" v="464358" />
      <Spectrum type="MFE" cpdAlgo="FindByMolecularFeature">
        <MSDetails p="+" />
        <Device type="TimeOfFlight" />
        <MSPeaks>
          <p rt="4.824" x="149.0957" y="69363.95" v="410232" z="1" s="M+H" />
          <p rt="4.826" x="150.0992" y="9146.30" v="54126" z="1" s="M+H+1" />
        </MSPeaks>
      </Spectrum>
    </Compound>
    <Compound algo="FindByMolecularFeature">
      <Location m="519.3255" rt="5.056" y="206678" v="1344405" />
      <Spectrum type="MFE" cpdAlgo="FindByMolecularFeature">
        <MSDetails p="+" />
        <Device type="TimeOfFlight" />
        <MSPeaks>
          <p rt="5.056" x="520.3327" y="206677.86" v="1042180" z="1" s="M+H" />
          <p rt="5.056" x="521.3357" y="48821.59" v="244261" z="1" s="M+H+1" />
          <p rt="5.054" x="522.3379" y="10352.68" v="50531" z="1" s="M+H+2" />
          <p rt="5.053" x="523.3403" y="1522.90" v="7433" z="1" s="M+H+3" />
        </MSPeaks>
      </Spectrum>
    </Compound>
    <Compound algo="FindByMolecularFeature">
      <Location m="132.0937" rt="5.200" y="52923" v="510539" />
      <Spectrum type="MFE" cpdAlgo="FindByMolecularFeature">
        <MSDetails p="+" />
        <Device type="TimeOfFlight" />
        <MSPeaks>
          <p rt="5.200" x="133.1010" y="52923.33" v="463563" z="1" s="M+H" />
          <p rt="5.205" x="134.1041" y="5573.23" v="46976" z="1" s="M+H+1" />
        </MSPeaks>
      </Spectrum>
    </Compound>
    <Compound algo="FindByMolecularFeature">
      <Location m="222.0528" rt="5.328" y="81306" v="575404" />
      <Spectrum type="MFE" cpdAlgo="FindByMolecularFeature">
        <MSDetails p="+" />
        <Device type="TimeOfFlight" />
        <MSPeaks>
          <p rt="5.327" x="223.0601" y="81306.02" v="505096" z="1" s="M+H" />
          <p rt="5.330" x="224.0634" y="10447.86" v="62003" z="1" s="M+H+1" />
          <p rt="5.344" x="225.0657" y="1679.92" v="8305" z="1" s="M+H+2" />
        </MSPeaks>
      </Spectrum>
    </Compound>
    <Compound algo="FindByMolecularFeature">
      <Location m="563.3515" rt="5.336" y="123505" v="859029" />
      <Spectrum type="MFE" cpdAlgo="FindByMolecularFeature">
        <MSDetails p="+" />
        <Device type="TimeOfFlight" />
        <MSPeaks>
          <p rt="5.336" x="564.3587" y="123505.08" v="637782" z="1" s="M+H" />
          <p rt="5.336" x="565.3618" y="34180.22" v="176345" z="1" s="M+H+1" />
          <p rt="5.335" x="566.3638" y="7899.94" v="40322" z="1" s="M+H+2" />
          <p rt="5.339" x="567.3687" y="912.23" v="4580" z="1" s="M+H+3" />
        </MSPeaks>
      </Spectrum>
    </Compound>
    <Compound algo="FindByMolecularFeature">
      <Location m="607.3774" rt="5.593" y="69170" v="487288" />
      <Spectrum type="MFE" cpdAlgo="FindByMolecularFeature">
        <MSDetails p="+" />
        <Device type="TimeOfFlight" />
        <MSPeaks>
          <p rt="5.586" x="304.6967" y="1896.25" v="6029" z="2" s="M+2H" />
          <p rt="5.593" x="608.3847" y="69170.27" v="352060" z="1" s="M+H" />
          <p rt="5.593" x="609.3877" y="20679.00" v="103892" z="1" s="M+H+1" />
          <p rt="5.591" x="610.3903" y="4597.10" v="22305" z="1" s="M+H+2" />
          <p rt="5.587" x="611.3911" y="618.81" v="3002" z="1" s="M+H+3" />
        </MSPeaks>
      </Spectrum>
    </Compound>
    <Compound algo="FindByMolecularFeature">
      <Location m="134.1095" rt="5.627" y="133513" v="1130261" />
      <Spectrum type="MFE" cpdAlgo="FindByMolecularFeature">
        <MSDetails p="+" />
        <Device type="TimeOfFlight" />
        <MSPeaks>
          <p rt="5.627" x="135.1168" y="133512.91" v="998413" z="1" s="M+H" />
          <p rt="5.627" x="136.1200" y="15537.76" v="114149" z="1" s="M+H+1" />
          <p rt="5.643" x="137.1305" y="2603.06" v="17699" z="1" s="M+H+2" />
        </MSPeaks>
      </Spectrum>
    </Compound>
    <Compound algo="FindByMolecularFeature">
      <Location m="230.1308" rt="6.107" y="112270" v="944730" />
      <Spectrum type="MFE" cpdAlgo="FindByMolecularFeature">
        <MSDetails p="+" />
        <Device type="TimeOfFlight" />
        <MSPeaks>
          <p rt="6.107" x="231.1380" y="112269.89" v="816990" z="1" s="M+H" />
          <p rt="6.105" x="232.1414" y="18079.47" v="127740" z="1" s="M+H+1" />
        </MSPeaks>
      </Spectrum>
    </Compound>
    <Compound algo="FindByMolecularFeature">
      <Location m="248.1411" rt="6.108" y="120975" v="1043699" />
      <Spectrum type="MFE" cpdAlgo="FindByMolecularFeature">
        <MSDetails p="+" />
        <Device type="TimeOfFlight" />
        <MSPeaks>
          <p rt="6.108" x="249.1484" y="120974.98" v="894552" z="1" s="M+H" />
          <p rt="6.106" x="250.1516" y="20521.14" v="149147" z="1" s="M+H+1" />
        </MSPeaks>
      </Spectrum>
    </Compound>
    <Compound algo="FindByMolecularFeature">
      <Location m="236.1048" rt="6.555" y="135471" v="966840" />
      <Spectrum type="MFE" cpdAlgo="FindByMolecularFeature">
        <MSDetails p="+" />
        <Device type="TimeOfFlight" />
        <MSPeaks>
          <p rt="6.554" x="237.1121" y="135471.00" v="841527" z="1" s="M+H" />
          <p rt="6.558" x="238.1155" y="18504.28" v="113577" z="1" s="M+H+1" />
          <p rt="6.558" x="239.1202" y="1961.20" v="11735" z="1" s="M+H+2" />
        </MSPeaks>
      </Spectrum>
    </Compound>
    <Compound algo="FindByMolecularFeature">
      <Location m="289.2405" rt="6.658" y="82200" v="501510" />
      <Spectrum type="MFE" cpdAlgo="FindByMolecularFeature">
        <MSDetails p="+" />
        <Device type="TimeOfFlight" />
        <MSPeaks>
          <p rt="6.658" x="290.2478" y="82200.30" v="396177" z="1" s="M+H" />
          <p rt="6.657" x="291.2510" y="17596.37" v="95465" z="1" s="M+H+1" />
          <p rt="6.656" x="292.2539" y="2350.71" v="9868" z="1" s="M+H+2" />
        </MSPeaks>
      </Spectrum>
    </Compound>
    <Compound algo="FindByMolecularFeature">
      <Location m="170.1417" rt="6.680" y="76614" v="978932" />
      <Spectrum type="MFE" cpdAlgo="FindByMolecularFeature">
        <MSDetails p="+" />
        <Device type="TimeOfFlight" />
        <MSPeaks>
          <p rt="6.680" x="171.1489" y="76614.23" v="888910" z="1" s="M+H" />
          <p rt="6.682" x="172.1525" y="8593.48" v="90022" z="1" s="M+H+1" />
        </MSPeaks>
      </Spectrum>
    </Compound>
    <Compound algo="FindByMolecularFeature">
      <Location m="190.0266" rt="6.747" y="52327" v="430137" />
      <Spectrum type="MFE" cpdAlgo="FindByMolecularFeature">
        <MSDetails p="+" />
        <Device type="TimeOfFlight" />
        <MSPeaks>
          <p rt="6.747" x="191.0338" y="52326.70" v="390262" z="1" s="M+H" />
          <p rt="6.745" x="192.0371" y="5524.65" v="39875" z="1" s="M+H+1" />
        </MSPeaks>
      </Spectrum>
    </Compound>
    <Compound algo="FindByMolecularFeature">
      <Location m="345.2515" rt="7.290" y="52929" v="308637" />
      <Spectrum type="MFE" cpdAlgo="FindByMolecularFeature">
        <MSDetails p="+" />
        <Device type="TimeOfFlight" />
        <MSPeaks>
          <p rt="7.290" x="346.2587" y="52929.28" v="252093" z="1" s="M+H" />
          <p rt="7.289" x="347.2618" y="10934.70" v="51067" z="1" s="M+H+1" />
          <p rt="7.297" x="348.2644" y="1503.87" v="5476" z="1" s="M+H+2" />
        </MSPeaks>
      </Spectrum>
    </Compound>
    <Compound algo="FindByMolecularFeature">
      <Location m="194.1305" rt="7.390" y="93629" v="747372" />
      <Spectrum type="MFE" cpdAlgo="FindByMolecularFeature">
        <MSDetails p="+" />
        <Device type="TimeOfFlight" />
        <MSPeaks>
          <p rt="7.390" x="195.1378" y="93628.84" v="656373" z="1" s="M+H" />
          <p rt="7.391" x="196.1409" y="12200.57" v="84131" z="1" s="M+H+1" />
          <p rt="7.396" x="197.1434" y="1477.76" v="6868" z="1" s="M+H+2" />
        </MSPeaks>
      </Spectrum>
    </Compound>
    <Compound algo="FindByMolecularFeature">
      <Location m="246.1233" rt="7.390" y="54640" v="460953" />
      <Spectrum type="MFE" cpdAlgo="FindByMolecularFeature">
        <MSDetails p="+" />
        <Device type="TimeOfFlight" />
        <MSPeaks>
          <p rt="7.390" x="247.1306" y="54640.30" v="395899" z="1" s="M+H" />
          <p rt="7.391" x="248.1338" y="8834.49" v="65054" z="1" s="M+H+1" />
        </MSPeaks>
      </Spectrum>
    </Compound>
    <Compound algo="FindByMolecularFeature">
      <Location m="224.1410" rt="7.392" y="106871" v="842537" />
      <Spectrum type="MFE" cpdAlgo="FindByMolecularFeature">
        <MSDetails p="+" />
        <Device type="TimeOfFlight" />
        <MSPeaks>
          <p rt="7.392" x="225.1483" y="106871.28" v="711399" z="1" s="M+H" />
          <p rt="7.389" x="226.1520" y="16633.37" v="113892" z="1" s="M+H+1" />
          <p rt="7.396" x="227.1562" y="2531.99" v="17247" z="1" s="M+H+2" />
        </MSPeaks>
      </Spectrum>
    </Compound>
    <Compound algo="FindByMolecularFeature">
      <Location m="152.1199" rt="7.489" y="50389" v="379847" />
      <Spectrum type="MFE" cpdAlgo="FindByMolecularFeature">
        <MSDetails p="+" />
        <Device type="TimeOfFlight" />
        <MSPeaks>
          <p rt="7.489" x="153.1272" y="50388.64" v="338067" z="1" s="M+H" />
          <p rt="7.490" x="154.1305" y="6184.44" v="41780" z="1" s="M+H+1" />
        </MSPeaks>
      </Spectrum>
    </Compound>
    <Compound algo="FindByMolecularFeature">
      <Location m="134.1095" rt="7.489" y="89239" v="689409" />
      <Spectrum type="MFE" cpdAlgo="FindByMolecularFeature">
        <MSDetails p="+" />
        <Device type="TimeOfFlight" />
        <MSPeaks>
          <p rt="7.489" x="135.1168" y="89239.30" v="619865" z="1" s="M+H" />
          <p rt="7.491" x="136.1199" y="9967.70" v="69545" z="1" s="M+H+1" />
        </MSPeaks>
      </Spectrum>
    </Compound>
    <Compound algo="FindByMolecularFeature">
      <Location m="108.0939" rt="7.490" y="89380" v="768046" />
      <Spectrum type="MFE" cpdAlgo="FindByMolecularFeature">
        <MSDetails p="+" />
        <Device type="TimeOfFlight" />
        <MSPeaks>
          <p rt="7.490" x="109.1011" y="89380.05" v="655918" z="1" s="M+H" />
          <p rt="7.489" x="110.1045" y="15032.88" v="106774" z="1" s="M+H+1" />
          <p rt="7.504" x="111.1123" y="866.23" v="5354" z="1" s="M+H+2" />
        </MSPeaks>
      </Spectrum>
    </Compound>
    <Compound algo="FindByMolecularFeature">
      <Location m="307.2151" rt="7.705" y="1916170" v="11321974" />
      <Spectrum type="MFE" cpdAlgo="FindByMolecularFeature">
        <MSDetails p="+" />
        <Device type="TimeOfFlight" />
        <MSPeaks>
          <p rt="7.705" x="308.2224" y="1916170.25" v="9241572" z="1" s="M+H" />
          <p rt="7.706" x="309.2257" y="382009.66" v="1832395" z="1" s="M+H+1" />
          <p rt="7.704" x="310.2282" y="46488.78" v="223962" z="1" s="M+H+2" />
          <p rt="7.708" x="311.2301" y="4713.30" v="22328" z="1" s="M+H+3" />
          <p rt="7.712" x="312.2322" y="377.75" v="1717" z="1" s="M+H+4" />
        </MSPeaks>
      </Spectrum>
    </Compound>
    <Compound algo="FindByMolecularFeature">
      <Location m="202.0996" rt="7.734" y="84296" v="648346" />
      <Spectrum type="MFE" cpdAlgo="FindByMolecularFeature">
        <MSDetails p="+" />
        <Device type="TimeOfFlight" />
        <MSPeaks>
          <p rt="7.735" x="203.1068" y="84295.78" v="564327" z="1" s="M+H" />
          <p rt="7.739" x="204.1098" y="10820.71" v="73090" z="1" s="M+H+1" />
          <p rt="7.677" x="205.1209" y="1906.28" v="10928" z="1" s="M+H+2" />
        </MSPeaks>
      </Spectrum>
    </Compound>
    <Compound algo="FindByMolecularFeature">
      <Location m="202.0996" rt="8.019" y="69378" v="556111" />
      <Spectrum type="MFE" cpdAlgo="FindByMolecularFeature">
        <MSDetails p="+" />
        <Device type="TimeOfFlight" />
        <MSPeaks>
          <p rt="8.020" x="203.1068" y="69378.15" v="492324" z="1" s="M+H" />
          <p rt="8.019" x="204.1099" y="9356.71" v="63787" z="1" s="M+H+1" />
        </MSPeaks>
      </Spectrum>
    </Compound>
    <Compound algo="FindByMolecularFeature">
      <Location m="289.2041" rt="8.101" y="58903" v="338327" />
      <Spectrum type="MFE" cpdAlgo="FindByMolecularFeature">
        <MSDetails p="+" />
        <Device type="TimeOfFlight" />
        <MSPeaks>
          <p rt="8.100" x="290.2114" y="58902.96" v="269848" z="1" s="M+H" />
          <p rt="8.100" x="291.2140" y="13175.35" v="60089" z="1" s="M+H+1" />
          <p rt="8.143" x="292.2233" y="2016.56" v="8390" z="1" s="M+H+2" />
        </MSPeaks>
      </Spectrum>
    </Compound>
    <Compound algo="FindByMolecularFeature">
      <Location m="208.1099" rt="8.217" y="72792" v="536513" />
      <Spectrum type="MFE" cpdAlgo="FindByMolecularFeature">
        <MSDetails p="+" />
        <Device type="TimeOfFlight" />
        <MSPeaks>
          <p rt="8.217" x="209.1172" y="72791.93" v="481821" z="1" s="M+H" />
          <p rt="8.213" x="210.1206" y="8462.39" v="54692" z="1" s="M+H+1" />
        </MSPeaks>
      </Spectrum>
    </Compound>
    <Compound algo="FindByMolecularFeature">
      <Location m="197.1414" rt="8.344" y="54035" v="428361" />
      <Spectrum type="MFE" cpdAlgo="FindByMolecularFeature">
        <MSDetails p="+" />
        <Device type="TimeOfFlight" />
        <MSPeaks>
          <p rt="8.344" x="198.1486" y="54035.20" v="374308" z="1" s="M+H" />
          <p rt="8.350" x="199.1516" y="6570.54" v="50094" z="1" s="M+H+1" />
          <p rt="8.324" x="200.1593" y="1446.60" v="3959" z="1" s="M+H+2" />
        </MSPeaks>
      </Spectrum>
    </Compound>
    <Compound algo="FindByMolecularFeature">
      <Location m="359.2459" rt="8.371" y="69030" v="525581" />
      <Spectrum type="MFE" cpdAlgo="FindByMolecularFeature">
        <MSDetails p="+" />
        <Device type="TimeOfFlight" />
        <MSPeaks>
          <p rt="8.371" x="360.2532" y="69029.59" v="396593" z="1" s="M+H" />
          <p rt="8.371" x="361.2563" y="17225.54" v="111895" z="1" s="M+H+1" />
          <p rt="8.369" x="362.2591" y="3151.49" v="17092" z="1" s="M+H+2" />
        </MSPeaks>
      </Spectrum>
    </Compound>
    <Compound algo="FindByMolecularFeature">
      <Location m="234.0893" rt="8.482" y="311924" v="2435160" />
      <Spectrum type="MFE" cpdAlgo="FindByMolecularFeature">
        <MSDetails p="+" />
        <Device type="TimeOfFlight" />
        <MSPeaks>
          <p rt="8.482" x="235.0966" y="311924.31" v="2129463" z="1" s="M+H" />
          <p rt="8.482" x="236.0998" y="40902.91" v="277186" z="1" s="M+H+1" />
          <p rt="8.476" x="237.1059" y="4330.79" v="28512" z="1" s="M+H+2" />
        </MSPeaks>
      </Spectrum>
    </Compound>
    <Compound algo="FindByMolecularFeature">
      <Location m="216.0787" rt="8.483" y="280755" v="2321740" />
      <Spectrum type="MFE" cpdAlgo="FindByMolecularFeature">
        <MSDetails p="+" />
        <Device type="TimeOfFlight" />
        <MSPeaks>
          <p rt="8.482" x="217.0860" y="280754.81" v="1987449" z="1" s="M+H" />
          <p rt="8.483" x="218.0891" y="40955.91" v="289446" z="1" s="M+H+1" />
          <p rt="8.495" x="219.0976" y="5818.79" v="39867" z="1" s="M+H+2" />
          <p rt="8.489" x="220.1009" y="749.55" v="4978" z="1" s="M+H+3" />
        </MSPeaks>
      </Spectrum>
    </Compound>
    <Compound algo="FindByMolecularFeature">
      <Location m="340.1312" rt="8.526" y="84458" v="675558" />
      <Spectrum type="MFE" cpdAlgo="FindByMolecularFeature">
        <MSDetails p="+" />
        <Device type="TimeOfFlight" />
        <MSPeaks>
          <p rt="8.526" x="341.1385" y="84458.03" v="552620" z="1" s="M+H" />
          <p rt="8.524" x="342.1416" y="18892.57" v="122938" z="1" s="M+H+1" />
        </MSPeaks>
      </Spectrum>
    </Compound>
    <Compound algo="FindByMolecularFeature">
      <Location m="358.1415" rt="8.526" y="51406" v="413232" />
      <Spectrum type="MFE" cpdAlgo="FindByMolecularFeature">
        <MSDetails p="+" />
        <Device type="TimeOfFlight" />
        <MSPeaks>
          <p rt="8.526" x="359.1487" y="51405.95" v="337474" z="1" s="M+H" />
          <p rt="8.525" x="360.1519" y="11702.62" v="75758" z="1" s="M+H+1" />
        </MSPeaks>
      </Spectrum>
    </Compound>
    <Compound algo="FindByMolecularFeature">
      <Location m="360.1572" rt="8.535" y="119042" v="966971" />
      <Spectrum type="MFE" cpdAlgo="FindByMolecularFeature">
        <MSDetails p="+" />
        <Device type="TimeOfFlight" />
        <MSPeaks>
          <p rt="8.535" x="361.1645" y="119042.05" v="799111" z="1" s="M+H" />
          <p rt="8.536" x="362.1677" y="25242.28" v="167860" z="1" s="M+H+1" />
        </MSPeaks>
      </Spectrum>
    </Compound>
    <Compound algo="FindByMolecularFeature">
      <Location m="232.0735" rt="8.609" y="59208" v="435006" />
      <Spectrum type="MFE" cpdAlgo="FindByMolecularFeature">
        <MSDetails p="+" />
        <Device type="TimeOfFlight" />
        <MSPeaks>
          <p rt="8.610" x="233.0807" y="59207.91" v="378275" z="1" s="M+H" />
          <p rt="8.603" x="234.0842" y="9052.64" v="56731" z="1" s="M+H+1" />
        </MSPeaks>
      </Spectrum>
    </Compound>
    <Compound algo="FindByMolecularFeature">
      <Location m="263.2250" rt="8.723" y="102362" v="747175" />
      <Spectrum type="MFE" cpdAlgo="FindByMolecularFeature">
        <MSDetails p="+" />
        <Device type="TimeOfFlight" />
        <MSPeaks>
          <p rt="8.724" x="264.2323" y="102361.91" v="620080" z="1" s="M+H" />
          <p rt="8.723" x="265.2356" y="19654.78" v="116635" z="1" s="M+H+1" />
          <p rt="8.723" x="266.2382" y="2101.95" v="10460" z="1" s="M+H+2" />
        </MSPeaks>
      </Spectrum>
    </Compound>
    <Compound algo="FindByMolecularFeature">
      <Location m="218.1672" rt="8.724" y="316669" v="2248902" />
      <Spectrum type="MFE" cpdAlgo="FindByMolecularFeature">
        <MSDetails p="+" />
        <Device type="TimeOfFlight" />
        <MSPeaks>
          <p rt="8.724" x="219.1745" y="316669.44" v="1923975" z="1" s="M+H" />
          <p rt="8.723" x="220.1776" y="50012.05" v="288519" z="1" s="M+H+1" />
          <p rt="8.729" x="221.1830" y="5797.77" v="36408" z="1" s="M+H+2" />
        </MSPeaks>
      </Spectrum>
    </Compound>
    <Compound algo="FindByMolecularFeature">
      <Location m="122.1095" rt="8.966" y="73066" v="614027" />
      <Spectrum type="MFE" cpdAlgo="FindByMolecularFeature">
        <MSDetails p="+" />
        <Device type="TimeOfFlight" />
        <MSPeaks>
          <p rt="8.966" x="123.1167" y="73066.32" v="555982" z="1" s="M+H" />
          <p rt="8.967" x="124.1198" y="7790.83" v="58044" z="1" s="M+H+1" />
        </MSPeaks>
      </Spectrum>
    </Compound>
    <Compound algo="FindByMolecularFeature">
      <Location m="122.0730" rt="8.966" y="270571" v="2311848" />
      <Spectrum type="MFE" cpdAlgo="FindByMolecularFeature">
        <MSDetails p="+" />
        <Device type="TimeOfFlight" />
        <MSPeaks>
          <p rt="8.967" x="123.0803" y="270570.91" v="2129658" z="1" s="M+H" />
          <p rt="8.963" x="124.0846" y="22833.83" v="182190" z="1" s="M+H+1" />
        </MSPeaks>
      </Spectrum>
    </Compound>
    <Compound algo="FindByMolecularFeature">
      <Location m="108.0577" rt="8.967" y="537478" v="4905219" />
      <Spectrum type="MFE" cpdAlgo="FindByMolecularFeature">
        <MSDetails p="+" />
        <Device type="TimeOfFlight" />
        <MSPeaks>
          <p rt="8.967" x="109.0650" y="537477.94" v="4302032" z="1" s="M+H" />
          <p rt="8.965" x="110.0681" y="69831.87" v="561139" z="1" s="M+H+1" />
          <p rt="8.969" x="111.0705" y="5347.24" v="42048" z="1" s="M+H+2" />
        </MSPeaks>
      </Spectrum>
    </Compound>
    <Compound algo="FindByMolecularFeature">
      <Location m="150.1046" rt="8.967" y="489817" v="4322317" />
      <Spectrum type="MFE" cpdAlgo="FindByMolecularFeature">
        <MSDetails p="+" />
        <Device type="TimeOfFlight" />
        <MSPeaks>
          <p rt="8.967" x="151.1119" y="489817.09" v="3878735" z="1" s="M+H" />
          <p rt="8.967" x="152.1151" y="52533.07" v="411930" z="1" s="M+H+1" />
          <p rt="8.977" x="153.1194" y="4110.08" v="31652" z="1" s="M+H+2" />
        </MSPeaks>
      </Spectrum>
    </Compound>
    <Compound algo="FindByMolecularFeature">
      <Location m="330.0739" rt="8.969" y="102727" v="936467" />
      <Spectrum type="MFE" cpdAlgo="FindByMolecularFeature">
        <MSDetails p="+" />
        <Device type="TimeOfFlight" />
        <MSPeaks>
          <p rt="8.970" x="331.0812" y="102727.00" v="757975" z="1" s="M+H" />
          <p rt="8.970" x="332.0844" y="19714.94" v="141220" z="1" s="M+H+1" />
          <p rt="8.935" x="333.0904" y="3810.26" v="37272" z="1" s="M+H+2" />
        </MSPeaks>
      </Spectrum>
    </Compound>
    <Compound algo="FindByMolecularFeature">
      <Location m="230.0577" rt="9.007" y="126164" v="1123508" />
      <Spectrum type="MFE" cpdAlgo="FindByMolecularFeature">
        <MSDetails p="+" />
        <Device type="TimeOfFlight" />
        <MSPeaks>
          <p rt="9.008" x="231.0650" y="126163.71" v="960974" z="1" s="M+H" />
          <p rt="9.006" x="232.0685" y="18047.67" v="134379" z="1" s="M+H+1" />
          <p rt="8.985" x="233.0762" y="2681.33" v="28154" z="1" s="M+H+2" />
        </MSPeaks>
      </Spectrum>
    </Compound>
    <Compound algo="FindByMolecularFeature">
      <Location m="186.1191" rt="9.197" y="129986" v="1672006" />
      <Spectrum type="MFE" cpdAlgo="FindByMolecularFeature">
        <MSDetails p="+" />
        <Device type="TimeOfFlight" />
        <MSPeaks>
          <p rt="9.197" x="187.1264" y="129985.52" v="1445811" z="1" s="M+H" />
          <p rt="9.196" x="188.1293" y="14219.43" v="165920" z="1" s="M+H+1" />
          <p rt="9.193" x="189.1238" y="6110.60" v="60275" z="1" s="M+H+2" />
        </MSPeaks>
      </Spectrum>
    </Compound>
    <Compound algo="FindByMolecularFeature">
      <Location m="319.1996" rt="9.291" y="152746" v="1304653" />
      <Spectrum type="MFE" cpdAlgo="FindByMolecularFeature">
        <MSDetails p="+" />
        <Device type="TimeOfFlight" />
        <MSPeaks>
          <p rt="9.291" x="320.2069" y="152745.66" v="1084336" z="1" s="M+H" />
          <p rt="9.291" x="321.2099" y="26066.46" v="184066" z="1" s="M+H+1" />
          <p rt="9.289" x="322.2120" y="4996.82" v="33531" z="1" s="M+H+2" />
          <p rt="9.284" x="323.2180" y="361.97" v="2721" z="1" s="M+H+3" />
        </MSPeaks>
      </Spectrum>
    </Compound>
    <Compound algo="FindByMolecularFeature">
      <Location m="248.0684" rt="9.406" y="68466" v="564244" />
      <Spectrum type="MFE" cpdAlgo="FindByMolecularFeature">
        <MSDetails p="+" />
        <Device type="TimeOfFlight" />
        <MSPeaks>
          <p rt="9.406" x="249.0757" y="68465.85" v="485785" z="1" s="M+H" />
          <p rt="9.405" x="250.0792" y="9716.09" v="66560" z="1" s="M+H+1" />
          <p rt="9.411" x="251.0831" y="1865.45" v="11899" z="1" s="M+H+2" />
        </MSPeaks>
      </Spectrum>
    </Compound>
    <Compound algo="FindByMolecularFeature">
      <Location m="248.1411" rt="9.472" y="87337" v="761543" />
      <Spectrum type="MFE" cpdAlgo="FindByMolecularFeature">
        <MSDetails p="+" />
        <Device type="TimeOfFlight" />
        <MSPeaks>
          <p rt="9.472" x="249.1484" y="87337.30" v="648443" z="1" s="M+H" />
          <p rt="9.472" x="250.1517" y="15563.01" v="113100" z="1" s="M+H+1" />
        </MSPeaks>
      </Spectrum>
    </Compound>
    <Compound algo="FindByMolecularFeature">
      <Location m="218.0942" rt="9.476" y="193966" v="1662279" />
      <Spectrum type="MFE" cpdAlgo="FindByMolecularFeature">
        <MSDetails p="+" />
        <Device type="TimeOfFlight" />
        <MSPeaks>
          <p rt="9.477" x="219.1015" y="193966.42" v="1429888" z="1" s="M+H" />
          <p rt="9.476" x="220.1047" y="29103.74" v="214974" z="1" s="M+H+1" />
          <p rt="9.455" x="221.1109" y="4049.14" v="17417" z="1" s="M+H+2" />
        </MSPeaks>
      </Spectrum>
    </Compound>
    <Compound algo="FindByMolecularFeature">
      <Location m="230.1307" rt="9.483" y="182405" v="1518615" />
      <Spectrum type="MFE" cpdAlgo="FindByMolecularFeature">
        <MSDetails p="+" />
        <Device type="TimeOfFlight" />
        <MSPeaks>
          <p rt="9.483" x="231.1380" y="182404.55" v="1322779" z="1" s="M+H" />
          <p rt="9.483" x="232.1413" y="27075.73" v="195836" z="1" s="M+H+1" />
        </MSPeaks>
      </Spectrum>
    </Compound>
    <Compound algo="FindByMolecularFeature">
      <Location m="156.0937" rt="9.485" y="111870" v="967681" />
      <Spectrum type="MFE" cpdAlgo="FindByMolecularFeature">
        <MSDetails p="+" />
        <Device type="TimeOfFlight" />
        <MSPeaks>
          <p rt="9.485" x="157.1010" y="111869.63" v="837870" z="1" s="M+H" />
          <p rt="9.487" x="158.1049" y="16933.11" v="129811" z="1" s="M+H+1" />
        </MSPeaks>
      </Spectrum>
    </Compound>
    <Compound algo="FindByMolecularFeature">
      <Location m="184.1252" rt="9.486" y="215103" v="1894623" />
      <Spectrum type="MFE" cpdAlgo="FindByMolecularFeature">
        <MSDetails p="+" />
        <Device type="TimeOfFlight" />
        <MSPeaks>
          <p rt="9.486" x="185.1325" y="215102.70" v="1635701" z="1" s="M+H" />
          <p rt="9.487" x="186.1359" y="34079.05" v="258922" z="1" s="M+H+1" />
        </MSPeaks>
      </Spectrum>
    </Compound>
    <Compound algo="FindByMolecularFeature">
      <Location m="154.0782" rt="9.486" y="52485" v="479191" />
      <Spectrum type="MFE" cpdAlgo="FindByMolecularFeature">
        <MSDetails p="+" />
        <Device type="TimeOfFlight" />
        <MSPeaks>
          <p rt="9.487" x="155.0854" y="52484.79" v="397449" z="1" s="M+H" />
          <p rt="9.486" x="156.0910" y="10707.13" v="81743" z="1" s="M+H+1" />
        </MSPeaks>
      </Spectrum>
    </Compound>
    <Compound algo="FindByMolecularFeature">
      <Location m="246.1256" rt="9.706" y="75391" v="648668" />
      <Spectrum type="MFE" cpdAlgo="FindByMolecularFeature">
        <MSDetails p="+" />
        <Device type="TimeOfFlight" />
        <MSPeaks>
          <p rt="9.705" x="247.1329" y="75390.80" v="565861" z="1" s="M+H" />
          <p rt="9.710" x="248.1361" y="11066.60" v="82807" z="1" s="M+H+1" />
        </MSPeaks>
      </Spectrum>
    </Compound>
    <Compound algo="FindByMolecularFeature">
      <Location m="274.1548" rt="9.751" y="163700" v="1545581" />
      <Spectrum type="MFE" cpdAlgo="FindByMolecularFeature">
        <MSDetails p="+" />
        <Device type="TimeOfFlight" />
        <MSPeaks>
          <p rt="9.751" x="275.1620" y="163700.03" v="1290316" z="1" s="M+H" />
          <p rt="9.748" x="276.1653" y="27371.93" v="217247" z="1" s="M+H+1" />
          <p rt="9.750" x="277.1748" y="2829.82" v="38018" z="1" s="M+H+2" />
        </MSPeaks>
      </Spectrum>
    </Compound>
    <Compound algo="FindByMolecularFeature">
      <Location m="252.1726" rt="9.760" y="196250" v="1985763" />
      <Spectrum type="MFE" cpdAlgo="FindByMolecularFeature">
        <MSDetails p="+" />
        <Device type="TimeOfFlight" />
        <MSPeaks>
          <p rt="9.761" x="253.1799" y="196249.88" v="1640039" z="1" s="M+H" />
          <p rt="9.757" x="254.1832" y="34538.80" v="284189" z="1" s="M+H+1" />
          <p rt="9.760" x="255.1858" y="4281.75" v="37863" z="1" s="M+H+2" />
          <p rt="9.741" x="256.1862" y="443.43" v="4201" z="1" s="M+H+3" />
          <p rt="9.770" x="505.3516" y="1754.55" v="9736" z="1" s="2M+H" />
        </MSPeaks>
      </Spectrum>
    </Compound>
    <Compound algo="FindByMolecularFeature">
      <Location m="234.1624" rt="9.763" y="1336545" v="12572067" />
      <Spectrum type="MFE" cpdAlgo="FindByMolecularFeature">
        <MSDetails p="+" />
        <Device type="TimeOfFlight" />
        <MSPeaks>
          <p rt="9.763" x="235.1697" y="1336545.38" v="10605742" z="1" s="M+H" />
          <p rt="9.766" x="236.1727" y="215889.41" v="1795246" z="1" s="M+H+1" />
          <p rt="9.767" x="237.1764" y="19642.21" v="160034" z="1" s="M+H+2" />
          <p rt="9.760" x="238.1798" y="1377.42" v="11045" z="1" s="M+H+3" />
        </MSPeaks>
      </Spectrum>
    </Compound>
    <Compound algo="FindByMolecularFeature">
      <Location m="188.1562" rt="9.766" y="93907" v="916367" />
      <Spectrum type="MFE" cpdAlgo="FindByMolecularFeature">
        <MSDetails p="+" />
        <Device type="TimeOfFlight" />
        <MSPeaks>
          <p rt="9.765" x="189.1635" y="93907.35" v="786226" z="1" s="M+H" />
          <p rt="9.770" x="190.1671" y="15393.06" v="130141" z="1" s="M+H+1" />
        </MSPeaks>
      </Spectrum>
    </Compound>
    <Compound algo="FindByMolecularFeature">
      <Location m="216.1514" rt="9.768" y="128670" v="1222748" />
      <Spectrum type="MFE" cpdAlgo="FindByMolecularFeature">
        <MSDetails p="+" />
        <Device type="TimeOfFlight" />
        <MSPeaks>
          <p rt="9.767" x="217.1587" y="128670.48" v="1058739" z="1" s="M+H" />
          <p rt="9.770" x="218.1620" y="19976.08" v="164009" z="1" s="M+H+1" />
        </MSPeaks>
      </Spectrum>
    </Compound>
    <Compound algo="FindByMolecularFeature">
      <Location m="160.1252" rt="9.769" y="354618" v="3540915" />
      <Spectrum type="MFE" cpdAlgo="FindByMolecularFeature">
        <MSDetails p="+" />
        <Device type="TimeOfFlight" />
        <MSPeaks>
          <p rt="9.768" x="161.1325" y="354617.94" v="3116580" z="1" s="M+H" />
          <p rt="9.769" x="162.1356" y="45482.32" v="396614" z="1" s="M+H+1" />
          <p rt="9.782" x="163.1415" y="2955.50" v="27722" z="1" s="M+H+2" />
        </MSPeaks>
      </Spectrum>
    </Compound>
    <Compound algo="FindByMolecularFeature">
      <Location m="118.0780" rt="9.769" y="69989" v="676092" />
      <Spectrum type="MFE" cpdAlgo="FindByMolecularFeature">
        <MSDetails p="+" />
        <Device type="TimeOfFlight" />
        <MSPeaks>
          <p rt="9.769" x="119.0853" y="69988.99" v="611186" z="1" s="M+H" />
          <p rt="9.771" x="120.0887" y="7542.83" v="64906" z="1" s="M+H+1" />
        </MSPeaks>
      </Spectrum>
    </Compound>
    <Compound algo="FindByMolecularFeature">
      <Location m="180.1150" rt="9.770" y="62709" v="814454" />
      <Spectrum type="MFE" cpdAlgo="FindByMolecularFeature">
        <MSDetails p="+" />
        <Device type="TimeOfFlight" />
        <MSPeaks>
          <p rt="9.778" x="181.1222" y="62708.70" v="518518" z="1" s="M+H" />
          <p rt="9.782" x="182.1252" y="8145.69" v="65304" z="1" s="M+H+1" />
          <p rt="9.743" x="183.1166" y="19662.97" v="206556" z="1" s="M+H+2" />
          <p rt="9.731" x="184.1204" y="2518.57" v="24076" z="1" s="M+H+3" />
        </MSPeaks>
      </Spectrum>
    </Compound>
    <Compound algo="FindByMolecularFeature">
      <Location m="352.2228" rt="9.879" y="285666" v="2780061" />
      <Spectrum type="MFE" cpdAlgo="FindByMolecularFeature">
        <MSDetails p="+" />
        <Device type="TimeOfFlight" />
        <MSPeaks>
          <p rt="9.879" x="353.2301" y="285666.34" v="2270423" z="1" s="M+H" />
          <p rt="9.879" x="354.2334" y="52182.43" v="414460" z="1" s="M+H+1" />
          <p rt="9.876" x="355.2359" y="9179.38" v="71065" z="1" s="M+H+2" />
          <p rt="9.875" x="356.2376" y="2206.98" v="17532" z="1" s="M+H+3" />
          <p rt="9.877" x="705.4478" y="915.27" v="3291" z="1" s="2M+H" />
        </MSPeaks>
      </Spectrum>
    </Compound>
    <Compound algo="FindByMolecularFeature">
      <Location m="294.2196" rt="9.880" y="288980" v="3440627" />
      <Spectrum type="MFE" cpdAlgo="FindByMolecularFeature">
        <MSDetails p="+" />
        <Device type="TimeOfFlight" />
        <MSPeaks>
          <p rt="9.880" x="295.2269" y="288979.53" v="2823057" z="1" s="M+H" />
          <p rt="9.880" x="296.2301" y="56305.67" v="554673" z="1" s="M+H+1" />
          <p rt="9.879" x="297.2345" y="6665.61" v="62896" z="1" s="M+H+2" />
        </MSPeaks>
      </Spectrum>
    </Compound>
    <Compound algo="FindByMolecularFeature">
      <Location m="713.3923" rt="9.880" y="55428" v="823720" />
      <Spectrum type="MFE" cpdAlgo="FindByMolecularFeature">
        <MSDetails p="+" />
        <Device type="TimeOfFlight" />
        <MSPeaks>
          <p rt="9.880" x="714.3996" y="55427.76" v="468464" z="1" s="M+H" />
          <p rt="9.880" x="715.4039" y="31910.26" v="269860" z="1" s="M+H+1" />
          <p rt="9.879" x="716.4074" y="10127.63" v="85395" z="1" s="M+H+2" />
        </MSPeaks>
      </Spectrum>
    </Compound>
    <Compound algo="FindByMolecularFeature">
      <Location m="148.1250" rt="9.883" y="52144" v="561151" />
      <Spectrum type="MFE" cpdAlgo="FindByMolecularFeature">
        <MSDetails p="+" />
        <Device type="TimeOfFlight" />
        <MSPeaks>
          <p rt="9.883" x="149.1322" y="52143.58" v="507018" z="1" s="M+H" />
          <p rt="9.883" x="150.1355" y="5764.15" v="54133" z="1" s="M+H+1" />
        </MSPeaks>
      </Spectrum>
    </Compound>
    <Compound algo="FindByMolecularFeature">
      <Location m="194.1305" rt="9.885" y="87831" v="977060" />
      <Spectrum type="MFE" cpdAlgo="FindByMolecularFeature">
        <MSDetails p="+" />
        <Device type="TimeOfFlight" />
        <MSPeaks>
          <p rt="9.886" x="195.1378" y="87831.30" v="872806" z="1" s="M+H" />
          <p rt="9.883" x="196.1412" y="10868.66" v="104254" z="1" s="M+H+1" />
        </MSPeaks>
      </Spectrum>
    </Compound>
    <Compound algo="FindByMolecularFeature">
      <Location m="276.2090" rt="9.886" y="181017" v="2242294" />
      <Spectrum type="MFE" cpdAlgo="FindByMolecularFeature">
        <MSDetails p="+" />
        <Device type="TimeOfFlight" />
        <MSPeaks>
          <p rt="9.886" x="277.2163" y="181017.27" v="1865748" z="1" s="M+H" />
          <p rt="9.887" x="278.2195" y="36858.84" v="376546" z="1" s="M+H+1" />
        </MSPeaks>
      </Spectrum>
    </Compound>
    <Compound algo="FindByMolecularFeature">
      <Location m="347.2672" rt="9.888" y="187802" v="2335144" />
      <Spectrum type="MFE" cpdAlgo="FindByMolecularFeature">
        <MSDetails p="+" />
        <Device type="TimeOfFlight" />
        <MSPeaks>
          <p rt="9.888" x="348.2745" y="187802.25" v="1884993" z="1" s="M+H" />
          <p rt="9.888" x="349.2778" y="38927.27" v="393817" z="1" s="M+H+1" />
          <p rt="9.880" x="350.2800" y="5600.67" v="54033" z="1" s="M+H+2" />
          <p rt="9.878" x="351.2804" y="240.90" v="2300" z="1" s="M+H+3" />
        </MSPeaks>
      </Spectrum>
    </Compound>
    <Compound algo="FindByMolecularFeature">
      <Location m="228.1149" rt="9.906" y="89537" v="864200" />
      <Spectrum type="MFE" cpdAlgo="FindByMolecularFeature">
        <MSDetails p="+" />
        <Device type="TimeOfFlight" />
        <MSPeaks>
          <p rt="9.906" x="229.1222" y="89536.70" v="734038" z="1" s="M+H" />
          <p rt="9.908" x="230.1258" y="15931.63" v="130162" z="1" s="M+H+1" />
        </MSPeaks>
      </Spectrum>
    </Compound>
    <Compound algo="FindByMolecularFeature">
      <Location m="162.1044" rt="10.002" y="58601" v="519569" />
      <Spectrum type="MFE" cpdAlgo="FindByMolecularFeature">
        <MSDetails p="+" />
        <Device type="TimeOfFlight" />
        <MSPeaks>
          <p rt="10.002" x="163.1117" y="58601.06" v="456235" z="1" s="M+H" />
          <p rt="10.002" x="164.1150" y="7756.05" v="63334" z="1" s="M+H+1" />
        </MSPeaks>
      </Spectrum>
    </Compound>
    <Compound algo="FindByMolecularFeature">
      <Location m="232.1463" rt="10.103" y="67645" v="640515" />
      <Spectrum type="MFE" cpdAlgo="FindByMolecularFeature">
        <MSDetails p="+" />
        <Device type="TimeOfFlight" />
        <MSPeaks>
          <p rt="10.102" x="233.1535" y="67644.55" v="550256" z="1" s="M+H" />
          <p rt="10.108" x="234.1569" y="11329.28" v="90258" z="1" s="M+H+1" />
        </MSPeaks>
      </Spectrum>
    </Compound>
    <Compound algo="FindByMolecularFeature">
      <Location m="230.1308" rt="10.165" y="211172" v="1823715" />
      <Spectrum type="MFE" cpdAlgo="FindByMolecularFeature">
        <MSDetails p="+" />
        <Device type="TimeOfFlight" />
        <MSPeaks>
          <p rt="10.165" x="231.1380" y="211172.22" v="1579326" z="1" s="M+H" />
          <p rt="10.162" x="232.1413" y="33084.28" v="244389" z="1" s="M+H+1" />
        </MSPeaks>
      </Spectrum>
    </Compound>
    <Compound algo="FindByMolecularFeature">
      <Location m="265.1677" rt="10.165" y="109626" v="943930" />
      <Spectrum type="MFE" cpdAlgo="FindByMolecularFeature">
        <MSDetails p="+" />
        <Device type="TimeOfFlight" />
        <MSPeaks>
          <p rt="10.165" x="266.1750" y="109625.91" v="795545" z="1" s="M+H" />
          <p rt="10.165" x="267.1783" y="21070.51" v="148385" z="1" s="M+H+1" />
        </MSPeaks>
      </Spectrum>
    </Compound>
    <Compound algo="FindByMolecularFeature">
      <Location m="234.1620" rt="10.232" y="131432" v="1262671" />
      <Spectrum type="MFE" cpdAlgo="FindByMolecularFeature">
        <MSDetails p="+" />
        <Device type="TimeOfFlight" />
        <MSPeaks>
          <p rt="10.232" x="235.1693" y="131431.83" v="1052885" z="1" s="M+H" />
          <p rt="10.233" x="236.1722" y="23943.01" v="209786" z="1" s="M+H+1" />
        </MSPeaks>
      </Spectrum>
    </Compound>
    <Compound algo="FindByMolecularFeature">
      <Location m="146.0731" rt="10.307" y="50275" v="385990" />
      <Spectrum type="MFE" cpdAlgo="FindByMolecularFeature">
        <MSDetails p="+" />
        <Device type="TimeOfFlight" />
        <MSPeaks>
          <p rt="10.306" x="147.0804" y="50275.03" v="340136" z="1" s="M+H" />
          <p rt="10.318" x="148.0855" y="5882.78" v="45854" z="1" s="M+H+1" />
        </MSPeaks>
      </Spectrum>
    </Compound>
    <Compound algo="FindByMolecularFeature">
      <Location m="435.2255" rt="10.390" y="93424" v="805776" />
      <Spectrum type="MFE" cpdAlgo="FindByMolecularFeature">
        <MSDetails p="+" />
        <Device type="TimeOfFlight" />
        <MSPeaks>
          <p rt="10.389" x="436.2328" y="93424.40" v="623501" z="1" s="M+H" />
          <p rt="10.391" x="437.2363" y="22871.72" v="152659" z="1" s="M+H+1" />
          <p rt="10.392" x="438.2395" y="4406.38" v="29616" z="1" s="M+H+2" />
        </MSPeaks>
      </Spectrum>
    </Compound>
    <Compound algo="FindByMolecularFeature">
      <Location m="272.1388" rt="10.391" y="191209" v="1831003" />
      <Spectrum type="MFE" cpdAlgo="FindByMolecularFeature">
        <MSDetails p="+" />
        <Device type="TimeOfFlight" />
        <MSPeaks>
          <p rt="10.391" x="273.1461" y="191209.03" v="1560980" z="1" s="M+H" />
          <p rt="10.392" x="274.1496" y="32179.87" v="270023" z="1" s="M+H+1" />
        </MSPeaks>
      </Spectrum>
    </Compound>
    <Compound algo="FindByMolecularFeature">
      <Location m="186.1406" rt="10.398" y="124678" v="1119038" />
      <Spectrum type="MFE" cpdAlgo="FindByMolecularFeature">
        <MSDetails p="+" />
        <Device type="TimeOfFlight" />
        <MSPeaks>
          <p rt="10.398" x="187.1479" y="124678.38" v="987111" z="1" s="M+H" />
          <p rt="10.396" x="188.1513" y="17674.60" v="131927" z="1" s="M+H+1" />
        </MSPeaks>
      </Spectrum>
    </Compound>
    <Compound algo="FindByMolecularFeature">
      <Location m="158.1095" rt="10.398" y="118531" v="1001986" />
      <Spectrum type="MFE" cpdAlgo="FindByMolecularFeature">
        <MSDetails p="+" />
        <Device type="TimeOfFlight" />
        <MSPeaks>
          <p rt="10.398" x="159.1167" y="118530.53" v="873243" z="1" s="M+H" />
          <p rt="10.398" x="160.1200" y="17464.96" v="128743" z="1" s="M+H+1" />
        </MSPeaks>
      </Spectrum>
    </Compound>
    <Compound algo="FindByMolecularFeature">
      <Location m="232.1468" rt="10.398" y="768894" v="6773077" />
      <Spectrum type="MFE" cpdAlgo="FindByMolecularFeature">
        <MSDetails p="+" />
        <Device type="TimeOfFlight" />
        <MSPeaks>
          <p rt="10.398" x="233.1541" y="768893.75" v="5853765" z="1" s="M+H" />
          <p rt="10.398" x="234.1571" y="123603.77" v="919313" z="1" s="M+H+1" />
        </MSPeaks>
      </Spectrum>
    </Compound>
    <Compound algo="FindByMolecularFeature">
      <Location m="204.1512" rt="10.399" y="65255" v="549372" />
      <Spectrum type="MFE" cpdAlgo="FindByMolecularFeature">
        <MSDetails p="+" />
        <Device type="TimeOfFlight" />
        <MSPeaks>
          <p rt="10.399" x="205.1585" y="65255.24" v="483031" z="1" s="M+H" />
          <p rt="10.399" x="206.1619" y="9063.83" v="66341" z="1" s="M+H+1" />
        </MSPeaks>
      </Spectrum>
    </Compound>
    <Compound algo="FindByMolecularFeature">
      <Location m="250.1571" rt="10.399" y="324275" v="2984870" />
      <Spectrum type="MFE" cpdAlgo="FindByMolecularFeature">
        <MSDetails p="+" />
        <Device type="TimeOfFlight" />
        <MSPeaks>
          <p rt="10.399" x="251.1644" y="324274.63" v="2566185" z="1" s="M+H" />
          <p rt="10.400" x="252.1674" y="51337.99" v="400280" z="1" s="M+H+1" />
          <p rt="10.398" x="253.1713" y="7527.62" v="18404" z="1" s="M+H+2" />
        </MSPeaks>
      </Spectrum>
    </Compound>
    <Compound algo="FindByMolecularFeature">
      <Location m="214.1357" rt="10.400" y="57822" v="541769" />
      <Spectrum type="MFE" cpdAlgo="FindByMolecularFeature">
        <MSDetails p="+" />
        <Device type="TimeOfFlight" />
        <MSPeaks>
          <p rt="10.400" x="215.1430" y="57822.31" v="463261" z="1" s="M+H" />
          <p rt="10.399" x="216.1466" y="9200.72" v="78508" z="1" s="M+H+1" />
        </MSPeaks>
      </Spectrum>
    </Compound>
    <Compound algo="FindByMolecularFeature">
      <Location m="146.1093" rt="10.402" y="63102" v="564276" />
      <Spectrum type="MFE" cpdAlgo="FindByMolecularFeature">
        <MSDetails p="+" />
        <Device type="TimeOfFlight" />
        <MSPeaks>
          <p rt="10.402" x="147.1166" y="63101.72" v="495362" z="1" s="M+H" />
          <p rt="10.406" x="148.1199" y="8373.02" v="68913" z="1" s="M+H+1" />
        </MSPeaks>
      </Spectrum>
    </Compound>
    <Compound algo="FindByMolecularFeature">
      <Location m="118.0781" rt="10.406" y="62419" v="668113" />
      <Spectrum type="MFE" cpdAlgo="FindByMolecularFeature">
        <MSDetails p="+" />
        <Device type="TimeOfFlight" />
        <MSPeaks>
          <p rt="10.406" x="119.0854" y="62419.15" v="606005" z="1" s="M+H" />
          <p rt="10.409" x="120.0886" y="6581.01" v="62108" z="1" s="M+H+1" />
        </MSPeaks>
      </Spectrum>
    </Compound>
    <Compound algo="FindByMolecularFeature">
      <Location m="375.2409" rt="10.423" y="74512" v="715824" />
      <Spectrum type="MFE" cpdAlgo="FindByMolecularFeature">
        <MSDetails p="+" />
        <Device type="TimeOfFlight" />
        <MSPeaks>
          <p rt="10.423" x="376.2482" y="74511.50" v="552364" z="1" s="M+H" />
          <p rt="10.421" x="377.2513" y="18950.48" v="140517" z="1" s="M+H+1" />
          <p rt="10.429" x="378.2536" y="3196.50" v="22944" z="1" s="M+H+2" />
        </MSPeaks>
      </Spectrum>
    </Compound>
    <Compound algo="FindByMolecularFeature">
      <Location m="298.1932" rt="10.424" y="103013" v="957224" />
      <Spectrum type="MFE" cpdAlgo="FindByMolecularFeature">
        <MSDetails p="+" />
        <Device type="TimeOfFlight" />
        <MSPeaks>
          <p rt="10.424" x="299.2005" y="103013.21" v="769718" z="1" s="M+H" />
          <p rt="10.426" x="300.2041" y="25175.28" v="187506" z="1" s="M+H+1" />
        </MSPeaks>
      </Spectrum>
    </Compound>
    <Compound algo="FindByMolecularFeature">
      <Location m="270.1983" rt="10.426" y="76485" v="735998" />
      <Spectrum type="MFE" cpdAlgo="FindByMolecularFeature">
        <MSDetails p="+" />
        <Device type="TimeOfFlight" />
        <MSPeaks>
          <p rt="10.426" x="271.2056" y="76484.97" v="602993" z="1" s="M+H" />
          <p rt="10.424" x="272.2091" y="16618.20" v="133005" z="1" s="M+H+1" />
        </MSPeaks>
      </Spectrum>
    </Compound>
    <Compound algo="FindByMolecularFeature">
      <Location m="316.2039" rt="10.426" y="166371" v="1604196" />
      <Spectrum type="MFE" cpdAlgo="FindByMolecularFeature">
        <MSDetails p="+" />
        <Device type="TimeOfFlight" />
        <MSPeaks>
          <p rt="10.426" x="317.2112" y="166371.30" v="1275365" z="1" s="M+H" />
          <p rt="10.426" x="318.2146" y="36061.90" v="272420" z="1" s="M+H+1" />
          <p rt="10.436" x="319.2225" y="6614.96" v="56411" z="1" s="M+H+2" />
        </MSPeaks>
      </Spectrum>
    </Compound>
    <Compound algo="FindByMolecularFeature">
      <Location m="302.1882" rt="10.611" y="51641" v="563767" />
      <Spectrum type="MFE" cpdAlgo="FindByMolecularFeature">
        <MSDetails p="+" />
        <Device type="TimeOfFlight" />
        <MSPeaks>
          <p rt="10.602" x="303.1955" y="51640.72" v="414249" z="1" s="M+H" />
          <p rt="10.646" x="304.1955" y="16108.09" v="130915" z="1" s="M+H+1" />
          <p rt="10.618" x="305.2049" y="2465.19" v="18603" z="1" s="M+H+2" />
        </MSPeaks>
      </Spectrum>
    </Compound>
    <Compound algo="FindByMolecularFeature">
      <Location m="270.1231" rt="10.716" y="62417" v="561601" />
      <Spectrum type="MFE" cpdAlgo="FindByMolecularFeature">
        <MSDetails p="+" />
        <Device type="TimeOfFlight" />
        <MSPeaks>
          <p rt="10.717" x="271.1304" y="62417.30" v="471131" z="1" s="M+H" />
          <p rt="10.715" x="272.1339" y="11992.79" v="90470" z="1" s="M+H+1" />
        </MSPeaks>
      </Spectrum>
    </Compound>
    <Compound algo="FindByMolecularFeature">
      <Location m="248.1411" rt="10.720" y="67266" v="574747" />
      <Spectrum type="MFE" cpdAlgo="FindByMolecularFeature">
        <MSDetails p="+" />
        <Device type="TimeOfFlight" />
        <MSPeaks>
          <p rt="10.720" x="249.1484" y="67266.08" v="489433" z="1" s="M+H" />
          <p rt="10.720" x="250.1518" y="11812.89" v="85314" z="1" s="M+H+1" />
        </MSPeaks>
      </Spectrum>
    </Compound>
    <Compound algo="FindByMolecularFeature">
      <Location m="230.1308" rt="10.722" y="245484" v="2339501" />
      <Spectrum type="MFE" cpdAlgo="FindByMolecularFeature">
        <MSDetails p="+" />
        <Device type="TimeOfFlight" />
        <MSPeaks>
          <p rt="10.722" x="231.1381" y="245484.11" v="2020993" z="1" s="M+H" />
          <p rt="10.722" x="232.1414" y="38466.99" v="318507" z="1" s="M+H+1" />
        </MSPeaks>
      </Spectrum>
    </Compound>
    <Compound algo="FindByMolecularFeature">
      <Location m="210.1255" rt="10.748" y="75521" v="819493" />
      <Spectrum type="MFE" cpdAlgo="FindByMolecularFeature">
        <MSDetails p="+" />
        <Device type="TimeOfFlight" />
        <MSPeaks>
          <p rt="10.756" x="211.1327" y="75520.85" v="521316" z="1" s="M+H" />
          <p rt="10.755" x="212.1364" y="11749.45" v="82408" z="1" s="M+H+1" />
          <p rt="10.723" x="213.1277" y="25663.92" v="182283" z="1" s="M+H+2" />
          <p rt="10.730" x="214.1306" y="4860.38" v="33486" z="1" s="M+H+3" />
        </MSPeaks>
      </Spectrum>
    </Compound>
    <Compound algo="FindByMolecularFeature">
      <Location m="234.0891" rt="10.786" y="150231" v="1290333" />
      <Spectrum type="MFE" cpdAlgo="FindByMolecularFeature">
        <MSDetails p="+" />
        <Device type="TimeOfFlight" />
        <MSPeaks>
          <p rt="10.786" x="235.0964" y="150231.31" v="1135369" z="1" s="M+H" />
          <p rt="10.786" x="236.0999" y="19588.52" v="147404" z="1" s="M+H+1" />
          <p rt="10.753" x="237.1096" y="2378.32" v="7560" z="1" s="M+H+2" />
        </MSPeaks>
      </Spectrum>
    </Compound>
    <Compound algo="FindByMolecularFeature">
      <Location m="310.2143" rt="10.806" y="80601" v="727662" />
      <Spectrum type="MFE" cpdAlgo="FindByMolecularFeature">
        <MSDetails p="+" />
        <Device type="TimeOfFlight" />
        <MSPeaks>
          <p rt="10.806" x="311.2216" y="80600.84" v="606897" z="1" s="M+H" />
          <p rt="10.806" x="312.2249" y="14410.78" v="120765" z="1" s="M+H+1" />
        </MSPeaks>
      </Spectrum>
    </Compound>
    <Compound algo="FindByMolecularFeature">
      <Location m="186.1047" rt="10.815" y="314276" v="2846710" />
      <Spectrum type="MFE" cpdAlgo="FindByMolecularFeature">
        <MSDetails p="+" />
        <Device type="TimeOfFlight" />
        <MSPeaks>
          <p rt="10.817" x="187.1120" y="314276.00" v="2440132" z="1" s="M+H" />
          <p rt="10.816" x="188.1151" y="43715.32" v="331340" z="1" s="M+H+1" />
          <p rt="10.745" x="189.1251" y="6466.53" v="75239" z="1" s="M+H+2" />
        </MSPeaks>
      </Spectrum>
    </Compound>
    <Compound algo="FindByMolecularFeature">
      <Location m="234.1620" rt="10.838" y="85659" v="1019115" />
      <Spectrum type="MFE" cpdAlgo="FindByMolecularFeature">
        <MSDetails p="+" />
        <Device type="TimeOfFlight" />
        <MSPeaks>
          <p rt="10.840" x="235.1693" y="85659.28" v="856904" z="1" s="M+H" />
          <p rt="10.844" x="236.1724" y="13980.24" v="140295" z="1" s="M+H+1" />
          <p rt="10.730" x="237.1834" y="2368.25" v="21916" z="1" s="M+H+2" />
        </MSPeaks>
      </Spectrum>
    </Compound>
    <Compound algo="FindByMolecularFeature">
      <Location m="227.1886" rt="10.843" y="193953" v="4071743" />
      <Spectrum type="MFE" cpdAlgo="FindByMolecularFeature">
        <MSDetails p="+" />
        <Device type="TimeOfFlight" />
        <MSPeaks>
          <p rt="10.842" x="228.1958" y="193952.70" v="3485624" z="1" s="M+H" />
          <p rt="10.850" x="229.1989" y="29800.24" v="536051" z="1" s="M+H+1" />
          <p rt="10.844" x="230.2013" y="3128.99" v="50069" z="1" s="M+H+2" />
        </MSPeaks>
      </Spectrum>
    </Compound>
    <Compound algo="FindByMolecularFeature">
      <Location m="277.2045" rt="10.849" y="70214" v="655300" />
      <Spectrum type="MFE" cpdAlgo="FindByMolecularFeature">
        <MSDetails p="+" />
        <Device type="TimeOfFlight" />
        <MSPeaks>
          <p rt="10.850" x="278.2118" y="70214.42" v="544488" z="1" s="M+H" />
          <p rt="10.843" x="279.2156" y="13635.45" v="98836" z="1" s="M+H+1" />
          <p rt="10.850" x="280.2187" y="1901.87" v="11977" z="1" s="M+H+2" />
        </MSPeaks>
      </Spectrum>
    </Compound>
    <Compound algo="FindByMolecularFeature">
      <Location m="232.1464" rt="10.887" y="82593" v="683417" />
      <Spectrum type="MFE" cpdAlgo="FindByMolecularFeature">
        <MSDetails p="+" />
        <Device type="TimeOfFlight" />
        <MSPeaks>
          <p rt="10.887" x="233.1537" y="82592.73" v="586597" z="1" s="M+H" />
          <p rt="10.886" x="234.1571" y="14060.46" v="96821" z="1" s="M+H+1" />
        </MSPeaks>
      </Spectrum>
    </Compound>
    <Compound algo="FindByMolecularFeature">
      <Location m="210.1256" rt="10.952" y="86904" v="723424" />
      <Spectrum type="MFE" cpdAlgo="FindByMolecularFeature">
        <MSDetails p="+" />
        <Device type="TimeOfFlight" />
        <MSPeaks>
          <p rt="10.952" x="211.1329" y="86903.91" v="617696" z="1" s="M+H" />
          <p rt="10.948" x="212.1364" y="12069.23" v="80875" z="1" s="M+H+1" />
          <p rt="10.972" x="213.1374" y="3816.05" v="24853" z="1" s="M+H+2" />
        </MSPeaks>
      </Spectrum>
    </Compound>
    <Compound algo="FindByMolecularFeature">
      <Location m="349.2253" rt="10.978" y="94177" v="910602" />
      <Spectrum type="MFE" cpdAlgo="FindByMolecularFeature">
        <MSDetails p="+" />
        <Device type="TimeOfFlight" />
        <MSPeaks>
          <p rt="10.978" x="350.2326" y="94177.30" v="713880" z="1" s="M+H" />
          <p rt="10.980" x="351.2318" y="26400.57" v="177545" z="1" s="M+H+1" />
          <p rt="10.967" x="352.2340" y="3254.79" v="19177" z="1" s="M+H+2" />
        </MSPeaks>
      </Spectrum>
    </Compound>
    <Compound algo="FindByMolecularFeature">
      <Location m="314.1880" rt="10.983" y="106721" v="1053407" />
      <Spectrum type="MFE" cpdAlgo="FindByMolecularFeature">
        <MSDetails p="+" />
        <Device type="TimeOfFlight" />
        <MSPeaks>
          <p rt="10.983" x="315.1953" y="106721.08" v="848028" z="1" s="M+H" />
          <p rt="10.982" x="316.1989" y="24634.61" v="205379" z="1" s="M+H+1" />
        </MSPeaks>
      </Spectrum>
    </Compound>
    <Compound algo="FindByMolecularFeature">
      <Location m="278.0860" rt="11.041" y="214173" v="2199961" />
      <Spectrum type="MFE" cpdAlgo="FindByMolecularFeature">
        <MSDetails p="+" />
        <Device type="TimeOfFlight" />
        <MSPeaks>
          <p rt="11.041" x="279.0933" y="214173.00" v="1781183" z="1" s="M+H" />
          <p rt="11.042" x="280.0964" y="43490.63" v="370371" z="1" s="M+H+1" />
          <p rt="11.036" x="281.0994" y="5029.21" v="43585" z="1" s="M+H+2" />
          <p rt="11.035" x="557.1814" y="1240.47" v="2411" z="1" s="2M+H" />
        </MSPeaks>
      </Spectrum>
    </Compound>
    <Compound algo="FindByMolecularFeature">
      <Location m="224.1888" rt="11.265" y="135903" v="1573438" />
      <Spectrum type="MFE" cpdAlgo="FindByMolecularFeature">
        <MSDetails p="+" />
        <Device type="TimeOfFlight" />
        <MSPeaks>
          <p rt="11.265" x="225.1961" y="135903.39" v="1351691" z="1" s="M+H" />
          <p rt="11.262" x="226.1993" y="20731.93" v="200668" z="1" s="M+H+1" />
          <p rt="11.260" x="227.2012" y="2313.20" v="21079" z="1" s="M+H+2" />
        </MSPeaks>
      </Spectrum>
    </Compound>
    <Compound algo="FindByMolecularFeature">
      <Location m="232.1099" rt="11.369" y="55938" v="507207" />
      <Spectrum type="MFE" cpdAlgo="FindByMolecularFeature">
        <MSDetails p="+" />
        <Device type="TimeOfFlight" />
        <MSPeaks>
          <p rt="11.369" x="233.1172" y="55937.93" v="435741" z="1" s="M+H" />
          <p rt="11.371" x="234.1207" y="8976.55" v="71466" z="1" s="M+H+1" />
        </MSPeaks>
      </Spectrum>
    </Compound>
    <Compound algo="FindByMolecularFeature">
      <Location m="150.1043" rt="11.506" y="52063" v="619418" />
      <Spectrum type="MFE" cpdAlgo="FindByMolecularFeature">
        <MSDetails p="+" />
        <Device type="TimeOfFlight" />
        <MSPeaks>
          <p rt="11.506" x="151.1116" y="52063.23" v="567384" z="1" s="M+H" />
          <p rt="11.512" x="152.1147" y="5058.95" v="52034" z="1" s="M+H+1" />
        </MSPeaks>
      </Spectrum>
    </Compound>
    <Compound algo="FindByMolecularFeature">
      <Location m="216.0791" rt="11.510" y="666961" v="6135200" />
      <Spectrum type="MFE" cpdAlgo="FindByMolecularFeature">
        <MSDetails p="+" />
        <Device type="TimeOfFlight" />
        <MSPeaks>
          <p rt="11.510" x="217.0864" y="666961.38" v="5292550" z="1" s="M+H" />
          <p rt="11.509" x="218.0891" y="96326.29" v="761946" z="1" s="M+H+1" />
          <p rt="11.505" x="219.0923" y="9348.96" v="70878" z="1" s="M+H+2" />
          <p rt="11.535" x="220.0960" y="1327.66" v="9826" z="1" s="M+H+3" />
        </MSPeaks>
      </Spectrum>
    </Compound>
    <Compound algo="FindByMolecularFeature">
      <Location m="375.2048" rt="11.539" y="119674" v="1040207" />
      <Spectrum type="MFE" cpdAlgo="FindByMolecularFeature">
        <MSDetails p="+" />
        <Device type="TimeOfFlight" />
        <MSPeaks>
          <p rt="11.538" x="376.2120" y="119674.32" v="806092" z="1" s="M+H" />
          <p rt="11.540" x="377.2156" y="27653.04" v="187589" z="1" s="M+H+1" />
          <p rt="11.540" x="378.2194" y="5178.15" v="33057" z="1" s="M+H+2" />
          <p rt="11.585" x="379.2179" y="1187.43" v="13469" z="1" s="M+H+3" />
        </MSPeaks>
      </Spectrum>
    </Compound>
    <Compound algo="FindByMolecularFeature">
      <Location m="344.0897" rt="11.556" y="242094" v="2263031" />
      <Spectrum type="MFE" cpdAlgo="FindByMolecularFeature">
        <MSDetails p="+" />
        <Device type="TimeOfFlight" />
        <MSPeaks>
          <p rt="11.555" x="345.0970" y="242094.47" v="1860578" z="1" s="M+H" />
          <p rt="11.556" x="346.1000" y="44208.19" v="341594" z="1" s="M+H+1" />
          <p rt="11.554" x="347.1028" y="7534.70" v="55294" z="1" s="M+H+2" />
          <p rt="11.570" x="348.1062" y="765.97" v="5564" z="1" s="M+H+3" />
        </MSPeaks>
      </Spectrum>
    </Compound>
    <Compound algo="FindByMolecularFeature">
      <Location m="204.1151" rt="11.640" y="59570" v="513813" />
      <Spectrum type="MFE" cpdAlgo="FindByMolecularFeature">
        <MSDetails p="+" />
        <Device type="TimeOfFlight" />
        <MSPeaks>
          <p rt="11.640" x="205.1223" y="59570.49" v="447996" z="1" s="M+H" />
          <p rt="11.637" x="206.1257" y="8719.32" v="65817" z="1" s="M+H+1" />
        </MSPeaks>
      </Spectrum>
    </Compound>
    <Compound algo="FindByMolecularFeature">
      <Location m="246.0888" rt="11.770" y="59919" v="541022" />
      <Spectrum type="MFE" cpdAlgo="FindByMolecularFeature">
        <MSDetails p="+" />
        <Device type="TimeOfFlight" />
        <MSPeaks>
          <p rt="11.771" x="247.0961" y="59919.37" v="458081" z="1" s="M+H" />
          <p rt="11.768" x="248.0997" y="9469.60" v="71139" z="1" s="M+H+1" />
          <p rt="11.772" x="249.1064" y="1763.15" v="11802" z="1" s="M+H+2" />
        </MSPeaks>
      </Spectrum>
    </Compound>
    <Compound algo="FindByMolecularFeature">
      <Location m="229.2403" rt="11.783" y="90065" v="764544" />
      <Spectrum type="MFE" cpdAlgo="FindByMolecularFeature">
        <MSDetails p="+" />
        <Device type="TimeOfFlight" />
        <MSPeaks>
          <p rt="11.783" x="230.2476" y="90064.83" v="663639" z="1" s="M+H" />
          <p rt="11.785" x="231.2509" y="14024.85" v="94835" z="1" s="M+H+1" />
          <p rt="11.778" x="232.2545" y="1317.49" v="6070" z="1" s="M+H+2" />
        </MSPeaks>
      </Spectrum>
    </Compound>
    <Compound algo="FindByMolecularFeature">
      <Location m="332.1985" rt="11.928" y="80917" v="1049208" />
      <Spectrum type="MFE" cpdAlgo="FindByMolecularFeature">
        <MSDetails p="+" />
        <Device type="TimeOfFlight" />
        <MSPeaks>
          <p rt="11.927" x="333.2058" y="80917.17" v="866345" z="1" s="M+H" />
          <p rt="11.932" x="334.2092" y="16872.63" v="182863" z="1" s="M+H+1" />
        </MSPeaks>
      </Spectrum>
    </Compound>
    <Compound algo="FindByMolecularFeature">
      <Location m="344.0896" rt="11.931" y="218248" v="2102062" />
      <Spectrum type="MFE" cpdAlgo="FindByMolecularFeature">
        <MSDetails p="+" />
        <Device type="TimeOfFlight" />
        <MSPeaks>
          <p rt="11.931" x="345.0969" y="218247.67" v="1731064" z="1" s="M+H" />
          <p rt="11.930" x="346.0999" y="40866.64" v="317557" z="1" s="M+H+1" />
          <p rt="11.943" x="347.1029" y="6593.20" v="50000" z="1" s="M+H+2" />
          <p rt="11.933" x="348.1037" y="453.63" v="3440" z="1" s="M+H+3" />
        </MSPeaks>
      </Spectrum>
    </Compound>
    <Compound algo="FindByMolecularFeature">
      <Location m="148.0157" rt="11.981" y="69330" v="606233" />
      <Spectrum type="MFE" cpdAlgo="FindByMolecularFeature">
        <MSDetails p="+" />
        <Device type="TimeOfFlight" />
        <MSPeaks>
          <p rt="11.981" x="149.0230" y="69330.27" v="563278" z="1" s="M+H" />
          <p rt="11.983" x="150.0266" y="5590.71" v="42955" z="1" s="M+H+1" />
        </MSPeaks>
      </Spectrum>
    </Compound>
    <Compound algo="FindByMolecularFeature">
      <Location m="315.2776" rt="12.182" y="293287" v="1609006" />
      <Spectrum type="MFE" cpdAlgo="FindByMolecularFeature">
        <MSDetails p="+" />
        <Device type="TimeOfFlight" />
        <MSPeaks>
          <p rt="12.182" x="316.2849" y="293286.94" v="1311915" z="1" s="M+H" />
          <p rt="12.182" x="317.2879" y="58074.43" v="263361" z="1" s="M+H+1" />
          <p rt="12.180" x="318.2907" y="7907.38" v="33729" z="1" s="M+H+2" />
        </MSPeaks>
      </Spectrum>
    </Compound>
    <Compound algo="FindByMolecularFeature">
      <Location m="477.2362" rt="12.451" y="120562" v="1314035" />
      <Spectrum type="MFE" cpdAlgo="FindByMolecularFeature">
        <MSDetails p="+" />
        <Device type="TimeOfFlight" />
        <MSPeaks>
          <p rt="12.451" x="478.2435" y="120562.19" v="969933" z="1" s="M+H" />
          <p rt="12.451" x="479.2470" y="34227.53" v="273742" z="1" s="M+H+1" />
          <p rt="12.444" x="480.2505" y="7421.33" v="57196" z="1" s="M+H+2" />
          <p rt="12.468" x="481.2514" y="1708.09" v="13164" z="1" s="M+H+3" />
        </MSPeaks>
      </Spectrum>
    </Compound>
    <Compound algo="FindByMolecularFeature">
      <Location m="411.2026" rt="12.486" y="335238" v="4919989" />
      <Spectrum type="MFE" cpdAlgo="FindByMolecularFeature">
        <MSDetails p="+" />
        <Device type="TimeOfFlight" />
        <MSPeaks>
          <p rt="12.486" x="412.2099" y="335237.88" v="3070297" z="1" s="M+H" />
          <p rt="12.487" x="413.2131" y="63398.33" v="581085" z="1" s="M+H+1" />
          <p rt="12.485" x="414.2076" y="111874.38" v="1021794" z="1" s="M+H+2" />
          <p rt="12.487" x="415.2110" y="23571.67" v="209839" z="1" s="M+H+3" />
          <p rt="12.484" x="416.2138" y="3955.84" v="36974" z="1" s="M+H+4" />
        </MSPeaks>
      </Spectrum>
    </Compound>
    <Compound algo="FindByMolecularFeature">
      <Location m="292.2041" rt="12.513" y="478874" v="5649185" />
      <Spectrum type="MFE" cpdAlgo="FindByMolecularFeature">
        <MSDetails p="+" />
        <Device type="TimeOfFlight" />
        <MSPeaks>
          <p rt="12.513" x="293.2114" y="478874.41" v="4650841" z="1" s="M+H" />
          <p rt="12.513" x="294.2145" y="92679.08" v="902818" z="1" s="M+H+1" />
          <p rt="12.506" x="295.2248" y="11590.74" v="95526" z="1" s="M+H+2" />
        </MSPeaks>
      </Spectrum>
    </Compound>
    <Compound algo="FindByMolecularFeature">
      <Location m="274.1933" rt="12.519" y="171883" v="1540057" />
      <Spectrum type="MFE" cpdAlgo="FindByMolecularFeature">
        <MSDetails p="+" />
        <Device type="TimeOfFlight" />
        <MSPeaks>
          <p rt="12.520" x="275.2006" y="171883.20" v="1288093" z="1" s="M+H" />
          <p rt="12.517" x="276.2038" y="33869.95" v="251964" z="1" s="M+H+1" />
        </MSPeaks>
      </Spectrum>
    </Compound>
    <Compound algo="FindByMolecularFeature">
      <Location m="300.2092" rt="12.529" y="312403" v="3855884" />
      <Spectrum type="MFE" cpdAlgo="FindByMolecularFeature">
        <MSDetails p="+" />
        <Device type="TimeOfFlight" />
        <MSPeaks>
          <p rt="12.533" x="301.2165" y="312402.75" v="3053517" z="1" s="M+H" />
          <p rt="12.513" x="302.2195" y="65334.55" v="727876" z="1" s="M+H+1" />
          <p rt="12.535" x="303.2266" y="7271.72" v="64675" z="1" s="M+H+2" />
          <p rt="12.552" x="304.2333" y="1103.60" v="9816" z="1" s="M+H+3" />
        </MSPeaks>
      </Spectrum>
    </Compound>
    <Compound algo="FindByMolecularFeature">
      <Location m="298.1932" rt="12.758" y="87225" v="973895" />
      <Spectrum type="MFE" cpdAlgo="FindByMolecularFeature">
        <MSDetails p="+" />
        <Device type="TimeOfFlight" />
        <MSPeaks>
          <p rt="12.757" x="299.2005" y="87224.98" v="768603" z="1" s="M+H" />
          <p rt="12.760" x="300.2038" y="23510.72" v="205293" z="1" s="M+H+1" />
        </MSPeaks>
      </Spectrum>
    </Compound>
    <Compound algo="FindByMolecularFeature">
      <Location m="292.2039" rt="12.789" y="268948" v="2604437" />
      <Spectrum type="MFE" cpdAlgo="FindByMolecularFeature">
        <MSDetails p="+" />
        <Device type="TimeOfFlight" />
        <MSPeaks>
          <p rt="12.790" x="293.2112" y="268948.25" v="2181114" z="1" s="M+H" />
          <p rt="12.787" x="294.2146" y="52782.78" v="423323" z="1" s="M+H+1" />
        </MSPeaks>
      </Spectrum>
    </Compound>
    <Compound algo="FindByMolecularFeature">
      <Location m="274.1932" rt="12.792" y="92729" v="876921" />
      <Spectrum type="MFE" cpdAlgo="FindByMolecularFeature">
        <MSDetails p="+" />
        <Device type="TimeOfFlight" />
        <MSPeaks>
          <p rt="12.791" x="275.2005" y="92729.43" v="716245" z="1" s="M+H" />
          <p rt="12.798" x="276.2036" y="20360.92" v="160676" z="1" s="M+H+1" />
        </MSPeaks>
      </Spectrum>
    </Compound>
    <Compound algo="FindByMolecularFeature">
      <Location m="317.2932" rt="12.816" y="240302" v="1407999" />
      <Spectrum type="MFE" cpdAlgo="FindByMolecularFeature">
        <MSDetails p="+" />
        <Device type="TimeOfFlight" />
        <MSPeaks>
          <p rt="12.816" x="318.3005" y="240302.22" v="1157285" z="1" s="M+H" />
          <p rt="12.814" x="319.3035" y="46433.48" v="221814" z="1" s="M+H+1" />
          <p rt="12.814" x="320.3064" y="6226.08" v="28900" z="1" s="M+H+2" />
        </MSPeaks>
      </Spectrum>
    </Compound>
    <Compound algo="FindByMolecularFeature">
      <Location m="258.1982" rt="12.857" y="51437" v="520705" />
      <Spectrum type="MFE" cpdAlgo="FindByMolecularFeature">
        <MSDetails p="+" />
        <Device type="TimeOfFlight" />
        <MSPeaks>
          <p rt="12.857" x="259.2055" y="51436.89" v="441478" z="1" s="M+H" />
          <p rt="12.855" x="260.2089" y="9269.83" v="79226" z="1" s="M+H+1" />
        </MSPeaks>
      </Spectrum>
    </Compound>
    <Compound algo="FindByMolecularFeature">
      <Location m="276.2091" rt="12.858" y="208395" v="2522696" />
      <Spectrum type="MFE" cpdAlgo="FindByMolecularFeature">
        <MSDetails p="+" />
        <Device type="TimeOfFlight" />
        <MSPeaks>
          <p rt="12.859" x="277.2164" y="208394.59" v="2146911" z="1" s="M+H" />
          <p rt="12.856" x="278.2196" y="43355.95" v="375785" z="1" s="M+H+1" />
        </MSPeaks>
      </Spectrum>
    </Compound>
    <Compound algo="FindByMolecularFeature">
      <Location m="370.2718" rt="12.870" y="62581" v="572653" />
      <Spectrum type="MFE" cpdAlgo="FindByMolecularFeature">
        <MSDetails p="+" />
        <Device type="TimeOfFlight" />
        <MSPeaks>
          <p rt="12.869" x="371.2791" y="62580.74" v="451643" z="1" s="M+H" />
          <p rt="12.872" x="372.2826" y="14101.04" v="101666" z="1" s="M+H+1" />
          <p rt="12.873" x="373.2840" y="2880.42" v="19344" z="1" s="M+H+2" />
        </MSPeaks>
      </Spectrum>
    </Compound>
    <Compound algo="FindByMolecularFeature">
      <Location m="316.2038" rt="12.875" y="62986" v="723483" />
      <Spectrum type="MFE" cpdAlgo="FindByMolecularFeature">
        <MSDetails p="+" />
        <Device type="TimeOfFlight" />
        <MSPeaks>
          <p rt="12.875" x="317.2111" y="62985.95" v="586665" z="1" s="M+H" />
          <p rt="12.874" x="318.2147" y="15189.45" v="136818" z="1" s="M+H+1" />
        </MSPeaks>
      </Spectrum>
    </Compound>
    <Compound algo="FindByMolecularFeature">
      <Location m="728.3808" rt="12.917" y="54430" v="353645" />
      <Spectrum type="MFE" cpdAlgo="FindByMolecularFeature">
        <MSDetails p="+" />
        <Device type="TimeOfFlight" />
        <MSPeaks>
          <p rt="12.917" x="729.3881" y="3585.61" v="22365" z="1" s="M+H" />
          <p rt="12.921" x="730.3907" y="1904.07" v="10161" z="1" s="M+H+1" />
          <p rt="12.917" x="731.3840" y="54429.66" v="321119" z="1" s="M+H+2" />
        </MSPeaks>
      </Spectrum>
    </Compound>
    <Compound algo="FindByMolecularFeature">
      <Location m="300.2095" rt="12.920" y="1109761" v="10252436" />
      <Spectrum type="MFE" cpdAlgo="FindByMolecularFeature">
        <MSDetails p="+" />
        <Device type="TimeOfFlight" />
        <MSPeaks>
          <p rt="12.919" x="301.2168" y="1109760.63" v="8333102" z="1" s="M+H" />
          <p rt="12.923" x="302.2197" y="234974.50" v="1689668" z="1" s="M+H+1" />
          <p rt="12.916" x="303.2247" y="26051.18" v="197039" z="1" s="M+H+2" />
          <p rt="12.917" x="304.2301" y="2438.55" v="18871" z="1" s="M+H+3" />
          <p rt="12.914" x="601.4257" y="1208.25" v="5183" z="1" s="2M+H" />
          <p rt="12.957" x="602.4311" y="774.84" v="1695" z="1" s="2M+H+1" />
        </MSPeaks>
      </Spectrum>
    </Compound>
    <Compound algo="FindByMolecularFeature">
      <Location m="254.2034" rt="12.921" y="154662" v="1375362" />
      <Spectrum type="MFE" cpdAlgo="FindByMolecularFeature">
        <MSDetails p="+" />
        <Device type="TimeOfFlight" />
        <MSPeaks>
          <p rt="12.921" x="255.2107" y="154661.59" v="1105782" z="1" s="M+H" />
          <p rt="12.920" x="256.2143" y="32131.99" v="241417" z="1" s="M+H+1" />
          <p rt="12.913" x="257.2172" y="4003.66" v="28163" z="1" s="M+H+2" />
        </MSPeaks>
      </Spectrum>
    </Compound>
    <Compound algo="FindByMolecularFeature">
      <Location m="202.0999" rt="12.945" y="711706" v="6566798" />
      <Spectrum type="MFE" cpdAlgo="FindByMolecularFeature">
        <MSDetails p="+" />
        <Device type="TimeOfFlight" />
        <MSPeaks>
          <p rt="12.945" x="203.1071" y="711705.50" v="5679709" z="1" s="M+H" />
          <p rt="12.946" x="204.1099" y="102368.11" v="816466" z="1" s="M+H+1" />
          <p rt="12.946" x="205.1152" y="8448.90" v="65397" z="1" s="M+H+2" />
          <p rt="12.953" x="206.1172" y="627.04" v="5226" z="1" s="M+H+3" />
        </MSPeaks>
      </Spectrum>
    </Compound>
    <Compound algo="FindByMolecularFeature">
      <Location m="329.2565" rt="13.076" y="86387" v="897702" />
      <Spectrum type="MFE" cpdAlgo="FindByMolecularFeature">
        <MSDetails p="+" />
        <Device type="TimeOfFlight" />
        <MSPeaks>
          <p rt="13.076" x="330.2638" y="86386.95" v="721598" z="1" s="M+H" />
          <p rt="13.075" x="331.2671" y="17737.37" v="153379" z="1" s="M+H+1" />
          <p rt="13.075" x="332.2701" y="3001.16" v="22725" z="1" s="M+H+2" />
        </MSPeaks>
      </Spectrum>
    </Compound>
    <Compound algo="FindByMolecularFeature">
      <Location m="252.1875" rt="13.102" y="55054" v="603039" />
      <Spectrum type="MFE" cpdAlgo="FindByMolecularFeature">
        <MSDetails p="+" />
        <Device type="TimeOfFlight" />
        <MSPeaks>
          <p rt="13.101" x="253.1948" y="55054.07" v="509564" z="1" s="M+H" />
          <p rt="13.105" x="254.1990" y="10446.63" v="93475" z="1" s="M+H+1" />
        </MSPeaks>
      </Spectrum>
    </Compound>
    <Compound algo="FindByMolecularFeature">
      <Location m="292.2038" rt="13.288" y="127075" v="1078038" />
      <Spectrum type="MFE" cpdAlgo="FindByMolecularFeature">
        <MSDetails p="+" />
        <Device type="TimeOfFlight" />
        <MSPeaks>
          <p rt="13.288" x="293.2111" y="127075.05" v="896903" z="1" s="M+H" />
          <p rt="13.287" x="294.2146" y="25604.00" v="181135" z="1" s="M+H+1" />
        </MSPeaks>
      </Spectrum>
    </Compound>
    <Compound algo="FindByMolecularFeature">
      <Location m="731.3803" rt="13.298" y="76369" v="667778" />
      <Spectrum type="MFE" cpdAlgo="FindByMolecularFeature">
        <MSDetails p="+" />
        <Device type="TimeOfFlight" />
        <MSPeaks>
          <p rt="13.298" x="732.3876" y="76369.03" v="493466" z="1" s="M+H" />
          <p rt="13.297" x="733.3906" y="20652.88" v="134528" z="1" s="M+H+1" />
          <p rt="13.303" x="734.3942" y="4888.44" v="31351" z="1" s="M+H+2" />
          <p rt="13.294" x="735.3961" y="1338.90" v="8433" z="1" s="M+H+3" />
        </MSPeaks>
      </Spectrum>
    </Compound>
    <Compound algo="FindByMolecularFeature">
      <Location m="728.3801" rt="13.298" y="149373" v="1107451" />
      <Spectrum type="MFE" cpdAlgo="FindByMolecularFeature">
        <MSDetails p="+" />
        <Device type="TimeOfFlight" />
        <MSPeaks>
          <p rt="13.305" x="729.3874" y="9906.90" v="68380" z="1" s="M+H" />
          <p rt="13.304" x="730.3904" y="5383.24" v="36765" z="1" s="M+H+1" />
          <p rt="13.298" x="731.3842" y="149372.70" v="1002306" z="1" s="M+H+2" />
        </MSPeaks>
      </Spectrum>
    </Compound>
    <Compound algo="FindByMolecularFeature">
      <Location m="254.2038" rt="13.301" y="500155" v="4944567" />
      <Spectrum type="MFE" cpdAlgo="FindByMolecularFeature">
        <MSDetails p="+" />
        <Device type="TimeOfFlight" />
        <MSPeaks>
          <p rt="13.312" x="128.1069" y="910.65" v="6232" z="2" s="M+2H" />
          <p rt="13.302" x="255.2110" y="500155.38" v="4021725" z="1" s="M+H" />
          <p rt="13.299" x="256.2147" y="102459.99" v="824048" z="1" s="M+H+1" />
          <p rt="13.299" x="257.2203" y="9585.91" v="76051" z="1" s="M+H+2" />
          <p rt="13.269" x="258.2267" y="1405.72" v="16511" z="1" s="M+H+3" />
        </MSPeaks>
      </Spectrum>
    </Compound>
    <Compound algo="FindByMolecularFeature">
      <Location m="300.2094" rt="13.302" y="3751409" v="36177040" />
      <Spectrum type="MFE" cpdAlgo="FindByMolecularFeature">
        <MSDetails p="+" />
        <Device type="TimeOfFlight" />
        <MSPeaks>
          <p rt="13.302" x="301.2167" y="3751408.50" v="29142116" z="1" sat="true" s="M+H" />
          <p rt="13.302" x="302.2202" y="760513.69" v="5909499" z="1" s="M+H+1" />
          <p rt="13.300" x="303.2234" y="88690.43" v="695067" z="1" s="M+H+2" />
          <p rt="13.276" x="304.2274" y="10857.84" v="113213" z="1" s="M+H+3" />
          <p rt="13.298" x="601.4243" y="16019.40" v="99246" z="1" s="2M+H" />
          <p rt="13.299" x="602.4286" y="7415.47" v="46605" z="1" s="2M+H+1" />
          <p rt="13.294" x="603.4313" y="2277.70" v="12722" z="1" s="2M+H+2" />
        </MSPeaks>
      </Spectrum>
    </Compound>
    <Compound algo="FindByMolecularFeature">
      <Location m="144.0937" rt="13.303" y="86937" v="750617" />
      <Spectrum type="MFE" cpdAlgo="FindByMolecularFeature">
        <MSDetails p="+" />
        <Device type="TimeOfFlight" />
        <MSPeaks>
          <p rt="13.302" x="145.1010" y="86937.33" v="672232" z="1" s="M+H" />
          <p rt="13.307" x="146.1047" y="10146.71" v="78385" z="1" s="M+H+1" />
        </MSPeaks>
      </Spectrum>
    </Compound>
    <Compound algo="FindByMolecularFeature">
      <Location m="282.1984" rt="13.303" y="63367" v="624127" />
      <Spectrum type="MFE" cpdAlgo="FindByMolecularFeature">
        <MSDetails p="+" />
        <Device type="TimeOfFlight" />
        <MSPeaks>
          <p rt="13.302" x="283.2056" y="63366.99" v="500516" z="1" s="M+H" />
          <p rt="13.305" x="284.2090" y="15344.26" v="123611" z="1" s="M+H+1" />
        </MSPeaks>
      </Spectrum>
    </Compound>
    <Compound algo="FindByMolecularFeature">
      <Location m="336.2276" rt="13.304" y="78925" v="558958" />
      <Spectrum type="MFE" cpdAlgo="FindByMolecularFeature">
        <MSDetails p="+" />
        <Device type="TimeOfFlight" />
        <MSPeaks>
          <p rt="13.303" x="337.2349" y="78925.42" v="444665" z="1" s="M+H" />
          <p rt="13.304" x="338.2383" y="15773.96" v="89918" z="1" s="M+H+1" />
          <p rt="13.309" x="339.2381" y="3843.40" v="24375" z="1" s="M+H+2" />
        </MSPeaks>
      </Spectrum>
    </Compound>
    <Compound algo="FindByMolecularFeature">
      <Location m="118.0781" rt="13.305" y="102616" v="924442" />
      <Spectrum type="MFE" cpdAlgo="FindByMolecularFeature">
        <MSDetails p="+" />
        <Device type="TimeOfFlight" />
        <MSPeaks>
          <p rt="13.305" x="119.0854" y="102615.71" v="843008" z="1" s="M+H" />
          <p rt="13.307" x="120.0886" y="10128.48" v="81434" z="1" s="M+H+1" />
        </MSPeaks>
      </Spectrum>
    </Compound>
    <Compound algo="FindByMolecularFeature">
      <Location m="458.1654" rt="13.308" y="75294" v="936482" />
      <Spectrum type="MFE" cpdAlgo="FindByMolecularFeature">
        <MSDetails p="+" />
        <Device type="TimeOfFlight" />
        <MSPeaks>
          <p rt="13.308" x="459.1727" y="75293.79" v="708587" z="1" s="M+H" />
          <p rt="13.305" x="460.1765" y="20358.18" v="192374" z="1" s="M+H+1" />
          <p rt="13.315" x="461.1864" y="4245.60" v="35521" z="1" s="M+H+2" />
        </MSPeaks>
      </Spectrum>
    </Compound>
    <Compound algo="FindByMolecularFeature">
      <Location m="278.2244" rt="13.312" y="116952" v="915579" />
      <Spectrum type="MFE" cpdAlgo="FindByMolecularFeature">
        <MSDetails p="+" />
        <Device type="TimeOfFlight" />
        <MSPeaks>
          <p rt="13.313" x="279.2317" y="116951.66" v="768361" z="1" s="M+H" />
          <p rt="13.310" x="280.2351" y="22696.92" v="147218" z="1" s="M+H+1" />
        </MSPeaks>
      </Spectrum>
    </Compound>
    <Compound algo="FindByMolecularFeature">
      <Location m="334.2122" rt="13.351" y="274134" v="2542140" />
      <Spectrum type="MFE" cpdAlgo="FindByMolecularFeature">
        <MSDetails p="+" />
        <Device type="TimeOfFlight" />
        <MSPeaks>
          <p rt="13.351" x="335.2195" y="274133.50" v="2143499" z="1" s="M+H" />
          <p rt="13.349" x="336.2232" y="52790.66" v="398641" z="1" s="M+H+1" />
        </MSPeaks>
      </Spectrum>
    </Compound>
    <Compound algo="FindByMolecularFeature">
      <Location m="184.1113" rt="13.352" y="52483" v="357440" />
      <Spectrum type="MFE" cpdAlgo="FindByMolecularFeature">
        <MSDetails p="+" />
        <Device type="TimeOfFlight" />
        <MSPeaks>
          <p rt="13.351" x="185.1186" y="52482.88" v="318362" z="1" s="M+H" />
          <p rt="13.354" x="186.1231" y="6667.16" v="39078" z="1" s="M+H+1" />
        </MSPeaks>
      </Spectrum>
    </Compound>
    <Compound algo="FindByMolecularFeature">
      <Location m="276.2092" rt="13.355" y="373047" v="3552668" />
      <Spectrum type="MFE" cpdAlgo="FindByMolecularFeature">
        <MSDetails p="+" />
        <Device type="TimeOfFlight" />
        <MSPeaks>
          <p rt="13.355" x="277.2165" y="373047.09" v="2922397" z="1" s="M+H" />
          <p rt="13.353" x="278.2197" y="79249.63" v="630271" z="1" s="M+H+1" />
        </MSPeaks>
      </Spectrum>
    </Compound>
    <Compound algo="FindByMolecularFeature">
      <Location m="232.0740" rt="13.387" y="1107696" v="10914260" />
      <Spectrum type="MFE" cpdAlgo="FindByMolecularFeature">
        <MSDetails p="+" />
        <Device type="TimeOfFlight" />
        <MSPeaks>
          <p rt="13.387" x="233.0813" y="1107695.88" v="9429816" z="1" s="M+H" />
          <p rt="13.387" x="234.0843" y="155550.97" v="1327837" z="1" s="M+H+1" />
          <p rt="13.393" x="235.0871" y="17377.74" v="143788" z="1" s="M+H+2" />
          <p rt="13.387" x="236.0919" y="1562.71" v="12820" z="1" s="M+H+3" />
        </MSPeaks>
      </Spectrum>
    </Compound>
    <Compound algo="FindByMolecularFeature">
      <Location m="329.2565" rt="13.393" y="67701" v="598766" />
      <Spectrum type="MFE" cpdAlgo="FindByMolecularFeature">
        <MSDetails p="+" />
        <Device type="TimeOfFlight" />
        <MSPeaks>
          <p rt="13.393" x="330.2638" y="67700.72" v="481094" z="1" s="M+H" />
          <p rt="13.392" x="331.2668" y="14175.81" v="102447" z="1" s="M+H+1" />
          <p rt="13.395" x="332.2672" y="2865.26" v="15226" z="1" s="M+H+2" />
        </MSPeaks>
      </Spectrum>
    </Compound>
    <Compound algo="FindByMolecularFeature">
      <Location m="298.1932" rt="13.405" y="64138" v="864774" />
      <Spectrum type="MFE" cpdAlgo="FindByMolecularFeature">
        <MSDetails p="+" />
        <Device type="TimeOfFlight" />
        <MSPeaks>
          <p rt="13.404" x="299.2005" y="64137.60" v="659395" z="1" s="M+H" />
          <p rt="13.408" x="300.2040" y="18864.95" v="205379" z="1" s="M+H+1" />
        </MSPeaks>
      </Spectrum>
    </Compound>
    <Compound algo="FindByMolecularFeature">
      <Location m="334.2121" rt="13.553" y="114251" v="1718860" />
      <Spectrum type="MFE" cpdAlgo="FindByMolecularFeature">
        <MSDetails p="+" />
        <Device type="TimeOfFlight" />
        <MSPeaks>
          <p rt="13.554" x="335.2193" y="114250.85" v="1419701" z="1" s="M+H" />
          <p rt="13.550" x="336.2228" y="22876.52" v="299159" z="1" s="M+H+1" />
        </MSPeaks>
      </Spectrum>
    </Compound>
    <Compound algo="FindByMolecularFeature">
      <Location m="254.2035" rt="13.583" y="265299" v="2593871" />
      <Spectrum type="MFE" cpdAlgo="FindByMolecularFeature">
        <MSDetails p="+" />
        <Device type="TimeOfFlight" />
        <MSPeaks>
          <p rt="13.582" x="255.2107" y="265298.91" v="2091816" z="1" s="M+H" />
          <p rt="13.585" x="256.2160" y="55553.90" v="450870" z="1" s="M+H+1" />
          <p rt="13.588" x="257.2240" y="7124.64" v="45361" z="1" s="M+H+2" />
          <p rt="13.568" x="258.2273" y="914.98" v="5825" z="1" s="M+H+3" />
        </MSPeaks>
      </Spectrum>
    </Compound>
    <Compound algo="FindByMolecularFeature">
      <Location m="300.2094" rt="13.583" y="1230328" v="12211955" />
      <Spectrum type="MFE" cpdAlgo="FindByMolecularFeature">
        <MSDetails p="+" />
        <Device type="TimeOfFlight" />
        <MSPeaks>
          <p rt="13.583" x="301.2167" y="1230328.25" v="9911652" z="1" s="M+H" />
          <p rt="13.583" x="302.2197" y="258210.28" v="2080166" z="1" s="M+H+1" />
          <p rt="13.578" x="303.2239" y="25164.50" v="202729" z="1" s="M+H+2" />
          <p rt="13.586" x="304.2288" y="2160.87" v="17408" z="1" s="M+H+3" />
        </MSPeaks>
      </Spectrum>
    </Compound>
    <Compound algo="FindByMolecularFeature">
      <Location m="303.2924" rt="13.709" y="54571" v="413633" />
      <Spectrum type="MFE" cpdAlgo="FindByMolecularFeature">
        <MSDetails p="+" />
        <Device type="TimeOfFlight" />
        <MSPeaks>
          <p rt="13.709" x="304.2997" y="54570.55" v="327082" z="1" s="M+H" />
          <p rt="13.711" x="305.3032" y="12442.24" v="78267" z="1" s="M+H+1" />
          <p rt="13.706" x="306.3065" y="1905.84" v="8283" z="1" s="M+H+2" />
        </MSPeaks>
      </Spectrum>
    </Compound>
    <Compound algo="FindByMolecularFeature">
      <Location m="308.1989" rt="13.757" y="88706" v="690865" />
      <Spectrum type="MFE" cpdAlgo="FindByMolecularFeature">
        <MSDetails p="+" />
        <Device type="TimeOfFlight" />
        <MSPeaks>
          <p rt="13.757" x="309.2061" y="88706.32" v="571361" z="1" s="M+H" />
          <p rt="13.760" x="310.2095" y="17810.02" v="119503" z="1" s="M+H+1" />
        </MSPeaks>
      </Spectrum>
    </Compound>
    <Compound algo="FindByMolecularFeature">
      <Location m="336.2277" rt="13.763" y="150860" v="1146820" />
      <Spectrum type="MFE" cpdAlgo="FindByMolecularFeature">
        <MSDetails p="+" />
        <Device type="TimeOfFlight" />
        <MSPeaks>
          <p rt="13.758" x="169.1211" y="1815.43" v="10471" z="2" s="M+2H" />
          <p rt="13.763" x="337.2350" y="150860.11" v="924966" z="1" s="M+H" />
          <p rt="13.762" x="338.2383" y="29875.10" v="184080" z="1" s="M+H+1" />
          <p rt="13.766" x="339.2415" y="4632.17" v="27302" z="1" s="M+H+2" />
        </MSPeaks>
      </Spectrum>
    </Compound>
    <Compound algo="FindByMolecularFeature">
      <Location m="278.2248" rt="13.767" y="375805" v="3346663" />
      <Spectrum type="MFE" cpdAlgo="FindByMolecularFeature">
        <MSDetails p="+" />
        <Device type="TimeOfFlight" />
        <MSPeaks>
          <p rt="13.767" x="279.2321" y="375805.28" v="2668421" z="1" s="M+H" />
          <p rt="13.766" x="280.2352" y="78200.05" v="553289" z="1" s="M+H+1" />
          <p rt="13.782" x="281.2435" y="13337.11" v="102797" z="1" s="M+H+2" />
          <p rt="13.763" x="282.2487" y="2161.48" v="22156" z="1" s="M+H+3" />
        </MSPeaks>
      </Spectrum>
    </Compound>
    <Compound algo="FindByMolecularFeature">
      <Location m="314.2458" rt="13.767" y="56976" v="485415" />
      <Spectrum type="MFE" cpdAlgo="FindByMolecularFeature">
        <MSDetails p="+" />
        <Device type="TimeOfFlight" />
        <MSPeaks>
          <p rt="13.767" x="315.2530" y="56976.50" v="398139" z="1" s="M+H" />
          <p rt="13.768" x="316.2564" y="11558.88" v="78672" z="1" s="M+H+1" />
          <p rt="13.764" x="317.2570" y="2020.98" v="8605" z="1" s="M+H+2" />
        </MSPeaks>
      </Spectrum>
    </Compound>
    <Compound algo="FindByMolecularFeature">
      <Location m="296.2352" rt="13.767" y="131311" v="1149553" />
      <Spectrum type="MFE" cpdAlgo="FindByMolecularFeature">
        <MSDetails p="+" />
        <Device type="TimeOfFlight" />
        <MSPeaks>
          <p rt="13.767" x="297.2424" y="131310.52" v="924423" z="1" s="M+H" />
          <p rt="13.768" x="298.2457" y="26041.17" v="185823" z="1" s="M+H+1" />
          <p rt="13.769" x="299.2476" y="5657.90" v="35844" z="1" s="M+H+2" />
          <p rt="13.741" x="300.2497" y="401.92" v="3463" z="1" s="M+H+3" />
        </MSPeaks>
      </Spectrum>
    </Compound>
    <Compound algo="FindByMolecularFeature">
      <Location m="300.2094" rt="13.795" y="494253" v="4905872" />
      <Spectrum type="MFE" cpdAlgo="FindByMolecularFeature">
        <MSDetails p="+" />
        <Device type="TimeOfFlight" />
        <MSPeaks>
          <p rt="13.795" x="301.2167" y="494252.75" v="4044009" z="1" s="M+H" />
          <p rt="13.796" x="302.2195" y="103629.42" v="861863" z="1" s="M+H+1" />
        </MSPeaks>
      </Spectrum>
    </Compound>
    <Compound algo="FindByMolecularFeature">
      <Location m="254.2034" rt="13.797" y="118181" v="1113872" />
      <Spectrum type="MFE" cpdAlgo="FindByMolecularFeature">
        <MSDetails p="+" />
        <Device type="TimeOfFlight" />
        <MSPeaks>
          <p rt="13.796" x="255.2106" y="118181.13" v="926770" z="1" s="M+H" />
          <p rt="13.798" x="256.2147" y="23895.49" v="187103" z="1" s="M+H+1" />
        </MSPeaks>
      </Spectrum>
    </Compound>
    <Compound algo="FindByMolecularFeature">
      <Location m="431.2307" rt="13.823" y="132053" v="1164849" />
      <Spectrum type="MFE" cpdAlgo="FindByMolecularFeature">
        <MSDetails p="+" />
        <Device type="TimeOfFlight" />
        <MSPeaks>
          <p rt="13.821" x="432.2380" y="132052.80" v="851794" z="1" s="M+H" />
          <p rt="13.828" x="433.2419" y="36281.68" v="266038" z="1" s="M+H+1" />
          <p rt="13.830" x="434.2460" y="6904.33" v="47017" z="1" s="M+H+2" />
        </MSPeaks>
      </Spectrum>
    </Compound>
    <Compound algo="FindByMolecularFeature">
      <Location m="118.0781" rt="13.827" y="80905" v="680306" />
      <Spectrum type="MFE" cpdAlgo="FindByMolecularFeature">
        <MSDetails p="+" />
        <Device type="TimeOfFlight" />
        <MSPeaks>
          <p rt="13.827" x="119.0854" y="80904.94" v="613761" z="1" s="M+H" />
          <p rt="13.826" x="120.0886" y="8420.70" v="66545" z="1" s="M+H+1" />
        </MSPeaks>
      </Spectrum>
    </Compound>
    <Compound algo="FindByMolecularFeature">
      <Location m="234.1256" rt="13.828" y="88232" v="889764" />
      <Spectrum type="MFE" cpdAlgo="FindByMolecularFeature">
        <MSDetails p="+" />
        <Device type="TimeOfFlight" />
        <MSPeaks>
          <p rt="13.828" x="235.1328" y="88232.18" v="755713" z="1" s="M+H" />
          <p rt="13.832" x="236.1361" y="12649.34" v="115587" z="1" s="M+H+1" />
          <p rt="13.827" x="237.1398" y="2198.88" v="18464" z="1" s="M+H+2" />
        </MSPeaks>
      </Spectrum>
    </Compound>
    <Compound algo="FindByMolecularFeature">
      <Location m="436.1860" rt="13.830" y="53527" v="563353" />
      <Spectrum type="MFE" cpdAlgo="FindByMolecularFeature">
        <MSDetails p="+" />
        <Device type="TimeOfFlight" />
        <MSPeaks>
          <p rt="13.830" x="437.1933" y="53527.46" v="424144" z="1" s="M+H" />
          <p rt="13.831" x="438.1966" y="14763.76" v="118437" z="1" s="M+H+1" />
          <p rt="13.833" x="439.1997" y="3418.87" v="20772" z="1" s="M+H+2" />
        </MSPeaks>
      </Spectrum>
    </Compound>
    <Compound algo="FindByMolecularFeature">
      <Location m="414.2049" rt="13.830" y="573436" v="5910380" />
      <Spectrum type="MFE" cpdAlgo="FindByMolecularFeature">
        <MSDetails p="+" />
        <Device type="TimeOfFlight" />
        <MSPeaks>
          <p rt="13.830" x="415.2122" y="573436.00" v="4530668" z="1" s="M+H" />
          <p rt="13.830" x="416.2151" y="148575.59" v="1175579" z="1" s="M+H+1" />
          <p rt="13.829" x="417.2177" y="26019.14" v="204133" z="1" s="M+H+2" />
        </MSPeaks>
      </Spectrum>
    </Compound>
    <Compound algo="FindByMolecularFeature">
      <Location m="417.2154" rt="13.872" y="262419" v="2609433" />
      <Spectrum type="MFE" cpdAlgo="FindByMolecularFeature">
        <MSDetails p="+" />
        <Device type="TimeOfFlight" />
        <MSPeaks>
          <p rt="13.871" x="418.2227" y="262418.75" v="1986552" z="1" s="M+H" />
          <p rt="13.874" x="419.2260" y="68107.53" v="512629" z="1" s="M+H+1" />
          <p rt="13.868" x="420.2303" y="11526.14" v="89494" z="1" s="M+H+2" />
          <p rt="13.894" x="421.2375" y="2277.03" v="20757" z="1" s="M+H+3" />
        </MSPeaks>
      </Spectrum>
    </Compound>
    <Compound algo="FindByMolecularFeature">
      <Location m="256.2190" rt="13.892" y="51852" v="491566" />
      <Spectrum type="MFE" cpdAlgo="FindByMolecularFeature">
        <MSDetails p="+" />
        <Device type="TimeOfFlight" />
        <MSPeaks>
          <p rt="13.892" x="257.2263" y="51852.14" v="403343" z="1" s="M+H" />
          <p rt="13.888" x="258.2297" y="11338.46" v="88222" z="1" s="M+H+1" />
        </MSPeaks>
      </Spectrum>
    </Compound>
    <Compound algo="FindByMolecularFeature">
      <Location m="302.2243" rt="13.916" y="65061" v="461344" />
      <Spectrum type="MFE" cpdAlgo="FindByMolecularFeature">
        <MSDetails p="+" />
        <Device type="TimeOfFlight" />
        <MSPeaks>
          <p rt="13.922" x="303.2316" y="65061.15" v="356161" z="1" s="M+H" />
          <p rt="13.888" x="304.2348" y="12912.60" v="105184" z="1" s="M+H+1" />
        </MSPeaks>
      </Spectrum>
    </Compound>
    <Compound algo="FindByMolecularFeature">
      <Location m="218.0942" rt="13.940" y="105122" v="961772" />
      <Spectrum type="MFE" cpdAlgo="FindByMolecularFeature">
        <MSDetails p="+" />
        <Device type="TimeOfFlight" />
        <MSPeaks>
          <p rt="13.940" x="219.1015" y="105122.15" v="842495" z="1" s="M+H" />
          <p rt="13.944" x="220.1049" y="14739.77" v="119277" z="1" s="M+H+1" />
        </MSPeaks>
      </Spectrum>
    </Compound>
    <Compound algo="FindByMolecularFeature">
      <Location m="290.1884" rt="13.947" y="213802" v="1790897" />
      <Spectrum type="MFE" cpdAlgo="FindByMolecularFeature">
        <MSDetails p="+" />
        <Device type="TimeOfFlight" />
        <MSPeaks>
          <p rt="13.947" x="291.1957" y="213801.92" v="1488499" z="1" s="M+H" />
          <p rt="13.948" x="292.1990" y="42167.80" v="302397" z="1" s="M+H+1" />
        </MSPeaks>
      </Spectrum>
    </Compound>
    <Compound algo="FindByMolecularFeature">
      <Location m="154.0993" rt="13.955" y="52585" v="1250444" />
      <Spectrum type="MFE" cpdAlgo="FindByMolecularFeature">
        <MSDetails p="+" />
        <Device type="TimeOfFlight" />
        <MSPeaks>
          <p rt="13.968" x="155.1065" y="24523.30" v="192759" z="1" s="M+H" />
          <p rt="13.974" x="156.1080" y="2558.09" v="17529" z="1" s="M+H+1" />
          <p rt="13.950" x="309.2061" y="52584.67" v="435842" z="1" s="2M+H" />
          <p rt="13.945" x="310.2098" y="11433.78" v="84236" z="1" s="2M+H+1" />
        </MSPeaks>
      </Spectrum>
    </Compound>
    <Compound algo="FindByMolecularFeature">
      <Location m="329.2567" rt="13.994" y="191025" v="2232181" />
      <Spectrum type="MFE" cpdAlgo="FindByMolecularFeature">
        <MSDetails p="+" />
        <Device type="TimeOfFlight" />
        <MSPeaks>
          <p rt="13.994" x="330.2640" y="191024.58" v="1843443" z="1" s="M+H" />
          <p rt="13.994" x="331.2672" y="39410.97" v="388739" z="1" s="M+H+1" />
        </MSPeaks>
      </Spectrum>
    </Compound>
    <Compound algo="FindByMolecularFeature">
      <Location m="276.2092" rt="14.009" y="327690" v="3507411" />
      <Spectrum type="MFE" cpdAlgo="FindByMolecularFeature">
        <MSDetails p="+" />
        <Device type="TimeOfFlight" />
        <MSPeaks>
          <p rt="14.009" x="277.2164" y="327690.47" v="2931080" z="1" s="M+H" />
          <p rt="14.010" x="278.2197" y="64498.24" v="576331" z="1" s="M+H+1" />
        </MSPeaks>
      </Spectrum>
    </Compound>
    <Compound algo="FindByMolecularFeature">
      <Location m="294.2200" rt="14.019" y="600115" v="6172916" />
      <Spectrum type="MFE" cpdAlgo="FindByMolecularFeature">
        <MSDetails p="+" />
        <Device type="TimeOfFlight" />
        <MSPeaks>
          <p rt="14.019" x="295.2273" y="600114.50" v="5159670" z="1" s="M+H" />
          <p rt="14.019" x="296.2302" y="117573.43" v="1013246" z="1" s="M+H+1" />
        </MSPeaks>
      </Spectrum>
    </Compound>
    <Compound algo="FindByMolecularFeature">
      <Location m="334.2124" rt="14.021" y="458109" v="4450214" />
      <Spectrum type="MFE" cpdAlgo="FindByMolecularFeature">
        <MSDetails p="+" />
        <Device type="TimeOfFlight" />
        <MSPeaks>
          <p rt="14.022" x="335.2196" y="458108.66" v="3721564" z="1" s="M+H" />
          <p rt="14.021" x="336.2237" y="89522.67" v="728650" z="1" s="M+H+1" />
        </MSPeaks>
      </Spectrum>
    </Compound>
    <Compound algo="FindByMolecularFeature">
      <Location m="681.4022" rt="14.033" y="108212" v="1190677" />
      <Spectrum type="MFE" cpdAlgo="FindByMolecularFeature">
        <MSDetails p="+" />
        <Device type="TimeOfFlight" />
        <MSPeaks>
          <p rt="14.033" x="682.4095" y="108212.38" v="637597" z="1" s="M+H" />
          <p rt="14.032" x="683.4118" y="71206.08" v="425238" z="1" s="M+H+1" />
          <p rt="14.032" x="684.4136" y="21556.46" v="127842" z="1" s="M+H+2" />
        </MSPeaks>
      </Spectrum>
    </Compound>
    <Compound algo="FindByMolecularFeature">
      <Location m="278.2251" rt="14.035" y="1102208" v="9343227" />
      <Spectrum type="MFE" cpdAlgo="FindByMolecularFeature">
        <MSDetails p="+" />
        <Device type="TimeOfFlight" />
        <MSPeaks>
          <p rt="14.036" x="279.2324" y="1102207.75" v="7564108" z="1" s="M+H" />
          <p rt="14.037" x="280.2353" y="223717.75" v="1605292" z="1" s="M+H+1" />
          <p rt="14.022" x="281.2406" y="29022.96" v="152306" z="1" s="M+H+2" />
          <p rt="14.019" x="282.2443" y="3735.40" v="21521" z="1" s="M+H+3" />
        </MSPeaks>
      </Spectrum>
    </Compound>
    <Compound algo="FindByMolecularFeature">
      <Location m="314.2459" rt="14.036" y="238212" v="2455131" />
      <Spectrum type="MFE" cpdAlgo="FindByMolecularFeature">
        <MSDetails p="+" />
        <Device type="TimeOfFlight" />
        <MSPeaks>
          <p rt="14.036" x="315.2532" y="238212.13" v="1746784" z="1" s="M+H" />
          <p rt="14.040" x="316.2562" y="47968.64" v="354414" z="1" s="M+H+1" />
          <p rt="14.038" x="317.2579" y="7886.03" v="57159" z="1" s="M+H+2" />
          <p rt="13.980" x="318.2497" y="496.78" v="4915" z="1" s="M+H+3" />
          <p rt="14.030" x="629.4982" y="18496.38" v="95908" z="1" s="2M+H" />
          <p rt="14.032" x="630.5014" y="7813.36" v="40962" z="1" s="2M+H+1" />
          <p rt="14.035" x="631.5037" y="1890.16" v="9059" z="1" s="2M+H+2" />
        </MSPeaks>
      </Spectrum>
    </Compound>
    <Compound algo="FindByMolecularFeature">
      <Location m="296.2356" rt="14.037" y="716807" v="6331680" />
      <Spectrum type="MFE" cpdAlgo="FindByMolecularFeature">
        <MSDetails p="+" />
        <Device type="TimeOfFlight" />
        <MSPeaks>
          <p rt="14.037" x="297.2429" y="716806.63" v="5154359" z="1" s="M+H" />
          <p rt="14.036" x="298.2458" y="145117.38" v="1050151" z="1" s="M+H+1" />
          <p rt="14.032" x="299.2479" y="19633.08" v="111822" z="1" s="M+H+2" />
          <p rt="14.030" x="300.2507" y="2619.23" v="15348" z="1" s="M+H+3" />
        </MSPeaks>
      </Spectrum>
    </Compound>
    <Compound algo="FindByMolecularFeature">
      <Location m="260.2139" rt="14.038" y="67180" v="564444" />
      <Spectrum type="MFE" cpdAlgo="FindByMolecularFeature">
        <MSDetails p="+" />
        <Device type="TimeOfFlight" />
        <MSPeaks>
          <p rt="14.038" x="261.2212" y="67179.55" v="478604" z="1" s="M+H" />
          <p rt="14.037" x="262.2244" y="12033.97" v="85840" z="1" s="M+H+1" />
        </MSPeaks>
      </Spectrum>
    </Compound>
    <Compound algo="FindByMolecularFeature">
      <Location m="336.2279" rt="14.039" y="342113" v="2991037" />
      <Spectrum type="MFE" cpdAlgo="FindByMolecularFeature">
        <MSDetails p="+" />
        <Device type="TimeOfFlight" />
        <MSPeaks>
          <p rt="14.038" x="337.2352" y="342112.69" v="2446788" z="1" s="M+H" />
          <p rt="14.039" x="338.2385" y="66802.70" v="472194" z="1" s="M+H+1" />
          <p rt="14.040" x="339.2415" y="9973.26" v="72056" z="1" s="M+H+2" />
        </MSPeaks>
      </Spectrum>
    </Compound>
    <Compound algo="FindByMolecularFeature">
      <Location m="194.1306" rt="14.040" y="142783" v="1084944" />
      <Spectrum type="MFE" cpdAlgo="FindByMolecularFeature">
        <MSDetails p="+" />
        <Device type="TimeOfFlight" />
        <MSPeaks>
          <p rt="14.040" x="195.1379" y="142783.05" v="956244" z="1" s="M+H" />
          <p rt="14.038" x="196.1411" y="19257.48" v="121627" z="1" s="M+H+1" />
          <p rt="14.072" x="197.1343" y="2479.73" v="7073" z="1" s="M+H+2" />
        </MSPeaks>
      </Spectrum>
    </Compound>
    <Compound algo="FindByMolecularFeature">
      <Location m="367.1573" rt="14.040" y="63093" v="926880" />
      <Spectrum type="MFE" cpdAlgo="FindByMolecularFeature">
        <MSDetails p="+" />
        <Device type="TimeOfFlight" />
        <MSPeaks>
          <p rt="14.044" x="368.1646" y="63093.42" v="547694" z="1" s="M+H" />
          <p rt="14.034" x="369.1701" y="31471.60" v="270307" z="1" s="M+H+1" />
          <p rt="14.038" x="370.1736" y="6848.67" v="58803" z="1" s="M+H+2" />
          <p rt="14.040" x="735.3210" y="3034.86" v="25038" z="1" s="2M+H" />
        </MSPeaks>
      </Spectrum>
    </Compound>
    <Compound algo="FindByMolecularFeature">
      <Location m="398.2456" rt="14.098" y="68640" v="677700" />
      <Spectrum type="MFE" cpdAlgo="FindByMolecularFeature">
        <MSDetails p="+" />
        <Device type="TimeOfFlight" />
        <MSPeaks>
          <p rt="14.099" x="399.2528" y="68640.45" v="513878" z="1" s="M+H" />
          <p rt="14.100" x="400.2563" y="19794.94" v="147598" z="1" s="M+H+1" />
          <p rt="14.083" x="401.2607" y="3086.64" v="16224" z="1" s="M+H+2" />
        </MSPeaks>
      </Spectrum>
    </Compound>
    <Compound algo="FindByMolecularFeature">
      <Location m="280.2043" rt="14.133" y="313327" v="2722594" />
      <Spectrum type="MFE" cpdAlgo="FindByMolecularFeature">
        <MSDetails p="+" />
        <Device type="TimeOfFlight" />
        <MSPeaks>
          <p rt="14.133" x="281.2116" y="313326.97" v="2252977" z="1" s="M+H" />
          <p rt="14.132" x="282.2146" y="59030.79" v="434119" z="1" s="M+H+1" />
          <p rt="14.129" x="283.2155" y="5371.90" v="35497" z="1" s="M+H+2" />
        </MSPeaks>
      </Spectrum>
    </Compound>
    <Compound algo="FindByMolecularFeature">
      <Location m="320.1966" rt="14.134" y="62530" v="542796" />
      <Spectrum type="MFE" cpdAlgo="FindByMolecularFeature">
        <MSDetails p="+" />
        <Device type="TimeOfFlight" />
        <MSPeaks>
          <p rt="14.134" x="321.2039" y="62530.45" v="453639" z="1" s="M+H" />
          <p rt="14.131" x="322.2071" y="12418.39" v="89158" z="1" s="M+H+1" />
        </MSPeaks>
      </Spectrum>
    </Compound>
    <Compound algo="FindByMolecularFeature">
      <Location m="294.2199" rt="14.207" y="398566" v="3239592" />
      <Spectrum type="MFE" cpdAlgo="FindByMolecularFeature">
        <MSDetails p="+" />
        <Device type="TimeOfFlight" />
        <MSPeaks>
          <p rt="14.207" x="295.2272" y="398566.19" v="2715453" z="1" s="M+H" />
          <p rt="14.207" x="296.2301" y="76931.44" v="524139" z="1" s="M+H+1" />
        </MSPeaks>
      </Spectrum>
    </Compound>
    <Compound algo="FindByMolecularFeature">
      <Location m="334.2121" rt="14.210" y="206820" v="1589217" />
      <Spectrum type="MFE" cpdAlgo="FindByMolecularFeature">
        <MSDetails p="+" />
        <Device type="TimeOfFlight" />
        <MSPeaks>
          <p rt="14.209" x="335.2194" y="206819.66" v="1326228" z="1" s="M+H" />
          <p rt="14.211" x="336.2227" y="41011.87" v="262989" z="1" s="M+H+1" />
        </MSPeaks>
      </Spectrum>
    </Compound>
    <Compound algo="FindByMolecularFeature">
      <Location m="329.2566" rt="14.211" y="113376" v="909076" />
      <Spectrum type="MFE" cpdAlgo="FindByMolecularFeature">
        <MSDetails p="+" />
        <Device type="TimeOfFlight" />
        <MSPeaks>
          <p rt="14.210" x="330.2639" y="113375.80" v="755431" z="1" s="M+H" />
          <p rt="14.213" x="331.2672" y="23972.14" v="153645" z="1" s="M+H+1" />
        </MSPeaks>
      </Spectrum>
    </Compound>
    <Compound algo="FindByMolecularFeature">
      <Location m="276.2092" rt="14.212" y="319203" v="2581698" />
      <Spectrum type="MFE" cpdAlgo="FindByMolecularFeature">
        <MSDetails p="+" />
        <Device type="TimeOfFlight" />
        <MSPeaks>
          <p rt="14.212" x="277.2165" y="319202.50" v="2161264" z="1" s="M+H" />
          <p rt="14.211" x="278.2197" y="64713.63" v="420435" z="1" s="M+H+1" />
        </MSPeaks>
      </Spectrum>
    </Compound>
    <Compound algo="FindByMolecularFeature">
      <Location m="414.2043" rt="14.212" y="60855" v="562070" />
      <Spectrum type="MFE" cpdAlgo="FindByMolecularFeature">
        <MSDetails p="+" />
        <Device type="TimeOfFlight" />
        <MSPeaks>
          <p rt="14.213" x="415.2116" y="60854.94" v="430575" z="1" s="M+H" />
          <p rt="14.210" x="416.2151" y="15516.77" v="105594" z="1" s="M+H+1" />
          <p rt="14.210" x="417.2214" y="3593.31" v="25901" z="1" s="M+H+2" />
        </MSPeaks>
      </Spectrum>
    </Compound>
    <Compound algo="FindByMolecularFeature">
      <Location m="290.1884" rt="14.293" y="191695" v="3093447" />
      <Spectrum type="MFE" cpdAlgo="FindByMolecularFeature">
        <MSDetails p="+" />
        <Device type="TimeOfFlight" />
        <MSPeaks>
          <p rt="14.292" x="291.1956" y="191695.22" v="2579303" z="1" s="M+H" />
          <p rt="14.295" x="292.1989" y="38111.05" v="514143" z="1" s="M+H+1" />
        </MSPeaks>
      </Spectrum>
    </Compound>
    <Compound algo="FindByMolecularFeature">
      <Location m="396.1913" rt="14.333" y="113099" v="1047864" />
      <Spectrum type="MFE" cpdAlgo="FindByMolecularFeature">
        <MSDetails p="+" />
        <Device type="TimeOfFlight" />
        <MSPeaks>
          <p rt="14.333" x="397.1985" y="113098.78" v="822836" z="1" s="M+H" />
          <p rt="14.334" x="398.2018" y="26473.19" v="189276" z="1" s="M+H+1" />
          <p rt="14.341" x="399.2051" y="4901.25" v="35752" z="1" s="M+H+2" />
        </MSPeaks>
      </Spectrum>
    </Compound>
    <Compound algo="FindByMolecularFeature">
      <Location m="316.2039" rt="14.336" y="327289" v="3265254" />
      <Spectrum type="MFE" cpdAlgo="FindByMolecularFeature">
        <MSDetails p="+" />
        <Device type="TimeOfFlight" />
        <MSPeaks>
          <p rt="14.336" x="317.2112" y="327289.06" v="2636129" z="1" s="M+H" />
          <p rt="14.337" x="318.2146" y="67283.65" v="536399" z="1" s="M+H+1" />
          <p rt="14.333" x="319.2242" y="12277.19" v="92726" z="1" s="M+H+2" />
        </MSPeaks>
      </Spectrum>
    </Compound>
    <Compound algo="FindByMolecularFeature">
      <Location m="296.1777" rt="14.341" y="79516" v="777533" />
      <Spectrum type="MFE" cpdAlgo="FindByMolecularFeature">
        <MSDetails p="+" />
        <Device type="TimeOfFlight" />
        <MSPeaks>
          <p rt="14.341" x="297.1850" y="79515.59" v="651064" z="1" s="M+H" />
          <p rt="14.341" x="298.1884" y="15967.85" v="126469" z="1" s="M+H+1" />
        </MSPeaks>
      </Spectrum>
    </Compound>
    <Compound algo="FindByMolecularFeature">
      <Location m="268.1828" rt="14.342" y="80759" v="665621" />
      <Spectrum type="MFE" cpdAlgo="FindByMolecularFeature">
        <MSDetails p="+" />
        <Device type="TimeOfFlight" />
        <MSPeaks>
          <p rt="14.341" x="269.1901" y="80759.10" v="552379" z="1" s="M+H" />
          <p rt="14.343" x="270.1933" y="16456.31" v="113242" z="1" s="M+H+1" />
        </MSPeaks>
      </Spectrum>
    </Compound>
    <Compound algo="FindByMolecularFeature">
      <Location m="314.1888" rt="14.345" y="874432" v="8791256" />
      <Spectrum type="MFE" cpdAlgo="FindByMolecularFeature">
        <MSDetails p="+" />
        <Device type="TimeOfFlight" />
        <MSPeaks>
          <p rt="14.345" x="315.1961" y="874432.44" v="7167533" z="1" s="M+H" />
          <p rt="14.344" x="316.1991" y="201302.75" v="1623724" z="1" s="M+H+1" />
        </MSPeaks>
      </Spectrum>
    </Compound>
    <Compound algo="FindByMolecularFeature">
      <Location m="391.2365" rt="14.345" y="1141935" v="11111561" />
      <Spectrum type="MFE" cpdAlgo="FindByMolecularFeature">
        <MSDetails p="+" />
        <Device type="TimeOfFlight" />
        <MSPeaks>
          <p rt="14.345" x="392.2438" y="1141934.63" v="8683304" z="1" s="M+H" />
          <p rt="14.344" x="393.2470" y="272301.66" v="2068649" z="1" s="M+H+1" />
          <p rt="14.344" x="394.2493" y="41229.01" v="313939" z="1" s="M+H+2" />
          <p rt="14.344" x="395.2522" y="5068.73" v="37742" z="1" s="M+H+3" />
          <p rt="14.347" x="396.2622" y="886.53" v="7928" z="1" s="M+H+4" />
        </MSPeaks>
      </Spectrum>
    </Compound>
    <Compound algo="FindByMolecularFeature">
      <Location m="270.2352" rt="14.385" y="638751" v="6379464" />
      <Spectrum type="MFE" cpdAlgo="FindByMolecularFeature">
        <MSDetails p="+" />
        <Device type="TimeOfFlight" />
        <MSPeaks>
          <p rt="14.384" x="271.2425" y="638750.75" v="5159449" z="1" s="M+H" />
          <p rt="14.385" x="272.2453" y="136087.47" v="1097189" z="1" s="M+H+1" />
          <p rt="14.390" x="273.2487" y="14591.39" v="117785" z="1" s="M+H+2" />
          <p rt="14.376" x="274.2516" y="652.01" v="5042" z="1" s="M+H+3" />
        </MSPeaks>
      </Spectrum>
    </Compound>
    <Compound algo="FindByMolecularFeature">
      <Location m="334.2120" rt="14.385" y="186475" v="1922504" />
      <Spectrum type="MFE" cpdAlgo="FindByMolecularFeature">
        <MSDetails p="+" />
        <Device type="TimeOfFlight" />
        <MSPeaks>
          <p rt="14.385" x="335.2193" y="186474.78" v="1607019" z="1" s="M+H" />
          <p rt="14.387" x="336.2234" y="36608.20" v="315486" z="1" s="M+H+1" />
        </MSPeaks>
      </Spectrum>
    </Compound>
    <Compound algo="FindByMolecularFeature">
      <Location m="329.2565" rt="14.386" y="76826" v="746826" />
      <Spectrum type="MFE" cpdAlgo="FindByMolecularFeature">
        <MSDetails p="+" />
        <Device type="TimeOfFlight" />
        <MSPeaks>
          <p rt="14.384" x="330.2638" y="76825.98" v="587012" z="1" s="M+H" />
          <p rt="14.386" x="331.2670" y="16786.88" v="128265" z="1" s="M+H+1" />
          <p rt="14.416" x="332.2744" y="3842.58" v="31549" z="1" s="M+H+2" />
        </MSPeaks>
      </Spectrum>
    </Compound>
    <Compound algo="FindByMolecularFeature">
      <Location m="194.1305" rt="14.388" y="79705" v="860186" />
      <Spectrum type="MFE" cpdAlgo="FindByMolecularFeature">
        <MSDetails p="+" />
        <Device type="TimeOfFlight" />
        <MSPeaks>
          <p rt="14.387" x="195.1378" y="79704.95" v="763985" z="1" s="M+H" />
          <p rt="14.391" x="196.1410" y="10109.62" v="96201" z="1" s="M+H+1" />
        </MSPeaks>
      </Spectrum>
    </Compound>
    <Compound algo="FindByMolecularFeature">
      <Location m="234.1619" rt="14.413" y="59492" v="457359" />
      <Spectrum type="MFE" cpdAlgo="FindByMolecularFeature">
        <MSDetails p="+" />
        <Device type="TimeOfFlight" />
        <MSPeaks>
          <p rt="14.412" x="235.1692" y="59492.18" v="379834" z="1" s="M+H" />
          <p rt="14.420" x="236.1723" y="10130.71" v="77525" z="1" s="M+H+1" />
        </MSPeaks>
      </Spectrum>
    </Compound>
    <Compound algo="FindByMolecularFeature">
      <Location m="218.0943" rt="14.483" y="1352581" v="12231262" />
      <Spectrum type="MFE" cpdAlgo="FindByMolecularFeature">
        <MSDetails p="+" />
        <Device type="TimeOfFlight" />
        <MSPeaks>
          <p rt="14.483" x="219.1016" y="1352580.75" v="10534136" z="1" s="M+H" />
          <p rt="14.483" x="220.1045" y="198745.53" v="1534587" z="1" s="M+H+1" />
          <p rt="14.483" x="221.1077" y="20367.72" v="162540" z="1" s="M+H+2" />
        </MSPeaks>
      </Spectrum>
    </Compound>
    <Compound algo="FindByMolecularFeature">
      <Location m="218.1667" rt="14.499" y="239806" v="2157137" />
      <Spectrum type="MFE" cpdAlgo="FindByMolecularFeature">
        <MSDetails p="+" />
        <Device type="TimeOfFlight" />
        <MSPeaks>
          <p rt="14.499" x="219.1740" y="239806.44" v="1882103" z="1" s="M+H" />
          <p rt="14.502" x="220.1771" y="34890.05" v="275034" z="1" s="M+H+1" />
        </MSPeaks>
      </Spectrum>
    </Compound>
    <Compound algo="FindByMolecularFeature">
      <Location m="332.1982" rt="14.508" y="195628" v="1801193" />
      <Spectrum type="MFE" cpdAlgo="FindByMolecularFeature">
        <MSDetails p="+" />
        <Device type="TimeOfFlight" />
        <MSPeaks>
          <p rt="14.508" x="333.2055" y="195628.34" v="1480714" z="1" s="M+H" />
          <p rt="14.507" x="334.2087" y="41639.67" v="320479" z="1" s="M+H+1" />
        </MSPeaks>
      </Spectrum>
    </Compound>
    <Compound algo="FindByMolecularFeature">
      <Location m="196.1098" rt="14.544" y="50545" v="388226" />
      <Spectrum type="MFE" cpdAlgo="FindByMolecularFeature">
        <MSDetails p="+" />
        <Device type="TimeOfFlight" />
        <MSPeaks>
          <p rt="14.543" x="197.1171" y="50545.04" v="352579" z="1" s="M+H" />
          <p rt="14.549" x="198.1207" y="5282.08" v="35647" z="1" s="M+H+1" />
        </MSPeaks>
      </Spectrum>
    </Compound>
    <Compound algo="FindByMolecularFeature">
      <Location m="492.2735" rt="14.712" y="63394" v="770819" />
      <Spectrum type="MFE" cpdAlgo="FindByMolecularFeature">
        <MSDetails p="+" />
        <Device type="TimeOfFlight" />
        <MSPeaks>
          <p rt="14.711" x="493.2808" y="63393.77" v="531202" z="1" s="M+H" />
          <p rt="14.707" x="494.2841" y="18518.75" v="156398" z="1" s="M+H+1" />
          <p rt="14.735" x="495.2831" y="8007.82" v="71970" z="1" s="M+H+2" />
          <p rt="14.688" x="985.5531" y="1298.87" v="5624" z="1" s="2M+H" />
        </MSPeaks>
      </Spectrum>
    </Compound>
    <Compound algo="FindByMolecularFeature">
      <Location m="310.2145" rt="14.782" y="94367" v="620497" />
      <Spectrum type="MFE" cpdAlgo="FindByMolecularFeature">
        <MSDetails p="+" />
        <Device type="TimeOfFlight" />
        <MSPeaks>
          <p rt="14.783" x="311.2218" y="94367.36" v="526748" z="1" s="M+H" />
          <p rt="14.777" x="312.2254" y="19330.69" v="80371" z="1" s="M+H+1" />
          <p rt="14.794" x="313.2337" y="2691.33" v="13378" z="1" s="M+H+2" />
        </MSPeaks>
      </Spectrum>
    </Compound>
    <Compound algo="FindByMolecularFeature">
      <Location m="280.2401" rt="14.801" y="60238" v="527891" />
      <Spectrum type="MFE" cpdAlgo="FindByMolecularFeature">
        <MSDetails p="+" />
        <Device type="TimeOfFlight" />
        <MSPeaks>
          <p rt="14.801" x="281.2474" y="60237.83" v="440958" z="1" s="M+H" />
          <p rt="14.801" x="282.2508" y="11972.62" v="86933" z="1" s="M+H+1" />
        </MSPeaks>
      </Spectrum>
    </Compound>
    <Compound algo="FindByMolecularFeature">
      <Location m="332.1966" rt="14.810" y="71308" v="775233" />
      <Spectrum type="MFE" cpdAlgo="FindByMolecularFeature">
        <MSDetails p="+" />
        <Device type="TimeOfFlight" />
        <MSPeaks>
          <p rt="14.810" x="333.2039" y="71307.64" v="655668" z="1" s="M+H" />
          <p rt="14.810" x="334.2076" y="15093.00" v="119565" z="1" s="M+H+1" />
        </MSPeaks>
      </Spectrum>
    </Compound>
    <Compound algo="FindByMolecularFeature">
      <Location m="314.2055" rt="14.817" y="51775" v="668403" />
      <Spectrum type="MFE" cpdAlgo="FindByMolecularFeature">
        <MSDetails p="+" />
        <Device type="TimeOfFlight" />
        <MSPeaks>
          <p rt="14.817" x="315.2128" y="17240.34" v="157786" z="1" s="M+H" />
          <p rt="14.846" x="316.2185" y="4169.56" v="31208" z="1" s="M+H+1" />
          <p rt="14.816" x="317.2112" y="51774.79" v="396318" z="1" s="M+H+2" />
          <p rt="14.811" x="318.2149" y="11076.72" v="83092" z="1" s="M+H+3" />
        </MSPeaks>
      </Spectrum>
    </Compound>
    <Compound algo="FindByMolecularFeature">
      <Location m="496.2824" rt="14.821" y="91280" v="891228" />
      <Spectrum type="MFE" cpdAlgo="FindByMolecularFeature">
        <MSDetails p="+" />
        <Device type="TimeOfFlight" />
        <MSPeaks>
          <p rt="14.821" x="497.2896" y="91279.92" v="663274" z="1" s="M+H" />
          <p rt="14.818" x="498.2929" y="28100.13" v="191010" z="1" s="M+H+1" />
          <p rt="14.826" x="499.3008" y="5353.31" v="36945" z="1" s="M+H+2" />
        </MSPeaks>
      </Spectrum>
    </Compound>
    <Compound algo="FindByMolecularFeature">
      <Location m="232.1464" rt="14.837" y="79789" v="877520" />
      <Spectrum type="MFE" cpdAlgo="FindByMolecularFeature">
        <MSDetails p="+" />
        <Device type="TimeOfFlight" />
        <MSPeaks>
          <p rt="14.837" x="233.1537" y="79788.84" v="756887" z="1" s="M+H" />
          <p rt="14.837" x="234.1570" y="12928.25" v="120634" z="1" s="M+H+1" />
        </MSPeaks>
      </Spectrum>
    </Compound>
    <Compound algo="FindByMolecularFeature">
      <Location m="158.1094" rt="14.841" y="109103" v="1028275" />
      <Spectrum type="MFE" cpdAlgo="FindByMolecularFeature">
        <MSDetails p="+" />
        <Device type="TimeOfFlight" />
        <MSPeaks>
          <p rt="14.841" x="159.1167" y="109103.43" v="912334" z="1" s="M+H" />
          <p rt="14.840" x="160.1201" y="15022.28" v="115942" z="1" s="M+H+1" />
        </MSPeaks>
      </Spectrum>
    </Compound>
    <Compound algo="FindByMolecularFeature">
      <Location m="503.2051" rt="14.886" y="107902" v="2393695" />
      <Spectrum type="MFE" cpdAlgo="FindByMolecularFeature">
        <MSDetails p="+" />
        <Device type="TimeOfFlight" />
        <MSPeaks>
          <p rt="14.886" x="504.2124" y="107901.53" v="1103247" z="1" s="M+H" />
          <p rt="14.887" x="505.2156" y="26408.69" v="265228" z="1" s="M+H+1" />
          <p rt="14.885" x="506.2100" y="70184.67" v="713341" z="1" s="M+H+2" />
          <p rt="14.884" x="507.2131" y="17147.88" v="176067" z="1" s="M+H+3" />
          <p rt="14.884" x="508.2086" y="13514.18" v="135812" z="1" s="M+H+4" />
        </MSPeaks>
      </Spectrum>
    </Compound>
    <Compound algo="FindByMolecularFeature">
      <Location m="310.2144" rt="14.908" y="88809" v="1303205" />
      <Spectrum type="MFE" cpdAlgo="FindByMolecularFeature">
        <MSDetails p="+" />
        <Device type="TimeOfFlight" />
        <MSPeaks>
          <p rt="14.907" x="311.2217" y="88809.31" v="1033899" z="1" s="M+H" />
          <p rt="14.908" x="312.2264" y="22680.64" v="269306" z="1" s="M+H+1" />
        </MSPeaks>
      </Spectrum>
    </Compound>
    <Compound algo="FindByMolecularFeature">
      <Location m="352.2618" rt="14.976" y="412227" v="3652321" />
      <Spectrum type="MFE" cpdAlgo="FindByMolecularFeature">
        <MSDetails p="+" />
        <Device type="TimeOfFlight" />
        <MSPeaks>
          <p rt="14.976" x="353.2691" y="412227.06" v="2951126" z="1" s="M+H" />
          <p rt="14.977" x="354.2720" y="85450.86" v="610252" z="1" s="M+H+1" />
          <p rt="14.975" x="355.2752" y="12828.79" v="90943" z="1" s="M+H+2" />
        </MSPeaks>
      </Spectrum>
    </Compound>
    <Compound algo="FindByMolecularFeature">
      <Location m="392.2539" rt="14.977" y="128127" v="1108529" />
      <Spectrum type="MFE" cpdAlgo="FindByMolecularFeature">
        <MSDetails p="+" />
        <Device type="TimeOfFlight" />
        <MSPeaks>
          <p rt="14.976" x="393.2612" y="128126.92" v="887355" z="1" s="M+H" />
          <p rt="14.978" x="394.2643" y="26461.08" v="183204" z="1" s="M+H+1" />
          <p rt="14.982" x="395.2686" y="5104.92" v="34770" z="1" s="M+H+2" />
          <p rt="14.990" x="396.2722" y="469.82" v="3200" z="1" s="M+H+3" />
        </MSPeaks>
      </Spectrum>
    </Compound>
    <Compound algo="FindByMolecularFeature">
      <Location m="447.2622" rt="14.997" y="52571" v="589527" />
      <Spectrum type="MFE" cpdAlgo="FindByMolecularFeature">
        <MSDetails p="+" />
        <Device type="TimeOfFlight" />
        <MSPeaks>
          <p rt="14.998" x="448.2695" y="52570.91" v="460773" z="1" s="M+H" />
          <p rt="14.995" x="449.2735" y="14758.42" v="128754" z="1" s="M+H+1" />
        </MSPeaks>
      </Spectrum>
    </Compound>
    <Compound algo="FindByMolecularFeature">
      <Location m="298.1938" rt="15.035" y="543320" v="5515276" />
      <Spectrum type="MFE" cpdAlgo="FindByMolecularFeature">
        <MSDetails p="+" />
        <Device type="TimeOfFlight" />
        <MSPeaks>
          <p rt="15.035" x="299.2011" y="543319.94" v="4471287" z="1" s="M+H" />
          <p rt="15.034" x="300.2040" y="120456.32" v="1015644" z="1" s="M+H+1" />
          <p rt="15.025" x="597.3914" y="1957.67" v="14172" z="1" s="2M+H" />
        </MSPeaks>
      </Spectrum>
    </Compound>
    <Compound algo="FindByMolecularFeature">
      <Location m="252.1877" rt="15.037" y="55819" v="581956" />
      <Spectrum type="MFE" cpdAlgo="FindByMolecularFeature">
        <MSDetails p="+" />
        <Device type="TimeOfFlight" />
        <MSPeaks>
          <p rt="15.037" x="253.1949" y="55818.87" v="478903" z="1" s="M+H" />
          <p rt="15.037" x="254.1992" y="12439.28" v="103053" z="1" s="M+H+1" />
        </MSPeaks>
      </Spectrum>
    </Compound>
    <Compound algo="FindByMolecularFeature">
      <Location m="426.2382" rt="15.037" y="66472" v="740092" />
      <Spectrum type="MFE" cpdAlgo="FindByMolecularFeature">
        <MSDetails p="+" />
        <Device type="TimeOfFlight" />
        <MSPeaks>
          <p rt="15.037" x="427.2454" y="66471.56" v="552932" z="1" s="M+H" />
          <p rt="15.039" x="428.2490" y="16864.84" v="146845" z="1" s="M+H+1" />
          <p rt="15.030" x="429.2518" y="3765.86" v="33842" z="1" s="M+H+2" />
          <p rt="15.074" x="430.2649" y="720.20" v="6473" z="1" s="M+H+3" />
        </MSPeaks>
      </Spectrum>
    </Compound>
    <Compound algo="FindByMolecularFeature">
      <Location m="352.2618" rt="15.146" y="340780" v="3909216" />
      <Spectrum type="MFE" cpdAlgo="FindByMolecularFeature">
        <MSDetails p="+" />
        <Device type="TimeOfFlight" />
        <MSPeaks>
          <p rt="15.146" x="353.2691" y="340779.56" v="3114600" z="1" s="M+H" />
          <p rt="15.145" x="354.2719" y="74288.95" v="681231" z="1" s="M+H+1" />
          <p rt="15.150" x="355.2752" y="12085.84" v="113384" z="1" s="M+H+2" />
        </MSPeaks>
      </Spectrum>
    </Compound>
    <Compound algo="FindByMolecularFeature">
      <Location m="260.2140" rt="15.147" y="54044" v="649340" />
      <Spectrum type="MFE" cpdAlgo="FindByMolecularFeature">
        <MSDetails p="+" />
        <Device type="TimeOfFlight" />
        <MSPeaks>
          <p rt="15.147" x="261.2213" y="54043.73" v="540950" z="1" s="M+H" />
          <p rt="15.146" x="262.2246" y="10378.20" v="108390" z="1" s="M+H+1" />
        </MSPeaks>
      </Spectrum>
    </Compound>
    <Compound algo="FindByMolecularFeature">
      <Location m="401.3506" rt="15.177" y="79671" v="600525" />
      <Spectrum type="MFE" cpdAlgo="FindByMolecularFeature">
        <MSDetails p="+" />
        <Device type="TimeOfFlight" />
        <MSPeaks>
          <p rt="15.177" x="402.3579" y="79670.87" v="466194" z="1" s="M+H" />
          <p rt="15.176" x="403.3611" y="20754.16" v="115527" z="1" s="M+H+1" />
          <p rt="15.180" x="404.3639" y="3255.81" v="18803" z="1" s="M+H+2" />
        </MSPeaks>
      </Spectrum>
    </Compound>
    <Compound algo="FindByMolecularFeature">
      <Location m="477.2859" rt="15.201" y="55014" v="595820" />
      <Spectrum type="MFE" cpdAlgo="FindByMolecularFeature">
        <MSDetails p="+" />
        <Device type="TimeOfFlight" />
        <MSPeaks>
          <p rt="15.198" x="478.2931" y="55014.30" v="378941" z="1" s="M+H" />
          <p rt="15.207" x="479.2914" y="25301.01" v="174361" z="1" s="M+H+1" />
          <p rt="15.207" x="480.2947" y="5871.94" v="42517" z="1" s="M+H+2" />
        </MSPeaks>
      </Spectrum>
    </Compound>
    <Compound algo="FindByMolecularFeature">
      <Location m="254.2034" rt="15.213" y="142751" v="1543701" />
      <Spectrum type="MFE" cpdAlgo="FindByMolecularFeature">
        <MSDetails p="+" />
        <Device type="TimeOfFlight" />
        <MSPeaks>
          <p rt="15.189" x="128.1072" y="1133.89" v="6151" z="2" s="M+2H" />
          <p rt="15.212" x="255.2107" y="142751.02" v="1227376" z="1" s="M+H" />
          <p rt="15.213" x="256.2144" y="27059.07" v="270583" z="1" s="M+H+1" />
          <p rt="15.214" x="257.2189" y="4159.67" v="37203" z="1" s="M+H+2" />
          <p rt="15.274" x="258.2237" y="220.99" v="2389" z="1" s="M+H+3" />
        </MSPeaks>
      </Spectrum>
    </Compound>
    <Compound algo="FindByMolecularFeature">
      <Location m="300.2096" rt="15.215" y="989816" v="11391893" />
      <Spectrum type="MFE" cpdAlgo="FindByMolecularFeature">
        <MSDetails p="+" />
        <Device type="TimeOfFlight" />
        <MSPeaks>
          <p rt="15.215" x="301.2168" y="989816.19" v="8938821" z="1" s="M+H" />
          <p rt="15.215" x="302.2197" y="207536.72" v="1868572" z="1" s="M+H+1" />
          <p rt="15.213" x="303.2292" y="45501.72" v="479885" z="1" s="M+H+2" />
          <p rt="15.218" x="304.2342" y="9068.53" v="104615" z="1" s="M+H+3" />
        </MSPeaks>
      </Spectrum>
    </Compound>
    <Compound algo="FindByMolecularFeature">
      <Location m="687.3933" rt="15.230" y="54525" v="592186" />
      <Spectrum type="MFE" cpdAlgo="FindByMolecularFeature">
        <MSDetails p="+" />
        <Device type="TimeOfFlight" />
        <MSPeaks>
          <p rt="15.230" x="688.4006" y="54524.89" v="372699" z="1" s="M+H" />
          <p rt="15.231" x="689.4036" y="26069.86" v="180130" z="1" s="M+H+1" />
          <p rt="15.224" x="690.4057" y="8714.31" v="39358" z="1" s="M+H+2" />
        </MSPeaks>
      </Spectrum>
    </Compound>
    <Compound algo="FindByMolecularFeature">
      <Location m="338.2435" rt="15.240" y="197910" v="1659039" />
      <Spectrum type="MFE" cpdAlgo="FindByMolecularFeature">
        <MSDetails p="+" />
        <Device type="TimeOfFlight" />
        <MSPeaks>
          <p rt="15.240" x="339.2507" y="197910.36" v="1315568" z="1" s="M+H" />
          <p rt="15.241" x="340.2545" y="39438.89" v="265390" z="1" s="M+H+1" />
          <p rt="15.251" x="341.2539" y="7851.50" v="68785" z="1" s="M+H+2" />
          <p rt="15.231" x="677.4940" y="1267.72" v="4648" z="1" s="2M+H" />
        </MSPeaks>
      </Spectrum>
    </Compound>
    <Compound algo="FindByMolecularFeature">
      <Location m="262.2295" rt="15.242" y="102060" v="935638" />
      <Spectrum type="MFE" cpdAlgo="FindByMolecularFeature">
        <MSDetails p="+" />
        <Device type="TimeOfFlight" />
        <MSPeaks>
          <p rt="15.242" x="263.2368" y="102059.95" v="766795" z="1" s="M+H" />
          <p rt="15.241" x="264.2401" y="20931.45" v="148713" z="1" s="M+H+1" />
          <p rt="15.234" x="265.2444" y="3129.22" v="20130" z="1" s="M+H+2" />
        </MSPeaks>
      </Spectrum>
    </Compound>
    <Compound algo="FindByMolecularFeature">
      <Location m="280.2406" rt="15.242" y="418505" v="3801215" />
      <Spectrum type="MFE" cpdAlgo="FindByMolecularFeature">
        <MSDetails p="+" />
        <Device type="TimeOfFlight" />
        <MSPeaks>
          <p rt="15.242" x="281.2479" y="418505.44" v="3098318" z="1" s="M+H" />
          <p rt="15.243" x="282.2509" y="82375.57" v="607182" z="1" s="M+H+1" />
          <p rt="15.230" x="283.2578" y="10338.22" v="86754" z="1" s="M+H+2" />
          <p rt="15.206" x="284.2624" y="1182.88" v="8961" z="1" s="M+H+3" />
        </MSPeaks>
      </Spectrum>
    </Compound>
    <Compound algo="FindByMolecularFeature">
      <Location m="252.2454" rt="15.242" y="77328" v="674959" />
      <Spectrum type="MFE" cpdAlgo="FindByMolecularFeature">
        <MSDetails p="+" />
        <Device type="TimeOfFlight" />
        <MSPeaks>
          <p rt="15.242" x="253.2527" y="77327.99" v="564777" z="1" s="M+H" />
          <p rt="15.243" x="254.2560" y="15054.75" v="110183" z="1" s="M+H+1" />
        </MSPeaks>
      </Spectrum>
    </Compound>
    <Compound algo="FindByMolecularFeature">
      <Location m="298.2508" rt="15.244" y="96930" v="898934" />
      <Spectrum type="MFE" cpdAlgo="FindByMolecularFeature">
        <MSDetails p="+" />
        <Device type="TimeOfFlight" />
        <MSPeaks>
          <p rt="15.244" x="299.2581" y="96929.87" v="747388" z="1" s="M+H" />
          <p rt="15.241" x="300.2615" y="19889.64" v="151546" z="1" s="M+H+1" />
        </MSPeaks>
      </Spectrum>
    </Compound>
    <Compound algo="FindByMolecularFeature">
      <Location m="336.2279" rt="15.249" y="60754" v="573644" />
      <Spectrum type="MFE" cpdAlgo="FindByMolecularFeature">
        <MSDetails p="+" />
        <Device type="TimeOfFlight" />
        <MSPeaks>
          <p rt="15.249" x="337.2352" y="60753.61" v="477426" z="1" s="M+H" />
          <p rt="15.246" x="338.2389" y="12480.53" v="96218" z="1" s="M+H+1" />
        </MSPeaks>
      </Spectrum>
    </Compound>
    <Compound algo="FindByMolecularFeature">
      <Location m="519.3324" rt="15.310" y="65476" v="656524" />
      <Spectrum type="MFE" cpdAlgo="FindByMolecularFeature">
        <MSDetails p="+" />
        <Device type="TimeOfFlight" />
        <MSPeaks>
          <p rt="15.309" x="520.3397" y="65476.50" v="489646" z="1" s="M+H" />
          <p rt="15.313" x="521.3429" y="17948.63" v="132124" z="1" s="M+H+1" />
          <p rt="15.315" x="522.3463" y="4686.94" v="34753" z="1" s="M+H+2" />
        </MSPeaks>
      </Spectrum>
    </Compound>
    <Compound algo="FindByMolecularFeature">
      <Location m="199.1937" rt="15.322" y="67647" v="701928" />
      <Spectrum type="MFE" cpdAlgo="FindByMolecularFeature">
        <MSDetails p="+" />
        <Device type="TimeOfFlight" />
        <MSPeaks>
          <p rt="15.321" x="200.2010" y="67646.64" v="616046" z="1" s="M+H" />
          <p rt="15.324" x="201.2042" y="6516.90" v="82705" z="1" s="M+H+1" />
          <p rt="15.337" x="202.2067" y="790.75" v="3176" z="1" s="M+H+2" />
        </MSPeaks>
      </Spectrum>
    </Compound>
    <Compound algo="FindByMolecularFeature">
      <Location m="332.1966" rt="15.390" y="64345" v="477467" />
      <Spectrum type="MFE" cpdAlgo="FindByMolecularFeature">
        <MSDetails p="+" />
        <Device type="TimeOfFlight" />
        <MSPeaks>
          <p rt="15.390" x="333.2038" y="64344.74" v="397572" z="1" s="M+H" />
          <p rt="15.390" x="334.2070" y="12801.92" v="79895" z="1" s="M+H+1" />
        </MSPeaks>
      </Spectrum>
    </Compound>
    <Compound algo="FindByMolecularFeature">
      <Location m="292.2044" rt="15.396" y="1262017" v="11964174" />
      <Spectrum type="MFE" cpdAlgo="FindByMolecularFeature">
        <MSDetails p="+" />
        <Device type="TimeOfFlight" />
        <MSPeaks>
          <p rt="15.396" x="293.2117" y="1262017.38" v="10026150" z="1" s="M+H" />
          <p rt="15.398" x="294.2148" y="244288.98" v="1938024" z="1" s="M+H+1" />
        </MSPeaks>
      </Spectrum>
    </Compound>
    <Compound algo="FindByMolecularFeature">
      <Location m="274.1931" rt="15.401" y="68622" v="555467" />
      <Spectrum type="MFE" cpdAlgo="FindByMolecularFeature">
        <MSDetails p="+" />
        <Device type="TimeOfFlight" />
        <MSPeaks>
          <p rt="15.401" x="275.2004" y="68622.05" v="455741" z="1" s="M+H" />
          <p rt="15.400" x="276.2038" y="14569.34" v="99726" z="1" s="M+H+1" />
        </MSPeaks>
      </Spectrum>
    </Compound>
    <Compound algo="FindByMolecularFeature">
      <Location m="310.2146" rt="15.401" y="150398" v="1150679" />
      <Spectrum type="MFE" cpdAlgo="FindByMolecularFeature">
        <MSDetails p="+" />
        <Device type="TimeOfFlight" />
        <MSPeaks>
          <p rt="15.400" x="311.2219" y="150398.47" v="965959" z="1" s="M+H" />
          <p rt="15.404" x="312.2252" y="28239.02" v="184721" z="1" s="M+H+1" />
        </MSPeaks>
      </Spectrum>
    </Compound>
    <Compound algo="FindByMolecularFeature">
      <Location m="329.2565" rt="15.435" y="71723" v="753671" />
      <Spectrum type="MFE" cpdAlgo="FindByMolecularFeature">
        <MSDetails p="+" />
        <Device type="TimeOfFlight" />
        <MSPeaks>
          <p rt="15.435" x="330.2638" y="71722.59" v="612699" z="1" s="M+H" />
          <p rt="15.435" x="331.2669" y="14956.31" v="127342" z="1" s="M+H+1" />
          <p rt="15.436" x="332.2744" y="2544.92" v="13629" z="1" s="M+H+2" />
        </MSPeaks>
      </Spectrum>
    </Compound>
    <Compound algo="FindByMolecularFeature">
      <Location m="334.2124" rt="15.438" y="60188" v="614861" />
      <Spectrum type="MFE" cpdAlgo="FindByMolecularFeature">
        <MSDetails p="+" />
        <Device type="TimeOfFlight" />
        <MSPeaks>
          <p rt="15.438" x="335.2197" y="60187.98" v="507101" z="1" s="M+H" />
          <p rt="15.440" x="336.2232" y="13074.73" v="107760" z="1" s="M+H+1" />
        </MSPeaks>
      </Spectrum>
    </Compound>
    <Compound algo="FindByMolecularFeature">
      <Location m="268.1678" rt="15.462" y="117703" v="947093" />
      <Spectrum type="MFE" cpdAlgo="FindByMolecularFeature">
        <MSDetails p="+" />
        <Device type="TimeOfFlight" />
        <MSPeaks>
          <p rt="15.463" x="269.1751" y="117703.43" v="812637" z="1" s="M+H" />
          <p rt="15.463" x="270.1786" y="17793.78" v="121159" z="1" s="M+H+1" />
          <p rt="15.435" x="271.1775" y="2620.21" v="13297" z="1" s="M+H+2" />
        </MSPeaks>
      </Spectrum>
    </Compound>
    <Compound algo="FindByMolecularFeature">
      <Location m="352.2611" rt="15.499" y="99093" v="1164798" />
      <Spectrum type="MFE" cpdAlgo="FindByMolecularFeature">
        <MSDetails p="+" />
        <Device type="TimeOfFlight" />
        <MSPeaks>
          <p rt="15.498" x="353.2684" y="99092.70" v="967338" z="1" s="M+H" />
          <p rt="15.500" x="354.2707" y="24181.00" v="197461" z="1" s="M+H+1" />
        </MSPeaks>
      </Spectrum>
    </Compound>
    <Compound algo="FindByMolecularFeature">
      <Location m="447.2621" rt="15.510" y="52823" v="546489" />
      <Spectrum type="MFE" cpdAlgo="FindByMolecularFeature">
        <MSDetails p="+" />
        <Device type="TimeOfFlight" />
        <MSPeaks>
          <p rt="15.511" x="448.2694" y="52822.71" v="423044" z="1" s="M+H" />
          <p rt="15.509" x="449.2731" y="15890.07" v="123445" z="1" s="M+H+1" />
        </MSPeaks>
      </Spectrum>
    </Compound>
    <Compound algo="FindByMolecularFeature">
      <Location m="357.1943" rt="15.512" y="298690" v="2965755" />
      <Spectrum type="MFE" cpdAlgo="FindByMolecularFeature">
        <MSDetails p="+" />
        <Device type="TimeOfFlight" />
        <MSPeaks>
          <p rt="15.512" x="358.2016" y="298689.91" v="2345484" z="1" s="M+H" />
          <p rt="15.512" x="359.2049" y="68334.00" v="531899" z="1" s="M+H+1" />
          <p rt="15.509" x="360.2079" y="9953.85" v="76212" z="1" s="M+H+2" />
          <p rt="15.516" x="361.2091" y="1519.67" v="12160" z="1" s="M+H+3" />
        </MSPeaks>
      </Spectrum>
    </Compound>
    <Compound algo="FindByMolecularFeature">
      <Location m="283.3240" rt="15.528" y="148119" v="2426051" />
      <Spectrum type="MFE" cpdAlgo="FindByMolecularFeature">
        <MSDetails p="+" />
        <Device type="TimeOfFlight" />
        <MSPeaks>
          <p rt="15.528" x="284.3313" y="148118.91" v="1972111" z="1" s="M+H" />
          <p rt="15.531" x="285.3345" y="31280.97" v="430018" z="1" s="M+H+1" />
          <p rt="15.507" x="286.3338" y="4229.79" v="23922" z="1" s="M+H+2" />
        </MSPeaks>
      </Spectrum>
    </Compound>
    <Compound algo="FindByMolecularFeature">
      <Location m="292.2044" rt="15.609" y="1114168" v="9086127" />
      <Spectrum type="MFE" cpdAlgo="FindByMolecularFeature">
        <MSDetails p="+" />
        <Device type="TimeOfFlight" />
        <MSPeaks>
          <p rt="15.609" x="293.2116" y="1114167.75" v="7596555" z="1" s="M+H" />
          <p rt="15.609" x="294.2148" y="218471.88" v="1489573" z="1" s="M+H+1" />
        </MSPeaks>
      </Spectrum>
    </Compound>
    <Compound algo="FindByMolecularFeature">
      <Location m="210.1256" rt="15.612" y="61686" v="537018" />
      <Spectrum type="MFE" cpdAlgo="FindByMolecularFeature">
        <MSDetails p="+" />
        <Device type="TimeOfFlight" />
        <MSPeaks>
          <p rt="15.612" x="211.1329" y="61686.10" v="461137" z="1" s="M+H" />
          <p rt="15.612" x="212.1366" y="8473.64" v="63225" z="1" s="M+H+1" />
          <p rt="15.621" x="213.1385" y="2077.41" v="12656" z="1" s="M+H+2" />
        </MSPeaks>
      </Spectrum>
    </Compound>
    <Compound algo="FindByMolecularFeature">
      <Location m="310.2146" rt="15.612" y="203599" v="1759575" />
      <Spectrum type="MFE" cpdAlgo="FindByMolecularFeature">
        <MSDetails p="+" />
        <Device type="TimeOfFlight" />
        <MSPeaks>
          <p rt="15.612" x="311.2219" y="203599.16" v="1464592" z="1" s="M+H" />
          <p rt="15.613" x="312.2251" y="37750.18" v="279722" z="1" s="M+H+1" />
          <p rt="15.612" x="313.2343" y="3467.97" v="15261" z="1" s="M+H+2" />
        </MSPeaks>
      </Spectrum>
    </Compound>
    <Compound algo="FindByMolecularFeature">
      <Location m="218.1671" rt="15.615" y="186037" v="1771562" />
      <Spectrum type="MFE" cpdAlgo="FindByMolecularFeature">
        <MSDetails p="+" />
        <Device type="TimeOfFlight" />
        <MSPeaks>
          <p rt="15.615" x="219.1744" y="186036.52" v="1518889" z="1" s="M+H" />
          <p rt="15.614" x="220.1776" y="30702.38" v="246306" z="1" s="M+H+1" />
          <p rt="15.601" x="221.1841" y="2617.13" v="6367" z="1" s="M+H+2" />
        </MSPeaks>
      </Spectrum>
    </Compound>
    <Compound algo="FindByMolecularFeature">
      <Location m="307.2148" rt="15.667" y="244865" v="2220964" />
      <Spectrum type="MFE" cpdAlgo="FindByMolecularFeature">
        <MSDetails p="+" />
        <Device type="TimeOfFlight" />
        <MSPeaks>
          <p rt="15.667" x="308.2221" y="244865.48" v="1778502" z="1" s="M+H" />
          <p rt="15.669" x="309.2253" y="52115.75" v="382437" z="1" s="M+H+1" />
          <p rt="15.662" x="310.2303" y="7332.64" v="60025" z="1" s="M+H+2" />
        </MSPeaks>
      </Spectrum>
    </Compound>
    <Compound algo="FindByMolecularFeature">
      <Location m="274.1932" rt="15.864" y="55508" v="458697" />
      <Spectrum type="MFE" cpdAlgo="FindByMolecularFeature">
        <MSDetails p="+" />
        <Device type="TimeOfFlight" />
        <MSPeaks>
          <p rt="15.864" x="275.2005" y="55507.55" v="376571" z="1" s="M+H" />
          <p rt="15.866" x="276.2037" y="12125.37" v="82126" z="1" s="M+H+1" />
        </MSPeaks>
      </Spectrum>
    </Compound>
    <Compound algo="FindByMolecularFeature">
      <Location m="332.1964" rt="15.867" y="65681" v="433302" />
      <Spectrum type="MFE" cpdAlgo="FindByMolecularFeature">
        <MSDetails p="+" />
        <Device type="TimeOfFlight" />
        <MSPeaks>
          <p rt="15.866" x="333.2037" y="65680.64" v="355562" z="1" s="M+H" />
          <p rt="15.868" x="334.2070" y="14541.38" v="77740" z="1" s="M+H+1" />
        </MSPeaks>
      </Spectrum>
    </Compound>
    <Compound algo="FindByMolecularFeature">
      <Location m="350.2459" rt="15.879" y="89656" v="834111" />
      <Spectrum type="MFE" cpdAlgo="FindByMolecularFeature">
        <MSDetails p="+" />
        <Device type="TimeOfFlight" />
        <MSPeaks>
          <p rt="15.877" x="351.2531" y="89656.37" v="639645" z="1" s="M+H" />
          <p rt="15.878" x="352.2559" y="20124.91" v="165665" z="1" s="M+H+1" />
          <p rt="15.912" x="353.2604" y="4541.98" v="28801" z="1" s="M+H+2" />
        </MSPeaks>
      </Spectrum>
    </Compound>
    <Compound algo="FindByMolecularFeature">
      <Location m="308.1989" rt="15.917" y="57860" v="485068" />
      <Spectrum type="MFE" cpdAlgo="FindByMolecularFeature">
        <MSDetails p="+" />
        <Device type="TimeOfFlight" />
        <MSPeaks>
          <p rt="15.917" x="309.2062" y="57859.50" v="405459" z="1" s="M+H" />
          <p rt="15.916" x="310.2095" y="12185.42" v="79609" z="1" s="M+H+1" />
        </MSPeaks>
      </Spectrum>
    </Compound>
    <Compound algo="FindByMolecularFeature">
      <Location m="192.1150" rt="15.922" y="102301" v="847390" />
      <Spectrum type="MFE" cpdAlgo="FindByMolecularFeature">
        <MSDetails p="+" />
        <Device type="TimeOfFlight" />
        <MSPeaks>
          <p rt="15.922" x="193.1223" y="102301.33" v="752155" z="1" s="M+H" />
          <p rt="15.924" x="194.1237" y="12661.61" v="95234" z="1" s="M+H+1" />
        </MSPeaks>
      </Spectrum>
    </Compound>
    <Compound algo="FindByMolecularFeature">
      <Location m="298.1938" rt="15.927" y="491576" v="3873738" />
      <Spectrum type="MFE" cpdAlgo="FindByMolecularFeature">
        <MSDetails p="+" />
        <Device type="TimeOfFlight" />
        <MSPeaks>
          <p rt="15.927" x="299.2011" y="491576.03" v="3133000" z="1" s="M+H" />
          <p rt="15.927" x="300.2040" y="108169.12" v="697553" z="1" s="M+H+1" />
          <p rt="15.932" x="597.3940" y="2471.36" v="12847" z="1" s="2M+H" />
          <p rt="15.934" x="598.3982" y="1033.96" v="6093" z="1" s="2M+H+1" />
          <p rt="15.864" x="599.3969" y="748.39" v="2653" z="1" s="2M+H+2" />
        </MSPeaks>
      </Spectrum>
    </Compound>
    <Compound algo="FindByMolecularFeature">
      <Location m="854.4938" rt="15.931" y="55942" v="552912" />
      <Spectrum type="MFE" cpdAlgo="FindByMolecularFeature">
        <MSDetails p="+" />
        <Device type="TimeOfFlight" />
        <MSPeaks>
          <p rt="15.932" x="855.5011" y="55941.95" v="328683" z="1" s="M+H" />
          <p rt="15.933" x="856.5047" y="30368.96" v="176573" z="1" s="M+H+1" />
          <p rt="15.924" x="857.5084" y="9860.05" v="47655" z="1" s="M+H+2" />
        </MSPeaks>
      </Spectrum>
    </Compound>
    <Compound algo="FindByMolecularFeature">
      <Location m="438.2383" rt="15.938" y="74601" v="788665" />
      <Spectrum type="MFE" cpdAlgo="FindByMolecularFeature">
        <MSDetails p="+" />
        <Device type="TimeOfFlight" />
        <MSPeaks>
          <p rt="15.938" x="439.2455" y="74601.13" v="609778" z="1" s="M+H" />
          <p rt="15.939" x="440.2488" y="19280.12" v="163046" z="1" s="M+H+1" />
          <p rt="15.923" x="441.2543" y="3085.87" v="15841" z="1" s="M+H+2" />
        </MSPeaks>
      </Spectrum>
    </Compound>
    <Compound algo="FindByMolecularFeature">
      <Location m="218.1675" rt="15.939" y="634765" v="6488718" />
      <Spectrum type="MFE" cpdAlgo="FindByMolecularFeature">
        <MSDetails p="+" />
        <Device type="TimeOfFlight" />
        <MSPeaks>
          <p rt="15.938" x="219.1748" y="634765.19" v="5510753" z="1" s="M+H" />
          <p rt="15.940" x="220.1776" y="102354.28" v="885806" z="1" s="M+H+1" />
          <p rt="15.939" x="221.1819" y="8695.17" v="80239" z="1" s="M+H+2" />
          <p rt="15.952" x="222.1863" y="1237.18" v="11920" z="1" s="M+H+3" />
        </MSPeaks>
      </Spectrum>
    </Compound>
    <Compound algo="FindByMolecularFeature">
      <Location m="332.1965" rt="16.020" y="121885" v="1290353" />
      <Spectrum type="MFE" cpdAlgo="FindByMolecularFeature">
        <MSDetails p="+" />
        <Device type="TimeOfFlight" />
        <MSPeaks>
          <p rt="16.021" x="333.2038" y="121885.23" v="1075637" z="1" s="M+H" />
          <p rt="16.018" x="334.2073" y="24744.54" v="214716" z="1" s="M+H+1" />
        </MSPeaks>
      </Spectrum>
    </Compound>
    <Compound algo="FindByMolecularFeature">
      <Location m="308.1989" rt="16.094" y="92224" v="904844" />
      <Spectrum type="MFE" cpdAlgo="FindByMolecularFeature">
        <MSDetails p="+" />
        <Device type="TimeOfFlight" />
        <MSPeaks>
          <p rt="16.095" x="309.2062" y="92224.36" v="749421" z="1" s="M+H" />
          <p rt="16.094" x="310.2095" y="18502.31" v="155422" z="1" s="M+H+1" />
        </MSPeaks>
      </Spectrum>
    </Compound>
    <Compound algo="FindByMolecularFeature">
      <Location m="298.1938" rt="16.116" y="665730" v="9021454" />
      <Spectrum type="MFE" cpdAlgo="FindByMolecularFeature">
        <MSDetails p="+" />
        <Device type="TimeOfFlight" />
        <MSPeaks>
          <p rt="16.115" x="299.2011" y="665730.00" v="7221961" z="1" s="M+H" />
          <p rt="16.123" x="300.2041" y="146064.75" v="1799494" z="1" s="M+H+1" />
        </MSPeaks>
      </Spectrum>
    </Compound>
    <Compound algo="FindByMolecularFeature">
      <Location m="252.1878" rt="16.127" y="69891" v="1052475" />
      <Spectrum type="MFE" cpdAlgo="FindByMolecularFeature">
        <MSDetails p="+" />
        <Device type="TimeOfFlight" />
        <MSPeaks>
          <p rt="16.126" x="253.1951" y="69891.03" v="858957" z="1" s="M+H" />
          <p rt="16.132" x="254.1991" y="15467.90" v="193518" z="1" s="M+H+1" />
        </MSPeaks>
      </Spectrum>
    </Compound>
    <Compound algo="FindByMolecularFeature">
      <Location m="449.2780" rt="16.128" y="51115" v="568498" />
      <Spectrum type="MFE" cpdAlgo="FindByMolecularFeature">
        <MSDetails p="+" />
        <Device type="TimeOfFlight" />
        <MSPeaks>
          <p rt="16.128" x="450.2853" y="51114.67" v="443604" z="1" s="M+H" />
          <p rt="16.129" x="451.2912" y="14868.20" v="117905" z="1" s="M+H+1" />
          <p rt="16.115" x="452.2955" y="1259.61" v="6990" z="1" s="M+H+2" />
        </MSPeaks>
      </Spectrum>
    </Compound>
    <Compound algo="FindByMolecularFeature">
      <Location m="440.2539" rt="16.131" y="90441" v="1418668" />
      <Spectrum type="MFE" cpdAlgo="FindByMolecularFeature">
        <MSDetails p="+" />
        <Device type="TimeOfFlight" />
        <MSPeaks>
          <p rt="16.130" x="441.2612" y="90441.49" v="1063255" z="1" s="M+H" />
          <p rt="16.133" x="442.2644" y="24428.27" v="291088" z="1" s="M+H+1" />
          <p rt="16.130" x="443.2696" y="4820.50" v="56042" z="1" s="M+H+2" />
          <p rt="16.140" x="444.2756" y="727.80" v="8284" z="1" s="M+H+3" />
        </MSPeaks>
      </Spectrum>
    </Compound>
    <Compound algo="FindByMolecularFeature">
      <Location m="858.5254" rt="16.135" y="90054" v="1457589" />
      <Spectrum type="MFE" cpdAlgo="FindByMolecularFeature">
        <MSDetails p="+" />
        <Device type="TimeOfFlight" />
        <MSPeaks>
          <p rt="16.134" x="859.5327" y="90053.70" v="829632" z="1" s="M+H" />
          <p rt="16.134" x="860.5358" y="49367.12" v="456363" z="1" s="M+H+1" />
          <p rt="16.134" x="861.5388" y="14878.81" v="137128" z="1" s="M+H+2" />
          <p rt="16.140" x="862.5421" y="3721.02" v="34466" z="1" s="M+H+3" />
        </MSPeaks>
      </Spectrum>
    </Compound>
    <Compound algo="FindByMolecularFeature">
      <Location m="225.2092" rt="16.257" y="111929" v="1005467" />
      <Spectrum type="MFE" cpdAlgo="FindByMolecularFeature">
        <MSDetails p="+" />
        <Device type="TimeOfFlight" />
        <MSPeaks>
          <p rt="16.257" x="226.2165" y="111929.05" v="872334" z="1" s="M+H" />
          <p rt="16.255" x="227.2199" y="16863.52" v="125906" z="1" s="M+H+1" />
          <p rt="16.256" x="228.2214" y="2214.05" v="7227" z="1" s="M+H+2" />
        </MSPeaks>
      </Spectrum>
    </Compound>
    <Compound algo="FindByMolecularFeature">
      <Location m="325.3711" rt="16.337" y="192799" v="1503956" />
      <Spectrum type="MFE" cpdAlgo="FindByMolecularFeature">
        <MSDetails p="+" />
        <Device type="TimeOfFlight" />
        <MSPeaks>
          <p rt="16.337" x="326.3784" y="192798.67" v="1193928" z="1" s="M+H" />
          <p rt="16.336" x="327.3815" y="45238.73" v="279279" z="1" s="M+H+1" />
          <p rt="16.336" x="328.3848" y="5511.02" v="30749" z="1" s="M+H+2" />
        </MSPeaks>
      </Spectrum>
    </Compound>
    <Compound algo="FindByMolecularFeature">
      <Location m="639.3578" rt="16.491" y="51057" v="567344" />
      <Spectrum type="MFE" cpdAlgo="FindByMolecularFeature">
        <MSDetails p="+" />
        <Device type="TimeOfFlight" />
        <MSPeaks>
          <p rt="16.497" x="640.3651" y="4912.29" v="51145" z="1" s="M+H" />
          <p rt="16.491" x="641.3711" y="2553.18" v="22286" z="1" s="M+H+1" />
          <p rt="16.491" x="642.3580" y="51056.93" v="493913" z="1" s="M+H+2" />
        </MSPeaks>
      </Spectrum>
    </Compound>
    <Compound algo="FindByMolecularFeature">
      <Location m="630.4153" rt="16.492" y="85028" v="1219867" />
      <Spectrum type="MFE" cpdAlgo="FindByMolecularFeature">
        <MSDetails p="+" />
        <Device type="TimeOfFlight" />
        <MSPeaks>
          <p rt="16.492" x="631.4226" y="85028.12" v="808086" z="1" s="M+H" />
          <p rt="16.493" x="632.4250" y="34117.23" v="326466" z="1" s="M+H+1" />
          <p rt="16.491" x="633.4268" y="9012.83" v="85315" z="1" s="M+H+2" />
        </MSPeaks>
      </Spectrum>
    </Compound>
    <Compound algo="FindByMolecularFeature">
      <Location m="318.2175" rt="16.493" y="283089" v="2636184" />
      <Spectrum type="MFE" cpdAlgo="FindByMolecularFeature">
        <MSDetails p="+" />
        <Device type="TimeOfFlight" />
        <MSPeaks>
          <p rt="16.493" x="319.2247" y="283088.72" v="2136223" z="1" s="M+H" />
          <p rt="16.493" x="320.2278" y="56796.95" v="428713" z="1" s="M+H+1" />
          <p rt="16.482" x="321.2360" y="8215.91" v="64181" z="1" s="M+H+2" />
          <p rt="16.465" x="322.2411" y="997.54" v="7067" z="1" s="M+H+3" />
        </MSPeaks>
      </Spectrum>
    </Compound>
    <Compound algo="FindByMolecularFeature">
      <Location m="646.3895" rt="16.494" y="85110" v="2139239" />
      <Spectrum type="MFE" cpdAlgo="FindByMolecularFeature">
        <MSDetails p="+" />
        <Device type="TimeOfFlight" />
        <MSPeaks>
          <p rt="16.497" x="647.3968" y="46253.57" v="434424" z="1" s="M+H" />
          <p rt="16.494" x="648.3996" y="20356.29" v="196137" z="1" s="M+H+1" />
          <p rt="16.493" x="649.3979" y="85110.09" v="797499" z="1" s="M+H+2" />
          <p rt="16.490" x="650.3998" y="35806.29" v="336934" z="1" s="M+H+3" />
          <p rt="16.495" x="651.3948" y="39055.24" v="374245" z="1" s="M+H+4" />
        </MSPeaks>
      </Spectrum>
    </Compound>
    <Compound algo="FindByMolecularFeature">
      <Location m="609.3609" rt="16.494" y="186411" v="2992650" />
      <Spectrum type="MFE" cpdAlgo="FindByMolecularFeature">
        <MSDetails p="+" />
        <Device type="TimeOfFlight" />
        <MSPeaks>
          <p rt="16.494" x="610.3682" y="186411.05" v="1778723" z="1" s="M+H" />
          <p rt="16.494" x="611.3723" y="99480.90" v="953040" z="1" s="M+H+1" />
          <p rt="16.493" x="612.3756" y="27336.44" v="260888" z="1" s="M+H+2" />
        </MSPeaks>
      </Spectrum>
    </Compound>
    <Compound algo="FindByMolecularFeature">
      <Location m="278.2251" rt="16.497" y="5068542" v="83021808" />
      <Spectrum type="MFE" cpdAlgo="FindByMolecularFeature">
        <MSDetails p="+" />
        <Device type="TimeOfFlight" />
        <MSPeaks>
          <p rt="16.497" x="279.2324" y="5068541.50" v="52099712" z="1" sat="true" s="M+H" />
          <p rt="16.496" x="280.2359" y="988019.81" v="10320906" z="1" s="M+H+1" />
          <p rt="16.494" x="281.2391" y="99269.05" v="1028494" z="1" s="M+H+2" />
          <p rt="16.499" x="282.2425" y="9182.28" v="86851" z="1" s="M+H+3" />
          <p rt="16.499" x="557.4574" y="879853.56" v="6539191" z="1" s="2M+H" />
          <p rt="16.499" x="558.4603" y="349611.59" v="2595550" z="1" s="2M+H+1" />
          <p rt="16.500" x="559.4631" y="70530.29" v="523037" z="1" s="2M+H+2" />
          <p rt="16.498" x="560.4659" y="10492.22" v="77579" z="1" s="2M+H+3" />
          <p rt="16.496" x="561.4693" y="1041.04" v="7563" z="1" s="2M+H+4" />
        </MSPeaks>
      </Spectrum>
    </Compound>
    <Compound algo="FindByMolecularFeature">
      <Location m="349.1467" rt="16.499" y="153485" v="2782635" />
      <Spectrum type="MFE" cpdAlgo="FindByMolecularFeature">
        <MSDetails p="+" />
        <Device type="TimeOfFlight" />
        <MSPeaks>
          <p rt="16.498" x="350.1540" y="153485.44" v="2201776" z="1" s="M+H" />
          <p rt="16.501" x="351.1572" y="33776.81" v="479784" z="1" s="M+H+1" />
          <p rt="16.516" x="352.1602" y="5859.23" v="80896" z="1" s="M+H+2" />
          <p rt="16.487" x="699.3011" y="1107.73" v="10090" z="1" s="2M+H" />
        </MSPeaks>
      </Spectrum>
    </Compound>
    <Compound algo="FindByMolecularFeature">
      <Location m="538.4387" rt="16.499" y="110219" v="1240310" />
      <Spectrum type="MFE" cpdAlgo="FindByMolecularFeature">
        <MSDetails p="+" />
        <Device type="TimeOfFlight" />
        <MSPeaks>
          <p rt="16.500" x="539.4460" y="110218.78" v="826228" z="1" s="M+H" />
          <p rt="16.499" x="540.4491" y="43978.45" v="332623" z="1" s="M+H+1" />
          <p rt="16.498" x="541.4523" y="9313.44" v="70183" z="1" s="M+H+2" />
          <p rt="16.500" x="542.4516" y="1538.59" v="11277" z="1" s="M+H+3" />
        </MSPeaks>
      </Spectrum>
    </Compound>
    <Compound algo="FindByMolecularFeature">
      <Location m="332.1431" rt="16.500" y="170826" v="4702352" />
      <Spectrum type="MFE" cpdAlgo="FindByMolecularFeature">
        <MSDetails p="+" />
        <Device type="TimeOfFlight" />
        <MSPeaks>
          <p rt="16.502" x="333.1504" y="76892.91" v="915852" z="1" s="M+H" />
          <p rt="16.499" x="334.1546" y="18156.97" v="216211" z="1" s="M+H+1" />
          <p rt="16.499" x="335.1520" y="170826.48" v="2039300" z="1" s="M+H+2" />
          <p rt="16.498" x="336.1549" y="35343.69" v="413333" z="1" s="M+H+3" />
          <p rt="16.501" x="337.1477" y="67345.45" v="803817" z="1" s="M+H+4" />
          <p rt="16.500" x="338.1503" y="15997.29" v="191310" z="1" s="M+H+5" />
          <p rt="16.501" x="339.1465" y="10175.11" v="122530" z="1" s="M+H+6" />
        </MSPeaks>
      </Spectrum>
    </Compound>
    <Compound algo="FindByMolecularFeature">
      <Location m="260.2141" rt="16.502" y="96402" v="1947288" />
      <Spectrum type="MFE" cpdAlgo="FindByMolecularFeature">
        <MSDetails p="+" />
        <Device type="TimeOfFlight" />
        <MSPeaks>
          <p rt="16.502" x="261.2214" y="96402.39" v="1116261" z="1" s="M+H" />
          <p rt="16.497" x="262.2247" y="17135.01" v="197121" z="1" s="M+H+1" />
          <p rt="16.502" x="521.4352" y="30315.05" v="219226" z="1" s="2M+H" />
          <p rt="16.504" x="522.4380" y="11394.36" v="82062" z="1" s="2M+H+1" />
          <p rt="16.509" x="523.4418" y="2535.69" v="15665" z="1" s="2M+H+2" />
        </MSPeaks>
      </Spectrum>
    </Compound>
    <Compound algo="FindByMolecularFeature">
      <Location m="627.3718" rt="16.504" y="56015" v="936246" />
      <Spectrum type="MFE" cpdAlgo="FindByMolecularFeature">
        <MSDetails p="+" />
        <Device type="TimeOfFlight" />
        <MSPeaks>
          <p rt="16.504" x="628.3791" y="56015.30" v="509786" z="1" s="M+H" />
          <p rt="16.503" x="629.3837" y="35442.82" v="320940" z="1" s="M+H+1" />
          <p rt="16.505" x="630.3881" y="11543.85" v="105520" z="1" s="M+H+2" />
        </MSPeaks>
      </Spectrum>
    </Compound>
    <Compound algo="FindByMolecularFeature">
      <Location m="834.6734" rt="16.506" y="51567" v="546383" />
      <Spectrum type="MFE" cpdAlgo="FindByMolecularFeature">
        <MSDetails p="+" />
        <Device type="TimeOfFlight" />
        <MSPeaks>
          <p rt="16.507" x="835.6807" y="51567.38" v="302267" z="1" s="M+H" />
          <p rt="16.507" x="836.6841" y="30725.44" v="180059" z="1" s="M+H+1" />
          <p rt="16.504" x="837.6870" y="9527.80" v="54838" z="1" s="M+H+2" />
          <p rt="16.504" x="838.6897" y="1623.86" v="9219" z="1" s="M+H+3" />
        </MSPeaks>
      </Spectrum>
    </Compound>
    <Compound algo="FindByMolecularFeature">
      <Location m="392.2541" rt="16.578" y="119651" v="1122807" />
      <Spectrum type="MFE" cpdAlgo="FindByMolecularFeature">
        <MSDetails p="+" />
        <Device type="TimeOfFlight" />
        <MSPeaks>
          <p rt="16.579" x="393.2614" y="119650.62" v="878896" z="1" s="M+H" />
          <p rt="16.580" x="394.2646" y="26906.63" v="203516" z="1" s="M+H+1" />
          <p rt="16.568" x="395.2720" y="4600.33" v="35179" z="1" s="M+H+2" />
          <p rt="16.547" x="396.2759" y="718.92" v="5215" z="1" s="M+H+3" />
        </MSPeaks>
      </Spectrum>
    </Compound>
    <Compound algo="FindByMolecularFeature">
      <Location m="370.2720" rt="16.596" y="65198" v="609491" />
      <Spectrum type="MFE" cpdAlgo="FindByMolecularFeature">
        <MSDetails p="+" />
        <Device type="TimeOfFlight" />
        <MSPeaks>
          <p rt="16.596" x="371.2793" y="65197.73" v="475361" z="1" s="M+H" />
          <p rt="16.597" x="372.2825" y="15654.95" v="113594" z="1" s="M+H+1" />
          <p rt="16.603" x="373.2840" y="3230.34" v="20536" z="1" s="M+H+2" />
        </MSPeaks>
      </Spectrum>
    </Compound>
    <Compound algo="FindByMolecularFeature">
      <Location m="352.2618" rt="16.597" y="309947" v="2937644" />
      <Spectrum type="MFE" cpdAlgo="FindByMolecularFeature">
        <MSDetails p="+" />
        <Device type="TimeOfFlight" />
        <MSPeaks>
          <p rt="16.597" x="353.2690" y="309947.16" v="2368050" z="1" s="M+H" />
          <p rt="16.597" x="354.2720" y="64551.54" v="493820" z="1" s="M+H+1" />
          <p rt="16.604" x="355.2759" y="8962.81" v="67093" z="1" s="M+H+2" />
          <p rt="16.591" x="356.2817" y="1085.02" v="8681" z="1" s="M+H+3" />
        </MSPeaks>
      </Spectrum>
    </Compound>
    <Compound algo="FindByMolecularFeature">
      <Location m="370.2725" rt="16.825" y="553986" v="5569907" />
      <Spectrum type="MFE" cpdAlgo="FindByMolecularFeature">
        <MSDetails p="+" />
        <Device type="TimeOfFlight" />
        <MSPeaks>
          <p rt="16.825" x="371.2798" y="553986.00" v="4401275" z="1" s="M+H" />
          <p rt="16.825" x="372.2828" y="124246.89" v="987603" z="1" s="M+H+1" />
          <p rt="16.825" x="373.2851" y="19651.79" v="155586" z="1" s="M+H+2" />
          <p rt="16.833" x="374.2875" y="3117.64" v="25443" z="1" s="M+H+3" />
        </MSPeaks>
      </Spectrum>
    </Compound>
    <Compound algo="FindByMolecularFeature">
      <Location m="387.2985" rt="16.825" y="136750" v="1358733" />
      <Spectrum type="MFE" cpdAlgo="FindByMolecularFeature">
        <MSDetails p="+" />
        <Device type="TimeOfFlight" />
        <MSPeaks>
          <p rt="16.826" x="388.3058" y="136749.72" v="1047783" z="1" s="M+H" />
          <p rt="16.824" x="389.3091" y="33979.09" v="261772" z="1" s="M+H+1" />
          <p rt="16.828" x="390.3113" y="6211.40" v="49178" z="1" s="M+H+2" />
        </MSPeaks>
      </Spectrum>
    </Compound>
    <Compound algo="FindByMolecularFeature">
      <Location m="352.2621" rt="16.826" y="966840" v="9895353" />
      <Spectrum type="MFE" cpdAlgo="FindByMolecularFeature">
        <MSDetails p="+" />
        <Device type="TimeOfFlight" />
        <MSPeaks>
          <p rt="16.826" x="353.2694" y="966840.00" v="7913760" z="1" s="M+H" />
          <p rt="16.826" x="354.2722" y="209432.95" v="1717524" z="1" s="M+H+1" />
          <p rt="16.825" x="355.2750" y="30226.13" v="235436" z="1" s="M+H+2" />
          <p rt="16.824" x="356.2777" y="3552.59" v="28633" z="1" s="M+H+3" />
        </MSPeaks>
      </Spectrum>
    </Compound>
    <Compound algo="FindByMolecularFeature">
      <Location m="392.2543" rt="16.831" y="317589" v="3390928" />
      <Spectrum type="MFE" cpdAlgo="FindByMolecularFeature">
        <MSDetails p="+" />
        <Device type="TimeOfFlight" />
        <MSPeaks>
          <p rt="16.831" x="393.2616" y="317588.88" v="2703475" z="1" s="M+H" />
          <p rt="16.831" x="394.2646" y="68029.92" v="591860" z="1" s="M+H+1" />
          <p rt="16.827" x="395.2689" y="10933.21" v="88696" z="1" s="M+H+2" />
          <p rt="16.828" x="396.2716" y="862.67" v="6897" z="1" s="M+H+3" />
        </MSPeaks>
      </Spectrum>
    </Compound>
    <Compound algo="FindByMolecularFeature">
      <Location m="260.2140" rt="16.851" y="55580" v="719015" />
      <Spectrum type="MFE" cpdAlgo="FindByMolecularFeature">
        <MSDetails p="+" />
        <Device type="TimeOfFlight" />
        <MSPeaks>
          <p rt="16.852" x="261.2213" y="55580.03" v="616934" z="1" s="M+H" />
          <p rt="16.846" x="262.2246" y="9477.29" v="102081" z="1" s="M+H+1" />
        </MSPeaks>
      </Spectrum>
    </Compound>
    <Compound algo="FindByMolecularFeature">
      <Location m="194.1305" rt="16.865" y="52993" v="610229" />
      <Spectrum type="MFE" cpdAlgo="FindByMolecularFeature">
        <MSDetails p="+" />
        <Device type="TimeOfFlight" />
        <MSPeaks>
          <p rt="16.865" x="195.1378" y="52992.75" v="555645" z="1" s="M+H" />
          <p rt="16.860" x="196.1410" y="7159.01" v="54584" z="1" s="M+H+1" />
        </MSPeaks>
      </Spectrum>
    </Compound>
    <Compound algo="FindByMolecularFeature">
      <Location m="278.2252" rt="16.879" y="1130239" v="12252586" />
      <Spectrum type="MFE" cpdAlgo="FindByMolecularFeature">
        <MSDetails p="+" />
        <Device type="TimeOfFlight" />
        <MSPeaks>
          <p rt="16.880" x="279.2325" y="1130238.75" v="9396898" z="1" s="M+H" />
          <p rt="16.881" x="280.2354" y="231207.41" v="1910256" z="1" s="M+H+1" />
          <p rt="16.848" x="281.2444" y="27781.61" v="256631" z="1" s="M+H+2" />
          <p rt="16.828" x="282.2495" y="4599.06" v="46048" z="1" s="M+H+3" />
          <p rt="16.872" x="557.4560" y="36932.98" v="207976" z="1" s="2M+H" />
          <p rt="16.865" x="558.4594" y="15595.39" v="86092" z="1" s="2M+H+1" />
          <p rt="16.877" x="559.4652" y="4257.00" v="22815" z="1" s="2M+H+2" />
          <p rt="16.932" x="560.4702" y="579.52" v="4494" z="1" s="2M+H+3" />
        </MSPeaks>
      </Spectrum>
    </Compound>
    <Compound algo="FindByMolecularFeature">
      <Location m="451.3147" rt="16.933" y="146455" v="1536343" />
      <Spectrum type="MFE" cpdAlgo="FindByMolecularFeature">
        <MSDetails p="+" />
        <Device type="TimeOfFlight" />
        <MSPeaks>
          <p rt="16.932" x="452.3220" y="146455.16" v="1146392" z="1" s="M+H" />
          <p rt="16.935" x="453.3255" y="41463.98" v="320485" z="1" s="M+H+1" />
          <p rt="16.937" x="454.3283" y="8889.77" v="69465" z="1" s="M+H+2" />
        </MSPeaks>
      </Spectrum>
    </Compound>
    <Compound algo="FindByMolecularFeature">
      <Location m="314.1885" rt="16.982" y="402337" v="3622559" />
      <Spectrum type="MFE" cpdAlgo="FindByMolecularFeature">
        <MSDetails p="+" />
        <Device type="TimeOfFlight" />
        <MSPeaks>
          <p rt="16.983" x="315.1958" y="402336.88" v="2962006" z="1" s="M+H" />
          <p rt="16.982" x="316.1990" y="89415.15" v="660553" z="1" s="M+H+1" />
        </MSPeaks>
      </Spectrum>
    </Compound>
    <Compound algo="FindByMolecularFeature">
      <Location m="419.2680" rt="16.983" y="680854" v="6797187" />
      <Spectrum type="MFE" cpdAlgo="FindByMolecularFeature">
        <MSDetails p="+" />
        <Device type="TimeOfFlight" />
        <MSPeaks>
          <p rt="16.983" x="420.2753" y="680853.63" v="5162582" z="1" s="M+H" />
          <p rt="16.982" x="421.2781" y="181654.64" v="1371965" z="1" s="M+H+1" />
          <p rt="16.981" x="422.2811" y="28639.00" v="225366" z="1" s="M+H+2" />
          <p rt="16.976" x="423.2863" y="5089.07" v="37275" z="1" s="M+H+3" />
        </MSPeaks>
      </Spectrum>
    </Compound>
    <Compound algo="FindByMolecularFeature">
      <Location m="610.4208" rt="17.060" y="118012" v="1339295" />
      <Spectrum type="MFE" cpdAlgo="FindByMolecularFeature">
        <MSDetails p="+" />
        <Device type="TimeOfFlight" />
        <MSPeaks>
          <p rt="17.060" x="611.4281" y="118011.92" v="896746" z="1" s="M+H" />
          <p rt="17.060" x="612.4311" y="46103.39" v="351251" z="1" s="M+H+1" />
          <p rt="17.059" x="613.4330" y="12014.92" v="91298" z="1" s="M+H+2" />
        </MSPeaks>
      </Spectrum>
    </Compound>
    <Compound algo="FindByMolecularFeature">
      <Location m="234.1621" rt="17.063" y="70982" v="669184" />
      <Spectrum type="MFE" cpdAlgo="FindByMolecularFeature">
        <MSDetails p="+" />
        <Device type="TimeOfFlight" />
        <MSPeaks>
          <p rt="17.063" x="235.1694" y="70981.72" v="569335" z="1" s="M+H" />
          <p rt="17.061" x="236.1725" y="11783.47" v="99849" z="1" s="M+H+1" />
        </MSPeaks>
      </Spectrum>
    </Compound>
    <Compound algo="FindByMolecularFeature">
      <Location m="178.1360" rt="17.064" y="546951" v="5356978" />
      <Spectrum type="MFE" cpdAlgo="FindByMolecularFeature">
        <MSDetails p="+" />
        <Device type="TimeOfFlight" />
        <MSPeaks>
          <p rt="17.064" x="179.1433" y="546950.81" v="4670026" z="1" s="M+H" />
          <p rt="17.061" x="180.1466" y="72856.20" v="613223" z="1" s="M+H+1" />
          <p rt="17.083" x="181.1518" y="5927.90" v="62667" z="1" s="M+H+2" />
          <p rt="17.081" x="182.1556" y="1088.30" v="11062" z="1" s="M+H+3" />
        </MSPeaks>
      </Spectrum>
    </Compound>
    <Compound algo="FindByMolecularFeature">
      <Location m="276.2095" rt="17.065" y="2962014" v="32249828" />
      <Spectrum type="MFE" cpdAlgo="FindByMolecularFeature">
        <MSDetails p="+" />
        <Device type="TimeOfFlight" />
        <MSPeaks>
          <p rt="17.064" x="277.2168" y="2962013.50" v="26788108" z="1" sat="true" s="M+H" />
          <p rt="17.065" x="278.2202" y="575307.75" v="5233826" z="1" s="M+H+1" />
          <p rt="17.131" x="279.2295" y="51211.85" v="227894" z="1" s="M+H+2" />
        </MSPeaks>
      </Spectrum>
    </Compound>
    <Compound algo="FindByMolecularFeature">
      <Location m="160.1251" rt="17.066" y="99435" v="1061013" />
      <Spectrum type="MFE" cpdAlgo="FindByMolecularFeature">
        <MSDetails p="+" />
        <Device type="TimeOfFlight" />
        <MSPeaks>
          <p rt="17.066" x="161.1324" y="99434.55" v="934880" z="1" s="M+H" />
          <p rt="17.066" x="162.1356" y="12780.76" v="126133" z="1" s="M+H+1" />
        </MSPeaks>
      </Spectrum>
    </Compound>
    <Compound algo="FindByMolecularFeature">
      <Location m="316.2021" rt="17.068" y="775082" v="8764240" />
      <Spectrum type="MFE" cpdAlgo="FindByMolecularFeature">
        <MSDetails p="+" />
        <Device type="TimeOfFlight" />
        <MSPeaks>
          <p rt="17.068" x="317.2094" y="775081.69" v="7123861" z="1" s="M+H" />
          <p rt="17.068" x="318.2122" y="148597.39" v="1363073" z="1" s="M+H+1" />
          <p rt="17.064" x="319.2180" y="23196.72" v="255644" z="1" s="M+H+2" />
          <p rt="17.012" x="320.2251" y="1777.75" v="21662" z="1" s="M+H+3" />
        </MSPeaks>
      </Spectrum>
    </Compound>
    <Compound algo="FindByMolecularFeature">
      <Location m="393.1386" rt="17.076" y="71812" v="1034298" />
      <Spectrum type="MFE" cpdAlgo="FindByMolecularFeature">
        <MSDetails p="+" />
        <Device type="TimeOfFlight" />
        <MSPeaks>
          <p rt="17.074" x="394.1459" y="71812.41" v="786647" z="1" s="M+H" />
          <p rt="17.079" x="395.1494" y="16848.18" v="197290" z="1" s="M+H+1" />
          <p rt="17.083" x="396.1604" y="3823.67" v="40720" z="1" s="M+H+2" />
          <p rt="17.117" x="397.1710" y="905.46" v="9641" z="1" s="M+H+3" />
        </MSPeaks>
      </Spectrum>
    </Compound>
    <Compound algo="FindByMolecularFeature">
      <Location m="258.1982" rt="17.077" y="75466" v="1071857" />
      <Spectrum type="MFE" cpdAlgo="FindByMolecularFeature">
        <MSDetails p="+" />
        <Device type="TimeOfFlight" />
        <MSPeaks>
          <p rt="17.076" x="259.2055" y="75466.09" v="926840" z="1" s="M+H" />
          <p rt="17.081" x="260.2089" y="13516.87" v="145016" z="1" s="M+H+1" />
        </MSPeaks>
      </Spectrum>
    </Compound>
    <Compound algo="FindByMolecularFeature">
      <Location m="294.2201" rt="17.084" y="1964461" v="26085824" />
      <Spectrum type="MFE" cpdAlgo="FindByMolecularFeature">
        <MSDetails p="+" />
        <Device type="TimeOfFlight" />
        <MSPeaks>
          <p rt="17.084" x="295.2274" y="1964461.38" v="21463082" z="1" s="M+H" />
          <p rt="17.084" x="296.2305" y="370187.94" v="4044557" z="1" s="M+H+1" />
          <p rt="17.088" x="297.2344" y="47933.57" v="523708" z="1" s="M+H+2" />
          <p rt="17.080" x="298.2377" y="4986.16" v="54476" z="1" s="M+H+3" />
        </MSPeaks>
      </Spectrum>
    </Compound>
    <Compound algo="FindByMolecularFeature">
      <Location m="262.2295" rt="17.189" y="93009" v="992640" />
      <Spectrum type="MFE" cpdAlgo="FindByMolecularFeature">
        <MSDetails p="+" />
        <Device type="TimeOfFlight" />
        <MSPeaks>
          <p rt="17.188" x="263.2368" y="93009.16" v="801715" z="1" s="M+H" />
          <p rt="17.190" x="264.2402" y="18936.67" v="172695" z="1" s="M+H+1" />
          <p rt="17.185" x="265.2446" y="2494.98" v="18230" z="1" s="M+H+2" />
        </MSPeaks>
      </Spectrum>
    </Compound>
    <Compound algo="FindByMolecularFeature">
      <Location m="280.2404" rt="17.192" y="68997" v="725850" />
      <Spectrum type="MFE" cpdAlgo="FindByMolecularFeature">
        <MSDetails p="+" />
        <Device type="TimeOfFlight" />
        <MSPeaks>
          <p rt="17.191" x="281.2476" y="68996.88" v="596187" z="1" s="M+H" />
          <p rt="17.195" x="282.2511" y="14644.92" v="129663" z="1" s="M+H+1" />
        </MSPeaks>
      </Spectrum>
    </Compound>
    <Compound algo="FindByMolecularFeature">
      <Location m="162.0678" rt="17.217" y="68136" v="680539" />
      <Spectrum type="MFE" cpdAlgo="FindByMolecularFeature">
        <MSDetails p="+" />
        <Device type="TimeOfFlight" />
        <MSPeaks>
          <p rt="17.217" x="163.0751" y="68135.93" v="606505" z="1" s="M+H" />
          <p rt="17.217" x="164.0784" y="8303.65" v="74034" z="1" s="M+H+1" />
        </MSPeaks>
      </Spectrum>
    </Compound>
    <Compound algo="FindByMolecularFeature">
      <Location m="641.3507" rt="17.357" y="54968" v="525309" />
      <Spectrum type="MFE" cpdAlgo="FindByMolecularFeature">
        <MSDetails p="+" />
        <Device type="TimeOfFlight" />
        <MSPeaks>
          <p rt="17.357" x="642.3580" y="54967.69" v="303226" z="1" s="M+H" />
          <p rt="17.359" x="643.3624" y="31171.74" v="172170" z="1" s="M+H+1" />
          <p rt="17.355" x="644.3693" y="9430.39" v="49913" z="1" s="M+H+2" />
        </MSPeaks>
      </Spectrum>
    </Compound>
    <Compound algo="FindByMolecularFeature">
      <Location m="389.1655" rt="17.359" y="57656" v="726556" />
      <Spectrum type="MFE" cpdAlgo="FindByMolecularFeature">
        <MSDetails p="+" />
        <Device type="TimeOfFlight" />
        <MSPeaks>
          <p rt="17.363" x="390.1727" y="22253.71" v="184016" z="1" s="M+H" />
          <p rt="17.368" x="391.1778" y="5524.28" v="42306" z="1" s="M+H+1" />
          <p rt="17.361" x="392.1730" y="57656.18" v="468682" z="1" s="M+H+2" />
          <p rt="17.331" x="393.1804" y="4162.49" v="31552" z="1" s="M+H+3" />
        </MSPeaks>
      </Spectrum>
    </Compound>
    <Compound algo="FindByMolecularFeature">
      <Location m="393.1393" rt="17.360" y="90233" v="911008" />
      <Spectrum type="MFE" cpdAlgo="FindByMolecularFeature">
        <MSDetails p="+" />
        <Device type="TimeOfFlight" />
        <MSPeaks>
          <p rt="17.360" x="394.1466" y="90233.07" v="743026" z="1" s="M+H" />
          <p rt="17.360" x="395.1495" y="20418.32" v="167981" z="1" s="M+H+1" />
        </MSPeaks>
      </Spectrum>
    </Compound>
    <Compound algo="FindByMolecularFeature">
      <Location m="610.4208" rt="17.368" y="105458" v="1020681" />
      <Spectrum type="MFE" cpdAlgo="FindByMolecularFeature">
        <MSDetails p="+" />
        <Device type="TimeOfFlight" />
        <MSPeaks>
          <p rt="17.368" x="611.4281" y="105457.66" v="681253" z="1" s="M+H" />
          <p rt="17.368" x="612.4311" y="41232.22" v="269437" z="1" s="M+H+1" />
          <p rt="17.372" x="613.4323" y="10907.56" v="69991" z="1" s="M+H+2" />
        </MSPeaks>
      </Spectrum>
    </Compound>
    <Compound algo="FindByMolecularFeature">
      <Location m="294.2201" rt="17.369" y="2485609" v="24672818" />
      <Spectrum type="MFE" cpdAlgo="FindByMolecularFeature">
        <MSDetails p="+" />
        <Device type="TimeOfFlight" />
        <MSPeaks>
          <p rt="17.369" x="295.2274" y="2485609.00" v="20334924" z="1" sat="true" s="M+H" />
          <p rt="17.369" x="296.2306" y="462388.34" v="3783649" z="1" s="M+H+1" />
          <p rt="17.369" x="297.2338" y="59584.43" v="500578" z="1" s="M+H+2" />
          <p rt="17.372" x="298.2373" y="6420.92" v="53668" z="1" s="M+H+3" />
        </MSPeaks>
      </Spectrum>
    </Compound>
    <Compound algo="FindByMolecularFeature">
      <Location m="230.2035" rt="17.369" y="59094" v="544942" />
      <Spectrum type="MFE" cpdAlgo="FindByMolecularFeature">
        <MSDetails p="+" />
        <Device type="TimeOfFlight" />
        <MSPeaks>
          <p rt="17.369" x="231.2108" y="59093.68" v="458533" z="1" s="M+H" />
          <p rt="17.370" x="232.2139" y="11060.50" v="86409" z="1" s="M+H+1" />
        </MSPeaks>
      </Spectrum>
    </Compound>
    <Compound algo="FindByMolecularFeature">
      <Location m="258.1983" rt="17.369" y="89052" v="881436" />
      <Spectrum type="MFE" cpdAlgo="FindByMolecularFeature">
        <MSDetails p="+" />
        <Device type="TimeOfFlight" />
        <MSPeaks>
          <p rt="17.369" x="259.2056" y="89051.79" v="744722" z="1" s="M+H" />
          <p rt="17.370" x="260.2091" y="16334.39" v="136715" z="1" s="M+H+1" />
        </MSPeaks>
      </Spectrum>
    </Compound>
    <Compound algo="FindByMolecularFeature">
      <Location m="248.2142" rt="17.370" y="260256" v="2467624" />
      <Spectrum type="MFE" cpdAlgo="FindByMolecularFeature">
        <MSDetails p="+" />
        <Device type="TimeOfFlight" />
        <MSPeaks>
          <p rt="17.370" x="249.2214" y="260256.30" v="2034192" z="1" s="M+H" />
          <p rt="17.369" x="250.2245" y="49185.04" v="386265" z="1" s="M+H+1" />
          <p rt="17.376" x="251.2292" y="5728.68" v="47167" z="1" s="M+H+2" />
        </MSPeaks>
      </Spectrum>
    </Compound>
    <Compound algo="FindByMolecularFeature">
      <Location m="276.2095" rt="17.370" y="2830015" v="27150580" />
      <Spectrum type="MFE" cpdAlgo="FindByMolecularFeature">
        <MSDetails p="+" />
        <Device type="TimeOfFlight" />
        <MSPeaks>
          <p rt="17.370" x="277.2168" y="2830015.00" v="22323938" z="1" sat="true" s="M+H" />
          <p rt="17.370" x="278.2203" y="544298.25" v="4313313" z="1" s="M+H+1" />
          <p rt="17.381" x="279.2273" y="47210.75" v="448811" z="1" s="M+H+2" />
          <p rt="17.448" x="280.2339" y="5746.81" v="64518" z="1" s="M+H+3" />
        </MSPeaks>
      </Spectrum>
    </Compound>
    <Compound algo="FindByMolecularFeature">
      <Location m="316.2022" rt="17.376" y="743747" v="7970754" />
      <Spectrum type="MFE" cpdAlgo="FindByMolecularFeature">
        <MSDetails p="+" />
        <Device type="TimeOfFlight" />
        <MSPeaks>
          <p rt="17.376" x="317.2095" y="743747.06" v="6476340" z="1" s="M+H" />
          <p rt="17.375" x="318.2123" y="144115.83" v="1253147" z="1" s="M+H+1" />
          <p rt="17.379" x="319.2178" y="22486.52" v="222348" z="1" s="M+H+2" />
          <p rt="17.400" x="320.2233" y="2019.57" v="18919" z="1" s="M+H+3" />
        </MSPeaks>
      </Spectrum>
    </Compound>
    <Compound algo="FindByMolecularFeature">
      <Location m="162.0679" rt="17.409" y="66153" v="629226" />
      <Spectrum type="MFE" cpdAlgo="FindByMolecularFeature">
        <MSDetails p="+" />
        <Device type="TimeOfFlight" />
        <MSPeaks>
          <p rt="17.409" x="163.0752" y="66152.84" v="559748" z="1" s="M+H" />
          <p rt="17.407" x="164.0786" y="7738.34" v="69477" z="1" s="M+H+1" />
        </MSPeaks>
      </Spectrum>
    </Compound>
    <Compound algo="FindByMolecularFeature">
      <Location m="610.4206" rt="17.664" y="53504" v="445419" />
      <Spectrum type="MFE" cpdAlgo="FindByMolecularFeature">
        <MSDetails p="+" />
        <Device type="TimeOfFlight" />
        <MSPeaks>
          <p rt="17.663" x="611.4278" y="53504.27" v="298087" z="1" s="M+H" />
          <p rt="17.664" x="612.4308" y="21733.38" v="122674" z="1" s="M+H+1" />
          <p rt="17.661" x="613.4312" y="5253.20" v="24658" z="1" s="M+H+2" />
        </MSPeaks>
      </Spectrum>
    </Compound>
    <Compound algo="FindByMolecularFeature">
      <Location m="258.1982" rt="17.664" y="50724" v="424695" />
      <Spectrum type="MFE" cpdAlgo="FindByMolecularFeature">
        <MSDetails p="+" />
        <Device type="TimeOfFlight" />
        <MSPeaks>
          <p rt="17.663" x="259.2054" y="50723.56" v="363802" z="1" s="M+H" />
          <p rt="17.668" x="260.2090" y="8742.29" v="60893" z="1" s="M+H+1" />
        </MSPeaks>
      </Spectrum>
    </Compound>
    <Compound algo="FindByMolecularFeature">
      <Location m="276.2096" rt="17.667" y="1479604" v="12657849" />
      <Spectrum type="MFE" cpdAlgo="FindByMolecularFeature">
        <MSDetails p="+" />
        <Device type="TimeOfFlight" />
        <MSPeaks>
          <p rt="17.667" x="277.2168" y="1479603.63" v="10383088" z="1" s="M+H" />
          <p rt="17.667" x="278.2200" y="294797.59" v="2078894" z="1" s="M+H+1" />
          <p rt="17.657" x="279.2283" y="26189.13" v="168050" z="1" s="M+H+2" />
          <p rt="17.648" x="280.2338" y="4016.65" v="27817" z="1" s="M+H+3" />
        </MSPeaks>
      </Spectrum>
    </Compound>
    <Compound algo="FindByMolecularFeature">
      <Location m="294.2201" rt="17.667" y="1540051" v="13212619" />
      <Spectrum type="MFE" cpdAlgo="FindByMolecularFeature">
        <MSDetails p="+" />
        <Device type="TimeOfFlight" />
        <MSPeaks>
          <p rt="17.667" x="295.2274" y="1540051.00" v="10819749" z="1" s="M+H" />
          <p rt="17.667" x="296.2305" y="289991.72" v="2058197" z="1" s="M+H+1" />
          <p rt="17.665" x="297.2345" y="45322.47" v="286545" z="1" s="M+H+2" />
          <p rt="17.666" x="298.2379" y="4941.80" v="48128" z="1" s="M+H+3" />
        </MSPeaks>
      </Spectrum>
    </Compound>
    <Compound algo="FindByMolecularFeature">
      <Location m="248.2140" rt="17.668" y="109751" v="977646" />
      <Spectrum type="MFE" cpdAlgo="FindByMolecularFeature">
        <MSDetails p="+" />
        <Device type="TimeOfFlight" />
        <MSPeaks>
          <p rt="17.668" x="249.2213" y="109751.00" v="792974" z="1" s="M+H" />
          <p rt="17.667" x="250.2245" y="22301.18" v="156947" z="1" s="M+H+1" />
          <p rt="17.662" x="251.2313" y="3305.62" v="27724" z="1" s="M+H+2" />
        </MSPeaks>
      </Spectrum>
    </Compound>
    <Compound algo="FindByMolecularFeature">
      <Location m="316.2018" rt="17.670" y="516296" v="4967102" />
      <Spectrum type="MFE" cpdAlgo="FindByMolecularFeature">
        <MSDetails p="+" />
        <Device type="TimeOfFlight" />
        <MSPeaks>
          <p rt="17.671" x="317.2091" y="516295.72" v="4110840" z="1" s="M+H" />
          <p rt="17.669" x="318.2122" y="96377.09" v="755134" z="1" s="M+H+1" />
          <p rt="17.651" x="319.2172" y="15878.22" v="86459" z="1" s="M+H+2" />
          <p rt="17.657" x="320.2214" y="1620.21" v="14668" z="1" s="M+H+3" />
        </MSPeaks>
      </Spectrum>
    </Compound>
    <Compound algo="FindByMolecularFeature">
      <Location m="280.2404" rt="17.729" y="65239" v="1479727" />
      <Spectrum type="MFE" cpdAlgo="FindByMolecularFeature">
        <MSDetails p="+" />
        <Device type="TimeOfFlight" />
        <MSPeaks>
          <p rt="17.716" x="281.2482" y="14423.87" v="188871" z="1" s="M+H" />
          <p rt="17.783" x="282.2508" y="3629.00" v="19144" z="1" s="M+H+1" />
          <p rt="17.731" x="561.4877" y="65239.01" v="414596" z="1" s="2M+H" />
          <p rt="17.730" x="562.4910" y="25871.13" v="161811" z="1" s="2M+H+1" />
          <p rt="17.693" x="563.4940" y="5456.23" v="54952" z="1" s="2M+H+2" />
          <p rt="17.737" x="564.4972" y="750.60" v="4498" z="1" s="2M+H+3" />
        </MSPeaks>
      </Spectrum>
    </Compound>
    <Compound algo="FindByMolecularFeature">
      <Location m="431.2677" rt="17.734" y="2694262" v="27305788" />
      <Spectrum type="MFE" cpdAlgo="FindByMolecularFeature">
        <MSDetails p="+" />
        <Device type="TimeOfFlight" />
        <MSPeaks>
          <p rt="17.734" x="432.2750" y="2694262.00" v="20523822" z="1" sat="true" s="M+H" />
          <p rt="17.734" x="433.2787" y="746871.56" v="5706566" z="1" s="M+H+1" />
          <p rt="17.734" x="434.2810" y="124541.30" v="949688" z="1" s="M+H+2" />
          <p rt="17.732" x="435.2853" y="16833.06" v="125713" z="1" s="M+H+3" />
        </MSPeaks>
      </Spectrum>
    </Compound>
    <Compound algo="FindByMolecularFeature">
      <Location m="268.1829" rt="17.734" y="161243" v="1498196" />
      <Spectrum type="MFE" cpdAlgo="FindByMolecularFeature">
        <MSDetails p="+" />
        <Device type="TimeOfFlight" />
        <MSPeaks>
          <p rt="17.735" x="269.1902" y="161242.84" v="1244708" z="1" s="M+H" />
          <p rt="17.733" x="270.1934" y="32476.31" v="253488" z="1" s="M+H+1" />
        </MSPeaks>
      </Spectrum>
    </Compound>
    <Compound algo="FindByMolecularFeature">
      <Location m="314.1888" rt="17.734" y="1510293" v="14072302" />
      <Spectrum type="MFE" cpdAlgo="FindByMolecularFeature">
        <MSDetails p="+" />
        <Device type="TimeOfFlight" />
        <MSPeaks>
          <p rt="17.734" x="315.1961" y="1510292.50" v="11465843" z="1" s="M+H" />
          <p rt="17.735" x="316.1993" y="342694.75" v="2606459" z="1" s="M+H+1" />
        </MSPeaks>
      </Spectrum>
    </Compound>
    <Compound algo="FindByMolecularFeature">
      <Location m="296.1778" rt="17.735" y="148491" v="1393650" />
      <Spectrum type="MFE" cpdAlgo="FindByMolecularFeature">
        <MSDetails p="+" />
        <Device type="TimeOfFlight" />
        <MSPeaks>
          <p rt="17.735" x="297.1851" y="148491.03" v="1170027" z="1" s="M+H" />
          <p rt="17.735" x="298.1882" y="28400.08" v="223623" z="1" s="M+H+1" />
        </MSPeaks>
      </Spectrum>
    </Compound>
    <Compound algo="FindByMolecularFeature">
      <Location m="436.2228" rt="17.743" y="258694" v="2957877" />
      <Spectrum type="MFE" cpdAlgo="FindByMolecularFeature">
        <MSDetails p="+" />
        <Device type="TimeOfFlight" />
        <MSPeaks>
          <p rt="17.742" x="437.2301" y="258693.84" v="2213703" z="1" s="M+H" />
          <p rt="17.743" x="438.2332" y="70745.98" v="607708" z="1" s="M+H+1" />
          <p rt="17.750" x="439.2395" y="13647.74" v="115319" z="1" s="M+H+2" />
          <p rt="17.747" x="440.2438" y="2554.37" v="21146" z="1" s="M+H+3" />
        </MSPeaks>
      </Spectrum>
    </Compound>
    <Compound algo="FindByMolecularFeature">
      <Location m="364.3091" rt="17.873" y="65918" v="669323" />
      <Spectrum type="MFE" cpdAlgo="FindByMolecularFeature">
        <MSDetails p="+" />
        <Device type="TimeOfFlight" />
        <MSPeaks>
          <p rt="17.873" x="365.3164" y="65918.09" v="512934" z="1" s="M+H" />
          <p rt="17.874" x="366.3196" y="17118.19" v="136913" z="1" s="M+H+1" />
          <p rt="17.865" x="367.3201" y="2800.40" v="19475" z="1" s="M+H+2" />
        </MSPeaks>
      </Spectrum>
    </Compound>
    <Compound algo="FindByMolecularFeature">
      <Location m="498.2833" rt="17.907" y="67026" v="1039005" />
      <Spectrum type="MFE" cpdAlgo="FindByMolecularFeature">
        <MSDetails p="+" />
        <Device type="TimeOfFlight" />
        <MSPeaks>
          <p rt="17.906" x="499.2905" y="67025.55" v="792235" z="1" s="M+H" />
          <p rt="17.910" x="500.2940" y="18828.71" v="218686" z="1" s="M+H+1" />
          <p rt="17.903" x="501.2976" y="3491.55" v="28083" z="1" s="M+H+2" />
        </MSPeaks>
      </Spectrum>
    </Compound>
    <Compound algo="FindByMolecularFeature">
      <Location m="278.1520" rt="17.945" y="85591" v="1150323" />
      <Spectrum type="MFE" cpdAlgo="FindByMolecularFeature">
        <MSDetails p="+" />
        <Device type="TimeOfFlight" />
        <MSPeaks>
          <p rt="17.944" x="279.1593" y="85590.84" v="957747" z="1" s="M+H" />
          <p rt="17.951" x="280.1626" y="14907.88" v="164475" z="1" s="M+H+1" />
          <p rt="17.945" x="281.1671" y="2670.12" v="28101" z="1" s="M+H+2" />
        </MSPeaks>
      </Spectrum>
    </Compound>
    <Compound algo="FindByMolecularFeature">
      <Location m="148.0159" rt="17.954" y="183866" v="2581325" />
      <Spectrum type="MFE" cpdAlgo="FindByMolecularFeature">
        <MSDetails p="+" />
        <Device type="TimeOfFlight" />
        <MSPeaks>
          <p rt="17.955" x="149.0232" y="183866.20" v="2369870" z="1" s="M+H" />
          <p rt="17.951" x="150.0267" y="14764.67" v="190318" z="1" s="M+H+1" />
          <p rt="17.938" x="151.0328" y="2735.52" v="21137" z="1" s="M+H+2" />
        </MSPeaks>
      </Spectrum>
    </Compound>
    <Compound algo="FindByMolecularFeature">
      <Location m="300.1337" rt="17.955" y="57187" v="805952" />
      <Spectrum type="MFE" cpdAlgo="FindByMolecularFeature">
        <MSDetails p="+" />
        <Device type="TimeOfFlight" />
        <MSPeaks>
          <p rt="17.955" x="301.1410" y="57186.91" v="656560" z="1" s="M+H" />
          <p rt="17.955" x="302.1447" y="10991.07" v="130910" z="1" s="M+H+1" />
          <p rt="17.954" x="303.1485" y="1923.77" v="18483" z="1" s="M+H+2" />
        </MSPeaks>
      </Spectrum>
    </Compound>
    <Compound algo="FindByMolecularFeature">
      <Location m="382.1969" rt="18.102" y="133306" v="1245371" />
      <Spectrum type="MFE" cpdAlgo="FindByMolecularFeature">
        <MSDetails p="+" />
        <Device type="TimeOfFlight" />
        <MSPeaks>
          <p rt="18.102" x="383.2042" y="133306.23" v="988447" z="1" s="M+H" />
          <p rt="18.101" x="384.2076" y="29353.38" v="217218" z="1" s="M+H+1" />
          <p rt="18.104" x="385.2105" y="5219.97" v="37755" z="1" s="M+H+2" />
          <p rt="18.104" x="386.2147" y="285.44" v="1952" z="1" s="M+H+3" />
        </MSPeaks>
      </Spectrum>
    </Compound>
    <Compound algo="FindByMolecularFeature">
      <Location m="360.2148" rt="18.108" y="92159" v="1008692" />
      <Spectrum type="MFE" cpdAlgo="FindByMolecularFeature">
        <MSDetails p="+" />
        <Device type="TimeOfFlight" />
        <MSPeaks>
          <p rt="18.107" x="361.2221" y="92158.78" v="825707" z="1" s="M+H" />
          <p rt="18.111" x="362.2257" y="19060.74" v="158903" z="1" s="M+H+1" />
          <p rt="18.102" x="363.2304" y="3304.90" v="24083" z="1" s="M+H+2" />
        </MSPeaks>
      </Spectrum>
    </Compound>
    <Compound algo="FindByMolecularFeature">
      <Location m="394.2696" rt="18.108" y="69530" v="535378" />
      <Spectrum type="MFE" cpdAlgo="FindByMolecularFeature">
        <MSDetails p="+" />
        <Device type="TimeOfFlight" />
        <MSPeaks>
          <p rt="18.105" x="395.2769" y="69530.38" v="386573" z="1" s="M+H" />
          <p rt="18.119" x="396.2804" y="16411.80" v="148805" z="1" s="M+H+1" />
        </MSPeaks>
      </Spectrum>
    </Compound>
    <Compound algo="FindByMolecularFeature">
      <Location m="354.2771" rt="18.118" y="165020" v="1676517" />
      <Spectrum type="MFE" cpdAlgo="FindByMolecularFeature">
        <MSDetails p="+" />
        <Device type="TimeOfFlight" />
        <MSPeaks>
          <p rt="18.117" x="355.2844" y="165019.59" v="1312405" z="1" s="M+H" />
          <p rt="18.119" x="356.2877" y="37312.71" v="308873" z="1" s="M+H+1" />
          <p rt="18.122" x="357.2907" y="6402.72" v="45616" z="1" s="M+H+2" />
          <p rt="18.140" x="358.2924" y="1043.31" v="9623" z="1" s="M+H+3" />
        </MSPeaks>
      </Spectrum>
    </Compound>
    <Compound algo="FindByMolecularFeature">
      <Location m="454.2120" rt="18.182" y="53829" v="611628" />
      <Spectrum type="MFE" cpdAlgo="FindByMolecularFeature">
        <MSDetails p="+" />
        <Device type="TimeOfFlight" />
        <MSPeaks>
          <p rt="18.183" x="455.2192" y="53829.21" v="431708" z="1" s="M+H" />
          <p rt="18.181" x="456.2227" y="14810.04" v="118238" z="1" s="M+H+1" />
          <p rt="18.183" x="457.2265" y="6351.64" v="50828" z="1" s="M+H+2" />
          <p rt="18.178" x="458.2269" y="1300.86" v="10854" z="1" s="M+H+3" />
        </MSPeaks>
      </Spectrum>
    </Compound>
    <Compound algo="FindByMolecularFeature">
      <Location m="438.2386" rt="18.184" y="359763" v="3781545" />
      <Spectrum type="MFE" cpdAlgo="FindByMolecularFeature">
        <MSDetails p="+" />
        <Device type="TimeOfFlight" />
        <MSPeaks>
          <p rt="18.184" x="439.2459" y="359763.31" v="2893045" z="1" s="M+H" />
          <p rt="18.183" x="440.2489" y="92155.15" v="748575" z="1" s="M+H+1" />
          <p rt="18.181" x="441.2523" y="15766.50" v="121819" z="1" s="M+H+2" />
          <p rt="18.179" x="442.2549" y="2382.96" v="18107" z="1" s="M+H+3" />
        </MSPeaks>
      </Spectrum>
    </Compound>
    <Compound algo="FindByMolecularFeature">
      <Location m="314.1889" rt="18.193" y="1055838" v="11355980" />
      <Spectrum type="MFE" cpdAlgo="FindByMolecularFeature">
        <MSDetails p="+" />
        <Device type="TimeOfFlight" />
        <MSPeaks>
          <p rt="18.193" x="315.1962" y="1055838.13" v="8954971" z="1" s="M+H" />
          <p rt="18.193" x="316.1992" y="245012.66" v="2079622" z="1" s="M+H+1" />
          <p rt="18.201" x="317.2045" y="32533.70" v="285303" z="1" s="M+H+2" />
          <p rt="18.203" x="318.2098" y="4122.74" v="36084" z="1" s="M+H+3" />
        </MSPeaks>
      </Spectrum>
    </Compound>
    <Compound algo="FindByMolecularFeature">
      <Location m="296.1777" rt="18.195" y="100218" v="1085552" />
      <Spectrum type="MFE" cpdAlgo="FindByMolecularFeature">
        <MSDetails p="+" />
        <Device type="TimeOfFlight" />
        <MSPeaks>
          <p rt="18.195" x="297.1850" y="100217.59" v="907892" z="1" s="M+H" />
          <p rt="18.194" x="298.1883" y="20179.27" v="177660" z="1" s="M+H+1" />
        </MSPeaks>
      </Spectrum>
    </Compound>
    <Compound algo="FindByMolecularFeature">
      <Location m="268.1829" rt="18.195" y="116554" v="1203804" />
      <Spectrum type="MFE" cpdAlgo="FindByMolecularFeature">
        <MSDetails p="+" />
        <Device type="TimeOfFlight" />
        <MSPeaks>
          <p rt="18.195" x="269.1902" y="116554.11" v="1001237" z="1" s="M+H" />
          <p rt="18.194" x="270.1934" y="23162.76" v="202567" z="1" s="M+H+1" />
        </MSPeaks>
      </Spectrum>
    </Compound>
    <Compound algo="FindByMolecularFeature">
      <Location m="433.2835" rt="18.196" y="1976935" v="22478144" />
      <Spectrum type="MFE" cpdAlgo="FindByMolecularFeature">
        <MSDetails p="+" />
        <Device type="TimeOfFlight" />
        <MSPeaks>
          <p rt="18.196" x="434.2908" y="1976934.88" v="17157608" z="1" s="M+H" />
          <p rt="18.196" x="435.2941" y="515179.09" v="4458171" z="1" s="M+H+1" />
          <p rt="18.195" x="436.2964" y="86351.41" v="754294" z="1" s="M+H+2" />
          <p rt="18.196" x="437.3022" y="12465.17" v="103302" z="1" s="M+H+3" />
          <p rt="18.211" x="438.2999" y="454.05" v="4769" z="1" s="M+H+4" />
        </MSPeaks>
      </Spectrum>
    </Compound>
    <Compound algo="FindByMolecularFeature">
      <Location m="168.1150" rt="18.228" y="59651" v="548251" />
      <Spectrum type="MFE" cpdAlgo="FindByMolecularFeature">
        <MSDetails p="+" />
        <Device type="TimeOfFlight" />
        <MSPeaks>
          <p rt="18.228" x="169.1222" y="59651.45" v="485941" z="1" s="M+H" />
          <p rt="18.233" x="170.1251" y="7832.41" v="62310" z="1" s="M+H+1" />
        </MSPeaks>
      </Spectrum>
    </Compound>
    <Compound algo="FindByMolecularFeature">
      <Location m="296.2358" rt="18.248" y="587754" v="4570372" />
      <Spectrum type="MFE" cpdAlgo="FindByMolecularFeature">
        <MSDetails p="+" />
        <Device type="TimeOfFlight" />
        <MSPeaks>
          <p rt="18.248" x="297.2431" y="587753.63" v="3640434" z="1" s="M+H" />
          <p rt="18.248" x="298.2459" y="117967.14" v="730705" z="1" s="M+H+1" />
          <p rt="18.249" x="299.2489" y="14601.91" v="91720" z="1" s="M+H+2" />
          <p rt="18.245" x="300.2515" y="1425.02" v="9380" z="1" s="M+H+3" />
          <p rt="18.255" x="593.4774" y="7632.78" v="31919" z="1" s="2M+H" />
          <p rt="18.256" x="594.4811" y="3329.85" v="14470" z="1" s="2M+H+1" />
          <p rt="18.254" x="595.4826" y="971.93" v="2678" z="1" s="2M+H+2" />
        </MSPeaks>
      </Spectrum>
    </Compound>
    <Compound algo="FindByMolecularFeature">
      <Location m="318.2173" rt="18.250" y="102520" v="852184" />
      <Spectrum type="MFE" cpdAlgo="FindByMolecularFeature">
        <MSDetails p="+" />
        <Device type="TimeOfFlight" />
        <MSPeaks>
          <p rt="18.250" x="319.2245" y="102519.98" v="697622" z="1" s="M+H" />
          <p rt="18.252" x="320.2279" y="19905.53" v="135185" z="1" s="M+H+1" />
          <p rt="18.223" x="321.2361" y="2527.53" v="19378" z="1" s="M+H+2" />
        </MSPeaks>
      </Spectrum>
    </Compound>
    <Compound algo="FindByMolecularFeature">
      <Location m="260.2142" rt="18.265" y="64634" v="499691" />
      <Spectrum type="MFE" cpdAlgo="FindByMolecularFeature">
        <MSDetails p="+" />
        <Device type="TimeOfFlight" />
        <MSPeaks>
          <p rt="18.266" x="261.2215" y="64633.60" v="431214" z="1" s="M+H" />
          <p rt="18.262" x="262.2248" y="11478.38" v="68477" z="1" s="M+H+1" />
        </MSPeaks>
      </Spectrum>
    </Compound>
    <Compound algo="FindByMolecularFeature">
      <Location m="227.2254" rt="18.306" y="608430" v="6092199" />
      <Spectrum type="MFE" cpdAlgo="FindByMolecularFeature">
        <MSDetails p="+" />
        <Device type="TimeOfFlight" />
        <MSPeaks>
          <p rt="18.306" x="228.2327" y="608429.94" v="5214154" z="1" s="M+H" />
          <p rt="18.305" x="229.2357" y="93463.87" v="815095" z="1" s="M+H+1" />
          <p rt="18.304" x="230.2404" y="6735.19" v="56741" z="1" s="M+H+2" />
          <p rt="18.317" x="231.2457" y="744.26" v="6209" z="1" s="M+H+3" />
        </MSPeaks>
      </Spectrum>
    </Compound>
    <Compound algo="FindByMolecularFeature">
      <Location m="376.2980" rt="18.424" y="150652" v="2765941" />
      <Spectrum type="MFE" cpdAlgo="FindByMolecularFeature">
        <MSDetails p="+" />
        <Device type="TimeOfFlight" />
        <MSPeaks>
          <p rt="18.423" x="377.3053" y="150652.27" v="2072850" z="1" s="M+H" />
          <p rt="18.428" x="378.3083" y="40992.70" v="565863" z="1" s="M+H+1" />
          <p rt="18.426" x="379.3099" y="7923.75" v="108422" z="1" s="M+H+2" />
          <p rt="18.433" x="380.3128" y="1398.34" v="18806" z="1" s="M+H+3" />
        </MSPeaks>
      </Spectrum>
    </Compound>
    <Compound algo="FindByMolecularFeature">
      <Location m="574.4601" rt="18.428" y="208379" v="1859145" />
      <Spectrum type="MFE" cpdAlgo="FindByMolecularFeature">
        <MSDetails p="+" />
        <Device type="TimeOfFlight" />
        <MSPeaks>
          <p rt="18.428" x="575.4673" y="208378.67" v="1248383" z="1" s="M+H" />
          <p rt="18.428" x="576.4704" y="79922.76" v="488010" z="1" s="M+H+1" />
          <p rt="18.428" x="577.4742" y="17409.22" v="105242" z="1" s="M+H+2" />
          <p rt="18.437" x="578.4757" y="2563.49" v="14972" z="1" s="M+H+3" />
          <p rt="18.433" x="579.4938" y="434.69" v="2539" z="1" s="M+H+4" />
        </MSPeaks>
      </Spectrum>
    </Compound>
    <Compound algo="FindByMolecularFeature">
      <Location m="182.1310" rt="18.431" y="275060" v="2404612" />
      <Spectrum type="MFE" cpdAlgo="FindByMolecularFeature">
        <MSDetails p="+" />
        <Device type="TimeOfFlight" />
        <MSPeaks>
          <p rt="18.431" x="183.1382" y="275060.19" v="2129463" z="1" s="M+H" />
          <p rt="18.429" x="184.1414" y="32202.43" v="250591" z="1" s="M+H+1" />
          <p rt="18.432" x="185.1405" y="3809.44" v="24559" z="1" s="M+H+2" />
        </MSPeaks>
      </Spectrum>
    </Compound>
    <Compound algo="FindByMolecularFeature">
      <Location m="643.3878" rt="18.433" y="273460" v="2378325" />
      <Spectrum type="MFE" cpdAlgo="FindByMolecularFeature">
        <MSDetails p="+" />
        <Device type="TimeOfFlight" />
        <MSPeaks>
          <p rt="18.434" x="644.3951" y="18819.40" v="140885" z="1" s="M+H" />
          <p rt="18.433" x="645.4005" y="11488.07" v="87600" z="1" s="M+H+1" />
          <p rt="18.433" x="646.3897" y="273460.31" v="2149839" z="1" s="M+H+2" />
        </MSPeaks>
      </Spectrum>
    </Compound>
    <Compound algo="FindByMolecularFeature">
      <Location m="337.2621" rt="18.433" y="319838" v="3480291" />
      <Spectrum type="MFE" cpdAlgo="FindByMolecularFeature">
        <MSDetails p="+" />
        <Device type="TimeOfFlight" />
        <MSPeaks>
          <p rt="18.433" x="338.2694" y="319837.88" v="2753527" z="1" s="M+H" />
          <p rt="18.434" x="339.2724" y="70127.96" v="624526" z="1" s="M+H+1" />
          <p rt="18.434" x="340.2760" y="10395.46" v="89518" z="1" s="M+H+2" />
          <p rt="18.443" x="341.2822" y="1549.19" v="12720" z="1" s="M+H+3" />
        </MSPeaks>
      </Spectrum>
    </Compound>
    <Compound algo="FindByMolecularFeature">
      <Location m="646.3871" rt="18.434" y="167458" v="3749119" />
      <Spectrum type="MFE" cpdAlgo="FindByMolecularFeature">
        <MSDetails p="+" />
        <Device type="TimeOfFlight" />
        <MSPeaks>
          <p rt="18.433" x="647.3944" y="167458.34" v="1359179" z="1" s="M+H" />
          <p rt="18.433" x="648.3977" y="47896.04" v="395326" z="1" s="M+H+1" />
          <p rt="18.435" x="649.3978" y="135196.53" v="1101939" z="1" s="M+H+2" />
          <p rt="18.434" x="650.4008" y="52746.66" v="430030" z="1" s="M+H+3" />
          <p rt="18.435" x="651.3953" y="55664.00" v="462645" z="1" s="M+H+4" />
        </MSPeaks>
      </Spectrum>
    </Compound>
    <Compound algo="FindByMolecularFeature">
      <Location m="630.4170" rt="18.436" y="55641" v="885499" />
      <Spectrum type="MFE" cpdAlgo="FindByMolecularFeature">
        <MSDetails p="+" />
        <Device type="TimeOfFlight" />
        <MSPeaks>
          <p rt="18.445" x="316.2155" y="13180.69" v="96526" z="2" s="M+2H" />
          <p rt="18.442" x="316.7182" y="5076.66" v="37318" z="2" s="M+2H+1" />
          <p rt="18.455" x="317.2110" y="5778.81" v="41412" z="2" s="M+2H+2" />
          <p rt="18.434" x="631.4244" y="55641.10" v="468148" z="1" s="M+H" />
          <p rt="18.434" x="632.4277" y="23164.04" v="191275" z="1" s="M+H+1" />
          <p rt="18.435" x="633.4290" y="5641.37" v="50820" z="1" s="M+H+2" />
        </MSPeaks>
      </Spectrum>
    </Compound>
    <Compound algo="FindByMolecularFeature">
      <Location m="296.2357" rt="18.438" y="3789034" v="46141728" />
      <Spectrum type="MFE" cpdAlgo="FindByMolecularFeature">
        <MSDetails p="+" />
        <Device type="TimeOfFlight" />
        <MSPeaks>
          <p rt="18.438" x="297.2430" y="3789034.00" v="34996384" z="1" sat="true" s="M+H" />
          <p rt="18.439" x="298.2466" y="727566.69" v="6742609" z="1" s="M+H+1" />
          <p rt="18.437" x="299.2490" y="87341.43" v="811656" z="1" s="M+H+2" />
          <p rt="18.439" x="300.2515" y="8929.78" v="81548" z="1" s="M+H+3" />
          <p rt="18.427" x="593.4776" y="195508.11" v="1164390" z="1" s="2M+H" />
          <p rt="18.424" x="594.4809" y="79312.60" v="470585" z="1" s="2M+H+1" />
          <p rt="18.426" x="595.4836" y="17241.98" v="101717" z="1" s="2M+H+2" />
          <p rt="18.420" x="596.4870" y="2923.47" v="16846" z="1" s="2M+H+3" />
          <p rt="18.406" x="597.4875" y="213.12" v="1228" z="1" s="2M+H+4" />
        </MSPeaks>
      </Spectrum>
    </Compound>
    <Compound algo="FindByMolecularFeature">
      <Location m="350.1542" rt="18.441" y="107396" v="3012997" />
      <Spectrum type="MFE" cpdAlgo="FindByMolecularFeature">
        <MSDetails p="+" />
        <Device type="TimeOfFlight" />
        <MSPeaks>
          <p rt="18.438" x="351.1615" y="58446.70" v="645573" z="1" s="M+H" />
          <p rt="18.434" x="352.1647" y="11812.63" v="124676" z="1" s="M+H+1" />
          <p rt="18.444" x="353.1622" y="107395.79" v="1284088" z="1" s="M+H+2" />
          <p rt="18.439" x="354.1653" y="23432.04" v="255568" z="1" s="M+H+3" />
          <p rt="18.443" x="355.1583" y="42786.51" v="494496" z="1" s="M+H+4" />
          <p rt="18.445" x="356.1608" y="10755.42" v="126615" z="1" s="M+H+5" />
          <p rt="18.446" x="357.1582" y="7109.76" v="81983" z="1" s="M+H+6" />
        </MSPeaks>
      </Spectrum>
    </Compound>
    <Compound algo="FindByMolecularFeature">
      <Location m="260.2143" rt="18.442" y="236840" v="2649018" />
      <Spectrum type="MFE" cpdAlgo="FindByMolecularFeature">
        <MSDetails p="+" />
        <Device type="TimeOfFlight" />
        <MSPeaks>
          <p rt="18.441" x="261.2216" y="236840.14" v="2121576" z="1" s="M+H" />
          <p rt="18.456" x="262.2247" y="41605.34" v="485600" z="1" s="M+H+1" />
          <p rt="18.356" x="263.2359" y="6310.10" v="41842" z="1" s="M+H+2" />
        </MSPeaks>
      </Spectrum>
    </Compound>
    <Compound algo="FindByMolecularFeature">
      <Location m="395.1528" rt="18.454" y="128258" v="2206637" />
      <Spectrum type="MFE" cpdAlgo="FindByMolecularFeature">
        <MSDetails p="+" />
        <Device type="TimeOfFlight" />
        <MSPeaks>
          <p rt="18.453" x="396.1600" y="128257.88" v="1729411" z="1" s="M+H" />
          <p rt="18.455" x="397.1631" y="29248.93" v="394225" z="1" s="M+H+1" />
          <p rt="18.455" x="398.1690" y="5282.62" v="70771" z="1" s="M+H+2" />
          <p rt="18.539" x="399.1805" y="926.70" v="12230" z="1" s="M+H+3" />
        </MSPeaks>
      </Spectrum>
    </Compound>
    <Compound algo="FindByMolecularFeature">
      <Location m="278.2252" rt="18.456" y="2535429" v="34779340" />
      <Spectrum type="MFE" cpdAlgo="FindByMolecularFeature">
        <MSDetails p="+" />
        <Device type="TimeOfFlight" />
        <MSPeaks>
          <p rt="18.456" x="279.2325" y="2535429.25" v="28592460" z="1" sat="true" s="M+H" />
          <p rt="18.456" x="280.2359" y="500826.19" v="5696853" z="1" s="M+H+1" />
          <p rt="18.446" x="281.2390" y="46731.55" v="450583" z="1" s="M+H+2" />
          <p rt="18.442" x="282.2420" y="3742.11" v="39446" z="1" s="M+H+3" />
        </MSPeaks>
      </Spectrum>
    </Compound>
    <Compound algo="FindByMolecularFeature">
      <Location m="250.2298" rt="18.458" y="272400" v="3540878" />
      <Spectrum type="MFE" cpdAlgo="FindByMolecularFeature">
        <MSDetails p="+" />
        <Device type="TimeOfFlight" />
        <MSPeaks>
          <p rt="18.459" x="251.2371" y="272400.41" v="2960572" z="1" s="M+H" />
          <p rt="18.459" x="252.2402" y="48848.19" v="526575" z="1" s="M+H+1" />
          <p rt="18.450" x="253.2441" y="4494.74" v="47539" z="1" s="M+H+2" />
          <p rt="18.379" x="254.2480" y="409.95" v="6193" z="1" s="M+H+3" />
        </MSPeaks>
      </Spectrum>
    </Compound>
    <Compound algo="FindByMolecularFeature">
      <Location m="242.2036" rt="18.461" y="51265" v="764244" />
      <Spectrum type="MFE" cpdAlgo="FindByMolecularFeature">
        <MSDetails p="+" />
        <Device type="TimeOfFlight" />
        <MSPeaks>
          <p rt="18.460" x="243.2109" y="51264.88" v="626536" z="1" s="M+H" />
          <p rt="18.464" x="244.2142" y="10692.58" v="137708" z="1" s="M+H+1" />
        </MSPeaks>
      </Spectrum>
    </Compound>
    <Compound algo="FindByMolecularFeature">
      <Location m="318.2175" rt="18.492" y="413148" v="5712786" />
      <Spectrum type="MFE" cpdAlgo="FindByMolecularFeature">
        <MSDetails p="+" />
        <Device type="TimeOfFlight" />
        <MSPeaks>
          <p rt="18.492" x="319.2248" y="413148.34" v="4663262" z="1" s="M+H" />
          <p rt="18.492" x="320.2280" y="83199.73" v="939113" z="1" s="M+H+1" />
          <p rt="18.492" x="321.2322" y="9051.70" v="103334" z="1" s="M+H+2" />
          <p rt="18.517" x="322.2376" y="643.31" v="7077" z="1" s="M+H+3" />
        </MSPeaks>
      </Spectrum>
    </Compound>
    <Compound algo="FindByMolecularFeature">
      <Location m="232.2190" rt="18.506" y="53670" v="692970" />
      <Spectrum type="MFE" cpdAlgo="FindByMolecularFeature">
        <MSDetails p="+" />
        <Device type="TimeOfFlight" />
        <MSPeaks>
          <p rt="18.507" x="233.2263" y="53669.64" v="560908" z="1" s="M+H" />
          <p rt="18.503" x="234.2296" y="10874.22" v="115174" z="1" s="M+H+1" />
          <p rt="18.489" x="235.2364" y="1607.81" v="16888" z="1" s="M+H+2" />
        </MSPeaks>
      </Spectrum>
    </Compound>
    <Compound algo="FindByMolecularFeature">
      <Location m="327.2564" rt="18.671" y="92144" v="1109888" />
      <Spectrum type="MFE" cpdAlgo="FindByMolecularFeature">
        <MSDetails p="+" />
        <Device type="TimeOfFlight" />
        <MSPeaks>
          <p rt="18.670" x="328.2637" y="92143.78" v="878398" z="1" s="M+H" />
          <p rt="18.672" x="329.2668" y="22797.50" v="203205" z="1" s="M+H+1" />
          <p rt="18.673" x="330.2695" y="2926.34" v="28286" z="1" s="M+H+2" />
        </MSPeaks>
      </Spectrum>
    </Compound>
    <Compound algo="FindByMolecularFeature">
      <Location m="561.3150" rt="18.770" y="64791" v="977499" />
      <Spectrum type="MFE" cpdAlgo="FindByMolecularFeature">
        <MSDetails p="+" />
        <Device type="TimeOfFlight" />
        <MSPeaks>
          <p rt="18.770" x="562.3223" y="64791.31" v="721081" z="1" s="M+H" />
          <p rt="18.768" x="563.3259" y="19419.38" v="212613" z="1" s="M+H+1" />
          <p rt="18.778" x="564.3307" y="4366.09" v="43805" z="1" s="M+H+2" />
        </MSPeaks>
      </Spectrum>
    </Compound>
    <Compound algo="FindByMolecularFeature">
      <Location m="323.2828" rt="18.791" y="338964" v="3406584" />
      <Spectrum type="MFE" cpdAlgo="FindByMolecularFeature">
        <MSDetails p="+" />
        <Device type="TimeOfFlight" />
        <MSPeaks>
          <p rt="18.791" x="324.2900" y="338963.91" v="2695436" z="1" s="M+H" />
          <p rt="18.790" x="325.2932" y="78355.94" v="626370" z="1" s="M+H+1" />
          <p rt="18.790" x="326.2966" y="10009.31" v="80190" z="1" s="M+H+2" />
          <p rt="18.781" x="327.2963" y="596.64" v="4587" z="1" s="M+H+3" />
        </MSPeaks>
      </Spectrum>
    </Compound>
    <Compound algo="FindByMolecularFeature">
      <Location m="296.2353" rt="18.823" y="134308" v="1367969" />
      <Spectrum type="MFE" cpdAlgo="FindByMolecularFeature">
        <MSDetails p="+" />
        <Device type="TimeOfFlight" />
        <MSPeaks>
          <p rt="18.823" x="297.2426" y="134308.44" v="1115857" z="1" s="M+H" />
          <p rt="18.823" x="298.2458" y="27867.37" v="226574" z="1" s="M+H+1" />
          <p rt="18.820" x="299.2493" y="3364.33" v="25539" z="1" s="M+H+2" />
        </MSPeaks>
      </Spectrum>
    </Compound>
    <Compound algo="FindByMolecularFeature">
      <Location m="318.2172" rt="18.827" y="67620" v="603479" />
      <Spectrum type="MFE" cpdAlgo="FindByMolecularFeature">
        <MSDetails p="+" />
        <Device type="TimeOfFlight" />
        <MSPeaks>
          <p rt="18.826" x="319.2244" y="67619.87" v="496241" z="1" s="M+H" />
          <p rt="18.832" x="320.2277" y="14904.05" v="107237" z="1" s="M+H+1" />
        </MSPeaks>
      </Spectrum>
    </Compound>
    <Compound algo="FindByMolecularFeature">
      <Location m="232.2189" rt="18.830" y="58829" v="549992" />
      <Spectrum type="MFE" cpdAlgo="FindByMolecularFeature">
        <MSDetails p="+" />
        <Device type="TimeOfFlight" />
        <MSPeaks>
          <p rt="18.830" x="233.2262" y="58829.02" v="451310" z="1" s="M+H" />
          <p rt="18.832" x="234.2295" y="11689.23" v="89797" z="1" s="M+H+1" />
          <p rt="18.842" x="235.2343" y="1346.40" v="8885" z="1" s="M+H+2" />
        </MSPeaks>
      </Spectrum>
    </Compound>
    <Compound algo="FindByMolecularFeature">
      <Location m="599.4607" rt="18.845" y="64397" v="1254141" />
      <Spectrum type="MFE" cpdAlgo="FindByMolecularFeature">
        <MSDetails p="+" />
        <Device type="TimeOfFlight" />
        <MSPeaks>
          <p rt="18.846" x="600.4679" y="64396.85" v="895659" z="1" s="M+H" />
          <p rt="18.843" x="601.4712" y="21464.89" v="293048" z="1" s="M+H+1" />
          <p rt="18.850" x="602.4729" y="5064.47" v="65433" z="1" s="M+H+2" />
        </MSPeaks>
      </Spectrum>
    </Compound>
    <Compound algo="FindByMolecularFeature">
      <Location m="555.4347" rt="18.929" y="83135" v="1717031" />
      <Spectrum type="MFE" cpdAlgo="FindByMolecularFeature">
        <MSDetails p="+" />
        <Device type="TimeOfFlight" />
        <MSPeaks>
          <p rt="18.929" x="556.4420" y="83135.17" v="1211264" z="1" s="M+H" />
          <p rt="18.928" x="557.4453" y="27020.07" v="402936" z="1" s="M+H+1" />
          <p rt="18.929" x="558.4470" y="6457.20" v="88628" z="1" s="M+H+2" />
          <p rt="18.919" x="559.4464" y="1041.53" v="14203" z="1" s="M+H+3" />
        </MSPeaks>
      </Spectrum>
    </Compound>
    <Compound algo="FindByMolecularFeature">
      <Location m="376.2981" rt="18.933" y="54625" v="679618" />
      <Spectrum type="MFE" cpdAlgo="FindByMolecularFeature">
        <MSDetails p="+" />
        <Device type="TimeOfFlight" />
        <MSPeaks>
          <p rt="18.936" x="377.3054" y="54624.89" v="518344" z="1" s="M+H" />
          <p rt="18.933" x="378.3083" y="16622.95" v="138955" z="1" s="M+H+1" />
          <p rt="18.894" x="379.3103" y="4077.89" v="22318" z="1" s="M+H+2" />
        </MSPeaks>
      </Spectrum>
    </Compound>
    <Compound algo="FindByMolecularFeature">
      <Location m="511.4085" rt="19.007" y="114194" v="2154042" />
      <Spectrum type="MFE" cpdAlgo="FindByMolecularFeature">
        <MSDetails p="+" />
        <Device type="TimeOfFlight" />
        <MSPeaks>
          <p rt="19.008" x="512.4157" y="114194.27" v="1615896" z="1" s="M+H" />
          <p rt="19.006" x="513.4189" y="31941.61" v="452542" z="1" s="M+H+1" />
          <p rt="18.994" x="514.4209" y="6109.76" v="71940" z="1" s="M+H+2" />
          <p rt="18.996" x="515.4216" y="1160.47" v="13664" z="1" s="M+H+3" />
        </MSPeaks>
      </Spectrum>
    </Compound>
    <Compound algo="FindByMolecularFeature">
      <Location m="236.2138" rt="19.014" y="56605" v="560186" />
      <Spectrum type="MFE" cpdAlgo="FindByMolecularFeature">
        <MSDetails p="+" />
        <Device type="TimeOfFlight" />
        <MSPeaks>
          <p rt="19.013" x="237.2211" y="56605.41" v="467230" z="1" s="M+H" />
          <p rt="19.017" x="238.2247" y="9367.00" v="81432" z="1" s="M+H+1" />
          <p rt="19.037" x="239.2297" y="1243.62" v="11524" z="1" s="M+H+2" />
        </MSPeaks>
      </Spectrum>
    </Compound>
    <Compound algo="FindByMolecularFeature">
      <Location m="253.2410" rt="19.014" y="2139532" v="22355918" />
      <Spectrum type="MFE" cpdAlgo="FindByMolecularFeature">
        <MSDetails p="+" />
        <Device type="TimeOfFlight" />
        <MSPeaks>
          <p rt="19.014" x="254.2483" y="2139532.25" v="18499568" z="1" sat="true" s="M+H" />
          <p rt="19.013" x="255.2514" y="363206.53" v="3153539" z="1" s="M+H+1" />
          <p rt="19.015" x="256.2544" y="36482.50" v="315132" z="1" s="M+H+2" />
          <p rt="19.020" x="257.2571" y="2743.16" v="23152" z="1" s="M+H+3" />
          <p rt="19.008" x="507.4880" y="20195.41" v="128836" z="1" s="2M+H" />
          <p rt="19.004" x="508.4914" y="7515.46" v="46407" z="1" s="2M+H+1" />
          <p rt="19.014" x="509.4950" y="1577.30" v="7020" z="1" s="2M+H+2" />
        </MSPeaks>
      </Spectrum>
    </Compound>
    <Compound algo="FindByMolecularFeature">
      <Location m="561.3150" rt="19.048" y="128644" v="1593919" />
      <Spectrum type="MFE" cpdAlgo="FindByMolecularFeature">
        <MSDetails p="+" />
        <Device type="TimeOfFlight" />
        <MSPeaks>
          <p rt="19.049" x="562.3223" y="128643.77" v="1160003" z="1" s="M+H" />
          <p rt="19.048" x="563.3257" y="38992.57" v="352299" z="1" s="M+H+1" />
          <p rt="19.047" x="564.3291" y="8133.07" v="72546" z="1" s="M+H+2" />
          <p rt="19.050" x="565.3420" y="792.90" v="9071" z="1" s="M+H+3" />
        </MSPeaks>
      </Spectrum>
    </Compound>
    <Compound algo="FindByMolecularFeature">
      <Location m="467.3822" rt="19.086" y="104573" v="2119208" />
      <Spectrum type="MFE" cpdAlgo="FindByMolecularFeature">
        <MSDetails p="+" />
        <Device type="TimeOfFlight" />
        <MSPeaks>
          <p rt="19.086" x="468.3895" y="104572.80" v="1564858" z="1" s="M+H" />
          <p rt="19.086" x="469.3927" y="30746.35" v="456650" z="1" s="M+H+1" />
          <p rt="19.082" x="470.3940" y="6232.30" v="90103" z="1" s="M+H+2" />
          <p rt="19.111" x="471.3936" y="525.42" v="7597" z="1" s="M+H+3" />
        </MSPeaks>
      </Spectrum>
    </Compound>
    <Compound algo="FindByMolecularFeature">
      <Location m="423.3561" rt="19.156" y="83195" v="1601458" />
      <Spectrum type="MFE" cpdAlgo="FindByMolecularFeature">
        <MSDetails p="+" />
        <Device type="TimeOfFlight" />
        <MSPeaks>
          <p rt="19.155" x="424.3634" y="83195.30" v="1209035" z="1" s="M+H" />
          <p rt="19.155" x="425.3702" y="25220.51" v="327953" z="1" s="M+H+1" />
          <p rt="19.179" x="426.3734" y="5692.86" v="64470" z="1" s="M+H+2" />
        </MSPeaks>
      </Spectrum>
    </Compound>
    <Compound algo="FindByMolecularFeature">
      <Location m="241.2407" rt="19.399" y="128163" v="1388497" />
      <Spectrum type="MFE" cpdAlgo="FindByMolecularFeature">
        <MSDetails p="+" />
        <Device type="TimeOfFlight" />
        <MSPeaks>
          <p rt="19.400" x="242.2480" y="128162.91" v="1171757" z="1" s="M+H" />
          <p rt="19.396" x="243.2511" y="21748.52" v="198141" z="1" s="M+H+1" />
          <p rt="19.386" x="244.2539" y="2203.85" v="18599" z="1" s="M+H+2" />
        </MSPeaks>
      </Spectrum>
    </Compound>
    <Compound algo="FindByMolecularFeature">
      <Location m="540.2942" rt="19.621" y="508269" v="7777683" />
      <Spectrum type="MFE" cpdAlgo="FindByMolecularFeature">
        <MSDetails p="+" />
        <Device type="TimeOfFlight" />
        <MSPeaks>
          <p rt="19.622" x="541.3015" y="508268.94" v="5671935" z="1" s="M+H" />
          <p rt="19.620" x="542.3043" y="154429.94" v="1719755" z="1" s="M+H+1" />
          <p rt="19.615" x="543.3073" y="31833.68" v="321314" z="1" s="M+H+2" />
          <p rt="19.627" x="544.3107" y="5200.88" v="61798" z="1" s="M+H+3" />
          <p rt="19.607" x="545.3070" y="230.40" v="2881" z="1" s="M+H+4" />
        </MSPeaks>
      </Spectrum>
    </Compound>
    <Compound algo="FindByMolecularFeature">
      <Location m="498.2831" rt="19.621" y="108687" v="1744932" />
      <Spectrum type="MFE" cpdAlgo="FindByMolecularFeature">
        <MSDetails p="+" />
        <Device type="TimeOfFlight" />
        <MSPeaks>
          <p rt="19.622" x="499.2904" y="108686.74" v="1293665" z="1" s="M+H" />
          <p rt="19.620" x="500.2934" y="30590.04" v="365431" z="1" s="M+H+1" />
          <p rt="19.625" x="501.2989" y="6339.65" v="76683" z="1" s="M+H+2" />
          <p rt="19.617" x="502.3060" y="787.34" v="9153" z="1" s="M+H+3" />
        </MSPeaks>
      </Spectrum>
    </Compound>
    <Compound algo="FindByMolecularFeature">
      <Location m="456.2364" rt="19.622" y="325832" v="4887391" />
      <Spectrum type="MFE" cpdAlgo="FindByMolecularFeature">
        <MSDetails p="+" />
        <Device type="TimeOfFlight" />
        <MSPeaks>
          <p rt="19.622" x="457.2437" y="325832.09" v="3747681" z="1" s="M+H" />
          <p rt="19.622" x="458.2467" y="80913.52" v="930384" z="1" s="M+H+1" />
          <p rt="19.623" x="459.2491" y="15637.17" v="179996" z="1" s="M+H+2" />
          <p rt="19.627" x="460.2519" y="2505.82" v="29330" z="1" s="M+H+3" />
        </MSPeaks>
      </Spectrum>
    </Compound>
    <Compound algo="FindByMolecularFeature">
      <Location m="575.3316" rt="19.622" y="804703" v="12565938" />
      <Spectrum type="MFE" cpdAlgo="FindByMolecularFeature">
        <MSDetails p="+" />
        <Device type="TimeOfFlight" />
        <MSPeaks>
          <p rt="19.623" x="576.3389" y="804703.44" v="9100091" z="1" s="M+H" />
          <p rt="19.622" x="577.3416" y="244259.08" v="2763353" z="1" s="M+H+1" />
          <p rt="19.621" x="578.3438" y="51739.57" v="587359" z="1" s="M+H+2" />
          <p rt="19.624" x="579.3471" y="9302.21" v="105266" z="1" s="M+H+3" />
          <p rt="19.602" x="580.3525" y="880.73" v="9869" z="1" s="M+H+4" />
        </MSPeaks>
      </Spectrum>
    </Compound>
    <Compound algo="FindByMolecularFeature">
      <Location m="558.3042" rt="19.626" y="144131" v="2276202" />
      <Spectrum type="MFE" cpdAlgo="FindByMolecularFeature">
        <MSDetails p="+" />
        <Device type="TimeOfFlight" />
        <MSPeaks>
          <p rt="19.626" x="559.3115" y="144130.67" v="1638869" z="1" s="M+H" />
          <p rt="19.627" x="560.3146" y="43764.16" v="511362" z="1" s="M+H+1" />
          <p rt="19.625" x="561.3180" y="9158.32" v="104295" z="1" s="M+H+2" />
          <p rt="19.620" x="562.3230" y="1945.44" v="21677" z="1" s="M+H+3" />
        </MSPeaks>
      </Spectrum>
    </Compound>
    <Compound algo="FindByMolecularFeature">
      <Location m="580.2860" rt="19.628" y="111939" v="1897650" />
      <Spectrum type="MFE" cpdAlgo="FindByMolecularFeature">
        <MSDetails p="+" />
        <Device type="TimeOfFlight" />
        <MSPeaks>
          <p rt="19.629" x="581.2933" y="111938.97" v="1369533" z="1" s="M+H" />
          <p rt="19.627" x="582.2965" y="34453.69" v="421704" z="1" s="M+H+1" />
          <p rt="19.633" x="583.3009" y="7443.95" v="90117" z="1" s="M+H+2" />
          <p rt="19.637" x="584.3043" y="1346.03" v="16296" z="1" s="M+H+3" />
        </MSPeaks>
      </Spectrum>
    </Compound>
    <Compound algo="FindByMolecularFeature">
      <Location m="300.2095" rt="19.635" y="675317" v="9279049" />
      <Spectrum type="MFE" cpdAlgo="FindByMolecularFeature">
        <MSDetails p="+" />
        <Device type="TimeOfFlight" />
        <MSPeaks>
          <p rt="19.635" x="301.2168" y="675317.19" v="7486799" z="1" s="M+H" />
          <p rt="19.635" x="302.2196" y="142742.55" v="1586181" z="1" s="M+H+1" />
          <p rt="19.635" x="303.2230" y="17485.93" v="192160" z="1" s="M+H+2" />
          <p rt="19.617" x="304.2271" y="1218.79" v="13909" z="1" s="M+H+3" />
        </MSPeaks>
      </Spectrum>
    </Compound>
    <Compound algo="FindByMolecularFeature">
      <Location m="254.2035" rt="19.645" y="113550" v="1662232" />
      <Spectrum type="MFE" cpdAlgo="FindByMolecularFeature">
        <MSDetails p="+" />
        <Device type="TimeOfFlight" />
        <MSPeaks>
          <p rt="19.645" x="255.2108" y="113550.08" v="1391836" z="1" s="M+H" />
          <p rt="19.646" x="256.2143" y="22277.27" v="249966" z="1" s="M+H+1" />
          <p rt="19.625" x="257.2210" y="2270.48" v="20429" z="1" s="M+H+2" />
        </MSPeaks>
      </Spectrum>
    </Compound>
    <Compound algo="FindByMolecularFeature">
      <Location m="649.4139" rt="19.762" y="57355" v="724954" />
      <Spectrum type="MFE" cpdAlgo="FindByMolecularFeature">
        <MSDetails p="+" />
        <Device type="TimeOfFlight" />
        <MSPeaks>
          <p rt="19.762" x="650.4212" y="57354.73" v="369864" z="1" s="M+H" />
          <p rt="19.761" x="651.4261" y="43077.43" v="264108" z="1" s="M+H+1" />
          <p rt="19.765" x="652.4302" y="14663.68" v="90982" z="1" s="M+H+2" />
        </MSPeaks>
      </Spectrum>
    </Compound>
    <Compound algo="FindByMolecularFeature">
      <Location m="298.2512" rt="19.764" y="92758" v="1601411" />
      <Spectrum type="MFE" cpdAlgo="FindByMolecularFeature">
        <MSDetails p="+" />
        <Device type="TimeOfFlight" />
        <MSPeaks>
          <p rt="19.764" x="299.2587" y="92758.23" v="706362" z="1" s="M+H" />
          <p rt="19.765" x="300.2621" y="18660.40" v="174758" z="1" s="M+H+1" />
          <p rt="19.762" x="597.5087" y="41351.76" v="239735" z="1" s="2M+H" />
          <p rt="19.762" x="598.5117" y="16707.58" v="97241" z="1" s="2M+H+1" />
          <p rt="19.766" x="599.5126" y="3888.68" v="23170" z="1" s="2M+H+2" />
        </MSPeaks>
      </Spectrum>
    </Compound>
    <Compound algo="FindByMolecularFeature">
      <Location m="652.4214" rt="19.765" y="56045" v="673093" />
      <Spectrum type="MFE" cpdAlgo="FindByMolecularFeature">
        <MSDetails p="+" />
        <Device type="TimeOfFlight" />
        <MSPeaks>
          <p rt="19.764" x="653.4287" y="56045.26" v="381568" z="1" s="M+H" />
          <p rt="19.766" x="654.4331" y="22742.22" v="146435" z="1" s="M+H+1" />
          <p rt="19.765" x="655.4265" y="21978.24" v="145089" z="1" s="M+H+2" />
        </MSPeaks>
      </Spectrum>
    </Compound>
    <Compound algo="FindByMolecularFeature">
      <Location m="339.2780" rt="19.766" y="2687798" v="26355812" />
      <Spectrum type="MFE" cpdAlgo="FindByMolecularFeature">
        <MSDetails p="+" />
        <Device type="TimeOfFlight" />
        <MSPeaks>
          <p rt="19.766" x="340.2853" y="2687798.00" v="21070462" z="1" sat="true" s="M+H" />
          <p rt="19.766" x="341.2887" y="585266.88" v="4590348" z="1" s="M+H+1" />
          <p rt="19.767" x="342.2910" y="73596.92" v="625031" z="1" s="M+H+2" />
          <p rt="19.771" x="343.2940" y="8031.94" v="69971" z="1" s="M+H+3" />
        </MSPeaks>
      </Spectrum>
    </Compound>
    <Compound algo="FindByMolecularFeature">
      <Location m="241.2407" rt="19.772" y="94383" v="968541" />
      <Spectrum type="MFE" cpdAlgo="FindByMolecularFeature">
        <MSDetails p="+" />
        <Device type="TimeOfFlight" />
        <MSPeaks>
          <p rt="19.772" x="242.2480" y="94383.05" v="821160" z="1" s="M+H" />
          <p rt="19.772" x="243.2510" y="15836.97" v="136485" z="1" s="M+H+1" />
          <p rt="19.770" x="244.2544" y="1537.11" v="10896" z="1" s="M+H+2" />
        </MSPeaks>
      </Spectrum>
    </Compound>
    <Compound algo="FindByMolecularFeature">
      <Location m="393.1967" rt="19.772" y="61094" v="1674080" />
      <Spectrum type="MFE" cpdAlgo="FindByMolecularFeature">
        <MSDetails p="+" />
        <Device type="TimeOfFlight" />
        <MSPeaks>
          <p rt="19.772" x="394.2040" y="26231.09" v="298183" z="1" s="M+H" />
          <p rt="19.770" x="395.2072" y="7114.87" v="67389" z="1" s="M+H+1" />
          <p rt="19.773" x="396.2043" y="61093.79" v="688795" z="1" s="M+H+2" />
          <p rt="19.769" x="397.2090" y="14621.16" v="142375" z="1" s="M+H+3" />
          <p rt="19.772" x="398.1982" y="32252.76" v="352655" z="1" s="M+H+4" />
          <p rt="19.773" x="399.1969" y="8033.21" v="76400" z="1" s="M+H+5" />
          <p rt="19.775" x="400.1983" y="5071.69" v="48282" z="1" s="M+H+6" />
        </MSPeaks>
      </Spectrum>
    </Compound>
    <Compound algo="FindByMolecularFeature">
      <Location m="580.2861" rt="19.854" y="205629" v="1573748" />
      <Spectrum type="MFE" cpdAlgo="FindByMolecularFeature">
        <MSDetails p="+" />
        <Device type="TimeOfFlight" />
        <MSPeaks>
          <p rt="19.854" x="581.2934" y="205629.09" v="1136632" z="1" s="M+H" />
          <p rt="19.854" x="582.2967" y="62840.45" v="349420" z="1" s="M+H+1" />
          <p rt="19.854" x="583.3004" y="13719.96" v="72915" z="1" s="M+H+2" />
          <p rt="19.850" x="584.3047" y="2524.86" v="13192" z="1" s="M+H+3" />
          <p rt="19.787" x="585.3098" y="206.51" v="1589" z="1" s="M+H+4" />
        </MSPeaks>
      </Spectrum>
    </Compound>
    <Compound algo="FindByMolecularFeature">
      <Location m="244.2191" rt="19.857" y="100362" v="1248833" />
      <Spectrum type="MFE" cpdAlgo="FindByMolecularFeature">
        <MSDetails p="+" />
        <Device type="TimeOfFlight" />
        <MSPeaks>
          <p rt="19.857" x="245.2264" y="100361.83" v="1021284" z="1" s="M+H" />
          <p rt="19.859" x="246.2296" y="19558.57" v="199278" z="1" s="M+H+1" />
          <p rt="19.853" x="247.2337" y="2919.41" v="28270" z="1" s="M+H+2" />
        </MSPeaks>
      </Spectrum>
    </Compound>
    <Compound algo="FindByMolecularFeature">
      <Location m="262.2298" rt="19.861" y="352080" v="4184962" />
      <Spectrum type="MFE" cpdAlgo="FindByMolecularFeature">
        <MSDetails p="+" />
        <Device type="TimeOfFlight" />
        <MSPeaks>
          <p rt="19.861" x="263.2371" y="352080.47" v="3431402" z="1" s="M+H" />
          <p rt="19.861" x="264.2403" y="69875.39" v="680755" z="1" s="M+H+1" />
          <p rt="19.858" x="265.2458" y="7043.43" v="68850" z="1" s="M+H+2" />
          <p rt="19.802" x="266.2511" y="412.25" v="3955" z="1" s="M+H+3" />
        </MSPeaks>
      </Spectrum>
    </Compound>
    <Compound algo="FindByMolecularFeature">
      <Location m="575.3315" rt="19.866" y="878278" v="9663621" />
      <Spectrum type="MFE" cpdAlgo="FindByMolecularFeature">
        <MSDetails p="+" />
        <Device type="TimeOfFlight" />
        <MSPeaks>
          <p rt="19.866" x="576.3388" y="878278.00" v="7024266" z="1" s="M+H" />
          <p rt="19.865" x="577.3415" y="263187.13" v="2094184" z="1" s="M+H+1" />
          <p rt="19.865" x="578.3437" y="55318.18" v="440549" z="1" s="M+H+2" />
          <p rt="19.869" x="579.3465" y="9935.54" v="79915" z="1" s="M+H+3" />
          <p rt="19.824" x="580.3514" y="2175.31" v="24707" z="1" s="M+H+4" />
        </MSPeaks>
      </Spectrum>
    </Compound>
    <Compound algo="FindByMolecularFeature">
      <Location m="456.2360" rt="19.866" y="146361" v="1659891" />
      <Spectrum type="MFE" cpdAlgo="FindByMolecularFeature">
        <MSDetails p="+" />
        <Device type="TimeOfFlight" />
        <MSPeaks>
          <p rt="19.867" x="457.2432" y="146361.09" v="1236295" z="1" s="M+H" />
          <p rt="19.866" x="458.2464" y="37187.15" v="304823" z="1" s="M+H+1" />
          <p rt="19.872" x="459.2495" y="7903.98" v="64788" z="1" s="M+H+2" />
          <p rt="19.795" x="913.4810" y="1840.23" v="16545" z="1" s="2M+H" />
          <p rt="19.793" x="914.4854" y="671.90" v="5500" z="1" s="2M+H+1" />
          <p rt="19.813" x="915.4840" y="836.00" v="4948" z="1" s="2M+H+2" />
        </MSPeaks>
      </Spectrum>
    </Compound>
    <Compound algo="FindByMolecularFeature">
      <Location m="498.2830" rt="19.868" y="68946" v="741176" />
      <Spectrum type="MFE" cpdAlgo="FindByMolecularFeature">
        <MSDetails p="+" />
        <Device type="TimeOfFlight" />
        <MSPeaks>
          <p rt="19.868" x="499.2903" y="68946.37" v="549378" z="1" s="M+H" />
          <p rt="19.868" x="500.2935" y="19586.07" v="152401" z="1" s="M+H+1" />
          <p rt="19.867" x="501.2986" y="4341.88" v="30665" z="1" s="M+H+2" />
          <p rt="19.841" x="502.3065" y="868.18" v="8732" z="1" s="M+H+3" />
        </MSPeaks>
      </Spectrum>
    </Compound>
    <Compound algo="FindByMolecularFeature">
      <Location m="540.2938" rt="19.869" y="279074" v="3378345" />
      <Spectrum type="MFE" cpdAlgo="FindByMolecularFeature">
        <MSDetails p="+" />
        <Device type="TimeOfFlight" />
        <MSPeaks>
          <p rt="19.869" x="541.3011" y="279073.94" v="2449883" z="1" s="M+H" />
          <p rt="19.872" x="542.3041" y="83146.95" v="734019" z="1" s="M+H+1" />
          <p rt="19.855" x="543.3080" y="18176.25" v="175810" z="1" s="M+H+2" />
          <p rt="19.856" x="544.3113" y="2425.26" v="18633" z="1" s="M+H+3" />
        </MSPeaks>
      </Spectrum>
    </Compound>
    <Compound algo="FindByMolecularFeature">
      <Location m="279.2568" rt="19.869" y="2417084" v="24508122" />
      <Spectrum type="MFE" cpdAlgo="FindByMolecularFeature">
        <MSDetails p="+" />
        <Device type="TimeOfFlight" />
        <MSPeaks>
          <p rt="19.869" x="280.2640" y="2417083.50" v="19640110" z="1" sat="true" s="M+H" />
          <p rt="19.870" x="281.2665" y="491618.38" v="4070211" z="1" s="M+H+1" />
          <p rt="19.866" x="282.2688" y="49597.25" v="387903" z="1" s="M+H+2" />
          <p rt="19.852" x="559.5197" y="35167.87" v="140925" z="1" s="2M+H" />
          <p rt="19.854" x="560.5231" y="14436.62" v="52909" z="1" s="2M+H+1" />
          <p rt="19.856" x="561.5257" y="3018.12" v="11116" z="1" s="2M+H+2" />
        </MSPeaks>
      </Spectrum>
    </Compound>
    <Compound algo="FindByMolecularFeature">
      <Location m="328.1528" rt="19.948" y="1457913" v="14282140" />
      <Spectrum type="MFE" cpdAlgo="FindByMolecularFeature">
        <MSDetails p="+" />
        <Device type="TimeOfFlight" />
        <MSPeaks>
          <p rt="19.948" x="329.1601" y="1457912.75" v="11695828" z="1" s="M+H" />
          <p rt="19.948" x="330.1632" y="251228.50" v="2203530" z="1" s="M+H+1" />
          <p rt="19.947" x="331.1654" y="40477.17" v="340894" z="1" s="M+H+2" />
          <p rt="19.947" x="332.1680" y="4967.74" v="41888" z="1" s="M+H+3" />
        </MSPeaks>
      </Spectrum>
    </Compound>
    <Compound algo="FindByMolecularFeature">
      <Location m="216.0268" rt="19.948" y="84623" v="736309" />
      <Spectrum type="MFE" cpdAlgo="FindByMolecularFeature">
        <MSDetails p="+" />
        <Device type="TimeOfFlight" />
        <MSPeaks>
          <p rt="19.948" x="217.0341" y="84623.41" v="663580" z="1" s="M+H" />
          <p rt="19.949" x="218.0375" y="7861.64" v="61327" z="1" s="M+H+1" />
          <p rt="19.941" x="219.0398" y="1917.67" v="11402" z="1" s="M+H+2" />
        </MSPeaks>
      </Spectrum>
    </Compound>
    <Compound algo="FindByMolecularFeature">
      <Location m="360.2153" rt="19.948" y="487171" v="4962783" />
      <Spectrum type="MFE" cpdAlgo="FindByMolecularFeature">
        <MSDetails p="+" />
        <Device type="TimeOfFlight" />
        <MSPeaks>
          <p rt="19.948" x="361.2226" y="487171.03" v="3973557" z="1" s="M+H" />
          <p rt="19.948" x="362.2257" y="99754.63" v="846097" z="1" s="M+H+1" />
          <p rt="19.951" x="363.2282" y="15793.22" v="143129" z="1" s="M+H+2" />
        </MSPeaks>
      </Spectrum>
    </Compound>
    <Compound algo="FindByMolecularFeature">
      <Location m="212.0683" rt="19.949" y="79953" v="725195" />
      <Spectrum type="MFE" cpdAlgo="FindByMolecularFeature">
        <MSDetails p="+" />
        <Device type="TimeOfFlight" />
        <MSPeaks>
          <p rt="19.949" x="213.0756" y="79952.54" v="649386" z="1" s="M+H" />
          <p rt="19.945" x="214.0806" y="7601.89" v="59779" z="1" s="M+H+1" />
          <p rt="19.952" x="215.0836" y="2078.06" v="16030" z="1" s="M+H+2" />
        </MSPeaks>
      </Spectrum>
    </Compound>
    <Compound algo="FindByMolecularFeature">
      <Location m="156.0057" rt="19.949" y="72255" v="697265" />
      <Spectrum type="MFE" cpdAlgo="FindByMolecularFeature">
        <MSDetails p="+" />
        <Device type="TimeOfFlight" />
        <MSPeaks>
          <p rt="19.948" x="157.0130" y="72254.68" v="636279" z="1" s="M+H" />
          <p rt="19.953" x="158.0148" y="6194.25" v="47556" z="1" s="M+H+1" />
          <p rt="19.949" x="159.0196" y="2150.98" v="13431" z="1" s="M+H+2" />
        </MSPeaks>
      </Spectrum>
    </Compound>
    <Compound algo="FindByMolecularFeature">
      <Location m="128.0110" rt="19.949" y="85963" v="789522" />
      <Spectrum type="MFE" cpdAlgo="FindByMolecularFeature">
        <MSDetails p="+" />
        <Device type="TimeOfFlight" />
        <MSPeaks>
          <p rt="19.950" x="129.0182" y="85963.01" v="738202" z="1" s="M+H" />
          <p rt="19.945" x="130.0209" y="4925.97" v="44071" z="1" s="M+H+1" />
          <p rt="19.931" x="131.0225" y="1217.64" v="7250" z="1" s="M+H+2" />
        </MSPeaks>
      </Spectrum>
    </Compound>
    <Compound algo="FindByMolecularFeature">
      <Location m="272.0898" rt="19.949" y="197525" v="2020017" />
      <Spectrum type="MFE" cpdAlgo="FindByMolecularFeature">
        <MSDetails p="+" />
        <Device type="TimeOfFlight" />
        <MSPeaks>
          <p rt="19.949" x="273.0970" y="197525.22" v="1742939" z="1" s="M+H" />
          <p rt="19.949" x="274.1003" y="27313.97" v="230534" z="1" s="M+H+1" />
          <p rt="19.955" x="275.1026" y="5103.08" v="46544" z="1" s="M+H+2" />
        </MSPeaks>
      </Spectrum>
    </Compound>
    <Compound algo="FindByMolecularFeature">
      <Location m="268.1311" rt="19.949" y="66419" v="625908" />
      <Spectrum type="MFE" cpdAlgo="FindByMolecularFeature">
        <MSDetails p="+" />
        <Device type="TimeOfFlight" />
        <MSPeaks>
          <p rt="19.948" x="269.1384" y="66419.42" v="531882" z="1" s="M+H" />
          <p rt="19.951" x="270.1422" y="9929.30" v="85675" z="1" s="M+H+1" />
          <p rt="19.965" x="271.1467" y="1330.18" v="8351" z="1" s="M+H+2" />
        </MSPeaks>
      </Spectrum>
    </Compound>
    <Compound algo="FindByMolecularFeature">
      <Location m="402.2260" rt="19.949" y="5098277" v="59095352" />
      <Spectrum type="MFE" cpdAlgo="FindByMolecularFeature">
        <MSDetails p="+" />
        <Device type="TimeOfFlight" />
        <MSPeaks>
          <p rt="19.950" x="403.2333" y="5098276.50" v="46700216" z="1" sat="true" s="M+H" />
          <p rt="19.949" x="404.2369" y="1147748.00" v="10416880" z="1" s="M+H+1" />
          <p rt="19.949" x="405.2389" y="189649.36" v="1702907" z="1" s="M+H+2" />
          <p rt="19.948" x="406.2413" y="27491.19" v="245594" z="1" s="M+H+3" />
          <p rt="19.949" x="407.2438" y="4128.94" v="29753" z="1" s="M+H+4" />
        </MSPeaks>
      </Spectrum>
    </Compound>
    <Compound algo="FindByMolecularFeature">
      <Location m="258.1469" rt="19.950" y="143225" v="1405487" />
      <Spectrum type="MFE" cpdAlgo="FindByMolecularFeature">
        <MSDetails p="+" />
        <Device type="TimeOfFlight" />
        <MSPeaks>
          <p rt="19.949" x="259.1541" y="143224.81" v="1219777" z="1" s="M+H" />
          <p rt="19.950" x="260.1575" y="19503.06" v="157018" z="1" s="M+H+1" />
          <p rt="19.965" x="261.1588" y="3540.61" v="28692" z="1" s="M+H+2" />
        </MSPeaks>
      </Spectrum>
    </Compound>
    <Compound algo="FindByMolecularFeature">
      <Location m="184.0735" rt="19.950" y="110655" v="1088398" />
      <Spectrum type="MFE" cpdAlgo="FindByMolecularFeature">
        <MSDetails p="+" />
        <Device type="TimeOfFlight" />
        <MSPeaks>
          <p rt="19.950" x="185.0808" y="110655.18" v="969695" z="1" s="M+H" />
          <p rt="19.951" x="186.0845" y="11368.00" v="94822" z="1" s="M+H+1" />
          <p rt="19.979" x="187.0870" y="2511.60" v="23881" z="1" s="M+H+2" />
        </MSPeaks>
      </Spectrum>
    </Compound>
    <Compound algo="FindByMolecularFeature">
      <Location m="440.1816" rt="19.957" y="326100" v="4388976" />
      <Spectrum type="MFE" cpdAlgo="FindByMolecularFeature">
        <MSDetails p="+" />
        <Device type="TimeOfFlight" />
        <MSPeaks>
          <p rt="19.957" x="441.1889" y="326099.84" v="3259180" z="1" s="M+H" />
          <p rt="19.958" x="442.1920" y="69952.53" v="752871" z="1" s="M+H+1" />
          <p rt="19.959" x="443.1899" y="32281.20" v="316353" z="1" s="M+H+2" />
          <p rt="19.954" x="444.1921" y="6227.41" v="60570" z="1" s="M+H+3" />
        </MSPeaks>
      </Spectrum>
    </Compound>
    <Compound algo="FindByMolecularFeature">
      <Location m="826.4340" rt="19.960" y="853456" v="11881533" />
      <Spectrum type="MFE" cpdAlgo="FindByMolecularFeature">
        <MSDetails p="+" />
        <Device type="TimeOfFlight" />
        <MSPeaks>
          <p rt="19.950" x="414.2192" y="1991.19" v="8818" z="2" s="M+2H" />
          <p rt="19.934" x="414.7223" y="1204.08" v="3164" z="2" s="M+2H+1" />
          <p rt="19.960" x="827.4412" y="853456.00" v="7366687" z="1" s="M+H" />
          <p rt="19.960" x="828.4441" y="387990.13" v="3347397" z="1" s="M+H+1" />
          <p rt="19.961" x="829.4463" y="107628.52" v="929584" z="1" s="M+H+2" />
          <p rt="19.959" x="830.4486" y="21944.25" v="190491" z="1" s="M+H+3" />
          <p rt="19.967" x="831.4516" y="4197.90" v="35392" z="1" s="M+H+4" />
        </MSPeaks>
      </Spectrum>
    </Compound>
    <Compound algo="FindByMolecularFeature">
      <Location m="424.2081" rt="19.964" y="2899146" v="43207428" />
      <Spectrum type="MFE" cpdAlgo="FindByMolecularFeature">
        <MSDetails p="+" />
        <Device type="TimeOfFlight" />
        <MSPeaks>
          <p rt="19.963" x="425.2154" y="2899145.50" v="33615832" z="1" sat="true" s="M+H" />
          <p rt="19.966" x="426.2188" y="610909.00" v="8131707" z="1" s="M+H+1" />
          <p rt="19.962" x="427.2206" y="100852.45" v="1267842" z="1" s="M+H+2" />
          <p rt="19.962" x="428.2230" y="13628.09" v="172478" z="1" s="M+H+3" />
          <p rt="19.970" x="429.2235" y="1694.53" v="19573" z="1" s="M+H+4" />
        </MSPeaks>
      </Spectrum>
    </Compound>
    <Compound algo="FindByMolecularFeature">
      <Location m="447.2833" rt="19.970" y="71929" v="1388061" />
      <Spectrum type="MFE" cpdAlgo="FindByMolecularFeature">
        <MSDetails p="+" />
        <Device type="TimeOfFlight" />
        <MSPeaks>
          <p rt="19.971" x="448.2906" y="71928.63" v="1101181" z="1" s="M+H" />
          <p rt="19.966" x="449.2950" y="19143.58" v="247125" z="1" s="M+H+1" />
          <p rt="19.973" x="450.3009" y="3509.41" v="39756" z="1" s="M+H+2" />
        </MSPeaks>
      </Spectrum>
    </Compound>
    <Compound algo="FindByMolecularFeature">
      <Location m="657.5023" rt="20.127" y="72997" v="1807248" />
      <Spectrum type="MFE" cpdAlgo="FindByMolecularFeature">
        <MSDetails p="+" />
        <Device type="TimeOfFlight" />
        <MSPeaks>
          <p rt="20.126" x="658.5096" y="72997.13" v="1204624" z="1" s="M+H" />
          <p rt="20.127" x="659.5128" y="28797.81" v="486542" z="1" s="M+H+1" />
          <p rt="20.131" x="660.5140" y="6570.25" v="98222" z="1" s="M+H+2" />
          <p rt="20.150" x="661.5154" y="1196.47" v="17860" z="1" s="M+H+3" />
        </MSPeaks>
      </Spectrum>
    </Compound>
    <Compound algo="FindByMolecularFeature">
      <Location m="354.2770" rt="20.166" y="140532" v="1323967" />
      <Spectrum type="MFE" cpdAlgo="FindByMolecularFeature">
        <MSDetails p="+" />
        <Device type="TimeOfFlight" />
        <MSPeaks>
          <p rt="20.165" x="355.2843" y="140531.61" v="1038947" z="1" s="M+H" />
          <p rt="20.167" x="356.2876" y="32741.53" v="244556" z="1" s="M+H+1" />
          <p rt="20.166" x="357.2906" y="5688.65" v="40464" z="1" s="M+H+2" />
        </MSPeaks>
      </Spectrum>
    </Compound>
    <Compound algo="FindByMolecularFeature">
      <Location m="336.2667" rt="20.166" y="125519" v="1197036" />
      <Spectrum type="MFE" cpdAlgo="FindByMolecularFeature">
        <MSDetails p="+" />
        <Device type="TimeOfFlight" />
        <MSPeaks>
          <p rt="20.167" x="337.2740" y="125518.61" v="951015" z="1" s="M+H" />
          <p rt="20.164" x="338.2772" y="28752.42" v="216593" z="1" s="M+H+1" />
          <p rt="20.170" x="339.2824" y="3925.66" v="29428" z="1" s="M+H+2" />
        </MSPeaks>
      </Spectrum>
    </Compound>
    <Compound algo="FindByMolecularFeature">
      <Location m="613.4765" rt="20.225" y="121163" v="2904067" />
      <Spectrum type="MFE" cpdAlgo="FindByMolecularFeature">
        <MSDetails p="+" />
        <Device type="TimeOfFlight" />
        <MSPeaks>
          <p rt="20.224" x="614.4838" y="121163.08" v="2011673" z="1" s="M+H" />
          <p rt="20.229" x="615.4869" y="40140.66" v="704262" z="1" s="M+H+1" />
          <p rt="20.220" x="616.4886" y="10196.24" v="155413" z="1" s="M+H+2" />
          <p rt="20.216" x="617.4901" y="2146.69" v="32720" z="1" s="M+H+3" />
        </MSPeaks>
      </Spectrum>
    </Compound>
    <Compound algo="FindByMolecularFeature">
      <Location m="279.2565" rt="20.237" y="305805" v="4301797" />
      <Spectrum type="MFE" cpdAlgo="FindByMolecularFeature">
        <MSDetails p="+" />
        <Device type="TimeOfFlight" />
        <MSPeaks>
          <p rt="20.237" x="280.2638" y="305804.56" v="3512708" z="1" s="M+H" />
          <p rt="20.238" x="281.2666" y="61302.20" v="707238" z="1" s="M+H+1" />
          <p rt="20.230" x="282.2708" y="5133.55" v="56286" z="1" s="M+H+2" />
          <p rt="20.250" x="559.5201" y="2503.00" v="8994" z="1" s="2M+H" />
          <p rt="20.227" x="560.5223" y="1336.09" v="3788" z="1" s="2M+H+1" />
        </MSPeaks>
      </Spectrum>
    </Compound>
    <Compound algo="FindByMolecularFeature">
      <Location m="262.2297" rt="20.261" y="108712" v="465707" />
      <Spectrum type="MFE" cpdAlgo="FindByMolecularFeature">
        <MSDetails p="+" />
        <Device type="TimeOfFlight" />
        <MSPeaks>
          <p rt="20.260" x="263.2370" y="108712.27" v="401695" z="1" s="M+H" />
          <p rt="20.269" x="264.2401" y="19588.02" v="55725" z="1" s="M+H+1" />
          <p rt="20.270" x="265.2496" y="2627.93" v="8288" z="1" s="M+H+2" />
        </MSPeaks>
      </Spectrum>
    </Compound>
    <Compound algo="FindByMolecularFeature">
      <Location m="569.4504" rt="20.326" y="183058" v="4120531" />
      <Spectrum type="MFE" cpdAlgo="FindByMolecularFeature">
        <MSDetails p="+" />
        <Device type="TimeOfFlight" />
        <MSPeaks>
          <p rt="20.327" x="570.4577" y="183058.22" v="2963847" z="1" s="M+H" />
          <p rt="20.325" x="571.4607" y="57608.96" v="944824" z="1" s="M+H+1" />
          <p rt="20.328" x="572.4626" y="13521.31" v="211859" z="1" s="M+H+2" />
        </MSPeaks>
      </Spectrum>
    </Compound>
    <Compound algo="FindByMolecularFeature">
      <Location m="267.2566" rt="20.384" y="329836" v="3674805" />
      <Spectrum type="MFE" cpdAlgo="FindByMolecularFeature">
        <MSDetails p="+" />
        <Device type="TimeOfFlight" />
        <MSPeaks>
          <p rt="20.384" x="268.2639" y="329835.72" v="3045294" z="1" s="M+H" />
          <p rt="20.385" x="269.2669" y="62327.58" v="570675" z="1" s="M+H+1" />
          <p rt="20.389" x="270.2703" y="6799.79" v="56802" z="1" s="M+H+2" />
          <p rt="20.359" x="271.2712" y="243.42" v="2033" z="1" s="M+H+3" />
        </MSPeaks>
      </Spectrum>
    </Compound>
    <Compound algo="FindByMolecularFeature">
      <Location m="525.4244" rt="20.425" y="229591" v="5608626" />
      <Spectrum type="MFE" cpdAlgo="FindByMolecularFeature">
        <MSDetails p="+" />
        <Device type="TimeOfFlight" />
        <MSPeaks>
          <p rt="20.425" x="526.4316" y="229591.31" v="4017985" z="1" s="M+H" />
          <p rt="20.424" x="527.4347" y="71951.49" v="1302723" z="1" s="M+H+1" />
          <p rt="20.424" x="528.4371" y="15225.50" v="243185" z="1" s="M+H+2" />
          <p rt="20.420" x="529.4362" y="2744.22" v="44733" z="1" s="M+H+3" />
        </MSPeaks>
      </Spectrum>
    </Compound>
    <Compound algo="FindByMolecularFeature">
      <Location m="617.3777" rt="20.427" y="57163" v="553833" />
      <Spectrum type="MFE" cpdAlgo="FindByMolecularFeature">
        <MSDetails p="+" />
        <Device type="TimeOfFlight" />
        <MSPeaks>
          <p rt="20.426" x="618.3849" y="57162.70" v="379041" z="1" s="M+H" />
          <p rt="20.430" x="619.3899" y="22763.50" v="140027" z="1" s="M+H+1" />
          <p rt="20.429" x="620.3980" y="5839.26" v="34765" z="1" s="M+H+2" />
        </MSPeaks>
      </Spectrum>
    </Compound>
    <Compound algo="FindByMolecularFeature">
      <Location m="498.2831" rt="20.454" y="115704" v="1208023" />
      <Spectrum type="MFE" cpdAlgo="FindByMolecularFeature">
        <MSDetails p="+" />
        <Device type="TimeOfFlight" />
        <MSPeaks>
          <p rt="20.454" x="499.2903" y="115704.37" v="894990" z="1" s="M+H" />
          <p rt="20.455" x="500.2935" y="31952.94" v="247599" z="1" s="M+H+1" />
          <p rt="20.455" x="501.2987" y="7082.82" v="53763" z="1" s="M+H+2" />
          <p rt="20.465" x="502.3067" y="1338.19" v="11672" z="1" s="M+H+3" />
        </MSPeaks>
      </Spectrum>
    </Compound>
    <Compound algo="FindByMolecularFeature">
      <Location m="484.2675" rt="20.455" y="192569" v="1912116" />
      <Spectrum type="MFE" cpdAlgo="FindByMolecularFeature">
        <MSDetails p="+" />
        <Device type="TimeOfFlight" />
        <MSPeaks>
          <p rt="20.455" x="485.2748" y="192569.20" v="1423795" z="1" s="M+H" />
          <p rt="20.455" x="486.2779" y="51654.29" v="384063" z="1" s="M+H+1" />
          <p rt="20.460" x="487.2814" y="10908.78" v="80978" z="1" s="M+H+2" />
          <p rt="20.470" x="488.2868" y="2500.35" v="23279" z="1" s="M+H+3" />
        </MSPeaks>
      </Spectrum>
    </Compound>
    <Compound algo="FindByMolecularFeature">
      <Location m="554.3102" rt="20.455" y="956479" v="10097647" />
      <Spectrum type="MFE" cpdAlgo="FindByMolecularFeature">
        <MSDetails p="+" />
        <Device type="TimeOfFlight" />
        <MSPeaks>
          <p rt="20.455" x="555.3174" y="956479.00" v="7301430" z="1" s="M+H" />
          <p rt="20.455" x="556.3203" y="294102.88" v="2229871" z="1" s="M+H+1" />
          <p rt="20.455" x="557.3227" y="62858.16" v="481494" z="1" s="M+H+2" />
          <p rt="20.457" x="558.3256" y="10373.03" v="77370" z="1" s="M+H+3" />
          <p rt="20.433" x="559.3315" y="1017.56" v="7483" z="1" s="M+H+4" />
        </MSPeaks>
      </Spectrum>
    </Compound>
    <Compound algo="FindByMolecularFeature">
      <Location m="589.3472" rt="20.455" y="1203455" v="12836187" />
      <Spectrum type="MFE" cpdAlgo="FindByMolecularFeature">
        <MSDetails p="+" />
        <Device type="TimeOfFlight" />
        <MSPeaks>
          <p rt="20.455" x="590.3545" y="1203454.75" v="9179532" z="1" s="M+H" />
          <p rt="20.455" x="591.3575" y="376455.69" v="2891153" z="1" s="M+H+1" />
          <p rt="20.455" x="592.3597" y="83515.05" v="644166" z="1" s="M+H+2" />
          <p rt="20.460" x="593.3637" y="14092.62" v="106216" z="1" s="M+H+3" />
          <p rt="20.459" x="594.3676" y="2062.70" v="15120" z="1" s="M+H+4" />
        </MSPeaks>
      </Spectrum>
    </Compound>
    <Compound algo="FindByMolecularFeature">
      <Location m="470.2524" rt="20.455" y="520836" v="5273907" />
      <Spectrum type="MFE" cpdAlgo="FindByMolecularFeature">
        <MSDetails p="+" />
        <Device type="TimeOfFlight" />
        <MSPeaks>
          <p rt="20.455" x="471.2596" y="520835.63" v="3996869" z="1" s="M+H" />
          <p rt="20.455" x="472.2625" y="134372.75" v="1032752" z="1" s="M+H+1" />
          <p rt="20.456" x="473.2650" y="27106.35" v="207339" z="1" s="M+H+2" />
          <p rt="20.457" x="474.2677" y="4907.35" v="36948" z="1" s="M+H+3" />
        </MSPeaks>
      </Spectrum>
    </Compound>
    <Compound algo="FindByMolecularFeature">
      <Location m="572.3202" rt="20.457" y="296940" v="3211511" />
      <Spectrum type="MFE" cpdAlgo="FindByMolecularFeature">
        <MSDetails p="+" />
        <Device type="TimeOfFlight" />
        <MSPeaks>
          <p rt="20.457" x="573.3275" y="296939.56" v="2299131" z="1" s="M+H" />
          <p rt="20.456" x="574.3304" y="92604.55" v="718217" z="1" s="M+H+1" />
          <p rt="20.455" x="575.3335" y="21273.98" v="163623" z="1" s="M+H+2" />
          <p rt="20.465" x="576.3398" y="4084.48" v="30541" z="1" s="M+H+3" />
        </MSPeaks>
      </Spectrum>
    </Compound>
    <Compound algo="FindByMolecularFeature">
      <Location m="594.3022" rt="20.471" y="380014" v="3980572" />
      <Spectrum type="MFE" cpdAlgo="FindByMolecularFeature">
        <MSDetails p="+" />
        <Device type="TimeOfFlight" />
        <MSPeaks>
          <p rt="20.471" x="595.3095" y="380013.66" v="2855638" z="1" s="M+H" />
          <p rt="20.471" x="596.3124" y="118935.07" v="896075" z="1" s="M+H+1" />
          <p rt="20.473" x="597.3150" y="26163.35" v="196050" z="1" s="M+H+2" />
          <p rt="20.469" x="598.3186" y="4541.09" v="32809" z="1" s="M+H+3" />
        </MSPeaks>
      </Spectrum>
    </Compound>
    <Compound algo="FindByMolecularFeature">
      <Location m="1100.7794" rt="20.509" y="78882" v="1068338" />
      <Spectrum type="MFE" cpdAlgo="FindByMolecularFeature">
        <MSDetails p="+" />
        <Device type="TimeOfFlight" />
        <MSPeaks>
          <p rt="20.510" x="551.3970" y="78882.15" v="521236" z="2" s="M+2H" />
          <p rt="20.508" x="551.8985" y="55926.50" v="365663" z="2" s="M+2H+1" />
          <p rt="20.510" x="552.4002" y="21644.03" v="144581" z="2" s="M+2H+2" />
          <p rt="20.506" x="552.9011" y="5826.63" v="36858" z="2" s="M+2H+3" />
        </MSPeaks>
      </Spectrum>
    </Compound>
    <Compound algo="FindByMolecularFeature">
      <Location m="1116.7526" rt="20.510" y="179761" v="3476617" />
      <Spectrum type="MFE" cpdAlgo="FindByMolecularFeature">
        <MSDetails p="+" />
        <Device type="TimeOfFlight" />
        <MSPeaks>
          <p rt="20.510" x="559.3836" y="65818.67" v="443883" z="2" s="M+2H" />
          <p rt="20.508" x="559.8851" y="44733.54" v="298398" z="2" s="M+2H+1" />
          <p rt="20.510" x="560.3840" y="179761.28" v="1203697" z="2" s="M+2H+2" />
          <p rt="20.511" x="560.8853" y="120008.07" v="801654" z="2" s="M+2H+3" />
          <p rt="20.509" x="561.3839" y="108237.01" v="728984" z="2" s="M+2H+4" />
        </MSPeaks>
      </Spectrum>
    </Compound>
    <Compound algo="FindByMolecularFeature">
      <Location m="1121.7536" rt="20.511" y="60104" v="665966" />
      <Spectrum type="MFE" cpdAlgo="FindByMolecularFeature">
        <MSDetails p="+" />
        <Device type="TimeOfFlight" />
        <MSPeaks>
          <p rt="20.511" x="561.8841" y="60103.98" v="389457" z="2" s="M+2H" />
          <p rt="20.511" x="562.3837" y="30853.07" v="204108" z="2" s="M+2H+1" />
          <p rt="20.511" x="562.8838" y="11252.79" v="72400" z="2" s="M+2H+2" />
        </MSPeaks>
      </Spectrum>
    </Compound>
    <Compound algo="FindByMolecularFeature">
      <Location m="761.4663" rt="20.512" y="174973" v="2191711" />
      <Spectrum type="MFE" cpdAlgo="FindByMolecularFeature">
        <MSDetails p="+" />
        <Device type="TimeOfFlight" />
        <MSPeaks>
          <p rt="20.512" x="381.7440" y="12983.63" v="96778" z="2" s="M+2H" />
          <p rt="20.512" x="762.4731" y="174973.00" v="1407748" z="1" s="M+H" />
          <p rt="20.512" x="763.4764" y="85008.59" v="687184" z="1" s="M+H+1" />
        </MSPeaks>
      </Spectrum>
    </Compound>
    <Compound algo="FindByMolecularFeature">
      <Location m="336.2669" rt="20.512" y="354921" v="3760798" />
      <Spectrum type="MFE" cpdAlgo="FindByMolecularFeature">
        <MSDetails p="+" />
        <Device type="TimeOfFlight" />
        <MSPeaks>
          <p rt="20.512" x="337.2742" y="354920.50" v="2987733" z="1" s="M+H" />
          <p rt="20.513" x="338.2773" y="80234.55" v="673803" z="1" s="M+H+1" />
          <p rt="20.513" x="339.2809" y="10708.28" v="93414" z="1" s="M+H+2" />
          <p rt="20.504" x="340.2844" y="722.79" v="5848" z="1" s="M+H+3" />
        </MSPeaks>
      </Spectrum>
    </Compound>
    <Compound algo="FindByMolecularFeature">
      <Location m="354.2776" rt="20.513" y="489531" v="5271214" />
      <Spectrum type="MFE" cpdAlgo="FindByMolecularFeature">
        <MSDetails p="+" />
        <Device type="TimeOfFlight" />
        <MSPeaks>
          <p rt="20.513" x="355.2849" y="489531.47" v="4150353" z="1" s="M+H" />
          <p rt="20.514" x="356.2878" y="110853.48" v="966703" z="1" s="M+H+1" />
          <p rt="20.511" x="357.2907" y="15904.59" v="134130" z="1" s="M+H+2" />
          <p rt="20.509" x="358.2945" y="2327.34" v="20027" z="1" s="M+H+3" />
        </MSPeaks>
      </Spectrum>
    </Compound>
    <Compound algo="FindByMolecularFeature">
      <Location m="244.2192" rt="20.513" y="202866" v="2072296" />
      <Spectrum type="MFE" cpdAlgo="FindByMolecularFeature">
        <MSDetails p="+" />
        <Device type="TimeOfFlight" />
        <MSPeaks>
          <p rt="20.513" x="245.2265" y="202865.80" v="1750057" z="1" s="M+H" />
          <p rt="20.512" x="246.2297" y="38294.95" v="322240" z="1" s="M+H+1" />
        </MSPeaks>
      </Spectrum>
    </Compound>
    <Compound algo="FindByMolecularFeature">
      <Location m="376.2597" rt="20.515" y="619654" v="6372263" />
      <Spectrum type="MFE" cpdAlgo="FindByMolecularFeature">
        <MSDetails p="+" />
        <Device type="TimeOfFlight" />
        <MSPeaks>
          <p rt="20.515" x="377.2670" y="619654.00" v="5065143" z="1" s="M+H" />
          <p rt="20.514" x="378.2699" y="135605.47" v="1109456" z="1" s="M+H+1" />
          <p rt="20.517" x="379.2729" y="20941.21" v="171657" z="1" s="M+H+2" />
          <p rt="20.524" x="380.2754" y="3151.78" v="26007" z="1" s="M+H+3" />
        </MSPeaks>
      </Spectrum>
    </Compound>
    <Compound algo="FindByMolecularFeature">
      <Location m="262.2301" rt="20.516" y="569298" v="6358532" />
      <Spectrum type="MFE" cpdAlgo="FindByMolecularFeature">
        <MSDetails p="+" />
        <Device type="TimeOfFlight" />
        <MSPeaks>
          <p rt="20.516" x="263.2374" y="569297.69" v="5301061" z="1" s="M+H" />
          <p rt="20.516" x="264.2404" y="113807.59" v="1057471" z="1" s="M+H+1" />
        </MSPeaks>
      </Spectrum>
    </Compound>
    <Compound algo="FindByMolecularFeature">
      <Location m="334.1596" rt="20.517" y="66363" v="905060" />
      <Spectrum type="MFE" cpdAlgo="FindByMolecularFeature">
        <MSDetails p="+" />
        <Device type="TimeOfFlight" />
        <MSPeaks>
          <p rt="20.514" x="335.1669" y="66362.98" v="662284" z="1" s="M+H" />
          <p rt="20.523" x="336.1699" y="13771.14" v="165439" z="1" s="M+H+1" />
          <p rt="20.533" x="337.1665" y="7157.30" v="77337" z="1" s="M+H+2" />
        </MSPeaks>
      </Spectrum>
    </Compound>
    <Compound algo="FindByMolecularFeature">
      <Location m="746.5023" rt="20.518" y="66180" v="959521" />
      <Spectrum type="MFE" cpdAlgo="FindByMolecularFeature">
        <MSDetails p="+" />
        <Device type="TimeOfFlight" />
        <MSPeaks>
          <p rt="20.517" x="374.2585" y="66179.69" v="571062" z="2" s="M+2H" />
          <p rt="20.518" x="374.7601" y="30502.64" v="262222" z="2" s="M+2H+1" />
          <p rt="20.518" x="375.2620" y="8874.51" v="78366" z="2" s="M+2H+2" />
          <p rt="20.501" x="375.7627" y="2014.00" v="17035" z="2" s="M+2H+3" />
          <p rt="20.534" x="747.5071" y="2362.98" v="18506" z="1" s="M+H" />
          <p rt="20.549" x="748.5235" y="469.33" v="8301" z="1" s="M+H+1" />
          <p rt="20.569" x="749.4884" y="1313.95" v="4030" z="1" s="M+H+2" />
        </MSPeaks>
      </Spectrum>
    </Compound>
    <Compound algo="FindByMolecularFeature">
      <Location m="382.2379" rt="20.518" y="125493" v="1889484" />
      <Spectrum type="MFE" cpdAlgo="FindByMolecularFeature">
        <MSDetails p="+" />
        <Device type="TimeOfFlight" />
        <MSPeaks>
          <p rt="20.518" x="383.2452" y="125492.83" v="1157743" z="1" s="M+H" />
          <p rt="20.517" x="384.2441" y="61275.07" v="566296" z="1" s="M+H+1" />
          <p rt="20.521" x="385.2438" y="14404.20" v="131249" z="1" s="M+H+2" />
          <p rt="20.523" x="386.2431" y="3782.06" v="34196" z="1" s="M+H+3" />
        </MSPeaks>
      </Spectrum>
    </Compound>
    <Compound algo="FindByMolecularFeature">
      <Location m="382.7391" rt="20.518" y="61510" v="838332" />
      <Spectrum type="MFE" cpdAlgo="FindByMolecularFeature">
        <MSDetails p="+" />
        <Device type="TimeOfFlight" />
        <MSPeaks>
          <p rt="20.518" x="383.7464" y="61510.16" v="561888" z="1" s="M+H" />
          <p rt="20.519" x="384.7448" y="25811.58" v="235740" z="1" s="M+H+1" />
          <p rt="20.516" x="385.7450" y="4507.83" v="40704" z="1" s="M+H+2" />
        </MSPeaks>
      </Spectrum>
    </Compound>
    <Compound algo="FindByMolecularFeature">
      <Location m="408.1956" rt="20.519" y="103603" v="2660981" />
      <Spectrum type="MFE" cpdAlgo="FindByMolecularFeature">
        <MSDetails p="+" />
        <Device type="TimeOfFlight" />
        <MSPeaks>
          <p rt="20.530" x="205.1055" y="5184.36" v="64088" z="2" s="M+2H" />
          <p rt="20.509" x="205.6071" y="1287.88" v="11568" z="2" s="M+2H+1" />
          <p rt="20.539" x="206.1080" y="9075.78" v="115844" z="2" s="M+2H+2" />
          <p rt="20.537" x="206.6078" y="2254.95" v="25372" z="2" s="M+2H+3" />
          <p rt="20.528" x="207.1075" y="2982.58" v="29536" z="2" s="M+2H+4" />
          <p rt="20.520" x="207.6058" y="892.34" v="7871" z="2" s="M+2H+5" />
          <p rt="20.519" x="409.2028" y="61134.64" v="589562" z="1" s="M+H" />
          <p rt="20.518" x="410.2062" y="16638.49" v="160893" z="1" s="M+H+1" />
          <p rt="20.518" x="411.2042" y="103602.84" v="1000944" z="1" s="M+H+2" />
          <p rt="20.516" x="412.2080" y="29087.57" v="277647" z="1" s="M+H+3" />
          <p rt="20.517" x="413.2008" y="39285.27" v="377655" z="1" s="M+H+4" />
        </MSPeaks>
      </Spectrum>
    </Compound>
    <Compound algo="FindByMolecularFeature">
      <Location m="481.3982" rt="20.521" y="276605" v="6510981" />
      <Spectrum type="MFE" cpdAlgo="FindByMolecularFeature">
        <MSDetails p="+" />
        <Device type="TimeOfFlight" />
        <MSPeaks>
          <p rt="20.522" x="482.4055" y="276604.84" v="5063642" z="1" s="M+H" />
          <p rt="20.517" x="483.4085" y="72313.09" v="1231151" z="1" s="M+H+1" />
          <p rt="20.509" x="484.4105" y="15586.98" v="197614" z="1" s="M+H+2" />
          <p rt="20.570" x="485.4114" y="1092.93" v="18574" z="1" s="M+H+3" />
        </MSPeaks>
      </Spectrum>
    </Compound>
    <Compound algo="FindByMolecularFeature">
      <Location m="470.2987" rt="20.548" y="67587" v="623729" />
      <Spectrum type="MFE" cpdAlgo="FindByMolecularFeature">
        <MSDetails p="+" />
        <Device type="TimeOfFlight" />
        <MSPeaks>
          <p rt="20.549" x="471.3060" y="67586.93" v="452340" z="1" s="M+H" />
          <p rt="20.551" x="472.3103" y="17753.11" v="128372" z="1" s="M+H+1" />
          <p rt="20.531" x="473.3204" y="5094.46" v="43017" z="1" s="M+H+2" />
        </MSPeaks>
      </Spectrum>
    </Compound>
    <Compound algo="FindByMolecularFeature">
      <Location m="325.2983" rt="20.597" y="237733" v="2601834" />
      <Spectrum type="MFE" cpdAlgo="FindByMolecularFeature">
        <MSDetails p="+" />
        <Device type="TimeOfFlight" />
        <MSPeaks>
          <p rt="20.597" x="326.3056" y="237733.27" v="2067460" z="1" s="M+H" />
          <p rt="20.597" x="327.3088" y="53526.39" v="473265" z="1" s="M+H+1" />
          <p rt="20.598" x="328.3120" y="6800.98" v="58689" z="1" s="M+H+2" />
          <p rt="20.599" x="329.3160" y="286.99" v="2419" z="1" s="M+H+3" />
        </MSPeaks>
      </Spectrum>
    </Compound>
    <Compound algo="FindByMolecularFeature">
      <Location m="437.3719" rt="20.606" y="222759" v="4975960" />
      <Spectrum type="MFE" cpdAlgo="FindByMolecularFeature">
        <MSDetails p="+" />
        <Device type="TimeOfFlight" />
        <MSPeaks>
          <p rt="20.606" x="438.3792" y="222759.42" v="3828828" z="1" s="M+H" />
          <p rt="20.605" x="439.3821" y="55629.79" v="967448" z="1" s="M+H+1" />
          <p rt="20.606" x="440.3839" y="10592.50" v="179685" z="1" s="M+H+2" />
        </MSPeaks>
      </Spectrum>
    </Compound>
    <Compound algo="FindByMolecularFeature">
      <Location m="393.3454" rt="20.697" y="110819" v="2490027" />
      <Spectrum type="MFE" cpdAlgo="FindByMolecularFeature">
        <MSDetails p="+" />
        <Device type="TimeOfFlight" />
        <MSPeaks>
          <p rt="20.693" x="394.3527" y="110818.70" v="2078834" z="1" s="M+H" />
          <p rt="20.719" x="395.3560" y="25020.77" v="320728" z="1" s="M+H+1" />
          <p rt="20.676" x="396.3574" y="4716.56" v="82435" z="1" s="M+H+2" />
          <p rt="20.716" x="397.3521" y="626.36" v="8030" z="1" s="M+H+3" />
        </MSPeaks>
      </Spectrum>
    </Compound>
    <Compound algo="FindByMolecularFeature">
      <Location m="376.3187" rt="20.700" y="52740" v="807398" />
      <Spectrum type="MFE" cpdAlgo="FindByMolecularFeature">
        <MSDetails p="+" />
        <Device type="TimeOfFlight" />
        <MSPeaks>
          <p rt="20.705" x="377.3259" y="52740.19" v="626907" z="1" s="M+H" />
          <p rt="20.695" x="378.3293" y="11373.20" v="138847" z="1" s="M+H+1" />
          <p rt="20.663" x="379.3238" y="3985.27" v="41644" z="1" s="M+H+2" />
        </MSPeaks>
      </Spectrum>
    </Compound>
    <Compound algo="FindByMolecularFeature">
      <Location m="300.2096" rt="20.700" y="1492161" v="22149076" />
      <Spectrum type="MFE" cpdAlgo="FindByMolecularFeature">
        <MSDetails p="+" />
        <Device type="TimeOfFlight" />
        <MSPeaks>
          <p rt="20.699" x="301.2168" y="1492160.88" v="17707006" z="1" s="M+H" />
          <p rt="20.704" x="302.2198" y="312173.59" v="3939686" z="1" s="M+H+1" />
          <p rt="20.702" x="303.2229" y="36463.77" v="455763" z="1" s="M+H+2" />
          <p rt="20.697" x="304.2263" y="3777.55" v="46619" z="1" s="M+H+3" />
        </MSPeaks>
      </Spectrum>
    </Compound>
    <Compound algo="FindByMolecularFeature">
      <Location m="254.2035" rt="20.709" y="249404" v="3961944" />
      <Spectrum type="MFE" cpdAlgo="FindByMolecularFeature">
        <MSDetails p="+" />
        <Device type="TimeOfFlight" />
        <MSPeaks>
          <p rt="20.709" x="255.2108" y="249404.44" v="3248553" z="1" s="M+H" />
          <p rt="20.709" x="256.2142" y="49977.46" v="661820" z="1" s="M+H+1" />
          <p rt="20.703" x="257.2211" y="4760.15" v="51571" z="1" s="M+H+2" />
        </MSPeaks>
      </Spectrum>
    </Compound>
    <Compound algo="FindByMolecularFeature">
      <Location m="255.2564" rt="20.848" y="86228" v="867547" />
      <Spectrum type="MFE" cpdAlgo="FindByMolecularFeature">
        <MSDetails p="+" />
        <Device type="TimeOfFlight" />
        <MSPeaks>
          <p rt="20.848" x="256.2636" y="86228.10" v="724366" z="1" s="M+H" />
          <p rt="20.847" x="257.2667" y="17343.13" v="143181" z="1" s="M+H+1" />
        </MSPeaks>
      </Spectrum>
    </Compound>
    <Compound algo="FindByMolecularFeature">
      <Location m="268.2405" rt="20.998" y="75074" v="784482" />
      <Spectrum type="MFE" cpdAlgo="FindByMolecularFeature">
        <MSDetails p="+" />
        <Device type="TimeOfFlight" />
        <MSPeaks>
          <p rt="21.003" x="269.2477" y="75074.23" v="619124" z="1" s="M+H" />
          <p rt="21.004" x="270.2509" y="13411.05" v="111501" z="1" s="M+H+1" />
          <p rt="20.916" x="271.2429" y="4179.74" v="53856" z="1" s="M+H+2" />
        </MSPeaks>
      </Spectrum>
    </Compound>
    <Compound algo="FindByMolecularFeature">
      <Location m="442.1918" rt="21.199" y="58694" v="889930" />
      <Spectrum type="MFE" cpdAlgo="FindByMolecularFeature">
        <MSDetails p="+" />
        <Device type="TimeOfFlight" />
        <MSPeaks>
          <p rt="21.197" x="443.1991" y="58693.69" v="593957" z="1" s="M+H" />
          <p rt="21.199" x="444.2011" y="17351.15" v="176659" z="1" s="M+H+1" />
          <p rt="21.202" x="445.1998" y="9029.58" v="92483" z="1" s="M+H+2" />
          <p rt="21.214" x="446.2038" y="2706.78" v="26832" z="1" s="M+H+3" />
        </MSPeaks>
      </Spectrum>
    </Compound>
    <Compound algo="FindByMolecularFeature">
      <Location m="440.1973" rt="21.200" y="125580" v="1677315" />
      <Spectrum type="MFE" cpdAlgo="FindByMolecularFeature">
        <MSDetails p="+" />
        <Device type="TimeOfFlight" />
        <MSPeaks>
          <p rt="21.200" x="441.2046" y="125580.07" v="1286863" z="1" s="M+H" />
          <p rt="21.200" x="442.2074" y="38340.22" v="390452" z="1" s="M+H+1" />
        </MSPeaks>
      </Spectrum>
    </Compound>
    <Compound algo="FindByMolecularFeature">
      <Location m="255.2568" rt="21.203" y="2184612" v="23261766" />
      <Spectrum type="MFE" cpdAlgo="FindByMolecularFeature">
        <MSDetails p="+" />
        <Device type="TimeOfFlight" />
        <MSPeaks>
          <p rt="21.203" x="256.2641" y="2184611.50" v="19377306" z="1" sat="true" s="M+H" />
          <p rt="21.204" x="257.2672" y="390188.31" v="3463134" z="1" s="M+H+1" />
          <p rt="21.201" x="258.2704" y="35558.72" v="306826" z="1" s="M+H+2" />
          <p rt="21.193" x="259.2736" y="2453.60" v="20844" z="1" s="M+H+3" />
          <p rt="21.186" x="511.5197" y="5098.00" v="35651" z="1" s="2M+H" />
          <p rt="21.180" x="512.5227" y="1839.66" v="11178" z="1" s="2M+H+1" />
        </MSPeaks>
      </Spectrum>
    </Compound>
    <Compound algo="FindByMolecularFeature">
      <Location m="608.3176" rt="21.225" y="365028" v="3904889" />
      <Spectrum type="MFE" cpdAlgo="FindByMolecularFeature">
        <MSDetails p="+" />
        <Device type="TimeOfFlight" />
        <MSPeaks>
          <p rt="21.225" x="609.3249" y="365028.03" v="2778281" z="1" s="M+H" />
          <p rt="21.225" x="610.3281" y="117077.58" v="895572" z="1" s="M+H+1" />
          <p rt="21.223" x="611.3305" y="25492.57" v="193917" z="1" s="M+H+2" />
          <p rt="21.225" x="612.3334" y="4516.06" v="33259" z="1" s="M+H+3" />
          <p rt="21.240" x="613.3457" y="443.48" v="3860" z="1" s="M+H+4" />
        </MSPeaks>
      </Spectrum>
    </Compound>
    <Compound algo="FindByMolecularFeature">
      <Location m="603.3626" rt="21.225" y="2073533" v="21950040" />
      <Spectrum type="MFE" cpdAlgo="FindByMolecularFeature">
        <MSDetails p="+" />
        <Device type="TimeOfFlight" />
        <MSPeaks>
          <p rt="21.225" x="604.3699" y="2073533.38" v="15536750" z="1" s="M+H" />
          <p rt="21.225" x="605.3735" y="679925.44" v="5105175" z="1" s="M+H+1" />
          <p rt="21.225" x="606.3754" y="146857.48" v="1106208" z="1" s="M+H+2" />
          <p rt="21.224" x="607.3778" y="23429.79" v="174083" z="1" s="M+H+3" />
          <p rt="21.222" x="608.3825" y="3847.05" v="27826" z="1" s="M+H+4" />
        </MSPeaks>
      </Spectrum>
    </Compound>
    <Compound algo="FindByMolecularFeature">
      <Location m="498.2835" rt="21.225" y="479720" v="4906168" />
      <Spectrum type="MFE" cpdAlgo="FindByMolecularFeature">
        <MSDetails p="+" />
        <Device type="TimeOfFlight" />
        <MSPeaks>
          <p rt="21.226" x="499.2908" y="479719.94" v="3670298" z="1" s="M+H" />
          <p rt="21.224" x="500.2936" y="130558.95" v="1000065" z="1" s="M+H+1" />
          <p rt="21.224" x="501.2963" y="26451.51" v="201940" z="1" s="M+H+2" />
          <p rt="21.218" x="502.3003" y="4472.13" v="33866" z="1" s="M+H+3" />
        </MSPeaks>
      </Spectrum>
    </Compound>
    <Compound algo="FindByMolecularFeature">
      <Location m="568.3256" rt="21.225" y="1765547" v="18325978" />
      <Spectrum type="MFE" cpdAlgo="FindByMolecularFeature">
        <MSDetails p="+" />
        <Device type="TimeOfFlight" />
        <MSPeaks>
          <p rt="21.225" x="569.3328" y="1765546.88" v="13118476" z="1" s="M+H" />
          <p rt="21.225" x="570.3363" y="559842.38" v="4157179" z="1" s="M+H+1" />
          <p rt="21.224" x="571.3383" y="116997.44" v="872367" z="1" s="M+H+2" />
          <p rt="21.224" x="572.3411" y="19636.29" v="147201" z="1" s="M+H+3" />
          <p rt="21.213" x="573.3472" y="3469.26" v="26029" z="1" s="M+H+4" />
          <p rt="21.250" x="574.3597" y="659.70" v="4725" z="1" s="M+H+5" />
        </MSPeaks>
      </Spectrum>
    </Compound>
    <Compound algo="FindByMolecularFeature">
      <Location m="484.2680" rt="21.226" y="1165618" v="11591717" />
      <Spectrum type="MFE" cpdAlgo="FindByMolecularFeature">
        <MSDetails p="+" />
        <Device type="TimeOfFlight" />
        <MSPeaks>
          <p rt="21.226" x="485.2753" y="1165618.00" v="8749375" z="1" s="M+H" />
          <p rt="21.226" x="486.2783" y="312205.41" v="2336460" z="1" s="M+H+1" />
          <p rt="21.225" x="487.2806" y="56803.39" v="425130" z="1" s="M+H+2" />
          <p rt="21.225" x="488.2833" y="9474.77" v="72797" z="1" s="M+H+3" />
          <p rt="21.232" x="489.2856" y="1099.59" v="7956" z="1" s="M+H+4" />
        </MSPeaks>
      </Spectrum>
    </Compound>
    <Compound algo="FindByMolecularFeature">
      <Location m="586.3362" rt="21.227" y="602582" v="6436406" />
      <Spectrum type="MFE" cpdAlgo="FindByMolecularFeature">
        <MSDetails p="+" />
        <Device type="TimeOfFlight" />
        <MSPeaks>
          <p rt="21.227" x="587.3434" y="602582.06" v="4585675" z="1" s="M+H" />
          <p rt="21.228" x="588.3462" y="199112.86" v="1515116" z="1" s="M+H+1" />
          <p rt="21.228" x="589.3489" y="43639.73" v="335615" z="1" s="M+H+2" />
        </MSPeaks>
      </Spectrum>
    </Compound>
    <Compound algo="FindByMolecularFeature">
      <Location m="644.3891" rt="21.229" y="120294" v="1325773" />
      <Spectrum type="MFE" cpdAlgo="FindByMolecularFeature">
        <MSDetails p="+" />
        <Device type="TimeOfFlight" />
        <MSPeaks>
          <p rt="21.228" x="645.3964" y="120294.15" v="937817" z="1" s="M+H" />
          <p rt="21.229" x="646.4005" y="42156.60" v="329783" z="1" s="M+H+1" />
          <p rt="21.236" x="647.4043" y="11335.91" v="58172" z="1" s="M+H+2" />
        </MSPeaks>
      </Spectrum>
    </Compound>
    <Compound algo="FindByMolecularFeature">
      <Location m="624.2909" rt="21.231" y="68667" v="827281" />
      <Spectrum type="MFE" cpdAlgo="FindByMolecularFeature">
        <MSDetails p="+" />
        <Device type="TimeOfFlight" />
        <MSPeaks>
          <p rt="21.231" x="625.2982" y="68666.55" v="543087" z="1" s="M+H" />
          <p rt="21.231" x="626.3015" y="23522.93" v="186056" z="1" s="M+H+1" />
          <p rt="21.231" x="627.3010" y="9969.05" v="76838" z="1" s="M+H+2" />
          <p rt="21.228" x="628.3026" y="2489.18" v="18969" z="1" s="M+H+3" />
          <p rt="21.228" x="629.3058" y="305.80" v="2330" z="1" s="M+H+4" />
        </MSPeaks>
      </Spectrum>
    </Compound>
    <Compound algo="FindByMolecularFeature">
      <Location m="631.3929" rt="21.235" y="104399" v="1337181" />
      <Spectrum type="MFE" cpdAlgo="FindByMolecularFeature">
        <MSDetails p="+" />
        <Device type="TimeOfFlight" />
        <MSPeaks>
          <p rt="21.235" x="632.4002" y="104398.84" v="925517" z="1" s="M+H" />
          <p rt="21.235" x="633.4038" y="36207.92" v="322977" z="1" s="M+H+1" />
          <p rt="21.236" x="634.4069" y="9780.83" v="88687" z="1" s="M+H+2" />
        </MSPeaks>
      </Spectrum>
    </Compound>
    <Compound algo="FindByMolecularFeature">
      <Location m="267.2563" rt="21.404" y="54462" v="564967" />
      <Spectrum type="MFE" cpdAlgo="FindByMolecularFeature">
        <MSDetails p="+" />
        <Device type="TimeOfFlight" />
        <MSPeaks>
          <p rt="21.403" x="268.2636" y="54461.82" v="461559" z="1" s="M+H" />
          <p rt="21.405" x="269.2668" y="10526.53" v="93351" z="1" s="M+H+1" />
          <p rt="21.401" x="270.2731" y="1503.05" v="10058" z="1" s="M+H+2" />
        </MSPeaks>
      </Spectrum>
    </Compound>
    <Compound algo="FindByMolecularFeature">
      <Location m="627.4924" rt="21.585" y="51797" v="1376524" />
      <Spectrum type="MFE" cpdAlgo="FindByMolecularFeature">
        <MSDetails p="+" />
        <Device type="TimeOfFlight" />
        <MSPeaks>
          <p rt="21.584" x="628.4997" y="51797.29" v="941490" z="1" s="M+H" />
          <p rt="21.586" x="629.5015" y="24088.03" v="435034" z="1" s="M+H+1" />
        </MSPeaks>
      </Spectrum>
    </Compound>
    <Compound algo="FindByMolecularFeature">
      <Location m="583.4659" rt="21.699" y="81611" v="2440211" />
      <Spectrum type="MFE" cpdAlgo="FindByMolecularFeature">
        <MSDetails p="+" />
        <Device type="TimeOfFlight" />
        <MSPeaks>
          <p rt="21.699" x="584.4731" y="81611.19" v="1735650" z="1" s="M+H" />
          <p rt="21.695" x="585.4763" y="28389.07" v="549035" z="1" s="M+H+1" />
          <p rt="21.709" x="586.4769" y="7515.12" v="135492" z="1" s="M+H+2" />
          <p rt="21.711" x="587.4768" y="1111.28" v="20034" z="1" s="M+H+3" />
        </MSPeaks>
      </Spectrum>
    </Compound>
    <Compound algo="FindByMolecularFeature">
      <Location m="246.2350" rt="21.712" y="175327" v="1929017" />
      <Spectrum type="MFE" cpdAlgo="FindByMolecularFeature">
        <MSDetails p="+" />
        <Device type="TimeOfFlight" />
        <MSPeaks>
          <p rt="21.712" x="247.2422" y="175327.06" v="1591060" z="1" s="M+H" />
          <p rt="21.713" x="248.2453" y="32837.19" v="307860" z="1" s="M+H+1" />
          <p rt="21.708" x="249.2489" y="3507.49" v="30096" z="1" s="M+H+2" />
        </MSPeaks>
      </Spectrum>
    </Compound>
    <Compound algo="FindByMolecularFeature">
      <Location m="264.2456" rt="21.713" y="454410" v="5065072" />
      <Spectrum type="MFE" cpdAlgo="FindByMolecularFeature">
        <MSDetails p="+" />
        <Device type="TimeOfFlight" />
        <MSPeaks>
          <p rt="21.713" x="265.2529" y="454410.22" v="4268947" z="1" s="M+H" />
          <p rt="21.712" x="266.2560" y="81140.68" v="727978" z="1" s="M+H+1" />
          <p rt="21.710" x="267.2618" y="7879.33" v="68147" z="1" s="M+H+2" />
        </MSPeaks>
      </Spectrum>
    </Compound>
    <Compound algo="FindByMolecularFeature">
      <Location m="281.2724" rt="21.719" y="13160872" v="200895104" />
      <Spectrum type="MFE" cpdAlgo="FindByMolecularFeature">
        <MSDetails p="+" />
        <Device type="TimeOfFlight" />
        <MSPeaks>
          <p rt="21.720" x="282.2797" y="13160872.00" v="147133040" z="1" sat="true" s="M+H" />
          <p rt="21.714" x="283.2832" y="2442426.00" v="37058832" z="1" sat="true" s="M+H+1" />
          <p rt="21.713" x="284.2862" y="251206.98" v="3702294" z="1" s="M+H+2" />
          <p rt="21.711" x="285.2887" y="13245.12" v="251251" z="1" s="M+H+3" />
          <p rt="21.720" x="286.2928" y="1475.20" v="17977" z="1" s="M+H+4" />
          <p rt="21.712" x="563.5517" y="521427.78" v="4231484" z="1" s="2M+H" />
          <p rt="21.711" x="564.5546" y="215186.45" v="1747936" z="1" s="2M+H+1" />
          <p rt="21.711" x="565.5574" y="41410.77" v="337891" z="1" s="2M+H+2" />
          <p rt="21.711" x="566.5606" y="6165.80" v="48547" z="1" s="2M+H+3" />
        </MSPeaks>
      </Spectrum>
    </Compound>
    <Compound algo="FindByMolecularFeature">
      <Location m="568.3249" rt="21.761" y="74132" v="914187" />
      <Spectrum type="MFE" cpdAlgo="FindByMolecularFeature">
        <MSDetails p="+" />
        <Device type="TimeOfFlight" />
        <MSPeaks>
          <p rt="21.762" x="569.3322" y="74131.74" v="652158" z="1" s="M+H" />
          <p rt="21.761" x="570.3356" y="24676.42" v="214187" z="1" s="M+H+1" />
          <p rt="21.762" x="571.3391" y="5919.33" v="47842" z="1" s="M+H+2" />
        </MSPeaks>
      </Spectrum>
    </Compound>
    <Compound algo="FindByMolecularFeature">
      <Location m="608.3172" rt="21.763" y="79137" v="954782" />
      <Spectrum type="MFE" cpdAlgo="FindByMolecularFeature">
        <MSDetails p="+" />
        <Device type="TimeOfFlight" />
        <MSPeaks>
          <p rt="21.763" x="609.3245" y="79137.35" v="677997" z="1" s="M+H" />
          <p rt="21.762" x="610.3279" y="25954.10" v="221270" z="1" s="M+H+1" />
          <p rt="21.767" x="611.3313" y="5926.89" v="49608" z="1" s="M+H+2" />
          <p rt="21.764" x="612.3362" y="740.07" v="5907" z="1" s="M+H+3" />
        </MSPeaks>
      </Spectrum>
    </Compound>
    <Compound algo="FindByMolecularFeature">
      <Location m="484.2673" rt="21.764" y="52375" v="637318" />
      <Spectrum type="MFE" cpdAlgo="FindByMolecularFeature">
        <MSDetails p="+" />
        <Device type="TimeOfFlight" />
        <MSPeaks>
          <p rt="21.765" x="485.2746" y="52375.40" v="483508" z="1" s="M+H" />
          <p rt="21.759" x="486.2777" y="14088.49" v="134679" z="1" s="M+H+1" />
          <p rt="21.774" x="487.2850" y="2356.74" v="19131" z="1" s="M+H+2" />
        </MSPeaks>
      </Spectrum>
    </Compound>
    <Compound algo="FindByMolecularFeature">
      <Location m="603.3621" rt="21.767" y="142237" v="1912727" />
      <Spectrum type="MFE" cpdAlgo="FindByMolecularFeature">
        <MSDetails p="+" />
        <Device type="TimeOfFlight" />
        <MSPeaks>
          <p rt="21.766" x="604.3694" y="142237.19" v="1344025" z="1" s="M+H" />
          <p rt="21.768" x="605.3729" y="47253.48" v="446119" z="1" s="M+H+1" />
          <p rt="21.768" x="606.3757" y="11345.12" v="105881" z="1" s="M+H+2" />
          <p rt="21.768" x="607.3782" y="1809.91" v="16702" z="1" s="M+H+3" />
        </MSPeaks>
      </Spectrum>
    </Compound>
    <Compound algo="FindByMolecularFeature">
      <Location m="495.4136" rt="21.779" y="118269" v="1015967" />
      <Spectrum type="MFE" cpdAlgo="FindByMolecularFeature">
        <MSDetails p="+" />
        <Device type="TimeOfFlight" />
        <MSPeaks>
          <p rt="21.780" x="496.4208" y="118269.35" v="763652" z="1" s="M+H" />
          <p rt="21.779" x="497.4240" y="32060.15" v="206320" z="1" s="M+H+1" />
          <p rt="21.772" x="498.4256" y="8163.78" v="45995" z="1" s="M+H+2" />
        </MSPeaks>
      </Spectrum>
    </Compound>
    <Compound algo="FindByMolecularFeature">
      <Location m="539.4397" rt="21.818" y="125863" v="3072026" />
      <Spectrum type="MFE" cpdAlgo="FindByMolecularFeature">
        <MSDetails p="+" />
        <Device type="TimeOfFlight" />
        <MSPeaks>
          <p rt="21.808" x="540.4470" y="125862.70" v="2381025" z="1" s="M+H" />
          <p rt="21.853" x="541.4502" y="39300.30" v="514073" z="1" s="M+H+1" />
          <p rt="21.805" x="542.4506" y="9080.59" v="156367" z="1" s="M+H+2" />
          <p rt="21.834" x="543.4515" y="1704.50" v="20560" z="1" s="M+H+3" />
        </MSPeaks>
      </Spectrum>
    </Compound>
    <Compound algo="FindByMolecularFeature">
      <Location m="440.1973" rt="21.945" y="96698" v="1290208" />
      <Spectrum type="MFE" cpdAlgo="FindByMolecularFeature">
        <MSDetails p="+" />
        <Device type="TimeOfFlight" />
        <MSPeaks>
          <p rt="21.945" x="441.2046" y="96698.01" v="982631" z="1" s="M+H" />
          <p rt="21.945" x="442.2075" y="29820.43" v="307577" z="1" s="M+H+1" />
        </MSPeaks>
      </Spectrum>
    </Compound>
    <Compound algo="FindByMolecularFeature">
      <Location m="407.3609" rt="21.951" y="60481" v="525293" />
      <Spectrum type="MFE" cpdAlgo="FindByMolecularFeature">
        <MSDetails p="+" />
        <Device type="TimeOfFlight" />
        <MSPeaks>
          <p rt="21.949" x="408.3682" y="60480.62" v="389825" z="1" s="M+H" />
          <p rt="21.955" x="409.3707" y="14393.00" v="104670" z="1" s="M+H+1" />
          <p rt="21.962" x="410.3687" y="2416.65" v="30797" z="1" s="M+H+2" />
        </MSPeaks>
      </Spectrum>
    </Compound>
    <Compound algo="FindByMolecularFeature">
      <Location m="645.4096" rt="21.987" y="67281" v="724865" />
      <Spectrum type="MFE" cpdAlgo="FindByMolecularFeature">
        <MSDetails p="+" />
        <Device type="TimeOfFlight" />
        <MSPeaks>
          <p rt="21.991" x="646.4169" y="67280.75" v="547673" z="1" s="M+H" />
          <p rt="21.978" x="647.4260" y="30123.70" v="177192" z="1" s="M+H+1" />
        </MSPeaks>
      </Spectrum>
    </Compound>
    <Compound algo="FindByMolecularFeature">
      <Location m="600.3515" rt="21.987" y="302479" v="3317332" />
      <Spectrum type="MFE" cpdAlgo="FindByMolecularFeature">
        <MSDetails p="+" />
        <Device type="TimeOfFlight" />
        <MSPeaks>
          <p rt="21.988" x="601.3587" y="302478.50" v="2366577" z="1" s="M+H" />
          <p rt="21.986" x="602.3618" y="98859.80" v="772736" z="1" s="M+H+1" />
          <p rt="21.989" x="603.3650" y="23704.21" v="178019" z="1" s="M+H+2" />
        </MSPeaks>
      </Spectrum>
    </Compound>
    <Compound algo="FindByMolecularFeature">
      <Location m="582.3415" rt="21.988" y="713514" v="8105866" />
      <Spectrum type="MFE" cpdAlgo="FindByMolecularFeature">
        <MSDetails p="+" />
        <Device type="TimeOfFlight" />
        <MSPeaks>
          <p rt="21.988" x="583.3487" y="713514.19" v="5688155" z="1" s="M+H" />
          <p rt="21.988" x="584.3515" y="242585.56" v="1932293" z="1" s="M+H+1" />
          <p rt="21.989" x="585.3541" y="52801.07" v="417404" z="1" s="M+H+2" />
          <p rt="21.987" x="586.3569" y="8789.23" v="68014" z="1" s="M+H+3" />
        </MSPeaks>
      </Spectrum>
    </Compound>
    <Compound algo="FindByMolecularFeature">
      <Location m="498.2838" rt="21.988" y="731096" v="7822378" />
      <Spectrum type="MFE" cpdAlgo="FindByMolecularFeature">
        <MSDetails p="+" />
        <Device type="TimeOfFlight" />
        <MSPeaks>
          <p rt="21.988" x="499.2911" y="731095.94" v="5844327" z="1" s="M+H" />
          <p rt="21.987" x="500.2939" y="201364.22" v="1607719" z="1" s="M+H+1" />
          <p rt="21.986" x="501.2964" y="39213.20" v="312488" z="1" s="M+H+2" />
          <p rt="21.986" x="502.2994" y="6614.70" v="52213" z="1" s="M+H+3" />
          <p rt="21.965" x="503.3006" y="521.63" v="5631" z="1" s="M+H+4" />
        </MSPeaks>
      </Spectrum>
    </Compound>
    <Compound algo="FindByMolecularFeature">
      <Location m="658.4044" rt="21.990" y="71762" v="817896" />
      <Spectrum type="MFE" cpdAlgo="FindByMolecularFeature">
        <MSDetails p="+" />
        <Device type="TimeOfFlight" />
        <MSPeaks>
          <p rt="21.992" x="659.4117" y="71762.22" v="549198" z="1" s="M+H" />
          <p rt="21.992" x="660.4165" y="28533.47" v="215917" z="1" s="M+H+1" />
          <p rt="21.965" x="661.4244" y="8650.57" v="52780" z="1" s="M+H+2" />
        </MSPeaks>
      </Spectrum>
    </Compound>
    <Compound algo="FindByMolecularFeature">
      <Location m="617.3786" rt="21.991" y="798652" v="9090902" />
      <Spectrum type="MFE" cpdAlgo="FindByMolecularFeature">
        <MSDetails p="+" />
        <Device type="TimeOfFlight" />
        <MSPeaks>
          <p rt="21.991" x="618.3859" y="798651.81" v="6329706" z="1" s="M+H" />
          <p rt="21.990" x="619.3887" y="275900.22" v="2184711" z="1" s="M+H+1" />
          <p rt="21.994" x="620.3910" y="61850.14" v="489689" z="1" s="M+H+2" />
          <p rt="21.985" x="621.3986" y="10152.71" v="78255" z="1" s="M+H+3" />
          <p rt="21.965" x="622.3956" y="1108.24" v="8541" z="1" s="M+H+4" />
        </MSPeaks>
      </Spectrum>
    </Compound>
    <Compound algo="FindByMolecularFeature">
      <Location m="622.3333" rt="21.992" y="216536" v="2380950" />
      <Spectrum type="MFE" cpdAlgo="FindByMolecularFeature">
        <MSDetails p="+" />
        <Device type="TimeOfFlight" />
        <MSPeaks>
          <p rt="21.992" x="623.3406" y="216536.16" v="1677403" z="1" s="M+H" />
          <p rt="21.994" x="624.3436" y="70197.27" v="546453" z="1" s="M+H+1" />
          <p rt="21.994" x="625.3464" y="17344.56" v="134254" z="1" s="M+H+2" />
          <p rt="22.001" x="626.3502" y="3042.12" v="22840" z="1" s="M+H+3" />
        </MSPeaks>
      </Spectrum>
    </Compound>
    <Compound algo="FindByMolecularFeature">
      <Location m="281.2725" rt="22.072" y="972444" v="12801613" />
      <Spectrum type="MFE" cpdAlgo="FindByMolecularFeature">
        <MSDetails p="+" />
        <Device type="TimeOfFlight" />
        <MSPeaks>
          <p rt="22.071" x="282.2798" y="972443.88" v="10012868" z="1" s="M+H" />
          <p rt="22.078" x="283.2827" y="190152.02" v="2284603" z="1" s="M+H+1" />
          <p rt="22.073" x="284.2861" y="19014.33" v="221140" z="1" s="M+H+2" />
          <p rt="22.080" x="285.2890" y="1468.97" v="16687" z="1" s="M+H+3" />
          <p rt="22.101" x="563.5505" y="11481.84" v="84988" z="1" s="2M+H" />
          <p rt="22.104" x="564.5533" y="4648.00" v="35934" z="1" s="2M+H+1" />
          <p rt="22.119" x="565.5603" y="1809.34" v="12236" z="1" s="2M+H+2" />
        </MSPeaks>
      </Spectrum>
    </Compound>
    <Compound algo="FindByMolecularFeature">
      <Location m="631.4507" rt="22.089" y="88309" v="1078150" />
      <Spectrum type="MFE" cpdAlgo="FindByMolecularFeature">
        <MSDetails p="+" />
        <Device type="TimeOfFlight" />
        <MSPeaks>
          <p rt="22.097" x="632.4579" y="88308.62" v="636145" z="1" s="M+H" />
          <p rt="22.085" x="633.4685" y="64286.64" v="370749" z="1" s="M+H+1" />
          <p rt="22.069" x="634.4727" y="20252.03" v="71255" z="1" s="M+H+2" />
        </MSPeaks>
      </Spectrum>
    </Compound>
    <Compound algo="FindByMolecularFeature">
      <Location m="269.2720" rt="22.112" y="261790" v="3081691" />
      <Spectrum type="MFE" cpdAlgo="FindByMolecularFeature">
        <MSDetails p="+" />
        <Device type="TimeOfFlight" />
        <MSPeaks>
          <p rt="22.112" x="270.2793" y="261789.88" v="2541030" z="1" s="M+H" />
          <p rt="22.110" x="271.2824" y="52000.09" v="492077" z="1" s="M+H+1" />
          <p rt="22.111" x="272.2853" y="5339.46" v="48583" z="1" s="M+H+2" />
        </MSPeaks>
      </Spectrum>
    </Compound>
    <Compound algo="FindByMolecularFeature">
      <Location m="648.4574" rt="22.136" y="70943" v="1334196" />
      <Spectrum type="MFE" cpdAlgo="FindByMolecularFeature">
        <MSDetails p="+" />
        <Device type="TimeOfFlight" />
        <MSPeaks>
          <p rt="22.135" x="649.4647" y="70943.28" v="871723" z="1" s="M+H" />
          <p rt="22.134" x="650.4681" y="25221.67" v="316634" z="1" s="M+H+1" />
          <p rt="22.147" x="651.4613" y="8260.59" v="107813" z="1" s="M+H+2" />
          <p rt="22.128" x="652.4529" y="2424.65" v="38026" z="1" s="M+H+3" />
        </MSPeaks>
      </Spectrum>
    </Compound>
    <Compound algo="FindByMolecularFeature">
      <Location m="262.2295" rt="22.139" y="113977" v="1191266" />
      <Spectrum type="MFE" cpdAlgo="FindByMolecularFeature">
        <MSDetails p="+" />
        <Device type="TimeOfFlight" />
        <MSPeaks>
          <p rt="22.139" x="263.2368" y="113976.81" v="998446" z="1" s="M+H" />
          <p rt="22.138" x="264.2400" y="22498.53" v="192819" z="1" s="M+H+1" />
        </MSPeaks>
      </Spectrum>
    </Compound>
    <Compound algo="FindByMolecularFeature">
      <Location m="280.2402" rt="22.139" y="88174" v="1158910" />
      <Spectrum type="MFE" cpdAlgo="FindByMolecularFeature">
        <MSDetails p="+" />
        <Device type="TimeOfFlight" />
        <MSPeaks>
          <p rt="22.139" x="281.2475" y="88174.02" v="822214" z="1" s="M+H" />
          <p rt="22.139" x="282.2509" y="18784.07" v="148159" z="1" s="M+H+1" />
          <p rt="22.136" x="561.4869" y="7792.24" v="59107" z="1" s="2M+H" />
          <p rt="22.136" x="562.4914" y="3177.64" v="24177" z="1" s="2M+H+1" />
          <p rt="22.139" x="563.4933" y="1427.82" v="10984" z="1" s="2M+H+2" />
        </MSPeaks>
      </Spectrum>
    </Compound>
    <Compound algo="FindByMolecularFeature">
      <Location m="720.3220" rt="22.140" y="70618" v="1073792" />
      <Spectrum type="MFE" cpdAlgo="FindByMolecularFeature">
        <MSDetails p="+" />
        <Device type="TimeOfFlight" />
        <MSPeaks>
          <p rt="22.140" x="721.3293" y="70618.15" v="596423" z="1" s="M+H" />
          <p rt="22.141" x="722.3311" y="29343.28" v="247539" z="1" s="M+H+1" />
          <p rt="22.137" x="723.3276" y="27079.60" v="229830" z="1" s="M+H+2" />
        </MSPeaks>
      </Spectrum>
    </Compound>
    <Compound algo="FindByMolecularFeature">
      <Location m="954.5581" rt="22.141" y="50668" v="849033" />
      <Spectrum type="MFE" cpdAlgo="FindByMolecularFeature">
        <MSDetails p="+" />
        <Device type="TimeOfFlight" />
        <MSPeaks>
          <p rt="22.142" x="955.5653" y="50667.95" v="417381" z="1" s="M+H" />
          <p rt="22.140" x="956.5668" y="29968.74" v="246360" z="1" s="M+H+1" />
          <p rt="22.140" x="957.5639" y="22378.88" v="185292" z="1" s="M+H+2" />
        </MSPeaks>
      </Spectrum>
    </Compound>
    <Compound algo="FindByMolecularFeature">
      <Location m="950.5619" rt="22.141" y="58531" v="552501" />
      <Spectrum type="MFE" cpdAlgo="FindByMolecularFeature">
        <MSDetails p="+" />
        <Device type="TimeOfFlight" />
        <MSPeaks>
          <p rt="22.139" x="951.5692" y="5335.40" v="43807" z="1" s="M+H" />
          <p rt="22.141" x="952.5728" y="4108.09" v="39985" z="1" s="M+H+1" />
          <p rt="22.141" x="953.5674" y="58531.15" v="468708" z="1" s="M+H+2" />
        </MSPeaks>
      </Spectrum>
    </Compound>
    <Compound algo="FindByMolecularFeature">
      <Location m="716.3259" rt="22.142" y="85845" v="875798" />
      <Spectrum type="MFE" cpdAlgo="FindByMolecularFeature">
        <MSDetails p="+" />
        <Device type="TimeOfFlight" />
        <MSPeaks>
          <p rt="22.142" x="717.3331" y="8447.42" v="76683" z="1" s="M+H" />
          <p rt="22.150" x="718.3363" y="5054.79" v="45414" z="1" s="M+H+1" />
          <p rt="22.141" x="719.3325" y="85844.69" v="753700" z="1" s="M+H+2" />
        </MSPeaks>
      </Spectrum>
    </Compound>
    <Compound algo="FindByMolecularFeature">
      <Location m="611.4108" rt="22.142" y="100775" v="1125482" />
      <Spectrum type="MFE" cpdAlgo="FindByMolecularFeature">
        <MSDetails p="+" />
        <Device type="TimeOfFlight" />
        <MSPeaks>
          <p rt="22.140" x="612.4180" y="6598.33" v="70971" z="1" s="M+H" />
          <p rt="22.109" x="613.4061" y="4499.11" v="17404" z="1" s="M+H+1" />
          <p rt="22.144" x="614.3995" y="100775.09" v="1037107" z="1" s="M+H+2" />
        </MSPeaks>
      </Spectrum>
    </Compound>
    <Compound algo="FindByMolecularFeature">
      <Location m="625.4916" rt="22.144" y="88376" v="1633999" />
      <Spectrum type="MFE" cpdAlgo="FindByMolecularFeature">
        <MSDetails p="+" />
        <Device type="TimeOfFlight" />
        <MSPeaks>
          <p rt="22.145" x="626.4989" y="88375.95" v="1157421" z="1" s="M+H" />
          <p rt="22.140" x="627.5042" y="36094.65" v="476578" z="1" s="M+H+1" />
        </MSPeaks>
      </Spectrum>
    </Compound>
    <Compound algo="FindByMolecularFeature">
      <Location m="334.1594" rt="22.144" y="94924" v="1351622" />
      <Spectrum type="MFE" cpdAlgo="FindByMolecularFeature">
        <MSDetails p="+" />
        <Device type="TimeOfFlight" />
        <MSPeaks>
          <p rt="22.143" x="335.1667" y="94923.94" v="1106837" z="1" s="M+H" />
          <p rt="22.148" x="336.1699" y="21045.00" v="244786" z="1" s="M+H+1" />
        </MSPeaks>
      </Spectrum>
    </Compound>
    <Compound algo="FindByMolecularFeature">
      <Location m="336.1606" rt="22.145" y="647016" v="12297331" />
      <Spectrum type="MFE" cpdAlgo="FindByMolecularFeature">
        <MSDetails p="+" />
        <Device type="TimeOfFlight" />
        <MSPeaks>
          <p rt="22.145" x="337.1678" y="647015.50" v="7206608" z="1" s="M+H" />
          <p rt="22.145" x="338.1708" y="132466.53" v="1458754" z="1" s="M+H+1" />
          <p rt="22.144" x="339.1634" y="236376.47" v="2570878" z="1" s="M+H+2" />
          <p rt="22.144" x="340.1660" y="59777.74" v="656335" z="1" s="M+H+3" />
          <p rt="22.146" x="341.1621" y="37195.62" v="404756" z="1" s="M+H+4" />
        </MSPeaks>
      </Spectrum>
    </Compound>
    <Compound algo="FindByMolecularFeature">
      <Location m="590.4544" rt="22.155" y="79502" v="1784112" />
      <Spectrum type="MFE" cpdAlgo="FindByMolecularFeature">
        <MSDetails p="+" />
        <Device type="TimeOfFlight" />
        <MSPeaks>
          <p rt="22.168" x="591.4617" y="79501.63" v="1180285" z="1" s="M+H" />
          <p rt="22.167" x="592.4651" y="29005.32" v="421418" z="1" s="M+H+1" />
          <p rt="22.110" x="593.4758" y="27078.44" v="182408" z="1" s="M+H+2" />
        </MSPeaks>
      </Spectrum>
    </Compound>
    <Compound algo="FindByMolecularFeature">
      <Location m="331.2873" rt="22.175" y="67908" v="873520" />
      <Spectrum type="MFE" cpdAlgo="FindByMolecularFeature">
        <MSDetails p="+" />
        <Device type="TimeOfFlight" />
        <MSPeaks>
          <p rt="22.174" x="332.2946" y="67908.08" v="684544" z="1" s="M+H" />
          <p rt="22.178" x="333.2986" y="17925.34" v="161421" z="1" s="M+H+1" />
          <p rt="22.160" x="334.3026" y="3308.38" v="27555" z="1" s="M+H+2" />
        </MSPeaks>
      </Spectrum>
    </Compound>
    <Compound algo="FindByMolecularFeature">
      <Location m="630.4477" rt="22.237" y="267274" v="5695940" />
      <Spectrum type="MFE" cpdAlgo="FindByMolecularFeature">
        <MSDetails p="+" />
        <Device type="TimeOfFlight" />
        <MSPeaks>
          <p rt="22.236" x="631.4550" y="267274.19" v="2256046" z="1" s="M+H" />
          <p rt="22.236" x="632.4581" y="100559.64" v="847596" z="1" s="M+H+1" />
          <p rt="22.240" x="633.4698" y="192368.70" v="1698539" z="1" s="M+H+2" />
          <p rt="22.238" x="634.4734" y="65562.20" v="621176" z="1" s="M+H+3" />
          <p rt="22.220" x="635.4766" y="18288.83" v="222714" z="1" s="M+H+4" />
          <p rt="22.207" x="636.4752" y="3918.57" v="49869" z="1" s="M+H+5" />
        </MSPeaks>
      </Spectrum>
    </Compound>
    <Compound algo="FindByMolecularFeature">
      <Location m="592.4701" rt="22.245" y="113450" v="1347512" />
      <Spectrum type="MFE" cpdAlgo="FindByMolecularFeature">
        <MSDetails p="+" />
        <Device type="TimeOfFlight" />
        <MSPeaks>
          <p rt="22.246" x="593.4773" y="113450.21" v="843218" z="1" s="M+H" />
          <p rt="22.244" x="594.4807" y="46538.93" v="394552" z="1" s="M+H+1" />
          <p rt="22.243" x="595.4836" y="10207.67" v="91552" z="1" s="M+H+2" />
          <p rt="22.224" x="596.4778" y="2164.82" v="18190" z="1" s="M+H+3" />
        </MSPeaks>
      </Spectrum>
    </Compound>
    <Compound algo="FindByMolecularFeature">
      <Location m="378.2749" rt="22.289" y="264212" v="2835789" />
      <Spectrum type="MFE" cpdAlgo="FindByMolecularFeature">
        <MSDetails p="+" />
        <Device type="TimeOfFlight" />
        <MSPeaks>
          <p rt="22.290" x="379.2822" y="264212.28" v="2235438" z="1" s="M+H" />
          <p rt="22.290" x="380.2854" y="58770.47" v="498928" z="1" s="M+H+1" />
          <p rt="22.286" x="381.2878" y="10395.06" v="91400" z="1" s="M+H+2" />
          <p rt="22.277" x="382.2929" y="1245.77" v="10023" z="1" s="M+H+3" />
        </MSPeaks>
      </Spectrum>
    </Compound>
    <Compound algo="FindByMolecularFeature">
      <Location m="338.2821" rt="22.314" y="81658" v="954266" />
      <Spectrum type="MFE" cpdAlgo="FindByMolecularFeature">
        <MSDetails p="+" />
        <Device type="TimeOfFlight" />
        <MSPeaks>
          <p rt="22.317" x="339.2894" y="81657.57" v="753237" z="1" s="M+H" />
          <p rt="22.312" x="340.2926" y="19503.35" v="180748" z="1" s="M+H+1" />
          <p rt="22.258" x="341.2810" y="3712.81" v="20281" z="1" s="M+H+2" />
        </MSPeaks>
      </Spectrum>
    </Compound>
    <Compound algo="FindByMolecularFeature">
      <Location m="356.2928" rt="22.314" y="93381" v="1107173" />
      <Spectrum type="MFE" cpdAlgo="FindByMolecularFeature">
        <MSDetails p="+" />
        <Device type="TimeOfFlight" />
        <MSPeaks>
          <p rt="22.314" x="357.3001" y="93381.32" v="862873" z="1" s="M+H" />
          <p rt="22.314" x="358.3032" y="22402.72" v="207009" z="1" s="M+H+1" />
          <p rt="22.313" x="359.3054" y="3845.83" v="34813" z="1" s="M+H+2" />
          <p rt="22.333" x="360.3141" y="281.29" v="2478" z="1" s="M+H+3" />
        </MSPeaks>
      </Spectrum>
    </Compound>
    <Compound algo="FindByMolecularFeature">
      <Location m="768.5078" rt="22.316" y="67621" v="753284" />
      <Spectrum type="MFE" cpdAlgo="FindByMolecularFeature">
        <MSDetails p="+" />
        <Device type="TimeOfFlight" />
        <MSPeaks>
          <p rt="22.314" x="385.2607" y="67621.33" v="477989" z="2" s="M+2H" />
          <p rt="22.318" x="385.7622" y="32304.29" v="227206" z="2" s="M+2H+1" />
          <p rt="22.318" x="769.5253" y="4161.12" v="48090" z="1" s="M+H" />
        </MSPeaks>
      </Spectrum>
    </Compound>
    <Compound algo="FindByMolecularFeature">
      <Location m="264.2453" rt="22.323" y="140205" v="1599780" />
      <Spectrum type="MFE" cpdAlgo="FindByMolecularFeature">
        <MSDetails p="+" />
        <Device type="TimeOfFlight" />
        <MSPeaks>
          <p rt="22.324" x="265.2526" y="140204.69" v="1318181" z="1" s="M+H" />
          <p rt="22.325" x="266.2558" y="25613.20" v="240930" z="1" s="M+H+1" />
          <p rt="22.295" x="267.2659" y="3563.03" v="40669" z="1" s="M+H+2" />
        </MSPeaks>
      </Spectrum>
    </Compound>
    <Compound algo="FindByMolecularFeature">
      <Location m="617.3777" rt="22.512" y="76661" v="992830" />
      <Spectrum type="MFE" cpdAlgo="FindByMolecularFeature">
        <MSDetails p="+" />
        <Device type="TimeOfFlight" />
        <MSPeaks>
          <p rt="22.511" x="618.3850" y="76661.09" v="683969" z="1" s="M+H" />
          <p rt="22.515" x="619.3889" y="27521.08" v="248135" z="1" s="M+H+1" />
          <p rt="22.515" x="620.3923" y="7274.03" v="60726" z="1" s="M+H+2" />
        </MSPeaks>
      </Spectrum>
    </Compound>
    <Compound algo="FindByMolecularFeature">
      <Location m="327.3137" rt="22.687" y="53157" v="598765" />
      <Spectrum type="MFE" cpdAlgo="FindByMolecularFeature">
        <MSDetails p="+" />
        <Device type="TimeOfFlight" />
        <MSPeaks>
          <p rt="22.687" x="328.3210" y="53156.50" v="476710" z="1" s="M+H" />
          <p rt="22.686" x="329.3241" y="11914.45" v="107881" z="1" s="M+H+1" />
          <p rt="22.679" x="330.3266" y="1892.16" v="14173" z="1" s="M+H+2" />
        </MSPeaks>
      </Spectrum>
    </Compound>
    <Compound algo="FindByMolecularFeature">
      <Location m="225.1728" rt="22.873" y="61101" v="619923" />
      <Spectrum type="MFE" cpdAlgo="FindByMolecularFeature">
        <MSDetails p="+" />
        <Device type="TimeOfFlight" />
        <MSPeaks>
          <p rt="22.872" x="226.1801" y="61100.77" v="547548" z="1" s="M+H" />
          <p rt="22.876" x="227.1827" y="8612.75" v="72375" z="1" s="M+H+1" />
        </MSPeaks>
      </Spectrum>
    </Compound>
    <Compound algo="FindByMolecularFeature">
      <Location m="370.0938" rt="23.114" y="52706" v="586675" />
      <Spectrum type="MFE" cpdAlgo="FindByMolecularFeature">
        <MSDetails p="+" />
        <Device type="TimeOfFlight" />
        <MSPeaks>
          <p rt="23.113" x="371.1011" y="52706.41" v="362276" z="1" s="M+H" />
          <p rt="23.114" x="372.1022" y="19403.03" v="134778" z="1" s="M+H+1" />
          <p rt="23.118" x="373.0998" y="12860.30" v="89621" z="1" s="M+H+2" />
        </MSPeaks>
      </Spectrum>
    </Compound>
    <Compound algo="FindByMolecularFeature">
      <Location m="405.3221" rt="23.346" y="191850" v="1246921" />
      <Spectrum type="MFE" cpdAlgo="FindByMolecularFeature">
        <MSDetails p="+" />
        <Device type="TimeOfFlight" />
        <MSPeaks>
          <p rt="23.348" x="406.3294" y="191849.72" v="971716" z="1" s="M+H" />
          <p rt="23.340" x="407.3329" y="49342.50" v="219857" z="1" s="M+H+1" />
          <p rt="23.343" x="408.3313" y="12279.94" v="55349" z="1" s="M+H+2" />
        </MSPeaks>
      </Spectrum>
    </Compound>
    <Compound algo="FindByMolecularFeature">
      <Location m="337.3352" rt="23.468" y="849168" v="14423170" />
      <Spectrum type="MFE" cpdAlgo="FindByMolecularFeature">
        <MSDetails p="+" />
        <Device type="TimeOfFlight" />
        <MSPeaks>
          <p rt="23.468" x="338.3424" y="849168.13" v="11376670" z="1" s="M+H" />
          <p rt="23.469" x="339.3453" y="201057.28" v="2692336" z="1" s="M+H+1" />
          <p rt="23.468" x="340.3487" y="23885.22" v="318014" z="1" s="M+H+2" />
          <p rt="23.485" x="341.3519" y="2700.11" v="36150" z="1" s="M+H+3" />
        </MSPeaks>
      </Spectrum>
    </Compound>
    <Compound algo="FindByMolecularFeature">
      <Location m="383.3401" rt="23.470" y="234718" v="4225878" />
      <Spectrum type="MFE" cpdAlgo="FindByMolecularFeature">
        <MSDetails p="+" />
        <Device type="TimeOfFlight" />
        <MSPeaks>
          <p rt="23.467" x="384.3474" y="234717.58" v="3428707" z="1" s="M+H" />
          <p rt="23.483" x="385.3504" y="60170.09" v="640039" z="1" s="M+H+1" />
          <p rt="23.471" x="386.3531" y="10512.38" v="142332" z="1" s="M+H+2" />
          <p rt="23.466" x="387.3543" y="1057.34" v="14800" z="1" s="M+H+3" />
        </MSPeaks>
      </Spectrum>
    </Compound>
    <Compound algo="FindByMolecularFeature">
      <Location m="441.3929" rt="23.482" y="87034" v="1432626" />
      <Spectrum type="MFE" cpdAlgo="FindByMolecularFeature">
        <MSDetails p="+" />
        <Device type="TimeOfFlight" />
        <MSPeaks>
          <p rt="23.480" x="442.4002" y="87033.82" v="1047251" z="1" s="M+H" />
          <p rt="23.491" x="443.4030" y="24493.02" v="358072" z="1" s="M+H+1" />
          <p rt="23.473" x="444.3951" y="4520.73" v="27303" z="1" s="M+H+2" />
        </MSPeaks>
      </Spectrum>
    </Compound>
    <Compound algo="FindByMolecularFeature">
      <Location m="405.3227" rt="23.494" y="591608" v="7131657" />
      <Spectrum type="MFE" cpdAlgo="FindByMolecularFeature">
        <MSDetails p="+" />
        <Device type="TimeOfFlight" />
        <MSPeaks>
          <p rt="23.494" x="406.3299" y="591608.25" v="5389352" z="1" s="M+H" />
          <p rt="23.493" x="407.3328" y="152613.92" v="1430567" z="1" s="M+H+1" />
          <p rt="23.497" x="408.3346" y="28315.79" v="263493" z="1" s="M+H+2" />
          <p rt="23.481" x="409.3388" y="5295.84" v="48245" z="1" s="M+H+3" />
        </MSPeaks>
      </Spectrum>
    </Compound>
    <Compound algo="FindByMolecularFeature">
      <Location m="394.2131" rt="23.520" y="125346" v="2369741" />
      <Spectrum type="MFE" cpdAlgo="FindByMolecularFeature">
        <MSDetails p="+" />
        <Device type="TimeOfFlight" />
        <MSPeaks>
          <p rt="23.519" x="395.2204" y="125345.88" v="1289707" z="1" s="M+H" />
          <p rt="23.518" x="396.2233" y="28321.06" v="294326" z="1" s="M+H+1" />
          <p rt="23.521" x="397.2164" y="48642.54" v="503885" z="1" s="M+H+2" />
          <p rt="23.524" x="398.2188" y="14405.20" v="149679" z="1" s="M+H+3" />
          <p rt="23.526" x="399.2182" y="9667.25" v="98673" z="1" s="M+H+4" />
          <p rt="23.524" x="400.2194" y="1027.60" v="10339" z="1" s="M+H+5" />
          <p rt="23.522" x="401.2146" y="2277.92" v="23133" z="1" s="M+H+6" />
        </MSPeaks>
      </Spectrum>
    </Compound>
    <Compound algo="FindByMolecularFeature">
      <Location m="634.4781" rt="23.549" y="92525" v="926985" />
      <Spectrum type="MFE" cpdAlgo="FindByMolecularFeature">
        <MSDetails p="+" />
        <Device type="TimeOfFlight" />
        <MSPeaks>
          <p rt="23.548" x="635.4854" y="92524.95" v="623370" z="1" s="M+H" />
          <p rt="23.549" x="636.4889" y="35306.45" v="227281" z="1" s="M+H+1" />
          <p rt="23.550" x="637.4888" y="10412.08" v="68251" z="1" s="M+H+2" />
          <p rt="23.545" x="638.4967" y="1184.45" v="8083" z="1" s="M+H+3" />
        </MSPeaks>
      </Spectrum>
    </Compound>
    <Compound algo="FindByMolecularFeature">
      <Location m="594.4859" rt="23.552" y="106904" v="1025142" />
      <Spectrum type="MFE" cpdAlgo="FindByMolecularFeature">
        <MSDetails p="+" />
        <Device type="TimeOfFlight" />
        <MSPeaks>
          <p rt="23.552" x="595.4931" y="106904.45" v="675473" z="1" s="M+H" />
          <p rt="23.551" x="596.4963" y="42318.54" v="266470" z="1" s="M+H+1" />
          <p rt="23.552" x="597.4976" y="11277.88" v="70854" z="1" s="M+H+2" />
          <p rt="23.547" x="598.4924" y="1517.92" v="12346" z="1" s="M+H+3" />
        </MSPeaks>
      </Spectrum>
    </Compound>
    <Compound algo="FindByMolecularFeature">
      <Location m="724.3534" rt="23.805" y="52760" v="740477" />
      <Spectrum type="MFE" cpdAlgo="FindByMolecularFeature">
        <MSDetails p="+" />
        <Device type="TimeOfFlight" />
        <MSPeaks>
          <p rt="23.805" x="725.3607" y="52760.02" v="411609" z="1" s="M+H" />
          <p rt="23.805" x="726.3627" y="21992.88" v="170078" z="1" s="M+H+1" />
          <p rt="23.805" x="727.3588" y="20527.52" v="158789" z="1" s="M+H+2" />
        </MSPeaks>
      </Spectrum>
    </Compound>
    <Compound algo="FindByMolecularFeature">
      <Location m="405.3222" rt="23.805" y="203200" v="2978427" />
      <Spectrum type="MFE" cpdAlgo="FindByMolecularFeature">
        <MSDetails p="+" />
        <Device type="TimeOfFlight" />
        <MSPeaks>
          <p rt="23.805" x="406.3294" y="203200.47" v="2265617" z="1" s="M+H" />
          <p rt="23.804" x="407.3329" y="51370.70" v="560499" z="1" s="M+H+1" />
          <p rt="23.815" x="408.3313" y="13974.71" v="152312" z="1" s="M+H+2" />
        </MSPeaks>
      </Spectrum>
    </Compound>
    <Compound algo="FindByMolecularFeature">
      <Location m="720.3603" rt="23.806" y="66015" v="571903" />
      <Spectrum type="MFE" cpdAlgo="FindByMolecularFeature">
        <MSDetails p="+" />
        <Device type="TimeOfFlight" />
        <MSPeaks>
          <p rt="23.811" x="721.3676" y="4138.25" v="34919" z="1" s="M+H" />
          <p rt="23.807" x="722.3697" y="2721.01" v="20874" z="1" s="M+H+1" />
          <p rt="23.806" x="723.3639" y="66014.84" v="516110" z="1" s="M+H+2" />
        </MSPeaks>
      </Spectrum>
    </Compound>
    <Compound algo="FindByMolecularFeature">
      <Location m="278.2245" rt="23.812" y="125246" v="4001293" />
      <Spectrum type="MFE" cpdAlgo="FindByMolecularFeature">
        <MSDetails p="+" />
        <Device type="TimeOfFlight" />
        <MSPeaks>
          <p rt="23.817" x="279.2318" y="62628.05" v="530926" z="1" s="M+H" />
          <p rt="23.819" x="280.2355" y="12764.25" v="106476" z="1" s="M+H+1" />
          <p rt="23.809" x="557.4563" y="125246.39" v="1065304" z="1" s="2M+H" />
          <p rt="23.811" x="558.4596" y="55760.56" v="506580" z="1" s="2M+H+1" />
          <p rt="23.813" x="559.4620" y="10835.26" v="88237" z="1" s="2M+H+2" />
          <p rt="23.817" x="560.4645" y="2475.43" v="21826" z="1" s="2M+H+3" />
        </MSPeaks>
      </Spectrum>
    </Compound>
    <Compound algo="FindByMolecularFeature">
      <Location m="338.1755" rt="23.815" y="67021" v="1241821" />
      <Spectrum type="MFE" cpdAlgo="FindByMolecularFeature">
        <MSDetails p="+" />
        <Device type="TimeOfFlight" />
        <MSPeaks>
          <p rt="23.814" x="339.1828" y="67021.04" v="763844" z="1" s="M+H" />
          <p rt="23.815" x="340.1860" y="15865.42" v="182115" z="1" s="M+H+1" />
          <p rt="23.817" x="341.1792" y="26341.80" v="295862" z="1" s="M+H+2" />
        </MSPeaks>
      </Spectrum>
    </Compound>
    <Compound algo="FindByMolecularFeature">
      <Location m="379.2022" rt="23.816" y="215605" v="4283311" />
      <Spectrum type="MFE" cpdAlgo="FindByMolecularFeature">
        <MSDetails p="+" />
        <Device type="TimeOfFlight" />
        <MSPeaks>
          <p rt="23.816" x="380.2095" y="215605.36" v="2391066" z="1" s="M+H" />
          <p rt="23.815" x="381.2130" y="49250.17" v="550212" z="1" s="M+H+1" />
          <p rt="23.816" x="382.2056" y="82881.77" v="943659" z="1" s="M+H+2" />
          <p rt="23.815" x="383.2080" y="22714.57" v="254626" z="1" s="M+H+3" />
          <p rt="23.816" x="384.2046" y="12939.47" v="143748" z="1" s="M+H+4" />
        </MSPeaks>
      </Spectrum>
    </Compound>
    <Compound algo="FindByMolecularFeature">
      <Location m="574.4602" rt="23.818" y="192201" v="2214003" />
      <Spectrum type="MFE" cpdAlgo="FindByMolecularFeature">
        <MSDetails p="+" />
        <Device type="TimeOfFlight" />
        <MSPeaks>
          <p rt="23.819" x="575.4675" y="192201.33" v="1454698" z="1" s="M+H" />
          <p rt="23.817" x="576.4705" y="76691.16" v="580778" z="1" s="M+H+1" />
          <p rt="23.818" x="577.4734" y="20346.97" v="152232" z="1" s="M+H+2" />
          <p rt="23.812" x="578.4703" y="3572.54" v="26295" z="1" s="M+H+3" />
        </MSPeaks>
      </Spectrum>
    </Compound>
    <Compound algo="FindByMolecularFeature">
      <Location m="630.4481" rt="23.821" y="82803" v="2277984" />
      <Spectrum type="MFE" cpdAlgo="FindByMolecularFeature">
        <MSDetails p="+" />
        <Device type="TimeOfFlight" />
        <MSPeaks>
          <p rt="23.815" x="631.4553" y="82803.30" v="952359" z="1" s="M+H" />
          <p rt="23.812" x="632.4590" y="33581.56" v="387150" z="1" s="M+H+1" />
          <p rt="23.829" x="633.4702" y="45734.02" v="521897" z="1" s="M+H+2" />
          <p rt="23.834" x="634.4744" y="17791.06" v="208307" z="1" s="M+H+3" />
          <p rt="23.826" x="635.4812" y="18287.63" v="208271" z="1" s="M+H+4" />
        </MSPeaks>
      </Spectrum>
    </Compound>
    <Compound algo="FindByMolecularFeature">
      <Location m="614.4537" rt="23.821" y="629889" v="7823327" />
      <Spectrum type="MFE" cpdAlgo="FindByMolecularFeature">
        <MSDetails p="+" />
        <Device type="TimeOfFlight" />
        <MSPeaks>
          <p rt="23.821" x="615.4610" y="629889.25" v="5027827" z="1" s="M+H" />
          <p rt="23.821" x="616.4636" y="266805.91" v="2161322" z="1" s="M+H+1" />
          <p rt="23.820" x="617.4668" y="60384.50" v="555084" z="1" s="M+H+2" />
          <p rt="23.828" x="618.4656" y="10244.40" v="79095" z="1" s="M+H+3" />
        </MSPeaks>
      </Spectrum>
    </Compound>
    <Compound algo="FindByMolecularFeature">
      <Location m="522.3533" rt="23.844" y="61836" v="532480" />
      <Spectrum type="MFE" cpdAlgo="FindByMolecularFeature">
        <MSDetails p="+" />
        <Device type="TimeOfFlight" />
        <MSPeaks>
          <p rt="23.844" x="523.3606" y="61836.21" v="395115" z="1" s="M+H" />
          <p rt="23.842" x="524.3642" y="20421.34" v="137366" z="1" s="M+H+1" />
        </MSPeaks>
      </Spectrum>
    </Compound>
    <Compound algo="FindByMolecularFeature">
      <Location m="283.2879" rt="23.846" y="386481" v="4036625" />
      <Spectrum type="MFE" cpdAlgo="FindByMolecularFeature">
        <MSDetails p="+" />
        <Device type="TimeOfFlight" />
        <MSPeaks>
          <p rt="23.846" x="284.2952" y="386481.25" v="3291729" z="1" s="M+H" />
          <p rt="23.846" x="285.2983" y="79213.54" v="672424" z="1" s="M+H+1" />
          <p rt="23.847" x="286.3017" y="8017.58" v="69249" z="1" s="M+H+2" />
          <p rt="23.830" x="287.3063" y="394.88" v="3223" z="1" s="M+H+3" />
        </MSPeaks>
      </Spectrum>
    </Compound>
    <Compound algo="FindByMolecularFeature">
      <Location m="688.4895" rt="23.865" y="197510" v="3839401" />
      <Spectrum type="MFE" cpdAlgo="FindByMolecularFeature">
        <MSDetails p="+" />
        <Device type="TimeOfFlight" />
        <MSPeaks>
          <p rt="23.866" x="689.4967" y="197510.02" v="2717149" z="1" s="M+H" />
          <p rt="23.865" x="690.4998" y="82807.30" v="1122252" z="1" s="M+H+1" />
        </MSPeaks>
      </Spectrum>
    </Compound>
    <Compound algo="FindByMolecularFeature">
      <Location m="683.5335" rt="23.922" y="72387" v="1955885" />
      <Spectrum type="MFE" cpdAlgo="FindByMolecularFeature">
        <MSDetails p="+" />
        <Device type="TimeOfFlight" />
        <MSPeaks>
          <p rt="23.924" x="684.5408" y="72387.42" v="1216132" z="1" s="M+H" />
          <p rt="23.915" x="685.5436" y="33095.89" v="575384" z="1" s="M+H+1" />
          <p rt="23.924" x="686.5450" y="9829.25" v="164369" z="1" s="M+H+2" />
        </MSPeaks>
      </Spectrum>
    </Compound>
    <Compound algo="FindByMolecularFeature">
      <Location m="309.3031" rt="24.052" y="80007" v="946341" />
      <Spectrum type="MFE" cpdAlgo="FindByMolecularFeature">
        <MSDetails p="+" />
        <Device type="TimeOfFlight" />
        <MSPeaks>
          <p rt="24.052" x="310.3104" y="80006.91" v="748986" z="1" s="M+H" />
          <p rt="24.051" x="311.3136" y="18355.97" v="177087" z="1" s="M+H+1" />
          <p rt="24.046" x="312.3182" y="2147.86" v="20268" z="1" s="M+H+2" />
        </MSPeaks>
      </Spectrum>
    </Compound>
    <Compound algo="FindByMolecularFeature">
      <Location m="556.4490" rt="24.106" y="118204" v="1627554" />
      <Spectrum type="MFE" cpdAlgo="FindByMolecularFeature">
        <MSDetails p="+" />
        <Device type="TimeOfFlight" />
        <MSPeaks>
          <p rt="24.105" x="557.4562" y="118204.34" v="1077068" z="1" s="M+H" />
          <p rt="24.107" x="558.4595" y="51098.80" v="478986" z="1" s="M+H+1" />
          <p rt="24.110" x="559.4622" y="8197.48" v="71500" z="1" s="M+H+2" />
        </MSPeaks>
      </Spectrum>
    </Compound>
    <Compound algo="FindByMolecularFeature">
      <Location m="548.3692" rt="24.205" y="72239" v="978970" />
      <Spectrum type="MFE" cpdAlgo="FindByMolecularFeature">
        <MSDetails p="+" />
        <Device type="TimeOfFlight" />
        <MSPeaks>
          <p rt="24.203" x="549.3765" y="72238.65" v="712182" z="1" s="M+H" />
          <p rt="24.208" x="550.3799" y="25216.06" v="202435" z="1" s="M+H+1" />
          <p rt="24.213" x="551.3828" y="5782.35" v="50454" z="1" s="M+H+2" />
          <p rt="24.221" x="552.3896" y="1761.31" v="13898" z="1" s="M+H+3" />
        </MSPeaks>
      </Spectrum>
    </Compound>
    <Compound algo="FindByMolecularFeature">
      <Location m="612.4748" rt="24.523" y="158170" v="3425730" />
      <Spectrum type="MFE" cpdAlgo="FindByMolecularFeature">
        <MSDetails p="+" />
        <Device type="TimeOfFlight" />
        <MSPeaks>
          <p rt="24.519" x="613.4820" y="158170.22" v="2140081" z="1" s="M+H" />
          <p rt="24.531" x="614.4847" y="71718.79" v="1285649" z="1" s="M+H+1" />
        </MSPeaks>
      </Spectrum>
    </Compound>
    <Compound algo="FindByMolecularFeature">
      <Location m="670.4787" rt="24.531" y="163959" v="3971827" />
      <Spectrum type="MFE" cpdAlgo="FindByMolecularFeature">
        <MSDetails p="+" />
        <Device type="TimeOfFlight" />
        <MSPeaks>
          <p rt="24.532" x="671.4859" y="163958.94" v="2621390" z="1" s="M+H" />
          <p rt="24.530" x="672.4905" y="67140.24" v="1037288" z="1" s="M+H+1" />
          <p rt="24.527" x="673.4966" y="19922.24" v="287313" z="1" s="M+H+2" />
          <p rt="24.514" x="674.5006" y="1791.45" v="25836" z="1" s="M+H+3" />
        </MSPeaks>
      </Spectrum>
    </Compound>
    <Compound algo="FindByMolecularFeature">
      <Location m="614.4537" rt="24.735" y="99416" v="2370135" />
      <Spectrum type="MFE" cpdAlgo="FindByMolecularFeature">
        <MSDetails p="+" />
        <Device type="TimeOfFlight" />
        <MSPeaks>
          <p rt="24.752" x="615.4610" y="99416.09" v="716461" z="1" s="M+H" />
          <p rt="24.751" x="616.4634" y="62871.94" v="476519" z="1" s="M+H+1" />
          <p rt="24.715" x="617.4746" y="88590.61" v="768856" z="1" s="M+H+2" />
          <p rt="24.718" x="618.4784" y="35370.65" v="320664" z="1" s="M+H+3" />
          <p rt="24.713" x="619.4801" y="7687.40" v="73984" z="1" s="M+H+4" />
          <p rt="24.673" x="620.4685" y="1305.88" v="13651" z="1" s="M+H+5" />
        </MSPeaks>
      </Spectrum>
    </Compound>
    <Compound algo="FindByMolecularFeature">
      <Location m="574.4600" rt="24.752" y="68105" v="778157" />
      <Spectrum type="MFE" cpdAlgo="FindByMolecularFeature">
        <MSDetails p="+" />
        <Device type="TimeOfFlight" />
        <MSPeaks>
          <p rt="24.753" x="575.4673" y="68105.33" v="539157" z="1" s="M+H" />
          <p rt="24.751" x="576.4704" y="27683.34" v="238999" z="1" s="M+H+1" />
        </MSPeaks>
      </Spectrum>
    </Compound>
    <Compound algo="FindByMolecularFeature">
      <Location m="609.4968" rt="24.938" y="97345" v="1728226" />
      <Spectrum type="MFE" cpdAlgo="FindByMolecularFeature">
        <MSDetails p="+" />
        <Device type="TimeOfFlight" />
        <MSPeaks>
          <p rt="24.939" x="610.5041" y="97344.97" v="1125636" z="1" s="M+H" />
          <p rt="24.936" x="611.5063" y="41827.73" v="474638" z="1" s="M+H+1" />
          <p rt="24.932" x="612.5069" y="10842.69" v="127952" z="1" s="M+H+2" />
        </MSPeaks>
      </Spectrum>
    </Compound>
    <Compound algo="FindByMolecularFeature">
      <Location m="558.4646" rt="24.962" y="71163" v="1183878" />
      <Spectrum type="MFE" cpdAlgo="FindByMolecularFeature">
        <MSDetails p="+" />
        <Device type="TimeOfFlight" />
        <MSPeaks>
          <p rt="24.963" x="559.4718" y="71162.95" v="816307" z="1" s="M+H" />
          <p rt="24.960" x="560.4755" y="28753.36" v="315940" z="1" s="M+H+1" />
          <p rt="24.960" x="561.4784" y="5053.47" v="51632" z="1" s="M+H+2" />
        </MSPeaks>
      </Spectrum>
    </Compound>
    <Compound algo="FindByMolecularFeature">
      <Location m="614.4533" rt="24.986" y="176848" v="4160347" />
      <Spectrum type="MFE" cpdAlgo="FindByMolecularFeature">
        <MSDetails p="+" />
        <Device type="TimeOfFlight" />
        <MSPeaks>
          <p rt="25.000" x="615.4605" y="176848.28" v="1914661" z="1" s="M+H" />
          <p rt="24.992" x="616.4634" y="103279.01" v="941846" z="1" s="M+H+1" />
          <p rt="24.962" x="617.4741" y="84437.53" v="911353" z="1" s="M+H+2" />
          <p rt="24.960" x="618.4781" y="30476.01" v="323465" z="1" s="M+H+3" />
          <p rt="24.958" x="619.4814" y="6942.86" v="61302" z="1" s="M+H+4" />
          <p rt="24.969" x="620.4793" y="874.57" v="7722" z="1" s="M+H+5" />
        </MSPeaks>
      </Spectrum>
    </Compound>
    <Compound algo="FindByMolecularFeature">
      <Location m="627.1872" rt="25.000" y="71421" v="952016" />
      <Spectrum type="MFE" cpdAlgo="FindByMolecularFeature">
        <MSDetails p="+" />
        <Device type="TimeOfFlight" />
        <MSPeaks>
          <p rt="25.000" x="628.1944" y="71421.17" v="430398" z="1" s="M+H" />
          <p rt="24.999" x="629.1951" y="40548.95" v="249627" z="1" s="M+H+1" />
          <p rt="25.000" x="630.1935" y="32535.18" v="195656" z="1" s="M+H+2" />
          <p rt="25.003" x="631.1934" y="12811.45" v="76335" z="1" s="M+H+3" />
        </MSPeaks>
      </Spectrum>
    </Compound>
    <Compound algo="FindByMolecularFeature">
      <Location m="574.4600" rt="25.009" y="141403" v="2394342" />
      <Spectrum type="MFE" cpdAlgo="FindByMolecularFeature">
        <MSDetails p="+" />
        <Device type="TimeOfFlight" />
        <MSPeaks>
          <p rt="25.014" x="575.4673" y="141402.69" v="1542029" z="1" s="M+H" />
          <p rt="25.012" x="576.4704" y="56464.64" v="603329" z="1" s="M+H+1" />
          <p rt="24.979" x="577.4778" y="19413.47" v="198626" z="1" s="M+H+2" />
          <p rt="24.960" x="578.4823" y="4921.94" v="50358" z="1" s="M+H+3" />
        </MSPeaks>
      </Spectrum>
    </Compound>
    <Compound algo="FindByMolecularFeature">
      <Location m="690.5047" rt="25.297" y="65939" v="1850521" />
      <Spectrum type="MFE" cpdAlgo="FindByMolecularFeature">
        <MSDetails p="+" />
        <Device type="TimeOfFlight" />
        <MSPeaks>
          <p rt="25.298" x="691.5120" y="65939.10" v="1134069" z="1" s="M+H" />
          <p rt="25.297" x="692.5161" y="30688.72" v="556028" z="1" s="M+H+1" />
          <p rt="25.288" x="693.5202" y="10871.09" v="160425" z="1" s="M+H+2" />
        </MSPeaks>
      </Spectrum>
    </Compound>
    <Compound algo="FindByMolecularFeature">
      <Location m="614.4541" rt="25.580" y="129087" v="3101713" />
      <Spectrum type="MFE" cpdAlgo="FindByMolecularFeature">
        <MSDetails p="+" />
        <Device type="TimeOfFlight" />
        <MSPeaks>
          <p rt="25.583" x="615.4614" y="129087.23" v="1906244" z="1" s="M+H" />
          <p rt="25.578" x="616.4644" y="79171.73" v="1091985" z="1" s="M+H+1" />
          <p rt="25.572" x="617.4723" y="10934.73" v="103484" z="1" s="M+H+2" />
        </MSPeaks>
      </Spectrum>
    </Compound>
    <Compound algo="FindByMolecularFeature">
      <Location m="412.2593" rt="25.781" y="279793" v="2007036" />
      <Spectrum type="MFE" cpdAlgo="FindByMolecularFeature">
        <MSDetails p="+" />
        <Device type="TimeOfFlight" />
        <MSPeaks>
          <p rt="25.781" x="413.2666" y="279793.09" v="1530236" z="1" s="M+H" />
          <p rt="25.780" x="414.2697" y="72923.70" v="398650" z="1" s="M+H+1" />
          <p rt="25.784" x="415.2730" y="12372.91" v="68484" z="1" s="M+H+2" />
          <p rt="25.795" x="416.2768" y="1696.99" v="9666" z="1" s="M+H+3" />
        </MSPeaks>
      </Spectrum>
    </Compound>
    <Compound algo="FindByMolecularFeature">
      <Location m="148.0157" rt="25.781" y="111976" v="786912" />
      <Spectrum type="MFE" cpdAlgo="FindByMolecularFeature">
        <MSDetails p="+" />
        <Device type="TimeOfFlight" />
        <MSPeaks>
          <p rt="25.781" x="149.0230" y="111976.15" v="723647" z="1" s="M+H" />
          <p rt="25.784" x="150.0265" y="9329.48" v="57017" z="1" s="M+H+1" />
          <p rt="25.792" x="151.0295" y="1215.77" v="6248" z="1" s="M+H+2" />
        </MSPeaks>
      </Spectrum>
    </Compound>
    <Compound algo="FindByMolecularFeature">
      <Location m="390.2773" rt="25.782" y="263453" v="2031752" />
      <Spectrum type="MFE" cpdAlgo="FindByMolecularFeature">
        <MSDetails p="+" />
        <Device type="TimeOfFlight" />
        <MSPeaks>
          <p rt="25.781" x="391.2846" y="263452.50" v="1611995" z="1" s="M+H" />
          <p rt="25.783" x="392.2877" y="67869.25" v="419757" z="1" s="M+H+1" />
        </MSPeaks>
      </Spectrum>
    </Compound>
    <Compound algo="FindByMolecularFeature">
      <Location m="630.4859" rt="25.831" y="111102" v="1406378" />
      <Spectrum type="MFE" cpdAlgo="FindByMolecularFeature">
        <MSDetails p="+" />
        <Device type="TimeOfFlight" />
        <MSPeaks>
          <p rt="25.831" x="631.4932" y="111102.16" v="909550" z="1" s="M+H" />
          <p rt="25.831" x="632.4963" y="47487.38" v="441316" z="1" s="M+H+1" />
          <p rt="25.830" x="633.4950" y="8248.84" v="55512" z="1" s="M+H+2" />
        </MSPeaks>
      </Spectrum>
    </Compound>
    <Compound algo="FindByMolecularFeature">
      <Location m="612.4751" rt="25.831" y="78698" v="1296412" />
      <Spectrum type="MFE" cpdAlgo="FindByMolecularFeature">
        <MSDetails p="+" />
        <Device type="TimeOfFlight" />
        <MSPeaks>
          <p rt="25.832" x="613.4823" y="78698.24" v="872878" z="1" s="M+H" />
          <p rt="25.829" x="614.4848" y="37877.93" v="423534" z="1" s="M+H+1" />
        </MSPeaks>
      </Spectrum>
    </Compound>
    <Compound algo="FindByMolecularFeature">
      <Location m="670.4788" rt="25.833" y="224842" v="3057122" />
      <Spectrum type="MFE" cpdAlgo="FindByMolecularFeature">
        <MSDetails p="+" />
        <Device type="TimeOfFlight" />
        <MSPeaks>
          <p rt="25.832" x="671.4861" y="224841.86" v="1930556" z="1" s="M+H" />
          <p rt="25.835" x="672.4902" y="96043.88" v="890016" z="1" s="M+H+1" />
          <p rt="25.836" x="673.4961" y="27877.20" v="209914" z="1" s="M+H+2" />
          <p rt="25.834" x="674.5030" y="3537.48" v="26636" z="1" s="M+H+3" />
        </MSPeaks>
      </Spectrum>
    </Compound>
    <Compound algo="FindByMolecularFeature">
      <Location m="706.5494" rt="25.843" y="59519" v="1015374" />
      <Spectrum type="MFE" cpdAlgo="FindByMolecularFeature">
        <MSDetails p="+" />
        <Device type="TimeOfFlight" />
        <MSPeaks>
          <p rt="25.843" x="707.5566" y="59518.77" v="644927" z="1" s="M+H" />
          <p rt="25.842" x="708.5600" y="28518.25" v="319586" z="1" s="M+H+1" />
          <p rt="25.850" x="709.5627" y="5995.72" v="50861" z="1" s="M+H+2" />
        </MSPeaks>
      </Spectrum>
    </Compound>
    <Compound algo="FindByMolecularFeature">
      <Location m="614.4539" rt="25.932" y="73924" v="1029157" />
      <Spectrum type="MFE" cpdAlgo="FindByMolecularFeature">
        <MSDetails p="+" />
        <Device type="TimeOfFlight" />
        <MSPeaks>
          <p rt="25.935" x="615.4612" y="73924.11" v="630089" z="1" s="M+H" />
          <p rt="25.925" x="616.4637" y="45799.16" v="399068" z="1" s="M+H+1" />
        </MSPeaks>
      </Spectrum>
    </Compound>
    <Compound algo="FindByMolecularFeature">
      <Location m="337.3349" rt="26.068" y="512983" v="7100532" />
      <Spectrum type="MFE" cpdAlgo="FindByMolecularFeature">
        <MSDetails p="+" />
        <Device type="TimeOfFlight" />
        <MSPeaks>
          <p rt="26.068" x="338.3422" y="512982.56" v="5394941" z="1" s="M+H" />
          <p rt="26.066" x="339.3451" y="122746.84" v="1177151" z="1" s="M+H+1" />
          <p rt="26.070" x="340.3488" y="14187.08" v="140936" z="1" s="M+H+2" />
          <p rt="26.061" x="341.3521" y="1288.55" v="13659" z="1" s="M+H+3" />
          <p rt="26.061" x="675.6757" y="17592.38" v="113771" z="1" s="2M+H" />
          <p rt="26.057" x="676.6786" y="8647.16" v="56522" z="1" s="2M+H+1" />
          <p rt="26.060" x="677.6814" y="2463.59" v="14749" z="1" s="2M+H+2" />
          <p rt="26.047" x="678.6740" y="327.49" v="1880" z="1" s="2M+H+3" />
        </MSPeaks>
      </Spectrum>
    </Compound>
    <Compound algo="FindByMolecularFeature">
      <Location m="616.4684" rt="26.217" y="151303" v="3410919" />
      <Spectrum type="MFE" cpdAlgo="FindByMolecularFeature">
        <MSDetails p="+" />
        <Device type="TimeOfFlight" />
        <MSPeaks>
          <p rt="26.219" x="617.4757" y="151302.89" v="2318687" z="1" s="M+H" />
          <p rt="26.218" x="618.4787" y="59490.41" v="928816" z="1" s="M+H+1" />
          <p rt="26.196" x="619.4833" y="11568.07" v="163417" z="1" s="M+H+2" />
        </MSPeaks>
      </Spectrum>
    </Compound>
    <Compound algo="FindByMolecularFeature">
      <Location m="576.4764" rt="26.245" y="79399" v="1661129" />
      <Spectrum type="MFE" cpdAlgo="FindByMolecularFeature">
        <MSDetails p="+" />
        <Device type="TimeOfFlight" />
        <MSPeaks>
          <p rt="26.245" x="577.4837" y="79399.39" v="1097216" z="1" s="M+H" />
          <p rt="26.243" x="578.4871" y="33843.77" v="479413" z="1" s="M+H+1" />
          <p rt="26.243" x="579.4906" y="6048.81" v="79780" z="1" s="M+H+2" />
          <p rt="26.310" x="580.4864" y="357.93" v="4721" z="1" s="M+H+3" />
        </MSPeaks>
      </Spectrum>
    </Compound>
    <Compound algo="FindByMolecularFeature">
      <Location m="609.1769" rt="26.463" y="117144" v="5624974" />
      <Spectrum type="MFE" cpdAlgo="FindByMolecularFeature">
        <MSDetails p="+" />
        <Device type="TimeOfFlight" />
        <MSPeaks>
          <p rt="26.463" x="610.1841" y="117144.39" v="2852043" z="1" s="M+H" />
          <p rt="26.460" x="611.1848" y="64429.70" v="1565111" z="1" s="M+H+1" />
          <p rt="26.465" x="612.1829" y="48566.98" v="1207819" z="1" s="M+H+2" />
        </MSPeaks>
      </Spectrum>
    </Compound>
    <Compound algo="FindByMolecularFeature">
      <Location m="701.2057" rt="26.497" y="64571" v="865044" />
      <Spectrum type="MFE" cpdAlgo="FindByMolecularFeature">
        <MSDetails p="+" />
        <Device type="TimeOfFlight" />
        <MSPeaks>
          <p rt="26.496" x="702.2130" y="64571.04" v="391097" z="1" s="M+H" />
          <p rt="26.498" x="703.2140" y="43189.05" v="267448" z="1" s="M+H+1" />
          <p rt="26.498" x="704.2120" y="33042.99" v="206499" z="1" s="M+H+2" />
        </MSPeaks>
      </Spectrum>
    </Compound>
    <Compound algo="FindByMolecularFeature">
      <Location m="672.4944" rt="26.765" y="89205" v="1110937" />
      <Spectrum type="MFE" cpdAlgo="FindByMolecularFeature">
        <MSDetails p="+" />
        <Device type="TimeOfFlight" />
        <MSPeaks>
          <p rt="26.765" x="673.5016" y="89205.41" v="749143" z="1" s="M+H" />
          <p rt="26.764" x="674.5050" y="35585.82" v="295276" z="1" s="M+H+1" />
          <p rt="26.771" x="675.5105" y="7161.10" v="57492" z="1" s="M+H+2" />
          <p rt="26.760" x="676.5161" y="1124.20" v="9025" z="1" s="M+H+3" />
        </MSPeaks>
      </Spectrum>
    </Compound>
    <Compound algo="FindByMolecularFeature">
      <Location m="632.5019" rt="27.023" y="185151" v="2430098" />
      <Spectrum type="MFE" cpdAlgo="FindByMolecularFeature">
        <MSDetails p="+" />
        <Device type="TimeOfFlight" />
        <MSPeaks>
          <p rt="27.023" x="633.5092" y="185150.92" v="1562102" z="1" s="M+H" />
          <p rt="27.022" x="634.5123" y="75838.13" v="641208" z="1" s="M+H+1" />
          <p rt="27.023" x="635.5160" y="21464.41" v="188381" z="1" s="M+H+2" />
          <p rt="27.034" x="636.5183" y="3627.11" v="38406" z="1" s="M+H+3" />
        </MSPeaks>
      </Spectrum>
    </Compound>
    <Compound algo="FindByMolecularFeature">
      <Location m="614.4902" rt="27.024" y="72438" v="802850" />
      <Spectrum type="MFE" cpdAlgo="FindByMolecularFeature">
        <MSDetails p="+" />
        <Device type="TimeOfFlight" />
        <MSPeaks>
          <p rt="27.024" x="615.4974" y="72437.59" v="558611" z="1" s="M+H" />
          <p rt="27.025" x="616.5005" y="31286.40" v="244240" z="1" s="M+H+1" />
        </MSPeaks>
      </Spectrum>
    </Compound>
    <Compound algo="FindByMolecularFeature">
      <Location m="695.5689" rt="27.025" y="70315" v="855806" />
      <Spectrum type="MFE" cpdAlgo="FindByMolecularFeature">
        <MSDetails p="+" />
        <Device type="TimeOfFlight" />
        <MSPeaks>
          <p rt="27.025" x="696.5762" y="70315.13" v="570593" z="1" s="M+H" />
          <p rt="27.024" x="697.5805" y="29146.92" v="228643" z="1" s="M+H+1" />
          <p rt="27.021" x="698.5865" y="6085.30" v="45583" z="1" s="M+H+2" />
          <p rt="27.037" x="699.5807" y="1206.62" v="10988" z="1" s="M+H+3" />
        </MSPeaks>
      </Spectrum>
    </Compound>
    <Compound algo="FindByMolecularFeature">
      <Location m="708.5652" rt="27.025" y="91110" v="1250822" />
      <Spectrum type="MFE" cpdAlgo="FindByMolecularFeature">
        <MSDetails p="+" />
        <Device type="TimeOfFlight" />
        <MSPeaks>
          <p rt="27.026" x="709.5725" y="91110.14" v="789411" z="1" s="M+H" />
          <p rt="27.025" x="710.5775" y="44336.73" v="380614" z="1" s="M+H+1" />
          <p rt="27.021" x="711.5819" y="9461.54" v="80797" z="1" s="M+H+2" />
        </MSPeaks>
      </Spectrum>
    </Compound>
    <Compound algo="FindByMolecularFeature">
      <Location m="667.5393" rt="27.026" y="334695" v="4175886" />
      <Spectrum type="MFE" cpdAlgo="FindByMolecularFeature">
        <MSDetails p="+" />
        <Device type="TimeOfFlight" />
        <MSPeaks>
          <p rt="27.026" x="668.5466" y="334695.34" v="2697636" z="1" s="M+H" />
          <p rt="27.026" x="669.5495" y="139384.86" v="1125611" z="1" s="M+H+1" />
          <p rt="27.024" x="670.5522" y="35246.08" v="280561" z="1" s="M+H+2" />
          <p rt="27.028" x="671.5535" y="8706.66" v="72078" z="1" s="M+H+3" />
        </MSPeaks>
      </Spectrum>
    </Compound>
    <Compound algo="FindByMolecularFeature">
      <Location m="672.4954" rt="27.026" y="942350" v="12734176" />
      <Spectrum type="MFE" cpdAlgo="FindByMolecularFeature">
        <MSDetails p="+" />
        <Device type="TimeOfFlight" />
        <MSPeaks>
          <p rt="27.027" x="673.5027" y="942350.19" v="8251044" z="1" s="M+H" />
          <p rt="27.026" x="674.5056" y="404415.06" v="3536971" z="1" s="M+H+1" />
          <p rt="27.027" x="675.5082" y="89440.34" v="780027" z="1" s="M+H+2" />
          <p rt="27.022" x="676.5114" y="15408.86" v="131499" z="1" s="M+H+3" />
          <p rt="27.019" x="677.5035" y="3434.38" v="34636" z="1" s="M+H+4" />
        </MSPeaks>
      </Spectrum>
    </Compound>
    <Compound algo="FindByMolecularFeature">
      <Location m="650.5124" rt="27.027" y="51312" v="618519" />
      <Spectrum type="MFE" cpdAlgo="FindByMolecularFeature">
        <MSDetails p="+" />
        <Device type="TimeOfFlight" />
        <MSPeaks>
          <p rt="27.025" x="651.5197" y="51312.30" v="377245" z="1" s="M+H" />
          <p rt="27.027" x="652.5232" y="21309.13" v="165860" z="1" s="M+H+1" />
          <p rt="27.035" x="653.5341" y="7965.43" v="67091" z="1" s="M+H+2" />
          <p rt="27.069" x="654.5420" y="1135.37" v="8323" z="1" s="M+H+3" />
        </MSPeaks>
      </Spectrum>
    </Compound>
    <Compound algo="FindByMolecularFeature">
      <Location m="428.3658" rt="27.113" y="75820" v="932205" />
      <Spectrum type="MFE" cpdAlgo="FindByMolecularFeature">
        <MSDetails p="+" />
        <Device type="TimeOfFlight" />
        <MSPeaks>
          <p rt="27.114" x="429.3731" y="75820.37" v="695902" z="1" s="M+H" />
          <p rt="27.110" x="430.3771" y="22156.98" v="196730" z="1" s="M+H+1" />
          <p rt="27.119" x="431.3807" y="4320.27" v="39573" z="1" s="M+H+2" />
        </MSPeaks>
      </Spectrum>
    </Compound>
    <Compound algo="FindByMolecularFeature">
      <Location m="849.2436" rt="27.799" y="50816" v="1581191" />
      <Spectrum type="MFE" cpdAlgo="FindByMolecularFeature">
        <MSDetails p="+" />
        <Device type="TimeOfFlight" />
        <MSPeaks>
          <p rt="27.798" x="850.2509" y="50816.48" v="637900" z="1" s="M+H" />
          <p rt="27.800" x="851.2517" y="40200.80" v="503998" z="1" s="M+H+1" />
          <p rt="27.800" x="852.2504" y="34642.63" v="439294" z="1" s="M+H+2" />
        </MSPeaks>
      </Spectrum>
    </Compound>
    <Compound algo="FindByMolecularFeature">
      <Location m="558.4651" rt="27.818" y="52240" v="665797" />
      <Spectrum type="MFE" cpdAlgo="FindByMolecularFeature">
        <MSDetails p="+" />
        <Device type="TimeOfFlight" />
        <MSPeaks>
          <p rt="27.819" x="559.4724" y="52240.09" v="451216" z="1" s="M+H" />
          <p rt="27.816" x="560.4756" y="21417.87" v="183721" z="1" s="M+H+1" />
          <p rt="27.814" x="561.4797" y="4267.63" v="19371" z="1" s="M+H+2" />
          <p rt="27.793" x="562.4820" y="1194.45" v="11489" z="1" s="M+H+3" />
        </MSPeaks>
      </Spectrum>
    </Compound>
    <Compound algo="FindByMolecularFeature">
      <Location m="598.4578" rt="27.819" y="144102" v="1809677" />
      <Spectrum type="MFE" cpdAlgo="FindByMolecularFeature">
        <MSDetails p="+" />
        <Device type="TimeOfFlight" />
        <MSPeaks>
          <p rt="27.819" x="599.4651" y="144102.11" v="1215906" z="1" s="M+H" />
          <p rt="27.821" x="600.4686" y="56774.95" v="462660" z="1" s="M+H+1" />
          <p rt="27.817" x="601.4722" y="12877.28" v="111131" z="1" s="M+H+2" />
          <p rt="27.805" x="602.4728" y="1904.26" v="19981" z="1" s="M+H+3" />
        </MSPeaks>
      </Spectrum>
    </Compound>
    <Compound algo="FindByMolecularFeature">
      <Location m="670.4787" rt="28.033" y="156764" v="2902794" />
      <Spectrum type="MFE" cpdAlgo="FindByMolecularFeature">
        <MSDetails p="+" />
        <Device type="TimeOfFlight" />
        <MSPeaks>
          <p rt="28.033" x="671.4860" y="156764.16" v="1838274" z="1" s="M+H" />
          <p rt="28.035" x="672.4903" y="66132.63" v="749468" z="1" s="M+H+1" />
          <p rt="28.031" x="673.4969" y="23974.12" v="262973" z="1" s="M+H+2" />
          <p rt="28.010" x="674.5047" y="3917.65" v="52078" z="1" s="M+H+3" />
        </MSPeaks>
      </Spectrum>
    </Compound>
    <Compound algo="FindByMolecularFeature">
      <Location m="665.5232" rt="28.036" y="95305" v="1685629" />
      <Spectrum type="MFE" cpdAlgo="FindByMolecularFeature">
        <MSDetails p="+" />
        <Device type="TimeOfFlight" />
        <MSPeaks>
          <p rt="28.036" x="666.5305" y="95304.74" v="1068530" z="1" s="M+H" />
          <p rt="28.037" x="667.5337" y="42584.08" v="473459" z="1" s="M+H+1" />
          <p rt="28.034" x="668.5392" y="10963.90" v="121380" z="1" s="M+H+2" />
          <p rt="28.025" x="669.5421" y="2064.36" v="22260" z="1" s="M+H+3" />
        </MSPeaks>
      </Spectrum>
    </Compound>
    <Compound algo="FindByMolecularFeature">
      <Location m="674.5098" rt="28.204" y="82392" v="1306935" />
      <Spectrum type="MFE" cpdAlgo="FindByMolecularFeature">
        <MSDetails p="+" />
        <Device type="TimeOfFlight" />
        <MSPeaks>
          <p rt="28.204" x="675.5171" y="82392.38" v="854160" z="1" s="M+H" />
          <p rt="28.203" x="676.5203" y="34743.15" v="348451" z="1" s="M+H+1" />
          <p rt="28.194" x="677.5238" y="9380.27" v="90809" z="1" s="M+H+2" />
          <p rt="28.218" x="678.5306" y="1446.08" v="13515" z="1" s="M+H+3" />
        </MSPeaks>
      </Spectrum>
    </Compound>
    <Compound algo="FindByMolecularFeature">
      <Location m="598.4575" rt="28.239" y="97911" v="1250469" />
      <Spectrum type="MFE" cpdAlgo="FindByMolecularFeature">
        <MSDetails p="+" />
        <Device type="TimeOfFlight" />
        <MSPeaks>
          <p rt="28.240" x="599.4647" y="97911.49" v="851819" z="1" s="M+H" />
          <p rt="28.234" x="600.4682" y="39469.53" v="300951" z="1" s="M+H+1" />
          <p rt="28.241" x="601.4719" y="9622.69" v="82498" z="1" s="M+H+2" />
          <p rt="28.232" x="602.4702" y="1508.96" v="15201" z="1" s="M+H+3" />
        </MSPeaks>
      </Spectrum>
    </Compound>
    <Compound algo="FindByMolecularFeature">
      <Location m="558.4649" rt="28.239" y="92061" v="1182436" />
      <Spectrum type="MFE" cpdAlgo="FindByMolecularFeature">
        <MSDetails p="+" />
        <Device type="TimeOfFlight" />
        <MSPeaks>
          <p rt="28.240" x="559.4721" y="92061.38" v="786926" z="1" s="M+H" />
          <p rt="28.238" x="560.4754" y="37731.49" v="325121" z="1" s="M+H+1" />
          <p rt="28.241" x="561.4792" y="7993.60" v="67754" z="1" s="M+H+2" />
          <p rt="28.204" x="562.4853" y="320.91" v="2635" z="1" s="M+H+3" />
        </MSPeaks>
      </Spectrum>
    </Compound>
    <Compound algo="FindByMolecularFeature">
      <Location m="690.5546" rt="28.631" y="70405" v="1013180" />
      <Spectrum type="MFE" cpdAlgo="FindByMolecularFeature">
        <MSDetails p="+" />
        <Device type="TimeOfFlight" />
        <MSPeaks>
          <p rt="28.613" x="691.5619" y="70405.12" v="420289" z="1" s="M+H" />
          <p rt="28.658" x="692.5652" y="35511.04" v="445985" z="1" s="M+H+1" />
          <p rt="28.660" x="693.5677" y="11614.44" v="146907" z="1" s="M+H+2" />
        </MSPeaks>
      </Spectrum>
    </Compound>
    <Compound algo="FindByMolecularFeature">
      <Location m="614.4918" rt="28.652" y="535668" v="10683468" />
      <Spectrum type="MFE" cpdAlgo="FindByMolecularFeature">
        <MSDetails p="+" />
        <Device type="TimeOfFlight" />
        <MSPeaks>
          <p rt="28.652" x="615.4991" y="535668.44" v="7055337" z="1" s="M+H" />
          <p rt="28.652" x="616.5019" y="225788.20" v="2931867" z="1" s="M+H+1" />
          <p rt="28.648" x="617.5051" y="45666.27" v="586717" z="1" s="M+H+2" />
          <p rt="28.649" x="618.5081" y="8485.90" v="109547" z="1" s="M+H+3" />
        </MSPeaks>
      </Spectrum>
    </Compound>
    <Compound algo="FindByMolecularFeature">
      <Location m="677.5585" rt="28.655" y="57592" v="1171775" />
      <Spectrum type="MFE" cpdAlgo="FindByMolecularFeature">
        <MSDetails p="+" />
        <Device type="TimeOfFlight" />
        <MSPeaks>
          <p rt="28.658" x="678.5658" y="57591.55" v="770233" z="1" s="M+H" />
          <p rt="28.652" x="679.5719" y="28642.47" v="327860" z="1" s="M+H+1" />
          <p rt="28.654" x="680.5780" y="5554.45" v="66785" z="1" s="M+H+2" />
          <p rt="28.585" x="681.5925" y="398.25" v="6897" z="1" s="M+H+3" />
        </MSPeaks>
      </Spectrum>
    </Compound>
    <Compound algo="FindByMolecularFeature">
      <Location m="654.4843" rt="28.657" y="486141" v="10594730" />
      <Spectrum type="MFE" cpdAlgo="FindByMolecularFeature">
        <MSDetails p="+" />
        <Device type="TimeOfFlight" />
        <MSPeaks>
          <p rt="28.658" x="655.4916" y="486140.91" v="6912343" z="1" s="M+H" />
          <p rt="28.656" x="656.4948" y="206166.95" v="2890545" z="1" s="M+H+1" />
          <p rt="28.659" x="657.4977" y="47538.45" v="655503" z="1" s="M+H+2" />
          <p rt="28.653" x="658.5078" y="9069.67" v="136339" z="1" s="M+H+3" />
        </MSPeaks>
      </Spectrum>
    </Compound>
    <Compound algo="FindByMolecularFeature">
      <Location m="649.5276" rt="28.674" y="114710" v="2354417" />
      <Spectrum type="MFE" cpdAlgo="FindByMolecularFeature">
        <MSDetails p="+" />
        <Device type="TimeOfFlight" />
        <MSPeaks>
          <p rt="28.675" x="650.5348" y="114709.89" v="1539805" z="1" s="M+H" />
          <p rt="28.674" x="651.5382" y="46939.09" v="609820" z="1" s="M+H+1" />
          <p rt="28.670" x="652.5419" y="11860.94" v="166283" z="1" s="M+H+2" />
          <p rt="28.640" x="653.5462" y="2534.28" v="38509" z="1" s="M+H+3" />
        </MSPeaks>
      </Spectrum>
    </Compound>
    <Compound algo="FindByMolecularFeature">
      <Location m="674.5099" rt="28.930" y="76253" v="1691781" />
      <Spectrum type="MFE" cpdAlgo="FindByMolecularFeature">
        <MSDetails p="+" />
        <Device type="TimeOfFlight" />
        <MSPeaks>
          <p rt="28.930" x="675.5172" y="76253.16" v="1124147" z="1" s="M+H" />
          <p rt="28.927" x="676.5205" y="34042.04" v="496010" z="1" s="M+H+1" />
          <p rt="28.945" x="677.5285" y="7932.08" v="71624" z="1" s="M+H+2" />
        </MSPeaks>
      </Spectrum>
    </Compound>
    <Compound algo="FindByMolecularFeature">
      <Location m="662.4466" rt="29.085" y="85568" v="3746486" />
      <Spectrum type="MFE" cpdAlgo="FindByMolecularFeature">
        <MSDetails p="+" />
        <Device type="TimeOfFlight" />
        <MSPeaks>
          <p rt="29.089" x="663.4538" y="85567.80" v="2341323" z="1" s="M+H" />
          <p rt="29.080" x="664.4571" y="42795.87" v="1203101" z="1" s="M+H+1" />
          <p rt="29.078" x="665.4606" y="9902.16" v="186067" z="1" s="M+H+2" />
          <p rt="29.075" x="666.4642" y="851.26" v="15995" z="1" s="M+H+3" />
        </MSPeaks>
      </Spectrum>
    </Compound>
    <Compound algo="FindByMolecularFeature">
      <Location m="535.1584" rt="29.182" y="311283" v="8333353" />
      <Spectrum type="MFE" cpdAlgo="FindByMolecularFeature">
        <MSDetails p="+" />
        <Device type="TimeOfFlight" />
        <MSPeaks>
          <p rt="29.183" x="536.1657" y="311283.19" v="4692540" z="1" s="M+H" />
          <p rt="29.182" x="537.1663" y="145892.89" v="2183667" z="1" s="M+H+1" />
          <p rt="29.180" x="538.1642" y="101563.22" v="1457146" z="1" s="M+H+2" />
        </MSPeaks>
      </Spectrum>
    </Compound>
    <Compound algo="FindByMolecularFeature">
      <Location m="428.3657" rt="29.456" y="131683" v="1798018" />
      <Spectrum type="MFE" cpdAlgo="FindByMolecularFeature">
        <MSDetails p="+" />
        <Device type="TimeOfFlight" />
        <MSPeaks>
          <p rt="29.456" x="429.3730" y="131683.48" v="1336923" z="1" s="M+H" />
          <p rt="29.453" x="430.3766" y="38198.27" v="377941" z="1" s="M+H+1" />
          <p rt="29.452" x="431.3800" y="7021.03" v="66993" z="1" s="M+H+2" />
          <p rt="29.477" x="432.3815" y="1708.29" v="16161" z="1" s="M+H+3" />
        </MSPeaks>
      </Spectrum>
    </Compound>
  </CompoundList>
</CEF>
