# Supplementary material for: Identification of sunflower, rapeseed, flaxseed and sesame seed oil metabolomic markers as a potential tool for oil authentication and detecting adulterations
Source: PLoS One. 2023 Apr 20;18(4):e0284599. doi: 10.1371/journal.pone.0284599 (PMC10118080; doi:10.1371/journal.pone.0284599)
Supplement: S1 File — (ZIP) [file pone.0284599.s001.zip › CEF/S_b2.cef]

<CEF version="1.0.0.0">
  <CompoundList>
    <Compound algo="FindByMolecularFeature">
      <Location m="121.9566" rt="0.539" y="54956" v="252584" />
      <Spectrum type="MFE" cpdAlgo="FindByMolecularFeature">
        <MSDetails p="+" />
        <Device type="TimeOfFlight" />
        <MSPeaks>
          <p rt="0.538" x="122.9639" y="54956.09" v="155320" z="1" s="M+H" />
          <p rt="0.556" x="123.9652" y="9535.44" v="37121" z="1" s="M+H+1" />
          <p rt="0.536" x="124.9640" y="19313.49" v="60143" z="1" s="M+H+2" />
        </MSPeaks>
      </Spectrum>
    </Compound>
    <Compound algo="FindByMolecularFeature">
      <Location m="140.9516" rt="0.544" y="398475" v="1504860" />
      <Spectrum type="MFE" cpdAlgo="FindByMolecularFeature">
        <MSDetails p="+" />
        <Device type="TimeOfFlight" />
        <MSPeaks>
          <p rt="0.544" x="141.9588" y="398474.53" v="1334781" z="1" s="M+H" />
          <p rt="0.544" x="142.9622" y="23411.37" v="79511" z="1" s="M+H+1" />
          <p rt="0.544" x="143.9595" y="25811.90" v="90568" z="1" s="M+H+2" />
        </MSPeaks>
      </Spectrum>
    </Compound>
    <Compound algo="FindByMolecularFeature">
      <Location m="124.9790" rt="0.550" y="156895" v="561468" />
      <Spectrum type="MFE" cpdAlgo="FindByMolecularFeature">
        <MSDetails p="+" />
        <Device type="TimeOfFlight" />
        <MSPeaks>
          <p rt="0.550" x="125.9863" y="156894.70" v="528337" z="1" s="M+H" />
          <p rt="0.553" x="126.9890" y="6915.45" v="23505" z="1" s="M+H+1" />
          <p rt="0.559" x="250.9671" y="1048.07" v="4813" z="1" s="2M+H" />
        </MSPeaks>
      </Spectrum>
    </Compound>
    <Compound algo="FindByMolecularFeature">
      <Location m="102.9482" rt="0.562" y="61922" v="585429" />
      <Spectrum type="MFE" cpdAlgo="FindByMolecularFeature">
        <MSDetails p="+" />
        <Device type="TimeOfFlight" />
        <MSPeaks>
          <p rt="0.562" x="103.9555" y="61922.31" v="374939" z="1" s="M+H" />
          <p rt="0.556" x="104.9566" y="2926.10" v="11323" z="1" s="M+H+1" />
          <p rt="0.563" x="105.9538" y="31063.04" v="199167" z="1" s="M+H+2" />
        </MSPeaks>
      </Spectrum>
    </Compound>
    <Compound algo="FindByMolecularFeature">
      <Location m="160.0223" rt="0.607" y="89563" v="440583" />
      <Spectrum type="MFE" cpdAlgo="FindByMolecularFeature">
        <MSDetails p="+" />
        <Device type="TimeOfFlight" />
        <MSPeaks>
          <p rt="0.607" x="161.0296" y="89563.01" v="380352" z="1" s="M+H" />
          <p rt="0.608" x="162.0313" y="14867.97" v="60230" z="1" s="M+H+1" />
        </MSPeaks>
      </Spectrum>
    </Compound>
    <Compound algo="FindByMolecularFeature">
      <Location m="252.0186" rt="0.614" y="110171" v="357667" />
      <Spectrum type="MFE" cpdAlgo="FindByMolecularFeature">
        <MSDetails p="+" />
        <Device type="TimeOfFlight" />
        <MSPeaks>
          <p rt="0.614" x="253.0259" y="110171.25" v="297605" z="1" s="M+H" />
          <p rt="0.618" x="254.0288" y="10810.51" v="29258" z="1" s="M+H+1" />
          <p rt="0.619" x="255.0250" y="9815.74" v="29112" z="1" s="M+H+2" />
          <p rt="0.608" x="256.0303" y="662.68" v="1692" z="1" s="M+H+3" />
        </MSPeaks>
      </Spectrum>
    </Compound>
    <Compound algo="FindByMolecularFeature">
      <Location m="139.0610" rt="0.616" y="135464" v="615452" />
      <Spectrum type="MFE" cpdAlgo="FindByMolecularFeature">
        <MSDetails p="+" />
        <Device type="TimeOfFlight" />
        <MSPeaks>
          <p rt="0.616" x="140.0683" y="135464.33" v="585982" z="1" s="M+H" />
          <p rt="0.614" x="141.0716" y="7313.15" v="29470" z="1" s="M+H+1" />
        </MSPeaks>
      </Spectrum>
    </Compound>
    <Compound algo="FindByMolecularFeature">
      <Location m="236.0450" rt="0.621" y="507116" v="1873793" />
      <Spectrum type="MFE" cpdAlgo="FindByMolecularFeature">
        <MSDetails p="+" />
        <Device type="TimeOfFlight" />
        <MSPeaks>
          <p rt="0.621" x="237.0523" y="507115.50" v="1697079" z="1" s="M+H" />
          <p rt="0.622" x="238.0546" y="47563.27" v="145268" z="1" s="M+H+1" />
          <p rt="0.624" x="239.0541" y="10349.83" v="31446" z="1" s="M+H+2" />
        </MSPeaks>
      </Spectrum>
    </Compound>
    <Compound algo="FindByMolecularFeature">
      <Location m="222.0424" rt="0.625" y="126388" v="883463" />
      <Spectrum type="MFE" cpdAlgo="FindByMolecularFeature">
        <MSDetails p="+" />
        <Device type="TimeOfFlight" />
        <MSPeaks>
          <p rt="0.626" x="112.0285" y="126388.44" v="726817" z="2" s="M+2H" />
          <p rt="0.629" x="112.5299" y="9357.84" v="47065" z="2" s="M+2H+1" />
          <p rt="0.639" x="113.0302" y="4765.90" v="20883" z="2" s="M+2H+2" />
          <p rt="0.611" x="223.0491" y="17648.13" v="84831" z="1" s="M+H" />
          <p rt="0.618" x="224.0523" y="1385.96" v="3867" z="1" s="M+H+1" />
        </MSPeaks>
      </Spectrum>
    </Compound>
    <Compound algo="FindByMolecularFeature">
      <Location m="117.1154" rt="0.645" y="75911" v="290399" />
      <Spectrum type="MFE" cpdAlgo="FindByMolecularFeature">
        <MSDetails p="+" />
        <Device type="TimeOfFlight" />
        <MSPeaks>
          <p rt="0.646" x="118.1227" y="75911.34" v="273423" z="1" s="M+H" />
          <p rt="0.644" x="119.1262" y="5156.25" v="16976" z="1" s="M+H+1" />
        </MSPeaks>
      </Spectrum>
    </Compound>
    <Compound algo="FindByMolecularFeature">
      <Location m="135.0544" rt="0.655" y="68472" v="325297" />
      <Spectrum type="MFE" cpdAlgo="FindByMolecularFeature">
        <MSDetails p="+" />
        <Device type="TimeOfFlight" />
        <MSPeaks>
          <p rt="0.655" x="136.0616" y="68472.00" v="294630" z="1" s="M+H" />
          <p rt="0.653" x="137.0647" y="5158.33" v="30668" z="1" s="M+H+1" />
        </MSPeaks>
      </Spectrum>
    </Compound>
    <Compound algo="FindByMolecularFeature">
      <Location m="188.0665" rt="0.660" y="644277" v="2686589" />
      <Spectrum type="MFE" cpdAlgo="FindByMolecularFeature">
        <MSDetails p="+" />
        <Device type="TimeOfFlight" />
        <MSPeaks>
          <p rt="0.660" x="189.0737" y="644277.25" v="2469323" z="1" s="M+H" />
          <p rt="0.660" x="190.0768" y="46306.61" v="180177" z="1" s="M+H+1" />
          <p rt="0.661" x="191.0782" y="9107.63" v="34402" z="1" s="M+H+2" />
          <p rt="0.667" x="192.0792" y="729.23" v="2687" z="1" s="M+H+3" />
        </MSPeaks>
      </Spectrum>
    </Compound>
    <Compound algo="FindByMolecularFeature">
      <Location m="186.9929" rt="0.664" y="76068" v="1059153" />
      <Spectrum type="MFE" cpdAlgo="FindByMolecularFeature">
        <MSDetails p="+" />
        <Device type="TimeOfFlight" />
        <MSPeaks>
          <p rt="0.657" x="188.0002" y="76067.77" v="719847" z="1" s="M+H" />
          <p rt="0.660" x="189.0029" y="6931.12" v="65590" z="1" s="M+H+1" />
          <p rt="0.683" x="189.9946" y="28328.71" v="273716" z="1" s="M+H+2" />
        </MSPeaks>
      </Spectrum>
    </Compound>
    <Compound algo="FindByMolecularFeature">
      <Location m="237.0061" rt="0.685" y="180814" v="2314646" />
      <Spectrum type="MFE" cpdAlgo="FindByMolecularFeature">
        <MSDetails p="+" />
        <Device type="TimeOfFlight" />
        <MSPeaks>
          <p rt="0.684" x="238.0134" y="180814.13" v="1991980" z="1" s="M+H" />
          <p rt="0.695" x="239.0192" y="29240.22" v="274957" z="1" s="M+H+1" />
          <p rt="0.677" x="240.0199" y="4340.58" v="47709" z="1" s="M+H+2" />
        </MSPeaks>
      </Spectrum>
    </Compound>
    <Compound algo="FindByMolecularFeature">
      <Location m="208.0529" rt="0.693" y="78839" v="811092" />
      <Spectrum type="MFE" cpdAlgo="FindByMolecularFeature">
        <MSDetails p="+" />
        <Device type="TimeOfFlight" />
        <MSPeaks>
          <p rt="0.693" x="209.0602" y="78839.04" v="743778" z="1" s="M+H" />
          <p rt="0.694" x="210.0638" y="5882.97" v="52336" z="1" s="M+H+1" />
          <p rt="0.682" x="211.0667" y="1802.59" v="14978" z="1" s="M+H+2" />
        </MSPeaks>
      </Spectrum>
    </Compound>
    <Compound algo="FindByMolecularFeature">
      <Location m="170.0554" rt="0.702" y="87211" v="453069" />
      <Spectrum type="MFE" cpdAlgo="FindByMolecularFeature">
        <MSDetails p="+" />
        <Device type="TimeOfFlight" />
        <MSPeaks>
          <p rt="0.702" x="171.0627" y="87211.46" v="420954" z="1" s="M+H" />
          <p rt="0.708" x="172.0656" y="6553.59" v="32114" z="1" s="M+H+1" />
        </MSPeaks>
      </Spectrum>
    </Compound>
    <Compound algo="FindByMolecularFeature">
      <Location m="171.9696" rt="0.810" y="64946" v="621904" />
      <Spectrum type="MFE" cpdAlgo="FindByMolecularFeature">
        <MSDetails p="+" />
        <Device type="TimeOfFlight" />
        <MSPeaks>
          <p rt="0.811" x="172.9769" y="64946.48" v="579217" z="1" s="M+H" />
          <p rt="0.808" x="173.9803" y="5719.45" v="42688" z="1" s="M+H+1" />
        </MSPeaks>
      </Spectrum>
    </Compound>
    <Compound algo="FindByMolecularFeature">
      <Location m="267.0967" rt="0.981" y="56324" v="265192" />
      <Spectrum type="MFE" cpdAlgo="FindByMolecularFeature">
        <MSDetails p="+" />
        <Device type="TimeOfFlight" />
        <MSPeaks>
          <p rt="0.981" x="268.1040" y="56324.28" v="237806" z="1" s="M+H" />
          <p rt="0.979" x="269.1065" y="6448.07" v="25290" z="1" s="M+H+1" />
          <p rt="0.992" x="270.1102" y="1084.92" v="2096" z="1" s="M+H+2" />
        </MSPeaks>
      </Spectrum>
    </Compound>
    <Compound algo="FindByMolecularFeature">
      <Location m="194.1057" rt="2.305" y="70049" v="409446" />
      <Spectrum type="MFE" cpdAlgo="FindByMolecularFeature">
        <MSDetails p="+" />
        <Device type="TimeOfFlight" />
        <MSPeaks>
          <p rt="2.305" x="195.1130" y="70049.31" v="365624" z="1" s="M+H" />
          <p rt="2.304" x="196.1162" y="8192.63" v="41995" z="1" s="M+H+1" />
          <p rt="2.316" x="197.1206" y="802.91" v="1827" z="1" s="M+H+2" />
        </MSPeaks>
      </Spectrum>
    </Compound>
    <Compound algo="FindByMolecularFeature">
      <Location m="112.0524" rt="2.496" y="54374" v="328526" />
      <Spectrum type="MFE" cpdAlgo="FindByMolecularFeature">
        <MSDetails p="+" />
        <Device type="TimeOfFlight" />
        <MSPeaks>
          <p rt="2.497" x="113.0597" y="54374.39" v="307682" z="1" s="M+H" />
          <p rt="2.483" x="114.0649" y="7155.17" v="20845" z="1" s="M+H+1" />
        </MSPeaks>
      </Spectrum>
    </Compound>
    <Compound algo="FindByMolecularFeature">
      <Location m="113.0840" rt="2.740" y="118346" v="762392" />
      <Spectrum type="MFE" cpdAlgo="FindByMolecularFeature">
        <MSDetails p="+" />
        <Device type="TimeOfFlight" />
        <MSPeaks>
          <p rt="2.740" x="114.0913" y="118345.54" v="712499" z="1" s="M+H" />
          <p rt="2.740" x="115.0945" y="8568.60" v="49893" z="1" s="M+H+1" />
        </MSPeaks>
      </Spectrum>
    </Compound>
    <Compound algo="FindByMolecularFeature">
      <Location m="387.2466" rt="4.019" y="50143" v="303357" />
      <Spectrum type="MFE" cpdAlgo="FindByMolecularFeature">
        <MSDetails p="+" />
        <Device type="TimeOfFlight" />
        <MSPeaks>
          <p rt="4.018" x="388.2539" y="50142.96" v="250463" z="1" s="M+H" />
          <p rt="4.020" x="389.2567" y="9093.37" v="44747" z="1" s="M+H+1" />
          <p rt="4.020" x="390.2598" y="1765.08" v="8147" z="1" s="M+H+2" />
        </MSPeaks>
      </Spectrum>
    </Compound>
    <Compound algo="FindByMolecularFeature">
      <Location m="209.1777" rt="4.261" y="121365" v="731563" />
      <Spectrum type="MFE" cpdAlgo="FindByMolecularFeature">
        <MSDetails p="+" />
        <Device type="TimeOfFlight" />
        <MSPeaks>
          <p rt="4.261" x="210.1849" y="121365.41" v="643753" z="1" s="M+H" />
          <p rt="4.260" x="211.1882" y="16411.72" v="81842" z="1" s="M+H+1" />
          <p rt="4.259" x="212.1917" y="1522.93" v="5968" z="1" s="M+H+2" />
        </MSPeaks>
      </Spectrum>
    </Compound>
    <Compound algo="FindByMolecularFeature">
      <Location m="210.1366" rt="4.400" y="56430" v="388673" />
      <Spectrum type="MFE" cpdAlgo="FindByMolecularFeature">
        <MSDetails p="+" />
        <Device type="TimeOfFlight" />
        <MSPeaks>
          <p rt="4.400" x="211.1439" y="56430.20" v="334481" z="1" s="M+H" />
          <p rt="4.398" x="212.1473" y="7946.76" v="49810" z="1" s="M+H+1" />
          <p rt="4.395" x="213.1493" y="1090.62" v="4382" z="1" s="M+H+2" />
        </MSPeaks>
      </Spectrum>
    </Compound>
    <Compound algo="FindByMolecularFeature">
      <Location m="431.2728" rt="4.403" y="62918" v="379348" />
      <Spectrum type="MFE" cpdAlgo="FindByMolecularFeature">
        <MSDetails p="+" />
        <Device type="TimeOfFlight" />
        <MSPeaks>
          <p rt="4.404" x="432.2801" y="62917.92" v="306236" z="1" s="M+H" />
          <p rt="4.403" x="433.2833" y="12688.75" v="61663" z="1" s="M+H+1" />
          <p rt="4.401" x="434.2851" y="2640.04" v="11449" z="1" s="M+H+2" />
        </MSPeaks>
      </Spectrum>
    </Compound>
    <Compound algo="FindByMolecularFeature">
      <Location m="210.1366" rt="4.741" y="50286" v="386030" />
      <Spectrum type="MFE" cpdAlgo="FindByMolecularFeature">
        <MSDetails p="+" />
        <Device type="TimeOfFlight" />
        <MSPeaks>
          <p rt="4.741" x="211.1439" y="50285.71" v="337884" z="1" s="M+H" />
          <p rt="4.744" x="212.1471" y="6175.35" v="41151" z="1" s="M+H+1" />
          <p rt="4.737" x="213.1497" y="1209.81" v="6996" z="1" s="M+H+2" />
        </MSPeaks>
      </Spectrum>
    </Compound>
    <Compound algo="FindByMolecularFeature">
      <Location m="475.2990" rt="4.751" y="58877" v="366045" />
      <Spectrum type="MFE" cpdAlgo="FindByMolecularFeature">
        <MSDetails p="+" />
        <Device type="TimeOfFlight" />
        <MSPeaks>
          <p rt="4.751" x="476.3063" y="58876.91" v="289855" z="1" s="M+H" />
          <p rt="4.751" x="477.3097" y="12862.18" v="63496" z="1" s="M+H+1" />
          <p rt="4.748" x="478.3118" y="2858.86" v="12695" z="1" s="M+H+2" />
        </MSPeaks>
      </Spectrum>
    </Compound>
    <Compound algo="FindByMolecularFeature">
      <Location m="148.0885" rt="4.824" y="69737" v="483303" />
      <Spectrum type="MFE" cpdAlgo="FindByMolecularFeature">
        <MSDetails p="+" />
        <Device type="TimeOfFlight" />
        <MSPeaks>
          <p rt="4.824" x="149.0958" y="69737.16" v="427982" z="1" s="M+H" />
          <p rt="4.825" x="150.0992" y="9025.03" v="55321" z="1" s="M+H+1" />
        </MSPeaks>
      </Spectrum>
    </Compound>
    <Compound algo="FindByMolecularFeature">
      <Location m="132.0938" rt="5.201" y="60549" v="533299" />
      <Spectrum type="MFE" cpdAlgo="FindByMolecularFeature">
        <MSDetails p="+" />
        <Device type="TimeOfFlight" />
        <MSPeaks>
          <p rt="5.201" x="133.1011" y="60548.92" v="486034" z="1" s="M+H" />
          <p rt="5.203" x="134.1043" y="6041.40" v="47265" z="1" s="M+H+1" />
        </MSPeaks>
      </Spectrum>
    </Compound>
    <Compound algo="FindByMolecularFeature">
      <Location m="222.0528" rt="5.328" y="83645" v="581412" />
      <Spectrum type="MFE" cpdAlgo="FindByMolecularFeature">
        <MSDetails p="+" />
        <Device type="TimeOfFlight" />
        <MSPeaks>
          <p rt="5.328" x="223.0601" y="83644.87" v="511052" z="1" s="M+H" />
          <p rt="5.331" x="224.0635" y="10364.66" v="63414" z="1" s="M+H+1" />
          <p rt="5.319" x="225.0651" y="1547.20" v="6946" z="1" s="M+H+2" />
        </MSPeaks>
      </Spectrum>
    </Compound>
    <Compound algo="FindByMolecularFeature">
      <Location m="134.1095" rt="5.628" y="139380" v="1167500" />
      <Spectrum type="MFE" cpdAlgo="FindByMolecularFeature">
        <MSDetails p="+" />
        <Device type="TimeOfFlight" />
        <MSPeaks>
          <p rt="5.628" x="135.1168" y="139380.28" v="1038390" z="1" s="M+H" />
          <p rt="5.626" x="136.1201" y="15542.78" v="115884" z="1" s="M+H+1" />
          <p rt="5.630" x="137.1309" y="1989.96" v="13226" z="1" s="M+H+2" />
        </MSPeaks>
      </Spectrum>
    </Compound>
    <Compound algo="FindByMolecularFeature">
      <Location m="248.1410" rt="6.104" y="132422" v="1114182" />
      <Spectrum type="MFE" cpdAlgo="FindByMolecularFeature">
        <MSDetails p="+" />
        <Device type="TimeOfFlight" />
        <MSPeaks>
          <p rt="6.105" x="249.1483" y="132421.63" v="952353" z="1" s="M+H" />
          <p rt="6.104" x="250.1516" y="21826.28" v="149139" z="1" s="M+H+1" />
          <p rt="6.064" x="251.1624" y="2635.81" v="12690" z="1" s="M+H+2" />
        </MSPeaks>
      </Spectrum>
    </Compound>
    <Compound algo="FindByMolecularFeature">
      <Location m="230.1306" rt="6.106" y="119517" v="989777" />
      <Spectrum type="MFE" cpdAlgo="FindByMolecularFeature">
        <MSDetails p="+" />
        <Device type="TimeOfFlight" />
        <MSPeaks>
          <p rt="6.106" x="231.1379" y="119517.34" v="861363" z="1" s="M+H" />
          <p rt="6.106" x="232.1413" y="18533.60" v="128414" z="1" s="M+H+1" />
        </MSPeaks>
      </Spectrum>
    </Compound>
    <Compound algo="FindByMolecularFeature">
      <Location m="342.1653" rt="6.245" y="60377" v="384440" />
      <Spectrum type="MFE" cpdAlgo="FindByMolecularFeature">
        <MSDetails p="+" />
        <Device type="TimeOfFlight" />
        <MSPeaks>
          <p rt="6.244" x="343.1726" y="60376.84" v="316083" z="1" s="M+H" />
          <p rt="6.247" x="344.1761" y="11223.28" v="57348" z="1" s="M+H+1" />
          <p rt="6.254" x="345.1775" y="2274.26" v="11009" z="1" s="M+H+2" />
        </MSPeaks>
      </Spectrum>
    </Compound>
    <Compound algo="FindByMolecularFeature">
      <Location m="236.1048" rt="6.557" y="148239" v="1153600" />
      <Spectrum type="MFE" cpdAlgo="FindByMolecularFeature">
        <MSDetails p="+" />
        <Device type="TimeOfFlight" />
        <MSPeaks>
          <p rt="6.557" x="237.1121" y="148238.78" v="958097" z="1" s="M+H" />
          <p rt="6.552" x="238.1156" y="19355.94" v="123544" z="1" s="M+H+1" />
          <p rt="6.565" x="239.1197" y="3366.22" v="26002" z="1" s="M+H+2" />
          <p rt="6.573" x="473.2147" y="3194.31" v="22978" z="1" s="2M+H" />
        </MSPeaks>
      </Spectrum>
    </Compound>
    <Compound algo="FindByMolecularFeature">
      <Location m="289.2405" rt="6.671" y="92324" v="566807" />
      <Spectrum type="MFE" cpdAlgo="FindByMolecularFeature">
        <MSDetails p="+" />
        <Device type="TimeOfFlight" />
        <MSPeaks>
          <p rt="6.670" x="290.2478" y="92323.93" v="456711" z="1" s="M+H" />
          <p rt="6.672" x="291.2509" y="20189.73" v="99741" z="1" s="M+H+1" />
          <p rt="6.666" x="292.2531" y="2406.67" v="10355" z="1" s="M+H+2" />
        </MSPeaks>
      </Spectrum>
    </Compound>
    <Compound algo="FindByMolecularFeature">
      <Location m="170.1416" rt="6.680" y="74047" v="978145" />
      <Spectrum type="MFE" cpdAlgo="FindByMolecularFeature">
        <MSDetails p="+" />
        <Device type="TimeOfFlight" />
        <MSPeaks>
          <p rt="6.680" x="171.1489" y="74047.20" v="880773" z="1" s="M+H" />
          <p rt="6.677" x="172.1522" y="8737.37" v="91242" z="1" s="M+H+1" />
          <p rt="6.687" x="173.1530" y="958.71" v="6130" z="1" s="M+H+2" />
        </MSPeaks>
      </Spectrum>
    </Compound>
    <Compound algo="FindByMolecularFeature">
      <Location m="190.0265" rt="6.742" y="54968" v="444912" />
      <Spectrum type="MFE" cpdAlgo="FindByMolecularFeature">
        <MSDetails p="+" />
        <Device type="TimeOfFlight" />
        <MSPeaks>
          <p rt="6.742" x="191.0338" y="54967.59" v="400049" z="1" s="M+H" />
          <p rt="6.744" x="192.0369" y="5776.35" v="41065" z="1" s="M+H+1" />
          <p rt="6.735" x="193.0394" y="1279.24" v="3797" z="1" s="M+H+2" />
        </MSPeaks>
      </Spectrum>
    </Compound>
    <Compound algo="FindByMolecularFeature">
      <Location m="345.2515" rt="7.304" y="51792" v="340905" />
      <Spectrum type="MFE" cpdAlgo="FindByMolecularFeature">
        <MSDetails p="+" />
        <Device type="TimeOfFlight" />
        <MSPeaks>
          <p rt="7.305" x="346.2587" y="51791.83" v="270174" z="1" s="M+H" />
          <p rt="7.302" x="347.2621" y="10885.28" v="63629" z="1" s="M+H+1" />
          <p rt="7.305" x="348.2643" y="1684.86" v="7102" z="1" s="M+H+2" />
        </MSPeaks>
      </Spectrum>
    </Compound>
    <Compound algo="FindByMolecularFeature">
      <Location m="246.1233" rt="7.391" y="59396" v="493553" />
      <Spectrum type="MFE" cpdAlgo="FindByMolecularFeature">
        <MSDetails p="+" />
        <Device type="TimeOfFlight" />
        <MSPeaks>
          <p rt="7.390" x="247.1306" y="59396.16" v="430344" z="1" s="M+H" />
          <p rt="7.394" x="248.1337" y="9116.62" v="63209" z="1" s="M+H+1" />
        </MSPeaks>
      </Spectrum>
    </Compound>
    <Compound algo="FindByMolecularFeature">
      <Location m="120.0938" rt="7.392" y="50675" v="365181" />
      <Spectrum type="MFE" cpdAlgo="FindByMolecularFeature">
        <MSDetails p="+" />
        <Device type="TimeOfFlight" />
        <MSPeaks>
          <p rt="7.394" x="121.1011" y="50675.30" v="339720" z="1" s="M+H" />
          <p rt="7.367" x="122.1008" y="2622.28" v="25461" z="1" s="M+H+1" />
        </MSPeaks>
      </Spectrum>
    </Compound>
    <Compound algo="FindByMolecularFeature">
      <Location m="224.1410" rt="7.392" y="107386" v="840822" />
      <Spectrum type="MFE" cpdAlgo="FindByMolecularFeature">
        <MSDetails p="+" />
        <Device type="TimeOfFlight" />
        <MSPeaks>
          <p rt="7.392" x="225.1482" y="107386.18" v="711673" z="1" s="M+H" />
          <p rt="7.395" x="226.1518" y="17063.07" v="116895" z="1" s="M+H+1" />
          <p rt="7.384" x="227.1538" y="1969.28" v="12253" z="1" s="M+H+2" />
        </MSPeaks>
      </Spectrum>
    </Compound>
    <Compound algo="FindByMolecularFeature">
      <Location m="194.1305" rt="7.392" y="99343" v="727604" />
      <Spectrum type="MFE" cpdAlgo="FindByMolecularFeature">
        <MSDetails p="+" />
        <Device type="TimeOfFlight" />
        <MSPeaks>
          <p rt="7.393" x="195.1378" y="99343.18" v="637134" z="1" s="M+H" />
          <p rt="7.393" x="196.1411" y="12768.96" v="83612" z="1" s="M+H+1" />
          <p rt="7.380" x="197.1439" y="1293.14" v="6858" z="1" s="M+H+2" />
        </MSPeaks>
      </Spectrum>
    </Compound>
    <Compound algo="FindByMolecularFeature">
      <Location m="152.1199" rt="7.492" y="50047" v="400397" />
      <Spectrum type="MFE" cpdAlgo="FindByMolecularFeature">
        <MSDetails p="+" />
        <Device type="TimeOfFlight" />
        <MSPeaks>
          <p rt="7.492" x="153.1272" y="50046.99" v="354431" z="1" s="M+H" />
          <p rt="7.489" x="154.1307" y="6203.60" v="44352" z="1" s="M+H+1" />
          <p rt="7.483" x="155.1333" y="604.99" v="1614" z="1" s="M+H+2" />
        </MSPeaks>
      </Spectrum>
    </Compound>
    <Compound algo="FindByMolecularFeature">
      <Location m="134.1095" rt="7.492" y="91401" v="710638" />
      <Spectrum type="MFE" cpdAlgo="FindByMolecularFeature">
        <MSDetails p="+" />
        <Device type="TimeOfFlight" />
        <MSPeaks>
          <p rt="7.492" x="135.1168" y="91400.73" v="644916" z="1" s="M+H" />
          <p rt="7.488" x="136.1200" y="9819.20" v="65722" z="1" s="M+H+1" />
        </MSPeaks>
      </Spectrum>
    </Compound>
    <Compound algo="FindByMolecularFeature">
      <Location m="108.0939" rt="7.493" y="98658" v="822945" />
      <Spectrum type="MFE" cpdAlgo="FindByMolecularFeature">
        <MSDetails p="+" />
        <Device type="TimeOfFlight" />
        <MSPeaks>
          <p rt="7.494" x="109.1012" y="98657.65" v="707800" z="1" s="M+H" />
          <p rt="7.488" x="110.1045" y="15714.31" v="110150" z="1" s="M+H+1" />
          <p rt="7.481" x="111.1110" y="995.63" v="4996" z="1" s="M+H+2" />
        </MSPeaks>
      </Spectrum>
    </Compound>
    <Compound algo="FindByMolecularFeature">
      <Location m="307.2151" rt="7.717" y="1903674" v="11322422" />
      <Spectrum type="MFE" cpdAlgo="FindByMolecularFeature">
        <MSDetails p="+" />
        <Device type="TimeOfFlight" />
        <MSPeaks>
          <p rt="7.717" x="308.2224" y="1903673.75" v="9214080" z="1" s="M+H" />
          <p rt="7.717" x="309.2257" y="384397.84" v="1862880" z="1" s="M+H+1" />
          <p rt="7.716" x="310.2281" y="45877.20" v="221232" z="1" s="M+H+2" />
          <p rt="7.712" x="311.2302" y="4700.20" v="21756" z="1" s="M+H+3" />
          <p rt="7.700" x="312.2279" y="537.23" v="2474" z="1" s="M+H+4" />
        </MSPeaks>
      </Spectrum>
    </Compound>
    <Compound algo="FindByMolecularFeature">
      <Location m="202.0995" rt="7.736" y="85480" v="648017" />
      <Spectrum type="MFE" cpdAlgo="FindByMolecularFeature">
        <MSDetails p="+" />
        <Device type="TimeOfFlight" />
        <MSPeaks>
          <p rt="7.736" x="203.1068" y="85480.34" v="566623" z="1" s="M+H" />
          <p rt="7.737" x="204.1099" y="12174.64" v="81394" z="1" s="M+H+1" />
        </MSPeaks>
      </Spectrum>
    </Compound>
    <Compound algo="FindByMolecularFeature">
      <Location m="202.0997" rt="8.021" y="76550" v="581987" />
      <Spectrum type="MFE" cpdAlgo="FindByMolecularFeature">
        <MSDetails p="+" />
        <Device type="TimeOfFlight" />
        <MSPeaks>
          <p rt="8.022" x="203.1069" y="76549.52" v="515907" z="1" s="M+H" />
          <p rt="8.017" x="204.1100" y="10316.80" v="66079" z="1" s="M+H+1" />
        </MSPeaks>
      </Spectrum>
    </Compound>
    <Compound algo="FindByMolecularFeature">
      <Location m="289.2042" rt="8.111" y="58716" v="341953" />
      <Spectrum type="MFE" cpdAlgo="FindByMolecularFeature">
        <MSDetails p="+" />
        <Device type="TimeOfFlight" />
        <MSPeaks>
          <p rt="8.111" x="290.2115" y="58715.99" v="280034" z="1" s="M+H" />
          <p rt="8.113" x="291.2140" y="11631.87" v="54000" z="1" s="M+H+1" />
          <p rt="8.113" x="292.2188" y="1902.34" v="7920" z="1" s="M+H+2" />
        </MSPeaks>
      </Spectrum>
    </Compound>
    <Compound algo="FindByMolecularFeature">
      <Location m="236.1049" rt="8.149" y="52162" v="550972" />
      <Spectrum type="MFE" cpdAlgo="FindByMolecularFeature">
        <MSDetails p="+" />
        <Device type="TimeOfFlight" />
        <MSPeaks>
          <p rt="8.150" x="237.1122" y="52161.81" v="471275" z="1" s="M+H" />
          <p rt="8.148" x="238.1155" y="7438.55" v="66988" z="1" s="M+H+1" />
          <p rt="8.137" x="239.1184" y="1476.63" v="12709" z="1" s="M+H+2" />
        </MSPeaks>
      </Spectrum>
    </Compound>
    <Compound algo="FindByMolecularFeature">
      <Location m="208.1099" rt="8.219" y="72134" v="560532" />
      <Spectrum type="MFE" cpdAlgo="FindByMolecularFeature">
        <MSDetails p="+" />
        <Device type="TimeOfFlight" />
        <MSPeaks>
          <p rt="8.219" x="209.1172" y="72133.65" v="494924" z="1" s="M+H" />
          <p rt="8.219" x="210.1207" y="8715.86" v="59423" z="1" s="M+H+1" />
          <p rt="8.233" x="211.1265" y="986.26" v="6185" z="1" s="M+H+2" />
        </MSPeaks>
      </Spectrum>
    </Compound>
    <Compound algo="FindByMolecularFeature">
      <Location m="197.1414" rt="8.349" y="59703" v="473731" />
      <Spectrum type="MFE" cpdAlgo="FindByMolecularFeature">
        <MSDetails p="+" />
        <Device type="TimeOfFlight" />
        <MSPeaks>
          <p rt="8.348" x="198.1487" y="59703.04" v="413991" z="1" s="M+H" />
          <p rt="8.353" x="199.1515" y="7061.20" v="50977" z="1" s="M+H+1" />
          <p rt="8.343" x="200.1600" y="1607.86" v="8762" z="1" s="M+H+2" />
        </MSPeaks>
      </Spectrum>
    </Compound>
    <Compound algo="FindByMolecularFeature">
      <Location m="359.2457" rt="8.384" y="79828" v="617078" />
      <Spectrum type="MFE" cpdAlgo="FindByMolecularFeature">
        <MSDetails p="+" />
        <Device type="TimeOfFlight" />
        <MSPeaks>
          <p rt="8.383" x="360.2530" y="79827.94" v="485329" z="1" s="M+H" />
          <p rt="8.385" x="361.2564" y="20145.79" v="109528" z="1" s="M+H+1" />
          <p rt="8.387" x="362.2585" y="3336.46" v="22221" z="1" s="M+H+2" />
        </MSPeaks>
      </Spectrum>
    </Compound>
    <Compound algo="FindByMolecularFeature">
      <Location m="234.0892" rt="8.483" y="324446" v="2598949" />
      <Spectrum type="MFE" cpdAlgo="FindByMolecularFeature">
        <MSDetails p="+" />
        <Device type="TimeOfFlight" />
        <MSPeaks>
          <p rt="8.483" x="235.0965" y="324446.13" v="2254241" z="1" s="M+H" />
          <p rt="8.482" x="236.0998" y="44712.25" v="308017" z="1" s="M+H+1" />
          <p rt="8.475" x="237.1057" y="5904.78" v="36691" z="1" s="M+H+2" />
        </MSPeaks>
      </Spectrum>
    </Compound>
    <Compound algo="FindByMolecularFeature">
      <Location m="216.0787" rt="8.484" y="300291" v="2480741" />
      <Spectrum type="MFE" cpdAlgo="FindByMolecularFeature">
        <MSDetails p="+" />
        <Device type="TimeOfFlight" />
        <MSPeaks>
          <p rt="8.484" x="217.0860" y="300290.97" v="2102233" z="1" s="M+H" />
          <p rt="8.483" x="218.0890" y="45105.08" v="313649" z="1" s="M+H+1" />
          <p rt="8.500" x="219.0973" y="6111.64" v="54977" z="1" s="M+H+2" />
          <p rt="8.537" x="220.1027" y="826.70" v="9882" z="1" s="M+H+3" />
        </MSPeaks>
      </Spectrum>
    </Compound>
    <Compound algo="FindByMolecularFeature">
      <Location m="289.2041" rt="8.502" y="50015" v="269375" />
      <Spectrum type="MFE" cpdAlgo="FindByMolecularFeature">
        <MSDetails p="+" />
        <Device type="TimeOfFlight" />
        <MSPeaks>
          <p rt="8.501" x="290.2114" y="50015.47" v="223420" z="1" s="M+H" />
          <p rt="8.503" x="291.2137" y="10931.27" v="45956" z="1" s="M+H+1" />
        </MSPeaks>
      </Spectrum>
    </Compound>
    <Compound algo="FindByMolecularFeature">
      <Location m="358.1416" rt="8.530" y="55662" v="414552" />
      <Spectrum type="MFE" cpdAlgo="FindByMolecularFeature">
        <MSDetails p="+" />
        <Device type="TimeOfFlight" />
        <MSPeaks>
          <p rt="8.530" x="359.1489" y="55661.86" v="342757" z="1" s="M+H" />
          <p rt="8.532" x="360.1521" y="11869.08" v="71795" z="1" s="M+H+1" />
        </MSPeaks>
      </Spectrum>
    </Compound>
    <Compound algo="FindByMolecularFeature">
      <Location m="340.1310" rt="8.532" y="86757" v="696104" />
      <Spectrum type="MFE" cpdAlgo="FindByMolecularFeature">
        <MSDetails p="+" />
        <Device type="TimeOfFlight" />
        <MSPeaks>
          <p rt="8.532" x="341.1383" y="86756.66" v="573150" z="1" s="M+H" />
          <p rt="8.533" x="342.1416" y="18869.26" v="122954" z="1" s="M+H+1" />
        </MSPeaks>
      </Spectrum>
    </Compound>
    <Compound algo="FindByMolecularFeature">
      <Location m="360.1572" rt="8.540" y="127825" v="1045892" />
      <Spectrum type="MFE" cpdAlgo="FindByMolecularFeature">
        <MSDetails p="+" />
        <Device type="TimeOfFlight" />
        <MSPeaks>
          <p rt="8.539" x="361.1645" y="127824.61" v="846418" z="1" s="M+H" />
          <p rt="8.542" x="362.1679" y="26712.24" v="180971" z="1" s="M+H+1" />
          <p rt="8.535" x="363.1710" y="5021.01" v="18504" z="1" s="M+H+2" />
        </MSPeaks>
      </Spectrum>
    </Compound>
    <Compound algo="FindByMolecularFeature">
      <Location m="232.0735" rt="8.612" y="62378" v="482745" />
      <Spectrum type="MFE" cpdAlgo="FindByMolecularFeature">
        <MSDetails p="+" />
        <Device type="TimeOfFlight" />
        <MSPeaks>
          <p rt="8.612" x="233.0807" y="62378.26" v="424735" z="1" s="M+H" />
          <p rt="8.612" x="234.0844" y="8739.10" v="58010" z="1" s="M+H+1" />
        </MSPeaks>
      </Spectrum>
    </Compound>
    <Compound algo="FindByMolecularFeature">
      <Location m="218.1672" rt="8.742" y="319785" v="2219479" />
      <Spectrum type="MFE" cpdAlgo="FindByMolecularFeature">
        <MSDetails p="+" />
        <Device type="TimeOfFlight" />
        <MSPeaks>
          <p rt="8.742" x="219.1745" y="319785.16" v="1885086" z="1" s="M+H" />
          <p rt="8.743" x="220.1776" y="50771.42" v="303223" z="1" s="M+H+1" />
          <p rt="8.742" x="221.1827" y="5317.22" v="31170" z="1" s="M+H+2" />
        </MSPeaks>
      </Spectrum>
    </Compound>
    <Compound algo="FindByMolecularFeature">
      <Location m="263.2250" rt="8.742" y="108046" v="822504" />
      <Spectrum type="MFE" cpdAlgo="FindByMolecularFeature">
        <MSDetails p="+" />
        <Device type="TimeOfFlight" />
        <MSPeaks>
          <p rt="8.742" x="264.2323" y="108046.09" v="692110" z="1" s="M+H" />
          <p rt="8.746" x="265.2354" y="20475.67" v="119918" z="1" s="M+H+1" />
          <p rt="8.745" x="266.2393" y="2355.62" v="10475" z="1" s="M+H+2" />
        </MSPeaks>
      </Spectrum>
    </Compound>
    <Compound algo="FindByMolecularFeature">
      <Location m="150.1045" rt="8.968" y="503298" v="4296547" />
      <Spectrum type="MFE" cpdAlgo="FindByMolecularFeature">
        <MSDetails p="+" />
        <Device type="TimeOfFlight" />
        <MSPeaks>
          <p rt="8.968" x="151.1118" y="503298.09" v="3855370" z="1" s="M+H" />
          <p rt="8.968" x="152.1150" y="54627.60" v="417884" z="1" s="M+H+1" />
          <p rt="8.962" x="153.1193" y="3282.78" v="23294" z="1" s="M+H+2" />
        </MSPeaks>
      </Spectrum>
    </Compound>
    <Compound algo="FindByMolecularFeature">
      <Location m="122.0730" rt="8.968" y="277358" v="2340886" />
      <Spectrum type="MFE" cpdAlgo="FindByMolecularFeature">
        <MSDetails p="+" />
        <Device type="TimeOfFlight" />
        <MSPeaks>
          <p rt="8.967" x="123.0803" y="277358.41" v="2154438" z="1" s="M+H" />
          <p rt="8.970" x="124.0846" y="22989.96" v="186449" z="1" s="M+H+1" />
        </MSPeaks>
      </Spectrum>
    </Compound>
    <Compound algo="FindByMolecularFeature">
      <Location m="122.1094" rt="8.968" y="77809" v="648946" />
      <Spectrum type="MFE" cpdAlgo="FindByMolecularFeature">
        <MSDetails p="+" />
        <Device type="TimeOfFlight" />
        <MSPeaks>
          <p rt="8.968" x="123.1166" y="77809.26" v="588835" z="1" s="M+H" />
          <p rt="8.967" x="124.1196" y="7927.45" v="60111" z="1" s="M+H+1" />
        </MSPeaks>
      </Spectrum>
    </Compound>
    <Compound algo="FindByMolecularFeature">
      <Location m="108.0577" rt="8.968" y="594433" v="5144860" />
      <Spectrum type="MFE" cpdAlgo="FindByMolecularFeature">
        <MSDetails p="+" />
        <Device type="TimeOfFlight" />
        <MSPeaks>
          <p rt="8.968" x="109.0649" y="594432.81" v="4504047" z="1" s="M+H" />
          <p rt="8.966" x="110.0681" y="78162.09" v="587988" z="1" s="M+H+1" />
          <p rt="8.972" x="111.0704" y="6490.48" v="49831" z="1" s="M+H+2" />
          <p rt="8.981" x="112.0728" y="409.57" v="2994" z="1" s="M+H+3" />
        </MSPeaks>
      </Spectrum>
    </Compound>
    <Compound algo="FindByMolecularFeature">
      <Location m="330.0739" rt="8.968" y="102982" v="951349" />
      <Spectrum type="MFE" cpdAlgo="FindByMolecularFeature">
        <MSDetails p="+" />
        <Device type="TimeOfFlight" />
        <MSPeaks>
          <p rt="8.969" x="331.0812" y="102981.77" v="767357" z="1" s="M+H" />
          <p rt="8.971" x="332.0843" y="19561.66" v="145026" z="1" s="M+H+1" />
          <p rt="8.941" x="333.0906" y="3840.80" v="38966" z="1" s="M+H+2" />
        </MSPeaks>
      </Spectrum>
    </Compound>
    <Compound algo="FindByMolecularFeature">
      <Location m="230.0577" rt="9.008" y="124767" v="1130436" />
      <Spectrum type="MFE" cpdAlgo="FindByMolecularFeature">
        <MSDetails p="+" />
        <Device type="TimeOfFlight" />
        <MSPeaks>
          <p rt="9.008" x="231.0650" y="124767.03" v="967994" z="1" s="M+H" />
          <p rt="9.010" x="232.0682" y="17839.67" v="136165" z="1" s="M+H+1" />
          <p rt="9.000" x="233.0752" y="2594.19" v="26277" z="1" s="M+H+2" />
        </MSPeaks>
      </Spectrum>
    </Compound>
    <Compound algo="FindByMolecularFeature">
      <Location m="186.1190" rt="9.199" y="131832" v="1750288" />
      <Spectrum type="MFE" cpdAlgo="FindByMolecularFeature">
        <MSDetails p="+" />
        <Device type="TimeOfFlight" />
        <MSPeaks>
          <p rt="9.199" x="187.1263" y="131831.64" v="1532105" z="1" s="M+H" />
          <p rt="9.200" x="188.1291" y="13956.73" v="160448" z="1" s="M+H+1" />
          <p rt="9.197" x="189.1234" y="5814.83" v="57734" z="1" s="M+H+2" />
        </MSPeaks>
      </Spectrum>
    </Compound>
    <Compound algo="FindByMolecularFeature">
      <Location m="319.1997" rt="9.293" y="215611" v="1860250" />
      <Spectrum type="MFE" cpdAlgo="FindByMolecularFeature">
        <MSDetails p="+" />
        <Device type="TimeOfFlight" />
        <MSPeaks>
          <p rt="9.293" x="320.2070" y="215610.92" v="1533475" z="1" s="M+H" />
          <p rt="9.294" x="321.2099" y="37769.83" v="265421" z="1" s="M+H+1" />
          <p rt="9.293" x="322.2120" y="6612.77" v="52737" z="1" s="M+H+2" />
          <p rt="9.304" x="323.2175" y="985.72" v="8617" z="1" s="M+H+3" />
        </MSPeaks>
      </Spectrum>
    </Compound>
    <Compound algo="FindByMolecularFeature">
      <Location m="248.0684" rt="9.408" y="77988" v="646109" />
      <Spectrum type="MFE" cpdAlgo="FindByMolecularFeature">
        <MSDetails p="+" />
        <Device type="TimeOfFlight" />
        <MSPeaks>
          <p rt="9.407" x="249.0757" y="77987.62" v="559209" z="1" s="M+H" />
          <p rt="9.408" x="250.0791" y="10929.39" v="76235" z="1" s="M+H+1" />
          <p rt="9.411" x="251.0833" y="1750.41" v="10666" z="1" s="M+H+2" />
        </MSPeaks>
      </Spectrum>
    </Compound>
    <Compound algo="FindByMolecularFeature">
      <Location m="248.1411" rt="9.473" y="89731" v="781704" />
      <Spectrum type="MFE" cpdAlgo="FindByMolecularFeature">
        <MSDetails p="+" />
        <Device type="TimeOfFlight" />
        <MSPeaks>
          <p rt="9.473" x="249.1483" y="89731.45" v="667792" z="1" s="M+H" />
          <p rt="9.471" x="250.1517" y="15530.86" v="113912" z="1" s="M+H+1" />
        </MSPeaks>
      </Spectrum>
    </Compound>
    <Compound algo="FindByMolecularFeature">
      <Location m="218.0942" rt="9.475" y="195292" v="1705791" />
      <Spectrum type="MFE" cpdAlgo="FindByMolecularFeature">
        <MSDetails p="+" />
        <Device type="TimeOfFlight" />
        <MSPeaks>
          <p rt="9.475" x="219.1015" y="195291.77" v="1469124" z="1" s="M+H" />
          <p rt="9.476" x="220.1047" y="27955.58" v="220732" z="1" s="M+H+1" />
          <p rt="9.455" x="221.1103" y="3639.01" v="15935" z="1" s="M+H+2" />
        </MSPeaks>
      </Spectrum>
    </Compound>
    <Compound algo="FindByMolecularFeature">
      <Location m="156.0938" rt="9.484" y="119097" v="1005094" />
      <Spectrum type="MFE" cpdAlgo="FindByMolecularFeature">
        <MSDetails p="+" />
        <Device type="TimeOfFlight" />
        <MSPeaks>
          <p rt="9.484" x="157.1010" y="119097.42" v="865345" z="1" s="M+H" />
          <p rt="9.484" x="158.1050" y="18253.68" v="139749" z="1" s="M+H+1" />
        </MSPeaks>
      </Spectrum>
    </Compound>
    <Compound algo="FindByMolecularFeature">
      <Location m="230.1307" rt="9.485" y="184271" v="1541376" />
      <Spectrum type="MFE" cpdAlgo="FindByMolecularFeature">
        <MSDetails p="+" />
        <Device type="TimeOfFlight" />
        <MSPeaks>
          <p rt="9.485" x="231.1380" y="184271.06" v="1329411" z="1" s="M+H" />
          <p rt="9.486" x="232.1413" y="29126.86" v="211965" z="1" s="M+H+1" />
        </MSPeaks>
      </Spectrum>
    </Compound>
    <Compound algo="FindByMolecularFeature">
      <Location m="154.0782" rt="9.485" y="57203" v="469461" />
      <Spectrum type="MFE" cpdAlgo="FindByMolecularFeature">
        <MSDetails p="+" />
        <Device type="TimeOfFlight" />
        <MSPeaks>
          <p rt="9.485" x="155.0854" y="57203.05" v="401622" z="1" s="M+H" />
          <p rt="9.490" x="156.0906" y="9899.23" v="67839" z="1" s="M+H+1" />
        </MSPeaks>
      </Spectrum>
    </Compound>
    <Compound algo="FindByMolecularFeature">
      <Location m="184.1252" rt="9.486" y="231470" v="1915094" />
      <Spectrum type="MFE" cpdAlgo="FindByMolecularFeature">
        <MSDetails p="+" />
        <Device type="TimeOfFlight" />
        <MSPeaks>
          <p rt="9.486" x="185.1325" y="231470.28" v="1679863" z="1" s="M+H" />
          <p rt="9.483" x="186.1359" y="35863.83" v="235231" z="1" s="M+H+1" />
        </MSPeaks>
      </Spectrum>
    </Compound>
    <Compound algo="FindByMolecularFeature">
      <Location m="246.1256" rt="9.705" y="78395" v="657226" />
      <Spectrum type="MFE" cpdAlgo="FindByMolecularFeature">
        <MSDetails p="+" />
        <Device type="TimeOfFlight" />
        <MSPeaks>
          <p rt="9.706" x="247.1329" y="78394.98" v="572785" z="1" s="M+H" />
          <p rt="9.703" x="248.1361" y="11923.51" v="84441" z="1" s="M+H+1" />
        </MSPeaks>
      </Spectrum>
    </Compound>
    <Compound algo="FindByMolecularFeature">
      <Location m="274.1547" rt="9.751" y="156566" v="1435584" />
      <Spectrum type="MFE" cpdAlgo="FindByMolecularFeature">
        <MSDetails p="+" />
        <Device type="TimeOfFlight" />
        <MSPeaks>
          <p rt="9.751" x="275.1620" y="156565.88" v="1212837" z="1" s="M+H" />
          <p rt="9.752" x="276.1654" y="26421.23" v="206172" z="1" s="M+H+1" />
          <p rt="9.745" x="277.1742" y="2219.19" v="16575" z="1" s="M+H+2" />
        </MSPeaks>
      </Spectrum>
    </Compound>
    <Compound algo="FindByMolecularFeature">
      <Location m="118.0780" rt="9.762" y="72035" v="594660" />
      <Spectrum type="MFE" cpdAlgo="FindByMolecularFeature">
        <MSDetails p="+" />
        <Device type="TimeOfFlight" />
        <MSPeaks>
          <p rt="9.761" x="119.0853" y="72035.10" v="533522" z="1" s="M+H" />
          <p rt="9.768" x="120.0887" y="7171.04" v="61138" z="1" s="M+H+1" />
        </MSPeaks>
      </Spectrum>
    </Compound>
    <Compound algo="FindByMolecularFeature">
      <Location m="252.1726" rt="9.762" y="189419" v="1952897" />
      <Spectrum type="MFE" cpdAlgo="FindByMolecularFeature">
        <MSDetails p="+" />
        <Device type="TimeOfFlight" />
        <MSPeaks>
          <p rt="9.762" x="253.1799" y="189419.30" v="1592104" z="1" s="M+H" />
          <p rt="9.759" x="254.1833" y="34608.31" v="299006" z="1" s="M+H+1" />
          <p rt="9.755" x="255.1864" y="3894.66" v="31369" z="1" s="M+H+2" />
          <p rt="9.774" x="256.1874" y="435.25" v="3402" z="1" s="M+H+3" />
          <p rt="9.768" x="505.3516" y="1936.30" v="10979" z="1" s="2M+H" />
          <p rt="9.775" x="506.3543" y="988.85" v="2529" z="1" s="2M+H+1" />
        </MSPeaks>
      </Spectrum>
    </Compound>
    <Compound algo="FindByMolecularFeature">
      <Location m="234.1624" rt="9.768" y="1372958" v="13093832" />
      <Spectrum type="MFE" cpdAlgo="FindByMolecularFeature">
        <MSDetails p="+" />
        <Device type="TimeOfFlight" />
        <MSPeaks>
          <p rt="9.768" x="235.1697" y="1372958.25" v="11110980" z="1" s="M+H" />
          <p rt="9.768" x="236.1727" y="224275.27" v="1818750" z="1" s="M+H+1" />
          <p rt="9.768" x="237.1767" y="19375.86" v="155269" z="1" s="M+H+2" />
          <p rt="9.762" x="238.1800" y="1114.32" v="8833" z="1" s="M+H+3" />
        </MSPeaks>
      </Spectrum>
    </Compound>
    <Compound algo="FindByMolecularFeature">
      <Location m="216.1515" rt="9.768" y="125953" v="1203268" />
      <Spectrum type="MFE" cpdAlgo="FindByMolecularFeature">
        <MSDetails p="+" />
        <Device type="TimeOfFlight" />
        <MSPeaks>
          <p rt="9.768" x="217.1587" y="125953.22" v="1038828" z="1" s="M+H" />
          <p rt="9.769" x="218.1618" y="19919.43" v="164440" z="1" s="M+H+1" />
        </MSPeaks>
      </Spectrum>
    </Compound>
    <Compound algo="FindByMolecularFeature">
      <Location m="188.1563" rt="9.768" y="95496" v="926016" />
      <Spectrum type="MFE" cpdAlgo="FindByMolecularFeature">
        <MSDetails p="+" />
        <Device type="TimeOfFlight" />
        <MSPeaks>
          <p rt="9.769" x="189.1635" y="95496.06" v="797444" z="1" s="M+H" />
          <p rt="9.766" x="190.1672" y="15297.21" v="128573" z="1" s="M+H+1" />
        </MSPeaks>
      </Spectrum>
    </Compound>
    <Compound algo="FindByMolecularFeature">
      <Location m="160.1253" rt="9.769" y="376997" v="3626976" />
      <Spectrum type="MFE" cpdAlgo="FindByMolecularFeature">
        <MSDetails p="+" />
        <Device type="TimeOfFlight" />
        <MSPeaks>
          <p rt="9.768" x="161.1325" y="376996.63" v="3182650" z="1" s="M+H" />
          <p rt="9.771" x="162.1356" y="48603.48" v="405379" z="1" s="M+H+1" />
          <p rt="9.778" x="163.1414" y="4233.00" v="38947" z="1" s="M+H+2" />
        </MSPeaks>
      </Spectrum>
    </Compound>
    <Compound algo="FindByMolecularFeature">
      <Location m="180.1150" rt="9.770" y="61461" v="802925" />
      <Spectrum type="MFE" cpdAlgo="FindByMolecularFeature">
        <MSDetails p="+" />
        <Device type="TimeOfFlight" />
        <MSPeaks>
          <p rt="9.781" x="181.1223" y="61460.60" v="497102" z="1" s="M+H" />
          <p rt="9.776" x="182.1254" y="7956.10" v="62105" z="1" s="M+H+1" />
          <p rt="9.742" x="183.1166" y="18909.14" v="214830" z="1" s="M+H+2" />
          <p rt="9.742" x="184.1204" y="2952.49" v="28888" z="1" s="M+H+3" />
        </MSPeaks>
      </Spectrum>
    </Compound>
    <Compound algo="FindByMolecularFeature">
      <Location m="352.2229" rt="9.883" y="316333" v="3052868" />
      <Spectrum type="MFE" cpdAlgo="FindByMolecularFeature">
        <MSDetails p="+" />
        <Device type="TimeOfFlight" />
        <MSPeaks>
          <p rt="9.883" x="353.2301" y="316333.00" v="2503557" z="1" s="M+H" />
          <p rt="9.882" x="354.2334" y="57902.63" v="457782" z="1" s="M+H+1" />
          <p rt="9.880" x="355.2357" y="9375.55" v="72852" z="1" s="M+H+2" />
          <p rt="9.879" x="356.2381" y="2323.10" v="18676" z="1" s="M+H+3" />
        </MSPeaks>
      </Spectrum>
    </Compound>
    <Compound algo="FindByMolecularFeature">
      <Location m="294.2196" rt="9.884" y="288207" v="3511890" />
      <Spectrum type="MFE" cpdAlgo="FindByMolecularFeature">
        <MSDetails p="+" />
        <Device type="TimeOfFlight" />
        <MSPeaks>
          <p rt="9.884" x="295.2269" y="288207.41" v="2871340" z="1" s="M+H" />
          <p rt="9.884" x="296.2301" y="55502.80" v="548628" z="1" s="M+H+1" />
          <p rt="9.879" x="297.2345" y="7994.85" v="66870" z="1" s="M+H+2" />
          <p rt="9.874" x="589.4457" y="1628.20" v="9993" z="1" s="2M+H" />
          <p rt="9.867" x="590.4491" y="873.90" v="2533" z="1" s="2M+H+1" />
        </MSPeaks>
      </Spectrum>
    </Compound>
    <Compound algo="FindByMolecularFeature">
      <Location m="148.1251" rt="9.887" y="53802" v="578966" />
      <Spectrum type="MFE" cpdAlgo="FindByMolecularFeature">
        <MSDetails p="+" />
        <Device type="TimeOfFlight" />
        <MSPeaks>
          <p rt="9.887" x="149.1324" y="53802.47" v="521700" z="1" s="M+H" />
          <p rt="9.888" x="150.1355" y="5985.55" v="57266" z="1" s="M+H+1" />
        </MSPeaks>
      </Spectrum>
    </Compound>
    <Compound algo="FindByMolecularFeature">
      <Location m="276.2090" rt="9.889" y="185997" v="2264862" />
      <Spectrum type="MFE" cpdAlgo="FindByMolecularFeature">
        <MSDetails p="+" />
        <Device type="TimeOfFlight" />
        <MSPeaks>
          <p rt="9.889" x="277.2163" y="185996.61" v="1889000" z="1" s="M+H" />
          <p rt="9.888" x="278.2195" y="37804.00" v="375862" z="1" s="M+H+1" />
        </MSPeaks>
      </Spectrum>
    </Compound>
    <Compound algo="FindByMolecularFeature">
      <Location m="194.1306" rt="9.889" y="85041" v="946043" />
      <Spectrum type="MFE" cpdAlgo="FindByMolecularFeature">
        <MSDetails p="+" />
        <Device type="TimeOfFlight" />
        <MSPeaks>
          <p rt="9.889" x="195.1379" y="85041.23" v="846338" z="1" s="M+H" />
          <p rt="9.888" x="196.1410" y="10305.05" v="99705" z="1" s="M+H+1" />
        </MSPeaks>
      </Spectrum>
    </Compound>
    <Compound algo="FindByMolecularFeature">
      <Location m="347.2672" rt="9.892" y="199027" v="2429982" />
      <Spectrum type="MFE" cpdAlgo="FindByMolecularFeature">
        <MSDetails p="+" />
        <Device type="TimeOfFlight" />
        <MSPeaks>
          <p rt="9.892" x="348.2745" y="199027.47" v="1967329" z="1" s="M+H" />
          <p rt="9.892" x="349.2777" y="40731.41" v="403992" z="1" s="M+H+1" />
          <p rt="9.886" x="350.2799" y="5838.76" v="55755" z="1" s="M+H+2" />
          <p rt="9.856" x="351.2800" y="304.25" v="2905" z="1" s="M+H+3" />
        </MSPeaks>
      </Spectrum>
    </Compound>
    <Compound algo="FindByMolecularFeature">
      <Location m="228.1149" rt="9.906" y="96279" v="913097" />
      <Spectrum type="MFE" cpdAlgo="FindByMolecularFeature">
        <MSDetails p="+" />
        <Device type="TimeOfFlight" />
        <MSPeaks>
          <p rt="9.906" x="229.1222" y="96278.68" v="772757" z="1" s="M+H" />
          <p rt="9.908" x="230.1258" y="17951.44" v="140340" z="1" s="M+H+1" />
        </MSPeaks>
      </Spectrum>
    </Compound>
    <Compound algo="FindByMolecularFeature">
      <Location m="162.1044" rt="10.002" y="87145" v="779736" />
      <Spectrum type="MFE" cpdAlgo="FindByMolecularFeature">
        <MSDetails p="+" />
        <Device type="TimeOfFlight" />
        <MSPeaks>
          <p rt="10.002" x="163.1117" y="87145.15" v="680923" z="1" s="M+H" />
          <p rt="10.000" x="164.1149" y="11346.62" v="98813" z="1" s="M+H+1" />
        </MSPeaks>
      </Spectrum>
    </Compound>
    <Compound algo="FindByMolecularFeature">
      <Location m="232.1463" rt="10.099" y="69622" v="633405" />
      <Spectrum type="MFE" cpdAlgo="FindByMolecularFeature">
        <MSDetails p="+" />
        <Device type="TimeOfFlight" />
        <MSPeaks>
          <p rt="10.098" x="233.1536" y="69622.40" v="542800" z="1" s="M+H" />
          <p rt="10.103" x="234.1569" y="11621.41" v="90605" z="1" s="M+H+1" />
        </MSPeaks>
      </Spectrum>
    </Compound>
    <Compound algo="FindByMolecularFeature">
      <Location m="230.1308" rt="10.163" y="215900" v="1830723" />
      <Spectrum type="MFE" cpdAlgo="FindByMolecularFeature">
        <MSDetails p="+" />
        <Device type="TimeOfFlight" />
        <MSPeaks>
          <p rt="10.163" x="231.1381" y="215900.05" v="1574341" z="1" s="M+H" />
          <p rt="10.163" x="232.1414" y="33922.20" v="256381" z="1" s="M+H+1" />
        </MSPeaks>
      </Spectrum>
    </Compound>
    <Compound algo="FindByMolecularFeature">
      <Location m="265.1677" rt="10.165" y="107664" v="974306" />
      <Spectrum type="MFE" cpdAlgo="FindByMolecularFeature">
        <MSDetails p="+" />
        <Device type="TimeOfFlight" />
        <MSPeaks>
          <p rt="10.165" x="266.1750" y="107663.66" v="831645" z="1" s="M+H" />
          <p rt="10.162" x="267.1784" y="19101.80" v="142661" z="1" s="M+H+1" />
        </MSPeaks>
      </Spectrum>
    </Compound>
    <Compound algo="FindByMolecularFeature">
      <Location m="234.1620" rt="10.233" y="135918" v="1257715" />
      <Spectrum type="MFE" cpdAlgo="FindByMolecularFeature">
        <MSDetails p="+" />
        <Device type="TimeOfFlight" />
        <MSPeaks>
          <p rt="10.232" x="235.1693" y="135918.25" v="1047183" z="1" s="M+H" />
          <p rt="10.237" x="236.1723" y="23927.05" v="210532" z="1" s="M+H+1" />
        </MSPeaks>
      </Spectrum>
    </Compound>
    <Compound algo="FindByMolecularFeature">
      <Location m="146.0731" rt="10.304" y="56472" v="419518" />
      <Spectrum type="MFE" cpdAlgo="FindByMolecularFeature">
        <MSDetails p="+" />
        <Device type="TimeOfFlight" />
        <MSPeaks>
          <p rt="10.304" x="147.0804" y="56472.41" v="382180" z="1" s="M+H" />
          <p rt="10.302" x="148.0854" y="6993.80" v="37338" z="1" s="M+H+1" />
        </MSPeaks>
      </Spectrum>
    </Compound>
    <Compound algo="FindByMolecularFeature">
      <Location m="272.1389" rt="10.389" y="188876" v="1778473" />
      <Spectrum type="MFE" cpdAlgo="FindByMolecularFeature">
        <MSDetails p="+" />
        <Device type="TimeOfFlight" />
        <MSPeaks>
          <p rt="10.389" x="273.1461" y="188876.42" v="1529543" z="1" s="M+H" />
          <p rt="10.388" x="274.1497" y="30411.45" v="248930" z="1" s="M+H+1" />
        </MSPeaks>
      </Spectrum>
    </Compound>
    <Compound algo="FindByMolecularFeature">
      <Location m="435.2255" rt="10.390" y="74119" v="662323" />
      <Spectrum type="MFE" cpdAlgo="FindByMolecularFeature">
        <MSDetails p="+" />
        <Device type="TimeOfFlight" />
        <MSPeaks>
          <p rt="10.388" x="436.2327" y="74119.20" v="508339" z="1" s="M+H" />
          <p rt="10.390" x="437.2364" y="18538.55" v="128379" z="1" s="M+H+1" />
          <p rt="10.390" x="438.2412" y="3668.11" v="24456" z="1" s="M+H+2" />
          <p rt="10.483" x="439.2483" y="95.33" v="1149" z="1" s="M+H+3" />
        </MSPeaks>
      </Spectrum>
    </Compound>
    <Compound algo="FindByMolecularFeature">
      <Location m="158.1094" rt="10.396" y="116612" v="1049064" />
      <Spectrum type="MFE" cpdAlgo="FindByMolecularFeature">
        <MSDetails p="+" />
        <Device type="TimeOfFlight" />
        <MSPeaks>
          <p rt="10.396" x="159.1167" y="116612.09" v="900257" z="1" s="M+H" />
          <p rt="10.394" x="160.1201" y="17502.01" v="148806" z="1" s="M+H+1" />
        </MSPeaks>
      </Spectrum>
    </Compound>
    <Compound algo="FindByMolecularFeature">
      <Location m="250.1571" rt="10.396" y="320928" v="2957009" />
      <Spectrum type="MFE" cpdAlgo="FindByMolecularFeature">
        <MSDetails p="+" />
        <Device type="TimeOfFlight" />
        <MSPeaks>
          <p rt="10.396" x="251.1644" y="320927.59" v="2552683" z="1" s="M+H" />
          <p rt="10.394" x="252.1675" y="51642.49" v="404326" z="1" s="M+H+1" />
        </MSPeaks>
      </Spectrum>
    </Compound>
    <Compound algo="FindByMolecularFeature">
      <Location m="204.1512" rt="10.396" y="62845" v="565737" />
      <Spectrum type="MFE" cpdAlgo="FindByMolecularFeature">
        <MSDetails p="+" />
        <Device type="TimeOfFlight" />
        <MSPeaks>
          <p rt="10.396" x="205.1585" y="62844.96" v="491414" z="1" s="M+H" />
          <p rt="10.400" x="206.1618" y="9600.93" v="74323" z="1" s="M+H+1" />
        </MSPeaks>
      </Spectrum>
    </Compound>
    <Compound algo="FindByMolecularFeature">
      <Location m="214.1357" rt="10.396" y="59494" v="577318" />
      <Spectrum type="MFE" cpdAlgo="FindByMolecularFeature">
        <MSDetails p="+" />
        <Device type="TimeOfFlight" />
        <MSPeaks>
          <p rt="10.397" x="215.1430" y="59493.77" v="500578" z="1" s="M+H" />
          <p rt="10.393" x="216.1465" y="9205.55" v="76740" z="1" s="M+H+1" />
        </MSPeaks>
      </Spectrum>
    </Compound>
    <Compound algo="FindByMolecularFeature">
      <Location m="232.1468" rt="10.397" y="755556" v="6906039" />
      <Spectrum type="MFE" cpdAlgo="FindByMolecularFeature">
        <MSDetails p="+" />
        <Device type="TimeOfFlight" />
        <MSPeaks>
          <p rt="10.397" x="233.1541" y="755555.50" v="5969979" z="1" s="M+H" />
          <p rt="10.397" x="234.1570" y="118805.28" v="936060" z="1" s="M+H+1" />
        </MSPeaks>
      </Spectrum>
    </Compound>
    <Compound algo="FindByMolecularFeature">
      <Location m="186.1406" rt="10.398" y="118766" v="1106454" />
      <Spectrum type="MFE" cpdAlgo="FindByMolecularFeature">
        <MSDetails p="+" />
        <Device type="TimeOfFlight" />
        <MSPeaks>
          <p rt="10.398" x="187.1479" y="118766.20" v="962993" z="1" s="M+H" />
          <p rt="10.396" x="188.1513" y="17605.95" v="143461" z="1" s="M+H+1" />
        </MSPeaks>
      </Spectrum>
    </Compound>
    <Compound algo="FindByMolecularFeature">
      <Location m="146.1092" rt="10.400" y="65890" v="592790" />
      <Spectrum type="MFE" cpdAlgo="FindByMolecularFeature">
        <MSDetails p="+" />
        <Device type="TimeOfFlight" />
        <MSPeaks>
          <p rt="10.400" x="147.1165" y="65889.91" v="528147" z="1" s="M+H" />
          <p rt="10.400" x="148.1199" y="8248.45" v="64643" z="1" s="M+H+1" />
        </MSPeaks>
      </Spectrum>
    </Compound>
    <Compound algo="FindByMolecularFeature">
      <Location m="118.0781" rt="10.407" y="64636" v="696975" />
      <Spectrum type="MFE" cpdAlgo="FindByMolecularFeature">
        <MSDetails p="+" />
        <Device type="TimeOfFlight" />
        <MSPeaks>
          <p rt="10.406" x="119.0854" y="64635.70" v="631659" z="1" s="M+H" />
          <p rt="10.410" x="120.0886" y="6826.21" v="65315" z="1" s="M+H+1" />
        </MSPeaks>
      </Spectrum>
    </Compound>
    <Compound algo="FindByMolecularFeature">
      <Location m="375.2410" rt="10.421" y="76344" v="735814" />
      <Spectrum type="MFE" cpdAlgo="FindByMolecularFeature">
        <MSDetails p="+" />
        <Device type="TimeOfFlight" />
        <MSPeaks>
          <p rt="10.421" x="376.2482" y="76343.66" v="567650" z="1" s="M+H" />
          <p rt="10.422" x="377.2515" y="18756.18" v="140481" z="1" s="M+H+1" />
          <p rt="10.414" x="378.2539" y="3619.98" v="27683" z="1" s="M+H+2" />
        </MSPeaks>
      </Spectrum>
    </Compound>
    <Compound algo="FindByMolecularFeature">
      <Location m="298.1932" rt="10.422" y="112420" v="994636" />
      <Spectrum type="MFE" cpdAlgo="FindByMolecularFeature">
        <MSDetails p="+" />
        <Device type="TimeOfFlight" />
        <MSPeaks>
          <p rt="10.422" x="299.2005" y="112420.45" v="805265" z="1" s="M+H" />
          <p rt="10.422" x="300.2042" y="25908.03" v="189372" z="1" s="M+H+1" />
        </MSPeaks>
      </Spectrum>
    </Compound>
    <Compound algo="FindByMolecularFeature">
      <Location m="316.2039" rt="10.424" y="163462" v="1581187" />
      <Spectrum type="MFE" cpdAlgo="FindByMolecularFeature">
        <MSDetails p="+" />
        <Device type="TimeOfFlight" />
        <MSPeaks>
          <p rt="10.424" x="317.2112" y="163461.95" v="1256058" z="1" s="M+H" />
          <p rt="10.425" x="318.2145" y="35571.82" v="276151" z="1" s="M+H+1" />
          <p rt="10.434" x="319.2218" y="7240.91" v="48978" z="1" s="M+H+2" />
        </MSPeaks>
      </Spectrum>
    </Compound>
    <Compound algo="FindByMolecularFeature">
      <Location m="270.1984" rt="10.425" y="82102" v="749809" />
      <Spectrum type="MFE" cpdAlgo="FindByMolecularFeature">
        <MSDetails p="+" />
        <Device type="TimeOfFlight" />
        <MSPeaks>
          <p rt="10.424" x="271.2057" y="82102.02" v="612420" z="1" s="M+H" />
          <p rt="10.420" x="272.2091" y="18558.33" v="128648" z="1" s="M+H+1" />
          <p rt="10.480" x="273.2166" y="4558.56" v="8741" z="1" s="M+H+2" />
        </MSPeaks>
      </Spectrum>
    </Compound>
    <Compound algo="FindByMolecularFeature">
      <Location m="270.1230" rt="10.714" y="59323" v="506957" />
      <Spectrum type="MFE" cpdAlgo="FindByMolecularFeature">
        <MSDetails p="+" />
        <Device type="TimeOfFlight" />
        <MSPeaks>
          <p rt="10.713" x="271.1303" y="59322.55" v="431439" z="1" s="M+H" />
          <p rt="10.715" x="272.1341" y="10431.27" v="75518" z="1" s="M+H+1" />
        </MSPeaks>
      </Spectrum>
    </Compound>
    <Compound algo="FindByMolecularFeature">
      <Location m="230.1308" rt="10.719" y="244674" v="2307944" />
      <Spectrum type="MFE" cpdAlgo="FindByMolecularFeature">
        <MSDetails p="+" />
        <Device type="TimeOfFlight" />
        <MSPeaks>
          <p rt="10.719" x="231.1380" y="244674.00" v="2002365" z="1" s="M+H" />
          <p rt="10.718" x="232.1412" y="37823.59" v="305579" z="1" s="M+H+1" />
        </MSPeaks>
      </Spectrum>
    </Compound>
    <Compound algo="FindByMolecularFeature">
      <Location m="248.1410" rt="10.719" y="65342" v="592017" />
      <Spectrum type="MFE" cpdAlgo="FindByMolecularFeature">
        <MSDetails p="+" />
        <Device type="TimeOfFlight" />
        <MSPeaks>
          <p rt="10.720" x="249.1483" y="65341.52" v="505204" z="1" s="M+H" />
          <p rt="10.717" x="250.1518" y="11337.17" v="86812" z="1" s="M+H+1" />
        </MSPeaks>
      </Spectrum>
    </Compound>
    <Compound algo="FindByMolecularFeature">
      <Location m="210.1254" rt="10.747" y="79101" v="812832" />
      <Spectrum type="MFE" cpdAlgo="FindByMolecularFeature">
        <MSDetails p="+" />
        <Device type="TimeOfFlight" />
        <MSPeaks>
          <p rt="10.754" x="211.1326" y="79100.66" v="524821" z="1" s="M+H" />
          <p rt="10.755" x="212.1362" y="10464.37" v="68553" z="1" s="M+H+1" />
          <p rt="10.723" x="213.1276" y="26101.62" v="179842" z="1" s="M+H+2" />
          <p rt="10.718" x="214.1305" y="5754.16" v="39616" z="1" s="M+H+3" />
        </MSPeaks>
      </Spectrum>
    </Compound>
    <Compound algo="FindByMolecularFeature">
      <Location m="234.0890" rt="10.783" y="155919" v="1335464" />
      <Spectrum type="MFE" cpdAlgo="FindByMolecularFeature">
        <MSDetails p="+" />
        <Device type="TimeOfFlight" />
        <MSPeaks>
          <p rt="10.783" x="235.0962" y="155918.88" v="1163104" z="1" s="M+H" />
          <p rt="10.781" x="236.0998" y="22062.78" v="162495" z="1" s="M+H+1" />
          <p rt="10.763" x="237.1078" y="2048.29" v="9865" z="1" s="M+H+2" />
        </MSPeaks>
      </Spectrum>
    </Compound>
    <Compound algo="FindByMolecularFeature">
      <Location m="310.2143" rt="10.806" y="79532" v="815886" />
      <Spectrum type="MFE" cpdAlgo="FindByMolecularFeature">
        <MSDetails p="+" />
        <Device type="TimeOfFlight" />
        <MSPeaks>
          <p rt="10.807" x="311.2216" y="79531.72" v="664367" z="1" s="M+H" />
          <p rt="10.804" x="312.2251" y="15844.86" v="128388" z="1" s="M+H+1" />
          <p rt="10.788" x="313.2347" y="3128.51" v="23131" z="1" s="M+H+2" />
        </MSPeaks>
      </Spectrum>
    </Compound>
    <Compound algo="FindByMolecularFeature">
      <Location m="186.1046" rt="10.815" y="327455" v="2791913" />
      <Spectrum type="MFE" cpdAlgo="FindByMolecularFeature">
        <MSDetails p="+" />
        <Device type="TimeOfFlight" />
        <MSPeaks>
          <p rt="10.815" x="187.1119" y="327455.41" v="2450513" z="1" s="M+H" />
          <p rt="10.815" x="188.1149" y="45388.63" v="341401" z="1" s="M+H+1" />
        </MSPeaks>
      </Spectrum>
    </Compound>
    <Compound algo="FindByMolecularFeature">
      <Location m="234.1619" rt="10.838" y="90754" v="1003129" />
      <Spectrum type="MFE" cpdAlgo="FindByMolecularFeature">
        <MSDetails p="+" />
        <Device type="TimeOfFlight" />
        <MSPeaks>
          <p rt="10.837" x="235.1692" y="90753.94" v="857703" z="1" s="M+H" />
          <p rt="10.843" x="236.1724" y="15115.55" v="145427" z="1" s="M+H+1" />
        </MSPeaks>
      </Spectrum>
    </Compound>
    <Compound algo="FindByMolecularFeature">
      <Location m="227.1885" rt="10.838" y="182977" v="3704067" />
      <Spectrum type="MFE" cpdAlgo="FindByMolecularFeature">
        <MSDetails p="+" />
        <Device type="TimeOfFlight" />
        <MSPeaks>
          <p rt="10.837" x="228.1958" y="182976.61" v="3202537" z="1" s="M+H" />
          <p rt="10.838" x="229.1988" y="28353.82" v="501529" z="1" s="M+H+1" />
        </MSPeaks>
      </Spectrum>
    </Compound>
    <Compound algo="FindByMolecularFeature">
      <Location m="277.2044" rt="10.849" y="74891" v="645779" />
      <Spectrum type="MFE" cpdAlgo="FindByMolecularFeature">
        <MSDetails p="+" />
        <Device type="TimeOfFlight" />
        <MSPeaks>
          <p rt="10.850" x="278.2117" y="74891.25" v="528560" z="1" s="M+H" />
          <p rt="10.848" x="279.2156" y="15435.96" v="105209" z="1" s="M+H+1" />
          <p rt="10.848" x="280.2199" y="1991.20" v="12010" z="1" s="M+H+2" />
        </MSPeaks>
      </Spectrum>
    </Compound>
    <Compound algo="FindByMolecularFeature">
      <Location m="232.1463" rt="10.883" y="83694" v="679263" />
      <Spectrum type="MFE" cpdAlgo="FindByMolecularFeature">
        <MSDetails p="+" />
        <Device type="TimeOfFlight" />
        <MSPeaks>
          <p rt="10.882" x="233.1536" y="83694.37" v="586131" z="1" s="M+H" />
          <p rt="10.885" x="234.1570" y="13880.07" v="93132" z="1" s="M+H+1" />
        </MSPeaks>
      </Spectrum>
    </Compound>
    <Compound algo="FindByMolecularFeature">
      <Location m="210.1256" rt="10.952" y="83727" v="724972" />
      <Spectrum type="MFE" cpdAlgo="FindByMolecularFeature">
        <MSDetails p="+" />
        <Device type="TimeOfFlight" />
        <MSPeaks>
          <p rt="10.952" x="211.1328" y="83727.46" v="613562" z="1" s="M+H" />
          <p rt="10.949" x="212.1365" y="11651.23" v="85371" z="1" s="M+H+1" />
          <p rt="10.976" x="213.1380" y="3618.39" v="26039" z="1" s="M+H+2" />
        </MSPeaks>
      </Spectrum>
    </Compound>
    <Compound algo="FindByMolecularFeature">
      <Location m="349.2254" rt="10.977" y="98458" v="929265" />
      <Spectrum type="MFE" cpdAlgo="FindByMolecularFeature">
        <MSDetails p="+" />
        <Device type="TimeOfFlight" />
        <MSPeaks>
          <p rt="10.977" x="350.2326" y="98457.82" v="735058" z="1" s="M+H" />
          <p rt="10.979" x="351.2303" y="27843.10" v="175375" z="1" s="M+H+1" />
          <p rt="10.970" x="352.2333" y="3440.21" v="18832" z="1" s="M+H+2" />
        </MSPeaks>
      </Spectrum>
    </Compound>
    <Compound algo="FindByMolecularFeature">
      <Location m="314.1881" rt="10.980" y="111802" v="1053226" />
      <Spectrum type="MFE" cpdAlgo="FindByMolecularFeature">
        <MSDetails p="+" />
        <Device type="TimeOfFlight" />
        <MSPeaks>
          <p rt="10.981" x="315.1954" y="111802.31" v="854556" z="1" s="M+H" />
          <p rt="10.979" x="316.1990" y="25936.05" v="198670" z="1" s="M+H+1" />
        </MSPeaks>
      </Spectrum>
    </Compound>
    <Compound algo="FindByMolecularFeature">
      <Location m="278.0861" rt="11.041" y="216413" v="2325524" />
      <Spectrum type="MFE" cpdAlgo="FindByMolecularFeature">
        <MSDetails p="+" />
        <Device type="TimeOfFlight" />
        <MSPeaks>
          <p rt="11.041" x="279.0934" y="216413.09" v="1908553" z="1" s="M+H" />
          <p rt="11.043" x="280.0965" y="42637.35" v="366179" z="1" s="M+H+1" />
          <p rt="11.043" x="281.0999" y="5072.27" v="42574" z="1" s="M+H+2" />
          <p rt="11.022" x="557.1790" y="1276.40" v="4109" z="1" s="2M+H" />
        </MSPeaks>
      </Spectrum>
    </Compound>
    <Compound algo="FindByMolecularFeature">
      <Location m="224.1889" rt="11.265" y="135970" v="1555008" />
      <Spectrum type="MFE" cpdAlgo="FindByMolecularFeature">
        <MSDetails p="+" />
        <Device type="TimeOfFlight" />
        <MSPeaks>
          <p rt="11.265" x="225.1961" y="135970.09" v="1327274" z="1" s="M+H" />
          <p rt="11.265" x="226.1994" y="21887.82" v="205575" z="1" s="M+H+1" />
          <p rt="11.274" x="227.2013" y="2403.72" v="22158" z="1" s="M+H+2" />
        </MSPeaks>
      </Spectrum>
    </Compound>
    <Compound algo="FindByMolecularFeature">
      <Location m="232.1099" rt="11.364" y="61422" v="536679" />
      <Spectrum type="MFE" cpdAlgo="FindByMolecularFeature">
        <MSDetails p="+" />
        <Device type="TimeOfFlight" />
        <MSPeaks>
          <p rt="11.364" x="233.1171" y="61422.46" v="449043" z="1" s="M+H" />
          <p rt="11.368" x="234.1205" y="10354.06" v="76336" z="1" s="M+H+1" />
          <p rt="11.364" x="235.1273" y="1401.04" v="11299" z="1" s="M+H+2" />
        </MSPeaks>
      </Spectrum>
    </Compound>
    <Compound algo="FindByMolecularFeature">
      <Location m="216.0791" rt="11.507" y="688043" v="6246288" />
      <Spectrum type="MFE" cpdAlgo="FindByMolecularFeature">
        <MSDetails p="+" />
        <Device type="TimeOfFlight" />
        <MSPeaks>
          <p rt="11.507" x="217.0864" y="688043.19" v="5373208" z="1" s="M+H" />
          <p rt="11.508" x="218.0891" y="102177.30" v="792268" z="1" s="M+H+1" />
          <p rt="11.503" x="219.0925" y="9410.70" v="71644" z="1" s="M+H+2" />
          <p rt="11.499" x="220.0977" y="1214.94" v="9167" z="1" s="M+H+3" />
        </MSPeaks>
      </Spectrum>
    </Compound>
    <Compound algo="FindByMolecularFeature">
      <Location m="375.2047" rt="11.539" y="120441" v="1060329" />
      <Spectrum type="MFE" cpdAlgo="FindByMolecularFeature">
        <MSDetails p="+" />
        <Device type="TimeOfFlight" />
        <MSPeaks>
          <p rt="11.539" x="376.2120" y="120441.06" v="837115" z="1" s="M+H" />
          <p rt="11.537" x="377.2155" y="27342.17" v="188130" z="1" s="M+H+1" />
          <p rt="11.534" x="378.2198" y="5120.36" v="30921" z="1" s="M+H+2" />
          <p rt="11.531" x="379.2269" y="584.88" v="4163" z="1" s="M+H+3" />
        </MSPeaks>
      </Spectrum>
    </Compound>
    <Compound algo="FindByMolecularFeature">
      <Location m="344.0898" rt="11.552" y="255186" v="2342169" />
      <Spectrum type="MFE" cpdAlgo="FindByMolecularFeature">
        <MSDetails p="+" />
        <Device type="TimeOfFlight" />
        <MSPeaks>
          <p rt="11.552" x="345.0971" y="255185.89" v="1924234" z="1" s="M+H" />
          <p rt="11.552" x="346.1001" y="46692.97" v="353295" z="1" s="M+H+1" />
          <p rt="11.555" x="347.1029" y="8186.62" v="59341" z="1" s="M+H+2" />
          <p rt="11.547" x="348.1044" y="730.86" v="5297" z="1" s="M+H+3" />
        </MSPeaks>
      </Spectrum>
    </Compound>
    <Compound algo="FindByMolecularFeature">
      <Location m="204.1149" rt="11.637" y="58039" v="509630" />
      <Spectrum type="MFE" cpdAlgo="FindByMolecularFeature">
        <MSDetails p="+" />
        <Device type="TimeOfFlight" />
        <MSPeaks>
          <p rt="11.638" x="205.1222" y="58038.75" v="449317" z="1" s="M+H" />
          <p rt="11.634" x="206.1257" y="8005.01" v="60313" z="1" s="M+H+1" />
        </MSPeaks>
      </Spectrum>
    </Compound>
    <Compound algo="FindByMolecularFeature">
      <Location m="246.0889" rt="11.765" y="63747" v="568793" />
      <Spectrum type="MFE" cpdAlgo="FindByMolecularFeature">
        <MSDetails p="+" />
        <Device type="TimeOfFlight" />
        <MSPeaks>
          <p rt="11.765" x="247.0961" y="63746.53" v="485114" z="1" s="M+H" />
          <p rt="11.766" x="248.0995" y="9638.74" v="70468" z="1" s="M+H+1" />
          <p rt="11.765" x="249.1071" y="1973.38" v="13211" z="1" s="M+H+2" />
        </MSPeaks>
      </Spectrum>
    </Compound>
    <Compound algo="FindByMolecularFeature">
      <Location m="229.2404" rt="11.800" y="96395" v="787252" />
      <Spectrum type="MFE" cpdAlgo="FindByMolecularFeature">
        <MSDetails p="+" />
        <Device type="TimeOfFlight" />
        <MSPeaks>
          <p rt="11.800" x="230.2477" y="96395.45" v="682386" z="1" s="M+H" />
          <p rt="11.800" x="231.2509" y="14055.56" v="95985" z="1" s="M+H+1" />
          <p rt="11.799" x="232.2544" y="1643.60" v="8882" z="1" s="M+H+2" />
        </MSPeaks>
      </Spectrum>
    </Compound>
    <Compound algo="FindByMolecularFeature">
      <Location m="374.1000" rt="11.879" y="53669" v="517562" />
      <Spectrum type="MFE" cpdAlgo="FindByMolecularFeature">
        <MSDetails p="+" />
        <Device type="TimeOfFlight" />
        <MSPeaks>
          <p rt="11.879" x="375.1073" y="53669.07" v="415184" z="1" s="M+H" />
          <p rt="11.878" x="376.1108" y="11333.53" v="88603" z="1" s="M+H+1" />
          <p rt="11.878" x="377.1140" y="1969.83" v="13775" z="1" s="M+H+2" />
        </MSPeaks>
      </Spectrum>
    </Compound>
    <Compound algo="FindByMolecularFeature">
      <Location m="332.1986" rt="11.924" y="83293" v="1078744" />
      <Spectrum type="MFE" cpdAlgo="FindByMolecularFeature">
        <MSDetails p="+" />
        <Device type="TimeOfFlight" />
        <MSPeaks>
          <p rt="11.924" x="333.2059" y="83292.92" v="882899" z="1" s="M+H" />
          <p rt="11.923" x="334.2094" y="18544.93" v="195845" z="1" s="M+H+1" />
        </MSPeaks>
      </Spectrum>
    </Compound>
    <Compound algo="FindByMolecularFeature">
      <Location m="344.0897" rt="11.927" y="237400" v="2269736" />
      <Spectrum type="MFE" cpdAlgo="FindByMolecularFeature">
        <MSDetails p="+" />
        <Device type="TimeOfFlight" />
        <MSPeaks>
          <p rt="11.927" x="345.0970" y="237399.52" v="1858367" z="1" s="M+H" />
          <p rt="11.928" x="346.1001" y="44607.84" v="352197" z="1" s="M+H+1" />
          <p rt="11.929" x="347.1028" y="6927.19" v="53052" z="1" s="M+H+2" />
          <p rt="11.929" x="348.1042" y="822.19" v="6121" z="1" s="M+H+3" />
        </MSPeaks>
      </Spectrum>
    </Compound>
    <Compound algo="FindByMolecularFeature">
      <Location m="148.0157" rt="11.980" y="59541" v="488148" />
      <Spectrum type="MFE" cpdAlgo="FindByMolecularFeature">
        <MSDetails p="+" />
        <Device type="TimeOfFlight" />
        <MSPeaks>
          <p rt="11.979" x="149.0230" y="59541.01" v="452637" z="1" s="M+H" />
          <p rt="11.985" x="150.0267" y="4890.46" v="35511" z="1" s="M+H+1" />
        </MSPeaks>
      </Spectrum>
    </Compound>
    <Compound algo="FindByMolecularFeature">
      <Location m="315.2776" rt="12.204" y="311361" v="1794236" />
      <Spectrum type="MFE" cpdAlgo="FindByMolecularFeature">
        <MSDetails p="+" />
        <Device type="TimeOfFlight" />
        <MSPeaks>
          <p rt="12.204" x="316.2849" y="311360.59" v="1472793" z="1" s="M+H" />
          <p rt="12.203" x="317.2879" y="59446.25" v="283727" z="1" s="M+H+1" />
          <p rt="12.206" x="318.2905" y="7752.34" v="35590" z="1" s="M+H+2" />
          <p rt="12.190" x="319.2906" y="473.80" v="2126" z="1" s="M+H+3" />
        </MSPeaks>
      </Spectrum>
    </Compound>
    <Compound algo="FindByMolecularFeature">
      <Location m="477.2363" rt="12.449" y="85804" v="935261" />
      <Spectrum type="MFE" cpdAlgo="FindByMolecularFeature">
        <MSDetails p="+" />
        <Device type="TimeOfFlight" />
        <MSPeaks>
          <p rt="12.448" x="478.2436" y="85804.48" v="693673" z="1" s="M+H" />
          <p rt="12.452" x="479.2473" y="23905.09" v="190726" z="1" s="M+H+1" />
          <p rt="12.447" x="480.2511" y="5404.34" v="40110" z="1" s="M+H+2" />
          <p rt="12.460" x="481.2508" y="1179.05" v="10751" z="1" s="M+H+3" />
        </MSPeaks>
      </Spectrum>
    </Compound>
    <Compound algo="FindByMolecularFeature">
      <Location m="411.2029" rt="12.483" y="410535" v="6206238" />
      <Spectrum type="MFE" cpdAlgo="FindByMolecularFeature">
        <MSDetails p="+" />
        <Device type="TimeOfFlight" />
        <MSPeaks>
          <p rt="12.483" x="412.2102" y="410535.03" v="3860456" z="1" s="M+H" />
          <p rt="12.482" x="413.2132" y="79824.30" v="729434" z="1" s="M+H+1" />
          <p rt="12.484" x="414.2078" y="139202.63" v="1308402" z="1" s="M+H+2" />
          <p rt="12.482" x="415.2111" y="27894.46" v="263991" z="1" s="M+H+3" />
          <p rt="12.486" x="416.2133" y="4623.99" v="41759" z="1" s="M+H+4" />
          <p rt="12.353" x="417.2264" y="94.61" v="2195" z="1" s="M+H+5" />
        </MSPeaks>
      </Spectrum>
    </Compound>
    <Compound algo="FindByMolecularFeature">
      <Location m="292.2042" rt="12.513" y="477972" v="5658283" />
      <Spectrum type="MFE" cpdAlgo="FindByMolecularFeature">
        <MSDetails p="+" />
        <Device type="TimeOfFlight" />
        <MSPeaks>
          <p rt="12.513" x="293.2115" y="477972.25" v="4724709" z="1" s="M+H" />
          <p rt="12.513" x="294.2146" y="94204.10" v="933575" z="1" s="M+H+1" />
        </MSPeaks>
      </Spectrum>
    </Compound>
    <Compound algo="FindByMolecularFeature">
      <Location m="254.2032" rt="12.518" y="66149" v="792993" />
      <Spectrum type="MFE" cpdAlgo="FindByMolecularFeature">
        <MSDetails p="+" />
        <Device type="TimeOfFlight" />
        <MSPeaks>
          <p rt="12.515" x="255.2105" y="66148.80" v="670455" z="1" s="M+H" />
          <p rt="12.536" x="256.2140" y="13897.91" v="122537" z="1" s="M+H+1" />
        </MSPeaks>
      </Spectrum>
    </Compound>
    <Compound algo="FindByMolecularFeature">
      <Location m="274.1933" rt="12.519" y="173173" v="1572666" />
      <Spectrum type="MFE" cpdAlgo="FindByMolecularFeature">
        <MSDetails p="+" />
        <Device type="TimeOfFlight" />
        <MSPeaks>
          <p rt="12.519" x="275.2006" y="173173.03" v="1323471" z="1" s="M+H" />
          <p rt="12.519" x="276.2038" y="33311.85" v="249195" z="1" s="M+H+1" />
        </MSPeaks>
      </Spectrum>
    </Compound>
    <Compound algo="FindByMolecularFeature">
      <Location m="310.2143" rt="12.638" y="85943" v="1776806" />
      <Spectrum type="MFE" cpdAlgo="FindByMolecularFeature">
        <MSDetails p="+" />
        <Device type="TimeOfFlight" />
        <MSPeaks>
          <p rt="12.638" x="311.2216" y="85943.30" v="1519715" z="1" s="M+H" />
          <p rt="12.637" x="312.2250" y="17371.86" v="257091" z="1" s="M+H+1" />
        </MSPeaks>
      </Spectrum>
    </Compound>
    <Compound algo="FindByMolecularFeature">
      <Location m="298.1932" rt="12.756" y="89657" v="967424" />
      <Spectrum type="MFE" cpdAlgo="FindByMolecularFeature">
        <MSDetails p="+" />
        <Device type="TimeOfFlight" />
        <MSPeaks>
          <p rt="12.756" x="299.2005" y="89656.71" v="784527" z="1" s="M+H" />
          <p rt="12.755" x="300.2039" y="20882.73" v="182897" z="1" s="M+H+1" />
        </MSPeaks>
      </Spectrum>
    </Compound>
    <Compound algo="FindByMolecularFeature">
      <Location m="292.2039" rt="12.786" y="275403" v="2679861" />
      <Spectrum type="MFE" cpdAlgo="FindByMolecularFeature">
        <MSDetails p="+" />
        <Device type="TimeOfFlight" />
        <MSPeaks>
          <p rt="12.786" x="293.2112" y="275402.53" v="2258961" z="1" s="M+H" />
          <p rt="12.785" x="294.2146" y="53136.12" v="420900" z="1" s="M+H+1" />
        </MSPeaks>
      </Spectrum>
    </Compound>
    <Compound algo="FindByMolecularFeature">
      <Location m="274.1932" rt="12.789" y="106128" v="926989" />
      <Spectrum type="MFE" cpdAlgo="FindByMolecularFeature">
        <MSDetails p="+" />
        <Device type="TimeOfFlight" />
        <MSPeaks>
          <p rt="12.788" x="275.2005" y="106128.47" v="762508" z="1" s="M+H" />
          <p rt="12.792" x="276.2035" y="23782.98" v="164481" z="1" s="M+H+1" />
        </MSPeaks>
      </Spectrum>
    </Compound>
    <Compound algo="FindByMolecularFeature">
      <Location m="317.2932" rt="12.836" y="252613" v="1554990" />
      <Spectrum type="MFE" cpdAlgo="FindByMolecularFeature">
        <MSDetails p="+" />
        <Device type="TimeOfFlight" />
        <MSPeaks>
          <p rt="12.836" x="318.3004" y="252613.13" v="1275623" z="1" s="M+H" />
          <p rt="12.836" x="319.3037" y="48489.61" v="242770" z="1" s="M+H+1" />
          <p rt="12.839" x="320.3066" y="6372.73" v="31464" z="1" s="M+H+2" />
          <p rt="12.842" x="321.3112" y="1057.14" v="5133" z="1" s="M+H+3" />
        </MSPeaks>
      </Spectrum>
    </Compound>
    <Compound algo="FindByMolecularFeature">
      <Location m="258.1980" rt="12.854" y="54935" v="520109" />
      <Spectrum type="MFE" cpdAlgo="FindByMolecularFeature">
        <MSDetails p="+" />
        <Device type="TimeOfFlight" />
        <MSPeaks>
          <p rt="12.854" x="259.2053" y="54935.29" v="436117" z="1" s="M+H" />
          <p rt="12.852" x="260.2088" y="10461.99" v="83992" z="1" s="M+H+1" />
        </MSPeaks>
      </Spectrum>
    </Compound>
    <Compound algo="FindByMolecularFeature">
      <Location m="276.2090" rt="12.855" y="221443" v="2407058" />
      <Spectrum type="MFE" cpdAlgo="FindByMolecularFeature">
        <MSDetails p="+" />
        <Device type="TimeOfFlight" />
        <MSPeaks>
          <p rt="12.855" x="277.2163" y="221442.56" v="2003120" z="1" s="M+H" />
          <p rt="12.854" x="278.2196" y="44798.09" v="403938" z="1" s="M+H+1" />
        </MSPeaks>
      </Spectrum>
    </Compound>
    <Compound algo="FindByMolecularFeature">
      <Location m="352.2613" rt="12.868" y="51198" v="470726" />
      <Spectrum type="MFE" cpdAlgo="FindByMolecularFeature">
        <MSDetails p="+" />
        <Device type="TimeOfFlight" />
        <MSPeaks>
          <p rt="12.869" x="353.2686" y="51197.66" v="366534" z="1" s="M+H" />
          <p rt="12.866" x="354.2716" y="11357.94" v="80444" z="1" s="M+H+1" />
          <p rt="12.859" x="355.2671" y="2812.52" v="23748" z="1" s="M+H+2" />
        </MSPeaks>
      </Spectrum>
    </Compound>
    <Compound algo="FindByMolecularFeature">
      <Location m="370.2718" rt="12.869" y="71077" v="651398" />
      <Spectrum type="MFE" cpdAlgo="FindByMolecularFeature">
        <MSDetails p="+" />
        <Device type="TimeOfFlight" />
        <MSPeaks>
          <p rt="12.869" x="371.2791" y="71077.39" v="508833" z="1" s="M+H" />
          <p rt="12.868" x="372.2830" y="16502.21" v="115632" z="1" s="M+H+1" />
          <p rt="12.878" x="373.2843" y="2901.81" v="22380" z="1" s="M+H+2" />
          <p rt="12.869" x="374.2877" y="671.97" v="4553" z="1" s="M+H+3" />
        </MSPeaks>
      </Spectrum>
    </Compound>
    <Compound algo="FindByMolecularFeature">
      <Location m="316.2038" rt="12.874" y="64268" v="738708" />
      <Spectrum type="MFE" cpdAlgo="FindByMolecularFeature">
        <MSDetails p="+" />
        <Device type="TimeOfFlight" />
        <MSPeaks>
          <p rt="12.874" x="317.2111" y="64268.06" v="608691" z="1" s="M+H" />
          <p rt="12.876" x="318.2146" y="14381.72" v="130017" z="1" s="M+H+1" />
        </MSPeaks>
      </Spectrum>
    </Compound>
    <Compound algo="FindByMolecularFeature">
      <Location m="410.2644" rt="12.879" y="50029" v="437639" />
      <Spectrum type="MFE" cpdAlgo="FindByMolecularFeature">
        <MSDetails p="+" />
        <Device type="TimeOfFlight" />
        <MSPeaks>
          <p rt="12.879" x="411.2717" y="50028.88" v="331033" z="1" s="M+H" />
          <p rt="12.879" x="412.2750" y="12159.28" v="83580" z="1" s="M+H+1" />
          <p rt="12.872" x="413.2746" y="2753.02" v="23027" z="1" s="M+H+2" />
        </MSPeaks>
      </Spectrum>
    </Compound>
    <Compound algo="FindByMolecularFeature">
      <Location m="254.2033" rt="12.921" y="159468" v="1437886" />
      <Spectrum type="MFE" cpdAlgo="FindByMolecularFeature">
        <MSDetails p="+" />
        <Device type="TimeOfFlight" />
        <MSPeaks>
          <p rt="12.922" x="255.2106" y="159468.19" v="1175139" z="1" s="M+H" />
          <p rt="12.922" x="256.2142" y="32160.34" v="233609" z="1" s="M+H+1" />
          <p rt="12.907" x="257.2168" y="4477.77" v="29139" z="1" s="M+H+2" />
        </MSPeaks>
      </Spectrum>
    </Compound>
    <Compound algo="FindByMolecularFeature">
      <Location m="202.0998" rt="12.942" y="793423" v="7076471" />
      <Spectrum type="MFE" cpdAlgo="FindByMolecularFeature">
        <MSDetails p="+" />
        <Device type="TimeOfFlight" />
        <MSPeaks>
          <p rt="12.942" x="203.1071" y="793422.88" v="6107103" z="1" s="M+H" />
          <p rt="12.941" x="204.1099" y="114126.48" v="879388" z="1" s="M+H+1" />
          <p rt="12.943" x="205.1150" y="10752.77" v="85184" z="1" s="M+H+2" />
          <p rt="12.930" x="206.1194" y="646.62" v="4796" z="1" s="M+H+3" />
        </MSPeaks>
      </Spectrum>
    </Compound>
    <Compound algo="FindByMolecularFeature">
      <Location m="329.2566" rt="13.071" y="101153" v="1132458" />
      <Spectrum type="MFE" cpdAlgo="FindByMolecularFeature">
        <MSDetails p="+" />
        <Device type="TimeOfFlight" />
        <MSPeaks>
          <p rt="13.072" x="330.2638" y="101153.38" v="920194" z="1" s="M+H" />
          <p rt="13.067" x="331.2671" y="21179.24" v="189425" z="1" s="M+H+1" />
          <p rt="13.066" x="332.2697" y="2656.17" v="22839" z="1" s="M+H+2" />
        </MSPeaks>
      </Spectrum>
    </Compound>
    <Compound algo="FindByMolecularFeature">
      <Location m="252.1876" rt="13.103" y="53677" v="609852" />
      <Spectrum type="MFE" cpdAlgo="FindByMolecularFeature">
        <MSDetails p="+" />
        <Device type="TimeOfFlight" />
        <MSPeaks>
          <p rt="13.102" x="253.1949" y="53677.08" v="547443" z="1" s="M+H" />
          <p rt="13.106" x="254.1987" y="10511.16" v="62409" z="1" s="M+H+1" />
        </MSPeaks>
      </Spectrum>
    </Compound>
    <Compound algo="FindByMolecularFeature">
      <Location m="292.2038" rt="13.280" y="130915" v="1020589" />
      <Spectrum type="MFE" cpdAlgo="FindByMolecularFeature">
        <MSDetails p="+" />
        <Device type="TimeOfFlight" />
        <MSPeaks>
          <p rt="13.280" x="293.2111" y="130915.17" v="857316" z="1" s="M+H" />
          <p rt="13.281" x="294.2145" y="25126.51" v="163273" z="1" s="M+H+1" />
        </MSPeaks>
      </Spectrum>
    </Compound>
    <Compound algo="FindByMolecularFeature">
      <Location m="731.3802" rt="13.292" y="63301" v="580218" />
      <Spectrum type="MFE" cpdAlgo="FindByMolecularFeature">
        <MSDetails p="+" />
        <Device type="TimeOfFlight" />
        <MSPeaks>
          <p rt="13.292" x="732.3875" y="63300.95" v="426814" z="1" s="M+H" />
          <p rt="13.292" x="733.3904" y="17199.04" v="116806" z="1" s="M+H+1" />
          <p rt="13.293" x="734.3944" y="4294.53" v="29524" z="1" s="M+H+2" />
          <p rt="13.300" x="735.3966" y="1073.96" v="7074" z="1" s="M+H+3" />
        </MSPeaks>
      </Spectrum>
    </Compound>
    <Compound algo="FindByMolecularFeature">
      <Location m="728.3801" rt="13.293" y="132205" v="957286" />
      <Spectrum type="MFE" cpdAlgo="FindByMolecularFeature">
        <MSDetails p="+" />
        <Device type="TimeOfFlight" />
        <MSPeaks>
          <p rt="13.300" x="729.3874" y="9118.39" v="61627" z="1" s="M+H" />
          <p rt="13.298" x="730.3913" y="5090.14" v="33916" z="1" s="M+H+1" />
          <p rt="13.292" x="731.3841" y="132204.69" v="861743" z="1" s="M+H+2" />
        </MSPeaks>
      </Spectrum>
    </Compound>
    <Compound algo="FindByMolecularFeature">
      <Location m="282.1983" rt="13.296" y="66359" v="647274" />
      <Spectrum type="MFE" cpdAlgo="FindByMolecularFeature">
        <MSDetails p="+" />
        <Device type="TimeOfFlight" />
        <MSPeaks>
          <p rt="13.296" x="283.2056" y="66358.65" v="529802" z="1" s="M+H" />
          <p rt="13.294" x="284.2090" y="14767.26" v="117472" z="1" s="M+H+1" />
        </MSPeaks>
      </Spectrum>
    </Compound>
    <Compound algo="FindByMolecularFeature">
      <Location m="254.2038" rt="13.296" y="521980" v="5054715" />
      <Spectrum type="MFE" cpdAlgo="FindByMolecularFeature">
        <MSDetails p="+" />
        <Device type="TimeOfFlight" />
        <MSPeaks>
          <p rt="13.297" x="255.2111" y="521980.16" v="4083393" z="1" s="M+H" />
          <p rt="13.295" x="256.2149" y="107889.05" v="857745" z="1" s="M+H+1" />
          <p rt="13.289" x="257.2212" y="9994.28" v="92762" z="1" s="M+H+2" />
          <p rt="13.272" x="258.2270" y="2073.68" v="20814" z="1" s="M+H+3" />
        </MSPeaks>
      </Spectrum>
    </Compound>
    <Compound algo="FindByMolecularFeature">
      <Location m="300.2095" rt="13.296" y="3814916" v="36737532" />
      <Spectrum type="MFE" cpdAlgo="FindByMolecularFeature">
        <MSDetails p="+" />
        <Device type="TimeOfFlight" />
        <MSPeaks>
          <p rt="13.297" x="301.2168" y="3814915.50" v="29592658" z="1" sat="true" s="M+H" />
          <p rt="13.296" x="302.2202" y="777473.13" v="6030001" z="1" s="M+H+1" />
          <p rt="13.296" x="303.2234" y="88791.35" v="697907" z="1" s="M+H+2" />
          <p rt="13.266" x="304.2276" y="10882.64" v="107794" z="1" s="M+H+3" />
          <p rt="13.291" x="601.4248" y="18844.78" v="97656" z="1" s="2M+H" />
          <p rt="13.292" x="602.4289" y="8486.68" v="44656" z="1" s="2M+H+1" />
          <p rt="13.293" x="603.4297" y="2421.01" v="12273" z="1" s="2M+H+2" />
        </MSPeaks>
      </Spectrum>
    </Compound>
    <Compound algo="FindByMolecularFeature">
      <Location m="336.2276" rt="13.298" y="79221" v="575934" />
      <Spectrum type="MFE" cpdAlgo="FindByMolecularFeature">
        <MSDetails p="+" />
        <Device type="TimeOfFlight" />
        <MSPeaks>
          <p rt="13.288" x="169.1201" y="2020.57" v="18596" z="2" s="M+2H" />
          <p rt="13.298" x="337.2349" y="79221.20" v="440787" z="1" s="M+H" />
          <p rt="13.300" x="338.2385" y="16459.26" v="89212" z="1" s="M+H+1" />
          <p rt="13.285" x="339.2370" y="3765.92" v="23403" z="1" s="M+H+2" />
          <p rt="13.292" x="340.2448" y="614.28" v="3936" z="1" s="M+H+3" />
        </MSPeaks>
      </Spectrum>
    </Compound>
    <Compound algo="FindByMolecularFeature">
      <Location m="144.0936" rt="13.298" y="84018" v="785937" />
      <Spectrum type="MFE" cpdAlgo="FindByMolecularFeature">
        <MSDetails p="+" />
        <Device type="TimeOfFlight" />
        <MSPeaks>
          <p rt="13.298" x="145.1009" y="84017.77" v="701816" z="1" s="M+H" />
          <p rt="13.296" x="146.1045" y="10184.77" v="84120" z="1" s="M+H+1" />
        </MSPeaks>
      </Spectrum>
    </Compound>
    <Compound algo="FindByMolecularFeature">
      <Location m="118.0781" rt="13.299" y="101271" v="886561" />
      <Spectrum type="MFE" cpdAlgo="FindByMolecularFeature">
        <MSDetails p="+" />
        <Device type="TimeOfFlight" />
        <MSPeaks>
          <p rt="13.299" x="119.0854" y="101271.30" v="809705" z="1" s="M+H" />
          <p rt="13.294" x="120.0887" y="9564.48" v="76857" z="1" s="M+H+1" />
        </MSPeaks>
      </Spectrum>
    </Compound>
    <Compound algo="FindByMolecularFeature">
      <Location m="458.1662" rt="13.301" y="66300" v="857257" />
      <Spectrum type="MFE" cpdAlgo="FindByMolecularFeature">
        <MSDetails p="+" />
        <Device type="TimeOfFlight" />
        <MSPeaks>
          <p rt="13.302" x="459.1735" y="66300.47" v="643868" z="1" s="M+H" />
          <p rt="13.300" x="460.1770" y="18414.41" v="181173" z="1" s="M+H+1" />
          <p rt="13.294" x="461.1877" y="3765.10" v="32216" z="1" s="M+H+2" />
        </MSPeaks>
      </Spectrum>
    </Compound>
    <Compound algo="FindByMolecularFeature">
      <Location m="278.2244" rt="13.308" y="113504" v="912058" />
      <Spectrum type="MFE" cpdAlgo="FindByMolecularFeature">
        <MSDetails p="+" />
        <Device type="TimeOfFlight" />
        <MSPeaks>
          <p rt="13.309" x="279.2317" y="113503.66" v="758191" z="1" s="M+H" />
          <p rt="13.305" x="280.2352" y="22807.93" v="153868" z="1" s="M+H+1" />
        </MSPeaks>
      </Spectrum>
    </Compound>
    <Compound algo="FindByMolecularFeature">
      <Location m="184.1113" rt="13.345" y="51965" v="421476" />
      <Spectrum type="MFE" cpdAlgo="FindByMolecularFeature">
        <MSDetails p="+" />
        <Device type="TimeOfFlight" />
        <MSPeaks>
          <p rt="13.346" x="185.1186" y="51965.21" v="343909" z="1" s="M+H" />
          <p rt="13.347" x="186.1231" y="7334.98" v="43484" z="1" s="M+H+1" />
          <p rt="13.330" x="187.1253" y="2898.43" v="34083" z="1" s="M+H+2" />
        </MSPeaks>
      </Spectrum>
    </Compound>
    <Compound algo="FindByMolecularFeature">
      <Location m="334.2123" rt="13.349" y="269245" v="2727595" />
      <Spectrum type="MFE" cpdAlgo="FindByMolecularFeature">
        <MSDetails p="+" />
        <Device type="TimeOfFlight" />
        <MSPeaks>
          <p rt="13.348" x="335.2196" y="269244.88" v="2147189" z="1" s="M+H" />
          <p rt="13.357" x="336.2231" y="49946.00" v="580406" z="1" s="M+H+1" />
        </MSPeaks>
      </Spectrum>
    </Compound>
    <Compound algo="FindByMolecularFeature">
      <Location m="276.2093" rt="13.353" y="367308" v="3649841" />
      <Spectrum type="MFE" cpdAlgo="FindByMolecularFeature">
        <MSDetails p="+" />
        <Device type="TimeOfFlight" />
        <MSPeaks>
          <p rt="13.353" x="277.2166" y="367308.13" v="3019282" z="1" s="M+H" />
          <p rt="13.353" x="278.2198" y="76636.49" v="630559" z="1" s="M+H+1" />
        </MSPeaks>
      </Spectrum>
    </Compound>
    <Compound algo="FindByMolecularFeature">
      <Location m="232.0741" rt="13.378" y="1178181" v="11246988" />
      <Spectrum type="MFE" cpdAlgo="FindByMolecularFeature">
        <MSDetails p="+" />
        <Device type="TimeOfFlight" />
        <MSPeaks>
          <p rt="13.379" x="233.0813" y="1178180.88" v="9724255" z="1" s="M+H" />
          <p rt="13.377" x="234.0843" y="164887.64" v="1357423" z="1" s="M+H+1" />
          <p rt="13.380" x="235.0869" y="18176.57" v="147906" z="1" s="M+H+2" />
          <p rt="13.375" x="236.0925" y="2071.54" v="17404" z="1" s="M+H+3" />
        </MSPeaks>
      </Spectrum>
    </Compound>
    <Compound algo="FindByMolecularFeature">
      <Location m="329.2566" rt="13.387" y="70554" v="647528" />
      <Spectrum type="MFE" cpdAlgo="FindByMolecularFeature">
        <MSDetails p="+" />
        <Device type="TimeOfFlight" />
        <MSPeaks>
          <p rt="13.390" x="330.2638" y="70553.87" v="515431" z="1" s="M+H" />
          <p rt="13.388" x="331.2670" y="15240.81" v="112136" z="1" s="M+H+1" />
          <p rt="13.325" x="332.2739" y="3226.90" v="19960" z="1" s="M+H+2" />
        </MSPeaks>
      </Spectrum>
    </Compound>
    <Compound algo="FindByMolecularFeature">
      <Location m="298.1933" rt="13.394" y="70666" v="781238" />
      <Spectrum type="MFE" cpdAlgo="FindByMolecularFeature">
        <MSDetails p="+" />
        <Device type="TimeOfFlight" />
        <MSPeaks>
          <p rt="13.393" x="299.2006" y="70666.38" v="656092" z="1" s="M+H" />
          <p rt="13.396" x="300.2039" y="14797.88" v="125147" z="1" s="M+H+1" />
        </MSPeaks>
      </Spectrum>
    </Compound>
    <Compound algo="FindByMolecularFeature">
      <Location m="300.2096" rt="13.573" y="1234410" v="10748411" />
      <Spectrum type="MFE" cpdAlgo="FindByMolecularFeature">
        <MSDetails p="+" />
        <Device type="TimeOfFlight" />
        <MSPeaks>
          <p rt="13.572" x="301.2168" y="1234409.75" v="8594518" z="1" s="M+H" />
          <p rt="13.577" x="302.2198" y="257235.44" v="2021778" z="1" s="M+H+1" />
          <p rt="13.558" x="303.2238" y="26985.12" v="132115" z="1" s="M+H+2" />
        </MSPeaks>
      </Spectrum>
    </Compound>
    <Compound algo="FindByMolecularFeature">
      <Location m="254.2036" rt="13.575" y="260091" v="2529635" />
      <Spectrum type="MFE" cpdAlgo="FindByMolecularFeature">
        <MSDetails p="+" />
        <Device type="TimeOfFlight" />
        <MSPeaks>
          <p rt="13.575" x="255.2108" y="260091.00" v="2047619" z="1" s="M+H" />
          <p rt="13.577" x="256.2164" y="54952.98" v="436599" z="1" s="M+H+1" />
          <p rt="13.572" x="257.2245" y="6615.28" v="40867" z="1" s="M+H+2" />
          <p rt="13.545" x="258.2287" y="736.54" v="4550" z="1" s="M+H+3" />
        </MSPeaks>
      </Spectrum>
    </Compound>
    <Compound algo="FindByMolecularFeature">
      <Location m="308.1988" rt="13.751" y="87932" v="723228" />
      <Spectrum type="MFE" cpdAlgo="FindByMolecularFeature">
        <MSDetails p="+" />
        <Device type="TimeOfFlight" />
        <MSPeaks>
          <p rt="13.751" x="309.2061" y="87931.73" v="599283" z="1" s="M+H" />
          <p rt="13.751" x="310.2095" y="18107.17" v="123944" z="1" s="M+H+1" />
        </MSPeaks>
      </Spectrum>
    </Compound>
    <Compound algo="FindByMolecularFeature">
      <Location m="336.2279" rt="13.760" y="169635" v="1351001" />
      <Spectrum type="MFE" cpdAlgo="FindByMolecularFeature">
        <MSDetails p="+" />
        <Device type="TimeOfFlight" />
        <MSPeaks>
          <p rt="13.751" x="169.1218" y="2313.12" v="13624" z="2" s="M+2H" />
          <p rt="13.760" x="337.2351" y="169635.38" v="1089351" z="1" s="M+H" />
          <p rt="13.760" x="338.2382" y="33708.83" v="213057" z="1" s="M+H+1" />
          <p rt="13.769" x="339.2431" y="5133.92" v="34969" z="1" s="M+H+2" />
        </MSPeaks>
      </Spectrum>
    </Compound>
    <Compound algo="FindByMolecularFeature">
      <Location m="314.2456" rt="13.762" y="60902" v="515112" />
      <Spectrum type="MFE" cpdAlgo="FindByMolecularFeature">
        <MSDetails p="+" />
        <Device type="TimeOfFlight" />
        <MSPeaks>
          <p rt="13.762" x="315.2529" y="60902.16" v="425270" z="1" s="M+H" />
          <p rt="13.761" x="316.2562" y="11078.37" v="78778" z="1" s="M+H+1" />
          <p rt="13.760" x="317.2568" y="2261.86" v="11063" z="1" s="M+H+2" />
        </MSPeaks>
      </Spectrum>
    </Compound>
    <Compound algo="FindByMolecularFeature">
      <Location m="278.2247" rt="13.762" y="384190" v="3423302" />
      <Spectrum type="MFE" cpdAlgo="FindByMolecularFeature">
        <MSDetails p="+" />
        <Device type="TimeOfFlight" />
        <MSPeaks>
          <p rt="13.762" x="279.2320" y="384190.41" v="2753193" z="1" s="M+H" />
          <p rt="13.760" x="280.2352" y="80785.20" v="581391" z="1" s="M+H+1" />
          <p rt="13.774" x="281.2436" y="12974.68" v="88718" z="1" s="M+H+2" />
        </MSPeaks>
      </Spectrum>
    </Compound>
    <Compound algo="FindByMolecularFeature">
      <Location m="296.2351" rt="13.763" y="132781" v="1146808" />
      <Spectrum type="MFE" cpdAlgo="FindByMolecularFeature">
        <MSDetails p="+" />
        <Device type="TimeOfFlight" />
        <MSPeaks>
          <p rt="13.763" x="297.2424" y="132781.22" v="923607" z="1" s="M+H" />
          <p rt="13.765" x="298.2456" y="26658.97" v="185955" z="1" s="M+H+1" />
          <p rt="13.759" x="299.2472" y="5156.64" v="32238" z="1" s="M+H+2" />
          <p rt="13.744" x="300.2503" y="573.93" v="5009" z="1" s="M+H+3" />
        </MSPeaks>
      </Spectrum>
    </Compound>
    <Compound algo="FindByMolecularFeature">
      <Location m="300.2094" rt="13.777" y="499564" v="6107394" />
      <Spectrum type="MFE" cpdAlgo="FindByMolecularFeature">
        <MSDetails p="+" />
        <Device type="TimeOfFlight" />
        <MSPeaks>
          <p rt="13.775" x="301.2167" y="499564.31" v="5225466" z="1" s="M+H" />
          <p rt="13.788" x="302.2194" y="103708.81" v="881928" z="1" s="M+H+1" />
        </MSPeaks>
      </Spectrum>
    </Compound>
    <Compound algo="FindByMolecularFeature">
      <Location m="254.2032" rt="13.790" y="116298" v="1185487" />
      <Spectrum type="MFE" cpdAlgo="FindByMolecularFeature">
        <MSDetails p="+" />
        <Device type="TimeOfFlight" />
        <MSPeaks>
          <p rt="13.791" x="255.2105" y="116298.16" v="983796" z="1" s="M+H" />
          <p rt="13.787" x="256.2148" y="24092.42" v="201691" z="1" s="M+H+1" />
        </MSPeaks>
      </Spectrum>
    </Compound>
    <Compound algo="FindByMolecularFeature">
      <Location m="414.2045" rt="13.821" y="217105" v="2107717" />
      <Spectrum type="MFE" cpdAlgo="FindByMolecularFeature">
        <MSDetails p="+" />
        <Device type="TimeOfFlight" />
        <MSPeaks>
          <p rt="13.821" x="415.2118" y="217105.09" v="1606902" z="1" s="M+H" />
          <p rt="13.821" x="416.2151" y="56917.34" v="425926" z="1" s="M+H+1" />
          <p rt="13.828" x="417.2184" y="10393.64" v="74890" z="1" s="M+H+2" />
        </MSPeaks>
      </Spectrum>
    </Compound>
    <Compound algo="FindByMolecularFeature">
      <Location m="234.1254" rt="13.821" y="96260" v="926146" />
      <Spectrum type="MFE" cpdAlgo="FindByMolecularFeature">
        <MSDetails p="+" />
        <Device type="TimeOfFlight" />
        <MSPeaks>
          <p rt="13.821" x="235.1327" y="96259.65" v="775602" z="1" s="M+H" />
          <p rt="13.820" x="236.1360" y="15770.26" v="138754" z="1" s="M+H+1" />
          <p rt="13.824" x="237.1392" y="1592.37" v="11790" z="1" s="M+H+2" />
        </MSPeaks>
      </Spectrum>
    </Compound>
    <Compound algo="FindByMolecularFeature">
      <Location m="417.2155" rt="13.861" y="193451" v="1914595" />
      <Spectrum type="MFE" cpdAlgo="FindByMolecularFeature">
        <MSDetails p="+" />
        <Device type="TimeOfFlight" />
        <MSPeaks>
          <p rt="13.860" x="418.2227" y="193451.39" v="1472661" z="1" s="M+H" />
          <p rt="13.860" x="419.2262" y="49210.29" v="373987" z="1" s="M+H+1" />
          <p rt="13.867" x="420.2309" y="8987.68" v="67946" z="1" s="M+H+2" />
        </MSPeaks>
      </Spectrum>
    </Compound>
    <Compound algo="FindByMolecularFeature">
      <Location m="302.2243" rt="13.883" y="64952" v="617220" />
      <Spectrum type="MFE" cpdAlgo="FindByMolecularFeature">
        <MSDetails p="+" />
        <Device type="TimeOfFlight" />
        <MSPeaks>
          <p rt="13.883" x="303.2316" y="64952.47" v="517047" z="1" s="M+H" />
          <p rt="13.885" x="304.2349" y="13101.78" v="100173" z="1" s="M+H+1" />
        </MSPeaks>
      </Spectrum>
    </Compound>
    <Compound algo="FindByMolecularFeature">
      <Location m="256.2191" rt="13.888" y="51660" v="497350" />
      <Spectrum type="MFE" cpdAlgo="FindByMolecularFeature">
        <MSDetails p="+" />
        <Device type="TimeOfFlight" />
        <MSPeaks>
          <p rt="13.887" x="257.2263" y="51659.93" v="404466" z="1" s="M+H" />
          <p rt="13.892" x="258.2296" y="11551.00" v="92884" z="1" s="M+H+1" />
        </MSPeaks>
      </Spectrum>
    </Compound>
    <Compound algo="FindByMolecularFeature">
      <Location m="218.0941" rt="13.931" y="103635" v="984712" />
      <Spectrum type="MFE" cpdAlgo="FindByMolecularFeature">
        <MSDetails p="+" />
        <Device type="TimeOfFlight" />
        <MSPeaks>
          <p rt="13.932" x="219.1014" y="103635.19" v="851434" z="1" s="M+H" />
          <p rt="13.929" x="220.1048" y="16108.23" v="133277" z="1" s="M+H+1" />
        </MSPeaks>
      </Spectrum>
    </Compound>
    <Compound algo="FindByMolecularFeature">
      <Location m="290.1884" rt="13.938" y="220625" v="1849026" />
      <Spectrum type="MFE" cpdAlgo="FindByMolecularFeature">
        <MSDetails p="+" />
        <Device type="TimeOfFlight" />
        <MSPeaks>
          <p rt="13.938" x="291.1957" y="220624.94" v="1553624" z="1" s="M+H" />
          <p rt="13.939" x="292.1988" y="42649.75" v="295402" z="1" s="M+H+1" />
        </MSPeaks>
      </Spectrum>
    </Compound>
    <Compound algo="FindByMolecularFeature">
      <Location m="154.0993" rt="13.944" y="62698" v="1308185" />
      <Spectrum type="MFE" cpdAlgo="FindByMolecularFeature">
        <MSDetails p="+" />
        <Device type="TimeOfFlight" />
        <MSPeaks>
          <p rt="13.957" x="155.1065" y="24380.90" v="192722" z="1" s="M+H" />
          <p rt="13.959" x="156.1073" y="2850.24" v="25920" z="1" s="M+H+1" />
          <p rt="13.938" x="309.2061" y="62697.97" v="450614" z="1" s="2M+H" />
          <p rt="13.936" x="310.2099" y="14115.46" v="94158" z="1" s="2M+H+1" />
        </MSPeaks>
      </Spectrum>
    </Compound>
    <Compound algo="FindByMolecularFeature">
      <Location m="329.2568" rt="13.984" y="199060" v="2325432" />
      <Spectrum type="MFE" cpdAlgo="FindByMolecularFeature">
        <MSDetails p="+" />
        <Device type="TimeOfFlight" />
        <MSPeaks>
          <p rt="13.984" x="330.2641" y="199059.91" v="1924365" z="1" s="M+H" />
          <p rt="13.983" x="331.2672" y="41384.04" v="401067" z="1" s="M+H+1" />
        </MSPeaks>
      </Spectrum>
    </Compound>
    <Compound algo="FindByMolecularFeature">
      <Location m="276.2092" rt="14.000" y="340801" v="3690117" />
      <Spectrum type="MFE" cpdAlgo="FindByMolecularFeature">
        <MSDetails p="+" />
        <Device type="TimeOfFlight" />
        <MSPeaks>
          <p rt="14.000" x="277.2165" y="340800.97" v="3067384" z="1" s="M+H" />
          <p rt="13.999" x="278.2197" y="69200.93" v="622733" z="1" s="M+H+1" />
        </MSPeaks>
      </Spectrum>
    </Compound>
    <Compound algo="FindByMolecularFeature">
      <Location m="294.2201" rt="14.009" y="621316" v="6482431" />
      <Spectrum type="MFE" cpdAlgo="FindByMolecularFeature">
        <MSDetails p="+" />
        <Device type="TimeOfFlight" />
        <MSPeaks>
          <p rt="14.009" x="295.2274" y="621316.13" v="5438061" z="1" s="M+H" />
          <p rt="14.009" x="296.2303" y="119152.98" v="1044369" z="1" s="M+H+1" />
        </MSPeaks>
      </Spectrum>
    </Compound>
    <Compound algo="FindByMolecularFeature">
      <Location m="334.2125" rt="14.013" y="440074" v="4375073" />
      <Spectrum type="MFE" cpdAlgo="FindByMolecularFeature">
        <MSDetails p="+" />
        <Device type="TimeOfFlight" />
        <MSPeaks>
          <p rt="14.012" x="335.2198" y="440073.50" v="3642707" z="1" s="M+H" />
          <p rt="14.013" x="336.2237" y="86267.70" v="732365" z="1" s="M+H+1" />
        </MSPeaks>
      </Spectrum>
    </Compound>
    <Compound algo="FindByMolecularFeature">
      <Location m="682.4046" rt="14.025" y="62953" v="879396" />
      <Spectrum type="MFE" cpdAlgo="FindByMolecularFeature">
        <MSDetails p="+" />
        <Device type="TimeOfFlight" />
        <MSPeaks>
          <p rt="14.024" x="683.4119" y="62953.19" v="389547" z="1" s="M+H" />
          <p rt="14.026" x="684.4135" y="19950.51" v="118176" z="1" s="M+H+1" />
          <p rt="14.025" x="685.4163" y="34911.38" v="201921" z="1" s="M+H+2" />
          <p rt="14.025" x="686.4150" y="14154.60" v="86169" z="1" s="M+H+3" />
          <p rt="14.028" x="687.4138" y="14451.82" v="83584" z="1" s="M+H+4" />
        </MSPeaks>
      </Spectrum>
    </Compound>
    <Compound algo="FindByMolecularFeature">
      <Location m="296.2357" rt="14.027" y="707106" v="5995678" />
      <Spectrum type="MFE" cpdAlgo="FindByMolecularFeature">
        <MSDetails p="+" />
        <Device type="TimeOfFlight" />
        <MSPeaks>
          <p rt="14.027" x="297.2430" y="707105.63" v="4848450" z="1" s="M+H" />
          <p rt="14.030" x="298.2459" y="142224.05" v="1025382" z="1" s="M+H+1" />
          <p rt="14.022" x="299.2482" y="19476.51" v="107367" z="1" s="M+H+2" />
          <p rt="14.021" x="300.2515" y="2668.53" v="14480" z="1" s="M+H+3" />
        </MSPeaks>
      </Spectrum>
    </Compound>
    <Compound algo="FindByMolecularFeature">
      <Location m="314.2460" rt="14.030" y="243464" v="2441448" />
      <Spectrum type="MFE" cpdAlgo="FindByMolecularFeature">
        <MSDetails p="+" />
        <Device type="TimeOfFlight" />
        <MSPeaks>
          <p rt="14.030" x="315.2533" y="243463.70" v="1764123" z="1" s="M+H" />
          <p rt="14.031" x="316.2562" y="49008.87" v="361711" z="1" s="M+H+1" />
          <p rt="14.034" x="317.2581" y="8245.60" v="58768" z="1" s="M+H+2" />
          <p rt="14.025" x="629.4982" y="16832.69" v="86973" z="1" s="2M+H" />
          <p rt="14.025" x="630.5019" y="6153.25" v="33348" z="1" s="2M+H+1" />
          <p rt="14.024" x="631.5044" y="1839.99" v="8102" z="1" s="2M+H+2" />
        </MSPeaks>
      </Spectrum>
    </Compound>
    <Compound algo="FindByMolecularFeature">
      <Location m="278.2252" rt="14.030" y="1113509" v="9673177" />
      <Spectrum type="MFE" cpdAlgo="FindByMolecularFeature">
        <MSDetails p="+" />
        <Device type="TimeOfFlight" />
        <MSPeaks>
          <p rt="14.031" x="279.2325" y="1113508.63" v="7844566" z="1" s="M+H" />
          <p rt="14.029" x="280.2354" y="228190.59" v="1625991" z="1" s="M+H+1" />
          <p rt="14.019" x="281.2401" y="30088.52" v="172260" z="1" s="M+H+2" />
          <p rt="13.998" x="282.2463" y="3447.72" v="30360" z="1" s="M+H+3" />
        </MSPeaks>
      </Spectrum>
    </Compound>
    <Compound algo="FindByMolecularFeature">
      <Location m="260.2139" rt="14.031" y="63458" v="575256" />
      <Spectrum type="MFE" cpdAlgo="FindByMolecularFeature">
        <MSDetails p="+" />
        <Device type="TimeOfFlight" />
        <MSPeaks>
          <p rt="14.030" x="261.2212" y="63457.70" v="484237" z="1" s="M+H" />
          <p rt="14.034" x="262.2249" y="11960.21" v="91019" z="1" s="M+H+1" />
        </MSPeaks>
      </Spectrum>
    </Compound>
    <Compound algo="FindByMolecularFeature">
      <Location m="336.2281" rt="14.032" y="328239" v="2964518" />
      <Spectrum type="MFE" cpdAlgo="FindByMolecularFeature">
        <MSDetails p="+" />
        <Device type="TimeOfFlight" />
        <MSPeaks>
          <p rt="14.032" x="169.1215" y="2290.56" v="6867" z="2" s="M+2H" />
          <p rt="14.032" x="337.2353" y="328239.31" v="2426038" z="1" s="M+H" />
          <p rt="14.031" x="338.2386" y="62842.18" v="467228" z="1" s="M+H+1" />
          <p rt="14.031" x="339.2416" y="8861.25" v="64385" z="1" s="M+H+2" />
        </MSPeaks>
      </Spectrum>
    </Compound>
    <Compound algo="FindByMolecularFeature">
      <Location m="367.1573" rt="14.037" y="57233" v="512169" />
      <Spectrum type="MFE" cpdAlgo="FindByMolecularFeature">
        <MSDetails p="+" />
        <Device type="TimeOfFlight" />
        <MSPeaks>
          <p rt="14.037" x="368.1646" y="57233.34" v="495470" z="1" s="M+H" />
          <p rt="14.025" x="735.3228" y="1720.80" v="8349" z="1" s="2M+H" />
        </MSPeaks>
      </Spectrum>
    </Compound>
    <Compound algo="FindByMolecularFeature">
      <Location m="398.2457" rt="14.090" y="71959" v="708778" />
      <Spectrum type="MFE" cpdAlgo="FindByMolecularFeature">
        <MSDetails p="+" />
        <Device type="TimeOfFlight" />
        <MSPeaks>
          <p rt="14.090" x="399.2530" y="71958.59" v="555684" z="1" s="M+H" />
          <p rt="14.089" x="400.2565" y="20408.70" v="153094" z="1" s="M+H+1" />
        </MSPeaks>
      </Spectrum>
    </Compound>
    <Compound algo="FindByMolecularFeature">
      <Location m="320.1966" rt="14.125" y="65320" v="586461" />
      <Spectrum type="MFE" cpdAlgo="FindByMolecularFeature">
        <MSDetails p="+" />
        <Device type="TimeOfFlight" />
        <MSPeaks>
          <p rt="14.126" x="321.2039" y="65320.12" v="454084" z="1" s="M+H" />
          <p rt="14.122" x="322.2067" y="14070.85" v="108270" z="1" s="M+H+1" />
          <p rt="14.107" x="323.2159" y="3477.94" v="24107" z="1" s="M+H+2" />
        </MSPeaks>
      </Spectrum>
    </Compound>
    <Compound algo="FindByMolecularFeature">
      <Location m="280.2043" rt="14.125" y="341328" v="2904684" />
      <Spectrum type="MFE" cpdAlgo="FindByMolecularFeature">
        <MSDetails p="+" />
        <Device type="TimeOfFlight" />
        <MSPeaks>
          <p rt="14.125" x="281.2116" y="341327.75" v="2388373" z="1" s="M+H" />
          <p rt="14.124" x="282.2145" y="63543.84" v="448326" z="1" s="M+H+1" />
          <p rt="14.115" x="283.2146" y="6035.45" v="52991" z="1" s="M+H+2" />
          <p rt="14.130" x="284.2150" y="1872.38" v="14995" z="1" s="M+H+3" />
        </MSPeaks>
      </Spectrum>
    </Compound>
    <Compound algo="FindByMolecularFeature">
      <Location m="294.2199" rt="14.200" y="426052" v="3498399" />
      <Spectrum type="MFE" cpdAlgo="FindByMolecularFeature">
        <MSDetails p="+" />
        <Device type="TimeOfFlight" />
        <MSPeaks>
          <p rt="14.200" x="295.2272" y="426052.06" v="2917513" z="1" s="M+H" />
          <p rt="14.199" x="296.2301" y="84828.52" v="580886" z="1" s="M+H+1" />
        </MSPeaks>
      </Spectrum>
    </Compound>
    <Compound algo="FindByMolecularFeature">
      <Location m="334.2122" rt="14.202" y="231722" v="1746401" />
      <Spectrum type="MFE" cpdAlgo="FindByMolecularFeature">
        <MSDetails p="+" />
        <Device type="TimeOfFlight" />
        <MSPeaks>
          <p rt="14.202" x="335.2195" y="231722.20" v="1484759" z="1" s="M+H" />
          <p rt="14.202" x="336.2227" y="45155.12" v="261642" z="1" s="M+H+1" />
        </MSPeaks>
      </Spectrum>
    </Compound>
    <Compound algo="FindByMolecularFeature">
      <Location m="329.2566" rt="14.203" y="118646" v="953356" />
      <Spectrum type="MFE" cpdAlgo="FindByMolecularFeature">
        <MSDetails p="+" />
        <Device type="TimeOfFlight" />
        <MSPeaks>
          <p rt="14.203" x="330.2639" y="118646.41" v="770454" z="1" s="M+H" />
          <p rt="14.202" x="331.2671" y="25320.56" v="165596" z="1" s="M+H+1" />
          <p rt="14.202" x="332.2745" y="3216.03" v="14651" z="1" s="M+H+2" />
          <p rt="14.241" x="333.2756" y="470.84" v="2655" z="1" s="M+H+3" />
        </MSPeaks>
      </Spectrum>
    </Compound>
    <Compound algo="FindByMolecularFeature">
      <Location m="276.2092" rt="14.204" y="343832" v="2790301" />
      <Spectrum type="MFE" cpdAlgo="FindByMolecularFeature">
        <MSDetails p="+" />
        <Device type="TimeOfFlight" />
        <MSPeaks>
          <p rt="14.203" x="139.1119" y="5918.57" v="24238" z="2" s="M+2H" />
          <p rt="14.205" x="277.2165" y="343832.44" v="2311182" z="1" s="M+H" />
          <p rt="14.202" x="278.2197" y="70413.09" v="454880" z="1" s="M+H+1" />
        </MSPeaks>
      </Spectrum>
    </Compound>
    <Compound algo="FindByMolecularFeature">
      <Location m="396.1913" rt="14.324" y="112009" v="996901" />
      <Spectrum type="MFE" cpdAlgo="FindByMolecularFeature">
        <MSDetails p="+" />
        <Device type="TimeOfFlight" />
        <MSPeaks>
          <p rt="14.323" x="397.1986" y="112009.46" v="766044" z="1" s="M+H" />
          <p rt="14.324" x="398.2018" y="27304.67" v="191926" z="1" s="M+H+1" />
          <p rt="14.329" x="399.2053" y="4990.51" v="32322" z="1" s="M+H+2" />
          <p rt="14.348" x="400.2085" y="926.90" v="6608" z="1" s="M+H+3" />
        </MSPeaks>
      </Spectrum>
    </Compound>
    <Compound algo="FindByMolecularFeature">
      <Location m="316.2039" rt="14.326" y="345961" v="3500540" />
      <Spectrum type="MFE" cpdAlgo="FindByMolecularFeature">
        <MSDetails p="+" />
        <Device type="TimeOfFlight" />
        <MSPeaks>
          <p rt="14.326" x="317.2112" y="345960.78" v="2809273" z="1" s="M+H" />
          <p rt="14.326" x="318.2146" y="72113.64" v="581315" z="1" s="M+H+1" />
          <p rt="14.317" x="319.2236" y="15401.27" v="90029" z="1" s="M+H+2" />
          <p rt="14.322" x="320.2290" y="2547.42" v="19923" z="1" s="M+H+3" />
        </MSPeaks>
      </Spectrum>
    </Compound>
    <Compound algo="FindByMolecularFeature">
      <Location m="296.1777" rt="14.328" y="78386" v="823883" />
      <Spectrum type="MFE" cpdAlgo="FindByMolecularFeature">
        <MSDetails p="+" />
        <Device type="TimeOfFlight" />
        <MSPeaks>
          <p rt="14.329" x="297.1850" y="78385.71" v="678732" z="1" s="M+H" />
          <p rt="14.326" x="298.1884" y="16478.08" v="145151" z="1" s="M+H+1" />
        </MSPeaks>
      </Spectrum>
    </Compound>
    <Compound algo="FindByMolecularFeature">
      <Location m="268.1828" rt="14.329" y="83272" v="712230" />
      <Spectrum type="MFE" cpdAlgo="FindByMolecularFeature">
        <MSDetails p="+" />
        <Device type="TimeOfFlight" />
        <MSPeaks>
          <p rt="14.329" x="269.1900" y="83272.01" v="580118" z="1" s="M+H" />
          <p rt="14.331" x="270.1933" y="17698.35" v="132112" z="1" s="M+H+1" />
        </MSPeaks>
      </Spectrum>
    </Compound>
    <Compound algo="FindByMolecularFeature">
      <Location m="391.2366" rt="14.334" y="1215775" v="11536525" />
      <Spectrum type="MFE" cpdAlgo="FindByMolecularFeature">
        <MSDetails p="+" />
        <Device type="TimeOfFlight" />
        <MSPeaks>
          <p rt="14.334" x="392.2439" y="1215774.75" v="8980776" z="1" s="M+H" />
          <p rt="14.335" x="393.2470" y="295184.69" v="2179505" z="1" s="M+H+1" />
          <p rt="14.334" x="394.2493" y="43016.68" v="326010" z="1" s="M+H+2" />
          <p rt="14.338" x="395.2534" y="5313.36" v="39622" z="1" s="M+H+3" />
          <p rt="14.310" x="396.2624" y="1135.51" v="10612" z="1" s="M+H+4" />
        </MSPeaks>
      </Spectrum>
    </Compound>
    <Compound algo="FindByMolecularFeature">
      <Location m="314.1888" rt="14.335" y="940703" v="9361462" />
      <Spectrum type="MFE" cpdAlgo="FindByMolecularFeature">
        <MSDetails p="+" />
        <Device type="TimeOfFlight" />
        <MSPeaks>
          <p rt="14.335" x="315.1961" y="940703.31" v="7612719" z="1" s="M+H" />
          <p rt="14.336" x="316.1990" y="213888.72" v="1748744" z="1" s="M+H+1" />
        </MSPeaks>
      </Spectrum>
    </Compound>
    <Compound algo="FindByMolecularFeature">
      <Location m="308.1987" rt="14.360" y="101387" v="1942083" />
      <Spectrum type="MFE" cpdAlgo="FindByMolecularFeature">
        <MSDetails p="+" />
        <Device type="TimeOfFlight" />
        <MSPeaks>
          <p rt="14.361" x="309.2060" y="101386.58" v="1610516" z="1" s="M+H" />
          <p rt="14.357" x="310.2094" y="20845.51" v="331566" z="1" s="M+H+1" />
        </MSPeaks>
      </Spectrum>
    </Compound>
    <Compound algo="FindByMolecularFeature">
      <Location m="329.2565" rt="14.374" y="75783" v="761053" />
      <Spectrum type="MFE" cpdAlgo="FindByMolecularFeature">
        <MSDetails p="+" />
        <Device type="TimeOfFlight" />
        <MSPeaks>
          <p rt="14.374" x="330.2637" y="75783.16" v="625731" z="1" s="M+H" />
          <p rt="14.370" x="331.2670" y="15993.81" v="120100" z="1" s="M+H+1" />
          <p rt="14.402" x="332.2747" y="1725.52" v="15222" z="1" s="M+H+2" />
        </MSPeaks>
      </Spectrum>
    </Compound>
    <Compound algo="FindByMolecularFeature">
      <Location m="334.2120" rt="14.378" y="197048" v="2023981" />
      <Spectrum type="MFE" cpdAlgo="FindByMolecularFeature">
        <MSDetails p="+" />
        <Device type="TimeOfFlight" />
        <MSPeaks>
          <p rt="14.378" x="335.2193" y="197048.36" v="1675147" z="1" s="M+H" />
          <p rt="14.377" x="336.2233" y="40376.86" v="348834" z="1" s="M+H+1" />
        </MSPeaks>
      </Spectrum>
    </Compound>
    <Compound algo="FindByMolecularFeature">
      <Location m="270.2351" rt="14.378" y="667908" v="6664997" />
      <Spectrum type="MFE" cpdAlgo="FindByMolecularFeature">
        <MSDetails p="+" />
        <Device type="TimeOfFlight" />
        <MSPeaks>
          <p rt="14.379" x="271.2424" y="667907.56" v="5393202" z="1" s="M+H" />
          <p rt="14.376" x="272.2452" y="141529.83" v="1141621" z="1" s="M+H+1" />
          <p rt="14.377" x="273.2485" y="15558.39" v="124441" z="1" s="M+H+2" />
          <p rt="14.356" x="274.2527" y="733.12" v="5733" z="1" s="M+H+3" />
        </MSPeaks>
      </Spectrum>
    </Compound>
    <Compound algo="FindByMolecularFeature">
      <Location m="194.1304" rt="14.379" y="77021" v="890389" />
      <Spectrum type="MFE" cpdAlgo="FindByMolecularFeature">
        <MSDetails p="+" />
        <Device type="TimeOfFlight" />
        <MSPeaks>
          <p rt="14.381" x="195.1377" y="77020.85" v="752006" z="1" s="M+H" />
          <p rt="14.374" x="196.1408" y="10578.83" v="103885" z="1" s="M+H+1" />
          <p rt="14.364" x="197.1332" y="3829.91" v="34497" z="1" s="M+H+2" />
        </MSPeaks>
      </Spectrum>
    </Compound>
    <Compound algo="FindByMolecularFeature">
      <Location m="234.1617" rt="14.411" y="58569" v="563674" />
      <Spectrum type="MFE" cpdAlgo="FindByMolecularFeature">
        <MSDetails p="+" />
        <Device type="TimeOfFlight" />
        <MSPeaks>
          <p rt="14.412" x="235.1689" y="58569.29" v="482087" z="1" s="M+H" />
          <p rt="14.405" x="236.1722" y="10020.10" v="81588" z="1" s="M+H+1" />
        </MSPeaks>
      </Spectrum>
    </Compound>
    <Compound algo="FindByMolecularFeature">
      <Location m="218.0942" rt="14.475" y="1435592" v="13264002" />
      <Spectrum type="MFE" cpdAlgo="FindByMolecularFeature">
        <MSDetails p="+" />
        <Device type="TimeOfFlight" />
        <MSPeaks>
          <p rt="14.475" x="219.1015" y="1435591.50" v="11439313" z="1" s="M+H" />
          <p rt="14.474" x="220.1045" y="205931.81" v="1648474" z="1" s="M+H+1" />
          <p rt="14.475" x="221.1076" y="21935.31" v="176216" z="1" s="M+H+2" />
        </MSPeaks>
      </Spectrum>
    </Compound>
    <Compound algo="FindByMolecularFeature">
      <Location m="218.1666" rt="14.494" y="257522" v="2402643" />
      <Spectrum type="MFE" cpdAlgo="FindByMolecularFeature">
        <MSDetails p="+" />
        <Device type="TimeOfFlight" />
        <MSPeaks>
          <p rt="14.494" x="219.1739" y="257521.61" v="2072200" z="1" s="M+H" />
          <p rt="14.494" x="220.1771" y="36509.10" v="298937" z="1" s="M+H+1" />
          <p rt="14.482" x="221.1846" y="3246.94" v="31506" z="1" s="M+H+2" />
        </MSPeaks>
      </Spectrum>
    </Compound>
    <Compound algo="FindByMolecularFeature">
      <Location m="332.1983" rt="14.498" y="212763" v="1932446" />
      <Spectrum type="MFE" cpdAlgo="FindByMolecularFeature">
        <MSDetails p="+" />
        <Device type="TimeOfFlight" />
        <MSPeaks>
          <p rt="14.498" x="333.2056" y="212763.22" v="1593022" z="1" s="M+H" />
          <p rt="14.498" x="334.2087" y="44690.89" v="339424" z="1" s="M+H+1" />
        </MSPeaks>
      </Spectrum>
    </Compound>
    <Compound algo="FindByMolecularFeature">
      <Location m="196.1097" rt="14.535" y="52688" v="425306" />
      <Spectrum type="MFE" cpdAlgo="FindByMolecularFeature">
        <MSDetails p="+" />
        <Device type="TimeOfFlight" />
        <MSPeaks>
          <p rt="14.534" x="197.1170" y="52688.27" v="383484" z="1" s="M+H" />
          <p rt="14.537" x="198.1206" y="5982.26" v="41821" z="1" s="M+H+1" />
        </MSPeaks>
      </Spectrum>
    </Compound>
    <Compound algo="FindByMolecularFeature">
      <Location m="492.2738" rt="14.703" y="73682" v="881728" />
      <Spectrum type="MFE" cpdAlgo="FindByMolecularFeature">
        <MSDetails p="+" />
        <Device type="TimeOfFlight" />
        <MSPeaks>
          <p rt="14.703" x="493.2811" y="73681.55" v="588876" z="1" s="M+H" />
          <p rt="14.702" x="494.2841" y="24523.27" v="200014" z="1" s="M+H+1" />
          <p rt="14.711" x="495.2833" y="6851.57" v="60707" z="1" s="M+H+2" />
          <p rt="14.673" x="496.2817" y="1038.20" v="10889" z="1" s="M+H+3" />
          <p rt="14.703" x="985.5514" y="1315.34" v="6042" z="1" s="2M+H" />
          <p rt="14.707" x="986.5512" y="996.72" v="4579" z="1" s="2M+H+1" />
        </MSPeaks>
      </Spectrum>
    </Compound>
    <Compound algo="FindByMolecularFeature">
      <Location m="352.2612" rt="14.768" y="57706" v="472178" />
      <Spectrum type="MFE" cpdAlgo="FindByMolecularFeature">
        <MSDetails p="+" />
        <Device type="TimeOfFlight" />
        <MSPeaks>
          <p rt="14.766" x="353.2684" y="57705.54" v="408268" z="1" s="M+H" />
          <p rt="14.776" x="354.2737" y="11172.11" v="63910" z="1" s="M+H+1" />
        </MSPeaks>
      </Spectrum>
    </Compound>
    <Compound algo="FindByMolecularFeature">
      <Location m="280.2401" rt="14.793" y="64756" v="568351" />
      <Spectrum type="MFE" cpdAlgo="FindByMolecularFeature">
        <MSDetails p="+" />
        <Device type="TimeOfFlight" />
        <MSPeaks>
          <p rt="14.794" x="281.2474" y="64756.02" v="474759" z="1" s="M+H" />
          <p rt="14.790" x="282.2508" y="13398.88" v="93592" z="1" s="M+H+1" />
        </MSPeaks>
      </Spectrum>
    </Compound>
    <Compound algo="FindByMolecularFeature">
      <Location m="332.1966" rt="14.805" y="71821" v="769609" />
      <Spectrum type="MFE" cpdAlgo="FindByMolecularFeature">
        <MSDetails p="+" />
        <Device type="TimeOfFlight" />
        <MSPeaks>
          <p rt="14.807" x="333.2038" y="71821.19" v="618470" z="1" s="M+H" />
          <p rt="14.801" x="334.2077" y="15400.95" v="151139" z="1" s="M+H+1" />
        </MSPeaks>
      </Spectrum>
    </Compound>
    <Compound algo="FindByMolecularFeature">
      <Location m="496.2826" rt="14.812" y="91964" v="907067" />
      <Spectrum type="MFE" cpdAlgo="FindByMolecularFeature">
        <MSDetails p="+" />
        <Device type="TimeOfFlight" />
        <MSPeaks>
          <p rt="14.813" x="497.2899" y="91964.27" v="669548" z="1" s="M+H" />
          <p rt="14.810" x="498.2933" y="30090.39" v="203981" z="1" s="M+H+1" />
          <p rt="14.816" x="499.3006" y="5484.83" v="33537" z="1" s="M+H+2" />
        </MSPeaks>
      </Spectrum>
    </Compound>
    <Compound algo="FindByMolecularFeature">
      <Location m="232.1463" rt="14.826" y="90967" v="960792" />
      <Spectrum type="MFE" cpdAlgo="FindByMolecularFeature">
        <MSDetails p="+" />
        <Device type="TimeOfFlight" />
        <MSPeaks>
          <p rt="14.826" x="233.1535" y="90967.29" v="827533" z="1" s="M+H" />
          <p rt="14.828" x="234.1568" y="14740.81" v="133259" z="1" s="M+H+1" />
        </MSPeaks>
      </Spectrum>
    </Compound>
    <Compound algo="FindByMolecularFeature">
      <Location m="158.1094" rt="14.831" y="119573" v="1099578" />
      <Spectrum type="MFE" cpdAlgo="FindByMolecularFeature">
        <MSDetails p="+" />
        <Device type="TimeOfFlight" />
        <MSPeaks>
          <p rt="14.832" x="159.1167" y="119573.20" v="971113" z="1" s="M+H" />
          <p rt="14.830" x="160.1200" y="16602.12" v="128465" z="1" s="M+H+1" />
        </MSPeaks>
      </Spectrum>
    </Compound>
    <Compound algo="FindByMolecularFeature">
      <Location m="292.2042" rt="14.839" y="503155" v="7065216" />
      <Spectrum type="MFE" cpdAlgo="FindByMolecularFeature">
        <MSDetails p="+" />
        <Device type="TimeOfFlight" />
        <MSPeaks>
          <p rt="14.839" x="293.2115" y="503154.81" v="5901757" z="1" s="M+H" />
          <p rt="14.838" x="294.2147" y="99761.91" v="1163459" z="1" s="M+H+1" />
        </MSPeaks>
      </Spectrum>
    </Compound>
    <Compound algo="FindByMolecularFeature">
      <Location m="310.2144" rt="14.853" y="94449" v="1728085" />
      <Spectrum type="MFE" cpdAlgo="FindByMolecularFeature">
        <MSDetails p="+" />
        <Device type="TimeOfFlight" />
        <MSPeaks>
          <p rt="14.848" x="311.2217" y="94448.56" v="1373686" z="1" s="M+H" />
          <p rt="14.875" x="312.2258" y="23601.66" v="354399" z="1" s="M+H+1" />
        </MSPeaks>
      </Spectrum>
    </Compound>
    <Compound algo="FindByMolecularFeature">
      <Location m="503.2056" rt="14.877" y="144716" v="3112661" />
      <Spectrum type="MFE" cpdAlgo="FindByMolecularFeature">
        <MSDetails p="+" />
        <Device type="TimeOfFlight" />
        <MSPeaks>
          <p rt="14.877" x="504.2129" y="144715.86" v="1441578" z="1" s="M+H" />
          <p rt="14.880" x="505.2159" y="33594.04" v="337394" z="1" s="M+H+1" />
          <p rt="14.876" x="506.2103" y="94751.52" v="937387" z="1" s="M+H+2" />
          <p rt="14.876" x="507.2134" y="22253.79" v="225050" z="1" s="M+H+3" />
          <p rt="14.875" x="508.2091" y="17278.89" v="171252" z="1" s="M+H+4" />
        </MSPeaks>
      </Spectrum>
    </Compound>
    <Compound algo="FindByMolecularFeature">
      <Location m="392.2541" rt="14.970" y="135519" v="1243065" />
      <Spectrum type="MFE" cpdAlgo="FindByMolecularFeature">
        <MSDetails p="+" />
        <Device type="TimeOfFlight" />
        <MSPeaks>
          <p rt="14.970" x="393.2613" y="135519.25" v="1003701" z="1" s="M+H" />
          <p rt="14.969" x="394.2646" y="29191.36" v="206822" z="1" s="M+H+1" />
          <p rt="14.961" x="395.2683" y="5143.11" v="25319" z="1" s="M+H+2" />
          <p rt="14.947" x="396.2695" y="515.03" v="7223" z="1" s="M+H+3" />
        </MSPeaks>
      </Spectrum>
    </Compound>
    <Compound algo="FindByMolecularFeature">
      <Location m="447.2623" rt="14.987" y="56503" v="616253" />
      <Spectrum type="MFE" cpdAlgo="FindByMolecularFeature">
        <MSDetails p="+" />
        <Device type="TimeOfFlight" />
        <MSPeaks>
          <p rt="14.985" x="448.2695" y="56502.94" v="489438" z="1" s="M+H" />
          <p rt="14.992" x="449.2737" y="14588.41" v="126815" z="1" s="M+H+1" />
        </MSPeaks>
      </Spectrum>
    </Compound>
    <Compound algo="FindByMolecularFeature">
      <Location m="298.1938" rt="15.026" y="578516" v="5839550" />
      <Spectrum type="MFE" cpdAlgo="FindByMolecularFeature">
        <MSDetails p="+" />
        <Device type="TimeOfFlight" />
        <MSPeaks>
          <p rt="15.026" x="299.2011" y="578516.06" v="4766951" z="1" s="M+H" />
          <p rt="15.026" x="300.2040" y="125943.68" v="1038792" z="1" s="M+H+1" />
          <p rt="15.026" x="597.3891" y="2007.64" v="12086" z="1" s="2M+H" />
          <p rt="15.039" x="598.3932" y="1163.47" v="4817" z="1" s="2M+H+1" />
        </MSPeaks>
      </Spectrum>
    </Compound>
    <Compound algo="FindByMolecularFeature">
      <Location m="252.1877" rt="15.027" y="58127" v="610045" />
      <Spectrum type="MFE" cpdAlgo="FindByMolecularFeature">
        <MSDetails p="+" />
        <Device type="TimeOfFlight" />
        <MSPeaks>
          <p rt="15.027" x="253.1950" y="58126.62" v="495830" z="1" s="M+H" />
          <p rt="15.025" x="254.1988" y="13606.93" v="114215" z="1" s="M+H+1" />
        </MSPeaks>
      </Spectrum>
    </Compound>
    <Compound algo="FindByMolecularFeature">
      <Location m="426.2384" rt="15.029" y="66079" v="719685" />
      <Spectrum type="MFE" cpdAlgo="FindByMolecularFeature">
        <MSDetails p="+" />
        <Device type="TimeOfFlight" />
        <MSPeaks>
          <p rt="15.029" x="427.2456" y="66078.78" v="536198" z="1" s="M+H" />
          <p rt="15.028" x="428.2489" y="17820.36" v="143440" z="1" s="M+H+1" />
          <p rt="15.033" x="429.2520" y="3985.12" v="36465" z="1" s="M+H+2" />
          <p rt="15.037" x="430.2683" y="484.09" v="3582" z="1" s="M+H+3" />
        </MSPeaks>
      </Spectrum>
    </Compound>
    <Compound algo="FindByMolecularFeature">
      <Location m="352.2618" rt="15.141" y="400646" v="4592118" />
      <Spectrum type="MFE" cpdAlgo="FindByMolecularFeature">
        <MSDetails p="+" />
        <Device type="TimeOfFlight" />
        <MSPeaks>
          <p rt="15.141" x="353.2691" y="400645.81" v="3690582" z="1" s="M+H" />
          <p rt="15.142" x="354.2719" y="88347.11" v="764509" z="1" s="M+H+1" />
          <p rt="15.137" x="355.2751" y="14049.47" v="137027" z="1" s="M+H+2" />
        </MSPeaks>
      </Spectrum>
    </Compound>
    <Compound algo="FindByMolecularFeature">
      <Location m="401.3507" rt="15.196" y="80304" v="639991" />
      <Spectrum type="MFE" cpdAlgo="FindByMolecularFeature">
        <MSDetails p="+" />
        <Device type="TimeOfFlight" />
        <MSPeaks>
          <p rt="15.196" x="402.3580" y="80303.84" v="497162" z="1" s="M+H" />
          <p rt="15.198" x="403.3610" y="20817.03" v="123357" z="1" s="M+H+1" />
          <p rt="15.196" x="404.3640" y="3551.34" v="19472" z="1" s="M+H+2" />
        </MSPeaks>
      </Spectrum>
    </Compound>
    <Compound algo="FindByMolecularFeature">
      <Location m="477.2858" rt="15.198" y="80825" v="875675" />
      <Spectrum type="MFE" cpdAlgo="FindByMolecularFeature">
        <MSDetails p="+" />
        <Device type="TimeOfFlight" />
        <MSPeaks>
          <p rt="15.195" x="478.2931" y="80824.96" v="551111" z="1" s="M+H" />
          <p rt="15.201" x="479.2931" y="34180.75" v="269262" z="1" s="M+H+1" />
          <p rt="15.207" x="480.2972" y="7180.96" v="55302" z="1" s="M+H+2" />
        </MSPeaks>
      </Spectrum>
    </Compound>
    <Compound algo="FindByMolecularFeature">
      <Location m="254.2034" rt="15.207" y="153155" v="1763512" />
      <Spectrum type="MFE" cpdAlgo="FindByMolecularFeature">
        <MSDetails p="+" />
        <Device type="TimeOfFlight" />
        <MSPeaks>
          <p rt="15.206" x="255.2107" y="153155.25" v="1445089" z="1" s="M+H" />
          <p rt="15.205" x="256.2144" y="31621.60" v="271017" z="1" s="M+H+1" />
          <p rt="15.214" x="257.2191" y="5273.13" v="45509" z="1" s="M+H+2" />
          <p rt="15.265" x="258.2254" y="158.47" v="1897" z="1" s="M+H+3" />
        </MSPeaks>
      </Spectrum>
    </Compound>
    <Compound algo="FindByMolecularFeature">
      <Location m="300.2096" rt="15.207" y="1093237" v="11979162" />
      <Spectrum type="MFE" cpdAlgo="FindByMolecularFeature">
        <MSDetails p="+" />
        <Device type="TimeOfFlight" />
        <MSPeaks>
          <p rt="15.208" x="301.2168" y="1093236.63" v="9948636" z="1" s="M+H" />
          <p rt="15.207" x="302.2197" y="226647.77" v="2030526" z="1" s="M+H+1" />
        </MSPeaks>
      </Spectrum>
    </Compound>
    <Compound algo="FindByMolecularFeature">
      <Location m="338.2435" rt="15.235" y="208994" v="1780133" />
      <Spectrum type="MFE" cpdAlgo="FindByMolecularFeature">
        <MSDetails p="+" />
        <Device type="TimeOfFlight" />
        <MSPeaks>
          <p rt="15.234" x="339.2507" y="208994.08" v="1409546" z="1" s="M+H" />
          <p rt="15.237" x="340.2547" y="42907.36" v="308973" z="1" s="M+H+1" />
          <p rt="15.237" x="341.2540" y="8370.07" v="61614" z="1" s="M+H+2" />
        </MSPeaks>
      </Spectrum>
    </Compound>
    <Compound algo="FindByMolecularFeature">
      <Location m="280.2406" rt="15.235" y="446896" v="4000951" />
      <Spectrum type="MFE" cpdAlgo="FindByMolecularFeature">
        <MSDetails p="+" />
        <Device type="TimeOfFlight" />
        <MSPeaks>
          <p rt="15.236" x="281.2479" y="446896.25" v="3262679" z="1" s="M+H" />
          <p rt="15.236" x="282.2508" y="86060.09" v="633608" z="1" s="M+H+1" />
          <p rt="15.226" x="283.2578" y="10373.64" v="95811" z="1" s="M+H+2" />
          <p rt="15.203" x="284.2639" y="1176.58" v="8854" z="1" s="M+H+3" />
        </MSPeaks>
      </Spectrum>
    </Compound>
    <Compound algo="FindByMolecularFeature">
      <Location m="262.2295" rt="15.236" y="103554" v="985255" />
      <Spectrum type="MFE" cpdAlgo="FindByMolecularFeature">
        <MSDetails p="+" />
        <Device type="TimeOfFlight" />
        <MSPeaks>
          <p rt="15.236" x="263.2368" y="103554.28" v="794928" z="1" s="M+H" />
          <p rt="15.236" x="264.2399" y="21287.86" v="165289" z="1" s="M+H+1" />
          <p rt="15.233" x="265.2449" y="3581.75" v="25038" z="1" s="M+H+2" />
        </MSPeaks>
      </Spectrum>
    </Compound>
    <Compound algo="FindByMolecularFeature">
      <Location m="252.2454" rt="15.236" y="82217" v="732855" />
      <Spectrum type="MFE" cpdAlgo="FindByMolecularFeature">
        <MSDetails p="+" />
        <Device type="TimeOfFlight" />
        <MSPeaks>
          <p rt="15.236" x="253.2526" y="82217.35" v="615049" z="1" s="M+H" />
          <p rt="15.237" x="254.2557" y="16009.54" v="117806" z="1" s="M+H+1" />
        </MSPeaks>
      </Spectrum>
    </Compound>
    <Compound algo="FindByMolecularFeature">
      <Location m="298.2509" rt="15.237" y="104426" v="939061" />
      <Spectrum type="MFE" cpdAlgo="FindByMolecularFeature">
        <MSDetails p="+" />
        <Device type="TimeOfFlight" />
        <MSPeaks>
          <p rt="15.236" x="299.2581" y="104425.58" v="786010" z="1" s="M+H" />
          <p rt="15.241" x="300.2616" y="20337.82" v="153051" z="1" s="M+H+1" />
        </MSPeaks>
      </Spectrum>
    </Compound>
    <Compound algo="FindByMolecularFeature">
      <Location m="336.2279" rt="15.244" y="60947" v="598216" />
      <Spectrum type="MFE" cpdAlgo="FindByMolecularFeature">
        <MSDetails p="+" />
        <Device type="TimeOfFlight" />
        <MSPeaks>
          <p rt="15.244" x="337.2352" y="60947.12" v="496635" z="1" s="M+H" />
          <p rt="15.245" x="338.2390" y="12490.92" v="101581" z="1" s="M+H+1" />
        </MSPeaks>
      </Spectrum>
    </Compound>
    <Compound algo="FindByMolecularFeature">
      <Location m="296.2352" rt="15.264" y="51674" v="716178" />
      <Spectrum type="MFE" cpdAlgo="FindByMolecularFeature">
        <MSDetails p="+" />
        <Device type="TimeOfFlight" />
        <MSPeaks>
          <p rt="15.262" x="297.2424" y="51674.07" v="573153" z="1" s="M+H" />
          <p rt="15.275" x="298.2455" y="11179.44" v="143025" z="1" s="M+H+1" />
        </MSPeaks>
      </Spectrum>
    </Compound>
    <Compound algo="FindByMolecularFeature">
      <Location m="519.3326" rt="15.308" y="110584" v="1107115" />
      <Spectrum type="MFE" cpdAlgo="FindByMolecularFeature">
        <MSDetails p="+" />
        <Device type="TimeOfFlight" />
        <MSPeaks>
          <p rt="15.308" x="520.3399" y="110583.80" v="834945" z="1" s="M+H" />
          <p rt="15.305" x="521.3431" y="31409.76" v="217474" z="1" s="M+H+1" />
          <p rt="15.314" x="522.3478" y="6908.32" v="54697" z="1" s="M+H+2" />
        </MSPeaks>
      </Spectrum>
    </Compound>
    <Compound algo="FindByMolecularFeature">
      <Location m="199.1937" rt="15.315" y="60662" v="653025" />
      <Spectrum type="MFE" cpdAlgo="FindByMolecularFeature">
        <MSDetails p="+" />
        <Device type="TimeOfFlight" />
        <MSPeaks>
          <p rt="15.316" x="200.2010" y="60662.11" v="577520" z="1" s="M+H" />
          <p rt="15.308" x="201.2042" y="8473.98" v="75504" z="1" s="M+H+1" />
        </MSPeaks>
      </Spectrum>
    </Compound>
    <Compound algo="FindByMolecularFeature">
      <Location m="292.2043" rt="15.389" y="1428582" v="13127084" />
      <Spectrum type="MFE" cpdAlgo="FindByMolecularFeature">
        <MSDetails p="+" />
        <Device type="TimeOfFlight" />
        <MSPeaks>
          <p rt="15.389" x="293.2116" y="1428582.00" v="10981392" z="1" s="M+H" />
          <p rt="15.389" x="294.2149" y="279110.16" v="2145692" z="1" s="M+H+1" />
        </MSPeaks>
      </Spectrum>
    </Compound>
    <Compound algo="FindByMolecularFeature">
      <Location m="310.2146" rt="15.392" y="162256" v="1267925" />
      <Spectrum type="MFE" cpdAlgo="FindByMolecularFeature">
        <MSDetails p="+" />
        <Device type="TimeOfFlight" />
        <MSPeaks>
          <p rt="15.392" x="311.2218" y="162255.84" v="1063258" z="1" s="M+H" />
          <p rt="15.391" x="312.2252" y="32038.47" v="204667" z="1" s="M+H+1" />
        </MSPeaks>
      </Spectrum>
    </Compound>
    <Compound algo="FindByMolecularFeature">
      <Location m="274.1932" rt="15.393" y="72311" v="587471" />
      <Spectrum type="MFE" cpdAlgo="FindByMolecularFeature">
        <MSDetails p="+" />
        <Device type="TimeOfFlight" />
        <MSPeaks>
          <p rt="15.393" x="275.2005" y="72310.84" v="497566" z="1" s="M+H" />
          <p rt="15.392" x="276.2040" y="13003.33" v="89905" z="1" s="M+H+1" />
        </MSPeaks>
      </Spectrum>
    </Compound>
    <Compound algo="FindByMolecularFeature">
      <Location m="334.2123" rt="15.428" y="61249" v="619866" />
      <Spectrum type="MFE" cpdAlgo="FindByMolecularFeature">
        <MSDetails p="+" />
        <Device type="TimeOfFlight" />
        <MSPeaks>
          <p rt="15.428" x="335.2196" y="61249.20" v="518270" z="1" s="M+H" />
          <p rt="15.429" x="336.2231" y="12615.18" v="101596" z="1" s="M+H+1" />
        </MSPeaks>
      </Spectrum>
    </Compound>
    <Compound algo="FindByMolecularFeature">
      <Location m="329.2565" rt="15.429" y="76760" v="815672" />
      <Spectrum type="MFE" cpdAlgo="FindByMolecularFeature">
        <MSDetails p="+" />
        <Device type="TimeOfFlight" />
        <MSPeaks>
          <p rt="15.429" x="330.2638" y="76760.33" v="676292" z="1" s="M+H" />
          <p rt="15.430" x="331.2670" y="15878.70" v="139380" z="1" s="M+H+1" />
        </MSPeaks>
      </Spectrum>
    </Compound>
    <Compound algo="FindByMolecularFeature">
      <Location m="268.1680" rt="15.457" y="93209" v="729114" />
      <Spectrum type="MFE" cpdAlgo="FindByMolecularFeature">
        <MSDetails p="+" />
        <Device type="TimeOfFlight" />
        <MSPeaks>
          <p rt="15.457" x="269.1752" y="93208.82" v="618808" z="1" s="M+H" />
          <p rt="15.456" x="270.1788" y="15590.99" v="97754" z="1" s="M+H+1" />
          <p rt="15.453" x="271.1742" y="3088.32" v="12551" z="1" s="M+H+2" />
        </MSPeaks>
      </Spectrum>
    </Compound>
    <Compound algo="FindByMolecularFeature">
      <Location m="447.2621" rt="15.502" y="61573" v="673133" />
      <Spectrum type="MFE" cpdAlgo="FindByMolecularFeature">
        <MSDetails p="+" />
        <Device type="TimeOfFlight" />
        <MSPeaks>
          <p rt="15.504" x="448.2694" y="61572.97" v="478951" z="1" s="M+H" />
          <p rt="15.504" x="449.2733" y="17940.40" v="130938" z="1" s="M+H+1" />
          <p rt="15.472" x="450.2835" y="7108.27" v="63244" z="1" s="M+H+2" />
        </MSPeaks>
      </Spectrum>
    </Compound>
    <Compound algo="FindByMolecularFeature">
      <Location m="357.1944" rt="15.504" y="346581" v="3413897" />
      <Spectrum type="MFE" cpdAlgo="FindByMolecularFeature">
        <MSDetails p="+" />
        <Device type="TimeOfFlight" />
        <MSPeaks>
          <p rt="15.504" x="358.2017" y="346580.97" v="2713106" z="1" s="M+H" />
          <p rt="15.505" x="359.2050" y="77687.48" v="600011" z="1" s="M+H+1" />
          <p rt="15.502" x="360.2081" y="11246.39" v="87884" z="1" s="M+H+2" />
          <p rt="15.539" x="361.2076" y="1541.48" v="12896" z="1" s="M+H+3" />
        </MSPeaks>
      </Spectrum>
    </Compound>
    <Compound algo="FindByMolecularFeature">
      <Location m="283.3241" rt="15.542" y="166053" v="2397777" />
      <Spectrum type="MFE" cpdAlgo="FindByMolecularFeature">
        <MSDetails p="+" />
        <Device type="TimeOfFlight" />
        <MSPeaks>
          <p rt="15.543" x="284.3314" y="166053.08" v="1976514" z="1" s="M+H" />
          <p rt="15.542" x="285.3346" y="34421.88" v="399254" z="1" s="M+H+1" />
          <p rt="15.518" x="286.3340" y="4712.57" v="22008" z="1" s="M+H+2" />
        </MSPeaks>
      </Spectrum>
    </Compound>
    <Compound algo="FindByMolecularFeature">
      <Location m="292.2044" rt="15.602" y="1283078" v="10238107" />
      <Spectrum type="MFE" cpdAlgo="FindByMolecularFeature">
        <MSDetails p="+" />
        <Device type="TimeOfFlight" />
        <MSPeaks>
          <p rt="15.602" x="293.2117" y="1283078.13" v="8577895" z="1" s="M+H" />
          <p rt="15.602" x="294.2149" y="248334.70" v="1660212" z="1" s="M+H+1" />
        </MSPeaks>
      </Spectrum>
    </Compound>
    <Compound algo="FindByMolecularFeature">
      <Location m="310.2147" rt="15.605" y="221938" v="1968066" />
      <Spectrum type="MFE" cpdAlgo="FindByMolecularFeature">
        <MSDetails p="+" />
        <Device type="TimeOfFlight" />
        <MSPeaks>
          <p rt="15.605" x="311.2219" y="221938.22" v="1638686" z="1" s="M+H" />
          <p rt="15.604" x="312.2252" y="41740.53" v="317977" z="1" s="M+H+1" />
          <p rt="15.646" x="313.2323" y="4563.03" v="11403" z="1" s="M+H+2" />
        </MSPeaks>
      </Spectrum>
    </Compound>
    <Compound algo="FindByMolecularFeature">
      <Location m="210.1256" rt="15.605" y="68367" v="563533" />
      <Spectrum type="MFE" cpdAlgo="FindByMolecularFeature">
        <MSDetails p="+" />
        <Device type="TimeOfFlight" />
        <MSPeaks>
          <p rt="15.605" x="211.1329" y="68367.41" v="486766" z="1" s="M+H" />
          <p rt="15.610" x="212.1364" y="8720.60" v="62441" z="1" s="M+H+1" />
          <p rt="15.604" x="213.1394" y="1991.09" v="14326" z="1" s="M+H+2" />
        </MSPeaks>
      </Spectrum>
    </Compound>
    <Compound algo="FindByMolecularFeature">
      <Location m="218.1672" rt="15.608" y="203819" v="2006877" />
      <Spectrum type="MFE" cpdAlgo="FindByMolecularFeature">
        <MSDetails p="+" />
        <Device type="TimeOfFlight" />
        <MSPeaks>
          <p rt="15.608" x="219.1744" y="203818.86" v="1705756" z="1" s="M+H" />
          <p rt="15.609" x="220.1776" y="32953.03" v="275668" z="1" s="M+H+1" />
          <p rt="15.614" x="221.1838" y="3100.28" v="25452" z="1" s="M+H+2" />
        </MSPeaks>
      </Spectrum>
    </Compound>
    <Compound algo="FindByMolecularFeature">
      <Location m="332.1967" rt="15.609" y="107902" v="768498" />
      <Spectrum type="MFE" cpdAlgo="FindByMolecularFeature">
        <MSDetails p="+" />
        <Device type="TimeOfFlight" />
        <MSPeaks>
          <p rt="15.610" x="333.2040" y="107902.02" v="629320" z="1" s="M+H" />
          <p rt="15.603" x="334.2072" y="19061.41" v="139177" z="1" s="M+H+1" />
        </MSPeaks>
      </Spectrum>
    </Compound>
    <Compound algo="FindByMolecularFeature">
      <Location m="307.2149" rt="15.660" y="274991" v="2500208" />
      <Spectrum type="MFE" cpdAlgo="FindByMolecularFeature">
        <MSDetails p="+" />
        <Device type="TimeOfFlight" />
        <MSPeaks>
          <p rt="15.660" x="308.2222" y="274990.53" v="2022288" z="1" s="M+H" />
          <p rt="15.659" x="309.2254" y="57564.13" v="425168" z="1" s="M+H+1" />
          <p rt="15.655" x="310.2296" y="6522.67" v="52752" z="1" s="M+H+2" />
        </MSPeaks>
      </Spectrum>
    </Compound>
    <Compound algo="FindByMolecularFeature">
      <Location m="350.2459" rt="15.872" y="111130" v="1015196" />
      <Spectrum type="MFE" cpdAlgo="FindByMolecularFeature">
        <MSDetails p="+" />
        <Device type="TimeOfFlight" />
        <MSPeaks>
          <p rt="15.872" x="351.2531" y="111129.52" v="772685" z="1" s="M+H" />
          <p rt="15.870" x="352.2560" y="25148.85" v="168970" z="1" s="M+H+1" />
          <p rt="15.877" x="353.2624" y="7530.95" v="69958" z="1" s="M+H+2" />
          <p rt="15.872" x="354.2624" y="533.11" v="3582" z="1" s="M+H+3" />
        </MSPeaks>
      </Spectrum>
    </Compound>
    <Compound algo="FindByMolecularFeature">
      <Location m="390.2383" rt="15.875" y="60110" v="535556" />
      <Spectrum type="MFE" cpdAlgo="FindByMolecularFeature">
        <MSDetails p="+" />
        <Device type="TimeOfFlight" />
        <MSPeaks>
          <p rt="15.875" x="391.2456" y="60110.30" v="396091" z="1" s="M+H" />
          <p rt="15.878" x="392.2490" y="14410.91" v="106352" z="1" s="M+H+1" />
          <p rt="15.881" x="393.2554" y="3696.48" v="29032" z="1" s="M+H+2" />
          <p rt="15.845" x="394.2534" y="574.86" v="4081" z="1" s="M+H+3" />
        </MSPeaks>
      </Spectrum>
    </Compound>
    <Compound algo="FindByMolecularFeature">
      <Location m="308.1989" rt="15.911" y="64721" v="511136" />
      <Spectrum type="MFE" cpdAlgo="FindByMolecularFeature">
        <MSDetails p="+" />
        <Device type="TimeOfFlight" />
        <MSPeaks>
          <p rt="15.911" x="309.2061" y="64720.86" v="435315" z="1" s="M+H" />
          <p rt="15.911" x="310.2096" y="11962.45" v="75821" z="1" s="M+H+1" />
        </MSPeaks>
      </Spectrum>
    </Compound>
    <Compound algo="FindByMolecularFeature">
      <Location m="192.1151" rt="15.914" y="117645" v="926591" />
      <Spectrum type="MFE" cpdAlgo="FindByMolecularFeature">
        <MSDetails p="+" />
        <Device type="TimeOfFlight" />
        <MSPeaks>
          <p rt="15.914" x="193.1223" y="117644.62" v="831192" z="1" s="M+H" />
          <p rt="15.912" x="194.1237" y="13480.21" v="95399" z="1" s="M+H+1" />
        </MSPeaks>
      </Spectrum>
    </Compound>
    <Compound algo="FindByMolecularFeature">
      <Location m="218.1676" rt="15.927" y="729620" v="6807078" />
      <Spectrum type="MFE" cpdAlgo="FindByMolecularFeature">
        <MSDetails p="+" />
        <Device type="TimeOfFlight" />
        <MSPeaks>
          <p rt="15.927" x="219.1748" y="729620.31" v="5735718" z="1" s="M+H" />
          <p rt="15.930" x="220.1777" y="114705.28" v="971073" z="1" s="M+H+1" />
          <p rt="15.925" x="221.1816" y="10523.81" v="85660" z="1" s="M+H+2" />
          <p rt="15.971" x="222.1863" y="1310.05" v="14628" z="1" s="M+H+3" />
        </MSPeaks>
      </Spectrum>
    </Compound>
    <Compound algo="FindByMolecularFeature">
      <Location m="438.2383" rt="15.933" y="74405" v="795276" />
      <Spectrum type="MFE" cpdAlgo="FindByMolecularFeature">
        <MSDetails p="+" />
        <Device type="TimeOfFlight" />
        <MSPeaks>
          <p rt="15.933" x="439.2456" y="74405.28" v="610802" z="1" s="M+H" />
          <p rt="15.932" x="440.2490" y="18754.74" v="156203" z="1" s="M+H+1" />
          <p rt="15.930" x="441.2538" y="3836.07" v="23883" z="1" s="M+H+2" />
          <p rt="15.904" x="442.2575" y="461.39" v="4387" z="1" s="M+H+3" />
        </MSPeaks>
      </Spectrum>
    </Compound>
    <Compound algo="FindByMolecularFeature">
      <Location m="332.1965" rt="16.013" y="128528" v="1456230" />
      <Spectrum type="MFE" cpdAlgo="FindByMolecularFeature">
        <MSDetails p="+" />
        <Device type="TimeOfFlight" />
        <MSPeaks>
          <p rt="16.016" x="333.2038" y="128527.50" v="1160638" z="1" s="M+H" />
          <p rt="15.999" x="334.2072" y="25295.01" v="295593" z="1" s="M+H+1" />
        </MSPeaks>
      </Spectrum>
    </Compound>
    <Compound algo="FindByMolecularFeature">
      <Location m="290.1884" rt="16.082" y="99335" v="1215555" />
      <Spectrum type="MFE" cpdAlgo="FindByMolecularFeature">
        <MSDetails p="+" />
        <Device type="TimeOfFlight" />
        <MSPeaks>
          <p rt="16.080" x="291.1956" y="99335.13" v="1066448" z="1" s="M+H" />
          <p rt="16.088" x="292.1990" y="20370.25" v="149107" z="1" s="M+H+1" />
        </MSPeaks>
      </Spectrum>
    </Compound>
    <Compound algo="FindByMolecularFeature">
      <Location m="308.1989" rt="16.087" y="101665" v="969783" />
      <Spectrum type="MFE" cpdAlgo="FindByMolecularFeature">
        <MSDetails p="+" />
        <Device type="TimeOfFlight" />
        <MSPeaks>
          <p rt="16.087" x="309.2062" y="101664.88" v="813115" z="1" s="M+H" />
          <p rt="16.090" x="310.2098" y="19286.14" v="156668" z="1" s="M+H+1" />
        </MSPeaks>
      </Spectrum>
    </Compound>
    <Compound algo="FindByMolecularFeature">
      <Location m="252.1878" rt="16.117" y="71340" v="1253500" />
      <Spectrum type="MFE" cpdAlgo="FindByMolecularFeature">
        <MSDetails p="+" />
        <Device type="TimeOfFlight" />
        <MSPeaks>
          <p rt="16.124" x="253.1951" y="71340.02" v="973959" z="1" s="M+H" />
          <p rt="16.089" x="254.1992" y="16100.58" v="279541" z="1" s="M+H+1" />
        </MSPeaks>
      </Spectrum>
    </Compound>
    <Compound algo="FindByMolecularFeature">
      <Location m="449.2781" rt="16.117" y="57546" v="571467" />
      <Spectrum type="MFE" cpdAlgo="FindByMolecularFeature">
        <MSDetails p="+" />
        <Device type="TimeOfFlight" />
        <MSPeaks>
          <p rt="16.118" x="450.2853" y="57546.48" v="473592" z="1" s="M+H" />
          <p rt="16.117" x="451.2916" y="12874.03" v="89175" z="1" s="M+H+1" />
          <p rt="16.112" x="452.2984" y="1918.72" v="8700" z="1" s="M+H+2" />
        </MSPeaks>
      </Spectrum>
    </Compound>
    <Compound algo="FindByMolecularFeature">
      <Location m="298.1939" rt="16.120" y="727461" v="11250926" />
      <Spectrum type="MFE" cpdAlgo="FindByMolecularFeature">
        <MSDetails p="+" />
        <Device type="TimeOfFlight" />
        <MSPeaks>
          <p rt="16.119" x="299.2012" y="727461.38" v="9129660" z="1" s="M+H" />
          <p rt="16.120" x="300.2041" y="157386.30" v="1987855" z="1" s="M+H+1" />
          <p rt="16.113" x="597.3925" y="3602.87" v="37451" z="1" s="2M+H" />
          <p rt="16.090" x="598.3947" y="2189.22" v="17807" z="1" s="2M+H+1" />
          <p rt="16.126" x="599.3910" y="1299.17" v="11448" z="1" s="2M+H+2" />
        </MSPeaks>
      </Spectrum>
    </Compound>
    <Compound algo="FindByMolecularFeature">
      <Location m="440.2539" rt="16.126" y="90500" v="1386186" />
      <Spectrum type="MFE" cpdAlgo="FindByMolecularFeature">
        <MSDetails p="+" />
        <Device type="TimeOfFlight" />
        <MSPeaks>
          <p rt="16.127" x="441.2611" y="90499.98" v="1049637" z="1" s="M+H" />
          <p rt="16.126" x="442.2644" y="24353.48" v="283303" z="1" s="M+H+1" />
          <p rt="16.125" x="443.2693" y="4312.58" v="49066" z="1" s="M+H+2" />
          <p rt="16.075" x="444.2745" y="322.87" v="4180" z="1" s="M+H+3" />
        </MSPeaks>
      </Spectrum>
    </Compound>
    <Compound algo="FindByMolecularFeature">
      <Location m="858.5254" rt="16.131" y="87765" v="1487158" />
      <Spectrum type="MFE" cpdAlgo="FindByMolecularFeature">
        <MSDetails p="+" />
        <Device type="TimeOfFlight" />
        <MSPeaks>
          <p rt="16.131" x="859.5326" y="87765.41" v="844120" z="1" s="M+H" />
          <p rt="16.131" x="860.5358" y="48325.93" v="467681" z="1" s="M+H+1" />
          <p rt="16.130" x="861.5387" y="14431.74" v="138368" z="1" s="M+H+2" />
          <p rt="16.130" x="862.5435" y="3760.13" v="36989" z="1" s="M+H+3" />
        </MSPeaks>
      </Spectrum>
    </Compound>
    <Compound algo="FindByMolecularFeature">
      <Location m="225.2092" rt="16.254" y="78484" v="770595" />
      <Spectrum type="MFE" cpdAlgo="FindByMolecularFeature">
        <MSDetails p="+" />
        <Device type="TimeOfFlight" />
        <MSPeaks>
          <p rt="16.254" x="226.2165" y="78483.84" v="666663" z="1" s="M+H" />
          <p rt="16.254" x="227.2199" y="12324.86" v="103932" z="1" s="M+H+1" />
        </MSPeaks>
      </Spectrum>
    </Compound>
    <Compound algo="FindByMolecularFeature">
      <Location m="325.3712" rt="16.360" y="195933" v="1561851" />
      <Spectrum type="MFE" cpdAlgo="FindByMolecularFeature">
        <MSDetails p="+" />
        <Device type="TimeOfFlight" />
        <MSPeaks>
          <p rt="16.360" x="326.3784" y="195932.63" v="1251315" z="1" s="M+H" />
          <p rt="16.359" x="327.3818" y="44740.88" v="278360" z="1" s="M+H+1" />
          <p rt="16.361" x="328.3849" y="5505.88" v="32176" z="1" s="M+H+2" />
        </MSPeaks>
      </Spectrum>
    </Compound>
    <Compound algo="FindByMolecularFeature">
      <Location m="630.4157" rt="16.485" y="83705" v="1168821" />
      <Spectrum type="MFE" cpdAlgo="FindByMolecularFeature">
        <MSDetails p="+" />
        <Device type="TimeOfFlight" />
        <MSPeaks>
          <p rt="16.484" x="631.4230" y="83704.97" v="774447" z="1" s="M+H" />
          <p rt="16.486" x="632.4244" y="33114.48" v="304608" z="1" s="M+H+1" />
          <p rt="16.485" x="633.4263" y="9828.40" v="89766" z="1" s="M+H+2" />
        </MSPeaks>
      </Spectrum>
    </Compound>
    <Compound algo="FindByMolecularFeature">
      <Location m="318.2174" rt="16.486" y="259654" v="2437726" />
      <Spectrum type="MFE" cpdAlgo="FindByMolecularFeature">
        <MSDetails p="+" />
        <Device type="TimeOfFlight" />
        <MSPeaks>
          <p rt="16.486" x="319.2247" y="259653.89" v="2017680" z="1" s="M+H" />
          <p rt="16.486" x="320.2279" y="50526.77" v="384131" z="1" s="M+H+1" />
          <p rt="16.484" x="321.2362" y="5198.88" v="35914" z="1" s="M+H+2" />
        </MSPeaks>
      </Spectrum>
    </Compound>
    <Compound algo="FindByMolecularFeature">
      <Location m="646.3895" rt="16.486" y="91907" v="2285008" />
      <Spectrum type="MFE" cpdAlgo="FindByMolecularFeature">
        <MSDetails p="+" />
        <Device type="TimeOfFlight" />
        <MSPeaks>
          <p rt="16.490" x="647.3968" y="47912.30" v="452351" z="1" s="M+H" />
          <p rt="16.492" x="648.3999" y="21510.68" v="207264" z="1" s="M+H+1" />
          <p rt="16.485" x="649.3978" y="91907.21" v="871055" z="1" s="M+H+2" />
          <p rt="16.482" x="650.3999" y="39464.26" v="372063" z="1" s="M+H+3" />
          <p rt="16.485" x="651.3946" y="41289.94" v="382275" z="1" s="M+H+4" />
        </MSPeaks>
      </Spectrum>
    </Compound>
    <Compound algo="FindByMolecularFeature">
      <Location m="607.3636" rt="16.488" y="180803" v="1873690" />
      <Spectrum type="MFE" cpdAlgo="FindByMolecularFeature">
        <MSDetails p="+" />
        <Device type="TimeOfFlight" />
        <MSPeaks>
          <p rt="16.497" x="608.3709" y="15732.08" v="143875" z="1" s="M+H" />
          <p rt="16.500" x="609.3744" y="9360.59" v="88028" z="1" s="M+H+1" />
          <p rt="16.487" x="610.3681" y="180803.33" v="1641787" z="1" s="M+H+2" />
        </MSPeaks>
      </Spectrum>
    </Compound>
    <Compound algo="FindByMolecularFeature">
      <Location m="610.3651" rt="16.488" y="95157" v="1292405" />
      <Spectrum type="MFE" cpdAlgo="FindByMolecularFeature">
        <MSDetails p="+" />
        <Device type="TimeOfFlight" />
        <MSPeaks>
          <p rt="16.487" x="611.3724" y="95156.51" v="900558" z="1" s="M+H" />
          <p rt="16.489" x="612.3758" y="26453.06" v="249643" z="1" s="M+H+1" />
          <p rt="16.493" x="613.3772" y="14939.07" v="142204" z="1" s="M+H+2" />
        </MSPeaks>
      </Spectrum>
    </Compound>
    <Compound algo="FindByMolecularFeature">
      <Location m="349.1467" rt="16.491" y="153994" v="2668318" />
      <Spectrum type="MFE" cpdAlgo="FindByMolecularFeature">
        <MSDetails p="+" />
        <Device type="TimeOfFlight" />
        <MSPeaks>
          <p rt="16.491" x="350.1540" y="153994.39" v="2145533" z="1" s="M+H" />
          <p rt="16.491" x="351.1572" y="31928.57" v="441192" z="1" s="M+H+1" />
          <p rt="16.496" x="352.1602" y="5852.85" v="81592" z="1" s="M+H+2" />
        </MSPeaks>
      </Spectrum>
    </Compound>
    <Compound algo="FindByMolecularFeature">
      <Location m="332.1432" rt="16.493" y="84521" v="1242032" />
      <Spectrum type="MFE" cpdAlgo="FindByMolecularFeature">
        <MSDetails p="+" />
        <Device type="TimeOfFlight" />
        <MSPeaks>
          <p rt="16.493" x="333.1505" y="84521.28" v="1002267" z="1" s="M+H" />
          <p rt="16.491" x="334.1547" y="20153.63" v="239765" z="1" s="M+H+1" />
        </MSPeaks>
      </Spectrum>
    </Compound>
    <Compound algo="FindByMolecularFeature">
      <Location m="278.2251" rt="16.494" y="5358942" v="87850696" />
      <Spectrum type="MFE" cpdAlgo="FindByMolecularFeature">
        <MSDetails p="+" />
        <Device type="TimeOfFlight" />
        <MSPeaks>
          <p rt="16.494" x="279.2324" y="5358941.50" v="55082788" z="1" sat="true" s="M+H" />
          <p rt="16.494" x="280.2359" y="1048750.88" v="10983506" z="1" s="M+H+1" />
          <p rt="16.492" x="281.2391" y="103918.89" v="1086355" z="1" s="M+H+2" />
          <p rt="16.494" x="282.2425" y="8745.55" v="93492" z="1" s="M+H+3" />
          <p rt="16.494" x="557.4574" y="926037.19" v="6907599" z="1" s="2M+H" />
          <p rt="16.495" x="558.4603" y="367676.78" v="2745308" z="1" s="2M+H+1" />
          <p rt="16.496" x="559.4630" y="74843.72" v="558645" z="1" s="2M+H+2" />
          <p rt="16.496" x="560.4658" y="10908.66" v="81141" z="1" s="2M+H+3" />
          <p rt="16.496" x="561.4690" y="1311.74" v="9583" z="1" s="2M+H+4" />
        </MSPeaks>
      </Spectrum>
    </Compound>
    <Compound algo="FindByMolecularFeature">
      <Location m="336.1405" rt="16.495" y="77083" v="1272925" />
      <Spectrum type="MFE" cpdAlgo="FindByMolecularFeature">
        <MSDetails p="+" />
        <Device type="TimeOfFlight" />
        <MSPeaks>
          <p rt="16.495" x="337.1477" y="77083.02" v="910340" z="1" s="M+H" />
          <p rt="16.494" x="338.1502" y="18714.72" v="219555" z="1" s="M+H+1" />
          <p rt="16.492" x="339.1465" y="12119.66" v="143030" z="1" s="M+H+2" />
        </MSPeaks>
      </Spectrum>
    </Compound>
    <Compound algo="FindByMolecularFeature">
      <Location m="538.4386" rt="16.495" y="120942" v="1330169" />
      <Spectrum type="MFE" cpdAlgo="FindByMolecularFeature">
        <MSDetails p="+" />
        <Device type="TimeOfFlight" />
        <MSPeaks>
          <p rt="16.495" x="539.4459" y="120942.02" v="885280" z="1" s="M+H" />
          <p rt="16.496" x="540.4491" y="48429.63" v="357550" z="1" s="M+H+1" />
          <p rt="16.494" x="541.4521" y="10255.74" v="76070" z="1" s="M+H+2" />
          <p rt="16.491" x="542.4524" y="1591.34" v="11270" z="1" s="M+H+3" />
        </MSPeaks>
      </Spectrum>
    </Compound>
    <Compound algo="FindByMolecularFeature">
      <Location m="334.1448" rt="16.496" y="198421" v="2826043" />
      <Spectrum type="MFE" cpdAlgo="FindByMolecularFeature">
        <MSDetails p="+" />
        <Device type="TimeOfFlight" />
        <MSPeaks>
          <p rt="16.495" x="335.1521" y="198420.58" v="2335602" z="1" s="M+H" />
          <p rt="16.498" x="336.1549" y="41831.00" v="490441" z="1" s="M+H+1" />
        </MSPeaks>
      </Spectrum>
    </Compound>
    <Compound algo="FindByMolecularFeature">
      <Location m="627.3718" rt="16.497" y="50710" v="868725" />
      <Spectrum type="MFE" cpdAlgo="FindByMolecularFeature">
        <MSDetails p="+" />
        <Device type="TimeOfFlight" />
        <MSPeaks>
          <p rt="16.498" x="628.3791" y="50710.09" v="463293" z="1" s="M+H" />
          <p rt="16.495" x="629.3839" y="33327.84" v="306015" z="1" s="M+H+1" />
          <p rt="16.500" x="630.3880" y="10589.28" v="99417" z="1" s="M+H+2" />
        </MSPeaks>
      </Spectrum>
    </Compound>
    <Compound algo="FindByMolecularFeature">
      <Location m="260.2141" rt="16.500" y="102310" v="2089899" />
      <Spectrum type="MFE" cpdAlgo="FindByMolecularFeature">
        <MSDetails p="+" />
        <Device type="TimeOfFlight" />
        <MSPeaks>
          <p rt="16.501" x="261.2214" y="102310.21" v="1199951" z="1" s="M+H" />
          <p rt="16.498" x="262.2247" y="18666.20" v="219080" z="1" s="M+H+1" />
          <p rt="16.496" x="521.4352" y="32028.68" v="231013" z="1" s="2M+H" />
          <p rt="16.495" x="522.4383" y="11892.92" v="86157" z="1" s="2M+H+1" />
          <p rt="16.494" x="523.4419" y="2669.47" v="18264" z="1" s="2M+H+2" />
        </MSPeaks>
      </Spectrum>
    </Compound>
    <Compound algo="FindByMolecularFeature">
      <Location m="834.6733" rt="16.503" y="53140" v="565410" />
      <Spectrum type="MFE" cpdAlgo="FindByMolecularFeature">
        <MSDetails p="+" />
        <Device type="TimeOfFlight" />
        <MSPeaks>
          <p rt="16.503" x="835.6805" y="53140.09" v="311685" z="1" s="M+H" />
          <p rt="16.503" x="836.6838" y="32080.52" v="186291" z="1" s="M+H+1" />
          <p rt="16.501" x="837.6866" y="9680.22" v="55642" z="1" s="M+H+2" />
          <p rt="16.505" x="838.6888" y="2117.56" v="11792" z="1" s="M+H+3" />
        </MSPeaks>
      </Spectrum>
    </Compound>
    <Compound algo="FindByMolecularFeature">
      <Location m="392.2541" rt="16.578" y="112244" v="1146979" />
      <Spectrum type="MFE" cpdAlgo="FindByMolecularFeature">
        <MSDetails p="+" />
        <Device type="TimeOfFlight" />
        <MSPeaks>
          <p rt="16.580" x="393.2614" y="112243.54" v="890129" z="1" s="M+H" />
          <p rt="16.580" x="394.2646" y="23364.16" v="188736" z="1" s="M+H+1" />
          <p rt="16.550" x="395.2739" y="6170.80" v="63374" z="1" s="M+H+2" />
          <p rt="16.556" x="396.2768" y="592.01" v="4740" z="1" s="M+H+3" />
        </MSPeaks>
      </Spectrum>
    </Compound>
    <Compound algo="FindByMolecularFeature">
      <Location m="370.2721" rt="16.592" y="75111" v="747515" />
      <Spectrum type="MFE" cpdAlgo="FindByMolecularFeature">
        <MSDetails p="+" />
        <Device type="TimeOfFlight" />
        <MSPeaks>
          <p rt="16.591" x="371.2794" y="75110.79" v="575807" z="1" s="M+H" />
          <p rt="16.595" x="372.2825" y="17697.46" v="140584" z="1" s="M+H+1" />
          <p rt="16.597" x="373.2855" y="3784.39" v="26496" z="1" s="M+H+2" />
          <p rt="16.583" x="374.2839" y="575.91" v="4629" z="1" s="M+H+3" />
        </MSPeaks>
      </Spectrum>
    </Compound>
    <Compound algo="FindByMolecularFeature">
      <Location m="352.2618" rt="16.594" y="364245" v="3541344" />
      <Spectrum type="MFE" cpdAlgo="FindByMolecularFeature">
        <MSDetails p="+" />
        <Device type="TimeOfFlight" />
        <MSPeaks>
          <p rt="16.594" x="353.2691" y="364244.75" v="2836008" z="1" s="M+H" />
          <p rt="16.595" x="354.2721" y="76089.95" v="591728" z="1" s="M+H+1" />
          <p rt="16.590" x="355.2762" y="11361.33" v="97962" z="1" s="M+H+2" />
          <p rt="16.572" x="356.2833" y="1522.94" v="15645" z="1" s="M+H+3" />
        </MSPeaks>
      </Spectrum>
    </Compound>
    <Compound algo="FindByMolecularFeature">
      <Location m="202.1719" rt="16.797" y="52656" v="798607" />
      <Spectrum type="MFE" cpdAlgo="FindByMolecularFeature">
        <MSDetails p="+" />
        <Device type="TimeOfFlight" />
        <MSPeaks>
          <p rt="16.798" x="203.1792" y="52656.10" v="684793" z="1" s="M+H" />
          <p rt="16.795" x="204.1827" y="9061.92" v="113814" z="1" s="M+H+1" />
        </MSPeaks>
      </Spectrum>
    </Compound>
    <Compound algo="FindByMolecularFeature">
      <Location m="370.2726" rt="16.821" y="661235" v="6638639" />
      <Spectrum type="MFE" cpdAlgo="FindByMolecularFeature">
        <MSDetails p="+" />
        <Device type="TimeOfFlight" />
        <MSPeaks>
          <p rt="16.821" x="371.2799" y="661235.19" v="5240504" z="1" s="M+H" />
          <p rt="16.821" x="372.2828" y="153904.78" v="1192936" z="1" s="M+H+1" />
          <p rt="16.820" x="373.2852" y="22844.64" v="178974" z="1" s="M+H+2" />
          <p rt="16.819" x="374.2876" y="3304.60" v="26226" z="1" s="M+H+3" />
        </MSPeaks>
      </Spectrum>
    </Compound>
    <Compound algo="FindByMolecularFeature">
      <Location m="387.2986" rt="16.821" y="157653" v="1571734" />
      <Spectrum type="MFE" cpdAlgo="FindByMolecularFeature">
        <MSDetails p="+" />
        <Device type="TimeOfFlight" />
        <MSPeaks>
          <p rt="16.821" x="388.3058" y="157653.42" v="1210551" z="1" s="M+H" />
          <p rt="16.821" x="389.3090" y="39885.94" v="309282" z="1" s="M+H+1" />
          <p rt="16.833" x="390.3111" y="6791.20" v="51901" z="1" s="M+H+2" />
        </MSPeaks>
      </Spectrum>
    </Compound>
    <Compound algo="FindByMolecularFeature">
      <Location m="352.2621" rt="16.822" y="1163510" v="11809297" />
      <Spectrum type="MFE" cpdAlgo="FindByMolecularFeature">
        <MSDetails p="+" />
        <Device type="TimeOfFlight" />
        <MSPeaks>
          <p rt="16.822" x="353.2694" y="1163510.13" v="9450823" z="1" s="M+H" />
          <p rt="16.822" x="354.2722" y="250323.20" v="2034102" z="1" s="M+H+1" />
          <p rt="16.824" x="355.2750" y="35869.45" v="287875" z="1" s="M+H+2" />
          <p rt="16.826" x="356.2776" y="4560.62" v="36497" z="1" s="M+H+3" />
        </MSPeaks>
      </Spectrum>
    </Compound>
    <Compound algo="FindByMolecularFeature">
      <Location m="392.2543" rt="16.826" y="380465" v="3999523" />
      <Spectrum type="MFE" cpdAlgo="FindByMolecularFeature">
        <MSDetails p="+" />
        <Device type="TimeOfFlight" />
        <MSPeaks>
          <p rt="16.826" x="393.2616" y="380464.63" v="3205602" z="1" s="M+H" />
          <p rt="16.827" x="394.2646" y="81827.47" v="672547" z="1" s="M+H+1" />
          <p rt="16.824" x="395.2694" y="14180.78" v="111396" z="1" s="M+H+2" />
          <p rt="16.825" x="396.2729" y="1207.86" v="9979" z="1" s="M+H+3" />
        </MSPeaks>
      </Spectrum>
    </Compound>
    <Compound algo="FindByMolecularFeature">
      <Location m="260.2139" rt="16.841" y="68546" v="812143" />
      <Spectrum type="MFE" cpdAlgo="FindByMolecularFeature">
        <MSDetails p="+" />
        <Device type="TimeOfFlight" />
        <MSPeaks>
          <p rt="16.841" x="261.2212" y="68545.73" v="694071" z="1" s="M+H" />
          <p rt="16.840" x="262.2245" y="11898.64" v="118073" z="1" s="M+H+1" />
        </MSPeaks>
      </Spectrum>
    </Compound>
    <Compound algo="FindByMolecularFeature">
      <Location m="334.1446" rt="16.870" y="56314" v="684450" />
      <Spectrum type="MFE" cpdAlgo="FindByMolecularFeature">
        <MSDetails p="+" />
        <Device type="TimeOfFlight" />
        <MSPeaks>
          <p rt="16.870" x="335.1519" y="56314.41" v="433011" z="1" s="M+H" />
          <p rt="16.872" x="336.1551" y="12037.07" v="88843" z="1" s="M+H+1" />
          <p rt="16.867" x="337.1479" y="23196.51" v="162596" z="1" s="M+H+2" />
        </MSPeaks>
      </Spectrum>
    </Compound>
    <Compound algo="FindByMolecularFeature">
      <Location m="278.2251" rt="16.871" y="1172559" v="12217689" />
      <Spectrum type="MFE" cpdAlgo="FindByMolecularFeature">
        <MSDetails p="+" />
        <Device type="TimeOfFlight" />
        <MSPeaks>
          <p rt="16.871" x="279.2324" y="1172558.63" v="9484311" z="1" s="M+H" />
          <p rt="16.870" x="280.2353" y="238636.33" v="1915885" z="1" s="M+H+1" />
          <p rt="16.873" x="281.2434" y="22689.78" v="127525" z="1" s="M+H+2" />
          <p rt="16.887" x="282.2492" y="2385.56" v="13409" z="1" s="M+H+3" />
          <p rt="16.865" x="557.4564" y="42717.76" v="220892" z="1" s="2M+H" />
          <p rt="16.867" x="558.4594" y="17235.77" v="88256" z="1" s="2M+H+1" />
          <p rt="16.866" x="559.4645" y="4764.83" v="24299" z="1" s="2M+H+2" />
          <p rt="16.876" x="560.4691" y="975.96" v="4832" z="1" s="2M+H+3" />
        </MSPeaks>
      </Spectrum>
    </Compound>
    <Compound algo="FindByMolecularFeature">
      <Location m="451.3149" rt="16.929" y="158739" v="1720856" />
      <Spectrum type="MFE" cpdAlgo="FindByMolecularFeature">
        <MSDetails p="+" />
        <Device type="TimeOfFlight" />
        <MSPeaks>
          <p rt="16.927" x="452.3222" y="158739.17" v="1308595" z="1" s="M+H" />
          <p rt="16.932" x="453.3257" y="41942.68" v="346086" z="1" s="M+H+1" />
          <p rt="16.938" x="454.3288" y="8805.77" v="66175" z="1" s="M+H+2" />
        </MSPeaks>
      </Spectrum>
    </Compound>
    <Compound algo="FindByMolecularFeature">
      <Location m="314.1885" rt="16.975" y="412745" v="3877129" />
      <Spectrum type="MFE" cpdAlgo="FindByMolecularFeature">
        <MSDetails p="+" />
        <Device type="TimeOfFlight" />
        <MSPeaks>
          <p rt="16.975" x="315.1958" y="412745.22" v="3149270" z="1" s="M+H" />
          <p rt="16.974" x="316.1989" y="95330.72" v="727858" z="1" s="M+H+1" />
        </MSPeaks>
      </Spectrum>
    </Compound>
    <Compound algo="FindByMolecularFeature">
      <Location m="419.2680" rt="16.976" y="730797" v="7228132" />
      <Spectrum type="MFE" cpdAlgo="FindByMolecularFeature">
        <MSDetails p="+" />
        <Device type="TimeOfFlight" />
        <MSPeaks>
          <p rt="16.976" x="420.2753" y="730797.44" v="5473404" z="1" s="M+H" />
          <p rt="16.975" x="421.2782" y="195299.92" v="1477285" z="1" s="M+H+1" />
          <p rt="16.975" x="422.2810" y="31717.30" v="251096" z="1" s="M+H+2" />
          <p rt="16.973" x="423.2874" y="3665.53" v="26347" z="1" s="M+H+3" />
        </MSPeaks>
      </Spectrum>
    </Compound>
    <Compound algo="FindByMolecularFeature">
      <Location m="424.2227" rt="16.982" y="58449" v="551698" />
      <Spectrum type="MFE" cpdAlgo="FindByMolecularFeature">
        <MSDetails p="+" />
        <Device type="TimeOfFlight" />
        <MSPeaks>
          <p rt="16.982" x="425.2299" y="58448.92" v="425638" z="1" s="M+H" />
          <p rt="16.982" x="426.2333" y="15662.70" v="111629" z="1" s="M+H+1" />
          <p rt="16.970" x="427.2387" y="2098.36" v="14431" z="1" s="M+H+2" />
        </MSPeaks>
      </Spectrum>
    </Compound>
    <Compound algo="FindByMolecularFeature">
      <Location m="610.4207" rt="17.055" y="124189" v="1384700" />
      <Spectrum type="MFE" cpdAlgo="FindByMolecularFeature">
        <MSDetails p="+" />
        <Device type="TimeOfFlight" />
        <MSPeaks>
          <p rt="17.054" x="611.4280" y="124189.03" v="914689" z="1" s="M+H" />
          <p rt="17.056" x="612.4310" y="49456.27" v="363713" z="1" s="M+H+1" />
          <p rt="17.058" x="613.4332" y="12969.09" v="100743" z="1" s="M+H+2" />
          <p rt="17.016" x="614.4328" y="775.13" v="5555" z="1" s="M+H+3" />
        </MSPeaks>
      </Spectrum>
    </Compound>
    <Compound algo="FindByMolecularFeature">
      <Location m="178.1360" rt="17.057" y="594756" v="5614690" />
      <Spectrum type="MFE" cpdAlgo="FindByMolecularFeature">
        <MSDetails p="+" />
        <Device type="TimeOfFlight" />
        <MSPeaks>
          <p rt="17.058" x="179.1433" y="594756.38" v="4921274" z="1" s="M+H" />
          <p rt="17.057" x="180.1465" y="80089.66" v="651598" z="1" s="M+H+1" />
          <p rt="17.056" x="181.1510" y="5645.29" v="41818" z="1" s="M+H+2" />
        </MSPeaks>
      </Spectrum>
    </Compound>
    <Compound algo="FindByMolecularFeature">
      <Location m="234.1621" rt="17.058" y="73307" v="713809" />
      <Spectrum type="MFE" cpdAlgo="FindByMolecularFeature">
        <MSDetails p="+" />
        <Device type="TimeOfFlight" />
        <MSPeaks>
          <p rt="17.058" x="235.1694" y="73306.52" v="614054" z="1" s="M+H" />
          <p rt="17.057" x="236.1725" y="12206.53" v="99755" z="1" s="M+H+1" />
        </MSPeaks>
      </Spectrum>
    </Compound>
    <Compound algo="FindByMolecularFeature">
      <Location m="276.2095" rt="17.059" y="3161816" v="33956456" />
      <Spectrum type="MFE" cpdAlgo="FindByMolecularFeature">
        <MSDetails p="+" />
        <Device type="TimeOfFlight" />
        <MSPeaks>
          <p rt="17.058" x="277.2168" y="3161816.00" v="28257702" z="1" sat="true" s="M+H" />
          <p rt="17.058" x="278.2203" y="615243.38" v="5456853" z="1" s="M+H+1" />
          <p rt="17.118" x="279.2291" y="58822.63" v="241901" z="1" s="M+H+2" />
        </MSPeaks>
      </Spectrum>
    </Compound>
    <Compound algo="FindByMolecularFeature">
      <Location m="160.1251" rt="17.059" y="111129" v="1180935" />
      <Spectrum type="MFE" cpdAlgo="FindByMolecularFeature">
        <MSDetails p="+" />
        <Device type="TimeOfFlight" />
        <MSPeaks>
          <p rt="17.059" x="161.1324" y="111129.22" v="1049533" z="1" s="M+H" />
          <p rt="17.059" x="162.1356" y="14847.31" v="131402" z="1" s="M+H+1" />
        </MSPeaks>
      </Spectrum>
    </Compound>
    <Compound algo="FindByMolecularFeature">
      <Location m="316.2022" rt="17.063" y="803442" v="9173951" />
      <Spectrum type="MFE" cpdAlgo="FindByMolecularFeature">
        <MSDetails p="+" />
        <Device type="TimeOfFlight" />
        <MSPeaks>
          <p rt="17.063" x="317.2094" y="803442.06" v="7516147" z="1" s="M+H" />
          <p rt="17.062" x="318.2122" y="154019.88" v="1435715" z="1" s="M+H+1" />
          <p rt="17.062" x="319.2173" y="21881.97" v="198935" z="1" s="M+H+2" />
          <p rt="17.023" x="320.2242" y="1567.92" v="23154" z="1" s="M+H+3" />
        </MSPeaks>
      </Spectrum>
    </Compound>
    <Compound algo="FindByMolecularFeature">
      <Location m="258.1983" rt="17.069" y="78210" v="953166" />
      <Spectrum type="MFE" cpdAlgo="FindByMolecularFeature">
        <MSDetails p="+" />
        <Device type="TimeOfFlight" />
        <MSPeaks>
          <p rt="17.073" x="259.2055" y="78210.44" v="851438" z="1" s="M+H" />
          <p rt="17.047" x="260.2089" y="14710.04" v="101727" z="1" s="M+H+1" />
        </MSPeaks>
      </Spectrum>
    </Compound>
    <Compound algo="FindByMolecularFeature">
      <Location m="393.1391" rt="17.071" y="70695" v="989166" />
      <Spectrum type="MFE" cpdAlgo="FindByMolecularFeature">
        <MSDetails p="+" />
        <Device type="TimeOfFlight" />
        <MSPeaks>
          <p rt="17.072" x="394.1464" y="70694.86" v="790262" z="1" s="M+H" />
          <p rt="17.068" x="395.1495" y="15550.04" v="173913" z="1" s="M+H+1" />
          <p rt="17.061" x="396.1604" y="3387.76" v="24991" z="1" s="M+H+2" />
        </MSPeaks>
      </Spectrum>
    </Compound>
    <Compound algo="FindByMolecularFeature">
      <Location m="262.2296" rt="17.183" y="95390" v="1185150" />
      <Spectrum type="MFE" cpdAlgo="FindByMolecularFeature">
        <MSDetails p="+" />
        <Device type="TimeOfFlight" />
        <MSPeaks>
          <p rt="17.183" x="263.2368" y="95389.61" v="943603" z="1" s="M+H" />
          <p rt="17.183" x="264.2400" y="19288.42" v="208993" z="1" s="M+H+1" />
          <p rt="17.190" x="265.2464" y="3878.05" v="32554" z="1" s="M+H+2" />
        </MSPeaks>
      </Spectrum>
    </Compound>
    <Compound algo="FindByMolecularFeature">
      <Location m="280.2402" rt="17.184" y="75690" v="801717" />
      <Spectrum type="MFE" cpdAlgo="FindByMolecularFeature">
        <MSDetails p="+" />
        <Device type="TimeOfFlight" />
        <MSPeaks>
          <p rt="17.185" x="281.2475" y="75690.41" v="639830" z="1" s="M+H" />
          <p rt="17.183" x="282.2509" y="17360.90" v="161887" z="1" s="M+H+1" />
        </MSPeaks>
      </Spectrum>
    </Compound>
    <Compound algo="FindByMolecularFeature">
      <Location m="272.2139" rt="17.242" y="56170" v="662304" />
      <Spectrum type="MFE" cpdAlgo="FindByMolecularFeature">
        <MSDetails p="+" />
        <Device type="TimeOfFlight" />
        <MSPeaks>
          <p rt="17.242" x="273.2211" y="56169.78" v="542102" z="1" s="M+H" />
          <p rt="17.237" x="274.2247" y="10823.76" v="107457" z="1" s="M+H+1" />
          <p rt="17.255" x="275.2288" y="1958.75" v="12745" z="1" s="M+H+2" />
        </MSPeaks>
      </Spectrum>
    </Compound>
    <Compound algo="FindByMolecularFeature">
      <Location m="393.1399" rt="17.354" y="95134" v="942450" />
      <Spectrum type="MFE" cpdAlgo="FindByMolecularFeature">
        <MSDetails p="+" />
        <Device type="TimeOfFlight" />
        <MSPeaks>
          <p rt="17.354" x="394.1471" y="95133.68" v="781275" z="1" s="M+H" />
          <p rt="17.352" x="395.1498" y="19962.65" v="161175" z="1" s="M+H+1" />
        </MSPeaks>
      </Spectrum>
    </Compound>
    <Compound algo="FindByMolecularFeature">
      <Location m="389.1653" rt="17.355" y="66748" v="764971" />
      <Spectrum type="MFE" cpdAlgo="FindByMolecularFeature">
        <MSDetails p="+" />
        <Device type="TimeOfFlight" />
        <MSPeaks>
          <p rt="17.358" x="390.1725" y="26189.09" v="203853" z="1" s="M+H" />
          <p rt="17.349" x="391.1766" y="4896.79" v="35450" z="1" s="M+H+1" />
          <p rt="17.354" x="392.1730" y="66747.85" v="525668" z="1" s="M+H+2" />
        </MSPeaks>
      </Spectrum>
    </Compound>
    <Compound algo="FindByMolecularFeature">
      <Location m="610.4206" rt="17.362" y="101062" v="1030845" />
      <Spectrum type="MFE" cpdAlgo="FindByMolecularFeature">
        <MSDetails p="+" />
        <Device type="TimeOfFlight" />
        <MSPeaks>
          <p rt="17.362" x="611.4279" y="101061.77" v="679850" z="1" s="M+H" />
          <p rt="17.363" x="612.4311" y="39839.40" v="274261" z="1" s="M+H+1" />
          <p rt="17.361" x="613.4321" y="10789.24" v="71184" z="1" s="M+H+2" />
          <p rt="17.346" x="614.4213" y="872.79" v="5550" z="1" s="M+H+3" />
        </MSPeaks>
      </Spectrum>
    </Compound>
    <Compound algo="FindByMolecularFeature">
      <Location m="258.1983" rt="17.362" y="99417" v="955472" />
      <Spectrum type="MFE" cpdAlgo="FindByMolecularFeature">
        <MSDetails p="+" />
        <Device type="TimeOfFlight" />
        <MSPeaks>
          <p rt="17.362" x="259.2056" y="99416.71" v="806606" z="1" s="M+H" />
          <p rt="17.361" x="260.2089" y="18773.18" v="148866" z="1" s="M+H+1" />
        </MSPeaks>
      </Spectrum>
    </Compound>
    <Compound algo="FindByMolecularFeature">
      <Location m="294.2200" rt="17.362" y="2676148" v="26191082" />
      <Spectrum type="MFE" cpdAlgo="FindByMolecularFeature">
        <MSDetails p="+" />
        <Device type="TimeOfFlight" />
        <MSPeaks>
          <p rt="17.362" x="295.2273" y="2676147.50" v="21533180" z="1" sat="true" s="M+H" />
          <p rt="17.363" x="296.2307" y="497652.78" v="4000169" z="1" s="M+H+1" />
          <p rt="17.361" x="297.2338" y="68626.34" v="600587" z="1" s="M+H+2" />
          <p rt="17.358" x="298.2369" y="6952.59" v="57146" z="1" s="M+H+3" />
        </MSPeaks>
      </Spectrum>
    </Compound>
    <Compound algo="FindByMolecularFeature">
      <Location m="248.2142" rt="17.363" y="281270" v="2661054" />
      <Spectrum type="MFE" cpdAlgo="FindByMolecularFeature">
        <MSDetails p="+" />
        <Device type="TimeOfFlight" />
        <MSPeaks>
          <p rt="17.363" x="249.2215" y="281269.63" v="2207023" z="1" s="M+H" />
          <p rt="17.362" x="250.2246" y="52738.25" v="417460" z="1" s="M+H+1" />
          <p rt="17.364" x="251.2287" y="4600.36" v="36571" z="1" s="M+H+2" />
        </MSPeaks>
      </Spectrum>
    </Compound>
    <Compound algo="FindByMolecularFeature">
      <Location m="276.2095" rt="17.363" y="3051451" v="29648242" />
      <Spectrum type="MFE" cpdAlgo="FindByMolecularFeature">
        <MSDetails p="+" />
        <Device type="TimeOfFlight" />
        <MSPeaks>
          <p rt="17.363" x="277.2168" y="3051450.50" v="24434866" z="1" sat="true" s="M+H" />
          <p rt="17.363" x="278.2202" y="586364.25" v="4709082" z="1" s="M+H+1" />
          <p rt="17.371" x="279.2269" y="49416.50" v="467540" z="1" s="M+H+2" />
          <p rt="17.404" x="280.2332" y="4763.21" v="36754" z="1" s="M+H+3" />
        </MSPeaks>
      </Spectrum>
    </Compound>
    <Compound algo="FindByMolecularFeature">
      <Location m="230.2035" rt="17.364" y="66791" v="611208" />
      <Spectrum type="MFE" cpdAlgo="FindByMolecularFeature">
        <MSDetails p="+" />
        <Device type="TimeOfFlight" />
        <MSPeaks>
          <p rt="17.364" x="231.2108" y="66790.80" v="520353" z="1" s="M+H" />
          <p rt="17.365" x="232.2140" y="11773.11" v="90855" z="1" s="M+H+1" />
        </MSPeaks>
      </Spectrum>
    </Compound>
    <Compound algo="FindByMolecularFeature">
      <Location m="316.2022" rt="17.368" y="738093" v="8006165" />
      <Spectrum type="MFE" cpdAlgo="FindByMolecularFeature">
        <MSDetails p="+" />
        <Device type="TimeOfFlight" />
        <MSPeaks>
          <p rt="17.368" x="317.2095" y="738092.56" v="6559594" z="1" s="M+H" />
          <p rt="17.367" x="318.2122" y="141649.75" v="1261367" z="1" s="M+H+1" />
          <p rt="17.369" x="319.2176" y="19146.86" v="166991" z="1" s="M+H+2" />
          <p rt="17.405" x="320.2242" y="1869.31" v="18213" z="1" s="M+H+3" />
        </MSPeaks>
      </Spectrum>
    </Compound>
    <Compound algo="FindByMolecularFeature">
      <Location m="162.0678" rt="17.405" y="71577" v="690957" />
      <Spectrum type="MFE" cpdAlgo="FindByMolecularFeature">
        <MSDetails p="+" />
        <Device type="TimeOfFlight" />
        <MSPeaks>
          <p rt="17.405" x="163.0751" y="71576.86" v="609023" z="1" s="M+H" />
          <p rt="17.408" x="164.0785" y="9154.51" v="81934" z="1" s="M+H+1" />
        </MSPeaks>
      </Spectrum>
    </Compound>
    <Compound algo="FindByMolecularFeature">
      <Location m="431.2675" rt="17.542" y="210819" v="1821356" />
      <Spectrum type="MFE" cpdAlgo="FindByMolecularFeature">
        <MSDetails p="+" />
        <Device type="TimeOfFlight" />
        <MSPeaks>
          <p rt="17.541" x="432.2748" y="210819.03" v="1351154" z="1" s="M+H" />
          <p rt="17.542" x="433.2781" y="59843.83" v="387894" z="1" s="M+H+1" />
          <p rt="17.543" x="434.2835" y="12412.91" v="82308" z="1" s="M+H+2" />
        </MSPeaks>
      </Spectrum>
    </Compound>
    <Compound algo="FindByMolecularFeature">
      <Location m="314.1882" rt="17.543" y="111394" v="849480" />
      <Spectrum type="MFE" cpdAlgo="FindByMolecularFeature">
        <MSDetails p="+" />
        <Device type="TimeOfFlight" />
        <MSPeaks>
          <p rt="17.544" x="315.1955" y="111394.38" v="687987" z="1" s="M+H" />
          <p rt="17.543" x="316.1989" y="26137.79" v="161494" z="1" s="M+H+1" />
        </MSPeaks>
      </Spectrum>
    </Compound>
    <Compound algo="FindByMolecularFeature">
      <Location m="610.4207" rt="17.656" y="52072" v="433260" />
      <Spectrum type="MFE" cpdAlgo="FindByMolecularFeature">
        <MSDetails p="+" />
        <Device type="TimeOfFlight" />
        <MSPeaks>
          <p rt="17.656" x="611.4280" y="52071.91" v="285810" z="1" s="M+H" />
          <p rt="17.654" x="612.4308" y="20916.81" v="118426" z="1" s="M+H+1" />
          <p rt="17.663" x="613.4319" y="6028.02" v="29024" z="1" s="M+H+2" />
        </MSPeaks>
      </Spectrum>
    </Compound>
    <Compound algo="FindByMolecularFeature">
      <Location m="258.1981" rt="17.658" y="56100" v="463324" />
      <Spectrum type="MFE" cpdAlgo="FindByMolecularFeature">
        <MSDetails p="+" />
        <Device type="TimeOfFlight" />
        <MSPeaks>
          <p rt="17.658" x="259.2054" y="56099.96" v="387177" z="1" s="M+H" />
          <p rt="17.657" x="260.2088" y="11081.85" v="76147" z="1" s="M+H+1" />
        </MSPeaks>
      </Spectrum>
    </Compound>
    <Compound algo="FindByMolecularFeature">
      <Location m="294.2200" rt="17.659" y="1673421" v="14288733" />
      <Spectrum type="MFE" cpdAlgo="FindByMolecularFeature">
        <MSDetails p="+" />
        <Device type="TimeOfFlight" />
        <MSPeaks>
          <p rt="17.659" x="295.2273" y="1673420.50" v="11667433" z="1" s="M+H" />
          <p rt="17.659" x="296.2305" y="319511.44" v="2227822" z="1" s="M+H+1" />
          <p rt="17.666" x="297.2343" y="52509.55" v="360941" z="1" s="M+H+2" />
          <p rt="17.638" x="298.2393" y="3648.45" v="32538" z="1" s="M+H+3" />
        </MSPeaks>
      </Spectrum>
    </Compound>
    <Compound algo="FindByMolecularFeature">
      <Location m="276.2095" rt="17.659" y="1644463" v="13894502" />
      <Spectrum type="MFE" cpdAlgo="FindByMolecularFeature">
        <MSDetails p="+" />
        <Device type="TimeOfFlight" />
        <MSPeaks>
          <p rt="17.659" x="277.2167" y="1644462.63" v="11445548" z="1" s="M+H" />
          <p rt="17.659" x="278.2199" y="325282.09" v="2261423" z="1" s="M+H+1" />
          <p rt="17.654" x="279.2283" y="28274.30" v="187531" z="1" s="M+H+2" />
        </MSPeaks>
      </Spectrum>
    </Compound>
    <Compound algo="FindByMolecularFeature">
      <Location m="248.2140" rt="17.659" y="119058" v="1029346" />
      <Spectrum type="MFE" cpdAlgo="FindByMolecularFeature">
        <MSDetails p="+" />
        <Device type="TimeOfFlight" />
        <MSPeaks>
          <p rt="17.659" x="249.2212" y="119058.49" v="859979" z="1" s="M+H" />
          <p rt="17.661" x="250.2245" y="21365.62" v="161386" z="1" s="M+H+1" />
          <p rt="17.637" x="251.2312" y="2237.62" v="7981" z="1" s="M+H+2" />
        </MSPeaks>
      </Spectrum>
    </Compound>
    <Compound algo="FindByMolecularFeature">
      <Location m="316.2018" rt="17.662" y="527715" v="4813175" />
      <Spectrum type="MFE" cpdAlgo="FindByMolecularFeature">
        <MSDetails p="+" />
        <Device type="TimeOfFlight" />
        <MSPeaks>
          <p rt="17.663" x="317.2091" y="527714.63" v="3983808" z="1" s="M+H" />
          <p rt="17.661" x="318.2121" y="102970.93" v="729785" z="1" s="M+H+1" />
          <p rt="17.582" x="319.2223" y="21850.03" v="34168" z="1" s="M+H+2" />
          <p rt="17.657" x="633.4116" y="2270.54" v="23256" z="1" s="2M+H" />
          <p rt="17.609" x="634.4009" y="1416.62" v="9451" z="1" s="2M+H+1" />
        </MSPeaks>
      </Spectrum>
    </Compound>
    <Compound algo="FindByMolecularFeature">
      <Location m="560.4804" rt="17.724" y="66695" v="661922" />
      <Spectrum type="MFE" cpdAlgo="FindByMolecularFeature">
        <MSDetails p="+" />
        <Device type="TimeOfFlight" />
        <MSPeaks>
          <p rt="17.724" x="561.4877" y="66695.47" v="450071" z="1" s="M+H" />
          <p rt="17.724" x="562.4912" y="26338.30" v="173818" z="1" s="M+H+1" />
          <p rt="17.724" x="563.4944" y="5797.87" v="38033" z="1" s="M+H+2" />
        </MSPeaks>
      </Spectrum>
    </Compound>
    <Compound algo="FindByMolecularFeature">
      <Location m="296.1778" rt="17.727" y="160537" v="1455097" />
      <Spectrum type="MFE" cpdAlgo="FindByMolecularFeature">
        <MSDetails p="+" />
        <Device type="TimeOfFlight" />
        <MSPeaks>
          <p rt="17.726" x="297.1851" y="160536.98" v="1214675" z="1" s="M+H" />
          <p rt="17.727" x="298.1883" y="31910.42" v="240422" z="1" s="M+H+1" />
        </MSPeaks>
      </Spectrum>
    </Compound>
    <Compound algo="FindByMolecularFeature">
      <Location m="268.1829" rt="17.727" y="180068" v="1633414" />
      <Spectrum type="MFE" cpdAlgo="FindByMolecularFeature">
        <MSDetails p="+" />
        <Device type="TimeOfFlight" />
        <MSPeaks>
          <p rt="17.726" x="269.1902" y="180067.53" v="1357229" z="1" s="M+H" />
          <p rt="17.729" x="270.1935" y="36670.67" v="276186" z="1" s="M+H+1" />
        </MSPeaks>
      </Spectrum>
    </Compound>
    <Compound algo="FindByMolecularFeature">
      <Location m="314.1888" rt="17.727" y="1640463" v="15058728" />
      <Spectrum type="MFE" cpdAlgo="FindByMolecularFeature">
        <MSDetails p="+" />
        <Device type="TimeOfFlight" />
        <MSPeaks>
          <p rt="17.727" x="315.1961" y="1640463.13" v="12284687" z="1" s="M+H" />
          <p rt="17.727" x="316.1993" y="368935.41" v="2774042" z="1" s="M+H+1" />
        </MSPeaks>
      </Spectrum>
    </Compound>
    <Compound algo="FindByMolecularFeature">
      <Location m="431.2679" rt="17.727" y="2850244" v="29001620" />
      <Spectrum type="MFE" cpdAlgo="FindByMolecularFeature">
        <MSDetails p="+" />
        <Device type="TimeOfFlight" />
        <MSPeaks>
          <p rt="17.727" x="432.2752" y="2850244.00" v="21954008" z="1" sat="true" s="M+H" />
          <p rt="17.728" x="433.2788" y="766564.38" v="5910395" z="1" s="M+H+1" />
          <p rt="17.728" x="434.2811" y="129209.62" v="1000090" z="1" s="M+H+2" />
          <p rt="17.730" x="435.2858" y="17199.25" v="137129" z="1" s="M+H+3" />
        </MSPeaks>
      </Spectrum>
    </Compound>
    <Compound algo="FindByMolecularFeature">
      <Location m="436.2229" rt="17.733" y="254822" v="2809785" />
      <Spectrum type="MFE" cpdAlgo="FindByMolecularFeature">
        <MSDetails p="+" />
        <Device type="TimeOfFlight" />
        <MSPeaks>
          <p rt="17.733" x="437.2302" y="254822.25" v="2110837" z="1" s="M+H" />
          <p rt="17.732" x="438.2333" y="66884.20" v="558429" z="1" s="M+H+1" />
          <p rt="17.738" x="439.2399" y="14189.95" v="116347" z="1" s="M+H+2" />
          <p rt="17.742" x="440.2453" y="2843.45" v="24171" z="1" s="M+H+3" />
        </MSPeaks>
      </Spectrum>
    </Compound>
    <Compound algo="FindByMolecularFeature">
      <Location m="364.3090" rt="17.869" y="86623" v="881786" />
      <Spectrum type="MFE" cpdAlgo="FindByMolecularFeature">
        <MSDetails p="+" />
        <Device type="TimeOfFlight" />
        <MSPeaks>
          <p rt="17.869" x="365.3163" y="86623.28" v="673411" z="1" s="M+H" />
          <p rt="17.868" x="366.3194" y="22023.00" v="173346" z="1" s="M+H+1" />
          <p rt="17.878" x="367.3132" y="3850.67" v="32171" z="1" s="M+H+2" />
          <p rt="17.944" x="368.3039" y="176.98" v="2857" z="1" s="M+H+3" />
        </MSPeaks>
      </Spectrum>
    </Compound>
    <Compound algo="FindByMolecularFeature">
      <Location m="498.2833" rt="17.904" y="76328" v="1170769" />
      <Spectrum type="MFE" cpdAlgo="FindByMolecularFeature">
        <MSDetails p="+" />
        <Device type="TimeOfFlight" />
        <MSPeaks>
          <p rt="17.903" x="499.2906" y="76328.20" v="889792" z="1" s="M+H" />
          <p rt="17.905" x="500.2939" y="21165.55" v="249736" z="1" s="M+H+1" />
          <p rt="17.909" x="501.2994" y="5213.99" v="31240" z="1" s="M+H+2" />
        </MSPeaks>
      </Spectrum>
    </Compound>
    <Compound algo="FindByMolecularFeature">
      <Location m="278.1520" rt="17.940" y="95110" v="1252973" />
      <Spectrum type="MFE" cpdAlgo="FindByMolecularFeature">
        <MSDetails p="+" />
        <Device type="TimeOfFlight" />
        <MSPeaks>
          <p rt="17.940" x="279.1593" y="95109.87" v="1037522" z="1" s="M+H" />
          <p rt="17.936" x="280.1626" y="16799.79" v="187469" z="1" s="M+H+1" />
          <p rt="17.943" x="281.1666" y="3040.97" v="27982" z="1" s="M+H+2" />
        </MSPeaks>
      </Spectrum>
    </Compound>
    <Compound algo="FindByMolecularFeature">
      <Location m="148.0160" rt="17.943" y="211770" v="2712822" />
      <Spectrum type="MFE" cpdAlgo="FindByMolecularFeature">
        <MSDetails p="+" />
        <Device type="TimeOfFlight" />
        <MSPeaks>
          <p rt="17.944" x="149.0232" y="211769.59" v="2500480" z="1" s="M+H" />
          <p rt="17.939" x="150.0268" y="17985.68" v="212342" z="1" s="M+H+1" />
        </MSPeaks>
      </Spectrum>
    </Compound>
    <Compound algo="FindByMolecularFeature">
      <Location m="300.1338" rt="17.947" y="53207" v="773855" />
      <Spectrum type="MFE" cpdAlgo="FindByMolecularFeature">
        <MSDetails p="+" />
        <Device type="TimeOfFlight" />
        <MSPeaks>
          <p rt="17.948" x="301.1411" y="53207.14" v="646077" z="1" s="M+H" />
          <p rt="17.943" x="302.1446" y="9998.86" v="110565" z="1" s="M+H+1" />
          <p rt="17.956" x="303.1489" y="1690.59" v="17212" z="1" s="M+H+2" />
        </MSPeaks>
      </Spectrum>
    </Compound>
    <Compound algo="FindByMolecularFeature">
      <Location m="382.1971" rt="18.095" y="126810" v="1195456" />
      <Spectrum type="MFE" cpdAlgo="FindByMolecularFeature">
        <MSDetails p="+" />
        <Device type="TimeOfFlight" />
        <MSPeaks>
          <p rt="18.095" x="383.2043" y="126810.30" v="963972" z="1" s="M+H" />
          <p rt="18.098" x="384.2076" y="26290.03" v="195192" z="1" s="M+H+1" />
          <p rt="18.091" x="385.2105" y="4888.04" v="36293" z="1" s="M+H+2" />
        </MSPeaks>
      </Spectrum>
    </Compound>
    <Compound algo="FindByMolecularFeature">
      <Location m="360.2149" rt="18.099" y="105731" v="1107858" />
      <Spectrum type="MFE" cpdAlgo="FindByMolecularFeature">
        <MSDetails p="+" />
        <Device type="TimeOfFlight" />
        <MSPeaks>
          <p rt="18.099" x="361.2222" y="105731.02" v="890386" z="1" s="M+H" />
          <p rt="18.099" x="362.2258" y="21549.15" v="179165" z="1" s="M+H+1" />
          <p rt="18.098" x="363.2305" y="4379.07" v="34978" z="1" s="M+H+2" />
          <p rt="18.065" x="364.2332" y="432.03" v="3328" z="1" s="M+H+3" />
        </MSPeaks>
      </Spectrum>
    </Compound>
    <Compound algo="FindByMolecularFeature">
      <Location m="354.2773" rt="18.110" y="218823" v="2102420" />
      <Spectrum type="MFE" cpdAlgo="FindByMolecularFeature">
        <MSDetails p="+" />
        <Device type="TimeOfFlight" />
        <MSPeaks>
          <p rt="18.110" x="355.2846" y="218823.36" v="1648032" z="1" s="M+H" />
          <p rt="18.111" x="356.2877" y="47762.67" v="388213" z="1" s="M+H+1" />
          <p rt="18.108" x="357.2919" y="7277.14" v="54040" z="1" s="M+H+2" />
          <p rt="18.123" x="358.2922" y="1189.00" v="12134" z="1" s="M+H+3" />
        </MSPeaks>
      </Spectrum>
    </Compound>
    <Compound algo="FindByMolecularFeature">
      <Location m="394.2697" rt="18.110" y="94977" v="1031904" />
      <Spectrum type="MFE" cpdAlgo="FindByMolecularFeature">
        <MSDetails p="+" />
        <Device type="TimeOfFlight" />
        <MSPeaks>
          <p rt="18.110" x="395.2770" y="94977.17" v="839879" z="1" s="M+H" />
          <p rt="18.110" x="396.2803" y="22878.46" v="192025" z="1" s="M+H+1" />
        </MSPeaks>
      </Spectrum>
    </Compound>
    <Compound algo="FindByMolecularFeature">
      <Location m="413.3144" rt="18.112" y="56733" v="613392" />
      <Spectrum type="MFE" cpdAlgo="FindByMolecularFeature">
        <MSDetails p="+" />
        <Device type="TimeOfFlight" />
        <MSPeaks>
          <p rt="18.112" x="414.3217" y="56733.39" v="461552" z="1" s="M+H" />
          <p rt="18.111" x="415.3230" y="16405.74" v="131135" z="1" s="M+H+1" />
          <p rt="18.120" x="416.3245" y="2939.45" v="20705" z="1" s="M+H+2" />
        </MSPeaks>
      </Spectrum>
    </Compound>
    <Compound algo="FindByMolecularFeature">
      <Location m="454.2119" rt="18.176" y="51434" v="590427" />
      <Spectrum type="MFE" cpdAlgo="FindByMolecularFeature">
        <MSDetails p="+" />
        <Device type="TimeOfFlight" />
        <MSPeaks>
          <p rt="18.175" x="455.2192" y="51433.94" v="412641" z="1" s="M+H" />
          <p rt="18.179" x="456.2226" y="14141.28" v="113516" z="1" s="M+H+1" />
          <p rt="18.173" x="457.2272" y="6647.43" v="54075" z="1" s="M+H+2" />
          <p rt="18.177" x="458.2256" y="1313.46" v="10195" z="1" s="M+H+3" />
        </MSPeaks>
      </Spectrum>
    </Compound>
    <Compound algo="FindByMolecularFeature">
      <Location m="438.2388" rt="18.178" y="335229" v="3486052" />
      <Spectrum type="MFE" cpdAlgo="FindByMolecularFeature">
        <MSDetails p="+" />
        <Device type="TimeOfFlight" />
        <MSPeaks>
          <p rt="18.178" x="439.2461" y="335229.00" v="2664800" z="1" s="M+H" />
          <p rt="18.178" x="440.2491" y="86518.84" v="684744" z="1" s="M+H+1" />
          <p rt="18.178" x="441.2528" y="15670.79" v="119577" z="1" s="M+H+2" />
          <p rt="18.182" x="442.2555" y="2247.51" v="16931" z="1" s="M+H+3" />
        </MSPeaks>
      </Spectrum>
    </Compound>
    <Compound algo="FindByMolecularFeature">
      <Location m="314.1889" rt="18.186" y="1212925" v="12602719" />
      <Spectrum type="MFE" cpdAlgo="FindByMolecularFeature">
        <MSDetails p="+" />
        <Device type="TimeOfFlight" />
        <MSPeaks>
          <p rt="18.186" x="315.1962" y="1212925.13" v="9925609" z="1" s="M+H" />
          <p rt="18.186" x="316.1992" y="279706.25" v="2341155" z="1" s="M+H+1" />
          <p rt="18.188" x="317.2044" y="35814.26" v="303854" z="1" s="M+H+2" />
          <p rt="18.195" x="318.2093" y="4089.65" v="32101" z="1" s="M+H+3" />
        </MSPeaks>
      </Spectrum>
    </Compound>
    <Compound algo="FindByMolecularFeature">
      <Location m="268.1829" rt="18.186" y="127459" v="1300773" />
      <Spectrum type="MFE" cpdAlgo="FindByMolecularFeature">
        <MSDetails p="+" />
        <Device type="TimeOfFlight" />
        <MSPeaks>
          <p rt="18.186" x="269.1902" y="127459.00" v="1090953" z="1" s="M+H" />
          <p rt="18.188" x="270.1934" y="25235.05" v="209820" z="1" s="M+H+1" />
        </MSPeaks>
      </Spectrum>
    </Compound>
    <Compound algo="FindByMolecularFeature">
      <Location m="296.1778" rt="18.187" y="108567" v="1137640" />
      <Spectrum type="MFE" cpdAlgo="FindByMolecularFeature">
        <MSDetails p="+" />
        <Device type="TimeOfFlight" />
        <MSPeaks>
          <p rt="18.188" x="297.1850" y="108567.23" v="943613" z="1" s="M+H" />
          <p rt="18.185" x="298.1883" y="22131.71" v="194027" z="1" s="M+H+1" />
        </MSPeaks>
      </Spectrum>
    </Compound>
    <Compound algo="FindByMolecularFeature">
      <Location m="433.2836" rt="18.188" y="2175668" v="24616858" />
      <Spectrum type="MFE" cpdAlgo="FindByMolecularFeature">
        <MSDetails p="+" />
        <Device type="TimeOfFlight" />
        <MSPeaks>
          <p rt="18.187" x="434.2909" y="2175667.50" v="18701576" z="1" sat="true" s="M+H" />
          <p rt="18.188" x="435.2944" y="578804.31" v="4980308" z="1" s="M+H+1" />
          <p rt="18.188" x="436.2967" y="95117.83" v="812564" z="1" s="M+H+2" />
          <p rt="18.194" x="437.3028" y="13846.73" v="114921" z="1" s="M+H+3" />
          <p rt="18.195" x="438.3094" y="896.05" v="7488" z="1" s="M+H+4" />
        </MSPeaks>
      </Spectrum>
    </Compound>
    <Compound algo="FindByMolecularFeature">
      <Location m="168.1149" rt="18.222" y="62361" v="591920" />
      <Spectrum type="MFE" cpdAlgo="FindByMolecularFeature">
        <MSDetails p="+" />
        <Device type="TimeOfFlight" />
        <MSPeaks>
          <p rt="18.223" x="169.1222" y="62360.80" v="510232" z="1" s="M+H" />
          <p rt="18.219" x="170.1253" y="8530.60" v="62201" z="1" s="M+H+1" />
          <p rt="18.213" x="171.1157" y="3101.21" v="19486" z="1" s="M+H+2" />
        </MSPeaks>
      </Spectrum>
    </Compound>
    <Compound algo="FindByMolecularFeature">
      <Location m="318.2173" rt="18.240" y="99623" v="802680" />
      <Spectrum type="MFE" cpdAlgo="FindByMolecularFeature">
        <MSDetails p="+" />
        <Device type="TimeOfFlight" />
        <MSPeaks>
          <p rt="18.241" x="319.2246" y="99623.34" v="665664" z="1" s="M+H" />
          <p rt="18.239" x="320.2280" y="20467.03" v="137016" z="1" s="M+H+1" />
        </MSPeaks>
      </Spectrum>
    </Compound>
    <Compound algo="FindByMolecularFeature">
      <Location m="296.2358" rt="18.243" y="637032" v="5203921" />
      <Spectrum type="MFE" cpdAlgo="FindByMolecularFeature">
        <MSDetails p="+" />
        <Device type="TimeOfFlight" />
        <MSPeaks>
          <p rt="18.243" x="297.2431" y="637032.13" v="4169902" z="1" s="M+H" />
          <p rt="18.243" x="298.2459" y="124939.64" v="822028" z="1" s="M+H+1" />
          <p rt="18.239" x="299.2493" y="15825.21" v="95819" z="1" s="M+H+2" />
          <p rt="18.245" x="300.2513" y="2164.54" v="14700" z="1" s="M+H+3" />
          <p rt="18.246" x="593.4773" y="6919.25" v="36922" z="1" s="2M+H" />
          <p rt="18.246" x="594.4816" y="2837.84" v="13815" z="1" s="2M+H+1" />
        </MSPeaks>
      </Spectrum>
    </Compound>
    <Compound algo="FindByMolecularFeature">
      <Location m="337.2620" rt="18.249" y="91552" v="673000" />
      <Spectrum type="MFE" cpdAlgo="FindByMolecularFeature">
        <MSDetails p="+" />
        <Device type="TimeOfFlight" />
        <MSPeaks>
          <p rt="18.248" x="338.2693" y="91551.94" v="535093" z="1" s="M+H" />
          <p rt="18.250" x="339.2727" y="20911.52" v="118610" z="1" s="M+H+1" />
          <p rt="18.251" x="340.2767" y="3290.64" v="19297" z="1" s="M+H+2" />
        </MSPeaks>
      </Spectrum>
    </Compound>
    <Compound algo="FindByMolecularFeature">
      <Location m="260.2141" rt="18.253" y="65170" v="499622" />
      <Spectrum type="MFE" cpdAlgo="FindByMolecularFeature">
        <MSDetails p="+" />
        <Device type="TimeOfFlight" />
        <MSPeaks>
          <p rt="18.253" x="261.2214" y="65169.59" v="421219" z="1" s="M+H" />
          <p rt="18.251" x="262.2247" y="11974.84" v="78403" z="1" s="M+H+1" />
        </MSPeaks>
      </Spectrum>
    </Compound>
    <Compound algo="FindByMolecularFeature">
      <Location m="227.2251" rt="18.299" y="405168" v="4103523" />
      <Spectrum type="MFE" cpdAlgo="FindByMolecularFeature">
        <MSDetails p="+" />
        <Device type="TimeOfFlight" />
        <MSPeaks>
          <p rt="18.299" x="228.2324" y="405168.13" v="3531299" z="1" s="M+H" />
          <p rt="18.298" x="229.2355" y="62606.95" v="540078" z="1" s="M+H+1" />
          <p rt="18.295" x="230.2424" y="4416.67" v="32146" z="1" s="M+H+2" />
        </MSPeaks>
      </Spectrum>
    </Compound>
    <Compound algo="FindByMolecularFeature">
      <Location m="376.2980" rt="18.344" y="154512" v="1198775" />
      <Spectrum type="MFE" cpdAlgo="FindByMolecularFeature">
        <MSDetails p="+" />
        <Device type="TimeOfFlight" />
        <MSPeaks>
          <p rt="18.344" x="377.3053" y="154512.06" v="956333" z="1" s="M+H" />
          <p rt="18.343" x="378.3084" y="39179.43" v="242442" z="1" s="M+H+1" />
        </MSPeaks>
      </Spectrum>
    </Compound>
    <Compound algo="FindByMolecularFeature">
      <Location m="574.4605" rt="18.421" y="217223" v="1918847" />
      <Spectrum type="MFE" cpdAlgo="FindByMolecularFeature">
        <MSDetails p="+" />
        <Device type="TimeOfFlight" />
        <MSPeaks>
          <p rt="18.421" x="575.4677" y="217223.23" v="1307711" z="1" s="M+H" />
          <p rt="18.421" x="576.4708" y="81252.97" v="491137" z="1" s="M+H+1" />
          <p rt="18.419" x="577.4740" y="17473.35" v="104622" z="1" s="M+H+2" />
          <p rt="18.426" x="578.4769" y="2632.92" v="15377" z="1" s="M+H+3" />
        </MSPeaks>
      </Spectrum>
    </Compound>
    <Compound algo="FindByMolecularFeature">
      <Location m="182.1309" rt="18.424" y="301733" v="2630578" />
      <Spectrum type="MFE" cpdAlgo="FindByMolecularFeature">
        <MSDetails p="+" />
        <Device type="TimeOfFlight" />
        <MSPeaks>
          <p rt="18.424" x="183.1381" y="301733.16" v="2303903" z="1" s="M+H" />
          <p rt="18.424" x="184.1412" y="37098.07" v="288373" z="1" s="M+H+1" />
          <p rt="18.430" x="185.1413" y="4416.62" v="38301" z="1" s="M+H+2" />
        </MSPeaks>
      </Spectrum>
    </Compound>
    <Compound algo="FindByMolecularFeature">
      <Location m="645.3829" rt="18.426" y="242740" v="3502949" />
      <Spectrum type="MFE" cpdAlgo="FindByMolecularFeature">
        <MSDetails p="+" />
        <Device type="TimeOfFlight" />
        <MSPeaks>
          <p rt="18.419" x="323.6988" y="3374.96" v="20266" z="2" s="M+2H" />
          <p rt="18.421" x="324.2017" y="1825.43" v="8451" z="2" s="M+2H+1" />
          <p rt="18.426" x="646.3901" y="242740.38" v="1863790" z="1" s="M+H" />
          <p rt="18.425" x="647.3950" y="160035.94" v="1228841" z="1" s="M+H+1" />
          <p rt="18.427" x="648.3986" y="49151.90" v="381601" z="1" s="M+H+2" />
        </MSPeaks>
      </Spectrum>
    </Compound>
    <Compound algo="FindByMolecularFeature">
      <Location m="630.4173" rt="18.426" y="51515" v="627961" />
      <Spectrum type="MFE" cpdAlgo="FindByMolecularFeature">
        <MSDetails p="+" />
        <Device type="TimeOfFlight" />
        <MSPeaks>
          <p rt="18.425" x="631.4245" y="51514.71" v="399147" z="1" s="M+H" />
          <p rt="18.428" x="632.4281" y="22452.13" v="176026" z="1" s="M+H+1" />
          <p rt="18.434" x="633.4296" y="6359.08" v="52788" z="1" s="M+H+2" />
        </MSPeaks>
      </Spectrum>
    </Compound>
    <Compound algo="FindByMolecularFeature">
      <Location m="337.2622" rt="18.426" y="348666" v="3733584" />
      <Spectrum type="MFE" cpdAlgo="FindByMolecularFeature">
        <MSDetails p="+" />
        <Device type="TimeOfFlight" />
        <MSPeaks>
          <p rt="18.426" x="338.2695" y="348666.06" v="2987481" z="1" s="M+H" />
          <p rt="18.426" x="339.2726" y="76356.95" v="650972" z="1" s="M+H+1" />
          <p rt="18.430" x="340.2759" y="11020.59" v="95131" z="1" s="M+H+2" />
        </MSPeaks>
      </Spectrum>
    </Compound>
    <Compound algo="FindByMolecularFeature">
      <Location m="648.3909" rt="18.427" y="149943" v="2070016" />
      <Spectrum type="MFE" cpdAlgo="FindByMolecularFeature">
        <MSDetails p="+" />
        <Device type="TimeOfFlight" />
        <MSPeaks>
          <p rt="18.427" x="649.3982" y="149943.13" v="1158391" z="1" s="M+H" />
          <p rt="18.428" x="650.4012" y="56884.23" v="444964" z="1" s="M+H+1" />
          <p rt="18.428" x="651.3958" y="59994.89" v="466660" z="1" s="M+H+2" />
        </MSPeaks>
      </Spectrum>
    </Compound>
    <Compound algo="FindByMolecularFeature">
      <Location m="296.2358" rt="18.431" y="4187672" v="49504876" />
      <Spectrum type="MFE" cpdAlgo="FindByMolecularFeature">
        <MSDetails p="+" />
        <Device type="TimeOfFlight" />
        <MSPeaks>
          <p rt="18.431" x="297.2431" y="4187672.25" v="37786336" z="1" sat="true" s="M+H" />
          <p rt="18.431" x="298.2465" y="791174.25" v="7162598" z="1" s="M+H+1" />
          <p rt="18.431" x="299.2489" y="94778.11" v="860026" z="1" s="M+H+2" />
          <p rt="18.437" x="300.2514" y="10017.53" v="83217" z="1" s="M+H+3" />
          <p rt="18.420" x="593.4781" y="200137.97" v="1202724" z="1" s="2M+H" />
          <p rt="18.418" x="594.4813" y="80133.14" v="481923" z="1" s="2M+H+1" />
          <p rt="18.419" x="595.4842" y="16817.38" v="100530" z="1" s="2M+H+2" />
          <p rt="18.413" x="596.4870" y="3264.58" v="19369" z="1" s="2M+H+3" />
          <p rt="18.409" x="597.4932" y="313.08" v="1803" z="1" s="2M+H+4" />
        </MSPeaks>
      </Spectrum>
    </Compound>
    <Compound algo="FindByMolecularFeature">
      <Location m="350.1542" rt="18.434" y="122990" v="3522873" />
      <Spectrum type="MFE" cpdAlgo="FindByMolecularFeature">
        <MSDetails p="+" />
        <Device type="TimeOfFlight" />
        <MSPeaks>
          <p rt="18.433" x="351.1615" y="65145.28" v="722939" z="1" s="M+H" />
          <p rt="18.433" x="352.1646" y="14263.03" v="153727" z="1" s="M+H+1" />
          <p rt="18.438" x="353.1623" y="122990.36" v="1466732" z="1" s="M+H+2" />
          <p rt="18.432" x="354.1652" y="26533.47" v="316666" z="1" s="M+H+3" />
          <p rt="18.434" x="355.1583" y="48947.68" v="578935" z="1" s="M+H+4" />
          <p rt="18.425" x="356.1609" y="12332.32" v="171347" z="1" s="M+H+5" />
          <p rt="18.413" x="357.1578" y="7690.09" v="112526" z="1" s="M+H+6" />
        </MSPeaks>
      </Spectrum>
    </Compound>
    <Compound algo="FindByMolecularFeature">
      <Location m="395.1529" rt="18.446" y="129209" v="2167084" />
      <Spectrum type="MFE" cpdAlgo="FindByMolecularFeature">
        <MSDetails p="+" />
        <Device type="TimeOfFlight" />
        <MSPeaks>
          <p rt="18.446" x="396.1602" y="129209.05" v="1689174" z="1" s="M+H" />
          <p rt="18.444" x="397.1634" y="29328.71" v="381608" z="1" s="M+H+1" />
          <p rt="18.445" x="398.1701" y="5321.99" v="84845" z="1" s="M+H+2" />
          <p rt="18.516" x="399.1824" y="889.90" v="11457" z="1" s="M+H+3" />
        </MSPeaks>
      </Spectrum>
    </Compound>
    <Compound algo="FindByMolecularFeature">
      <Location m="260.2141" rt="18.449" y="246275" v="3342163" />
      <Spectrum type="MFE" cpdAlgo="FindByMolecularFeature">
        <MSDetails p="+" />
        <Device type="TimeOfFlight" />
        <MSPeaks>
          <p rt="18.449" x="261.2214" y="246274.77" v="2838918" z="1" s="M+H" />
          <p rt="18.449" x="262.2247" y="44150.98" v="503245" z="1" s="M+H+1" />
        </MSPeaks>
      </Spectrum>
    </Compound>
    <Compound algo="FindByMolecularFeature">
      <Location m="278.2251" rt="18.449" y="2820347" v="38332772" />
      <Spectrum type="MFE" cpdAlgo="FindByMolecularFeature">
        <MSDetails p="+" />
        <Device type="TimeOfFlight" />
        <MSPeaks>
          <p rt="18.449" x="279.2324" y="2820347.00" v="31530082" z="1" sat="true" s="M+H" />
          <p rt="18.450" x="280.2358" y="552703.69" v="6173710" z="1" s="M+H+1" />
          <p rt="18.446" x="281.2390" y="53043.65" v="584951" z="1" s="M+H+2" />
          <p rt="18.444" x="282.2422" y="3998.94" v="44026" z="1" s="M+H+3" />
        </MSPeaks>
      </Spectrum>
    </Compound>
    <Compound algo="FindByMolecularFeature">
      <Location m="250.2297" rt="18.451" y="283711" v="3744468" />
      <Spectrum type="MFE" cpdAlgo="FindByMolecularFeature">
        <MSDetails p="+" />
        <Device type="TimeOfFlight" />
        <MSPeaks>
          <p rt="18.451" x="251.2370" y="283711.41" v="3146110" z="1" s="M+H" />
          <p rt="18.450" x="252.2402" y="49206.24" v="532970" z="1" s="M+H+1" />
          <p rt="18.454" x="253.2441" y="5794.68" v="65388" z="1" s="M+H+2" />
        </MSPeaks>
      </Spectrum>
    </Compound>
    <Compound algo="FindByMolecularFeature">
      <Location m="242.2035" rt="18.453" y="53843" v="788693" />
      <Spectrum type="MFE" cpdAlgo="FindByMolecularFeature">
        <MSDetails p="+" />
        <Device type="TimeOfFlight" />
        <MSPeaks>
          <p rt="18.454" x="243.2108" y="53843.23" v="658702" z="1" s="M+H" />
          <p rt="18.450" x="244.2141" y="11202.67" v="129991" z="1" s="M+H+1" />
        </MSPeaks>
      </Spectrum>
    </Compound>
    <Compound algo="FindByMolecularFeature">
      <Location m="318.2176" rt="18.488" y="402198" v="5594171" />
      <Spectrum type="MFE" cpdAlgo="FindByMolecularFeature">
        <MSDetails p="+" />
        <Device type="TimeOfFlight" />
        <MSPeaks>
          <p rt="18.488" x="319.2248" y="402197.53" v="4590862" z="1" s="M+H" />
          <p rt="18.490" x="320.2279" y="78003.80" v="889154" z="1" s="M+H+1" />
          <p rt="18.491" x="321.2325" y="8843.92" v="106257" z="1" s="M+H+2" />
          <p rt="18.481" x="322.2371" y="693.47" v="7898" z="1" s="M+H+3" />
        </MSPeaks>
      </Spectrum>
    </Compound>
    <Compound algo="FindByMolecularFeature">
      <Location m="232.2189" rt="18.498" y="58983" v="759320" />
      <Spectrum type="MFE" cpdAlgo="FindByMolecularFeature">
        <MSDetails p="+" />
        <Device type="TimeOfFlight" />
        <MSPeaks>
          <p rt="18.498" x="233.2262" y="58983.23" v="624519" z="1" s="M+H" />
          <p rt="18.502" x="234.2296" y="11310.93" v="119430" z="1" s="M+H+1" />
          <p rt="18.478" x="235.2374" y="1624.35" v="15371" z="1" s="M+H+2" />
        </MSPeaks>
      </Spectrum>
    </Compound>
    <Compound algo="FindByMolecularFeature">
      <Location m="327.2565" rt="18.665" y="120718" v="1310357" />
      <Spectrum type="MFE" cpdAlgo="FindByMolecularFeature">
        <MSDetails p="+" />
        <Device type="TimeOfFlight" />
        <MSPeaks>
          <p rt="18.665" x="328.2638" y="120718.41" v="1024336" z="1" s="M+H" />
          <p rt="18.664" x="329.2668" y="29470.55" v="256015" z="1" s="M+H+1" />
          <p rt="18.658" x="330.2695" y="3517.40" v="30005" z="1" s="M+H+2" />
        </MSPeaks>
      </Spectrum>
    </Compound>
    <Compound algo="FindByMolecularFeature">
      <Location m="561.3153" rt="18.764" y="70016" v="1100892" />
      <Spectrum type="MFE" cpdAlgo="FindByMolecularFeature">
        <MSDetails p="+" />
        <Device type="TimeOfFlight" />
        <MSPeaks>
          <p rt="18.762" x="562.3226" y="70016.48" v="803375" z="1" s="M+H" />
          <p rt="18.766" x="563.3260" y="22395.84" v="246426" z="1" s="M+H+1" />
          <p rt="18.774" x="564.3313" y="5173.14" v="51091" z="1" s="M+H+2" />
        </MSPeaks>
      </Spectrum>
    </Compound>
    <Compound algo="FindByMolecularFeature">
      <Location m="526.2781" rt="18.768" y="52310" v="807735" />
      <Spectrum type="MFE" cpdAlgo="FindByMolecularFeature">
        <MSDetails p="+" />
        <Device type="TimeOfFlight" />
        <MSPeaks>
          <p rt="18.769" x="527.2853" y="52310.17" v="581156" z="1" s="M+H" />
          <p rt="18.764" x="528.2887" y="16127.71" v="184115" z="1" s="M+H+1" />
          <p rt="18.772" x="529.2933" y="3967.05" v="42464" z="1" s="M+H+2" />
        </MSPeaks>
      </Spectrum>
    </Compound>
    <Compound algo="FindByMolecularFeature">
      <Location m="323.2829" rt="18.788" y="449701" v="4552589" />
      <Spectrum type="MFE" cpdAlgo="FindByMolecularFeature">
        <MSDetails p="+" />
        <Device type="TimeOfFlight" />
        <MSPeaks>
          <p rt="18.788" x="324.2902" y="449701.13" v="3625502" z="1" s="M+H" />
          <p rt="18.787" x="325.2932" y="101933.05" v="817095" z="1" s="M+H+1" />
          <p rt="18.789" x="326.2959" y="12419.09" v="97838" z="1" s="M+H+2" />
          <p rt="18.801" x="327.2963" y="803.54" v="6179" z="1" s="M+H+3" />
          <p rt="18.781" x="647.5708" y="774.85" v="2988" z="1" s="2M+H" />
        </MSPeaks>
      </Spectrum>
    </Compound>
    <Compound algo="FindByMolecularFeature">
      <Location m="296.2353" rt="18.818" y="148649" v="1532246" />
      <Spectrum type="MFE" cpdAlgo="FindByMolecularFeature">
        <MSDetails p="+" />
        <Device type="TimeOfFlight" />
        <MSPeaks>
          <p rt="18.819" x="297.2426" y="148648.95" v="1261990" z="1" s="M+H" />
          <p rt="18.817" x="298.2457" y="29058.44" v="244289" z="1" s="M+H+1" />
          <p rt="18.792" x="299.2489" y="3306.56" v="25967" z="1" s="M+H+2" />
        </MSPeaks>
      </Spectrum>
    </Compound>
    <Compound algo="FindByMolecularFeature">
      <Location m="318.2172" rt="18.822" y="69665" v="674170" />
      <Spectrum type="MFE" cpdAlgo="FindByMolecularFeature">
        <MSDetails p="+" />
        <Device type="TimeOfFlight" />
        <MSPeaks>
          <p rt="18.821" x="319.2245" y="69665.34" v="541229" z="1" s="M+H" />
          <p rt="18.822" x="320.2276" y="14445.47" v="113049" z="1" s="M+H+1" />
          <p rt="18.883" x="321.2385" y="2082.86" v="19892" z="1" s="M+H+2" />
        </MSPeaks>
      </Spectrum>
    </Compound>
    <Compound algo="FindByMolecularFeature">
      <Location m="232.2189" rt="18.822" y="67440" v="631608" />
      <Spectrum type="MFE" cpdAlgo="FindByMolecularFeature">
        <MSDetails p="+" />
        <Device type="TimeOfFlight" />
        <MSPeaks>
          <p rt="18.822" x="233.2262" y="67440.30" v="524301" z="1" s="M+H" />
          <p rt="18.821" x="234.2292" y="12392.27" v="98274" z="1" s="M+H+1" />
          <p rt="18.829" x="235.2348" y="1371.51" v="9033" z="1" s="M+H+2" />
        </MSPeaks>
      </Spectrum>
    </Compound>
    <Compound algo="FindByMolecularFeature">
      <Location m="260.2139" rt="18.826" y="57077" v="592850" />
      <Spectrum type="MFE" cpdAlgo="FindByMolecularFeature">
        <MSDetails p="+" />
        <Device type="TimeOfFlight" />
        <MSPeaks>
          <p rt="18.827" x="261.2212" y="57077.34" v="501520" z="1" s="M+H" />
          <p rt="18.826" x="262.2246" y="11158.55" v="91330" z="1" s="M+H+1" />
        </MSPeaks>
      </Spectrum>
    </Compound>
    <Compound algo="FindByMolecularFeature">
      <Location m="599.4611" rt="18.847" y="61558" v="1225510" />
      <Spectrum type="MFE" cpdAlgo="FindByMolecularFeature">
        <MSDetails p="+" />
        <Device type="TimeOfFlight" />
        <MSPeaks>
          <p rt="18.846" x="600.4684" y="61557.55" v="845048" z="1" s="M+H" />
          <p rt="18.847" x="601.4718" y="21609.63" v="294009" z="1" s="M+H+1" />
          <p rt="18.855" x="602.4718" y="5802.03" v="79636" z="1" s="M+H+2" />
          <p rt="18.872" x="603.4714" y="502.85" v="6817" z="1" s="M+H+3" />
        </MSPeaks>
      </Spectrum>
    </Compound>
    <Compound algo="FindByMolecularFeature">
      <Location m="376.2980" rt="18.922" y="65275" v="845122" />
      <Spectrum type="MFE" cpdAlgo="FindByMolecularFeature">
        <MSDetails p="+" />
        <Device type="TimeOfFlight" />
        <MSPeaks>
          <p rt="18.928" x="377.3053" y="65275.45" v="608041" z="1" s="M+H" />
          <p rt="18.915" x="378.3083" y="20244.90" v="198362" z="1" s="M+H+1" />
          <p rt="18.890" x="379.3108" y="5525.34" v="34267" z="1" s="M+H+2" />
          <p rt="18.789" x="380.3024" y="555.76" v="4452" z="1" s="M+H+3" />
        </MSPeaks>
      </Spectrum>
    </Compound>
    <Compound algo="FindByMolecularFeature">
      <Location m="555.4349" rt="18.925" y="87806" v="1716278" />
      <Spectrum type="MFE" cpdAlgo="FindByMolecularFeature">
        <MSDetails p="+" />
        <Device type="TimeOfFlight" />
        <MSPeaks>
          <p rt="18.925" x="556.4422" y="87805.84" v="1234100" z="1" s="M+H" />
          <p rt="18.926" x="557.4453" y="27152.34" v="381466" z="1" s="M+H+1" />
          <p rt="18.925" x="558.4461" y="6627.29" v="87127" z="1" s="M+H+2" />
          <p rt="18.924" x="559.4459" y="1033.34" v="13585" z="1" s="M+H+3" />
        </MSPeaks>
      </Spectrum>
    </Compound>
    <Compound algo="FindByMolecularFeature">
      <Location m="511.4087" rt="19.005" y="110344" v="2122050" />
      <Spectrum type="MFE" cpdAlgo="FindByMolecularFeature">
        <MSDetails p="+" />
        <Device type="TimeOfFlight" />
        <MSPeaks>
          <p rt="19.005" x="512.4160" y="110344.22" v="1563521" z="1" s="M+H" />
          <p rt="19.005" x="513.4191" y="31278.64" v="447331" z="1" s="M+H+1" />
          <p rt="19.005" x="514.4204" y="7096.27" v="95211" z="1" s="M+H+2" />
          <p rt="19.005" x="515.4203" y="1209.69" v="15986" z="1" s="M+H+3" />
        </MSPeaks>
      </Spectrum>
    </Compound>
    <Compound algo="FindByMolecularFeature">
      <Location m="253.2411" rt="19.008" y="1336564" v="13825402" />
      <Spectrum type="MFE" cpdAlgo="FindByMolecularFeature">
        <MSDetails p="+" />
        <Device type="TimeOfFlight" />
        <MSPeaks>
          <p rt="19.008" x="254.2483" y="1336564.00" v="11497132" z="1" s="M+H" />
          <p rt="19.009" x="255.2513" y="228927.58" v="1960024" z="1" s="M+H+1" />
          <p rt="19.009" x="256.2546" y="22717.83" v="189700" z="1" s="M+H+2" />
          <p rt="19.007" x="257.2574" y="1435.37" v="11852" z="1" s="M+H+3" />
          <p rt="19.004" x="507.4884" y="8996.90" v="61783" z="1" s="2M+H" />
          <p rt="18.999" x="508.4916" y="3315.78" v="21564" z="1" s="2M+H+1" />
        </MSPeaks>
      </Spectrum>
    </Compound>
    <Compound algo="FindByMolecularFeature">
      <Location m="561.3153" rt="19.049" y="156962" v="1873261" />
      <Spectrum type="MFE" cpdAlgo="FindByMolecularFeature">
        <MSDetails p="+" />
        <Device type="TimeOfFlight" />
        <MSPeaks>
          <p rt="19.049" x="562.3225" y="156962.38" v="1350843" z="1" s="M+H" />
          <p rt="19.047" x="563.3260" y="46613.66" v="420601" z="1" s="M+H+1" />
          <p rt="19.048" x="564.3293" y="11079.94" v="96123" z="1" s="M+H+2" />
          <p rt="19.081" x="565.3356" y="667.90" v="5694" z="1" s="M+H+3" />
        </MSPeaks>
      </Spectrum>
    </Compound>
    <Compound algo="FindByMolecularFeature">
      <Location m="526.2780" rt="19.050" y="57430" v="730920" />
      <Spectrum type="MFE" cpdAlgo="FindByMolecularFeature">
        <MSDetails p="+" />
        <Device type="TimeOfFlight" />
        <MSPeaks>
          <p rt="19.050" x="527.2853" y="57429.87" v="537486" z="1" s="M+H" />
          <p rt="19.052" x="528.2884" y="16569.48" v="154791" z="1" s="M+H+1" />
          <p rt="19.046" x="529.2931" y="4301.39" v="38643" z="1" s="M+H+2" />
        </MSPeaks>
      </Spectrum>
    </Compound>
    <Compound algo="FindByMolecularFeature">
      <Location m="467.3824" rt="19.082" y="108944" v="2154736" />
      <Spectrum type="MFE" cpdAlgo="FindByMolecularFeature">
        <MSDetails p="+" />
        <Device type="TimeOfFlight" />
        <MSPeaks>
          <p rt="19.083" x="468.3896" y="108943.56" v="1607655" z="1" s="M+H" />
          <p rt="19.081" x="469.3928" y="30854.84" v="453822" z="1" s="M+H+1" />
          <p rt="19.083" x="470.3944" y="6473.21" v="86682" z="1" s="M+H+2" />
          <p rt="19.075" x="471.3919" y="499.07" v="6578" z="1" s="M+H+3" />
        </MSPeaks>
      </Spectrum>
    </Compound>
    <Compound algo="FindByMolecularFeature">
      <Location m="423.3562" rt="19.151" y="88660" v="1592501" />
      <Spectrum type="MFE" cpdAlgo="FindByMolecularFeature">
        <MSDetails p="+" />
        <Device type="TimeOfFlight" />
        <MSPeaks>
          <p rt="19.151" x="424.3634" y="88659.87" v="1207284" z="1" s="M+H" />
          <p rt="19.153" x="425.3702" y="25750.21" v="332083" z="1" s="M+H+1" />
          <p rt="19.140" x="426.3714" y="5610.02" v="53135" z="1" s="M+H+2" />
        </MSPeaks>
      </Spectrum>
    </Compound>
    <Compound algo="FindByMolecularFeature">
      <Location m="241.2405" rt="19.395" y="73886" v="786772" />
      <Spectrum type="MFE" cpdAlgo="FindByMolecularFeature">
        <MSDetails p="+" />
        <Device type="TimeOfFlight" />
        <MSPeaks>
          <p rt="19.397" x="242.2478" y="73885.72" v="664818" z="1" s="M+H" />
          <p rt="19.384" x="243.2508" y="11900.06" v="121954" z="1" s="M+H+1" />
        </MSPeaks>
      </Spectrum>
    </Compound>
    <Compound algo="FindByMolecularFeature">
      <Location m="424.3698" rt="19.460" y="51948" v="654495" />
      <Spectrum type="MFE" cpdAlgo="FindByMolecularFeature">
        <MSDetails p="+" />
        <Device type="TimeOfFlight" />
        <MSPeaks>
          <p rt="19.459" x="425.3771" y="51948.27" v="429846" z="1" s="M+H" />
          <p rt="19.463" x="426.3801" y="16305.43" v="161909" z="1" s="M+H+1" />
          <p rt="19.466" x="427.3866" y="6918.57" v="55074" z="1" s="M+H+2" />
          <p rt="19.433" x="428.3931" y="963.10" v="7666" z="1" s="M+H+3" />
        </MSPeaks>
      </Spectrum>
    </Compound>
    <Compound algo="FindByMolecularFeature">
      <Location m="498.2832" rt="19.618" y="130186" v="1981197" />
      <Spectrum type="MFE" cpdAlgo="FindByMolecularFeature">
        <MSDetails p="+" />
        <Device type="TimeOfFlight" />
        <MSPeaks>
          <p rt="19.618" x="499.2905" y="130185.51" v="1489421" z="1" s="M+H" />
          <p rt="19.617" x="500.2936" y="34500.32" v="396944" z="1" s="M+H+1" />
          <p rt="19.618" x="501.2985" y="7522.27" v="80479" z="1" s="M+H+2" />
          <p rt="19.601" x="502.3028" y="1085.70" v="14352" z="1" s="M+H+3" />
        </MSPeaks>
      </Spectrum>
    </Compound>
    <Compound algo="FindByMolecularFeature">
      <Location m="575.3318" rt="19.618" y="929033" v="14284804" />
      <Spectrum type="MFE" cpdAlgo="FindByMolecularFeature">
        <MSDetails p="+" />
        <Device type="TimeOfFlight" />
        <MSPeaks>
          <p rt="19.618" x="576.3391" y="929032.56" v="10195279" z="1" s="M+H" />
          <p rt="19.619" x="577.3418" y="296123.06" v="3250979" z="1" s="M+H+1" />
          <p rt="19.617" x="578.3441" y="63139.59" v="693386" z="1" s="M+H+2" />
          <p rt="19.616" x="579.3469" y="11466.81" v="127662" z="1" s="M+H+3" />
          <p rt="19.612" x="580.3531" y="1600.54" v="17498" z="1" s="M+H+4" />
        </MSPeaks>
      </Spectrum>
    </Compound>
    <Compound algo="FindByMolecularFeature">
      <Location m="540.2945" rt="19.619" y="574739" v="8900942" />
      <Spectrum type="MFE" cpdAlgo="FindByMolecularFeature">
        <MSDetails p="+" />
        <Device type="TimeOfFlight" />
        <MSPeaks>
          <p rt="19.619" x="541.3018" y="574739.31" v="6528225" z="1" s="M+H" />
          <p rt="19.617" x="542.3044" y="169950.13" v="1905715" z="1" s="M+H+1" />
          <p rt="19.616" x="543.3072" y="35682.33" v="399543" z="1" s="M+H+2" />
          <p rt="19.621" x="544.3112" y="5925.96" v="67460" z="1" s="M+H+3" />
        </MSPeaks>
      </Spectrum>
    </Compound>
    <Compound algo="FindByMolecularFeature">
      <Location m="456.2365" rt="19.619" y="384799" v="5720742" />
      <Spectrum type="MFE" cpdAlgo="FindByMolecularFeature">
        <MSDetails p="+" />
        <Device type="TimeOfFlight" />
        <MSPeaks>
          <p rt="19.619" x="457.2438" y="384798.56" v="4405321" z="1" s="M+H" />
          <p rt="19.618" x="458.2467" y="94588.00" v="1082432" z="1" s="M+H+1" />
          <p rt="19.621" x="459.2492" y="17750.42" v="203989" z="1" s="M+H+2" />
          <p rt="19.627" x="460.2517" y="2542.45" v="29000" z="1" s="M+H+3" />
        </MSPeaks>
      </Spectrum>
    </Compound>
    <Compound algo="FindByMolecularFeature">
      <Location m="558.3043" rt="19.624" y="164358" v="2608150" />
      <Spectrum type="MFE" cpdAlgo="FindByMolecularFeature">
        <MSDetails p="+" />
        <Device type="TimeOfFlight" />
        <MSPeaks>
          <p rt="19.624" x="559.3116" y="164357.59" v="1904050" z="1" s="M+H" />
          <p rt="19.623" x="560.3147" y="49774.01" v="546863" z="1" s="M+H+1" />
          <p rt="19.625" x="561.3182" y="11654.56" v="128141" z="1" s="M+H+2" />
          <p rt="19.600" x="562.3236" y="2413.35" v="29096" z="1" s="M+H+3" />
        </MSPeaks>
      </Spectrum>
    </Compound>
    <Compound algo="FindByMolecularFeature">
      <Location m="580.2861" rt="19.624" y="102647" v="1751400" />
      <Spectrum type="MFE" cpdAlgo="FindByMolecularFeature">
        <MSDetails p="+" />
        <Device type="TimeOfFlight" />
        <MSPeaks>
          <p rt="19.625" x="581.2934" y="102647.02" v="1258619" z="1" s="M+H" />
          <p rt="19.622" x="582.2967" y="32036.09" v="391998" z="1" s="M+H+1" />
          <p rt="19.624" x="583.3027" y="7121.29" v="85991" z="1" s="M+H+2" />
          <p rt="19.611" x="584.3066" y="1104.43" v="14793" z="1" s="M+H+3" />
        </MSPeaks>
      </Spectrum>
    </Compound>
    <Compound algo="FindByMolecularFeature">
      <Location m="300.2095" rt="19.630" y="736449" v="9941234" />
      <Spectrum type="MFE" cpdAlgo="FindByMolecularFeature">
        <MSDetails p="+" />
        <Device type="TimeOfFlight" />
        <MSPeaks>
          <p rt="19.630" x="301.2168" y="736449.00" v="8017125" z="1" s="M+H" />
          <p rt="19.629" x="302.2196" y="155751.84" v="1698314" z="1" s="M+H+1" />
          <p rt="19.628" x="303.2229" y="18759.28" v="199915" z="1" s="M+H+2" />
          <p rt="19.637" x="304.2277" y="2199.27" v="25881" z="1" s="M+H+3" />
        </MSPeaks>
      </Spectrum>
    </Compound>
    <Compound algo="FindByMolecularFeature">
      <Location m="254.2033" rt="19.639" y="120274" v="1642640" />
      <Spectrum type="MFE" cpdAlgo="FindByMolecularFeature">
        <MSDetails p="+" />
        <Device type="TimeOfFlight" />
        <MSPeaks>
          <p rt="19.640" x="255.2106" y="120273.66" v="1353345" z="1" s="M+H" />
          <p rt="19.638" x="256.2143" y="25496.33" v="278514" z="1" s="M+H+1" />
          <p rt="19.576" x="257.2206" y="3199.44" v="10782" z="1" s="M+H+2" />
        </MSPeaks>
      </Spectrum>
    </Compound>
    <Compound algo="FindByMolecularFeature">
      <Location m="280.2409" rt="19.752" y="254500" v="1874696" />
      <Spectrum type="MFE" cpdAlgo="FindByMolecularFeature">
        <MSDetails p="+" />
        <Device type="TimeOfFlight" />
        <MSPeaks>
          <p rt="19.752" x="281.2481" y="254499.91" v="1535822" z="1" s="M+H" />
          <p rt="19.756" x="282.2511" y="49253.41" v="338875" z="1" s="M+H+1" />
        </MSPeaks>
      </Spectrum>
    </Compound>
    <Compound algo="FindByMolecularFeature">
      <Location m="650.4192" rt="19.758" y="55297" v="968518" />
      <Spectrum type="MFE" cpdAlgo="FindByMolecularFeature">
        <MSDetails p="+" />
        <Device type="TimeOfFlight" />
        <MSPeaks>
          <p rt="19.758" x="651.4265" y="36664.84" v="236890" z="1" s="M+H" />
          <p rt="19.760" x="652.4305" y="12605.63" v="81954" z="1" s="M+H+1" />
          <p rt="19.758" x="653.4289" y="55296.91" v="352140" z="1" s="M+H+2" />
          <p rt="19.761" x="654.4332" y="23029.27" v="153463" z="1" s="M+H+3" />
          <p rt="19.757" x="655.4272" y="22782.80" v="144071" z="1" s="M+H+4" />
        </MSPeaks>
      </Spectrum>
    </Compound>
    <Compound algo="FindByMolecularFeature">
      <Location m="298.2513" rt="19.761" y="98897" v="1719926" />
      <Spectrum type="MFE" cpdAlgo="FindByMolecularFeature">
        <MSDetails p="+" />
        <Device type="TimeOfFlight" />
        <MSPeaks>
          <p rt="19.762" x="299.2588" y="98897.23" v="769681" z="1" s="M+H" />
          <p rt="19.764" x="300.2620" y="19534.73" v="189577" z="1" s="M+H+1" />
          <p rt="19.756" x="597.5089" y="44813.46" v="250580" z="1" s="2M+H" />
          <p rt="19.756" x="598.5120" y="18980.91" v="106035" z="1" s="2M+H+1" />
          <p rt="19.760" x="599.5120" y="4050.16" v="23718" z="1" s="2M+H+2" />
        </MSPeaks>
      </Spectrum>
    </Compound>
    <Compound algo="FindByMolecularFeature">
      <Location m="339.2781" rt="19.761" y="2917934" v="29187676" />
      <Spectrum type="MFE" cpdAlgo="FindByMolecularFeature">
        <MSDetails p="+" />
        <Device type="TimeOfFlight" />
        <MSPeaks>
          <p rt="19.761" x="340.2854" y="2917933.75" v="23477346" z="1" sat="true" s="M+H" />
          <p rt="19.761" x="341.2887" y="623697.44" v="5020295" z="1" s="M+H+1" />
          <p rt="19.761" x="342.2909" y="77410.49" v="622266" z="1" s="M+H+2" />
          <p rt="19.760" x="343.2939" y="8353.13" v="67769" z="1" s="M+H+3" />
        </MSPeaks>
      </Spectrum>
    </Compound>
    <Compound algo="FindByMolecularFeature">
      <Location m="393.1968" rt="19.765" y="71294" v="1578300" />
      <Spectrum type="MFE" cpdAlgo="FindByMolecularFeature">
        <MSDetails p="+" />
        <Device type="TimeOfFlight" />
        <MSPeaks>
          <p rt="19.760" x="197.6058" y="782.02" v="2923" z="2" s="M+2H" />
          <p rt="19.761" x="394.2040" y="29774.80" v="299885" z="1" s="M+H" />
          <p rt="19.767" x="395.2077" y="7464.70" v="78819" z="1" s="M+H+1" />
          <p rt="19.765" x="396.2044" y="71293.70" v="628207" z="1" s="M+H+2" />
          <p rt="19.770" x="397.2091" y="16929.21" v="177524" z="1" s="M+H+3" />
          <p rt="19.765" x="398.1984" y="35954.00" v="390942" z="1" s="M+H+4" />
        </MSPeaks>
      </Spectrum>
    </Compound>
    <Compound algo="FindByMolecularFeature">
      <Location m="241.2406" rt="19.768" y="54528" v="543869" />
      <Spectrum type="MFE" cpdAlgo="FindByMolecularFeature">
        <MSDetails p="+" />
        <Device type="TimeOfFlight" />
        <MSPeaks>
          <p rt="19.768" x="242.2479" y="54527.57" v="461216" z="1" s="M+H" />
          <p rt="19.769" x="243.2509" y="9003.63" v="76610" z="1" s="M+H+1" />
          <p rt="19.756" x="244.2539" y="1270.55" v="6042" z="1" s="M+H+2" />
        </MSPeaks>
      </Spectrum>
    </Compound>
    <Compound algo="FindByMolecularFeature">
      <Location m="244.2190" rt="19.839" y="66567" v="919132" />
      <Spectrum type="MFE" cpdAlgo="FindByMolecularFeature">
        <MSDetails p="+" />
        <Device type="TimeOfFlight" />
        <MSPeaks>
          <p rt="19.840" x="245.2263" y="66567.35" v="762725" z="1" s="M+H" />
          <p rt="19.840" x="246.2295" y="12544.22" v="145094" z="1" s="M+H+1" />
          <p rt="19.800" x="247.2343" y="1301.28" v="11313" z="1" s="M+H+2" />
        </MSPeaks>
      </Spectrum>
    </Compound>
    <Compound algo="FindByMolecularFeature">
      <Location m="262.2297" rt="19.842" y="223375" v="2999841" />
      <Spectrum type="MFE" cpdAlgo="FindByMolecularFeature">
        <MSDetails p="+" />
        <Device type="TimeOfFlight" />
        <MSPeaks>
          <p rt="19.842" x="263.2369" y="223375.16" v="2454809" z="1" s="M+H" />
          <p rt="19.842" x="264.2402" y="45350.82" v="498293" z="1" s="M+H+1" />
          <p rt="19.845" x="265.2475" y="4895.40" v="42512" z="1" s="M+H+2" />
          <p rt="19.768" x="266.2516" y="399.57" v="4228" z="1" s="M+H+3" />
        </MSPeaks>
      </Spectrum>
    </Compound>
    <Compound algo="FindByMolecularFeature">
      <Location m="580.2864" rt="19.853" y="160820" v="1272744" />
      <Spectrum type="MFE" cpdAlgo="FindByMolecularFeature">
        <MSDetails p="+" />
        <Device type="TimeOfFlight" />
        <MSPeaks>
          <p rt="19.853" x="581.2937" y="160820.48" v="933212" z="1" s="M+H" />
          <p rt="19.852" x="582.2969" y="49960.26" v="266409" z="1" s="M+H+1" />
          <p rt="19.851" x="583.3017" y="11344.77" v="60495" z="1" s="M+H+2" />
          <p rt="19.841" x="584.3076" y="2050.08" v="12628" z="1" s="M+H+3" />
        </MSPeaks>
      </Spectrum>
    </Compound>
    <Compound algo="FindByMolecularFeature">
      <Location m="456.2363" rt="19.863" y="162717" v="1829424" />
      <Spectrum type="MFE" cpdAlgo="FindByMolecularFeature">
        <MSDetails p="+" />
        <Device type="TimeOfFlight" />
        <MSPeaks>
          <p rt="19.863" x="457.2436" y="162716.98" v="1360565" z="1" s="M+H" />
          <p rt="19.864" x="458.2467" y="41091.71" v="336406" z="1" s="M+H+1" />
          <p rt="19.863" x="459.2496" y="7954.55" v="57801" z="1" s="M+H+2" />
          <p rt="19.885" x="460.2497" y="1665.70" v="14460" z="1" s="M+H+3" />
          <p rt="19.789" x="913.4826" y="1547.51" v="15792" z="1" s="2M+H" />
          <p rt="19.813" x="914.4886" y="1258.36" v="6127" z="1" s="2M+H+1" />
          <p rt="19.781" x="915.4821" y="1098.97" v="8177" z="1" s="2M+H+2" />
        </MSPeaks>
      </Spectrum>
    </Compound>
    <Compound algo="FindByMolecularFeature">
      <Location m="498.2832" rt="19.864" y="75477" v="867409" />
      <Spectrum type="MFE" cpdAlgo="FindByMolecularFeature">
        <MSDetails p="+" />
        <Device type="TimeOfFlight" />
        <MSPeaks>
          <p rt="19.865" x="499.2905" y="75476.89" v="650783" z="1" s="M+H" />
          <p rt="19.864" x="500.2938" y="20232.94" v="168789" z="1" s="M+H+1" />
          <p rt="19.863" x="501.3004" y="4616.09" v="38749" z="1" s="M+H+2" />
          <p rt="19.786" x="502.3042" y="671.72" v="9089" z="1" s="M+H+3" />
        </MSPeaks>
      </Spectrum>
    </Compound>
    <Compound algo="FindByMolecularFeature">
      <Location m="575.3320" rt="19.864" y="919377" v="10299804" />
      <Spectrum type="MFE" cpdAlgo="FindByMolecularFeature">
        <MSDetails p="+" />
        <Device type="TimeOfFlight" />
        <MSPeaks>
          <p rt="19.865" x="576.3392" y="919376.50" v="7337071" z="1" s="M+H" />
          <p rt="19.864" x="577.3420" y="294364.34" v="2352905" z="1" s="M+H+1" />
          <p rt="19.863" x="578.3443" y="63098.89" v="504514" z="1" s="M+H+2" />
          <p rt="19.860" x="579.3472" y="10996.41" v="86414" z="1" s="M+H+3" />
          <p rt="19.861" x="580.3530" y="1891.02" v="18900" z="1" s="M+H+4" />
        </MSPeaks>
      </Spectrum>
    </Compound>
    <Compound algo="FindByMolecularFeature">
      <Location m="279.2568" rt="19.866" y="1367656" v="13701613" />
      <Spectrum type="MFE" cpdAlgo="FindByMolecularFeature">
        <MSDetails p="+" />
        <Device type="TimeOfFlight" />
        <MSPeaks>
          <p rt="19.866" x="280.2641" y="1367655.88" v="11122233" z="1" s="M+H" />
          <p rt="19.867" x="281.2658" y="294001.34" v="2331426" z="1" s="M+H+1" />
          <p rt="19.865" x="282.2679" y="31190.30" v="247955" z="1" s="M+H+2" />
        </MSPeaks>
      </Spectrum>
    </Compound>
    <Compound algo="FindByMolecularFeature">
      <Location m="540.2941" rt="19.868" y="311552" v="3626334" />
      <Spectrum type="MFE" cpdAlgo="FindByMolecularFeature">
        <MSDetails p="+" />
        <Device type="TimeOfFlight" />
        <MSPeaks>
          <p rt="19.868" x="541.3014" y="311551.91" v="2646536" z="1" s="M+H" />
          <p rt="19.867" x="542.3044" y="90690.52" v="799717" z="1" s="M+H+1" />
          <p rt="19.869" x="543.3076" y="19659.78" v="166473" z="1" s="M+H+2" />
          <p rt="19.849" x="544.3150" y="1535.83" v="13608" z="1" s="M+H+3" />
        </MSPeaks>
      </Spectrum>
    </Compound>
    <Compound algo="FindByMolecularFeature">
      <Location m="212.0683" rt="19.946" y="85710" v="818652" />
      <Spectrum type="MFE" cpdAlgo="FindByMolecularFeature">
        <MSDetails p="+" />
        <Device type="TimeOfFlight" />
        <MSPeaks>
          <p rt="19.946" x="213.0756" y="85710.10" v="730949" z="1" s="M+H" />
          <p rt="19.945" x="214.0804" y="8651.34" v="72765" z="1" s="M+H+1" />
          <p rt="19.946" x="215.0829" y="2195.33" v="14938" z="1" s="M+H+2" />
        </MSPeaks>
      </Spectrum>
    </Compound>
    <Compound algo="FindByMolecularFeature">
      <Location m="184.0735" rt="19.946" y="119946" v="1186185" />
      <Spectrum type="MFE" cpdAlgo="FindByMolecularFeature">
        <MSDetails p="+" />
        <Device type="TimeOfFlight" />
        <MSPeaks>
          <p rt="19.946" x="185.0808" y="119945.55" v="1059762" z="1" s="M+H" />
          <p rt="19.945" x="186.0844" y="12500.08" v="106031" z="1" s="M+H+1" />
          <p rt="19.959" x="187.0873" y="2349.57" v="20392" z="1" s="M+H+2" />
        </MSPeaks>
      </Spectrum>
    </Compound>
    <Compound algo="FindByMolecularFeature">
      <Location m="328.1528" rt="19.946" y="1614767" v="17459420" />
      <Spectrum type="MFE" cpdAlgo="FindByMolecularFeature">
        <MSDetails p="+" />
        <Device type="TimeOfFlight" />
        <MSPeaks>
          <p rt="19.947" x="329.1601" y="1614767.25" v="14629206" z="1" s="M+H" />
          <p rt="19.946" x="330.1632" y="276091.97" v="2397875" z="1" s="M+H+1" />
          <p rt="19.947" x="331.1654" y="43562.85" v="375623" z="1" s="M+H+2" />
          <p rt="19.948" x="332.1681" y="5712.73" v="56717" z="1" s="M+H+3" />
        </MSPeaks>
      </Spectrum>
    </Compound>
    <Compound algo="FindByMolecularFeature">
      <Location m="128.0110" rt="19.946" y="92051" v="829503" />
      <Spectrum type="MFE" cpdAlgo="FindByMolecularFeature">
        <MSDetails p="+" />
        <Device type="TimeOfFlight" />
        <MSPeaks>
          <p rt="19.946" x="129.0183" y="92051.09" v="773470" z="1" s="M+H" />
          <p rt="19.951" x="130.0213" y="5888.99" v="49775" z="1" s="M+H+1" />
          <p rt="19.960" x="131.0219" y="1032.06" v="6258" z="1" s="M+H+2" />
        </MSPeaks>
      </Spectrum>
    </Compound>
    <Compound algo="FindByMolecularFeature">
      <Location m="272.0898" rt="19.946" y="217785" v="2235190" />
      <Spectrum type="MFE" cpdAlgo="FindByMolecularFeature">
        <MSDetails p="+" />
        <Device type="TimeOfFlight" />
        <MSPeaks>
          <p rt="19.947" x="273.0971" y="217784.92" v="1927605" z="1" s="M+H" />
          <p rt="19.946" x="274.1001" y="28415.93" v="251725" z="1" s="M+H+1" />
          <p rt="19.946" x="275.1025" y="5380.01" v="49555" z="1" s="M+H+2" />
          <p rt="19.947" x="276.1091" y="603.76" v="6305" z="1" s="M+H+3" />
        </MSPeaks>
      </Spectrum>
    </Compound>
    <Compound algo="FindByMolecularFeature">
      <Location m="258.1468" rt="19.947" y="161494" v="1634524" />
      <Spectrum type="MFE" cpdAlgo="FindByMolecularFeature">
        <MSDetails p="+" />
        <Device type="TimeOfFlight" />
        <MSPeaks>
          <p rt="19.947" x="259.1541" y="161493.94" v="1406834" z="1" s="M+H" />
          <p rt="19.946" x="260.1574" y="22041.99" v="197402" z="1" s="M+H+1" />
          <p rt="19.951" x="261.1592" y="4102.47" v="30288" z="1" s="M+H+2" />
        </MSPeaks>
      </Spectrum>
    </Compound>
    <Compound algo="FindByMolecularFeature">
      <Location m="216.0268" rt="19.947" y="87903" v="836800" />
      <Spectrum type="MFE" cpdAlgo="FindByMolecularFeature">
        <MSDetails p="+" />
        <Device type="TimeOfFlight" />
        <MSPeaks>
          <p rt="19.947" x="217.0341" y="87902.64" v="759492" z="1" s="M+H" />
          <p rt="19.949" x="218.0374" y="8050.85" v="63040" z="1" s="M+H+1" />
          <p rt="19.946" x="219.0394" y="1899.73" v="14267" z="1" s="M+H+2" />
        </MSPeaks>
      </Spectrum>
    </Compound>
    <Compound algo="FindByMolecularFeature">
      <Location m="268.1311" rt="19.947" y="70040" v="736037" />
      <Spectrum type="MFE" cpdAlgo="FindByMolecularFeature">
        <MSDetails p="+" />
        <Device type="TimeOfFlight" />
        <MSPeaks>
          <p rt="19.948" x="269.1384" y="70040.49" v="620997" z="1" s="M+H" />
          <p rt="19.945" x="270.1419" y="11224.96" v="100826" z="1" s="M+H+1" />
          <p rt="19.938" x="271.1455" y="2023.94" v="14215" z="1" s="M+H+2" />
        </MSPeaks>
      </Spectrum>
    </Compound>
    <Compound algo="FindByMolecularFeature">
      <Location m="360.2154" rt="19.947" y="523872" v="5922214" />
      <Spectrum type="MFE" cpdAlgo="FindByMolecularFeature">
        <MSDetails p="+" />
        <Device type="TimeOfFlight" />
        <MSPeaks>
          <p rt="19.947" x="361.2227" y="523871.75" v="4764782" z="1" s="M+H" />
          <p rt="19.948" x="362.2257" y="105700.44" v="994065" z="1" s="M+H+1" />
          <p rt="19.943" x="363.2282" y="15241.92" v="133448" z="1" s="M+H+2" />
          <p rt="19.925" x="364.2261" y="2809.64" v="29919" z="1" s="M+H+3" />
        </MSPeaks>
      </Spectrum>
    </Compound>
    <Compound algo="FindByMolecularFeature">
      <Location m="402.2261" rt="19.947" y="5562354" v="65577508" />
      <Spectrum type="MFE" cpdAlgo="FindByMolecularFeature">
        <MSDetails p="+" />
        <Device type="TimeOfFlight" />
        <MSPeaks>
          <p rt="19.947" x="403.2334" y="5562353.50" v="52013868" z="1" sat="true" s="M+H" />
          <p rt="19.946" x="404.2371" y="1192707.25" v="11387102" z="1" s="M+H+1" />
          <p rt="19.947" x="405.2391" y="211439.59" v="1897441" z="1" s="M+H+2" />
          <p rt="19.942" x="406.2414" y="29411.67" v="250606" z="1" s="M+H+3" />
          <p rt="19.947" x="407.2444" y="3167.63" v="28490" z="1" s="M+H+4" />
        </MSPeaks>
      </Spectrum>
    </Compound>
    <Compound algo="FindByMolecularFeature">
      <Location m="156.0057" rt="19.948" y="77368" v="806105" />
      <Spectrum type="MFE" cpdAlgo="FindByMolecularFeature">
        <MSDetails p="+" />
        <Device type="TimeOfFlight" />
        <MSPeaks>
          <p rt="19.947" x="157.0130" y="77367.66" v="753605" z="1" s="M+H" />
          <p rt="19.954" x="158.0157" y="6545.75" v="52500" z="1" s="M+H+1" />
        </MSPeaks>
      </Spectrum>
    </Compound>
    <Compound algo="FindByMolecularFeature">
      <Location m="440.1817" rt="19.954" y="309197" v="4053060" />
      <Spectrum type="MFE" cpdAlgo="FindByMolecularFeature">
        <MSDetails p="+" />
        <Device type="TimeOfFlight" />
        <MSPeaks>
          <p rt="19.954" x="441.1890" y="309196.97" v="3012346" z="1" s="M+H" />
          <p rt="19.953" x="442.1923" y="69352.63" v="658930" z="1" s="M+H+1" />
          <p rt="19.955" x="443.1900" y="30820.83" v="304776" z="1" s="M+H+2" />
          <p rt="19.956" x="444.1923" y="6465.20" v="62775" z="1" s="M+H+3" />
          <p rt="19.956" x="445.1931" y="1388.16" v="14233" z="1" s="M+H+4" />
        </MSPeaks>
      </Spectrum>
    </Compound>
    <Compound algo="FindByMolecularFeature">
      <Location m="826.4343" rt="19.954" y="753530" v="10357997" />
      <Spectrum type="MFE" cpdAlgo="FindByMolecularFeature">
        <MSDetails p="+" />
        <Device type="TimeOfFlight" />
        <MSPeaks>
          <p rt="19.945" x="414.2215" y="1562.88" v="9190" z="2" s="M+2H" />
          <p rt="19.944" x="414.7193" y="986.23" v="3044" z="2" s="M+2H+1" />
          <p rt="19.954" x="827.4416" y="753529.63" v="6446227" z="1" s="M+H" />
          <p rt="19.953" x="828.4443" y="342696.50" v="2918123" z="1" s="M+H+1" />
          <p rt="19.955" x="829.4464" y="91491.37" v="779742" z="1" s="M+H+2" />
          <p rt="19.956" x="830.4487" y="19647.70" v="167489" z="1" s="M+H+3" />
          <p rt="19.959" x="831.4516" y="3724.31" v="34182" z="1" s="M+H+4" />
        </MSPeaks>
      </Spectrum>
    </Compound>
    <Compound algo="FindByMolecularFeature">
      <Location m="424.2082" rt="19.956" y="2652913" v="37935184" />
      <Spectrum type="MFE" cpdAlgo="FindByMolecularFeature">
        <MSDetails p="+" />
        <Device type="TimeOfFlight" />
        <MSPeaks>
          <p rt="19.959" x="425.2154" y="2652913.00" v="31812046" z="1" sat="true" s="M+H" />
          <p rt="19.945" x="426.2190" y="557135.75" v="4920542" z="1" s="M+H+1" />
          <p rt="19.957" x="427.2208" y="91485.70" v="1039106" z="1" s="M+H+2" />
          <p rt="19.952" x="428.2231" y="12509.38" v="142734" z="1" s="M+H+3" />
          <p rt="19.956" x="429.2251" y="1936.04" v="20754" z="1" s="M+H+4" />
        </MSPeaks>
      </Spectrum>
    </Compound>
    <Compound algo="FindByMolecularFeature">
      <Location m="447.2835" rt="19.970" y="69742" v="1322033" />
      <Spectrum type="MFE" cpdAlgo="FindByMolecularFeature">
        <MSDetails p="+" />
        <Device type="TimeOfFlight" />
        <MSPeaks>
          <p rt="19.969" x="448.2908" y="69742.19" v="1057683" z="1" s="M+H" />
          <p rt="19.970" x="449.2957" y="17969.99" v="225153" z="1" s="M+H+1" />
          <p rt="19.970" x="450.2996" y="3521.55" v="39197" z="1" s="M+H+2" />
        </MSPeaks>
      </Spectrum>
    </Compound>
    <Compound algo="FindByMolecularFeature">
      <Location m="657.5026" rt="20.127" y="76134" v="1883980" />
      <Spectrum type="MFE" cpdAlgo="FindByMolecularFeature">
        <MSDetails p="+" />
        <Device type="TimeOfFlight" />
        <MSPeaks>
          <p rt="20.128" x="658.5099" y="76133.77" v="1261576" z="1" s="M+H" />
          <p rt="20.128" x="659.5132" y="29049.52" v="525387" z="1" s="M+H+1" />
          <p rt="20.130" x="660.5136" y="6541.66" v="76668" z="1" s="M+H+2" />
          <p rt="20.102" x="661.5146" y="1650.96" v="20350" z="1" s="M+H+3" />
        </MSPeaks>
      </Spectrum>
    </Compound>
    <Compound algo="FindByMolecularFeature">
      <Location m="575.3307" rt="20.139" y="95225" v="945746" />
      <Spectrum type="MFE" cpdAlgo="FindByMolecularFeature">
        <MSDetails p="+" />
        <Device type="TimeOfFlight" />
        <MSPeaks>
          <p rt="20.140" x="576.3380" y="95225.17" v="672717" z="1" s="M+H" />
          <p rt="20.137" x="577.3414" y="31529.68" v="225957" z="1" s="M+H+1" />
          <p rt="20.134" x="578.3445" y="6995.88" v="47072" z="1" s="M+H+2" />
        </MSPeaks>
      </Spectrum>
    </Compound>
    <Compound algo="FindByMolecularFeature">
      <Location m="244.2190" rt="20.161" y="62140" v="507937" />
      <Spectrum type="MFE" cpdAlgo="FindByMolecularFeature">
        <MSDetails p="+" />
        <Device type="TimeOfFlight" />
        <MSPeaks>
          <p rt="20.161" x="245.2262" y="62139.92" v="427687" z="1" s="M+H" />
          <p rt="20.161" x="246.2294" y="11781.89" v="80250" z="1" s="M+H+1" />
        </MSPeaks>
      </Spectrum>
    </Compound>
    <Compound algo="FindByMolecularFeature">
      <Location m="262.2297" rt="20.161" y="218747" v="1890402" />
      <Spectrum type="MFE" cpdAlgo="FindByMolecularFeature">
        <MSDetails p="+" />
        <Device type="TimeOfFlight" />
        <MSPeaks>
          <p rt="20.161" x="263.2370" y="218747.13" v="1519674" z="1" s="M+H" />
          <p rt="20.160" x="264.2402" y="43628.65" v="306709" z="1" s="M+H+1" />
          <p rt="20.173" x="265.2495" y="7763.41" v="64019" z="1" s="M+H+2" />
        </MSPeaks>
      </Spectrum>
    </Compound>
    <Compound algo="FindByMolecularFeature">
      <Location m="336.2667" rt="20.165" y="168394" v="1558129" />
      <Spectrum type="MFE" cpdAlgo="FindByMolecularFeature">
        <MSDetails p="+" />
        <Device type="TimeOfFlight" />
        <MSPeaks>
          <p rt="20.165" x="337.2740" y="168393.84" v="1233500" z="1" s="M+H" />
          <p rt="20.167" x="338.2772" y="38615.93" v="283205" z="1" s="M+H+1" />
          <p rt="20.159" x="339.2831" y="5637.13" v="41424" z="1" s="M+H+2" />
        </MSPeaks>
      </Spectrum>
    </Compound>
    <Compound algo="FindByMolecularFeature">
      <Location m="354.2771" rt="20.166" y="176274" v="1642872" />
      <Spectrum type="MFE" cpdAlgo="FindByMolecularFeature">
        <MSDetails p="+" />
        <Device type="TimeOfFlight" />
        <MSPeaks>
          <p rt="20.166" x="355.2844" y="176274.34" v="1292355" z="1" s="M+H" />
          <p rt="20.166" x="356.2877" y="40423.22" v="300448" z="1" s="M+H+1" />
          <p rt="20.172" x="357.2921" y="7081.13" v="50069" z="1" s="M+H+2" />
        </MSPeaks>
      </Spectrum>
    </Compound>
    <Compound algo="FindByMolecularFeature">
      <Location m="613.4766" rt="20.225" y="124126" v="2878102" />
      <Spectrum type="MFE" cpdAlgo="FindByMolecularFeature">
        <MSDetails p="+" />
        <Device type="TimeOfFlight" />
        <MSPeaks>
          <p rt="20.226" x="614.4839" y="124125.77" v="2058121" z="1" s="M+H" />
          <p rt="20.225" x="615.4869" y="41667.08" v="657552" z="1" s="M+H+1" />
          <p rt="20.221" x="616.4888" y="10399.39" v="162429" z="1" s="M+H+2" />
        </MSPeaks>
      </Spectrum>
    </Compound>
    <Compound algo="FindByMolecularFeature">
      <Location m="279.2564" rt="20.232" y="163180" v="2458882" />
      <Spectrum type="MFE" cpdAlgo="FindByMolecularFeature">
        <MSDetails p="+" />
        <Device type="TimeOfFlight" />
        <MSPeaks>
          <p rt="20.232" x="280.2636" y="163180.44" v="1997278" z="1" s="M+H" />
          <p rt="20.230" x="281.2660" y="34004.76" v="418125" z="1" s="M+H+1" />
          <p rt="20.224" x="282.2712" y="3730.42" v="41064" z="1" s="M+H+2" />
          <p rt="20.226" x="559.5184" y="720.18" v="1208" z="1" s="2M+H" />
        </MSPeaks>
      </Spectrum>
    </Compound>
    <Compound algo="FindByMolecularFeature">
      <Location m="569.4505" rt="20.343" y="183031" v="3760811" />
      <Spectrum type="MFE" cpdAlgo="FindByMolecularFeature">
        <MSDetails p="+" />
        <Device type="TimeOfFlight" />
        <MSPeaks>
          <p rt="20.350" x="570.4578" y="183031.08" v="2449347" z="1" s="M+H" />
          <p rt="20.327" x="571.4607" y="61419.61" v="1074979" z="1" s="M+H+1" />
          <p rt="20.323" x="572.4623" y="14040.32" v="236485" z="1" s="M+H+2" />
        </MSPeaks>
      </Spectrum>
    </Compound>
    <Compound algo="FindByMolecularFeature">
      <Location m="267.2565" rt="20.377" y="174623" v="1913004" />
      <Spectrum type="MFE" cpdAlgo="FindByMolecularFeature">
        <MSDetails p="+" />
        <Device type="TimeOfFlight" />
        <MSPeaks>
          <p rt="20.377" x="268.2638" y="174622.80" v="1579336" z="1" s="M+H" />
          <p rt="20.374" x="269.2668" y="33466.33" v="300073" z="1" s="M+H+1" />
          <p rt="20.378" x="270.2708" y="3844.93" v="32453" z="1" s="M+H+2" />
          <p rt="20.378" x="271.2764" y="143.76" v="1142" z="1" s="M+H+3" />
        </MSPeaks>
      </Spectrum>
    </Compound>
    <Compound algo="FindByMolecularFeature">
      <Location m="525.4244" rt="20.420" y="238944" v="5884830" />
      <Spectrum type="MFE" cpdAlgo="FindByMolecularFeature">
        <MSDetails p="+" />
        <Device type="TimeOfFlight" />
        <MSPeaks>
          <p rt="20.421" x="526.4317" y="238944.16" v="4301519" z="1" s="M+H" />
          <p rt="20.420" x="527.4348" y="72321.80" v="1278747" z="1" s="M+H+1" />
          <p rt="20.417" x="528.4367" y="15543.62" v="255080" z="1" s="M+H+2" />
          <p rt="20.435" x="529.4345" y="2896.81" v="49483" z="1" s="M+H+3" />
        </MSPeaks>
      </Spectrum>
    </Compound>
    <Compound algo="FindByMolecularFeature">
      <Location m="617.3779" rt="20.425" y="50131" v="530312" />
      <Spectrum type="MFE" cpdAlgo="FindByMolecularFeature">
        <MSDetails p="+" />
        <Device type="TimeOfFlight" />
        <MSPeaks>
          <p rt="20.424" x="618.3852" y="50131.25" v="366218" z="1" s="M+H" />
          <p rt="20.428" x="619.3906" y="18959.02" v="128193" z="1" s="M+H+1" />
          <p rt="20.422" x="620.3966" y="5337.33" v="35902" z="1" s="M+H+2" />
        </MSPeaks>
      </Spectrum>
    </Compound>
    <Compound algo="FindByMolecularFeature">
      <Location m="498.2832" rt="20.447" y="127904" v="1337231" />
      <Spectrum type="MFE" cpdAlgo="FindByMolecularFeature">
        <MSDetails p="+" />
        <Device type="TimeOfFlight" />
        <MSPeaks>
          <p rt="20.447" x="499.2904" y="127903.98" v="1010885" z="1" s="M+H" />
          <p rt="20.446" x="500.2937" y="33514.06" v="261694" z="1" s="M+H+1" />
          <p rt="20.446" x="501.2998" y="7503.23" v="56997" z="1" s="M+H+2" />
          <p rt="20.455" x="502.3091" y="1007.69" v="7655" z="1" s="M+H+3" />
        </MSPeaks>
      </Spectrum>
    </Compound>
    <Compound algo="FindByMolecularFeature">
      <Location m="484.2676" rt="20.448" y="217410" v="2109179" />
      <Spectrum type="MFE" cpdAlgo="FindByMolecularFeature">
        <MSDetails p="+" />
        <Device type="TimeOfFlight" />
        <MSPeaks>
          <p rt="20.447" x="485.2749" y="217410.27" v="1572243" z="1" s="M+H" />
          <p rt="20.447" x="486.2781" y="56943.68" v="411806" z="1" s="M+H+1" />
          <p rt="20.454" x="487.2815" y="13466.72" v="104419" z="1" s="M+H+2" />
          <p rt="20.462" x="488.2857" y="2890.58" v="20711" z="1" s="M+H+3" />
        </MSPeaks>
      </Spectrum>
    </Compound>
    <Compound algo="FindByMolecularFeature">
      <Location m="589.3474" rt="20.448" y="1311129" v="13914541" />
      <Spectrum type="MFE" cpdAlgo="FindByMolecularFeature">
        <MSDetails p="+" />
        <Device type="TimeOfFlight" />
        <MSPeaks>
          <p rt="20.448" x="590.3546" y="1311129.38" v="9930123" z="1" s="M+H" />
          <p rt="20.448" x="591.3577" y="415721.75" v="3163670" z="1" s="M+H+1" />
          <p rt="20.448" x="592.3598" y="89808.96" v="683887" z="1" s="M+H+2" />
          <p rt="20.450" x="593.3640" y="16253.74" v="122347" z="1" s="M+H+3" />
          <p rt="20.443" x="594.3743" y="1994.21" v="14514" z="1" s="M+H+4" />
        </MSPeaks>
      </Spectrum>
    </Compound>
    <Compound algo="FindByMolecularFeature">
      <Location m="554.3102" rt="20.448" y="1040454" v="11031274" />
      <Spectrum type="MFE" cpdAlgo="FindByMolecularFeature">
        <MSDetails p="+" />
        <Device type="TimeOfFlight" />
        <MSPeaks>
          <p rt="20.448" x="555.3175" y="1040454.00" v="7972305" z="1" s="M+H" />
          <p rt="20.448" x="556.3204" y="319811.94" v="2448993" z="1" s="M+H+1" />
          <p rt="20.447" x="557.3230" y="68241.47" v="519578" z="1" s="M+H+2" />
          <p rt="20.448" x="558.3255" y="10764.12" v="80313" z="1" s="M+H+3" />
          <p rt="20.440" x="559.3291" y="1365.39" v="10085" z="1" s="M+H+4" />
        </MSPeaks>
      </Spectrum>
    </Compound>
    <Compound algo="FindByMolecularFeature">
      <Location m="470.2525" rt="20.448" y="560845" v="5706798" />
      <Spectrum type="MFE" cpdAlgo="FindByMolecularFeature">
        <MSDetails p="+" />
        <Device type="TimeOfFlight" />
        <MSPeaks>
          <p rt="20.449" x="471.2598" y="560845.00" v="4342161" z="1" s="M+H" />
          <p rt="20.447" x="472.2626" y="143053.88" v="1101353" z="1" s="M+H+1" />
          <p rt="20.449" x="473.2651" y="28849.26" v="223275" z="1" s="M+H+2" />
          <p rt="20.440" x="474.2678" y="4800.05" v="40010" z="1" s="M+H+3" />
        </MSPeaks>
      </Spectrum>
    </Compound>
    <Compound algo="FindByMolecularFeature">
      <Location m="572.3203" rt="20.449" y="329287" v="3458445" />
      <Spectrum type="MFE" cpdAlgo="FindByMolecularFeature">
        <MSDetails p="+" />
        <Device type="TimeOfFlight" />
        <MSPeaks>
          <p rt="20.449" x="573.3276" y="329286.94" v="2491106" z="1" s="M+H" />
          <p rt="20.448" x="574.3306" y="100894.39" v="765873" z="1" s="M+H+1" />
          <p rt="20.449" x="575.3335" y="23154.70" v="173418" z="1" s="M+H+2" />
          <p rt="20.454" x="576.3398" y="3734.51" v="28048" z="1" s="M+H+3" />
        </MSPeaks>
      </Spectrum>
    </Compound>
    <Compound algo="FindByMolecularFeature">
      <Location m="594.3023" rt="20.472" y="408583" v="4193210" />
      <Spectrum type="MFE" cpdAlgo="FindByMolecularFeature">
        <MSDetails p="+" />
        <Device type="TimeOfFlight" />
        <MSPeaks>
          <p rt="20.472" x="595.3096" y="408583.19" v="3003860" z="1" s="M+H" />
          <p rt="20.472" x="596.3125" y="127338.11" v="937458" z="1" s="M+H+1" />
          <p rt="20.470" x="597.3149" y="28981.34" v="213326" z="1" s="M+H+2" />
          <p rt="20.471" x="598.3185" y="4944.60" v="35506" z="1" s="M+H+3" />
          <p rt="20.532" x="599.3155" y="352.62" v="3061" z="1" s="M+H+4" />
        </MSPeaks>
      </Spectrum>
    </Compound>
    <Compound algo="FindByMolecularFeature">
      <Location m="1100.7793" rt="20.506" y="83511" v="1187740" />
      <Spectrum type="MFE" cpdAlgo="FindByMolecularFeature">
        <MSDetails p="+" />
        <Device type="TimeOfFlight" />
        <MSPeaks>
          <p rt="20.505" x="551.3969" y="83511.20" v="573511" z="2" s="M+2H" />
          <p rt="20.507" x="551.8987" y="59877.63" v="407557" z="2" s="M+2H+1" />
          <p rt="20.505" x="552.4000" y="23914.95" v="163978" z="2" s="M+2H+2" />
          <p rt="20.507" x="552.9009" y="6401.31" v="42693" z="2" s="M+2H+3" />
        </MSPeaks>
      </Spectrum>
    </Compound>
    <Compound algo="FindByMolecularFeature">
      <Location m="560.8769" rt="20.506" y="74246" v="654834" />
      <Spectrum type="MFE" cpdAlgo="FindByMolecularFeature">
        <MSDetails p="+" />
        <Device type="TimeOfFlight" />
        <MSPeaks>
          <p rt="20.506" x="561.8842" y="74245.81" v="524277" z="1" s="M+H" />
          <p rt="20.505" x="562.8840" y="14476.14" v="101601" z="1" s="M+H+1" />
          <p rt="20.508" x="563.8833" y="3925.00" v="25315" z="1" s="M+H+2" />
          <p rt="20.495" x="564.8835" y="564.61" v="3642" z="1" s="M+H+3" />
        </MSPeaks>
      </Spectrum>
    </Compound>
    <Compound algo="FindByMolecularFeature">
      <Location m="1116.7531" rt="20.507" y="233648" v="4709709" />
      <Spectrum type="MFE" cpdAlgo="FindByMolecularFeature">
        <MSDetails p="+" />
        <Device type="TimeOfFlight" />
        <MSPeaks>
          <p rt="20.506" x="559.3838" y="84577.82" v="594055" z="2" s="M+2H" />
          <p rt="20.504" x="559.8851" y="58963.24" v="410278" z="2" s="M+2H+1" />
          <p rt="20.507" x="560.3842" y="233648.03" v="1627669" z="2" s="M+2H+2" />
          <p rt="20.507" x="560.8855" y="158107.59" v="1102730" z="2" s="M+2H+3" />
          <p rt="20.508" x="561.3840" y="138904.39" v="974978" z="2" s="M+2H+4" />
        </MSPeaks>
      </Spectrum>
    </Compound>
    <Compound algo="FindByMolecularFeature">
      <Location m="759.4726" rt="20.509" y="154821" v="1405779" />
      <Spectrum type="MFE" cpdAlgo="FindByMolecularFeature">
        <MSDetails p="+" />
        <Device type="TimeOfFlight" />
        <MSPeaks>
          <p rt="20.510" x="760.4798" y="11712.26" v="99394" z="1" s="M+H" />
          <p rt="20.509" x="761.4847" y="6381.83" v="53780" z="1" s="M+H+1" />
          <p rt="20.509" x="762.4733" y="154820.61" v="1252605" z="1" s="M+H+2" />
        </MSPeaks>
      </Spectrum>
    </Compound>
    <Compound algo="FindByMolecularFeature">
      <Location m="336.2670" rt="20.511" y="419236" v="4436863" />
      <Spectrum type="MFE" cpdAlgo="FindByMolecularFeature">
        <MSDetails p="+" />
        <Device type="TimeOfFlight" />
        <MSPeaks>
          <p rt="20.511" x="337.2743" y="419235.53" v="3513447" z="1" s="M+H" />
          <p rt="20.511" x="338.2773" y="95353.48" v="798143" z="1" s="M+H+1" />
          <p rt="20.509" x="339.2819" y="12641.70" v="104739" z="1" s="M+H+2" />
          <p rt="20.514" x="340.2849" y="2486.54" v="20534" z="1" s="M+H+3" />
        </MSPeaks>
      </Spectrum>
    </Compound>
    <Compound algo="FindByMolecularFeature">
      <Location m="376.2598" rt="20.511" y="653218" v="6385634" />
      <Spectrum type="MFE" cpdAlgo="FindByMolecularFeature">
        <MSDetails p="+" />
        <Device type="TimeOfFlight" />
        <MSPeaks>
          <p rt="20.511" x="377.2671" y="653217.50" v="5073886" z="1" s="M+H" />
          <p rt="20.510" x="378.2699" y="144015.86" v="1118674" z="1" s="M+H+1" />
          <p rt="20.512" x="379.2727" y="22215.54" v="168120" z="1" s="M+H+2" />
          <p rt="20.515" x="380.2746" y="3048.67" v="24954" z="1" s="M+H+3" />
        </MSPeaks>
      </Spectrum>
    </Compound>
    <Compound algo="FindByMolecularFeature">
      <Location m="354.2777" rt="20.511" y="565542" v="5977903" />
      <Spectrum type="MFE" cpdAlgo="FindByMolecularFeature">
        <MSDetails p="+" />
        <Device type="TimeOfFlight" />
        <MSPeaks>
          <p rt="20.511" x="355.2849" y="565542.13" v="4721541" z="1" s="M+H" />
          <p rt="20.511" x="356.2878" y="126252.48" v="1066322" z="1" s="M+H+1" />
          <p rt="20.512" x="357.2909" y="19498.25" v="165429" z="1" s="M+H+2" />
          <p rt="20.537" x="358.2951" y="2825.30" v="24612" z="1" s="M+H+3" />
        </MSPeaks>
      </Spectrum>
    </Compound>
    <Compound algo="FindByMolecularFeature">
      <Location m="762.4716" rt="20.512" y="73057" v="1260531" />
      <Spectrum type="MFE" cpdAlgo="FindByMolecularFeature">
        <MSDetails p="+" />
        <Device type="TimeOfFlight" />
        <MSPeaks>
          <p rt="20.516" x="382.2447" y="46273.80" v="446554" z="2" s="M+2H" />
          <p rt="20.515" x="382.7460" y="21744.52" v="207570" z="2" s="M+2H+1" />
          <p rt="20.510" x="763.4765" y="73056.67" v="606406" z="1" s="M+H" />
        </MSPeaks>
      </Spectrum>
    </Compound>
    <Compound algo="FindByMolecularFeature">
      <Location m="244.2192" rt="20.513" y="240752" v="2594911" />
      <Spectrum type="MFE" cpdAlgo="FindByMolecularFeature">
        <MSDetails p="+" />
        <Device type="TimeOfFlight" />
        <MSPeaks>
          <p rt="20.533" x="123.1164" y="7022.91" v="75760" z="2" s="M+2H" />
          <p rt="20.512" x="245.2265" y="240752.14" v="2062592" z="1" s="M+H" />
          <p rt="20.512" x="246.2297" y="44318.79" v="380187" z="1" s="M+H+1" />
          <p rt="20.520" x="247.2382" y="7922.79" v="67934" z="1" s="M+H+2" />
          <p rt="20.538" x="248.2427" y="1012.76" v="8438" z="1" s="M+H+3" />
        </MSPeaks>
      </Spectrum>
    </Compound>
    <Compound algo="FindByMolecularFeature">
      <Location m="262.2302" rt="20.514" y="661646" v="7532135" />
      <Spectrum type="MFE" cpdAlgo="FindByMolecularFeature">
        <MSDetails p="+" />
        <Device type="TimeOfFlight" />
        <MSPeaks>
          <p rt="20.514" x="263.2375" y="661646.13" v="6265821" z="1" s="M+H" />
          <p rt="20.514" x="264.2403" y="132935.84" v="1266314" z="1" s="M+H+1" />
        </MSPeaks>
      </Spectrum>
    </Compound>
    <Compound algo="FindByMolecularFeature">
      <Location m="382.7392" rt="20.515" y="84153" v="1144485" />
      <Spectrum type="MFE" cpdAlgo="FindByMolecularFeature">
        <MSDetails p="+" />
        <Device type="TimeOfFlight" />
        <MSPeaks>
          <p rt="20.516" x="383.7465" y="84152.81" v="746225" z="1" s="M+H" />
          <p rt="20.513" x="384.7447" y="37911.85" v="333685" z="1" s="M+H+1" />
          <p rt="20.516" x="385.7442" y="5949.29" v="51346" z="1" s="M+H+2" />
          <p rt="20.514" x="386.7430" y="1564.66" v="13229" z="1" s="M+H+3" />
        </MSPeaks>
      </Spectrum>
    </Compound>
    <Compound algo="FindByMolecularFeature">
      <Location m="746.5024" rt="20.515" y="70117" v="1046494" />
      <Spectrum type="MFE" cpdAlgo="FindByMolecularFeature">
        <MSDetails p="+" />
        <Device type="TimeOfFlight" />
        <MSPeaks>
          <p rt="20.515" x="374.2585" y="70116.56" v="624236" z="2" s="M+2H" />
          <p rt="20.516" x="374.7601" y="32962.27" v="290297" z="2" s="M+2H+1" />
          <p rt="20.516" x="375.2624" y="9412.89" v="83975" z="2" s="M+2H+2" />
          <p rt="20.510" x="375.7626" y="1808.30" v="15711" z="2" s="M+2H+3" />
          <p rt="20.506" x="747.5053" y="2724.98" v="6952" z="1" s="M+H" />
          <p rt="20.529" x="748.5134" y="2221.55" v="9000" z="1" s="M+H+1" />
          <p rt="20.515" x="749.5165" y="998.23" v="16323" z="1" s="M+H+2" />
        </MSPeaks>
      </Spectrum>
    </Compound>
    <Compound algo="FindByMolecularFeature">
      <Location m="382.2379" rt="20.516" y="167003" v="2517249" />
      <Spectrum type="MFE" cpdAlgo="FindByMolecularFeature">
        <MSDetails p="+" />
        <Device type="TimeOfFlight" />
        <MSPeaks>
          <p rt="20.517" x="383.2452" y="167003.48" v="1548202" z="1" s="M+H" />
          <p rt="20.516" x="384.2441" y="81331.34" v="754397" z="1" s="M+H+1" />
          <p rt="20.518" x="385.2441" y="18615.51" v="174515" z="1" s="M+H+2" />
          <p rt="20.517" x="386.2424" y="4325.74" v="40135" z="1" s="M+H+3" />
        </MSPeaks>
      </Spectrum>
    </Compound>
    <Compound algo="FindByMolecularFeature">
      <Location m="408.1955" rt="20.518" y="115480" v="3094834" />
      <Spectrum type="MFE" cpdAlgo="FindByMolecularFeature">
        <MSDetails p="+" />
        <Device type="TimeOfFlight" />
        <MSPeaks>
          <p rt="20.532" x="205.1055" y="6185.49" v="69395" z="2" s="M+2H" />
          <p rt="20.526" x="205.6064" y="1798.42" v="18332" z="2" s="M+2H+1" />
          <p rt="20.526" x="206.1074" y="12036.83" v="125383" z="2" s="M+2H+2" />
          <p rt="20.523" x="206.6077" y="3065.78" v="31601" z="2" s="M+2H+3" />
          <p rt="20.517" x="409.2027" y="66090.89" v="678993" z="1" s="M+H" />
          <p rt="20.515" x="410.2062" y="16791.59" v="176384" z="1" s="M+H+1" />
          <p rt="20.517" x="411.2043" y="115479.52" v="1190957" z="1" s="M+H+2" />
          <p rt="20.515" x="412.2080" y="31881.58" v="340039" z="1" s="M+H+3" />
          <p rt="20.516" x="413.2009" y="44924.47" v="463750" z="1" s="M+H+4" />
        </MSPeaks>
      </Spectrum>
    </Compound>
    <Compound algo="FindByMolecularFeature">
      <Location m="481.3983" rt="20.518" y="278226" v="6380862" />
      <Spectrum type="MFE" cpdAlgo="FindByMolecularFeature">
        <MSDetails p="+" />
        <Device type="TimeOfFlight" />
        <MSPeaks>
          <p rt="20.517" x="482.4056" y="278226.44" v="4785573" z="1" s="M+H" />
          <p rt="20.519" x="483.4087" y="71532.16" v="1287451" z="1" s="M+H+1" />
          <p rt="20.521" x="484.4105" y="16339.99" v="279977" z="1" s="M+H+2" />
          <p rt="20.594" x="485.4107" y="1638.05" v="27861" z="1" s="M+H+3" />
        </MSPeaks>
      </Spectrum>
    </Compound>
    <Compound algo="FindByMolecularFeature">
      <Location m="334.1594" rt="20.525" y="67553" v="1092781" />
      <Spectrum type="MFE" cpdAlgo="FindByMolecularFeature">
        <MSDetails p="+" />
        <Device type="TimeOfFlight" />
        <MSPeaks>
          <p rt="20.524" x="335.1667" y="67552.83" v="836775" z="1" s="M+H" />
          <p rt="20.527" x="336.1696" y="13649.00" v="160346" z="1" s="M+H+1" />
          <p rt="20.535" x="337.1667" y="8573.72" v="95660" z="1" s="M+H+2" />
        </MSPeaks>
      </Spectrum>
    </Compound>
    <Compound algo="FindByMolecularFeature">
      <Location m="371.3037" rt="20.525" y="53195" v="733062" />
      <Spectrum type="MFE" cpdAlgo="FindByMolecularFeature">
        <MSDetails p="+" />
        <Device type="TimeOfFlight" />
        <MSPeaks>
          <p rt="20.516" x="372.3110" y="53195.27" v="516726" z="1" s="M+H" />
          <p rt="20.515" x="373.3143" y="12492.58" v="121600" z="1" s="M+H+1" />
          <p rt="20.569" x="374.3001" y="15446.63" v="71234" z="1" s="M+H+2" />
          <p rt="20.556" x="375.3059" y="3602.81" v="23502" z="1" s="M+H+3" />
        </MSPeaks>
      </Spectrum>
    </Compound>
    <Compound algo="FindByMolecularFeature">
      <Location m="470.2989" rt="20.544" y="75271" v="640803" />
      <Spectrum type="MFE" cpdAlgo="FindByMolecularFeature">
        <MSDetails p="+" />
        <Device type="TimeOfFlight" />
        <MSPeaks>
          <p rt="20.543" x="471.3062" y="75270.92" v="453690" z="1" s="M+H" />
          <p rt="20.547" x="472.3101" y="21008.05" v="127434" z="1" s="M+H+1" />
          <p rt="20.543" x="473.3206" y="7851.99" v="59679" z="1" s="M+H+2" />
        </MSPeaks>
      </Spectrum>
    </Compound>
    <Compound algo="FindByMolecularFeature">
      <Location m="325.2983" rt="20.595" y="269167" v="3010834" />
      <Spectrum type="MFE" cpdAlgo="FindByMolecularFeature">
        <MSDetails p="+" />
        <Device type="TimeOfFlight" />
        <MSPeaks>
          <p rt="20.596" x="326.3056" y="269167.03" v="2407802" z="1" s="M+H" />
          <p rt="20.594" x="327.3087" y="59886.56" v="537647" z="1" s="M+H+1" />
          <p rt="20.599" x="328.3124" y="7487.29" v="65386" z="1" s="M+H+2" />
        </MSPeaks>
      </Spectrum>
    </Compound>
    <Compound algo="FindByMolecularFeature">
      <Location m="437.3721" rt="20.605" y="234571" v="5185963" />
      <Spectrum type="MFE" cpdAlgo="FindByMolecularFeature">
        <MSDetails p="+" />
        <Device type="TimeOfFlight" />
        <MSPeaks>
          <p rt="20.605" x="438.3794" y="234571.39" v="4030727" z="1" s="M+H" />
          <p rt="20.602" x="439.3823" y="59680.59" v="968564" z="1" s="M+H+1" />
          <p rt="20.602" x="440.3838" y="11400.62" v="186671" z="1" s="M+H+2" />
        </MSPeaks>
      </Spectrum>
    </Compound>
    <Compound algo="FindByMolecularFeature">
      <Location m="300.2095" rt="20.693" y="1590226" v="23532324" />
      <Spectrum type="MFE" cpdAlgo="FindByMolecularFeature">
        <MSDetails p="+" />
        <Device type="TimeOfFlight" />
        <MSPeaks>
          <p rt="20.692" x="301.2168" y="1590225.75" v="18810762" z="1" s="M+H" />
          <p rt="20.698" x="302.2198" y="328887.53" v="4185856" z="1" s="M+H+1" />
          <p rt="20.699" x="303.2230" y="38302.32" v="481704" z="1" s="M+H+2" />
          <p rt="20.695" x="304.2266" y="4137.35" v="54001" z="1" s="M+H+3" />
        </MSPeaks>
      </Spectrum>
    </Compound>
    <Compound algo="FindByMolecularFeature">
      <Location m="254.2035" rt="20.703" y="274784" v="4282301" />
      <Spectrum type="MFE" cpdAlgo="FindByMolecularFeature">
        <MSDetails p="+" />
        <Device type="TimeOfFlight" />
        <MSPeaks>
          <p rt="20.703" x="255.2108" y="274783.78" v="3509954" z="1" s="M+H" />
          <p rt="20.703" x="256.2143" y="55956.63" v="711244" z="1" s="M+H+1" />
          <p rt="20.689" x="257.2211" y="5545.74" v="56360" z="1" s="M+H+2" />
          <p rt="20.644" x="258.2278" y="476.89" v="4744" z="1" s="M+H+3" />
        </MSPeaks>
      </Spectrum>
    </Compound>
    <Compound algo="FindByMolecularFeature">
      <Location m="393.3455" rt="20.704" y="111874" v="2210110" />
      <Spectrum type="MFE" cpdAlgo="FindByMolecularFeature">
        <MSDetails p="+" />
        <Device type="TimeOfFlight" />
        <MSPeaks>
          <p rt="20.708" x="394.3527" y="111874.27" v="1636061" z="1" s="M+H" />
          <p rt="20.691" x="395.3561" y="30285.15" v="494933" z="1" s="M+H+1" />
          <p rt="20.690" x="396.3583" y="4710.61" v="79116" z="1" s="M+H+2" />
        </MSPeaks>
      </Spectrum>
    </Compound>
    <Compound algo="FindByMolecularFeature">
      <Location m="589.3464" rt="20.944" y="57306" v="1043448" />
      <Spectrum type="MFE" cpdAlgo="FindByMolecularFeature">
        <MSDetails p="+" />
        <Device type="TimeOfFlight" />
        <MSPeaks>
          <p rt="20.943" x="590.3537" y="57305.69" v="717418" z="1" s="M+H" />
          <p rt="20.946" x="591.3577" y="20513.84" v="269901" z="1" s="M+H+1" />
          <p rt="20.943" x="592.3620" y="4797.08" v="50990" z="1" s="M+H+2" />
          <p rt="20.934" x="593.3676" y="483.55" v="5139" z="1" s="M+H+3" />
        </MSPeaks>
      </Spectrum>
    </Compound>
    <Compound algo="FindByMolecularFeature">
      <Location m="268.2403" rt="20.996" y="96536" v="895582" />
      <Spectrum type="MFE" cpdAlgo="FindByMolecularFeature">
        <MSDetails p="+" />
        <Device type="TimeOfFlight" />
        <MSPeaks>
          <p rt="20.996" x="269.2476" y="96536.15" v="752890" z="1" s="M+H" />
          <p rt="20.996" x="270.2508" y="18590.71" v="142691" z="1" s="M+H+1" />
        </MSPeaks>
      </Spectrum>
    </Compound>
    <Compound algo="FindByMolecularFeature">
      <Location m="442.1921" rt="21.188" y="56666" v="854392" />
      <Spectrum type="MFE" cpdAlgo="FindByMolecularFeature">
        <MSDetails p="+" />
        <Device type="TimeOfFlight" />
        <MSPeaks>
          <p rt="21.188" x="443.1994" y="56665.95" v="584661" z="1" s="M+H" />
          <p rt="21.189" x="444.2014" y="16558.95" v="172994" z="1" s="M+H+1" />
          <p rt="21.189" x="445.1998" y="9356.99" v="96737" z="1" s="M+H+2" />
        </MSPeaks>
      </Spectrum>
    </Compound>
    <Compound algo="FindByMolecularFeature">
      <Location m="440.1973" rt="21.191" y="128216" v="1700668" />
      <Spectrum type="MFE" cpdAlgo="FindByMolecularFeature">
        <MSDetails p="+" />
        <Device type="TimeOfFlight" />
        <MSPeaks>
          <p rt="21.191" x="441.2046" y="128215.76" v="1310400" z="1" s="M+H" />
          <p rt="21.191" x="442.2075" y="38081.77" v="390268" z="1" s="M+H+1" />
        </MSPeaks>
      </Spectrum>
    </Compound>
    <Compound algo="FindByMolecularFeature">
      <Location m="255.2569" rt="21.193" y="938118" v="9785109" />
      <Spectrum type="MFE" cpdAlgo="FindByMolecularFeature">
        <MSDetails p="+" />
        <Device type="TimeOfFlight" />
        <MSPeaks>
          <p rt="21.192" x="256.2642" y="938117.94" v="8087688" z="1" s="M+H" />
          <p rt="21.195" x="257.2670" y="171714.14" v="1545848" z="1" s="M+H+1" />
          <p rt="21.194" x="258.2707" y="15665.53" v="139042" z="1" s="M+H+2" />
          <p rt="21.200" x="259.2741" y="1464.42" v="12531" z="1" s="M+H+3" />
        </MSPeaks>
      </Spectrum>
    </Compound>
    <Compound algo="FindByMolecularFeature">
      <Location m="608.3177" rt="21.220" y="303325" v="3289809" />
      <Spectrum type="MFE" cpdAlgo="FindByMolecularFeature">
        <MSDetails p="+" />
        <Device type="TimeOfFlight" />
        <MSPeaks>
          <p rt="21.221" x="609.3249" y="303324.66" v="2350178" z="1" s="M+H" />
          <p rt="21.219" x="610.3279" y="95513.63" v="739942" z="1" s="M+H+1" />
          <p rt="21.220" x="611.3307" y="22016.75" v="172878" z="1" s="M+H+2" />
          <p rt="21.226" x="612.3341" y="3508.59" v="26811" z="1" s="M+H+3" />
        </MSPeaks>
      </Spectrum>
    </Compound>
    <Compound algo="FindByMolecularFeature">
      <Location m="603.3627" rt="21.221" y="2189714" v="23494210" />
      <Spectrum type="MFE" cpdAlgo="FindByMolecularFeature">
        <MSDetails p="+" />
        <Device type="TimeOfFlight" />
        <MSPeaks>
          <p rt="21.220" x="604.3700" y="2189714.25" v="16651101" z="1" sat="true" s="M+H" />
          <p rt="21.221" x="605.3737" y="716281.13" v="5452813" z="1" s="M+H+1" />
          <p rt="21.221" x="606.3754" y="150523.92" v="1145387" z="1" s="M+H+2" />
          <p rt="21.220" x="607.3781" y="27723.56" v="207369" z="1" s="M+H+3" />
          <p rt="21.216" x="608.3828" y="5068.07" v="37543" z="1" s="M+H+4" />
        </MSPeaks>
      </Spectrum>
    </Compound>
    <Compound algo="FindByMolecularFeature">
      <Location m="568.3257" rt="21.221" y="1877591" v="19862924" />
      <Spectrum type="MFE" cpdAlgo="FindByMolecularFeature">
        <MSDetails p="+" />
        <Device type="TimeOfFlight" />
        <MSPeaks>
          <p rt="21.221" x="569.3330" y="1877590.88" v="14216502" z="1" s="M+H" />
          <p rt="21.221" x="570.3364" y="597238.50" v="4514602" z="1" s="M+H+1" />
          <p rt="21.220" x="571.3384" y="125093.45" v="948368" z="1" s="M+H+2" />
          <p rt="21.222" x="572.3411" y="20380.58" v="154438" z="1" s="M+H+3" />
          <p rt="21.217" x="573.3454" y="3699.72" v="29015" z="1" s="M+H+4" />
        </MSPeaks>
      </Spectrum>
    </Compound>
    <Compound algo="FindByMolecularFeature">
      <Location m="498.2836" rt="21.221" y="522200" v="5262227" />
      <Spectrum type="MFE" cpdAlgo="FindByMolecularFeature">
        <MSDetails p="+" />
        <Device type="TimeOfFlight" />
        <MSPeaks>
          <p rt="21.221" x="499.2909" y="522199.81" v="3975401" z="1" s="M+H" />
          <p rt="21.221" x="500.2937" y="138009.06" v="1042355" z="1" s="M+H+1" />
          <p rt="21.220" x="501.2965" y="27847.97" v="211116" z="1" s="M+H+2" />
          <p rt="21.221" x="502.2995" y="4538.50" v="33355" z="1" s="M+H+3" />
        </MSPeaks>
      </Spectrum>
    </Compound>
    <Compound algo="FindByMolecularFeature">
      <Location m="484.2681" rt="21.221" y="1238708" v="12599621" />
      <Spectrum type="MFE" cpdAlgo="FindByMolecularFeature">
        <MSDetails p="+" />
        <Device type="TimeOfFlight" />
        <MSPeaks>
          <p rt="21.221" x="485.2754" y="1238707.50" v="9502634" z="1" s="M+H" />
          <p rt="21.221" x="486.2785" y="330564.13" v="2533546" z="1" s="M+H+1" />
          <p rt="21.221" x="487.2806" y="61825.00" v="482198" z="1" s="M+H+2" />
          <p rt="21.222" x="488.2835" y="9779.33" v="75966" z="1" s="M+H+3" />
          <p rt="21.210" x="489.2912" y="706.30" v="5277" z="1" s="M+H+4" />
        </MSPeaks>
      </Spectrum>
    </Compound>
    <Compound algo="FindByMolecularFeature">
      <Location m="586.3364" rt="21.222" y="620076" v="6836299" />
      <Spectrum type="MFE" cpdAlgo="FindByMolecularFeature">
        <MSDetails p="+" />
        <Device type="TimeOfFlight" />
        <MSPeaks>
          <p rt="21.222" x="587.3436" y="620075.56" v="4863021" z="1" s="M+H" />
          <p rt="21.223" x="588.3464" y="205097.22" v="1611241" z="1" s="M+H+1" />
          <p rt="21.222" x="589.3488" y="45715.69" v="362036" z="1" s="M+H+2" />
        </MSPeaks>
      </Spectrum>
    </Compound>
    <Compound algo="FindByMolecularFeature">
      <Location m="644.3896" rt="21.224" y="114256" v="1262517" />
      <Spectrum type="MFE" cpdAlgo="FindByMolecularFeature">
        <MSDetails p="+" />
        <Device type="TimeOfFlight" />
        <MSPeaks>
          <p rt="21.223" x="645.3969" y="114256.18" v="895137" z="1" s="M+H" />
          <p rt="21.224" x="646.4011" y="40699.18" v="309006" z="1" s="M+H+1" />
          <p rt="21.226" x="647.4044" y="11651.50" v="58373" z="1" s="M+H+2" />
        </MSPeaks>
      </Spectrum>
    </Compound>
    <Compound algo="FindByMolecularFeature">
      <Location m="624.2910" rt="21.227" y="64592" v="759788" />
      <Spectrum type="MFE" cpdAlgo="FindByMolecularFeature">
        <MSDetails p="+" />
        <Device type="TimeOfFlight" />
        <MSPeaks>
          <p rt="21.226" x="625.2983" y="64591.91" v="504616" z="1" s="M+H" />
          <p rt="21.229" x="626.3016" y="21371.80" v="167484" z="1" s="M+H+1" />
          <p rt="21.232" x="627.3016" y="9056.69" v="70027" z="1" s="M+H+2" />
          <p rt="21.213" x="628.3029" y="2336.21" v="17660" z="1" s="M+H+3" />
        </MSPeaks>
      </Spectrum>
    </Compound>
    <Compound algo="FindByMolecularFeature">
      <Location m="631.3930" rt="21.230" y="91199" v="1199869" />
      <Spectrum type="MFE" cpdAlgo="FindByMolecularFeature">
        <MSDetails p="+" />
        <Device type="TimeOfFlight" />
        <MSPeaks>
          <p rt="21.230" x="632.4003" y="91198.98" v="818998" z="1" s="M+H" />
          <p rt="21.229" x="633.4038" y="32347.16" v="289034" z="1" s="M+H+1" />
          <p rt="21.230" x="634.4073" y="8078.86" v="70235" z="1" s="M+H+2" />
          <p rt="21.214" x="635.4203" y="1716.12" v="21602" z="1" s="M+H+3" />
        </MSPeaks>
      </Spectrum>
    </Compound>
    <Compound algo="FindByMolecularFeature">
      <Location m="442.3447" rt="21.479" y="51428" v="956087" />
      <Spectrum type="MFE" cpdAlgo="FindByMolecularFeature">
        <MSDetails p="+" />
        <Device type="TimeOfFlight" />
        <MSPeaks>
          <p rt="21.479" x="443.3520" y="51427.53" v="642615" z="1" s="M+H" />
          <p rt="21.475" x="444.3554" y="18639.74" v="290102" z="1" s="M+H+1" />
          <p rt="21.499" x="445.3585" y="3329.28" v="23370" z="1" s="M+H+2" />
        </MSPeaks>
      </Spectrum>
    </Compound>
    <Compound algo="FindByMolecularFeature">
      <Location m="627.4923" rt="21.592" y="61603" v="1589865" />
      <Spectrum type="MFE" cpdAlgo="FindByMolecularFeature">
        <MSDetails p="+" />
        <Device type="TimeOfFlight" />
        <MSPeaks>
          <p rt="21.594" x="628.4996" y="61603.31" v="1138277" z="1" s="M+H" />
          <p rt="21.589" x="629.5013" y="24808.69" v="451588" z="1" s="M+H+1" />
        </MSPeaks>
      </Spectrum>
    </Compound>
    <Compound algo="FindByMolecularFeature">
      <Location m="539.4398" rt="21.672" y="92683" v="853104" />
      <Spectrum type="MFE" cpdAlgo="FindByMolecularFeature">
        <MSDetails p="+" />
        <Device type="TimeOfFlight" />
        <MSPeaks>
          <p rt="21.673" x="540.4471" y="92682.84" v="666038" z="1" s="M+H" />
          <p rt="21.668" x="541.4504" y="29039.41" v="187067" z="1" s="M+H+1" />
        </MSPeaks>
      </Spectrum>
    </Compound>
    <Compound algo="FindByMolecularFeature">
      <Location m="264.2455" rt="21.701" y="211865" v="2178255" />
      <Spectrum type="MFE" cpdAlgo="FindByMolecularFeature">
        <MSDetails p="+" />
        <Device type="TimeOfFlight" />
        <MSPeaks>
          <p rt="21.701" x="265.2527" y="211864.67" v="1815045" z="1" s="M+H" />
          <p rt="21.700" x="266.2561" y="38701.92" v="329439" z="1" s="M+H+1" />
          <p rt="21.713" x="267.2658" y="3577.70" v="33772" z="1" s="M+H+2" />
        </MSPeaks>
      </Spectrum>
    </Compound>
    <Compound algo="FindByMolecularFeature">
      <Location m="246.2348" rt="21.703" y="79907" v="906379" />
      <Spectrum type="MFE" cpdAlgo="FindByMolecularFeature">
        <MSDetails p="+" />
        <Device type="TimeOfFlight" />
        <MSPeaks>
          <p rt="21.703" x="247.2421" y="79906.70" v="764014" z="1" s="M+H" />
          <p rt="21.704" x="248.2452" y="14841.63" v="131870" z="1" s="M+H+1" />
          <p rt="21.694" x="249.2513" y="1318.84" v="10495" z="1" s="M+H+2" />
        </MSPeaks>
      </Spectrum>
    </Compound>
    <Compound algo="FindByMolecularFeature">
      <Location m="281.2724" rt="21.705" y="8513106" v="104899960" />
      <Spectrum type="MFE" cpdAlgo="FindByMolecularFeature">
        <MSDetails p="+" />
        <Device type="TimeOfFlight" />
        <MSPeaks>
          <p rt="21.706" x="282.2797" y="8513106.00" v="81512952" z="1" sat="true" s="M+H" />
          <p rt="21.703" x="283.2832" y="1590454.00" v="16694971" z="1" s="M+H+1" />
          <p rt="21.703" x="284.2860" y="162085.27" v="1672626" z="1" s="M+H+2" />
          <p rt="21.705" x="285.2886" y="13002.43" v="129803" z="1" s="M+H+3" />
          <p rt="21.704" x="286.2926" y="584.49" v="8045" z="1" s="M+H+4" />
          <p rt="21.700" x="563.5513" y="213086.73" v="1612524" z="1" s="2M+H" />
          <p rt="21.698" x="564.5544" y="88631.90" v="673065" z="1" s="2M+H+1" />
          <p rt="21.698" x="565.5572" y="17444.61" v="132203" z="1" s="2M+H+2" />
          <p rt="21.691" x="566.5653" y="2584.43" v="22993" z="1" s="2M+H+3" />
        </MSPeaks>
      </Spectrum>
    </Compound>
    <Compound algo="FindByMolecularFeature">
      <Location m="583.4661" rt="21.729" y="85796" v="2112761" />
      <Spectrum type="MFE" cpdAlgo="FindByMolecularFeature">
        <MSDetails p="+" />
        <Device type="TimeOfFlight" />
        <MSPeaks>
          <p rt="21.746" x="584.4733" y="85795.58" v="1357720" z="1" s="M+H" />
          <p rt="21.692" x="585.4765" y="28538.93" v="588556" z="1" s="M+H+1" />
          <p rt="21.699" x="586.4752" y="8008.51" v="141406" z="1" s="M+H+2" />
          <p rt="21.677" x="587.4790" y="1110.90" v="25079" z="1" s="M+H+3" />
        </MSPeaks>
      </Spectrum>
    </Compound>
    <Compound algo="FindByMolecularFeature">
      <Location m="568.3250" rt="21.757" y="76167" v="972444" />
      <Spectrum type="MFE" cpdAlgo="FindByMolecularFeature">
        <MSDetails p="+" />
        <Device type="TimeOfFlight" />
        <MSPeaks>
          <p rt="21.757" x="569.3323" y="76166.73" v="686026" z="1" s="M+H" />
          <p rt="21.757" x="570.3355" y="24809.14" v="227281" z="1" s="M+H+1" />
          <p rt="21.758" x="571.3385" y="5978.62" v="53499" z="1" s="M+H+2" />
          <p rt="21.770" x="572.3413" y="650.76" v="5638" z="1" s="M+H+3" />
        </MSPeaks>
      </Spectrum>
    </Compound>
    <Compound algo="FindByMolecularFeature">
      <Location m="484.2674" rt="21.761" y="52784" v="669223" />
      <Spectrum type="MFE" cpdAlgo="FindByMolecularFeature">
        <MSDetails p="+" />
        <Device type="TimeOfFlight" />
        <MSPeaks>
          <p rt="21.760" x="485.2747" y="52783.83" v="489129" z="1" s="M+H" />
          <p rt="21.758" x="486.2779" y="14810.56" v="140008" z="1" s="M+H+1" />
          <p rt="21.772" x="487.2839" y="4036.72" v="36103" z="1" s="M+H+2" />
          <p rt="21.786" x="488.2914" y="471.60" v="3982" z="1" s="M+H+3" />
        </MSPeaks>
      </Spectrum>
    </Compound>
    <Compound algo="FindByMolecularFeature">
      <Location m="608.3174" rt="21.762" y="51270" v="678485" />
      <Spectrum type="MFE" cpdAlgo="FindByMolecularFeature">
        <MSDetails p="+" />
        <Device type="TimeOfFlight" />
        <MSPeaks>
          <p rt="21.762" x="609.3247" y="51270.02" v="476656" z="1" s="M+H" />
          <p rt="21.763" x="610.3281" y="16626.30" v="160736" z="1" s="M+H+1" />
          <p rt="21.762" x="611.3318" y="4019.68" v="36658" z="1" s="M+H+2" />
          <p rt="21.757" x="612.3325" y="486.17" v="4434" z="1" s="M+H+3" />
        </MSPeaks>
      </Spectrum>
    </Compound>
    <Compound algo="FindByMolecularFeature">
      <Location m="603.3621" rt="21.763" y="146356" v="2035836" />
      <Spectrum type="MFE" cpdAlgo="FindByMolecularFeature">
        <MSDetails p="+" />
        <Device type="TimeOfFlight" />
        <MSPeaks>
          <p rt="21.764" x="604.3693" y="146356.36" v="1437878" z="1" s="M+H" />
          <p rt="21.762" x="605.3729" y="48975.65" v="463661" z="1" s="M+H+1" />
          <p rt="21.767" x="606.3757" y="11764.63" v="113097" z="1" s="M+H+2" />
          <p rt="21.744" x="607.3806" y="2250.73" v="21201" z="1" s="M+H+3" />
        </MSPeaks>
      </Spectrum>
    </Compound>
    <Compound algo="FindByMolecularFeature">
      <Location m="495.4137" rt="21.770" y="117436" v="1022952" />
      <Spectrum type="MFE" cpdAlgo="FindByMolecularFeature">
        <MSDetails p="+" />
        <Device type="TimeOfFlight" />
        <MSPeaks>
          <p rt="21.773" x="496.4209" y="117436.38" v="844402" z="1" s="M+H" />
          <p rt="21.759" x="497.4239" y="31830.78" v="178550" z="1" s="M+H+1" />
        </MSPeaks>
      </Spectrum>
    </Compound>
    <Compound algo="FindByMolecularFeature">
      <Location m="451.3875" rt="21.866" y="105502" v="972782" />
      <Spectrum type="MFE" cpdAlgo="FindByMolecularFeature">
        <MSDetails p="+" />
        <Device type="TimeOfFlight" />
        <MSPeaks>
          <p rt="21.869" x="452.3948" y="105501.90" v="791682" z="1" s="M+H" />
          <p rt="21.856" x="453.3975" y="31011.50" v="181100" z="1" s="M+H+1" />
        </MSPeaks>
      </Spectrum>
    </Compound>
    <Compound algo="FindByMolecularFeature">
      <Location m="440.1975" rt="21.933" y="108707" v="1329122" />
      <Spectrum type="MFE" cpdAlgo="FindByMolecularFeature">
        <MSDetails p="+" />
        <Device type="TimeOfFlight" />
        <MSPeaks>
          <p rt="21.933" x="441.2048" y="108707.27" v="1012846" z="1" s="M+H" />
          <p rt="21.932" x="442.2077" y="32656.97" v="316276" z="1" s="M+H+1" />
        </MSPeaks>
      </Spectrum>
    </Compound>
    <Compound algo="FindByMolecularFeature">
      <Location m="495.4138" rt="21.953" y="156650" v="3297292" />
      <Spectrum type="MFE" cpdAlgo="FindByMolecularFeature">
        <MSDetails p="+" />
        <Device type="TimeOfFlight" />
        <MSPeaks>
          <p rt="21.959" x="496.4210" y="156650.39" v="2458222" z="1" s="M+H" />
          <p rt="21.943" x="497.4240" y="43104.09" v="669418" z="1" s="M+H+1" />
          <p rt="21.901" x="498.4251" y="10248.56" v="169652" z="1" s="M+H+2" />
        </MSPeaks>
      </Spectrum>
    </Compound>
    <Compound algo="FindByMolecularFeature">
      <Location m="600.3516" rt="21.980" y="322983" v="3544562" />
      <Spectrum type="MFE" cpdAlgo="FindByMolecularFeature">
        <MSDetails p="+" />
        <Device type="TimeOfFlight" />
        <MSPeaks>
          <p rt="21.980" x="601.3588" y="322983.25" v="2525012" z="1" s="M+H" />
          <p rt="21.980" x="602.3619" y="105058.45" v="823583" z="1" s="M+H+1" />
          <p rt="21.979" x="603.3650" y="26110.70" v="195968" z="1" s="M+H+2" />
        </MSPeaks>
      </Spectrum>
    </Compound>
    <Compound algo="FindByMolecularFeature">
      <Location m="582.3416" rt="21.981" y="799560" v="8838955" />
      <Spectrum type="MFE" cpdAlgo="FindByMolecularFeature">
        <MSDetails p="+" />
        <Device type="TimeOfFlight" />
        <MSPeaks>
          <p rt="21.981" x="583.3489" y="799559.81" v="6197476" z="1" s="M+H" />
          <p rt="21.980" x="584.3516" y="272521.28" v="2112561" z="1" s="M+H+1" />
          <p rt="21.979" x="585.3541" y="58653.93" v="454597" z="1" s="M+H+2" />
          <p rt="21.981" x="586.3568" y="9873.95" v="74321" z="1" s="M+H+3" />
        </MSPeaks>
      </Spectrum>
    </Compound>
    <Compound algo="FindByMolecularFeature">
      <Location m="498.2839" rt="21.981" y="822649" v="8520304" />
      <Spectrum type="MFE" cpdAlgo="FindByMolecularFeature">
        <MSDetails p="+" />
        <Device type="TimeOfFlight" />
        <MSPeaks>
          <p rt="21.981" x="499.2912" y="822649.19" v="6360526" z="1" s="M+H" />
          <p rt="21.981" x="500.2939" y="226886.61" v="1745876" z="1" s="M+H+1" />
          <p rt="21.981" x="501.2964" y="44574.39" v="343008" z="1" s="M+H+2" />
          <p rt="21.981" x="502.2991" y="7881.14" v="61038" z="1" s="M+H+3" />
          <p rt="21.975" x="503.3020" y="1316.94" v="9857" z="1" s="M+H+4" />
        </MSPeaks>
      </Spectrum>
    </Compound>
    <Compound algo="FindByMolecularFeature">
      <Location m="617.3787" rt="21.985" y="846486" v="9707225" />
      <Spectrum type="MFE" cpdAlgo="FindByMolecularFeature">
        <MSDetails p="+" />
        <Device type="TimeOfFlight" />
        <MSPeaks>
          <p rt="21.985" x="618.3859" y="846485.94" v="6731183" z="1" s="M+H" />
          <p rt="21.984" x="619.3887" y="295555.31" v="2349614" z="1" s="M+H+1" />
          <p rt="21.985" x="620.3911" y="64602.29" v="511763" z="1" s="M+H+2" />
          <p rt="21.990" x="621.4016" y="13481.54" v="108773" z="1" s="M+H+3" />
          <p rt="21.989" x="622.4027" y="762.34" v="5892" z="1" s="M+H+4" />
        </MSPeaks>
      </Spectrum>
    </Compound>
    <Compound algo="FindByMolecularFeature">
      <Location m="658.4045" rt="21.986" y="68224" v="762965" />
      <Spectrum type="MFE" cpdAlgo="FindByMolecularFeature">
        <MSDetails p="+" />
        <Device type="TimeOfFlight" />
        <MSPeaks>
          <p rt="21.986" x="659.4117" y="68223.99" v="553660" z="1" s="M+H" />
          <p rt="21.985" x="660.4168" y="27839.31" v="209305" z="1" s="M+H+1" />
        </MSPeaks>
      </Spectrum>
    </Compound>
    <Compound algo="FindByMolecularFeature">
      <Location m="622.3332" rt="21.986" y="186403" v="2146109" />
      <Spectrum type="MFE" cpdAlgo="FindByMolecularFeature">
        <MSDetails p="+" />
        <Device type="TimeOfFlight" />
        <MSPeaks>
          <p rt="21.986" x="623.3405" y="186403.05" v="1510783" z="1" s="M+H" />
          <p rt="21.986" x="624.3438" y="61054.88" v="498670" z="1" s="M+H+1" />
          <p rt="21.986" x="625.3466" y="14511.85" v="115836" z="1" s="M+H+2" />
          <p rt="21.983" x="626.3500" y="2609.37" v="20820" z="1" s="M+H+3" />
        </MSPeaks>
      </Spectrum>
    </Compound>
    <Compound algo="FindByMolecularFeature">
      <Location m="269.2719" rt="22.102" y="103744" v="1243838" />
      <Spectrum type="MFE" cpdAlgo="FindByMolecularFeature">
        <MSDetails p="+" />
        <Device type="TimeOfFlight" />
        <MSPeaks>
          <p rt="22.102" x="270.2792" y="103744.05" v="1011408" z="1" s="M+H" />
          <p rt="22.104" x="271.2823" y="21297.46" v="209405" z="1" s="M+H+1" />
          <p rt="22.089" x="272.2854" y="2547.35" v="23025" z="1" s="M+H+2" />
        </MSPeaks>
      </Spectrum>
    </Compound>
    <Compound algo="FindByMolecularFeature">
      <Location m="648.4574" rt="22.125" y="65788" v="1226190" />
      <Spectrum type="MFE" cpdAlgo="FindByMolecularFeature">
        <MSDetails p="+" />
        <Device type="TimeOfFlight" />
        <MSPeaks>
          <p rt="22.124" x="649.4647" y="65788.29" v="772864" z="1" s="M+H" />
          <p rt="22.123" x="650.4680" y="29295.54" v="355435" z="1" s="M+H+1" />
          <p rt="22.140" x="651.4613" y="8399.55" v="97891" z="1" s="M+H+2" />
        </MSPeaks>
      </Spectrum>
    </Compound>
    <Compound algo="FindByMolecularFeature">
      <Location m="950.5613" rt="22.130" y="65354" v="597107" />
      <Spectrum type="MFE" cpdAlgo="FindByMolecularFeature">
        <MSDetails p="+" />
        <Device type="TimeOfFlight" />
        <MSPeaks>
          <p rt="22.137" x="951.5686" y="4753.48" v="42631" z="1" s="M+H" />
          <p rt="22.144" x="952.5718" y="3564.40" v="31002" z="1" s="M+H+1" />
          <p rt="22.129" x="953.5672" y="65353.52" v="523474" z="1" s="M+H+2" />
        </MSPeaks>
      </Spectrum>
    </Compound>
    <Compound algo="FindByMolecularFeature">
      <Location m="954.5581" rt="22.131" y="55367" v="953532" />
      <Spectrum type="MFE" cpdAlgo="FindByMolecularFeature">
        <MSDetails p="+" />
        <Device type="TimeOfFlight" />
        <MSPeaks>
          <p rt="22.131" x="955.5653" y="55367.27" v="471732" z="1" s="M+H" />
          <p rt="22.130" x="956.5665" y="31898.77" v="272271" z="1" s="M+H+1" />
          <p rt="22.130" x="957.5636" y="24489.03" v="209529" z="1" s="M+H+2" />
        </MSPeaks>
      </Spectrum>
    </Compound>
    <Compound algo="FindByMolecularFeature">
      <Location m="280.2403" rt="22.132" y="91240" v="1262703" />
      <Spectrum type="MFE" cpdAlgo="FindByMolecularFeature">
        <MSDetails p="+" />
        <Device type="TimeOfFlight" />
        <MSPeaks>
          <p rt="22.131" x="281.2475" y="91239.61" v="885500" z="1" s="M+H" />
          <p rt="22.133" x="282.2505" y="19669.90" v="183434" z="1" s="M+H+1" />
          <p rt="22.130" x="561.4875" y="8645.87" v="63500" z="1" s="2M+H" />
          <p rt="22.133" x="562.4917" y="3397.57" v="24908" z="1" s="2M+H+1" />
          <p rt="22.103" x="563.4959" y="1587.93" v="8476" z="1" s="2M+H+2" />
        </MSPeaks>
      </Spectrum>
    </Compound>
    <Compound algo="FindByMolecularFeature">
      <Location m="262.2296" rt="22.132" y="111669" v="1288617" />
      <Spectrum type="MFE" cpdAlgo="FindByMolecularFeature">
        <MSDetails p="+" />
        <Device type="TimeOfFlight" />
        <MSPeaks>
          <p rt="22.131" x="263.2368" y="111669.22" v="1071705" z="1" s="M+H" />
          <p rt="22.134" x="264.2401" y="22463.09" v="216913" z="1" s="M+H+1" />
        </MSPeaks>
      </Spectrum>
    </Compound>
    <Compound algo="FindByMolecularFeature">
      <Location m="720.3219" rt="22.133" y="78561" v="1253443" />
      <Spectrum type="MFE" cpdAlgo="FindByMolecularFeature">
        <MSDetails p="+" />
        <Device type="TimeOfFlight" />
        <MSPeaks>
          <p rt="22.132" x="721.3292" y="78561.02" v="700021" z="1" s="M+H" />
          <p rt="22.133" x="722.3312" y="32355.49" v="287959" z="1" s="M+H+1" />
          <p rt="22.135" x="723.3270" y="29620.39" v="265463" z="1" s="M+H+2" />
        </MSPeaks>
      </Spectrum>
    </Compound>
    <Compound algo="FindByMolecularFeature">
      <Location m="716.3264" rt="22.133" y="96792" v="963015" />
      <Spectrum type="MFE" cpdAlgo="FindByMolecularFeature">
        <MSDetails p="+" />
        <Device type="TimeOfFlight" />
        <MSPeaks>
          <p rt="22.138" x="717.3336" y="6971.86" v="68028" z="1" s="M+H" />
          <p rt="22.142" x="718.3347" y="4095.40" v="37942" z="1" s="M+H+1" />
          <p rt="22.133" x="719.3324" y="96791.97" v="857046" z="1" s="M+H+2" />
        </MSPeaks>
      </Spectrum>
    </Compound>
    <Compound algo="FindByMolecularFeature">
      <Location m="334.1594" rt="22.135" y="103617" v="1503539" />
      <Spectrum type="MFE" cpdAlgo="FindByMolecularFeature">
        <MSDetails p="+" />
        <Device type="TimeOfFlight" />
        <MSPeaks>
          <p rt="22.135" x="335.1667" y="103616.70" v="1235748" z="1" s="M+H" />
          <p rt="22.135" x="336.1699" y="22053.96" v="267791" z="1" s="M+H+1" />
        </MSPeaks>
      </Spectrum>
    </Compound>
    <Compound algo="FindByMolecularFeature">
      <Location m="336.1606" rt="22.136" y="743896" v="14355963" />
      <Spectrum type="MFE" cpdAlgo="FindByMolecularFeature">
        <MSDetails p="+" />
        <Device type="TimeOfFlight" />
        <MSPeaks>
          <p rt="22.136" x="337.1679" y="743896.38" v="8365021" z="1" s="M+H" />
          <p rt="22.136" x="338.1705" y="150666.84" v="1712813" z="1" s="M+H+1" />
          <p rt="22.136" x="339.1634" y="270641.25" v="3039526" z="1" s="M+H+2" />
          <p rt="22.135" x="340.1660" y="67341.97" v="765528" z="1" s="M+H+3" />
          <p rt="22.135" x="341.1619" y="42482.03" v="473075" z="1" s="M+H+4" />
        </MSPeaks>
      </Spectrum>
    </Compound>
    <Compound algo="FindByMolecularFeature">
      <Location m="630.4477" rt="22.141" y="186644" v="2160467" />
      <Spectrum type="MFE" cpdAlgo="FindByMolecularFeature">
        <MSDetails p="+" />
        <Device type="TimeOfFlight" />
        <MSPeaks>
          <p rt="22.162" x="316.2295" y="1233.00" v="13127" z="2" s="M+2H" />
          <p rt="22.126" x="631.4550" y="186643.95" v="607953" z="1" s="M+H" />
          <p rt="22.171" x="632.4581" y="69279.95" v="1539386" z="1" s="M+H+1" />
        </MSPeaks>
      </Spectrum>
    </Compound>
    <Compound algo="FindByMolecularFeature">
      <Location m="590.4544" rt="22.147" y="83188" v="1500033" />
      <Spectrum type="MFE" cpdAlgo="FindByMolecularFeature">
        <MSDetails p="+" />
        <Device type="TimeOfFlight" />
        <MSPeaks>
          <p rt="22.162" x="591.4617" y="83187.55" v="1266573" z="1" s="M+H" />
          <p rt="22.110" x="592.4653" y="32515.70" v="233460" z="1" s="M+H+1" />
        </MSPeaks>
      </Spectrum>
    </Compound>
    <Compound algo="FindByMolecularFeature">
      <Location m="331.2874" rt="22.168" y="69053" v="890070" />
      <Spectrum type="MFE" cpdAlgo="FindByMolecularFeature">
        <MSDetails p="+" />
        <Device type="TimeOfFlight" />
        <MSPeaks>
          <p rt="22.168" x="332.2947" y="69053.25" v="676386" z="1" s="M+H" />
          <p rt="22.170" x="333.2984" y="19094.49" v="186455" z="1" s="M+H+1" />
          <p rt="22.169" x="334.3026" y="2826.92" v="27229" z="1" s="M+H+2" />
        </MSPeaks>
      </Spectrum>
    </Compound>
    <Compound algo="FindByMolecularFeature">
      <Location m="632.4627" rt="22.232" y="203356" v="2235096" />
      <Spectrum type="MFE" cpdAlgo="FindByMolecularFeature">
        <MSDetails p="+" />
        <Device type="TimeOfFlight" />
        <MSPeaks>
          <p rt="22.232" x="633.4700" y="203356.05" v="1487937" z="1" s="M+H" />
          <p rt="22.232" x="634.4736" y="72829.09" v="564450" z="1" s="M+H+1" />
          <p rt="22.227" x="635.4762" y="18995.17" v="148918" z="1" s="M+H+2" />
          <p rt="22.236" x="636.4723" y="4383.89" v="33790" z="1" s="M+H+3" />
        </MSPeaks>
      </Spectrum>
    </Compound>
    <Compound algo="FindByMolecularFeature">
      <Location m="592.4702" rt="22.237" y="132463" v="1738707" />
      <Spectrum type="MFE" cpdAlgo="FindByMolecularFeature">
        <MSDetails p="+" />
        <Device type="TimeOfFlight" />
        <MSPeaks>
          <p rt="22.238" x="593.4775" y="132463.34" v="1122559" z="1" s="M+H" />
          <p rt="22.237" x="594.4809" y="53018.91" v="501769" z="1" s="M+H+1" />
          <p rt="22.229" x="595.4833" y="11744.77" v="96091" z="1" s="M+H+2" />
          <p rt="22.223" x="596.4766" y="2251.22" v="18288" z="1" s="M+H+3" />
        </MSPeaks>
      </Spectrum>
    </Compound>
    <Compound algo="FindByMolecularFeature">
      <Location m="378.2749" rt="22.271" y="196217" v="2038787" />
      <Spectrum type="MFE" cpdAlgo="FindByMolecularFeature">
        <MSDetails p="+" />
        <Device type="TimeOfFlight" />
        <MSPeaks>
          <p rt="22.271" x="379.2822" y="196217.44" v="1584908" z="1" s="M+H" />
          <p rt="22.272" x="380.2855" y="46600.73" v="374594" z="1" s="M+H+1" />
          <p rt="22.270" x="381.2883" y="8637.31" v="69465" z="1" s="M+H+2" />
          <p rt="22.266" x="382.2897" y="1273.97" v="9820" z="1" s="M+H+3" />
        </MSPeaks>
      </Spectrum>
    </Compound>
    <Compound algo="FindByMolecularFeature">
      <Location m="356.2929" rt="22.302" y="105445" v="1155954" />
      <Spectrum type="MFE" cpdAlgo="FindByMolecularFeature">
        <MSDetails p="+" />
        <Device type="TimeOfFlight" />
        <MSPeaks>
          <p rt="22.301" x="357.3001" y="105444.71" v="915938" z="1" s="M+H" />
          <p rt="22.301" x="358.3033" y="24679.97" v="216243" z="1" s="M+H+1" />
          <p rt="22.327" x="359.3057" y="4677.46" v="23773" z="1" s="M+H+2" />
        </MSPeaks>
      </Spectrum>
    </Compound>
    <Compound algo="FindByMolecularFeature">
      <Location m="338.2821" rt="22.305" y="95791" v="1074472" />
      <Spectrum type="MFE" cpdAlgo="FindByMolecularFeature">
        <MSDetails p="+" />
        <Device type="TimeOfFlight" />
        <MSPeaks>
          <p rt="22.304" x="339.2893" y="95790.61" v="848087" z="1" s="M+H" />
          <p rt="22.302" x="340.2928" y="21621.32" v="191469" z="1" s="M+H+1" />
          <p rt="22.326" x="341.2970" y="3699.42" v="34916" z="1" s="M+H+2" />
        </MSPeaks>
      </Spectrum>
    </Compound>
    <Compound algo="FindByMolecularFeature">
      <Location m="768.5072" rt="22.305" y="84169" v="910532" />
      <Spectrum type="MFE" cpdAlgo="FindByMolecularFeature">
        <MSDetails p="+" />
        <Device type="TimeOfFlight" />
        <MSPeaks>
          <p rt="22.304" x="385.2608" y="84169.29" v="596549" z="2" s="M+2H" />
          <p rt="22.305" x="385.7621" y="41796.61" v="296478" z="2" s="M+2H+1" />
          <p rt="22.313" x="769.5206" y="4958.19" v="17505" z="1" s="M+H" />
        </MSPeaks>
      </Spectrum>
    </Compound>
    <Compound algo="FindByMolecularFeature">
      <Location m="264.2452" rt="22.312" y="166190" v="1913100" />
      <Spectrum type="MFE" cpdAlgo="FindByMolecularFeature">
        <MSDetails p="+" />
        <Device type="TimeOfFlight" />
        <MSPeaks>
          <p rt="22.312" x="265.2525" y="166190.41" v="1574861" z="1" s="M+H" />
          <p rt="22.312" x="266.2559" y="31690.57" v="299090" z="1" s="M+H+1" />
          <p rt="22.298" x="267.2653" y="4186.22" v="39148" z="1" s="M+H+2" />
        </MSPeaks>
      </Spectrum>
    </Compound>
    <Compound algo="FindByMolecularFeature">
      <Location m="617.3778" rt="22.508" y="102547" v="1352439" />
      <Spectrum type="MFE" cpdAlgo="FindByMolecularFeature">
        <MSDetails p="+" />
        <Device type="TimeOfFlight" />
        <MSPeaks>
          <p rt="22.508" x="618.3851" y="102546.52" v="939550" z="1" s="M+H" />
          <p rt="22.510" x="619.3890" y="36428.83" v="336427" z="1" s="M+H+1" />
          <p rt="22.507" x="620.3927" y="8714.89" v="76462" z="1" s="M+H+2" />
        </MSPeaks>
      </Spectrum>
    </Compound>
    <Compound algo="FindByMolecularFeature">
      <Location m="327.3137" rt="22.675" y="59896" v="656592" />
      <Spectrum type="MFE" cpdAlgo="FindByMolecularFeature">
        <MSDetails p="+" />
        <Device type="TimeOfFlight" />
        <MSPeaks>
          <p rt="22.675" x="328.3209" y="59896.27" v="525142" z="1" s="M+H" />
          <p rt="22.675" x="329.3241" y="12801.29" v="116004" z="1" s="M+H+1" />
          <p rt="22.670" x="330.3263" y="1907.58" v="15446" z="1" s="M+H+2" />
        </MSPeaks>
      </Spectrum>
    </Compound>
    <Compound algo="FindByMolecularFeature">
      <Location m="225.1727" rt="22.862" y="53748" v="603117" />
      <Spectrum type="MFE" cpdAlgo="FindByMolecularFeature">
        <MSDetails p="+" />
        <Device type="TimeOfFlight" />
        <MSPeaks>
          <p rt="22.861" x="226.1800" y="53748.07" v="493103" z="1" s="M+H" />
          <p rt="22.864" x="227.1825" y="12247.40" v="110014" z="1" s="M+H+1" />
        </MSPeaks>
      </Spectrum>
    </Compound>
    <Compound algo="FindByMolecularFeature">
      <Location m="370.0939" rt="23.105" y="68426" v="772263" />
      <Spectrum type="MFE" cpdAlgo="FindByMolecularFeature">
        <MSDetails p="+" />
        <Device type="TimeOfFlight" />
        <MSPeaks>
          <p rt="23.106" x="371.1012" y="68425.80" v="467177" z="1" s="M+H" />
          <p rt="23.104" x="372.1021" y="24032.73" v="156249" z="1" s="M+H+1" />
          <p rt="23.104" x="373.0995" y="17212.45" v="116806" z="1" s="M+H+2" />
          <p rt="23.109" x="374.1009" y="4830.51" v="32032" z="1" s="M+H+3" />
        </MSPeaks>
      </Spectrum>
    </Compound>
    <Compound algo="FindByMolecularFeature">
      <Location m="688.4897" rt="23.117" y="58688" v="1103568" />
      <Spectrum type="MFE" cpdAlgo="FindByMolecularFeature">
        <MSDetails p="+" />
        <Device type="TimeOfFlight" />
        <MSPeaks>
          <p rt="23.118" x="689.4970" y="58687.79" v="713094" z="1" s="M+H" />
          <p rt="23.119" x="690.5003" y="24484.56" v="303056" z="1" s="M+H+1" />
          <p rt="23.117" x="691.5041" y="6261.55" v="73507" z="1" s="M+H+2" />
          <p rt="23.073" x="692.5068" y="1096.45" v="13910" z="1" s="M+H+3" />
        </MSPeaks>
      </Spectrum>
    </Compound>
    <Compound algo="FindByMolecularFeature">
      <Location m="630.4840" rt="23.127" y="65870" v="1241090" />
      <Spectrum type="MFE" cpdAlgo="FindByMolecularFeature">
        <MSDetails p="+" />
        <Device type="TimeOfFlight" />
        <MSPeaks>
          <p rt="23.127" x="631.4913" y="65870.48" v="892475" z="1" s="M+H" />
          <p rt="23.129" x="632.4928" y="27353.44" v="348614" z="1" s="M+H+1" />
        </MSPeaks>
      </Spectrum>
    </Compound>
    <Compound algo="FindByMolecularFeature">
      <Location m="337.3352" rt="23.452" y="907079" v="16298012" />
      <Spectrum type="MFE" cpdAlgo="FindByMolecularFeature">
        <MSDetails p="+" />
        <Device type="TimeOfFlight" />
        <MSPeaks>
          <p rt="23.452" x="338.3425" y="907078.63" v="12808095" z="1" s="M+H" />
          <p rt="23.452" x="339.3454" y="218215.70" v="3085765" z="1" s="M+H+1" />
          <p rt="23.453" x="340.3486" y="25924.28" v="388774" z="1" s="M+H+2" />
          <p rt="23.460" x="341.3515" y="1106.12" v="15378" z="1" s="M+H+3" />
        </MSPeaks>
      </Spectrum>
    </Compound>
    <Compound algo="FindByMolecularFeature">
      <Location m="383.3403" rt="23.456" y="242192" v="4719428" />
      <Spectrum type="MFE" cpdAlgo="FindByMolecularFeature">
        <MSDetails p="+" />
        <Device type="TimeOfFlight" />
        <MSPeaks>
          <p rt="23.453" x="384.3476" y="242192.09" v="3912876" z="1" s="M+H" />
          <p rt="23.468" x="385.3501" y="57835.58" v="585444" z="1" s="M+H+1" />
          <p rt="23.461" x="386.3523" y="10690.97" v="181064" z="1" s="M+H+2" />
          <p rt="23.447" x="387.3560" y="1582.74" v="22320" z="1" s="M+H+3" />
          <p rt="23.448" x="767.6839" y="2131.27" v="8862" z="1" s="2M+H" />
        </MSPeaks>
      </Spectrum>
    </Compound>
    <Compound algo="FindByMolecularFeature">
      <Location m="441.3930" rt="23.464" y="81535" v="1523911" />
      <Spectrum type="MFE" cpdAlgo="FindByMolecularFeature">
        <MSDetails p="+" />
        <Device type="TimeOfFlight" />
        <MSPeaks>
          <p rt="23.463" x="442.4003" y="81534.55" v="1168137" z="1" s="M+H" />
          <p rt="23.468" x="443.4031" y="21921.10" v="324550" z="1" s="M+H+1" />
          <p rt="23.465" x="444.3999" y="4286.72" v="31223" z="1" s="M+H+2" />
        </MSPeaks>
      </Spectrum>
    </Compound>
    <Compound algo="FindByMolecularFeature">
      <Location m="405.3226" rt="23.483" y="493111" v="5936490" />
      <Spectrum type="MFE" cpdAlgo="FindByMolecularFeature">
        <MSDetails p="+" />
        <Device type="TimeOfFlight" />
        <MSPeaks>
          <p rt="23.485" x="406.3298" y="493110.66" v="4374000" z="1" s="M+H" />
          <p rt="23.476" x="407.3331" y="128108.30" v="1318535" z="1" s="M+H+1" />
          <p rt="23.477" x="408.3348" y="21696.05" v="243955" z="1" s="M+H+2" />
        </MSPeaks>
      </Spectrum>
    </Compound>
    <Compound algo="FindByMolecularFeature">
      <Location m="394.2132" rt="23.506" y="150598" v="2588609" />
      <Spectrum type="MFE" cpdAlgo="FindByMolecularFeature">
        <MSDetails p="+" />
        <Device type="TimeOfFlight" />
        <MSPeaks>
          <p rt="23.511" x="198.1137" y="4352.40" v="24634" z="2" s="M+2H" />
          <p rt="23.505" x="395.2205" y="150598.47" v="1439970" z="1" s="M+H" />
          <p rt="23.508" x="396.2234" y="32761.04" v="314060" z="1" s="M+H+1" />
          <p rt="23.508" x="397.2166" y="58082.29" v="552667" z="1" s="M+H+2" />
          <p rt="23.501" x="398.2188" y="16291.77" v="153973" z="1" s="M+H+3" />
          <p rt="23.506" x="399.2190" y="11061.76" v="103305" z="1" s="M+H+4" />
        </MSPeaks>
      </Spectrum>
    </Compound>
    <Compound algo="FindByMolecularFeature">
      <Location m="765.5636" rt="23.507" y="93552" v="1044564" />
      <Spectrum type="MFE" cpdAlgo="FindByMolecularFeature">
        <MSDetails p="+" />
        <Device type="TimeOfFlight" />
        <MSPeaks>
          <p rt="23.486" x="766.5709" y="11827.17" v="70036" z="1" s="M+H" />
          <p rt="23.517" x="767.5740" y="6991.71" v="72558" z="1" s="M+H+1" />
          <p rt="23.509" x="768.5878" y="93552.41" v="901971" z="1" s="M+H+2" />
        </MSPeaks>
      </Spectrum>
    </Compound>
    <Compound algo="FindByMolecularFeature">
      <Location m="634.4785" rt="23.539" y="73814" v="736458" />
      <Spectrum type="MFE" cpdAlgo="FindByMolecularFeature">
        <MSDetails p="+" />
        <Device type="TimeOfFlight" />
        <MSPeaks>
          <p rt="23.539" x="635.4858" y="73814.28" v="508277" z="1" s="M+H" />
          <p rt="23.538" x="636.4891" y="25773.16" v="170963" z="1" s="M+H+1" />
          <p rt="23.543" x="637.4870" y="8757.83" v="57218" z="1" s="M+H+2" />
        </MSPeaks>
      </Spectrum>
    </Compound>
    <Compound algo="FindByMolecularFeature">
      <Location m="594.4862" rt="23.540" y="114229" v="1041408" />
      <Spectrum type="MFE" cpdAlgo="FindByMolecularFeature">
        <MSDetails p="+" />
        <Device type="TimeOfFlight" />
        <MSPeaks>
          <p rt="23.541" x="595.4935" y="114229.15" v="708043" z="1" s="M+H" />
          <p rt="23.540" x="596.4967" y="44040.47" v="263645" z="1" s="M+H+1" />
          <p rt="23.539" x="597.4990" y="11070.10" v="69720" z="1" s="M+H+2" />
        </MSPeaks>
      </Spectrum>
    </Compound>
    <Compound algo="FindByMolecularFeature">
      <Location m="405.3222" rt="23.793" y="166193" v="2444054" />
      <Spectrum type="MFE" cpdAlgo="FindByMolecularFeature">
        <MSDetails p="+" />
        <Device type="TimeOfFlight" />
        <MSPeaks>
          <p rt="23.794" x="406.3295" y="166192.69" v="1851209" z="1" s="M+H" />
          <p rt="23.790" x="407.3331" y="44403.20" v="506637" z="1" s="M+H+1" />
          <p rt="23.779" x="408.3321" y="8267.04" v="86207" z="1" s="M+H+2" />
        </MSPeaks>
      </Spectrum>
    </Compound>
    <Compound algo="FindByMolecularFeature">
      <Location m="720.3604" rt="23.795" y="72308" v="614521" />
      <Spectrum type="MFE" cpdAlgo="FindByMolecularFeature">
        <MSDetails p="+" />
        <Device type="TimeOfFlight" />
        <MSPeaks>
          <p rt="23.793" x="721.3676" y="3298.99" v="28744" z="1" s="M+H" />
          <p rt="23.801" x="722.3665" y="2271.89" v="17196" z="1" s="M+H+1" />
          <p rt="23.795" x="723.3640" y="72308.27" v="568581" z="1" s="M+H+2" />
        </MSPeaks>
      </Spectrum>
    </Compound>
    <Compound algo="FindByMolecularFeature">
      <Location m="724.3536" rt="23.795" y="61221" v="825295" />
      <Spectrum type="MFE" cpdAlgo="FindByMolecularFeature">
        <MSDetails p="+" />
        <Device type="TimeOfFlight" />
        <MSPeaks>
          <p rt="23.795" x="725.3608" y="61220.73" v="452798" z="1" s="M+H" />
          <p rt="23.795" x="726.3629" y="26906.44" v="200596" z="1" s="M+H+1" />
          <p rt="23.796" x="727.3586" y="23153.31" v="171901" z="1" s="M+H+2" />
        </MSPeaks>
      </Spectrum>
    </Compound>
    <Compound algo="FindByMolecularFeature">
      <Location m="338.1755" rt="23.803" y="76226" v="1362698" />
      <Spectrum type="MFE" cpdAlgo="FindByMolecularFeature">
        <MSDetails p="+" />
        <Device type="TimeOfFlight" />
        <MSPeaks>
          <p rt="23.802" x="339.1828" y="76225.65" v="829427" z="1" s="M+H" />
          <p rt="23.805" x="340.1860" y="18447.66" v="210572" z="1" s="M+H+1" />
          <p rt="23.804" x="341.1792" y="30725.90" v="322699" z="1" s="M+H+2" />
        </MSPeaks>
      </Spectrum>
    </Compound>
    <Compound algo="FindByMolecularFeature">
      <Location m="278.2245" rt="23.803" y="131510" v="4537798" />
      <Spectrum type="MFE" cpdAlgo="FindByMolecularFeature">
        <MSDetails p="+" />
        <Device type="TimeOfFlight" />
        <MSPeaks>
          <p rt="23.809" x="279.2317" y="65518.35" v="528698" z="1" s="M+H" />
          <p rt="23.807" x="280.2351" y="15804.82" v="129246" z="1" s="M+H+1" />
          <p rt="23.800" x="557.4565" y="131510.30" v="1301528" z="1" s="2M+H" />
          <p rt="23.802" x="558.4598" y="56658.41" v="547564" z="1" s="2M+H+1" />
          <p rt="23.800" x="559.4627" y="8741.59" v="69856" z="1" s="2M+H+2" />
          <p rt="23.802" x="560.4624" y="2336.97" v="20980" z="1" s="2M+H+3" />
        </MSPeaks>
      </Spectrum>
    </Compound>
    <Compound algo="FindByMolecularFeature">
      <Location m="379.2023" rt="23.804" y="238551" v="4524590" />
      <Spectrum type="MFE" cpdAlgo="FindByMolecularFeature">
        <MSDetails p="+" />
        <Device type="TimeOfFlight" />
        <MSPeaks>
          <p rt="23.804" x="380.2096" y="238550.69" v="2551985" z="1" s="M+H" />
          <p rt="23.804" x="381.2129" y="54705.90" v="575184" z="1" s="M+H+1" />
          <p rt="23.805" x="382.2058" y="93868.16" v="977305" z="1" s="M+H+2" />
          <p rt="23.801" x="383.2083" y="25295.49" v="266208" z="1" s="M+H+3" />
          <p rt="23.805" x="384.2046" y="14557.55" v="153908" z="1" s="M+H+4" />
        </MSPeaks>
      </Spectrum>
    </Compound>
    <Compound algo="FindByMolecularFeature">
      <Location m="807.5785" rt="23.805" y="146255" v="1934175" />
      <Spectrum type="MFE" cpdAlgo="FindByMolecularFeature">
        <MSDetails p="+" />
        <Device type="TimeOfFlight" />
        <MSPeaks>
          <p rt="23.806" x="808.5858" y="16167.71" v="181183" z="1" s="M+H" />
          <p rt="23.809" x="809.5831" y="12464.57" v="135056" z="1" s="M+H+1" />
          <p rt="23.804" x="810.5997" y="146255.45" v="1617936" z="1" s="M+H+2" />
        </MSPeaks>
      </Spectrum>
    </Compound>
    <Compound algo="FindByMolecularFeature">
      <Location m="765.5653" rt="23.805" y="209960" v="2758696" />
      <Spectrum type="MFE" cpdAlgo="FindByMolecularFeature">
        <MSDetails p="+" />
        <Device type="TimeOfFlight" />
        <MSPeaks>
          <p rt="23.804" x="766.5725" y="25593.10" v="283236" z="1" s="M+H" />
          <p rt="23.810" x="767.5772" y="14746.53" v="170878" z="1" s="M+H+1" />
          <p rt="23.805" x="768.5886" y="209959.84" v="2304582" z="1" s="M+H+2" />
        </MSPeaks>
      </Spectrum>
    </Compound>
    <Compound algo="FindByMolecularFeature">
      <Location m="810.5949" rt="23.806" y="75796" v="1232579" />
      <Spectrum type="MFE" cpdAlgo="FindByMolecularFeature">
        <MSDetails p="+" />
        <Device type="TimeOfFlight" />
        <MSPeaks>
          <p rt="23.804" x="811.6022" y="75796.36" v="813568" z="1" s="M+H" />
          <p rt="23.804" x="812.6052" y="23709.37" v="251722" z="1" s="M+H+1" />
          <p rt="23.821" x="813.6062" y="13367.60" v="167288" z="1" s="M+H+2" />
        </MSPeaks>
      </Spectrum>
    </Compound>
    <Compound algo="FindByMolecularFeature">
      <Location m="768.5844" rt="23.808" y="94683" v="1578222" />
      <Spectrum type="MFE" cpdAlgo="FindByMolecularFeature">
        <MSDetails p="+" />
        <Device type="TimeOfFlight" />
        <MSPeaks>
          <p rt="23.806" x="769.5916" y="94683.10" v="1019370" z="1" s="M+H" />
          <p rt="23.807" x="770.5987" y="34960.62" v="390232" z="1" s="M+H+1" />
          <p rt="23.819" x="771.6027" y="15910.72" v="168620" z="1" s="M+H+2" />
        </MSPeaks>
      </Spectrum>
    </Compound>
    <Compound algo="FindByMolecularFeature">
      <Location m="574.4605" rt="23.810" y="203610" v="2388344" />
      <Spectrum type="MFE" cpdAlgo="FindByMolecularFeature">
        <MSDetails p="+" />
        <Device type="TimeOfFlight" />
        <MSPeaks>
          <p rt="23.810" x="575.4678" y="203609.64" v="1571180" z="1" s="M+H" />
          <p rt="23.808" x="576.4708" y="79478.34" v="632523" z="1" s="M+H+1" />
          <p rt="23.809" x="577.4742" y="20414.70" v="151894" z="1" s="M+H+2" />
          <p rt="23.808" x="578.4748" y="4502.07" v="32747" z="1" s="M+H+3" />
        </MSPeaks>
      </Spectrum>
    </Compound>
    <Compound algo="FindByMolecularFeature">
      <Location m="614.4535" rt="23.811" y="508389" v="6219691" />
      <Spectrum type="MFE" cpdAlgo="FindByMolecularFeature">
        <MSDetails p="+" />
        <Device type="TimeOfFlight" />
        <MSPeaks>
          <p rt="23.811" x="615.4608" y="508388.63" v="4099700" z="1" s="M+H" />
          <p rt="23.811" x="616.4636" y="207558.52" v="1660684" z="1" s="M+H+1" />
          <p rt="23.813" x="617.4670" y="47093.90" v="384846" z="1" s="M+H+2" />
          <p rt="23.804" x="618.4666" y="9474.39" v="74461" z="1" s="M+H+3" />
        </MSPeaks>
      </Spectrum>
    </Compound>
    <Compound algo="FindByMolecularFeature">
      <Location m="522.3536" rt="23.831" y="50907" v="513497" />
      <Spectrum type="MFE" cpdAlgo="FindByMolecularFeature">
        <MSDetails p="+" />
        <Device type="TimeOfFlight" />
        <MSPeaks>
          <p rt="23.833" x="523.3609" y="50906.50" v="359580" z="1" s="M+H" />
          <p rt="23.828" x="524.3646" y="17375.81" v="112832" z="1" s="M+H+1" />
          <p rt="23.825" x="525.3685" y="5729.91" v="41085" z="1" s="M+H+2" />
        </MSPeaks>
      </Spectrum>
    </Compound>
    <Compound algo="FindByMolecularFeature">
      <Location m="283.2876" rt="23.835" y="141756" v="1498931" />
      <Spectrum type="MFE" cpdAlgo="FindByMolecularFeature">
        <MSDetails p="+" />
        <Device type="TimeOfFlight" />
        <MSPeaks>
          <p rt="23.836" x="284.2948" y="141755.53" v="1231751" z="1" s="M+H" />
          <p rt="23.831" x="285.2981" y="28073.12" v="239584" z="1" s="M+H+1" />
          <p rt="23.835" x="286.3024" y="3347.28" v="27597" z="1" s="M+H+2" />
        </MSPeaks>
      </Spectrum>
    </Compound>
    <Compound algo="FindByMolecularFeature">
      <Location m="688.4899" rt="23.863" y="157206" v="3749280" />
      <Spectrum type="MFE" cpdAlgo="FindByMolecularFeature">
        <MSDetails p="+" />
        <Device type="TimeOfFlight" />
        <MSPeaks>
          <p rt="23.859" x="689.4971" y="157205.89" v="2305024" z="1" s="M+H" />
          <p rt="23.858" x="690.5004" y="64964.58" v="945855" z="1" s="M+H+1" />
          <p rt="23.877" x="691.5089" y="30918.38" v="352433" z="1" s="M+H+2" />
          <p rt="23.929" x="692.5148" y="8846.59" v="145968" z="1" s="M+H+3" />
        </MSPeaks>
      </Spectrum>
    </Compound>
    <Compound algo="FindByMolecularFeature">
      <Location m="683.5344" rt="23.915" y="74760" v="2193112" />
      <Spectrum type="MFE" cpdAlgo="FindByMolecularFeature">
        <MSDetails p="+" />
        <Device type="TimeOfFlight" />
        <MSPeaks>
          <p rt="23.912" x="684.5416" y="74760.40" v="1289497" z="1" s="M+H" />
          <p rt="23.918" x="685.5445" y="38189.24" v="689322" z="1" s="M+H+1" />
          <p rt="23.922" x="686.5463" y="10866.93" v="195810" z="1" s="M+H+2" />
          <p rt="23.945" x="687.5462" y="1075.43" v="18483" z="1" s="M+H+3" />
        </MSPeaks>
      </Spectrum>
    </Compound>
    <Compound algo="FindByMolecularFeature">
      <Location m="614.4537" rt="24.093" y="93986" v="1532237" />
      <Spectrum type="MFE" cpdAlgo="FindByMolecularFeature">
        <MSDetails p="+" />
        <Device type="TimeOfFlight" />
        <MSPeaks>
          <p rt="24.092" x="615.4609" y="93986.45" v="942096" z="1" s="M+H" />
          <p rt="24.092" x="616.4639" y="39526.86" v="433818" z="1" s="M+H+1" />
          <p rt="24.099" x="617.4691" y="11341.70" v="111747" z="1" s="M+H+2" />
          <p rt="24.098" x="618.4673" y="3883.58" v="44576" z="1" s="M+H+3" />
        </MSPeaks>
      </Spectrum>
    </Compound>
    <Compound algo="FindByMolecularFeature">
      <Location m="556.4492" rt="24.095" y="125042" v="1857167" />
      <Spectrum type="MFE" cpdAlgo="FindByMolecularFeature">
        <MSDetails p="+" />
        <Device type="TimeOfFlight" />
        <MSPeaks>
          <p rt="24.094" x="557.4564" y="125042.19" v="1220938" z="1" s="M+H" />
          <p rt="24.097" x="558.4597" y="54099.18" v="532459" z="1" s="M+H+1" />
          <p rt="24.098" x="559.4623" y="8371.67" v="91337" z="1" s="M+H+2" />
          <p rt="24.090" x="560.4594" y="1312.20" v="12432" z="1" s="M+H+3" />
        </MSPeaks>
      </Spectrum>
    </Compound>
    <Compound algo="FindByMolecularFeature">
      <Location m="548.3691" rt="24.193" y="70313" v="943884" />
      <Spectrum type="MFE" cpdAlgo="FindByMolecularFeature">
        <MSDetails p="+" />
        <Device type="TimeOfFlight" />
        <MSPeaks>
          <p rt="24.193" x="549.3764" y="70312.72" v="647981" z="1" s="M+H" />
          <p rt="24.193" x="550.3797" y="24132.19" v="218431" z="1" s="M+H+1" />
          <p rt="24.199" x="551.3850" y="6466.90" v="68470" z="1" s="M+H+2" />
          <p rt="24.211" x="552.3917" y="1022.93" v="9002" z="1" s="M+H+3" />
        </MSPeaks>
      </Spectrum>
    </Compound>
    <Compound algo="FindByMolecularFeature">
      <Location m="612.4752" rt="24.510" y="219492" v="5041486" />
      <Spectrum type="MFE" cpdAlgo="FindByMolecularFeature">
        <MSDetails p="+" />
        <Device type="TimeOfFlight" />
        <MSPeaks>
          <p rt="24.509" x="613.4825" y="219491.80" v="2904374" z="1" s="M+H" />
          <p rt="24.521" x="614.4852" y="94611.60" v="1552637" z="1" s="M+H+1" />
          <p rt="24.510" x="615.4853" y="36885.94" v="436807" z="1" s="M+H+2" />
          <p rt="24.443" x="616.4742" y="10018.03" v="147669" z="1" s="M+H+3" />
        </MSPeaks>
      </Spectrum>
    </Compound>
    <Compound algo="FindByMolecularFeature">
      <Location m="670.4789" rt="24.522" y="143813" v="3366651" />
      <Spectrum type="MFE" cpdAlgo="FindByMolecularFeature">
        <MSDetails p="+" />
        <Device type="TimeOfFlight" />
        <MSPeaks>
          <p rt="24.524" x="671.4862" y="143812.81" v="2325809" z="1" s="M+H" />
          <p rt="24.519" x="672.4907" y="52576.93" v="806322" z="1" s="M+H+1" />
          <p rt="24.517" x="673.4965" y="16479.70" v="207495" z="1" s="M+H+2" />
          <p rt="24.509" x="674.5012" y="2040.18" v="27026" z="1" s="M+H+3" />
        </MSPeaks>
      </Spectrum>
    </Compound>
    <Compound algo="FindByMolecularFeature">
      <Location m="616.4675" rt="24.709" y="76160" v="1120743" />
      <Spectrum type="MFE" cpdAlgo="FindByMolecularFeature">
        <MSDetails p="+" />
        <Device type="TimeOfFlight" />
        <MSPeaks>
          <p rt="24.708" x="617.4748" y="76160.01" v="717539" z="1" s="M+H" />
          <p rt="24.711" x="618.4785" y="32289.66" v="325198" z="1" s="M+H+1" />
          <p rt="24.712" x="619.4812" y="7225.54" v="67227" z="1" s="M+H+2" />
          <p rt="24.714" x="620.4786" y="932.16" v="10780" z="1" s="M+H+3" />
        </MSPeaks>
      </Spectrum>
    </Compound>
    <Compound algo="FindByMolecularFeature">
      <Location m="667.6115" rt="24.850" y="50623" v="1011799" />
      <Spectrum type="MFE" cpdAlgo="FindByMolecularFeature">
        <MSDetails p="+" />
        <Device type="TimeOfFlight" />
        <MSPeaks>
          <p rt="24.851" x="668.6188" y="50623.47" v="667926" z="1" s="M+H" />
          <p rt="24.850" x="669.6217" y="22663.42" v="297912" z="1" s="M+H+1" />
          <p rt="24.843" x="670.6201" y="4383.18" v="45960" z="1" s="M+H+2" />
        </MSPeaks>
      </Spectrum>
    </Compound>
    <Compound algo="FindByMolecularFeature">
      <Location m="609.4969" rt="24.928" y="93682" v="1626181" />
      <Spectrum type="MFE" cpdAlgo="FindByMolecularFeature">
        <MSDetails p="+" />
        <Device type="TimeOfFlight" />
        <MSPeaks>
          <p rt="24.929" x="610.5041" y="93682.27" v="1067670" z="1" s="M+H" />
          <p rt="24.925" x="611.5063" y="39627.70" v="444594" z="1" s="M+H+1" />
          <p rt="24.922" x="612.5067" y="10592.42" v="113917" z="1" s="M+H+2" />
        </MSPeaks>
      </Spectrum>
    </Compound>
    <Compound algo="FindByMolecularFeature">
      <Location m="558.4647" rt="24.950" y="80959" v="1261149" />
      <Spectrum type="MFE" cpdAlgo="FindByMolecularFeature">
        <MSDetails p="+" />
        <Device type="TimeOfFlight" />
        <MSPeaks>
          <p rt="24.948" x="559.4720" y="80959.26" v="831793" z="1" s="M+H" />
          <p rt="24.953" x="560.4754" y="31819.01" v="347883" z="1" s="M+H+1" />
          <p rt="24.949" x="561.4788" y="5870.66" v="55873" z="1" s="M+H+2" />
          <p rt="24.966" x="562.4801" y="2140.79" v="25600" z="1" s="M+H+3" />
        </MSPeaks>
      </Spectrum>
    </Compound>
    <Compound algo="FindByMolecularFeature">
      <Location m="614.4535" rt="24.976" y="190533" v="3146732" />
      <Spectrum type="MFE" cpdAlgo="FindByMolecularFeature">
        <MSDetails p="+" />
        <Device type="TimeOfFlight" />
        <MSPeaks>
          <p rt="24.979" x="615.4607" y="190533.17" v="1746561" z="1" s="M+H" />
          <p rt="24.993" x="616.4635" y="47238.47" v="566430" z="1" s="M+H+1" />
          <p rt="24.953" x="617.4741" y="72206.92" v="833741" z="1" s="M+H+2" />
        </MSPeaks>
      </Spectrum>
    </Compound>
    <Compound algo="FindByMolecularFeature">
      <Location m="627.1873" rt="24.992" y="89648" v="1069130" />
      <Spectrum type="MFE" cpdAlgo="FindByMolecularFeature">
        <MSDetails p="+" />
        <Device type="TimeOfFlight" />
        <MSPeaks>
          <p rt="24.993" x="628.1946" y="89648.21" v="522522" z="1" s="M+H" />
          <p rt="24.992" x="629.1953" y="53855.58" v="310258" z="1" s="M+H+1" />
          <p rt="24.993" x="630.1936" y="40555.08" v="236349" z="1" s="M+H+2" />
        </MSPeaks>
      </Spectrum>
    </Compound>
    <Compound algo="FindByMolecularFeature">
      <Location m="690.5055" rt="25.296" y="59315" v="1881004" />
      <Spectrum type="MFE" cpdAlgo="FindByMolecularFeature">
        <MSDetails p="+" />
        <Device type="TimeOfFlight" />
        <MSPeaks>
          <p rt="25.298" x="691.5128" y="59314.91" v="1182675" z="1" s="M+H" />
          <p rt="25.298" x="692.5173" y="27954.05" v="552196" z="1" s="M+H+1" />
          <p rt="25.274" x="693.5293" y="10256.99" v="146133" z="1" s="M+H+2" />
        </MSPeaks>
      </Spectrum>
    </Compound>
    <Compound algo="FindByMolecularFeature">
      <Location m="390.2772" rt="25.782" y="51136" v="470435" />
      <Spectrum type="MFE" cpdAlgo="FindByMolecularFeature">
        <MSDetails p="+" />
        <Device type="TimeOfFlight" />
        <MSPeaks>
          <p rt="25.781" x="391.2845" y="51136.44" v="370948" z="1" s="M+H" />
          <p rt="25.784" x="392.2878" y="14375.83" v="99487" z="1" s="M+H+1" />
        </MSPeaks>
      </Spectrum>
    </Compound>
    <Compound algo="FindByMolecularFeature">
      <Location m="706.5499" rt="25.820" y="76399" v="1015214" />
      <Spectrum type="MFE" cpdAlgo="FindByMolecularFeature">
        <MSDetails p="+" />
        <Device type="TimeOfFlight" />
        <MSPeaks>
          <p rt="25.820" x="707.5572" y="76398.58" v="663040" z="1" s="M+H" />
          <p rt="25.819" x="708.5604" y="33500.53" v="291401" z="1" s="M+H+1" />
          <p rt="25.818" x="709.5641" y="8197.48" v="60773" z="1" s="M+H+2" />
        </MSPeaks>
      </Spectrum>
    </Compound>
    <Compound algo="FindByMolecularFeature">
      <Location m="612.4754" rt="25.820" y="87604" v="1114702" />
      <Spectrum type="MFE" cpdAlgo="FindByMolecularFeature">
        <MSDetails p="+" />
        <Device type="TimeOfFlight" />
        <MSPeaks>
          <p rt="25.820" x="613.4827" y="87603.69" v="801351" z="1" s="M+H" />
          <p rt="25.820" x="614.4854" y="42213.00" v="313351" z="1" s="M+H+1" />
        </MSPeaks>
      </Spectrum>
    </Compound>
    <Compound algo="FindByMolecularFeature">
      <Location m="670.4792" rt="25.820" y="191709" v="2392229" />
      <Spectrum type="MFE" cpdAlgo="FindByMolecularFeature">
        <MSDetails p="+" />
        <Device type="TimeOfFlight" />
        <MSPeaks>
          <p rt="25.820" x="671.4865" y="191709.17" v="1626007" z="1" s="M+H" />
          <p rt="25.820" x="672.4907" y="69925.87" v="565731" z="1" s="M+H+1" />
          <p rt="25.820" x="673.4976" y="23699.96" v="200491" z="1" s="M+H+2" />
        </MSPeaks>
      </Spectrum>
    </Compound>
    <Compound algo="FindByMolecularFeature">
      <Location m="630.4863" rt="25.820" y="137489" v="1700507" />
      <Spectrum type="MFE" cpdAlgo="FindByMolecularFeature">
        <MSDetails p="+" />
        <Device type="TimeOfFlight" />
        <MSPeaks>
          <p rt="25.819" x="631.4936" y="137488.97" v="1112489" z="1" s="M+H" />
          <p rt="25.820" x="632.4968" y="60028.64" v="471511" z="1" s="M+H+1" />
          <p rt="25.825" x="633.4971" y="11841.72" v="87332" z="1" s="M+H+2" />
          <p rt="25.841" x="634.4923" y="3827.19" v="29175" z="1" s="M+H+3" />
        </MSPeaks>
      </Spectrum>
    </Compound>
    <Compound algo="FindByMolecularFeature">
      <Location m="614.4550" rt="25.928" y="86670" v="1164380" />
      <Spectrum type="MFE" cpdAlgo="FindByMolecularFeature">
        <MSDetails p="+" />
        <Device type="TimeOfFlight" />
        <MSPeaks>
          <p rt="25.928" x="615.4623" y="86670.43" v="958162" z="1" s="M+H" />
          <p rt="25.929" x="616.4644" y="18275.07" v="206218" z="1" s="M+H+1" />
        </MSPeaks>
      </Spectrum>
    </Compound>
    <Compound algo="FindByMolecularFeature">
      <Location m="337.3350" rt="26.052" y="486342" v="5787744" />
      <Spectrum type="MFE" cpdAlgo="FindByMolecularFeature">
        <MSDetails p="+" />
        <Device type="TimeOfFlight" />
        <MSPeaks>
          <p rt="26.051" x="338.3423" y="486341.91" v="4237269" z="1" s="M+H" />
          <p rt="26.053" x="339.3453" y="116319.87" v="1135502" z="1" s="M+H+1" />
          <p rt="26.055" x="340.3488" y="14585.60" v="148911" z="1" s="M+H+2" />
          <p rt="26.062" x="341.3528" y="1010.07" v="8840" z="1" s="M+H+3" />
          <p rt="26.050" x="675.6758" y="11187.72" v="76833" z="1" s="2M+H" />
          <p rt="26.046" x="676.6787" y="5653.98" v="38880" z="1" s="2M+H+1" />
          <p rt="26.049" x="677.6778" y="1947.44" v="12897" z="1" s="2M+H+2" />
        </MSPeaks>
      </Spectrum>
    </Compound>
    <Compound algo="FindByMolecularFeature">
      <Location m="576.4783" rt="26.232" y="75552" v="1532203" />
      <Spectrum type="MFE" cpdAlgo="FindByMolecularFeature">
        <MSDetails p="+" />
        <Device type="TimeOfFlight" />
        <MSPeaks>
          <p rt="26.231" x="577.4856" y="75552.30" v="1052748" z="1" s="M+H" />
          <p rt="26.232" x="578.4891" y="30356.72" v="430020" z="1" s="M+H+1" />
          <p rt="26.237" x="579.4912" y="4042.88" v="49435" z="1" s="M+H+2" />
        </MSPeaks>
      </Spectrum>
    </Compound>
    <Compound algo="FindByMolecularFeature">
      <Location m="701.2062" rt="26.487" y="79232" v="1107022" />
      <Spectrum type="MFE" cpdAlgo="FindByMolecularFeature">
        <MSDetails p="+" />
        <Device type="TimeOfFlight" />
        <MSPeaks>
          <p rt="26.487" x="702.2134" y="79232.40" v="504704" z="1" s="M+H" />
          <p rt="26.488" x="703.2146" y="53284.52" v="339998" z="1" s="M+H+1" />
          <p rt="26.487" x="704.2126" y="41053.59" v="262319" z="1" s="M+H+2" />
        </MSPeaks>
      </Spectrum>
    </Compound>
    <Compound algo="FindByMolecularFeature">
      <Location m="672.4946" rt="26.753" y="79089" v="1033471" />
      <Spectrum type="MFE" cpdAlgo="FindByMolecularFeature">
        <MSDetails p="+" />
        <Device type="TimeOfFlight" />
        <MSPeaks>
          <p rt="26.753" x="673.5019" y="79088.78" v="676190" z="1" s="M+H" />
          <p rt="26.750" x="674.5054" y="31693.68" v="276064" z="1" s="M+H+1" />
          <p rt="26.765" x="675.5127" y="10921.50" v="68622" z="1" s="M+H+2" />
          <p rt="26.731" x="676.5181" y="1222.02" v="12595" z="1" s="M+H+3" />
        </MSPeaks>
      </Spectrum>
    </Compound>
    <Compound algo="FindByMolecularFeature">
      <Location m="632.5022" rt="27.006" y="217614" v="2874559" />
      <Spectrum type="MFE" cpdAlgo="FindByMolecularFeature">
        <MSDetails p="+" />
        <Device type="TimeOfFlight" />
        <MSPeaks>
          <p rt="27.007" x="633.5095" y="217614.19" v="1897847" z="1" s="M+H" />
          <p rt="27.007" x="634.5168" y="80685.90" v="703135" z="1" s="M+H+1" />
          <p rt="26.997" x="635.5249" y="21438.19" v="190614" z="1" s="M+H+2" />
          <p rt="26.979" x="636.5379" y="6784.10" v="71674" z="1" s="M+H+3" />
          <p rt="27.005" x="637.5303" y="1194.60" v="11289" z="1" s="M+H+4" />
        </MSPeaks>
      </Spectrum>
    </Compound>
    <Compound algo="FindByMolecularFeature">
      <Location m="695.5699" rt="27.009" y="71722" v="898186" />
      <Spectrum type="MFE" cpdAlgo="FindByMolecularFeature">
        <MSDetails p="+" />
        <Device type="TimeOfFlight" />
        <MSPeaks>
          <p rt="27.008" x="696.5772" y="71721.62" v="633851" z="1" s="M+H" />
          <p rt="27.012" x="697.5810" y="31539.35" v="264335" z="1" s="M+H+1" />
        </MSPeaks>
      </Spectrum>
    </Compound>
    <Compound algo="FindByMolecularFeature">
      <Location m="672.4957" rt="27.011" y="872452" v="12115319" />
      <Spectrum type="MFE" cpdAlgo="FindByMolecularFeature">
        <MSDetails p="+" />
        <Device type="TimeOfFlight" />
        <MSPeaks>
          <p rt="27.011" x="673.5030" y="872452.19" v="7897469" z="1" s="M+H" />
          <p rt="27.011" x="674.5058" y="367535.06" v="3315568" z="1" s="M+H+1" />
          <p rt="27.009" x="675.5086" y="84480.83" v="765676" z="1" s="M+H+2" />
          <p rt="27.009" x="676.5121" y="13037.23" v="113161" z="1" s="M+H+3" />
          <p rt="27.014" x="677.5065" y="2527.79" v="23445" z="1" s="M+H+4" />
        </MSPeaks>
      </Spectrum>
    </Compound>
    <Compound algo="FindByMolecularFeature">
      <Location m="708.5657" rt="27.011" y="107910" v="1394622" />
      <Spectrum type="MFE" cpdAlgo="FindByMolecularFeature">
        <MSDetails p="+" />
        <Device type="TimeOfFlight" />
        <MSPeaks>
          <p rt="27.011" x="709.5729" y="107910.02" v="937092" z="1" s="M+H" />
          <p rt="27.010" x="710.5799" y="41718.28" v="360451" z="1" s="M+H+1" />
          <p rt="27.015" x="711.5856" y="10618.91" v="97078" z="1" s="M+H+2" />
        </MSPeaks>
      </Spectrum>
    </Compound>
    <Compound algo="FindByMolecularFeature">
      <Location m="614.4906" rt="27.012" y="94533" v="1037642" />
      <Spectrum type="MFE" cpdAlgo="FindByMolecularFeature">
        <MSDetails p="+" />
        <Device type="TimeOfFlight" />
        <MSPeaks>
          <p rt="27.013" x="615.4979" y="94532.66" v="728318" z="1" s="M+H" />
          <p rt="27.008" x="616.5011" y="34457.30" v="309324" z="1" s="M+H+1" />
        </MSPeaks>
      </Spectrum>
    </Compound>
    <Compound algo="FindByMolecularFeature">
      <Location m="667.5397" rt="27.012" y="385701" v="4989020" />
      <Spectrum type="MFE" cpdAlgo="FindByMolecularFeature">
        <MSDetails p="+" />
        <Device type="TimeOfFlight" />
        <MSPeaks>
          <p rt="27.012" x="668.5470" y="385701.44" v="3212415" z="1" s="M+H" />
          <p rt="27.012" x="669.5500" y="159848.02" v="1329797" z="1" s="M+H+1" />
          <p rt="27.012" x="670.5537" y="46248.15" v="374690" z="1" s="M+H+2" />
          <p rt="27.015" x="671.5549" y="8590.18" v="72117" z="1" s="M+H+3" />
        </MSPeaks>
      </Spectrum>
    </Compound>
    <Compound algo="FindByMolecularFeature">
      <Location m="650.5129" rt="27.014" y="55538" v="718434" />
      <Spectrum type="MFE" cpdAlgo="FindByMolecularFeature">
        <MSDetails p="+" />
        <Device type="TimeOfFlight" />
        <MSPeaks>
          <p rt="27.010" x="651.5202" y="55537.56" v="431305" z="1" s="M+H" />
          <p rt="27.013" x="652.5238" y="24854.38" v="194742" z="1" s="M+H+1" />
          <p rt="27.045" x="653.5384" y="11586.58" v="92387" z="1" s="M+H+2" />
        </MSPeaks>
      </Spectrum>
    </Compound>
    <Compound algo="FindByMolecularFeature">
      <Location m="428.3657" rt="27.096" y="72055" v="903832" />
      <Spectrum type="MFE" cpdAlgo="FindByMolecularFeature">
        <MSDetails p="+" />
        <Device type="TimeOfFlight" />
        <MSPeaks>
          <p rt="27.096" x="429.3730" y="72055.34" v="697205" z="1" s="M+H" />
          <p rt="27.094" x="430.3773" y="19892.08" v="174306" z="1" s="M+H+1" />
          <p rt="27.098" x="431.3816" y="3581.33" v="28658" z="1" s="M+H+2" />
          <p rt="27.089" x="432.3814" y="371.18" v="3663" z="1" s="M+H+3" />
        </MSPeaks>
      </Spectrum>
    </Compound>
    <Compound algo="FindByMolecularFeature">
      <Location m="849.2562" rt="27.766" y="67278" v="2911291" />
      <Spectrum type="MFE" cpdAlgo="FindByMolecularFeature">
        <MSDetails p="+" />
        <Device type="TimeOfFlight" />
        <MSPeaks>
          <p rt="27.774" x="850.2634" y="67278.30" v="1410317" z="1" s="M+H" />
          <p rt="27.762" x="851.2602" y="42764.71" v="857096" z="1" s="M+H+1" />
          <p rt="27.758" x="852.2556" y="36832.28" v="643878" z="1" s="M+H+2" />
        </MSPeaks>
      </Spectrum>
    </Compound>
    <Compound algo="FindByMolecularFeature">
      <Location m="598.4578" rt="27.802" y="129731" v="1623098" />
      <Spectrum type="MFE" cpdAlgo="FindByMolecularFeature">
        <MSDetails p="+" />
        <Device type="TimeOfFlight" />
        <MSPeaks>
          <p rt="27.802" x="599.4651" y="129730.78" v="1075413" z="1" s="M+H" />
          <p rt="27.801" x="600.4685" y="52862.82" v="416058" z="1" s="M+H+1" />
          <p rt="27.807" x="601.4716" y="11884.04" v="107566" z="1" s="M+H+2" />
          <p rt="27.808" x="602.4711" y="2204.38" v="24062" z="1" s="M+H+3" />
        </MSPeaks>
      </Spectrum>
    </Compound>
    <Compound algo="FindByMolecularFeature">
      <Location m="558.4648" rt="27.803" y="56177" v="696834" />
      <Spectrum type="MFE" cpdAlgo="FindByMolecularFeature">
        <MSDetails p="+" />
        <Device type="TimeOfFlight" />
        <MSPeaks>
          <p rt="27.803" x="559.4721" y="56176.64" v="476311" z="1" s="M+H" />
          <p rt="27.802" x="560.4756" y="21537.28" v="170340" z="1" s="M+H+1" />
          <p rt="27.802" x="561.4792" y="4383.63" v="40201" z="1" s="M+H+2" />
          <p rt="27.826" x="562.4861" y="1244.06" v="9982" z="1" s="M+H+3" />
        </MSPeaks>
      </Spectrum>
    </Compound>
    <Compound algo="FindByMolecularFeature">
      <Location m="670.4786" rt="28.012" y="60684" v="1017407" />
      <Spectrum type="MFE" cpdAlgo="FindByMolecularFeature">
        <MSDetails p="+" />
        <Device type="TimeOfFlight" />
        <MSPeaks>
          <p rt="28.014" x="671.4859" y="60684.46" v="687338" z="1" s="M+H" />
          <p rt="28.015" x="672.4933" y="19186.12" v="182631" z="1" s="M+H+1" />
          <p rt="28.001" x="673.5020" y="12885.17" v="121509" z="1" s="M+H+2" />
          <p rt="28.008" x="674.5084" y="2389.66" v="25929" z="1" s="M+H+3" />
        </MSPeaks>
      </Spectrum>
    </Compound>
    <Compound algo="FindByMolecularFeature">
      <Location m="674.5103" rt="28.185" y="71018" v="1210536" />
      <Spectrum type="MFE" cpdAlgo="FindByMolecularFeature">
        <MSDetails p="+" />
        <Device type="TimeOfFlight" />
        <MSPeaks>
          <p rt="28.186" x="675.5176" y="71017.85" v="837497" z="1" s="M+H" />
          <p rt="28.186" x="676.5212" y="27752.48" v="299656" z="1" s="M+H+1" />
          <p rt="28.187" x="677.5243" y="7926.19" v="66723" z="1" s="M+H+2" />
          <p rt="28.162" x="678.5228" y="791.22" v="6660" z="1" s="M+H+3" />
        </MSPeaks>
      </Spectrum>
    </Compound>
    <Compound algo="FindByMolecularFeature">
      <Location m="598.4580" rt="28.220" y="74106" v="900751" />
      <Spectrum type="MFE" cpdAlgo="FindByMolecularFeature">
        <MSDetails p="+" />
        <Device type="TimeOfFlight" />
        <MSPeaks>
          <p rt="28.223" x="599.4653" y="74106.41" v="619827" z="1" s="M+H" />
          <p rt="28.215" x="600.4688" y="31222.39" v="215229" z="1" s="M+H+1" />
          <p rt="28.218" x="601.4724" y="7193.92" v="52382" z="1" s="M+H+2" />
          <p rt="28.210" x="602.4718" y="1464.12" v="13313" z="1" s="M+H+3" />
        </MSPeaks>
      </Spectrum>
    </Compound>
    <Compound algo="FindByMolecularFeature">
      <Location m="558.4651" rt="28.221" y="85873" v="1042408" />
      <Spectrum type="MFE" cpdAlgo="FindByMolecularFeature">
        <MSDetails p="+" />
        <Device type="TimeOfFlight" />
        <MSPeaks>
          <p rt="28.221" x="559.4724" y="85872.58" v="706194" z="1" s="M+H" />
          <p rt="28.222" x="560.4754" y="33817.26" v="268496" z="1" s="M+H+1" />
          <p rt="28.223" x="561.4801" y="7114.74" v="53734" z="1" s="M+H+2" />
          <p rt="28.213" x="562.4855" y="1692.35" v="13984" z="1" s="M+H+3" />
        </MSPeaks>
      </Spectrum>
    </Compound>
    <Compound algo="FindByMolecularFeature">
      <Location m="690.5544" rt="28.624" y="58925" v="1130395" />
      <Spectrum type="MFE" cpdAlgo="FindByMolecularFeature">
        <MSDetails p="+" />
        <Device type="TimeOfFlight" />
        <MSPeaks>
          <p rt="28.624" x="691.5617" y="58924.63" v="693152" z="1" s="M+H" />
          <p rt="28.625" x="692.5651" y="27911.62" v="336991" z="1" s="M+H+1" />
          <p rt="28.618" x="693.5675" y="8200.56" v="100253" z="1" s="M+H+2" />
        </MSPeaks>
      </Spectrum>
    </Compound>
    <Compound algo="FindByMolecularFeature">
      <Location m="614.4921" rt="28.625" y="534899" v="10436034" />
      <Spectrum type="MFE" cpdAlgo="FindByMolecularFeature">
        <MSDetails p="+" />
        <Device type="TimeOfFlight" />
        <MSPeaks>
          <p rt="28.625" x="615.4994" y="534899.06" v="6957658" z="1" s="M+H" />
          <p rt="28.625" x="616.5023" y="214066.86" v="2750489" z="1" s="M+H+1" />
          <p rt="28.625" x="617.5059" y="47323.00" v="589600" z="1" s="M+H+2" />
          <p rt="28.624" x="618.5096" y="8662.75" v="106491" z="1" s="M+H+3" />
          <p rt="28.604" x="619.5208" y="2586.59" v="31796" z="1" s="M+H+4" />
        </MSPeaks>
      </Spectrum>
    </Compound>
    <Compound algo="FindByMolecularFeature">
      <Location m="654.4845" rt="28.627" y="347721" v="6767062" />
      <Spectrum type="MFE" cpdAlgo="FindByMolecularFeature">
        <MSDetails p="+" />
        <Device type="TimeOfFlight" />
        <MSPeaks>
          <p rt="28.627" x="655.4918" y="347720.56" v="4440219" z="1" s="M+H" />
          <p rt="28.628" x="656.4951" y="143322.67" v="1812124" z="1" s="M+H+1" />
          <p rt="28.627" x="657.4981" y="33797.63" v="444226" z="1" s="M+H+2" />
          <p rt="28.631" x="658.5087" y="5785.98" v="70493" z="1" s="M+H+3" />
        </MSPeaks>
      </Spectrum>
    </Compound>
    <Compound algo="FindByMolecularFeature">
      <Location m="649.5281" rt="28.645" y="97707" v="1906321" />
      <Spectrum type="MFE" cpdAlgo="FindByMolecularFeature">
        <MSDetails p="+" />
        <Device type="TimeOfFlight" />
        <MSPeaks>
          <p rt="28.645" x="650.5354" y="97706.96" v="1270279" z="1" s="M+H" />
          <p rt="28.645" x="651.5386" y="39686.12" v="513921" z="1" s="M+H+1" />
          <p rt="28.645" x="652.5428" y="9514.22" v="122122" z="1" s="M+H+2" />
        </MSPeaks>
      </Spectrum>
    </Compound>
    <Compound algo="FindByMolecularFeature">
      <Location m="674.5102" rt="28.916" y="63190" v="1288025" />
      <Spectrum type="MFE" cpdAlgo="FindByMolecularFeature">
        <MSDetails p="+" />
        <Device type="TimeOfFlight" />
        <MSPeaks>
          <p rt="28.915" x="675.5175" y="63190.28" v="901275" z="1" s="M+H" />
          <p rt="28.914" x="676.5212" y="26210.21" v="368665" z="1" s="M+H+1" />
          <p rt="28.933" x="677.5257" y="7552.31" v="18085" z="1" s="M+H+2" />
        </MSPeaks>
      </Spectrum>
    </Compound>
    <Compound algo="FindByMolecularFeature">
      <Location m="720.4999" rt="28.977" y="135285" v="5826348" />
      <Spectrum type="MFE" cpdAlgo="FindByMolecularFeature">
        <MSDetails p="+" />
        <Device type="TimeOfFlight" />
        <MSPeaks>
          <p rt="28.983" x="721.5072" y="135285.28" v="3670642" z="1" s="M+H" />
          <p rt="28.969" x="722.5106" y="61974.67" v="1599540" z="1" s="M+H+1" />
          <p rt="28.965" x="723.5141" y="17545.01" v="447663" z="1" s="M+H+2" />
          <p rt="28.968" x="724.5160" y="4235.20" v="108504" z="1" s="M+H+3" />
        </MSPeaks>
      </Spectrum>
    </Compound>
    <Compound algo="FindByMolecularFeature">
      <Location m="662.4470" rt="28.981" y="233412" v="9517679" />
      <Spectrum type="MFE" cpdAlgo="FindByMolecularFeature">
        <MSDetails p="+" />
        <Device type="TimeOfFlight" />
        <MSPeaks>
          <p rt="28.973" x="663.4543" y="233412.08" v="6271546" z="1" s="M+H" />
          <p rt="28.976" x="664.4574" y="101260.82" v="2762847" z="1" s="M+H+1" />
          <p rt="29.066" x="665.4604" y="24674.17" v="398222" z="1" s="M+H+2" />
          <p rt="29.024" x="666.4645" y="4055.84" v="77499" z="1" s="M+H+3" />
          <p rt="28.958" x="667.4694" y="302.48" v="7566" z="1" s="M+H+4" />
        </MSPeaks>
      </Spectrum>
    </Compound>
    <Compound algo="FindByMolecularFeature">
      <Location m="762.5105" rt="28.981" y="63795" v="2846234" />
      <Spectrum type="MFE" cpdAlgo="FindByMolecularFeature">
        <MSDetails p="+" />
        <Device type="TimeOfFlight" />
        <MSPeaks>
          <p rt="28.980" x="763.5177" y="63795.43" v="1691832" z="1" s="M+H" />
          <p rt="28.984" x="764.5229" y="32246.98" v="870972" z="1" s="M+H+1" />
          <p rt="28.977" x="765.5288" y="11006.94" v="283430" z="1" s="M+H+2" />
        </MSPeaks>
      </Spectrum>
    </Compound>
    <Compound algo="FindByMolecularFeature">
      <Location m="707.5033" rt="29.037" y="54241" v="1628525" />
      <Spectrum type="MFE" cpdAlgo="FindByMolecularFeature">
        <MSDetails p="+" />
        <Device type="TimeOfFlight" />
        <MSPeaks>
          <p rt="29.080" x="708.5106" y="54240.57" v="697130" z="1" s="M+H" />
          <p rt="28.970" x="709.5147" y="25374.98" v="699769" z="1" s="M+H+1" />
          <p rt="28.986" x="710.5184" y="8693.60" v="204011" z="1" s="M+H+2" />
          <p rt="29.020" x="711.5212" y="1413.05" v="27615" z="1" s="M+H+3" />
        </MSPeaks>
      </Spectrum>
    </Compound>
    <Compound algo="FindByMolecularFeature">
      <Location m="535.1581" rt="29.144" y="105848" v="2824014" />
      <Spectrum type="MFE" cpdAlgo="FindByMolecularFeature">
        <MSDetails p="+" />
        <Device type="TimeOfFlight" />
        <MSPeaks>
          <p rt="29.145" x="536.1654" y="105848.05" v="1590363" z="1" s="M+H" />
          <p rt="29.141" x="537.1660" y="50210.48" v="714378" z="1" s="M+H+1" />
          <p rt="29.146" x="538.1641" y="35099.17" v="519273" z="1" s="M+H+2" />
        </MSPeaks>
      </Spectrum>
    </Compound>
    <Compound algo="FindByMolecularFeature">
      <Location m="428.3657" rt="29.430" y="127450" v="1690446" />
      <Spectrum type="MFE" cpdAlgo="FindByMolecularFeature">
        <MSDetails p="+" />
        <Device type="TimeOfFlight" />
        <MSPeaks>
          <p rt="29.431" x="429.3730" y="127449.95" v="1279081" z="1" s="M+H" />
          <p rt="29.428" x="430.3767" y="36357.05" v="343002" z="1" s="M+H+1" />
          <p rt="29.426" x="431.3800" y="6652.23" v="62230" z="1" s="M+H+2" />
          <p rt="29.419" x="432.3808" y="651.34" v="6133" z="1" s="M+H+3" />
        </MSPeaks>
      </Spectrum>
    </Compound>
  </CompoundList>
</CEF>
