# Supplementary material for: Identification of sunflower, rapeseed, flaxseed and sesame seed oil metabolomic markers as a potential tool for oil authentication and detecting adulterations
Source: PLoS One. 2023 Apr 20;18(4):e0284599. doi: 10.1371/journal.pone.0284599 (PMC10118080; doi:10.1371/journal.pone.0284599)
Supplement: S1 File — (ZIP) [file pone.0284599.s001.zip › CEF/S_c1.cef]

<CEF version="1.0.0.0">
  <CompoundList>
    <Compound algo="FindByMolecularFeature">
      <Location m="157.9539" rt="0.456" y="240221" v="2734431" />
      <Spectrum type="MFE" cpdAlgo="FindByMolecularFeature">
        <MSDetails p="+" />
        <Device type="TimeOfFlight" />
        <MSPeaks>
          <p rt="0.458" x="158.9612" y="240220.56" v="2505935" z="1" s="M+H" />
          <p rt="0.421" x="159.9639" y="13494.20" v="214360" z="1" s="M+H+1" />
          <p rt="0.456" x="160.9647" y="1599.64" v="14136" z="1" s="M+H+2" />
        </MSPeaks>
      </Spectrum>
    </Compound>
    <Compound algo="FindByMolecularFeature">
      <Location m="140.9515" rt="0.546" y="558798" v="2136683" />
      <Spectrum type="MFE" cpdAlgo="FindByMolecularFeature">
        <MSDetails p="+" />
        <Device type="TimeOfFlight" />
        <MSPeaks>
          <p rt="0.546" x="141.9588" y="558798.38" v="1909232" z="1" s="M+H" />
          <p rt="0.544" x="142.9621" y="30872.99" v="104581" z="1" s="M+H+1" />
          <p rt="0.548" x="143.9594" y="38029.67" v="122870" z="1" s="M+H+2" />
        </MSPeaks>
      </Spectrum>
    </Compound>
    <Compound algo="FindByMolecularFeature">
      <Location m="138.9804" rt="0.547" y="163960" v="1804436" />
      <Spectrum type="MFE" cpdAlgo="FindByMolecularFeature">
        <MSDetails p="+" />
        <Device type="TimeOfFlight" />
        <MSPeaks>
          <p rt="0.549" x="139.9876" y="163959.75" v="1143981" z="1" s="M+H" />
          <p rt="0.546" x="140.9934" y="17419.47" v="65354" z="1" s="M+H+1" />
          <p rt="0.545" x="141.9821" y="125895.94" v="509769" z="1" s="M+H+2" />
          <p rt="0.547" x="142.9856" y="11300.55" v="50311" z="1" s="M+H+3" />
          <p rt="0.548" x="143.9783" y="5327.01" v="35021" z="1" s="M+H+4" />
        </MSPeaks>
      </Spectrum>
    </Compound>
    <Compound algo="FindByMolecularFeature">
      <Location m="124.9791" rt="0.550" y="189465" v="648089" />
      <Spectrum type="MFE" cpdAlgo="FindByMolecularFeature">
        <MSDetails p="+" />
        <Device type="TimeOfFlight" />
        <MSPeaks>
          <p rt="0.550" x="125.9864" y="189464.98" v="620792" z="1" s="M+H" />
          <p rt="0.548" x="126.9887" y="8728.70" v="27298" z="1" s="M+H+1" />
        </MSPeaks>
      </Spectrum>
    </Compound>
    <Compound algo="FindByMolecularFeature">
      <Location m="268.0473" rt="0.605" y="100914" v="407069" />
      <Spectrum type="MFE" cpdAlgo="FindByMolecularFeature">
        <MSDetails p="+" />
        <Device type="TimeOfFlight" />
        <MSPeaks>
          <p rt="0.606" x="269.0546" y="100913.97" v="368431" z="1" s="M+H" />
          <p rt="0.603" x="270.0583" y="8170.56" v="31321" z="1" s="M+H+1" />
          <p rt="0.604" x="271.0568" y="2426.53" v="7317" z="1" s="M+H+2" />
        </MSPeaks>
      </Spectrum>
    </Compound>
    <Compound algo="FindByMolecularFeature">
      <Location m="139.0611" rt="0.617" y="141436" v="637263" />
      <Spectrum type="MFE" cpdAlgo="FindByMolecularFeature">
        <MSDetails p="+" />
        <Device type="TimeOfFlight" />
        <MSPeaks>
          <p rt="0.617" x="140.0684" y="141435.53" v="605875" z="1" s="M+H" />
          <p rt="0.619" x="141.0713" y="7509.14" v="31388" z="1" s="M+H+1" />
        </MSPeaks>
      </Spectrum>
    </Compound>
    <Compound algo="FindByMolecularFeature">
      <Location m="252.0185" rt="0.617" y="114777" v="442896" />
      <Spectrum type="MFE" cpdAlgo="FindByMolecularFeature">
        <MSDetails p="+" />
        <Device type="TimeOfFlight" />
        <MSPeaks>
          <p rt="0.617" x="253.0258" y="114777.20" v="367705" z="1" s="M+H" />
          <p rt="0.619" x="254.0288" y="10604.05" v="33688" z="1" s="M+H+1" />
          <p rt="0.614" x="255.0252" y="11109.26" v="41503" z="1" s="M+H+2" />
        </MSPeaks>
      </Spectrum>
    </Compound>
    <Compound algo="FindByMolecularFeature">
      <Location m="236.0449" rt="0.622" y="443923" v="1739013" />
      <Spectrum type="MFE" cpdAlgo="FindByMolecularFeature">
        <MSDetails p="+" />
        <Device type="TimeOfFlight" />
        <MSPeaks>
          <p rt="0.622" x="237.0522" y="443923.28" v="1588007" z="1" s="M+H" />
          <p rt="0.625" x="238.0543" y="42035.09" v="126959" z="1" s="M+H+1" />
          <p rt="0.622" x="239.0535" y="9386.28" v="21235" z="1" s="M+H+2" />
          <p rt="0.613" x="240.0660" y="912.72" v="2812" z="1" s="M+H+3" />
        </MSPeaks>
      </Spectrum>
    </Compound>
    <Compound algo="FindByMolecularFeature">
      <Location m="222.0425" rt="0.629" y="127051" v="1002956" />
      <Spectrum type="MFE" cpdAlgo="FindByMolecularFeature">
        <MSDetails p="+" />
        <Device type="TimeOfFlight" />
        <MSPeaks>
          <p rt="0.631" x="112.0286" y="127051.04" v="812916" z="2" s="M+2H" />
          <p rt="0.627" x="112.5300" y="8194.02" v="52243" z="2" s="M+2H+1" />
          <p rt="0.663" x="113.0302" y="5097.47" v="21169" z="2" s="M+2H+2" />
          <p rt="0.609" x="223.0489" y="21143.62" v="106392" z="1" s="M+H" />
          <p rt="0.617" x="224.0526" y="1906.75" v="9077" z="1" s="M+H+1" />
          <p rt="0.609" x="225.0489" y="716.19" v="1159" z="1" s="M+H+2" />
        </MSPeaks>
      </Spectrum>
    </Compound>
    <Compound algo="FindByMolecularFeature">
      <Location m="117.1154" rt="0.649" y="71660" v="297807" />
      <Spectrum type="MFE" cpdAlgo="FindByMolecularFeature">
        <MSDetails p="+" />
        <Device type="TimeOfFlight" />
        <MSPeaks>
          <p rt="0.649" x="118.1227" y="71660.23" v="278352" z="1" s="M+H" />
          <p rt="0.651" x="119.1262" y="5484.10" v="19455" z="1" s="M+H+1" />
        </MSPeaks>
      </Spectrum>
    </Compound>
    <Compound algo="FindByMolecularFeature">
      <Location m="262.1030" rt="0.659" y="91635" v="335352" />
      <Spectrum type="MFE" cpdAlgo="FindByMolecularFeature">
        <MSDetails p="+" />
        <Device type="TimeOfFlight" />
        <MSPeaks>
          <p rt="0.659" x="263.1102" y="91634.82" v="300961" z="1" s="M+H" />
          <p rt="0.661" x="264.1134" y="8804.44" v="28049" z="1" s="M+H+1" />
          <p rt="0.659" x="265.1153" y="2187.37" v="6341" z="1" s="M+H+2" />
        </MSPeaks>
      </Spectrum>
    </Compound>
    <Compound algo="FindByMolecularFeature">
      <Location m="188.0659" rt="0.662" y="130977" v="558552" />
      <Spectrum type="MFE" cpdAlgo="FindByMolecularFeature">
        <MSDetails p="+" />
        <Device type="TimeOfFlight" />
        <MSPeaks>
          <p rt="0.661" x="189.0731" y="130977.14" v="513022" z="1" s="M+H" />
          <p rt="0.662" x="190.0767" y="9529.46" v="37613" z="1" s="M+H+1" />
          <p rt="0.661" x="191.0757" y="2642.40" v="7918" z="1" s="M+H+2" />
        </MSPeaks>
      </Spectrum>
    </Compound>
    <Compound algo="FindByMolecularFeature">
      <Location m="237.0061" rt="0.691" y="204295" v="2650585" />
      <Spectrum type="MFE" cpdAlgo="FindByMolecularFeature">
        <MSDetails p="+" />
        <Device type="TimeOfFlight" />
        <MSPeaks>
          <p rt="0.691" x="238.0134" y="204294.95" v="2272768" z="1" s="M+H" />
          <p rt="0.692" x="239.0190" y="32306.97" v="321383" z="1" s="M+H+1" />
          <p rt="0.682" x="240.0201" y="4706.02" v="56434" z="1" s="M+H+2" />
        </MSPeaks>
      </Spectrum>
    </Compound>
    <Compound algo="FindByMolecularFeature">
      <Location m="214.0628" rt="0.693" y="319391" v="2560336" />
      <Spectrum type="MFE" cpdAlgo="FindByMolecularFeature">
        <MSDetails p="+" />
        <Device type="TimeOfFlight" />
        <MSPeaks>
          <p rt="0.692" x="215.0701" y="319391.22" v="2398601" z="1" s="M+H" />
          <p rt="0.712" x="216.0733" y="21596.84" v="121165" z="1" s="M+H+1" />
          <p rt="0.690" x="217.0746" y="5442.28" v="40569" z="1" s="M+H+2" />
        </MSPeaks>
      </Spectrum>
    </Compound>
    <Compound algo="FindByMolecularFeature">
      <Location m="208.0528" rt="0.696" y="87816" v="928183" />
      <Spectrum type="MFE" cpdAlgo="FindByMolecularFeature">
        <MSDetails p="+" />
        <Device type="TimeOfFlight" />
        <MSPeaks>
          <p rt="0.695" x="209.0600" y="87815.95" v="849879" z="1" s="M+H" />
          <p rt="0.703" x="210.0638" y="6827.73" v="62191" z="1" s="M+H+1" />
          <p rt="0.685" x="211.0664" y="1852.63" v="16113" z="1" s="M+H+2" />
        </MSPeaks>
      </Spectrum>
    </Compound>
    <Compound algo="FindByMolecularFeature">
      <Location m="171.9695" rt="0.811" y="69655" v="668782" />
      <Spectrum type="MFE" cpdAlgo="FindByMolecularFeature">
        <MSDetails p="+" />
        <Device type="TimeOfFlight" />
        <MSPeaks>
          <p rt="0.812" x="172.9768" y="69655.47" v="616650" z="1" s="M+H" />
          <p rt="0.801" x="173.9805" y="6443.66" v="52132" z="1" s="M+H+1" />
        </MSPeaks>
      </Spectrum>
    </Compound>
    <Compound algo="FindByMolecularFeature">
      <Location m="194.1056" rt="2.312" y="78552" v="477542" />
      <Spectrum type="MFE" cpdAlgo="FindByMolecularFeature">
        <MSDetails p="+" />
        <Device type="TimeOfFlight" />
        <MSPeaks>
          <p rt="2.312" x="195.1129" y="78552.23" v="432914" z="1" s="M+H" />
          <p rt="2.310" x="196.1159" y="8365.81" v="44628" z="1" s="M+H+1" />
        </MSPeaks>
      </Spectrum>
    </Compound>
    <Compound algo="FindByMolecularFeature">
      <Location m="187.0630" rt="2.413" y="50410" v="301851" />
      <Spectrum type="MFE" cpdAlgo="FindByMolecularFeature">
        <MSDetails p="+" />
        <Device type="TimeOfFlight" />
        <MSPeaks>
          <p rt="2.414" x="188.0703" y="50409.96" v="270302" z="1" s="M+H" />
          <p rt="2.411" x="189.0739" y="5447.75" v="28839" z="1" s="M+H+1" />
          <p rt="2.367" x="190.0802" y="655.92" v="2711" z="1" s="M+H+2" />
        </MSPeaks>
      </Spectrum>
    </Compound>
    <Compound algo="FindByMolecularFeature">
      <Location m="112.0525" rt="2.503" y="58007" v="364962" />
      <Spectrum type="MFE" cpdAlgo="FindByMolecularFeature">
        <MSDetails p="+" />
        <Device type="TimeOfFlight" />
        <MSPeaks>
          <p rt="2.507" x="113.0598" y="58007.11" v="334013" z="1" s="M+H" />
          <p rt="2.496" x="114.0647" y="6960.43" v="19745" z="1" s="M+H+1" />
          <p rt="2.429" x="115.0533" y="764.47" v="11204" z="1" s="M+H+2" />
        </MSPeaks>
      </Spectrum>
    </Compound>
    <Compound algo="FindByMolecularFeature">
      <Location m="113.0840" rt="2.744" y="97251" v="641399" />
      <Spectrum type="MFE" cpdAlgo="FindByMolecularFeature">
        <MSDetails p="+" />
        <Device type="TimeOfFlight" />
        <MSPeaks>
          <p rt="2.744" x="114.0913" y="97251.09" v="597830" z="1" s="M+H" />
          <p rt="2.750" x="115.0944" y="7133.74" v="43570" z="1" s="M+H+1" />
        </MSPeaks>
      </Spectrum>
    </Compound>
    <Compound algo="FindByMolecularFeature">
      <Location m="282.1674" rt="3.100" y="53432" v="294676" />
      <Spectrum type="MFE" cpdAlgo="FindByMolecularFeature">
        <MSDetails p="+" />
        <Device type="TimeOfFlight" />
        <MSPeaks>
          <p rt="3.100" x="283.1747" y="53431.68" v="255527" z="1" s="M+H" />
          <p rt="3.102" x="284.1785" y="7225.90" v="33507" z="1" s="M+H+1" />
          <p rt="3.092" x="285.1807" y="1410.83" v="5642" z="1" s="M+H+2" />
        </MSPeaks>
      </Spectrum>
    </Compound>
    <Compound algo="FindByMolecularFeature">
      <Location m="343.2205" rt="3.584" y="131053" v="755101" />
      <Spectrum type="MFE" cpdAlgo="FindByMolecularFeature">
        <MSDetails p="+" />
        <Device type="TimeOfFlight" />
        <MSPeaks>
          <p rt="3.583" x="344.2277" y="131053.16" v="635627" z="1" s="M+H" />
          <p rt="3.585" x="345.2311" y="21624.49" v="103422" z="1" s="M+H+1" />
          <p rt="3.584" x="346.2327" y="3644.43" v="16053" z="1" s="M+H+2" />
        </MSPeaks>
      </Spectrum>
    </Compound>
    <Compound algo="FindByMolecularFeature">
      <Location m="326.1939" rt="3.584" y="76948" v="424154" />
      <Spectrum type="MFE" cpdAlgo="FindByMolecularFeature">
        <MSDetails p="+" />
        <Device type="TimeOfFlight" />
        <MSPeaks>
          <p rt="3.584" x="327.2012" y="76947.69" v="365294" z="1" s="M+H" />
          <p rt="3.584" x="328.2043" y="10623.13" v="51248" z="1" s="M+H+1" />
          <p rt="3.581" x="329.2064" y="1989.30" v="7612" z="1" s="M+H+2" />
        </MSPeaks>
      </Spectrum>
    </Compound>
    <Compound algo="FindByMolecularFeature">
      <Location m="387.2470" rt="4.017" y="249784" v="1469436" />
      <Spectrum type="MFE" cpdAlgo="FindByMolecularFeature">
        <MSDetails p="+" />
        <Device type="TimeOfFlight" />
        <MSPeaks>
          <p rt="4.017" x="388.2542" y="249784.22" v="1221395" z="1" s="M+H" />
          <p rt="4.017" x="389.2571" y="43068.86" v="208572" z="1" s="M+H+1" />
          <p rt="4.016" x="390.2596" y="7719.51" v="36080" z="1" s="M+H+2" />
          <p rt="4.006" x="391.2622" y="724.91" v="3388" z="1" s="M+H+3" />
        </MSPeaks>
      </Spectrum>
    </Compound>
    <Compound algo="FindByMolecularFeature">
      <Location m="370.2200" rt="4.017" y="73366" v="454544" />
      <Spectrum type="MFE" cpdAlgo="FindByMolecularFeature">
        <MSDetails p="+" />
        <Device type="TimeOfFlight" />
        <MSPeaks>
          <p rt="4.017" x="371.2273" y="73365.95" v="375090" z="1" s="M+H" />
          <p rt="4.016" x="372.2308" y="13852.69" v="68806" z="1" s="M+H+1" />
          <p rt="4.018" x="373.2331" y="2424.32" v="10648" z="1" s="M+H+2" />
        </MSPeaks>
      </Spectrum>
    </Compound>
    <Compound algo="FindByMolecularFeature">
      <Location m="209.1777" rt="4.256" y="201950" v="1220325" />
      <Spectrum type="MFE" cpdAlgo="FindByMolecularFeature">
        <MSDetails p="+" />
        <Device type="TimeOfFlight" />
        <MSPeaks>
          <p rt="4.256" x="210.1850" y="201950.42" v="1070055" z="1" s="M+H" />
          <p rt="4.253" x="211.1882" y="27683.19" v="139442" z="1" s="M+H+1" />
          <p rt="4.261" x="212.1913" y="2425.99" v="10828" z="1" s="M+H+2" />
        </MSPeaks>
      </Spectrum>
    </Compound>
    <Compound algo="FindByMolecularFeature">
      <Location m="210.1366" rt="4.399" y="77149" v="537433" />
      <Spectrum type="MFE" cpdAlgo="FindByMolecularFeature">
        <MSDetails p="+" />
        <Device type="TimeOfFlight" />
        <MSPeaks>
          <p rt="4.399" x="211.1439" y="77148.85" v="465455" z="1" s="M+H" />
          <p rt="4.397" x="212.1470" y="11136.87" v="65360" z="1" s="M+H+1" />
          <p rt="4.395" x="213.1494" y="1318.56" v="6618" z="1" s="M+H+2" />
        </MSPeaks>
      </Spectrum>
    </Compound>
    <Compound algo="FindByMolecularFeature">
      <Location m="431.2732" rt="4.402" y="301073" v="1873217" />
      <Spectrum type="MFE" cpdAlgo="FindByMolecularFeature">
        <MSDetails p="+" />
        <Device type="TimeOfFlight" />
        <MSPeaks>
          <p rt="4.402" x="432.2805" y="301072.56" v="1509076" z="1" s="M+H" />
          <p rt="4.403" x="433.2836" y="59881.04" v="300956" z="1" s="M+H+1" />
          <p rt="4.402" x="434.2856" y="11195.54" v="55336" z="1" s="M+H+2" />
          <p rt="4.394" x="435.2883" y="1633.47" v="7849" z="1" s="M+H+3" />
        </MSPeaks>
      </Spectrum>
    </Compound>
    <Compound algo="FindByMolecularFeature">
      <Location m="414.2463" rt="4.402" y="76992" v="455607" />
      <Spectrum type="MFE" cpdAlgo="FindByMolecularFeature">
        <MSDetails p="+" />
        <Device type="TimeOfFlight" />
        <MSPeaks>
          <p rt="4.402" x="415.2536" y="76992.04" v="370309" z="1" s="M+H" />
          <p rt="4.402" x="416.2569" y="15569.51" v="73091" z="1" s="M+H+1" />
          <p rt="4.402" x="417.2594" y="2835.45" v="12207" z="1" s="M+H+2" />
        </MSPeaks>
      </Spectrum>
    </Compound>
    <Compound algo="FindByMolecularFeature">
      <Location m="210.1366" rt="4.739" y="77043" v="497979" />
      <Spectrum type="MFE" cpdAlgo="FindByMolecularFeature">
        <MSDetails p="+" />
        <Device type="TimeOfFlight" />
        <MSPeaks>
          <p rt="4.739" x="211.1439" y="77043.09" v="429263" z="1" s="M+H" />
          <p rt="4.737" x="212.1470" y="11078.24" v="62112" z="1" s="M+H+1" />
          <p rt="4.753" x="213.1487" y="1432.08" v="6605" z="1" s="M+H+2" />
        </MSPeaks>
      </Spectrum>
    </Compound>
    <Compound algo="FindByMolecularFeature">
      <Location m="458.2725" rt="4.748" y="62273" v="392849" />
      <Spectrum type="MFE" cpdAlgo="FindByMolecularFeature">
        <MSDetails p="+" />
        <Device type="TimeOfFlight" />
        <MSPeaks>
          <p rt="4.748" x="459.2798" y="62272.63" v="316211" z="1" s="M+H" />
          <p rt="4.747" x="460.2830" y="12973.27" v="64107" z="1" s="M+H+1" />
          <p rt="4.747" x="461.2852" y="2701.77" v="12532" z="1" s="M+H+2" />
        </MSPeaks>
      </Spectrum>
    </Compound>
    <Compound algo="FindByMolecularFeature">
      <Location m="475.2995" rt="4.748" y="302205" v="1876987" />
      <Spectrum type="MFE" cpdAlgo="FindByMolecularFeature">
        <MSDetails p="+" />
        <Device type="TimeOfFlight" />
        <MSPeaks>
          <p rt="4.748" x="476.3068" y="302204.97" v="1495530" z="1" s="M+H" />
          <p rt="4.748" x="477.3097" y="62980.70" v="309807" z="1" s="M+H+1" />
          <p rt="4.746" x="478.3120" y="13233.67" v="63283" z="1" s="M+H+2" />
          <p rt="4.756" x="479.3157" y="1775.89" v="8367" z="1" s="M+H+3" />
        </MSPeaks>
      </Spectrum>
    </Compound>
    <Compound algo="FindByMolecularFeature">
      <Location m="148.0886" rt="4.825" y="58692" v="399404" />
      <Spectrum type="MFE" cpdAlgo="FindByMolecularFeature">
        <MSDetails p="+" />
        <Device type="TimeOfFlight" />
        <MSPeaks>
          <p rt="4.825" x="149.0958" y="58692.43" v="353447" z="1" s="M+H" />
          <p rt="4.822" x="150.0991" y="7487.36" v="45957" z="1" s="M+H+1" />
        </MSPeaks>
      </Spectrum>
    </Compound>
    <Compound algo="FindByMolecularFeature">
      <Location m="519.3255" rt="5.058" y="246046" v="1568037" />
      <Spectrum type="MFE" cpdAlgo="FindByMolecularFeature">
        <MSDetails p="+" />
        <Device type="TimeOfFlight" />
        <MSPeaks>
          <p rt="5.058" x="520.3328" y="246046.19" v="1216991" z="1" s="M+H" />
          <p rt="5.059" x="521.3359" y="57240.96" v="282396" z="1" s="M+H+1" />
          <p rt="5.059" x="522.3379" y="12651.36" v="60613" z="1" s="M+H+2" />
          <p rt="5.059" x="523.3409" y="1708.40" v="8037" z="1" s="M+H+3" />
        </MSPeaks>
      </Spectrum>
    </Compound>
    <Compound algo="FindByMolecularFeature">
      <Location m="222.0528" rt="5.328" y="78435" v="568763" />
      <Spectrum type="MFE" cpdAlgo="FindByMolecularFeature">
        <MSDetails p="+" />
        <Device type="TimeOfFlight" />
        <MSPeaks>
          <p rt="5.327" x="223.0601" y="78435.03" v="499215" z="1" s="M+H" />
          <p rt="5.333" x="224.0631" y="9437.00" v="61230" z="1" s="M+H+1" />
          <p rt="5.322" x="225.0644" y="1523.90" v="8318" z="1" s="M+H+2" />
        </MSPeaks>
      </Spectrum>
    </Compound>
    <Compound algo="FindByMolecularFeature">
      <Location m="563.3516" rt="5.339" y="150636" v="1015652" />
      <Spectrum type="MFE" cpdAlgo="FindByMolecularFeature">
        <MSDetails p="+" />
        <Device type="TimeOfFlight" />
        <MSPeaks>
          <p rt="5.339" x="564.3589" y="150636.31" v="757410" z="1" s="M+H" />
          <p rt="5.340" x="565.3621" y="41659.71" v="207656" z="1" s="M+H+1" />
          <p rt="5.339" x="566.3639" y="9260.66" v="45589" z="1" s="M+H+2" />
          <p rt="5.346" x="567.3664" y="1042.30" v="4997" z="1" s="M+H+3" />
        </MSPeaks>
      </Spectrum>
    </Compound>
    <Compound algo="FindByMolecularFeature">
      <Location m="607.3779" rt="5.599" y="88941" v="620057" />
      <Spectrum type="MFE" cpdAlgo="FindByMolecularFeature">
        <MSDetails p="+" />
        <Device type="TimeOfFlight" />
        <MSPeaks>
          <p rt="5.606" x="304.6965" y="1892.13" v="8281" z="2" s="M+2H" />
          <p rt="5.611" x="305.1952" y="1200.53" v="2935" z="2" s="M+2H+1" />
          <p rt="5.598" x="608.3851" y="88941.48" v="448913" z="1" s="M+H" />
          <p rt="5.599" x="609.3881" y="25186.65" v="126405" z="1" s="M+H+1" />
          <p rt="5.601" x="610.3902" y="5979.76" v="28854" z="1" s="M+H+2" />
          <p rt="5.598" x="611.3935" y="967.52" v="4668" z="1" s="M+H+3" />
        </MSPeaks>
      </Spectrum>
    </Compound>
    <Compound algo="FindByMolecularFeature">
      <Location m="134.1095" rt="5.635" y="82124" v="774597" />
      <Spectrum type="MFE" cpdAlgo="FindByMolecularFeature">
        <MSDetails p="+" />
        <Device type="TimeOfFlight" />
        <MSPeaks>
          <p rt="5.634" x="135.1168" y="82124.20" v="701637" z="1" s="M+H" />
          <p rt="5.637" x="136.1200" y="8347.80" v="72961" z="1" s="M+H+1" />
        </MSPeaks>
      </Spectrum>
    </Compound>
    <Compound algo="FindByMolecularFeature">
      <Location m="230.1307" rt="6.116" y="79444" v="757168" />
      <Spectrum type="MFE" cpdAlgo="FindByMolecularFeature">
        <MSDetails p="+" />
        <Device type="TimeOfFlight" />
        <MSPeaks>
          <p rt="6.116" x="231.1380" y="79443.91" v="654281" z="1" s="M+H" />
          <p rt="6.115" x="232.1415" y="12712.15" v="102886" z="1" s="M+H+1" />
        </MSPeaks>
      </Spectrum>
    </Compound>
    <Compound algo="FindByMolecularFeature">
      <Location m="248.1410" rt="6.117" y="82987" v="861803" />
      <Spectrum type="MFE" cpdAlgo="FindByMolecularFeature">
        <MSDetails p="+" />
        <Device type="TimeOfFlight" />
        <MSPeaks>
          <p rt="6.117" x="249.1483" y="82987.30" v="735357" z="1" s="M+H" />
          <p rt="6.116" x="250.1518" y="13868.32" v="126447" z="1" s="M+H+1" />
        </MSPeaks>
      </Spectrum>
    </Compound>
    <Compound algo="FindByMolecularFeature">
      <Location m="342.1652" rt="6.246" y="51420" v="348414" />
      <Spectrum type="MFE" cpdAlgo="FindByMolecularFeature">
        <MSDetails p="+" />
        <Device type="TimeOfFlight" />
        <MSPeaks>
          <p rt="6.246" x="343.1724" y="51420.34" v="287525" z="1" s="M+H" />
          <p rt="6.245" x="344.1759" y="9352.50" v="51645" z="1" s="M+H+1" />
          <p rt="6.251" x="345.1774" y="2007.41" v="9244" z="1" s="M+H+2" />
        </MSPeaks>
      </Spectrum>
    </Compound>
    <Compound algo="FindByMolecularFeature">
      <Location m="307.2144" rt="6.465" y="52838" v="292526" />
      <Spectrum type="MFE" cpdAlgo="FindByMolecularFeature">
        <MSDetails p="+" />
        <Device type="TimeOfFlight" />
        <MSPeaks>
          <p rt="6.465" x="308.2216" y="52837.87" v="241591" z="1" s="M+H" />
          <p rt="6.466" x="309.2251" y="9872.26" v="45160" z="1" s="M+H+1" />
          <p rt="6.466" x="310.2284" y="1557.01" v="5776" z="1" s="M+H+2" />
        </MSPeaks>
      </Spectrum>
    </Compound>
    <Compound algo="FindByMolecularFeature">
      <Location m="138.1045" rt="6.508" y="56748" v="399333" />
      <Spectrum type="MFE" cpdAlgo="FindByMolecularFeature">
        <MSDetails p="+" />
        <Device type="TimeOfFlight" />
        <MSPeaks>
          <p rt="6.508" x="139.1117" y="56747.81" v="361120" z="1" s="M+H" />
          <p rt="6.507" x="140.1147" y="6210.34" v="38213" z="1" s="M+H+1" />
        </MSPeaks>
      </Spectrum>
    </Compound>
    <Compound algo="FindByMolecularFeature">
      <Location m="236.1048" rt="6.557" y="178934" v="1352864" />
      <Spectrum type="MFE" cpdAlgo="FindByMolecularFeature">
        <MSDetails p="+" />
        <Device type="TimeOfFlight" />
        <MSPeaks>
          <p rt="6.557" x="237.1121" y="178933.95" v="1118052" z="1" s="M+H" />
          <p rt="6.555" x="238.1157" y="24562.57" v="155955" z="1" s="M+H+1" />
          <p rt="6.571" x="239.1191" y="3351.77" v="24731" z="1" s="M+H+2" />
          <p rt="6.570" x="473.2142" y="3164.13" v="20173" z="1" s="2M+H" />
          <p rt="6.557" x="474.2169" y="1003.29" v="1844" z="1" s="2M+H+1" />
          <p rt="6.560" x="475.2131" y="1629.13" v="5046" z="1" s="2M+H+2" />
        </MSPeaks>
      </Spectrum>
    </Compound>
    <Compound algo="FindByMolecularFeature">
      <Location m="289.2405" rt="6.668" y="84151" v="498138" />
      <Spectrum type="MFE" cpdAlgo="FindByMolecularFeature">
        <MSDetails p="+" />
        <Device type="TimeOfFlight" />
        <MSPeaks>
          <p rt="6.668" x="290.2478" y="84150.84" v="405402" z="1" s="M+H" />
          <p rt="6.668" x="291.2508" y="17471.69" v="85783" z="1" s="M+H+1" />
          <p rt="6.664" x="292.2540" y="1722.34" v="6953" z="1" s="M+H+2" />
        </MSPeaks>
      </Spectrum>
    </Compound>
    <Compound algo="FindByMolecularFeature">
      <Location m="170.1417" rt="6.681" y="71380" v="900917" />
      <Spectrum type="MFE" cpdAlgo="FindByMolecularFeature">
        <MSDetails p="+" />
        <Device type="TimeOfFlight" />
        <MSPeaks>
          <p rt="6.682" x="171.1490" y="71379.57" v="816268" z="1" s="M+H" />
          <p rt="6.675" x="172.1524" y="8427.94" v="80960" z="1" s="M+H+1" />
          <p rt="6.658" x="173.1546" y="969.63" v="3689" z="1" s="M+H+2" />
        </MSPeaks>
      </Spectrum>
    </Compound>
    <Compound algo="FindByMolecularFeature">
      <Location m="254.0578" rt="6.987" y="52183" v="429763" />
      <Spectrum type="MFE" cpdAlgo="FindByMolecularFeature">
        <MSDetails p="+" />
        <Device type="TimeOfFlight" />
        <MSPeaks>
          <p rt="6.986" x="255.0651" y="52182.95" v="364268" z="1" s="M+H" />
          <p rt="6.990" x="256.0684" y="8536.01" v="58910" z="1" s="M+H+1" />
          <p rt="6.991" x="257.0715" y="1389.59" v="6586" z="1" s="M+H+2" />
        </MSPeaks>
      </Spectrum>
    </Compound>
    <Compound algo="FindByMolecularFeature">
      <Location m="345.2516" rt="7.300" y="64279" v="391402" />
      <Spectrum type="MFE" cpdAlgo="FindByMolecularFeature">
        <MSDetails p="+" />
        <Device type="TimeOfFlight" />
        <MSPeaks>
          <p rt="7.300" x="346.2588" y="64279.16" v="318032" z="1" s="M+H" />
          <p rt="7.303" x="347.2618" y="13207.47" v="64982" z="1" s="M+H+1" />
          <p rt="7.294" x="348.2643" y="2051.44" v="8389" z="1" s="M+H+2" />
        </MSPeaks>
      </Spectrum>
    </Compound>
    <Compound algo="FindByMolecularFeature">
      <Location m="224.1410" rt="7.392" y="54607" v="409830" />
      <Spectrum type="MFE" cpdAlgo="FindByMolecularFeature">
        <MSDetails p="+" />
        <Device type="TimeOfFlight" />
        <MSPeaks>
          <p rt="7.391" x="225.1483" y="54606.88" v="343183" z="1" s="M+H" />
          <p rt="7.393" x="226.1517" y="8594.28" v="55079" z="1" s="M+H+1" />
          <p rt="7.406" x="227.1540" y="1795.07" v="11567" z="1" s="M+H+2" />
        </MSPeaks>
      </Spectrum>
    </Compound>
    <Compound algo="FindByMolecularFeature">
      <Location m="134.1094" rt="7.491" y="54330" v="411598" />
      <Spectrum type="MFE" cpdAlgo="FindByMolecularFeature">
        <MSDetails p="+" />
        <Device type="TimeOfFlight" />
        <MSPeaks>
          <p rt="7.491" x="135.1167" y="54330.24" v="369007" z="1" s="M+H" />
          <p rt="7.495" x="136.1197" y="6490.96" v="42591" z="1" s="M+H+1" />
        </MSPeaks>
      </Spectrum>
    </Compound>
    <Compound algo="FindByMolecularFeature">
      <Location m="108.0938" rt="7.492" y="58247" v="468832" />
      <Spectrum type="MFE" cpdAlgo="FindByMolecularFeature">
        <MSDetails p="+" />
        <Device type="TimeOfFlight" />
        <MSPeaks>
          <p rt="7.492" x="109.1011" y="58246.80" v="402553" z="1" s="M+H" />
          <p rt="7.491" x="110.1043" y="8997.20" v="64232" z="1" s="M+H+1" />
          <p rt="7.488" x="111.1075" y="868.64" v="2047" z="1" s="M+H+2" />
        </MSPeaks>
      </Spectrum>
    </Compound>
    <Compound algo="FindByMolecularFeature">
      <Location m="360.1571" rt="7.586" y="53124" v="716916" />
      <Spectrum type="MFE" cpdAlgo="FindByMolecularFeature">
        <MSDetails p="+" />
        <Device type="TimeOfFlight" />
        <MSPeaks>
          <p rt="7.583" x="361.1644" y="53123.57" v="579410" z="1" s="M+H" />
          <p rt="7.587" x="362.1677" y="12439.25" v="131406" z="1" s="M+H+1" />
          <p rt="7.642" x="363.1718" y="2436.28" v="6100" z="1" s="M+H+2" />
        </MSPeaks>
      </Spectrum>
    </Compound>
    <Compound algo="FindByMolecularFeature">
      <Location m="307.2152" rt="7.713" y="3106676" v="18346470" />
      <Spectrum type="MFE" cpdAlgo="FindByMolecularFeature">
        <MSDetails p="+" />
        <Device type="TimeOfFlight" />
        <MSPeaks>
          <p rt="7.713" x="308.2225" y="3106676.00" v="15026313" z="1" sat="true" s="M+H" />
          <p rt="7.713" x="309.2260" y="605596.19" v="2924988" z="1" s="M+H+1" />
          <p rt="7.712" x="310.2282" y="74227.44" v="355745" z="1" s="M+H+2" />
          <p rt="7.715" x="311.2302" y="7599.04" v="36904" z="1" s="M+H+3" />
          <p rt="7.717" x="312.2320" y="550.09" v="2521" z="1" s="M+H+4" />
        </MSPeaks>
      </Spectrum>
    </Compound>
    <Compound algo="FindByMolecularFeature">
      <Location m="202.0996" rt="7.735" y="68607" v="527129" />
      <Spectrum type="MFE" cpdAlgo="FindByMolecularFeature">
        <MSDetails p="+" />
        <Device type="TimeOfFlight" />
        <MSPeaks>
          <p rt="7.736" x="203.1069" y="68606.67" v="461632" z="1" s="M+H" />
          <p rt="7.734" x="204.1102" y="9798.16" v="65497" z="1" s="M+H+1" />
        </MSPeaks>
      </Spectrum>
    </Compound>
    <Compound algo="FindByMolecularFeature">
      <Location m="202.0997" rt="8.019" y="55576" v="419577" />
      <Spectrum type="MFE" cpdAlgo="FindByMolecularFeature">
        <MSDetails p="+" />
        <Device type="TimeOfFlight" />
        <MSPeaks>
          <p rt="8.018" x="203.1070" y="55576.13" v="369939" z="1" s="M+H" />
          <p rt="8.025" x="204.1101" y="7294.09" v="49637" z="1" s="M+H+1" />
        </MSPeaks>
      </Spectrum>
    </Compound>
    <Compound algo="FindByMolecularFeature">
      <Location m="289.2042" rt="8.107" y="87363" v="497972" />
      <Spectrum type="MFE" cpdAlgo="FindByMolecularFeature">
        <MSDetails p="+" />
        <Device type="TimeOfFlight" />
        <MSPeaks>
          <p rt="8.107" x="290.2115" y="87362.85" v="410563" z="1" s="M+H" />
          <p rt="8.108" x="291.2143" y="19009.39" v="87408" z="1" s="M+H+1" />
        </MSPeaks>
      </Spectrum>
    </Compound>
    <Compound algo="FindByMolecularFeature">
      <Location m="208.1098" rt="8.213" y="97197" v="751773" />
      <Spectrum type="MFE" cpdAlgo="FindByMolecularFeature">
        <MSDetails p="+" />
        <Device type="TimeOfFlight" />
        <MSPeaks>
          <p rt="8.213" x="209.1171" y="97197.48" v="662870" z="1" s="M+H" />
          <p rt="8.213" x="210.1203" y="11408.35" v="78554" z="1" s="M+H+1" />
          <p rt="8.206" x="211.1260" y="1697.19" v="10348" z="1" s="M+H+2" />
        </MSPeaks>
      </Spectrum>
    </Compound>
    <Compound algo="FindByMolecularFeature">
      <Location m="197.1414" rt="8.346" y="83635" v="666284" />
      <Spectrum type="MFE" cpdAlgo="FindByMolecularFeature">
        <MSDetails p="+" />
        <Device type="TimeOfFlight" />
        <MSPeaks>
          <p rt="8.347" x="198.1487" y="83634.67" v="578395" z="1" s="M+H" />
          <p rt="8.347" x="199.1519" y="10340.96" v="72796" z="1" s="M+H+1" />
          <p rt="8.342" x="200.1597" y="1977.37" v="15093" z="1" s="M+H+2" />
        </MSPeaks>
      </Spectrum>
    </Compound>
    <Compound algo="FindByMolecularFeature">
      <Location m="234.0891" rt="8.480" y="189577" v="1512894" />
      <Spectrum type="MFE" cpdAlgo="FindByMolecularFeature">
        <MSDetails p="+" />
        <Device type="TimeOfFlight" />
        <MSPeaks>
          <p rt="8.481" x="235.0964" y="189576.95" v="1312089" z="1" s="M+H" />
          <p rt="8.479" x="236.0998" y="25680.84" v="178653" z="1" s="M+H+1" />
          <p rt="8.473" x="237.1063" y="3724.46" v="22151" z="1" s="M+H+2" />
        </MSPeaks>
      </Spectrum>
    </Compound>
    <Compound algo="FindByMolecularFeature">
      <Location m="216.0787" rt="8.481" y="174224" v="1437823" />
      <Spectrum type="MFE" cpdAlgo="FindByMolecularFeature">
        <MSDetails p="+" />
        <Device type="TimeOfFlight" />
        <MSPeaks>
          <p rt="8.480" x="217.0860" y="174223.81" v="1234121" z="1" s="M+H" />
          <p rt="8.484" x="218.0892" y="25547.21" v="181576" z="1" s="M+H+1" />
          <p rt="8.508" x="219.0981" y="3243.29" v="22126" z="1" s="M+H+2" />
        </MSPeaks>
      </Spectrum>
    </Compound>
    <Compound algo="FindByMolecularFeature">
      <Location m="289.2041" rt="8.495" y="70766" v="394861" />
      <Spectrum type="MFE" cpdAlgo="FindByMolecularFeature">
        <MSDetails p="+" />
        <Device type="TimeOfFlight" />
        <MSPeaks>
          <p rt="8.495" x="290.2114" y="70765.68" v="324775" z="1" s="M+H" />
          <p rt="8.493" x="291.2142" y="16038.53" v="70086" z="1" s="M+H+1" />
        </MSPeaks>
      </Spectrum>
    </Compound>
    <Compound algo="FindByMolecularFeature">
      <Location m="358.1418" rt="8.526" y="72136" v="599046" />
      <Spectrum type="MFE" cpdAlgo="FindByMolecularFeature">
        <MSDetails p="+" />
        <Device type="TimeOfFlight" />
        <MSPeaks>
          <p rt="8.526" x="359.1490" y="72135.54" v="489474" z="1" s="M+H" />
          <p rt="8.527" x="360.1524" y="16289.34" v="109572" z="1" s="M+H+1" />
        </MSPeaks>
      </Spectrum>
    </Compound>
    <Compound algo="FindByMolecularFeature">
      <Location m="340.1312" rt="8.527" y="119473" v="969558" />
      <Spectrum type="MFE" cpdAlgo="FindByMolecularFeature">
        <MSDetails p="+" />
        <Device type="TimeOfFlight" />
        <MSPeaks>
          <p rt="8.527" x="341.1385" y="119473.32" v="794424" z="1" s="M+H" />
          <p rt="8.527" x="342.1416" y="26624.03" v="175134" z="1" s="M+H+1" />
        </MSPeaks>
      </Spectrum>
    </Compound>
    <Compound algo="FindByMolecularFeature">
      <Location m="258.0893" rt="8.528" y="64097" v="542345" />
      <Spectrum type="MFE" cpdAlgo="FindByMolecularFeature">
        <MSDetails p="+" />
        <Device type="TimeOfFlight" />
        <MSPeaks>
          <p rt="8.528" x="259.0966" y="64097.38" v="460842" z="1" s="M+H" />
          <p rt="8.526" x="260.0996" y="11316.76" v="81503" z="1" s="M+H+1" />
        </MSPeaks>
      </Spectrum>
    </Compound>
    <Compound algo="FindByMolecularFeature">
      <Location m="360.1574" rt="8.536" y="170757" v="1403583" />
      <Spectrum type="MFE" cpdAlgo="FindByMolecularFeature">
        <MSDetails p="+" />
        <Device type="TimeOfFlight" />
        <MSPeaks>
          <p rt="8.536" x="361.1646" y="170757.31" v="1151943" z="1" s="M+H" />
          <p rt="8.536" x="362.1679" y="37145.91" v="251640" z="1" s="M+H+1" />
        </MSPeaks>
      </Spectrum>
    </Compound>
    <Compound algo="FindByMolecularFeature">
      <Location m="263.2250" rt="8.731" y="107081" v="754152" />
      <Spectrum type="MFE" cpdAlgo="FindByMolecularFeature">
        <MSDetails p="+" />
        <Device type="TimeOfFlight" />
        <MSPeaks>
          <p rt="8.730" x="264.2323" y="107080.58" v="621045" z="1" s="M+H" />
          <p rt="8.734" x="265.2354" y="21084.23" v="123328" z="1" s="M+H+1" />
          <p rt="8.741" x="266.2392" y="1967.42" v="9778" z="1" s="M+H+2" />
        </MSPeaks>
      </Spectrum>
    </Compound>
    <Compound algo="FindByMolecularFeature">
      <Location m="218.1671" rt="8.733" y="318008" v="2206954" />
      <Spectrum type="MFE" cpdAlgo="FindByMolecularFeature">
        <MSDetails p="+" />
        <Device type="TimeOfFlight" />
        <MSPeaks>
          <p rt="8.733" x="219.1744" y="318007.91" v="1896959" z="1" s="M+H" />
          <p rt="8.730" x="220.1774" y="50844.45" v="283058" z="1" s="M+H+1" />
          <p rt="8.739" x="221.1818" y="4788.15" v="26937" z="1" s="M+H+2" />
        </MSPeaks>
      </Spectrum>
    </Compound>
    <Compound algo="FindByMolecularFeature">
      <Location m="150.1044" rt="8.964" y="317198" v="2692355" />
      <Spectrum type="MFE" cpdAlgo="FindByMolecularFeature">
        <MSDetails p="+" />
        <Device type="TimeOfFlight" />
        <MSPeaks>
          <p rt="8.964" x="151.1117" y="317197.75" v="2427551" z="1" s="M+H" />
          <p rt="8.962" x="152.1150" y="33320.25" v="249953" z="1" s="M+H+1" />
          <p rt="8.967" x="153.1205" y="2119.05" v="14850" z="1" s="M+H+2" />
        </MSPeaks>
      </Spectrum>
    </Compound>
    <Compound algo="FindByMolecularFeature">
      <Location m="122.0730" rt="8.964" y="174785" v="1454708" />
      <Spectrum type="MFE" cpdAlgo="FindByMolecularFeature">
        <MSDetails p="+" />
        <Device type="TimeOfFlight" />
        <MSPeaks>
          <p rt="8.964" x="123.0802" y="174784.56" v="1336804" z="1" s="M+H" />
          <p rt="8.967" x="124.0851" y="15389.04" v="117904" z="1" s="M+H+1" />
        </MSPeaks>
      </Spectrum>
    </Compound>
    <Compound algo="FindByMolecularFeature">
      <Location m="330.0740" rt="8.964" y="133335" v="1186436" />
      <Spectrum type="MFE" cpdAlgo="FindByMolecularFeature">
        <MSDetails p="+" />
        <Device type="TimeOfFlight" />
        <MSPeaks>
          <p rt="8.964" x="331.0812" y="133335.30" v="994425" z="1" s="M+H" />
          <p rt="8.965" x="332.0843" y="25602.57" v="192011" z="1" s="M+H+1" />
        </MSPeaks>
      </Spectrum>
    </Compound>
    <Compound algo="FindByMolecularFeature">
      <Location m="108.0576" rt="8.965" y="347549" v="3101485" />
      <Spectrum type="MFE" cpdAlgo="FindByMolecularFeature">
        <MSDetails p="+" />
        <Device type="TimeOfFlight" />
        <MSPeaks>
          <p rt="8.965" x="109.0649" y="347549.00" v="2714200" z="1" s="M+H" />
          <p rt="8.963" x="110.0681" y="44397.56" v="345846" z="1" s="M+H+1" />
          <p rt="8.959" x="111.0699" y="4288.24" v="41439" z="1" s="M+H+2" />
        </MSPeaks>
      </Spectrum>
    </Compound>
    <Compound algo="FindByMolecularFeature">
      <Location m="230.0576" rt="9.004" y="89338" v="747697" />
      <Spectrum type="MFE" cpdAlgo="FindByMolecularFeature">
        <MSDetails p="+" />
        <Device type="TimeOfFlight" />
        <MSPeaks>
          <p rt="9.004" x="231.0649" y="89338.11" v="645105" z="1" s="M+H" />
          <p rt="9.004" x="232.0684" y="12547.82" v="89275" z="1" s="M+H+1" />
          <p rt="9.010" x="233.0740" y="1977.84" v="13317" z="1" s="M+H+2" />
        </MSPeaks>
      </Spectrum>
    </Compound>
    <Compound algo="FindByMolecularFeature">
      <Location m="186.1191" rt="9.193" y="131475" v="1746300" />
      <Spectrum type="MFE" cpdAlgo="FindByMolecularFeature">
        <MSDetails p="+" />
        <Device type="TimeOfFlight" />
        <MSPeaks>
          <p rt="9.193" x="187.1263" y="131475.48" v="1525927" z="1" s="M+H" />
          <p rt="9.190" x="188.1292" y="13895.28" v="158470" z="1" s="M+H+1" />
          <p rt="9.195" x="189.1234" y="6055.65" v="61903" z="1" s="M+H+2" />
        </MSPeaks>
      </Spectrum>
    </Compound>
    <Compound algo="FindByMolecularFeature">
      <Location m="319.1997" rt="9.288" y="177650" v="1498247" />
      <Spectrum type="MFE" cpdAlgo="FindByMolecularFeature">
        <MSDetails p="+" />
        <Device type="TimeOfFlight" />
        <MSPeaks>
          <p rt="9.289" x="320.2070" y="177649.88" v="1241527" z="1" s="M+H" />
          <p rt="9.286" x="321.2099" y="31290.61" v="219390" z="1" s="M+H+1" />
          <p rt="9.286" x="322.2120" y="5662.21" v="34832" z="1" s="M+H+2" />
          <p rt="9.259" x="323.2107" y="294.45" v="2497" z="1" s="M+H+3" />
        </MSPeaks>
      </Spectrum>
    </Compound>
    <Compound algo="FindByMolecularFeature">
      <Location m="218.0942" rt="9.471" y="121829" v="1083881" />
      <Spectrum type="MFE" cpdAlgo="FindByMolecularFeature">
        <MSDetails p="+" />
        <Device type="TimeOfFlight" />
        <MSPeaks>
          <p rt="9.471" x="219.1014" y="121829.30" v="943788" z="1" s="M+H" />
          <p rt="9.472" x="220.1048" y="18240.53" v="140093" z="1" s="M+H+1" />
        </MSPeaks>
      </Spectrum>
    </Compound>
    <Compound algo="FindByMolecularFeature">
      <Location m="156.0936" rt="9.478" y="53198" v="457959" />
      <Spectrum type="MFE" cpdAlgo="FindByMolecularFeature">
        <MSDetails p="+" />
        <Device type="TimeOfFlight" />
        <MSPeaks>
          <p rt="9.478" x="157.1009" y="53198.20" v="393683" z="1" s="M+H" />
          <p rt="9.479" x="158.1047" y="8562.09" v="64276" z="1" s="M+H+1" />
        </MSPeaks>
      </Spectrum>
    </Compound>
    <Compound algo="FindByMolecularFeature">
      <Location m="230.1306" rt="9.478" y="79067" v="667067" />
      <Spectrum type="MFE" cpdAlgo="FindByMolecularFeature">
        <MSDetails p="+" />
        <Device type="TimeOfFlight" />
        <MSPeaks>
          <p rt="9.478" x="231.1379" y="79067.04" v="574583" z="1" s="M+H" />
          <p rt="9.479" x="232.1413" y="12673.60" v="92485" z="1" s="M+H+1" />
        </MSPeaks>
      </Spectrum>
    </Compound>
    <Compound algo="FindByMolecularFeature">
      <Location m="184.1251" rt="9.481" y="98283" v="839887" />
      <Spectrum type="MFE" cpdAlgo="FindByMolecularFeature">
        <MSDetails p="+" />
        <Device type="TimeOfFlight" />
        <MSPeaks>
          <p rt="9.480" x="185.1324" y="98283.34" v="725945" z="1" s="M+H" />
          <p rt="9.483" x="186.1359" y="15189.53" v="113942" z="1" s="M+H+1" />
        </MSPeaks>
      </Spectrum>
    </Compound>
    <Compound algo="FindByMolecularFeature">
      <Location m="274.1548" rt="9.742" y="108061" v="932472" />
      <Spectrum type="MFE" cpdAlgo="FindByMolecularFeature">
        <MSDetails p="+" />
        <Device type="TimeOfFlight" />
        <MSPeaks>
          <p rt="9.742" x="275.1621" y="108060.52" v="784965" z="1" s="M+H" />
          <p rt="9.744" x="276.1652" y="18281.65" v="133073" z="1" s="M+H+1" />
          <p rt="9.718" x="277.1757" y="2051.98" v="14434" z="1" s="M+H+2" />
        </MSPeaks>
      </Spectrum>
    </Compound>
    <Compound algo="FindByMolecularFeature">
      <Location m="252.1726" rt="9.754" y="124809" v="1222727" />
      <Spectrum type="MFE" cpdAlgo="FindByMolecularFeature">
        <MSDetails p="+" />
        <Device type="TimeOfFlight" />
        <MSPeaks>
          <p rt="9.754" x="253.1799" y="124809.36" v="1016246" z="1" s="M+H" />
          <p rt="9.756" x="254.1833" y="22816.46" v="187945" z="1" s="M+H+1" />
          <p rt="9.745" x="255.1858" y="2408.75" v="18536" z="1" s="M+H+2" />
        </MSPeaks>
      </Spectrum>
    </Compound>
    <Compound algo="FindByMolecularFeature">
      <Location m="188.1562" rt="9.759" y="60403" v="566944" />
      <Spectrum type="MFE" cpdAlgo="FindByMolecularFeature">
        <MSDetails p="+" />
        <Device type="TimeOfFlight" />
        <MSPeaks>
          <p rt="9.759" x="189.1635" y="60402.75" v="487861" z="1" s="M+H" />
          <p rt="9.760" x="190.1671" y="9623.33" v="79083" z="1" s="M+H+1" />
        </MSPeaks>
      </Spectrum>
    </Compound>
    <Compound algo="FindByMolecularFeature">
      <Location m="216.1514" rt="9.761" y="79727" v="756561" />
      <Spectrum type="MFE" cpdAlgo="FindByMolecularFeature">
        <MSDetails p="+" />
        <Device type="TimeOfFlight" />
        <MSPeaks>
          <p rt="9.761" x="217.1587" y="79726.80" v="650984" z="1" s="M+H" />
          <p rt="9.761" x="218.1620" y="12522.56" v="105577" z="1" s="M+H+1" />
        </MSPeaks>
      </Spectrum>
    </Compound>
    <Compound algo="FindByMolecularFeature">
      <Location m="234.1624" rt="9.761" y="844566" v="8002255" />
      <Spectrum type="MFE" cpdAlgo="FindByMolecularFeature">
        <MSDetails p="+" />
        <Device type="TimeOfFlight" />
        <MSPeaks>
          <p rt="9.761" x="235.1697" y="844565.69" v="6793143" z="1" s="M+H" />
          <p rt="9.762" x="236.1726" y="137870.91" v="1101647" z="1" s="M+H+1" />
          <p rt="9.759" x="237.1770" y="12879.63" v="97510" z="1" s="M+H+2" />
          <p rt="9.761" x="238.1817" y="1332.74" v="9956" z="1" s="M+H+3" />
        </MSPeaks>
      </Spectrum>
    </Compound>
    <Compound algo="FindByMolecularFeature">
      <Location m="160.1251" rt="9.764" y="231053" v="2326951" />
      <Spectrum type="MFE" cpdAlgo="FindByMolecularFeature">
        <MSDetails p="+" />
        <Device type="TimeOfFlight" />
        <MSPeaks>
          <p rt="9.764" x="161.1324" y="231053.06" v="2045480" z="1" s="M+H" />
          <p rt="9.763" x="162.1356" y="28505.60" v="257286" z="1" s="M+H+1" />
          <p rt="9.769" x="163.1422" y="2935.28" v="24185" z="1" s="M+H+2" />
        </MSPeaks>
      </Spectrum>
    </Compound>
    <Compound algo="FindByMolecularFeature">
      <Location m="294.2198" rt="9.878" y="440855" v="5308176" />
      <Spectrum type="MFE" cpdAlgo="FindByMolecularFeature">
        <MSDetails p="+" />
        <Device type="TimeOfFlight" />
        <MSPeaks>
          <p rt="9.918" x="148.1175" y="2039.17" v="5118" z="2" s="M+2H" />
          <p rt="9.879" x="295.2271" y="440854.66" v="4287256" z="1" s="M+H" />
          <p rt="9.879" x="296.2302" y="85689.92" v="835003" z="1" s="M+H+1" />
          <p rt="9.880" x="297.2343" y="11305.33" v="109249" z="1" s="M+H+2" />
          <p rt="9.811" x="298.2377" y="1772.74" v="22298" z="1" s="M+H+3" />
          <p rt="9.874" x="589.4454" y="3042.41" v="20197" z="1" s="2M+H" />
          <p rt="9.873" x="590.4481" y="1177.84" v="4429" z="1" s="2M+H+1" />
        </MSPeaks>
      </Spectrum>
    </Compound>
    <Compound algo="FindByMolecularFeature">
      <Location m="352.2231" rt="9.880" y="488560" v="5209207" />
      <Spectrum type="MFE" cpdAlgo="FindByMolecularFeature">
        <MSDetails p="+" />
        <Device type="TimeOfFlight" />
        <MSPeaks>
          <p rt="9.880" x="353.2303" y="488560.22" v="4249466" z="1" s="M+H" />
          <p rt="9.880" x="354.2337" y="91254.26" v="799989" z="1" s="M+H+1" />
          <p rt="9.885" x="355.2361" y="14628.62" v="118772" z="1" s="M+H+2" />
          <p rt="9.894" x="356.2387" y="2547.93" v="23084" z="1" s="M+H+3" />
          <p rt="9.870" x="705.4472" y="1455.85" v="7106" z="1" s="2M+H" />
          <p rt="9.860" x="706.4533" y="858.73" v="1842" z="1" s="2M+H+1" />
        </MSPeaks>
      </Spectrum>
    </Compound>
    <Compound algo="FindByMolecularFeature">
      <Location m="148.1250" rt="9.881" y="76580" v="842073" />
      <Spectrum type="MFE" cpdAlgo="FindByMolecularFeature">
        <MSDetails p="+" />
        <Device type="TimeOfFlight" />
        <MSPeaks>
          <p rt="9.881" x="149.1323" y="76580.23" v="761236" z="1" s="M+H" />
          <p rt="9.879" x="150.1354" y="8686.39" v="80837" z="1" s="M+H+1" />
        </MSPeaks>
      </Spectrum>
    </Compound>
    <Compound algo="FindByMolecularFeature">
      <Location m="713.3928" rt="9.881" y="85231" v="1351426" />
      <Spectrum type="MFE" cpdAlgo="FindByMolecularFeature">
        <MSDetails p="+" />
        <Device type="TimeOfFlight" />
        <MSPeaks>
          <p rt="9.881" x="714.4001" y="85231.49" v="753317" z="1" s="M+H" />
          <p rt="9.882" x="715.4048" y="51175.52" v="451472" z="1" s="M+H+1" />
          <p rt="9.881" x="716.4082" y="16716.83" v="146636" z="1" s="M+H+2" />
        </MSPeaks>
      </Spectrum>
    </Compound>
    <Compound algo="FindByMolecularFeature">
      <Location m="276.2091" rt="9.882" y="289887" v="3446162" />
      <Spectrum type="MFE" cpdAlgo="FindByMolecularFeature">
        <MSDetails p="+" />
        <Device type="TimeOfFlight" />
        <MSPeaks>
          <p rt="9.882" x="277.2164" y="289887.31" v="2868583" z="1" s="M+H" />
          <p rt="9.881" x="278.2196" y="58611.27" v="577579" z="1" s="M+H+1" />
        </MSPeaks>
      </Spectrum>
    </Compound>
    <Compound algo="FindByMolecularFeature">
      <Location m="212.1413" rt="9.883" y="60325" v="642709" />
      <Spectrum type="MFE" cpdAlgo="FindByMolecularFeature">
        <MSDetails p="+" />
        <Device type="TimeOfFlight" />
        <MSPeaks>
          <p rt="9.883" x="213.1486" y="60325.07" v="560483" z="1" s="M+H" />
          <p rt="9.882" x="214.1518" y="8851.92" v="82227" z="1" s="M+H+1" />
        </MSPeaks>
      </Spectrum>
    </Compound>
    <Compound algo="FindByMolecularFeature">
      <Location m="194.1306" rt="9.884" y="123992" v="1406511" />
      <Spectrum type="MFE" cpdAlgo="FindByMolecularFeature">
        <MSDetails p="+" />
        <Device type="TimeOfFlight" />
        <MSPeaks>
          <p rt="9.883" x="195.1378" y="123992.18" v="1231855" z="1" s="M+H" />
          <p rt="9.887" x="196.1413" y="15212.50" v="144772" z="1" s="M+H+1" />
          <p rt="9.883" x="197.1438" y="1745.35" v="15292" z="1" s="M+H+2" />
          <p rt="9.895" x="389.2686" y="1437.86" v="7296" z="1" s="2M+H" />
        </MSPeaks>
      </Spectrum>
    </Compound>
    <Compound algo="FindByMolecularFeature">
      <Location m="347.2673" rt="9.886" y="290946" v="3647937" />
      <Spectrum type="MFE" cpdAlgo="FindByMolecularFeature">
        <MSDetails p="+" />
        <Device type="TimeOfFlight" />
        <MSPeaks>
          <p rt="9.887" x="348.2746" y="290945.78" v="2947330" z="1" s="M+H" />
          <p rt="9.886" x="349.2779" y="59584.40" v="607215" z="1" s="M+H+1" />
          <p rt="9.885" x="350.2799" y="8515.51" v="85558" z="1" s="M+H+2" />
          <p rt="9.887" x="351.2803" y="799.13" v="7834" z="1" s="M+H+3" />
        </MSPeaks>
      </Spectrum>
    </Compound>
    <Compound algo="FindByMolecularFeature">
      <Location m="228.1149" rt="9.899" y="54351" v="499402" />
      <Spectrum type="MFE" cpdAlgo="FindByMolecularFeature">
        <MSDetails p="+" />
        <Device type="TimeOfFlight" />
        <MSPeaks>
          <p rt="9.899" x="229.1222" y="54350.80" v="418664" z="1" s="M+H" />
          <p rt="9.899" x="230.1259" y="10298.02" v="80739" z="1" s="M+H+1" />
        </MSPeaks>
      </Spectrum>
    </Compound>
    <Compound algo="FindByMolecularFeature">
      <Location m="162.1044" rt="9.997" y="63620" v="581050" />
      <Spectrum type="MFE" cpdAlgo="FindByMolecularFeature">
        <MSDetails p="+" />
        <Device type="TimeOfFlight" />
        <MSPeaks>
          <p rt="9.997" x="163.1117" y="63620.14" v="503731" z="1" s="M+H" />
          <p rt="9.999" x="164.1149" y="8300.67" v="77319" z="1" s="M+H+1" />
        </MSPeaks>
      </Spectrum>
    </Compound>
    <Compound algo="FindByMolecularFeature">
      <Location m="230.1306" rt="10.160" y="132556" v="1134731" />
      <Spectrum type="MFE" cpdAlgo="FindByMolecularFeature">
        <MSDetails p="+" />
        <Device type="TimeOfFlight" />
        <MSPeaks>
          <p rt="10.159" x="231.1378" y="132556.28" v="971873" z="1" s="M+H" />
          <p rt="10.161" x="232.1413" y="22291.26" v="162858" z="1" s="M+H+1" />
        </MSPeaks>
      </Spectrum>
    </Compound>
    <Compound algo="FindByMolecularFeature">
      <Location m="265.1675" rt="10.160" y="64518" v="589826" />
      <Spectrum type="MFE" cpdAlgo="FindByMolecularFeature">
        <MSDetails p="+" />
        <Device type="TimeOfFlight" />
        <MSPeaks>
          <p rt="10.161" x="266.1748" y="64518.50" v="495261" z="1" s="M+H" />
          <p rt="10.159" x="267.1785" y="12066.69" v="94565" z="1" s="M+H+1" />
        </MSPeaks>
      </Spectrum>
    </Compound>
    <Compound algo="FindByMolecularFeature">
      <Location m="234.1618" rt="10.226" y="90705" v="968517" />
      <Spectrum type="MFE" cpdAlgo="FindByMolecularFeature">
        <MSDetails p="+" />
        <Device type="TimeOfFlight" />
        <MSPeaks>
          <p rt="10.227" x="235.1691" y="90705.22" v="817942" z="1" s="M+H" />
          <p rt="10.220" x="236.1719" y="16962.42" v="150576" z="1" s="M+H+1" />
        </MSPeaks>
      </Spectrum>
    </Compound>
    <Compound algo="FindByMolecularFeature">
      <Location m="435.2256" rt="10.386" y="62430" v="589237" />
      <Spectrum type="MFE" cpdAlgo="FindByMolecularFeature">
        <MSDetails p="+" />
        <Device type="TimeOfFlight" />
        <MSPeaks>
          <p rt="10.385" x="436.2329" y="62430.47" v="443358" z="1" s="M+H" />
          <p rt="10.386" x="437.2363" y="16893.46" v="119729" z="1" s="M+H+1" />
          <p rt="10.384" x="438.2394" y="3091.44" v="21244" z="1" s="M+H+2" />
          <p rt="10.436" x="439.2341" y="374.33" v="4906" z="1" s="M+H+3" />
        </MSPeaks>
      </Spectrum>
    </Compound>
    <Compound algo="FindByMolecularFeature">
      <Location m="272.1387" rt="10.386" y="112997" v="1049663" />
      <Spectrum type="MFE" cpdAlgo="FindByMolecularFeature">
        <MSDetails p="+" />
        <Device type="TimeOfFlight" />
        <MSPeaks>
          <p rt="10.386" x="273.1460" y="112997.42" v="892288" z="1" s="M+H" />
          <p rt="10.385" x="274.1494" y="19928.48" v="157375" z="1" s="M+H+1" />
        </MSPeaks>
      </Spectrum>
    </Compound>
    <Compound algo="FindByMolecularFeature">
      <Location m="158.1094" rt="10.391" y="58405" v="501918" />
      <Spectrum type="MFE" cpdAlgo="FindByMolecularFeature">
        <MSDetails p="+" />
        <Device type="TimeOfFlight" />
        <MSPeaks>
          <p rt="10.391" x="159.1167" y="58405.50" v="438588" z="1" s="M+H" />
          <p rt="10.389" x="160.1199" y="8498.46" v="63330" z="1" s="M+H+1" />
        </MSPeaks>
      </Spectrum>
    </Compound>
    <Compound algo="FindByMolecularFeature">
      <Location m="232.1466" rt="10.392" y="376255" v="3520803" />
      <Spectrum type="MFE" cpdAlgo="FindByMolecularFeature">
        <MSDetails p="+" />
        <Device type="TimeOfFlight" />
        <MSPeaks>
          <p rt="10.392" x="233.1539" y="376254.63" v="3044152" z="1" s="M+H" />
          <p rt="10.390" x="234.1570" y="60312.74" v="476651" z="1" s="M+H+1" />
        </MSPeaks>
      </Spectrum>
    </Compound>
    <Compound algo="FindByMolecularFeature">
      <Location m="186.1405" rt="10.392" y="64870" v="600298" />
      <Spectrum type="MFE" cpdAlgo="FindByMolecularFeature">
        <MSDetails p="+" />
        <Device type="TimeOfFlight" />
        <MSPeaks>
          <p rt="10.391" x="187.1477" y="64869.74" v="525058" z="1" s="M+H" />
          <p rt="10.395" x="188.1512" y="10130.73" v="75240" z="1" s="M+H+1" />
        </MSPeaks>
      </Spectrum>
    </Compound>
    <Compound algo="FindByMolecularFeature">
      <Location m="250.1568" rt="10.392" y="165183" v="1420090" />
      <Spectrum type="MFE" cpdAlgo="FindByMolecularFeature">
        <MSDetails p="+" />
        <Device type="TimeOfFlight" />
        <MSPeaks>
          <p rt="10.392" x="251.1641" y="165183.22" v="1213782" z="1" s="M+H" />
          <p rt="10.393" x="252.1672" y="26396.08" v="206308" z="1" s="M+H+1" />
        </MSPeaks>
      </Spectrum>
    </Compound>
    <Compound algo="FindByMolecularFeature">
      <Location m="270.1983" rt="10.417" y="52450" v="480106" />
      <Spectrum type="MFE" cpdAlgo="FindByMolecularFeature">
        <MSDetails p="+" />
        <Device type="TimeOfFlight" />
        <MSPeaks>
          <p rt="10.418" x="271.2056" y="52450.18" v="394065" z="1" s="M+H" />
          <p rt="10.414" x="272.2090" y="11787.02" v="86040" z="1" s="M+H+1" />
        </MSPeaks>
      </Spectrum>
    </Compound>
    <Compound algo="FindByMolecularFeature">
      <Location m="298.1931" rt="10.418" y="71331" v="623040" />
      <Spectrum type="MFE" cpdAlgo="FindByMolecularFeature">
        <MSDetails p="+" />
        <Device type="TimeOfFlight" />
        <MSPeaks>
          <p rt="10.417" x="299.2004" y="71330.93" v="499729" z="1" s="M+H" />
          <p rt="10.421" x="300.2044" y="16899.30" v="123311" z="1" s="M+H+1" />
        </MSPeaks>
      </Spectrum>
    </Compound>
    <Compound algo="FindByMolecularFeature">
      <Location m="316.2038" rt="10.420" y="113115" v="1029226" />
      <Spectrum type="MFE" cpdAlgo="FindByMolecularFeature">
        <MSDetails p="+" />
        <Device type="TimeOfFlight" />
        <MSPeaks>
          <p rt="10.420" x="317.2111" y="113115.21" v="804657" z="1" s="M+H" />
          <p rt="10.422" x="318.2145" y="25770.66" v="186097" z="1" s="M+H+1" />
          <p rt="10.434" x="319.2216" y="5625.39" v="38472" z="1" s="M+H+2" />
        </MSPeaks>
      </Spectrum>
    </Compound>
    <Compound algo="FindByMolecularFeature">
      <Location m="230.1306" rt="10.714" y="123653" v="1157315" />
      <Spectrum type="MFE" cpdAlgo="FindByMolecularFeature">
        <MSDetails p="+" />
        <Device type="TimeOfFlight" />
        <MSPeaks>
          <p rt="10.714" x="231.1379" y="123653.35" v="1009981" z="1" s="M+H" />
          <p rt="10.714" x="232.1411" y="19694.33" v="147335" z="1" s="M+H+1" />
        </MSPeaks>
      </Spectrum>
    </Compound>
    <Compound algo="FindByMolecularFeature">
      <Location m="210.1254" rt="10.748" y="114047" v="962422" />
      <Spectrum type="MFE" cpdAlgo="FindByMolecularFeature">
        <MSDetails p="+" />
        <Device type="TimeOfFlight" />
        <MSPeaks>
          <p rt="10.752" x="211.1327" y="114046.84" v="745480" z="1" s="M+H" />
          <p rt="10.753" x="212.1362" y="15897.60" v="103534" z="1" s="M+H+1" />
          <p rt="10.719" x="213.1287" y="11717.21" v="94406" z="1" s="M+H+2" />
          <p rt="10.723" x="214.1306" y="2346.77" v="19002" z="1" s="M+H+3" />
        </MSPeaks>
      </Spectrum>
    </Compound>
    <Compound algo="FindByMolecularFeature">
      <Location m="234.0890" rt="10.781" y="110992" v="1000611" />
      <Spectrum type="MFE" cpdAlgo="FindByMolecularFeature">
        <MSDetails p="+" />
        <Device type="TimeOfFlight" />
        <MSPeaks>
          <p rt="10.780" x="235.0963" y="110991.96" v="876123" z="1" s="M+H" />
          <p rt="10.785" x="236.0999" y="16160.41" v="124487" z="1" s="M+H+1" />
        </MSPeaks>
      </Spectrum>
    </Compound>
    <Compound algo="FindByMolecularFeature">
      <Location m="310.2144" rt="10.804" y="119221" v="1282854" />
      <Spectrum type="MFE" cpdAlgo="FindByMolecularFeature">
        <MSDetails p="+" />
        <Device type="TimeOfFlight" />
        <MSPeaks>
          <p rt="10.804" x="311.2217" y="119221.48" v="1048910" z="1" s="M+H" />
          <p rt="10.802" x="312.2249" y="23156.34" v="193828" z="1" s="M+H+1" />
          <p rt="10.798" x="313.2340" y="4629.78" v="35364" z="1" s="M+H+2" />
          <p rt="10.841" x="314.2374" y="390.64" v="4752" z="1" s="M+H+3" />
        </MSPeaks>
      </Spectrum>
    </Compound>
    <Compound algo="FindByMolecularFeature">
      <Location m="186.1047" rt="10.812" y="233745" v="2050666" />
      <Spectrum type="MFE" cpdAlgo="FindByMolecularFeature">
        <MSDetails p="+" />
        <Device type="TimeOfFlight" />
        <MSPeaks>
          <p rt="10.812" x="187.1120" y="233745.08" v="1811558" z="1" s="M+H" />
          <p rt="10.810" x="188.1151" y="31498.86" v="239108" z="1" s="M+H+1" />
        </MSPeaks>
      </Spectrum>
    </Compound>
    <Compound algo="FindByMolecularFeature">
      <Location m="234.1619" rt="10.833" y="54264" v="617655" />
      <Spectrum type="MFE" cpdAlgo="FindByMolecularFeature">
        <MSDetails p="+" />
        <Device type="TimeOfFlight" />
        <MSPeaks>
          <p rt="10.833" x="235.1691" y="54264.21" v="524637" z="1" s="M+H" />
          <p rt="10.835" x="236.1723" y="9514.08" v="93018" z="1" s="M+H+1" />
        </MSPeaks>
      </Spectrum>
    </Compound>
    <Compound algo="FindByMolecularFeature">
      <Location m="227.1885" rt="10.834" y="172534" v="3607449" />
      <Spectrum type="MFE" cpdAlgo="FindByMolecularFeature">
        <MSDetails p="+" />
        <Device type="TimeOfFlight" />
        <MSPeaks>
          <p rt="10.833" x="228.1957" y="172533.88" v="3088059" z="1" s="M+H" />
          <p rt="10.839" x="229.1988" y="26335.66" v="473582" z="1" s="M+H+1" />
          <p rt="10.840" x="230.2012" y="2914.76" v="45808" z="1" s="M+H+2" />
        </MSPeaks>
      </Spectrum>
    </Compound>
    <Compound algo="FindByMolecularFeature">
      <Location m="232.1462" rt="10.878" y="50046" v="411720" />
      <Spectrum type="MFE" cpdAlgo="FindByMolecularFeature">
        <MSDetails p="+" />
        <Device type="TimeOfFlight" />
        <MSPeaks>
          <p rt="10.879" x="233.1535" y="50046.02" v="358441" z="1" s="M+H" />
          <p rt="10.873" x="234.1570" y="7652.86" v="53279" z="1" s="M+H+1" />
        </MSPeaks>
      </Spectrum>
    </Compound>
    <Compound algo="FindByMolecularFeature">
      <Location m="210.1255" rt="10.947" y="121913" v="1006189" />
      <Spectrum type="MFE" cpdAlgo="FindByMolecularFeature">
        <MSDetails p="+" />
        <Device type="TimeOfFlight" />
        <MSPeaks>
          <p rt="10.947" x="211.1328" y="121913.24" v="871254" z="1" s="M+H" />
          <p rt="10.951" x="212.1363" y="14931.04" v="115679" z="1" s="M+H+1" />
          <p rt="10.940" x="213.1402" y="3983.77" v="19256" z="1" s="M+H+2" />
        </MSPeaks>
      </Spectrum>
    </Compound>
    <Compound algo="FindByMolecularFeature">
      <Location m="349.2252" rt="10.979" y="55571" v="565267" />
      <Spectrum type="MFE" cpdAlgo="FindByMolecularFeature">
        <MSDetails p="+" />
        <Device type="TimeOfFlight" />
        <MSPeaks>
          <p rt="10.978" x="350.2325" y="55570.86" v="436327" z="1" s="M+H" />
          <p rt="10.971" x="351.2319" y="19475.33" v="101781" z="1" s="M+H+1" />
          <p rt="11.023" x="352.2203" y="4057.98" v="27158" z="1" s="M+H+2" />
        </MSPeaks>
      </Spectrum>
    </Compound>
    <Compound algo="FindByMolecularFeature">
      <Location m="314.1881" rt="10.980" y="68869" v="666091" />
      <Spectrum type="MFE" cpdAlgo="FindByMolecularFeature">
        <MSDetails p="+" />
        <Device type="TimeOfFlight" />
        <MSPeaks>
          <p rt="10.981" x="315.1953" y="68868.53" v="551095" z="1" s="M+H" />
          <p rt="10.978" x="316.1989" y="15474.47" v="114997" z="1" s="M+H+1" />
        </MSPeaks>
      </Spectrum>
    </Compound>
    <Compound algo="FindByMolecularFeature">
      <Location m="310.2144" rt="11.025" y="118107" v="1363063" />
      <Spectrum type="MFE" cpdAlgo="FindByMolecularFeature">
        <MSDetails p="+" />
        <Device type="TimeOfFlight" />
        <MSPeaks>
          <p rt="11.027" x="311.2216" y="118107.24" v="1162242" z="1" s="M+H" />
          <p rt="11.025" x="312.2249" y="23064.81" v="175752" z="1" s="M+H+1" />
          <p rt="10.987" x="313.2346" y="4320.83" v="25070" z="1" s="M+H+2" />
        </MSPeaks>
      </Spectrum>
    </Compound>
    <Compound algo="FindByMolecularFeature">
      <Location m="278.0861" rt="11.036" y="212723" v="2021655" />
      <Spectrum type="MFE" cpdAlgo="FindByMolecularFeature">
        <MSDetails p="+" />
        <Device type="TimeOfFlight" />
        <MSPeaks>
          <p rt="11.036" x="279.0934" y="212722.64" v="1651488" z="1" s="M+H" />
          <p rt="11.036" x="280.0966" y="40986.55" v="329069" z="1" s="M+H+1" />
          <p rt="11.040" x="281.0996" y="4944.48" v="38749" z="1" s="M+H+2" />
          <p rt="11.017" x="557.1800" y="751.34" v="1175" z="1" s="2M+H" />
        </MSPeaks>
      </Spectrum>
    </Compound>
    <Compound algo="FindByMolecularFeature">
      <Location m="224.1888" rt="11.263" y="127239" v="1619200" />
      <Spectrum type="MFE" cpdAlgo="FindByMolecularFeature">
        <MSDetails p="+" />
        <Device type="TimeOfFlight" />
        <MSPeaks>
          <p rt="11.263" x="225.1960" y="127238.90" v="1397364" z="1" s="M+H" />
          <p rt="11.262" x="226.1994" y="19717.63" v="205437" z="1" s="M+H+1" />
          <p rt="11.269" x="227.2017" y="1987.22" v="16399" z="1" s="M+H+2" />
        </MSPeaks>
      </Spectrum>
    </Compound>
    <Compound algo="FindByMolecularFeature">
      <Location m="216.0787" rt="11.503" y="373034" v="3473906" />
      <Spectrum type="MFE" cpdAlgo="FindByMolecularFeature">
        <MSDetails p="+" />
        <Device type="TimeOfFlight" />
        <MSPeaks>
          <p rt="11.503" x="217.0860" y="373033.78" v="2991080" z="1" s="M+H" />
          <p rt="11.501" x="218.0890" y="55087.39" v="443214" z="1" s="M+H+1" />
          <p rt="11.496" x="219.0925" y="5140.11" v="39612" z="1" s="M+H+2" />
        </MSPeaks>
      </Spectrum>
    </Compound>
    <Compound algo="FindByMolecularFeature">
      <Location m="375.2049" rt="11.536" y="117036" v="1029224" />
      <Spectrum type="MFE" cpdAlgo="FindByMolecularFeature">
        <MSDetails p="+" />
        <Device type="TimeOfFlight" />
        <MSPeaks>
          <p rt="11.536" x="376.2121" y="117036.45" v="805408" z="1" s="M+H" />
          <p rt="11.535" x="377.2156" y="25892.19" v="179938" z="1" s="M+H+1" />
          <p rt="11.539" x="378.2200" y="4893.12" v="29842" z="1" s="M+H+2" />
          <p rt="11.551" x="379.2143" y="1335.18" v="14036" z="1" s="M+H+3" />
        </MSPeaks>
      </Spectrum>
    </Compound>
    <Compound algo="FindByMolecularFeature">
      <Location m="344.0898" rt="11.548" y="278064" v="2590804" />
      <Spectrum type="MFE" cpdAlgo="FindByMolecularFeature">
        <MSDetails p="+" />
        <Device type="TimeOfFlight" />
        <MSPeaks>
          <p rt="11.548" x="345.0970" y="278064.25" v="2139280" z="1" s="M+H" />
          <p rt="11.548" x="346.1002" y="49363.78" v="381246" z="1" s="M+H+1" />
          <p rt="11.543" x="347.1029" y="8671.86" v="65001" z="1" s="M+H+2" />
          <p rt="11.549" x="348.1046" y="642.29" v="5277" z="1" s="M+H+3" />
        </MSPeaks>
      </Spectrum>
    </Compound>
    <Compound algo="FindByMolecularFeature">
      <Location m="204.1149" rt="11.633" y="52132" v="446976" />
      <Spectrum type="MFE" cpdAlgo="FindByMolecularFeature">
        <MSDetails p="+" />
        <Device type="TimeOfFlight" />
        <MSPeaks>
          <p rt="11.633" x="205.1222" y="52132.04" v="391035" z="1" s="M+H" />
          <p rt="11.635" x="206.1256" y="7477.05" v="55941" z="1" s="M+H+1" />
        </MSPeaks>
      </Spectrum>
    </Compound>
    <Compound algo="FindByMolecularFeature">
      <Location m="229.2403" rt="11.794" y="76412" v="606891" />
      <Spectrum type="MFE" cpdAlgo="FindByMolecularFeature">
        <MSDetails p="+" />
        <Device type="TimeOfFlight" />
        <MSPeaks>
          <p rt="11.793" x="230.2476" y="76412.07" v="519770" z="1" s="M+H" />
          <p rt="11.796" x="231.2508" y="10851.82" v="81094" z="1" s="M+H+1" />
          <p rt="11.798" x="232.2543" y="1322.86" v="6027" z="1" s="M+H+2" />
        </MSPeaks>
      </Spectrum>
    </Compound>
    <Compound algo="FindByMolecularFeature">
      <Location m="374.1001" rt="11.879" y="51197" v="504885" />
      <Spectrum type="MFE" cpdAlgo="FindByMolecularFeature">
        <MSDetails p="+" />
        <Device type="TimeOfFlight" />
        <MSPeaks>
          <p rt="11.879" x="375.1073" y="51197.26" v="402828" z="1" s="M+H" />
          <p rt="11.877" x="376.1111" y="11069.70" v="87298" z="1" s="M+H+1" />
          <p rt="11.885" x="377.1140" y="2037.60" v="14759" z="1" s="M+H+2" />
        </MSPeaks>
      </Spectrum>
    </Compound>
    <Compound algo="FindByMolecularFeature">
      <Location m="332.1985" rt="11.925" y="71202" v="889207" />
      <Spectrum type="MFE" cpdAlgo="FindByMolecularFeature">
        <MSDetails p="+" />
        <Device type="TimeOfFlight" />
        <MSPeaks>
          <p rt="11.925" x="333.2058" y="71202.02" v="744876" z="1" s="M+H" />
          <p rt="11.925" x="334.2094" y="14527.13" v="144331" z="1" s="M+H+1" />
        </MSPeaks>
      </Spectrum>
    </Compound>
    <Compound algo="FindByMolecularFeature">
      <Location m="344.0898" rt="11.925" y="292937" v="2851874" />
      <Spectrum type="MFE" cpdAlgo="FindByMolecularFeature">
        <MSDetails p="+" />
        <Device type="TimeOfFlight" />
        <MSPeaks>
          <p rt="11.926" x="345.0971" y="292937.47" v="2361027" z="1" s="M+H" />
          <p rt="11.923" x="346.1002" y="51926.31" v="417164" z="1" s="M+H+1" />
          <p rt="11.926" x="347.1030" y="8877.02" v="69998" z="1" s="M+H+2" />
          <p rt="11.908" x="348.1061" y="467.46" v="3686" z="1" s="M+H+3" />
        </MSPeaks>
      </Spectrum>
    </Compound>
    <Compound algo="FindByMolecularFeature">
      <Location m="315.2777" rt="12.198" y="402149" v="2285341" />
      <Spectrum type="MFE" cpdAlgo="FindByMolecularFeature">
        <MSDetails p="+" />
        <Device type="TimeOfFlight" />
        <MSPeaks>
          <p rt="12.198" x="316.2849" y="402149.25" v="1862680" z="1" s="M+H" />
          <p rt="12.198" x="317.2878" y="80203.59" v="372507" z="1" s="M+H+1" />
          <p rt="12.199" x="318.2904" y="10235.30" v="45482" z="1" s="M+H+2" />
          <p rt="12.185" x="319.2929" y="1051.41" v="4672" z="1" s="M+H+3" />
        </MSPeaks>
      </Spectrum>
    </Compound>
    <Compound algo="FindByMolecularFeature">
      <Location m="477.2362" rt="12.447" y="73235" v="770104" />
      <Spectrum type="MFE" cpdAlgo="FindByMolecularFeature">
        <MSDetails p="+" />
        <Device type="TimeOfFlight" />
        <MSPeaks>
          <p rt="12.448" x="478.2435" y="73234.88" v="580142" z="1" s="M+H" />
          <p rt="12.447" x="479.2478" y="20196.05" v="158651" z="1" s="M+H+1" />
          <p rt="12.442" x="480.2517" y="4116.56" v="31310" z="1" s="M+H+2" />
        </MSPeaks>
      </Spectrum>
    </Compound>
    <Compound algo="FindByMolecularFeature">
      <Location m="411.2028" rt="12.482" y="374846" v="5494453" />
      <Spectrum type="MFE" cpdAlgo="FindByMolecularFeature">
        <MSDetails p="+" />
        <Device type="TimeOfFlight" />
        <MSPeaks>
          <p rt="12.481" x="412.2100" y="374846.31" v="3413399" z="1" s="M+H" />
          <p rt="12.483" x="413.2132" y="72301.75" v="655439" z="1" s="M+H+1" />
          <p rt="12.482" x="414.2077" y="126651.14" v="1155178" z="1" s="M+H+2" />
          <p rt="12.482" x="415.2109" y="25591.62" v="234049" z="1" s="M+H+3" />
          <p rt="12.486" x="416.2135" y="4147.56" v="36388" z="1" s="M+H+4" />
        </MSPeaks>
      </Spectrum>
    </Compound>
    <Compound algo="FindByMolecularFeature">
      <Location m="292.2043" rt="12.511" y="630694" v="7779681" />
      <Spectrum type="MFE" cpdAlgo="FindByMolecularFeature">
        <MSDetails p="+" />
        <Device type="TimeOfFlight" />
        <MSPeaks>
          <p rt="12.511" x="293.2116" y="630693.75" v="6332855" z="1" s="M+H" />
          <p rt="12.511" x="294.2146" y="128616.90" v="1283162" z="1" s="M+H+1" />
          <p rt="12.507" x="295.2247" y="16693.42" v="163664" z="1" s="M+H+2" />
        </MSPeaks>
      </Spectrum>
    </Compound>
    <Compound algo="FindByMolecularFeature">
      <Location m="274.1933" rt="12.517" y="241688" v="2200751" />
      <Spectrum type="MFE" cpdAlgo="FindByMolecularFeature">
        <MSDetails p="+" />
        <Device type="TimeOfFlight" />
        <MSPeaks>
          <p rt="12.517" x="275.2006" y="241688.03" v="1844732" z="1" s="M+H" />
          <p rt="12.516" x="276.2038" y="47002.01" v="356019" z="1" s="M+H+1" />
        </MSPeaks>
      </Spectrum>
    </Compound>
    <Compound algo="FindByMolecularFeature">
      <Location m="300.2090" rt="12.517" y="227000" v="2798542" />
      <Spectrum type="MFE" cpdAlgo="FindByMolecularFeature">
        <MSDetails p="+" />
        <Device type="TimeOfFlight" />
        <MSPeaks>
          <p rt="12.513" x="301.2163" y="227000.20" v="2322725" z="1" s="M+H" />
          <p rt="12.530" x="302.2194" y="46842.27" v="421046" z="1" s="M+H+1" />
          <p rt="12.535" x="303.2268" y="6008.73" v="50606" z="1" s="M+H+2" />
          <p rt="12.544" x="304.2322" y="476.14" v="4164" z="1" s="M+H+3" />
        </MSPeaks>
      </Spectrum>
    </Compound>
    <Compound algo="FindByMolecularFeature">
      <Location m="332.1968" rt="12.524" y="74402" v="797236" />
      <Spectrum type="MFE" cpdAlgo="FindByMolecularFeature">
        <MSDetails p="+" />
        <Device type="TimeOfFlight" />
        <MSPeaks>
          <p rt="12.524" x="333.2041" y="74402.02" v="652080" z="1" s="M+H" />
          <p rt="12.521" x="334.2076" y="15767.02" v="145156" z="1" s="M+H+1" />
        </MSPeaks>
      </Spectrum>
    </Compound>
    <Compound algo="FindByMolecularFeature">
      <Location m="292.2039" rt="12.785" y="378842" v="3493125" />
      <Spectrum type="MFE" cpdAlgo="FindByMolecularFeature">
        <MSDetails p="+" />
        <Device type="TimeOfFlight" />
        <MSPeaks>
          <p rt="12.785" x="293.2112" y="378842.31" v="2934864" z="1" s="M+H" />
          <p rt="12.784" x="294.2145" y="76378.51" v="558262" z="1" s="M+H+1" />
        </MSPeaks>
      </Spectrum>
    </Compound>
    <Compound algo="FindByMolecularFeature">
      <Location m="274.1932" rt="12.789" y="137581" v="1248186" />
      <Spectrum type="MFE" cpdAlgo="FindByMolecularFeature">
        <MSDetails p="+" />
        <Device type="TimeOfFlight" />
        <MSPeaks>
          <p rt="12.788" x="275.2004" y="137581.41" v="1030371" z="1" s="M+H" />
          <p rt="12.792" x="276.2036" y="30652.18" v="217815" z="1" s="M+H+1" />
        </MSPeaks>
      </Spectrum>
    </Compound>
    <Compound algo="FindByMolecularFeature">
      <Location m="317.2932" rt="12.833" y="293892" v="1859039" />
      <Spectrum type="MFE" cpdAlgo="FindByMolecularFeature">
        <MSDetails p="+" />
        <Device type="TimeOfFlight" />
        <MSPeaks>
          <p rt="12.833" x="318.3005" y="293891.78" v="1525151" z="1" s="M+H" />
          <p rt="12.832" x="319.3037" y="56231.07" v="291740" z="1" s="M+H+1" />
          <p rt="12.836" x="320.3064" y="7333.00" v="37751" z="1" s="M+H+2" />
          <p rt="12.828" x="321.3124" y="882.48" v="4397" z="1" s="M+H+3" />
        </MSPeaks>
      </Spectrum>
    </Compound>
    <Compound algo="FindByMolecularFeature">
      <Location m="258.1980" rt="12.852" y="50636" v="452473" />
      <Spectrum type="MFE" cpdAlgo="FindByMolecularFeature">
        <MSDetails p="+" />
        <Device type="TimeOfFlight" />
        <MSPeaks>
          <p rt="12.852" x="259.2053" y="50635.77" v="378407" z="1" s="M+H" />
          <p rt="12.852" x="260.2088" y="9441.39" v="74065" z="1" s="M+H+1" />
        </MSPeaks>
      </Spectrum>
    </Compound>
    <Compound algo="FindByMolecularFeature">
      <Location m="370.2717" rt="12.867" y="68371" v="606137" />
      <Spectrum type="MFE" cpdAlgo="FindByMolecularFeature">
        <MSDetails p="+" />
        <Device type="TimeOfFlight" />
        <MSPeaks>
          <p rt="12.867" x="371.2790" y="68370.78" v="475602" z="1" s="M+H" />
          <p rt="12.865" x="372.2832" y="16101.30" v="112090" z="1" s="M+H+1" />
          <p rt="12.871" x="373.2846" y="2826.82" v="18445" z="1" s="M+H+2" />
        </MSPeaks>
      </Spectrum>
    </Compound>
    <Compound algo="FindByMolecularFeature">
      <Location m="254.2032" rt="12.918" y="88981" v="826318" />
      <Spectrum type="MFE" cpdAlgo="FindByMolecularFeature">
        <MSDetails p="+" />
        <Device type="TimeOfFlight" />
        <MSPeaks>
          <p rt="12.918" x="255.2105" y="88981.41" v="670508" z="1" s="M+H" />
          <p rt="12.917" x="256.2141" y="18815.38" v="140722" z="1" s="M+H+1" />
          <p rt="12.911" x="257.2170" y="2811.34" v="15088" z="1" s="M+H+2" />
        </MSPeaks>
      </Spectrum>
    </Compound>
    <Compound algo="FindByMolecularFeature">
      <Location m="202.0997" rt="12.943" y="452023" v="4207251" />
      <Spectrum type="MFE" cpdAlgo="FindByMolecularFeature">
        <MSDetails p="+" />
        <Device type="TimeOfFlight" />
        <MSPeaks>
          <p rt="12.943" x="203.1069" y="452023.03" v="3630312" z="1" s="M+H" />
          <p rt="12.942" x="204.1098" y="65651.08" v="520294" z="1" s="M+H+1" />
          <p rt="12.950" x="205.1153" y="5941.83" v="47943" z="1" s="M+H+2" />
          <p rt="12.936" x="206.1172" y="1058.14" v="8702" z="1" s="M+H+3" />
        </MSPeaks>
      </Spectrum>
    </Compound>
    <Compound algo="FindByMolecularFeature">
      <Location m="329.2565" rt="13.077" y="85932" v="969666" />
      <Spectrum type="MFE" cpdAlgo="FindByMolecularFeature">
        <MSDetails p="+" />
        <Device type="TimeOfFlight" />
        <MSPeaks>
          <p rt="13.078" x="330.2638" y="85932.09" v="768810" z="1" s="M+H" />
          <p rt="13.071" x="331.2669" y="18202.88" v="177332" z="1" s="M+H+1" />
          <p rt="13.080" x="332.2698" y="2742.96" v="23524" z="1" s="M+H+2" />
        </MSPeaks>
      </Spectrum>
    </Compound>
    <Compound algo="FindByMolecularFeature">
      <Location m="292.2037" rt="13.282" y="143467" v="1146787" />
      <Spectrum type="MFE" cpdAlgo="FindByMolecularFeature">
        <MSDetails p="+" />
        <Device type="TimeOfFlight" />
        <MSPeaks>
          <p rt="13.282" x="293.2110" y="143466.91" v="952926" z="1" s="M+H" />
          <p rt="13.282" x="294.2145" y="28945.17" v="193861" z="1" s="M+H+1" />
        </MSPeaks>
      </Spectrum>
    </Compound>
    <Compound algo="FindByMolecularFeature">
      <Location m="728.3807" rt="13.294" y="80031" v="530763" />
      <Spectrum type="MFE" cpdAlgo="FindByMolecularFeature">
        <MSDetails p="+" />
        <Device type="TimeOfFlight" />
        <MSPeaks>
          <p rt="13.302" x="729.3879" y="5688.55" v="32976" z="1" s="M+H" />
          <p rt="13.295" x="730.3924" y="2992.24" v="17346" z="1" s="M+H+1" />
          <p rt="13.294" x="731.3843" y="80030.53" v="480441" z="1" s="M+H+2" />
        </MSPeaks>
      </Spectrum>
    </Compound>
    <Compound algo="FindByMolecularFeature">
      <Location m="254.2034" rt="13.297" y="325270" v="3071179" />
      <Spectrum type="MFE" cpdAlgo="FindByMolecularFeature">
        <MSDetails p="+" />
        <Device type="TimeOfFlight" />
        <MSPeaks>
          <p rt="13.297" x="255.2107" y="325269.94" v="2466490" z="1" s="M+H" />
          <p rt="13.296" x="256.2149" y="68218.87" v="531781" z="1" s="M+H+1" />
          <p rt="13.287" x="257.2217" y="7841.59" v="72908" z="1" s="M+H+2" />
        </MSPeaks>
      </Spectrum>
    </Compound>
    <Compound algo="FindByMolecularFeature">
      <Location m="118.0781" rt="13.297" y="62299" v="591718" />
      <Spectrum type="MFE" cpdAlgo="FindByMolecularFeature">
        <MSDetails p="+" />
        <Device type="TimeOfFlight" />
        <MSPeaks>
          <p rt="13.298" x="119.0854" y="62298.80" v="530990" z="1" s="M+H" />
          <p rt="13.293" x="120.0885" y="6969.51" v="60728" z="1" s="M+H+1" />
        </MSPeaks>
      </Spectrum>
    </Compound>
    <Compound algo="FindByMolecularFeature">
      <Location m="300.2093" rt="13.298" y="2340198" v="21763982" />
      <Spectrum type="MFE" cpdAlgo="FindByMolecularFeature">
        <MSDetails p="+" />
        <Device type="TimeOfFlight" />
        <MSPeaks>
          <p rt="13.298" x="301.2166" y="2340197.75" v="17601148" z="1" sat="true" s="M+H" />
          <p rt="13.300" x="302.2198" y="474233.19" v="3567587" z="1" s="M+H+1" />
          <p rt="13.296" x="303.2232" y="53686.14" v="401669" z="1" s="M+H+2" />
          <p rt="13.281" x="304.2272" y="6566.01" v="51740" z="1" s="M+H+3" />
          <p rt="13.294" x="601.4246" y="7521.22" v="42357" z="1" s="2M+H" />
          <p rt="13.295" x="602.4307" y="3497.09" v="23440" z="1" s="2M+H+1" />
          <p rt="13.303" x="603.4344" y="1134.43" v="5123" z="1" s="2M+H+2" />
        </MSPeaks>
      </Spectrum>
    </Compound>
    <Compound algo="FindByMolecularFeature">
      <Location m="336.2276" rt="13.301" y="73409" v="499776" />
      <Spectrum type="MFE" cpdAlgo="FindByMolecularFeature">
        <MSDetails p="+" />
        <Device type="TimeOfFlight" />
        <MSPeaks>
          <p rt="13.302" x="337.2348" y="73409.02" v="408409" z="1" s="M+H" />
          <p rt="13.305" x="338.2388" y="16222.07" v="84336" z="1" s="M+H+1" />
          <p rt="13.251" x="339.2277" y="3691.16" v="7031" z="1" s="M+H+2" />
        </MSPeaks>
      </Spectrum>
    </Compound>
    <Compound algo="FindByMolecularFeature">
      <Location m="144.0935" rt="13.301" y="53543" v="464283" />
      <Spectrum type="MFE" cpdAlgo="FindByMolecularFeature">
        <MSDetails p="+" />
        <Device type="TimeOfFlight" />
        <MSPeaks>
          <p rt="13.301" x="145.1008" y="53542.91" v="417218" z="1" s="M+H" />
          <p rt="13.301" x="146.1047" y="6049.18" v="47065" z="1" s="M+H+1" />
        </MSPeaks>
      </Spectrum>
    </Compound>
    <Compound algo="FindByMolecularFeature">
      <Location m="458.1650" rt="13.302" y="55906" v="676321" />
      <Spectrum type="MFE" cpdAlgo="FindByMolecularFeature">
        <MSDetails p="+" />
        <Device type="TimeOfFlight" />
        <MSPeaks>
          <p rt="13.302" x="459.1723" y="55905.89" v="504445" z="1" s="M+H" />
          <p rt="13.301" x="460.1757" y="16450.29" v="147007" z="1" s="M+H+1" />
          <p rt="13.305" x="461.1858" y="3225.81" v="24869" z="1" s="M+H+2" />
        </MSPeaks>
      </Spectrum>
    </Compound>
    <Compound algo="FindByMolecularFeature">
      <Location m="278.2244" rt="13.311" y="135342" v="1091620" />
      <Spectrum type="MFE" cpdAlgo="FindByMolecularFeature">
        <MSDetails p="+" />
        <Device type="TimeOfFlight" />
        <MSPeaks>
          <p rt="13.311" x="279.2317" y="135342.36" v="912042" z="1" s="M+H" />
          <p rt="13.308" x="280.2350" y="26805.77" v="179579" z="1" s="M+H+1" />
        </MSPeaks>
      </Spectrum>
    </Compound>
    <Compound algo="FindByMolecularFeature">
      <Location m="184.1108" rt="13.349" y="54924" v="378669" />
      <Spectrum type="MFE" cpdAlgo="FindByMolecularFeature">
        <MSDetails p="+" />
        <Device type="TimeOfFlight" />
        <MSPeaks>
          <p rt="13.349" x="185.1181" y="54923.64" v="339793" z="1" s="M+H" />
          <p rt="13.349" x="186.1223" y="6189.96" v="38876" z="1" s="M+H+1" />
        </MSPeaks>
      </Spectrum>
    </Compound>
    <Compound algo="FindByMolecularFeature">
      <Location m="334.2121" rt="13.374" y="228240" v="3288202" />
      <Spectrum type="MFE" cpdAlgo="FindByMolecularFeature">
        <MSDetails p="+" />
        <Device type="TimeOfFlight" />
        <MSPeaks>
          <p rt="13.373" x="335.2194" y="228239.81" v="2733066" z="1" s="M+H" />
          <p rt="13.376" x="336.2230" y="45187.09" v="555136" z="1" s="M+H+1" />
        </MSPeaks>
      </Spectrum>
    </Compound>
    <Compound algo="FindByMolecularFeature">
      <Location m="232.0739" rt="13.382" y="791583" v="7797293" />
      <Spectrum type="MFE" cpdAlgo="FindByMolecularFeature">
        <MSDetails p="+" />
        <Device type="TimeOfFlight" />
        <MSPeaks>
          <p rt="13.382" x="233.0811" y="791583.06" v="6719736" z="1" s="M+H" />
          <p rt="13.383" x="234.0841" y="111604.52" v="945704" z="1" s="M+H+1" />
          <p rt="13.380" x="235.0882" y="12991.67" v="120391" z="1" s="M+H+2" />
          <p rt="13.370" x="236.0929" y="1411.37" v="11463" z="1" s="M+H+3" />
        </MSPeaks>
      </Spectrum>
    </Compound>
    <Compound algo="FindByMolecularFeature">
      <Location m="329.2565" rt="13.396" y="68150" v="653629" />
      <Spectrum type="MFE" cpdAlgo="FindByMolecularFeature">
        <MSDetails p="+" />
        <Device type="TimeOfFlight" />
        <MSPeaks>
          <p rt="13.397" x="330.2638" y="68150.29" v="542641" z="1" s="M+H" />
          <p rt="13.393" x="331.2668" y="14094.45" v="110988" z="1" s="M+H+1" />
        </MSPeaks>
      </Spectrum>
    </Compound>
    <Compound algo="FindByMolecularFeature">
      <Location m="308.1989" rt="13.519" y="64013" v="611511" />
      <Spectrum type="MFE" cpdAlgo="FindByMolecularFeature">
        <MSDetails p="+" />
        <Device type="TimeOfFlight" />
        <MSPeaks>
          <p rt="13.519" x="309.2061" y="64012.97" v="498173" z="1" s="M+H" />
          <p rt="13.520" x="310.2100" y="14566.48" v="113338" z="1" s="M+H+1" />
        </MSPeaks>
      </Spectrum>
    </Compound>
    <Compound algo="FindByMolecularFeature">
      <Location m="254.2033" rt="13.578" y="172799" v="1691567" />
      <Spectrum type="MFE" cpdAlgo="FindByMolecularFeature">
        <MSDetails p="+" />
        <Device type="TimeOfFlight" />
        <MSPeaks>
          <p rt="13.595" x="128.1070" y="877.63" v="2970" z="2" s="M+2H" />
          <p rt="13.579" x="255.2106" y="172799.31" v="1368938" z="1" s="M+H" />
          <p rt="13.578" x="256.2175" y="38409.64" v="289339" z="1" s="M+H+1" />
          <p rt="13.549" x="257.2243" y="5783.36" v="30319" z="1" s="M+H+2" />
        </MSPeaks>
      </Spectrum>
    </Compound>
    <Compound algo="FindByMolecularFeature">
      <Location m="300.2095" rt="13.580" y="787897" v="7745746" />
      <Spectrum type="MFE" cpdAlgo="FindByMolecularFeature">
        <MSDetails p="+" />
        <Device type="TimeOfFlight" />
        <MSPeaks>
          <p rt="13.580" x="301.2168" y="787896.50" v="6327546" z="1" s="M+H" />
          <p rt="13.582" x="302.2197" y="160959.64" v="1290878" z="1" s="M+H+1" />
          <p rt="13.577" x="303.2239" y="15607.77" v="122395" z="1" s="M+H+2" />
          <p rt="13.548" x="304.2269" y="628.13" v="4926" z="1" s="M+H+3" />
        </MSPeaks>
      </Spectrum>
    </Compound>
    <Compound algo="FindByMolecularFeature">
      <Location m="303.2923" rt="13.721" y="51360" v="392045" />
      <Spectrum type="MFE" cpdAlgo="FindByMolecularFeature">
        <MSDetails p="+" />
        <Device type="TimeOfFlight" />
        <MSPeaks>
          <p rt="13.721" x="304.2996" y="51359.66" v="314515" z="1" s="M+H" />
          <p rt="13.724" x="305.3031" y="11976.17" v="71415" z="1" s="M+H+1" />
          <p rt="13.719" x="306.3056" y="1443.46" v="6115" z="1" s="M+H+2" />
        </MSPeaks>
      </Spectrum>
    </Compound>
    <Compound algo="FindByMolecularFeature">
      <Location m="308.1989" rt="13.752" y="109940" v="854439" />
      <Spectrum type="MFE" cpdAlgo="FindByMolecularFeature">
        <MSDetails p="+" />
        <Device type="TimeOfFlight" />
        <MSPeaks>
          <p rt="13.752" x="309.2062" y="109940.38" v="707993" z="1" s="M+H" />
          <p rt="13.750" x="310.2097" y="22569.10" v="146446" z="1" s="M+H+1" />
        </MSPeaks>
      </Spectrum>
    </Compound>
    <Compound algo="FindByMolecularFeature">
      <Location m="336.2278" rt="13.763" y="171775" v="1374245" />
      <Spectrum type="MFE" cpdAlgo="FindByMolecularFeature">
        <MSDetails p="+" />
        <Device type="TimeOfFlight" />
        <MSPeaks>
          <p rt="13.763" x="337.2351" y="171774.97" v="1114495" z="1" s="M+H" />
          <p rt="13.763" x="338.2383" y="35105.89" v="222562" z="1" s="M+H+1" />
          <p rt="13.760" x="339.2416" y="5998.83" v="37188" z="1" s="M+H+2" />
        </MSPeaks>
      </Spectrum>
    </Compound>
    <Compound algo="FindByMolecularFeature">
      <Location m="314.2457" rt="13.766" y="60294" v="526466" />
      <Spectrum type="MFE" cpdAlgo="FindByMolecularFeature">
        <MSDetails p="+" />
        <Device type="TimeOfFlight" />
        <MSPeaks>
          <p rt="13.766" x="315.2530" y="60294.17" v="424688" z="1" s="M+H" />
          <p rt="13.764" x="316.2561" y="12110.13" v="86853" z="1" s="M+H+1" />
          <p rt="13.771" x="317.2568" y="2374.07" v="14925" z="1" s="M+H+2" />
        </MSPeaks>
      </Spectrum>
    </Compound>
    <Compound algo="FindByMolecularFeature">
      <Location m="296.2352" rt="13.766" y="144500" v="1286304" />
      <Spectrum type="MFE" cpdAlgo="FindByMolecularFeature">
        <MSDetails p="+" />
        <Device type="TimeOfFlight" />
        <MSPeaks>
          <p rt="13.766" x="297.2424" y="144500.34" v="1052629" z="1" s="M+H" />
          <p rt="13.767" x="298.2457" y="28374.71" v="203614" z="1" s="M+H+1" />
          <p rt="13.769" x="299.2481" y="4226.27" v="30061" z="1" s="M+H+2" />
        </MSPeaks>
      </Spectrum>
    </Compound>
    <Compound algo="FindByMolecularFeature">
      <Location m="278.2248" rt="13.766" y="419390" v="3739968" />
      <Spectrum type="MFE" cpdAlgo="FindByMolecularFeature">
        <MSDetails p="+" />
        <Device type="TimeOfFlight" />
        <MSPeaks>
          <p rt="13.766" x="279.2321" y="419390.47" v="3008378" z="1" s="M+H" />
          <p rt="13.765" x="280.2351" y="86471.31" v="617818" z="1" s="M+H+1" />
          <p rt="13.769" x="281.2429" y="13718.31" v="93225" z="1" s="M+H+2" />
          <p rt="13.794" x="282.2489" y="2449.60" v="20547" z="1" s="M+H+3" />
        </MSPeaks>
      </Spectrum>
    </Compound>
    <Compound algo="FindByMolecularFeature">
      <Location m="254.2032" rt="13.795" y="87425" v="818258" />
      <Spectrum type="MFE" cpdAlgo="FindByMolecularFeature">
        <MSDetails p="+" />
        <Device type="TimeOfFlight" />
        <MSPeaks>
          <p rt="13.795" x="255.2105" y="87425.37" v="668029" z="1" s="M+H" />
          <p rt="13.799" x="256.2149" y="18503.49" v="150228" z="1" s="M+H+1" />
        </MSPeaks>
      </Spectrum>
    </Compound>
    <Compound algo="FindByMolecularFeature">
      <Location m="300.2092" rt="13.795" y="371311" v="3653027" />
      <Spectrum type="MFE" cpdAlgo="FindByMolecularFeature">
        <MSDetails p="+" />
        <Device type="TimeOfFlight" />
        <MSPeaks>
          <p rt="13.796" x="301.2165" y="371311.19" v="3025954" z="1" s="M+H" />
          <p rt="13.794" x="302.2195" y="76165.36" v="627073" z="1" s="M+H+1" />
        </MSPeaks>
      </Spectrum>
    </Compound>
    <Compound algo="FindByMolecularFeature">
      <Location m="431.2309" rt="13.826" y="83640" v="827229" />
      <Spectrum type="MFE" cpdAlgo="FindByMolecularFeature">
        <MSDetails p="+" />
        <Device type="TimeOfFlight" />
        <MSPeaks>
          <p rt="13.826" x="432.2382" y="83639.57" v="615381" z="1" s="M+H" />
          <p rt="13.826" x="433.2420" y="24030.14" v="176886" z="1" s="M+H+1" />
          <p rt="13.825" x="434.2462" y="4910.80" v="34962" z="1" s="M+H+2" />
        </MSPeaks>
      </Spectrum>
    </Compound>
    <Compound algo="FindByMolecularFeature">
      <Location m="414.2048" rt="13.827" y="394549" v="3964284" />
      <Spectrum type="MFE" cpdAlgo="FindByMolecularFeature">
        <MSDetails p="+" />
        <Device type="TimeOfFlight" />
        <MSPeaks>
          <p rt="13.827" x="415.2120" y="394549.41" v="3043756" z="1" s="M+H" />
          <p rt="13.827" x="416.2152" y="102711.16" v="790777" z="1" s="M+H+1" />
          <p rt="13.827" x="417.2179" y="17123.89" v="129751" z="1" s="M+H+2" />
        </MSPeaks>
      </Spectrum>
    </Compound>
    <Compound algo="FindByMolecularFeature">
      <Location m="118.0781" rt="13.829" y="50728" v="540640" />
      <Spectrum type="MFE" cpdAlgo="FindByMolecularFeature">
        <MSDetails p="+" />
        <Device type="TimeOfFlight" />
        <MSPeaks>
          <p rt="13.829" x="119.0854" y="50727.65" v="494806" z="1" s="M+H" />
          <p rt="13.825" x="120.0888" y="5340.55" v="45834" z="1" s="M+H+1" />
        </MSPeaks>
      </Spectrum>
    </Compound>
    <Compound algo="FindByMolecularFeature">
      <Location m="417.2154" rt="13.870" y="180554" v="1865680" />
      <Spectrum type="MFE" cpdAlgo="FindByMolecularFeature">
        <MSDetails p="+" />
        <Device type="TimeOfFlight" />
        <MSPeaks>
          <p rt="13.870" x="418.2227" y="180554.30" v="1417981" z="1" s="M+H" />
          <p rt="13.870" x="419.2260" y="46596.48" v="364967" z="1" s="M+H+1" />
          <p rt="13.868" x="420.2301" y="7762.26" v="58651" z="1" s="M+H+2" />
          <p rt="13.869" x="421.2354" y="2565.47" v="24081" z="1" s="M+H+3" />
        </MSPeaks>
      </Spectrum>
    </Compound>
    <Compound algo="FindByMolecularFeature">
      <Location m="302.2242" rt="13.889" y="51583" v="519051" />
      <Spectrum type="MFE" cpdAlgo="FindByMolecularFeature">
        <MSDetails p="+" />
        <Device type="TimeOfFlight" />
        <MSPeaks>
          <p rt="13.890" x="303.2315" y="51583.16" v="441135" z="1" s="M+H" />
          <p rt="13.886" x="304.2346" y="10355.28" v="77915" z="1" s="M+H+1" />
        </MSPeaks>
      </Spectrum>
    </Compound>
    <Compound algo="FindByMolecularFeature">
      <Location m="218.0941" rt="13.935" y="90508" v="874560" />
      <Spectrum type="MFE" cpdAlgo="FindByMolecularFeature">
        <MSDetails p="+" />
        <Device type="TimeOfFlight" />
        <MSPeaks>
          <p rt="13.934" x="219.1014" y="90508.15" v="736021" z="1" s="M+H" />
          <p rt="13.932" x="220.1050" y="13879.26" v="116889" z="1" s="M+H+1" />
          <p rt="13.950" x="221.1143" y="2364.09" v="21650" z="1" s="M+H+2" />
        </MSPeaks>
      </Spectrum>
    </Compound>
    <Compound algo="FindByMolecularFeature">
      <Location m="308.1989" rt="13.944" y="73203" v="648595" />
      <Spectrum type="MFE" cpdAlgo="FindByMolecularFeature">
        <MSDetails p="+" />
        <Device type="TimeOfFlight" />
        <MSPeaks>
          <p rt="13.944" x="309.2062" y="73202.66" v="528449" z="1" s="M+H" />
          <p rt="13.943" x="310.2099" y="16643.09" v="120146" z="1" s="M+H+1" />
        </MSPeaks>
      </Spectrum>
    </Compound>
    <Compound algo="FindByMolecularFeature">
      <Location m="290.1885" rt="13.944" y="275480" v="2392602" />
      <Spectrum type="MFE" cpdAlgo="FindByMolecularFeature">
        <MSDetails p="+" />
        <Device type="TimeOfFlight" />
        <MSPeaks>
          <p rt="13.945" x="291.1958" y="275479.84" v="2013340" z="1" s="M+H" />
          <p rt="13.942" x="292.1989" y="52696.71" v="379262" z="1" s="M+H+1" />
        </MSPeaks>
      </Spectrum>
    </Compound>
    <Compound algo="FindByMolecularFeature">
      <Location m="329.2568" rt="13.989" y="240338" v="2861620" />
      <Spectrum type="MFE" cpdAlgo="FindByMolecularFeature">
        <MSDetails p="+" />
        <Device type="TimeOfFlight" />
        <MSPeaks>
          <p rt="13.989" x="330.2641" y="240337.84" v="2373796" z="1" s="M+H" />
          <p rt="13.988" x="331.2673" y="49358.71" v="487824" z="1" s="M+H+1" />
        </MSPeaks>
      </Spectrum>
    </Compound>
    <Compound algo="FindByMolecularFeature">
      <Location m="276.2093" rt="14.005" y="416621" v="4627207" />
      <Spectrum type="MFE" cpdAlgo="FindByMolecularFeature">
        <MSDetails p="+" />
        <Device type="TimeOfFlight" />
        <MSPeaks>
          <p rt="14.005" x="277.2166" y="416620.72" v="3847520" z="1" s="M+H" />
          <p rt="14.005" x="278.2196" y="84339.11" v="779687" z="1" s="M+H+1" />
        </MSPeaks>
      </Spectrum>
    </Compound>
    <Compound algo="FindByMolecularFeature">
      <Location m="294.2202" rt="14.016" y="783168" v="8213718" />
      <Spectrum type="MFE" cpdAlgo="FindByMolecularFeature">
        <MSDetails p="+" />
        <Device type="TimeOfFlight" />
        <MSPeaks>
          <p rt="14.016" x="295.2274" y="783168.44" v="6886853" z="1" s="M+H" />
          <p rt="14.017" x="296.2303" y="151345.19" v="1326865" z="1" s="M+H+1" />
        </MSPeaks>
      </Spectrum>
    </Compound>
    <Compound algo="FindByMolecularFeature">
      <Location m="334.2125" rt="14.017" y="534879" v="5566619" />
      <Spectrum type="MFE" cpdAlgo="FindByMolecularFeature">
        <MSDetails p="+" />
        <Device type="TimeOfFlight" />
        <MSPeaks>
          <p rt="14.017" x="335.2198" y="534879.00" v="4660542" z="1" s="M+H" />
          <p rt="14.017" x="336.2237" y="103618.46" v="906077" z="1" s="M+H+1" />
        </MSPeaks>
      </Spectrum>
    </Compound>
    <Compound algo="FindByMolecularFeature">
      <Location m="679.3892" rt="14.027" y="53360" v="607436" />
      <Spectrum type="MFE" cpdAlgo="FindByMolecularFeature">
        <MSDetails p="+" />
        <Device type="TimeOfFlight" />
        <MSPeaks>
          <p rt="14.029" x="680.3964" y="53360.29" v="377621" z="1" s="M+H" />
          <p rt="14.025" x="681.4002" y="32942.45" v="229816" z="1" s="M+H+1" />
        </MSPeaks>
      </Spectrum>
    </Compound>
    <Compound algo="FindByMolecularFeature">
      <Location m="682.4044" rt="14.032" y="84107" v="1184820" />
      <Spectrum type="MFE" cpdAlgo="FindByMolecularFeature">
        <MSDetails p="+" />
        <Device type="TimeOfFlight" />
        <MSPeaks>
          <p rt="14.030" x="683.4117" y="84106.56" v="529459" z="1" s="M+H" />
          <p rt="14.033" x="684.4136" y="26814.80" v="167072" z="1" s="M+H+1" />
          <p rt="14.033" x="685.4161" y="44304.68" v="268976" z="1" s="M+H+2" />
          <p rt="14.034" x="686.4175" y="18338.54" v="109737" z="1" s="M+H+3" />
          <p rt="14.033" x="687.4141" y="18057.60" v="109576" z="1" s="M+H+4" />
        </MSPeaks>
      </Spectrum>
    </Compound>
    <Compound algo="FindByMolecularFeature">
      <Location m="260.2139" rt="14.034" y="79982" v="678802" />
      <Spectrum type="MFE" cpdAlgo="FindByMolecularFeature">
        <MSDetails p="+" />
        <Device type="TimeOfFlight" />
        <MSPeaks>
          <p rt="14.035" x="261.2212" y="79982.29" v="573362" z="1" s="M+H" />
          <p rt="14.034" x="262.2245" y="15072.19" v="105440" z="1" s="M+H+1" />
        </MSPeaks>
      </Spectrum>
    </Compound>
    <Compound algo="FindByMolecularFeature">
      <Location m="314.2460" rt="14.035" y="285316" v="2930915" />
      <Spectrum type="MFE" cpdAlgo="FindByMolecularFeature">
        <MSDetails p="+" />
        <Device type="TimeOfFlight" />
        <MSPeaks>
          <p rt="14.035" x="315.2533" y="285316.34" v="2062366" z="1" s="M+H" />
          <p rt="14.037" x="316.2562" y="55938.08" v="415203" z="1" s="M+H+1" />
          <p rt="14.042" x="317.2585" y="8810.24" v="64778" z="1" s="M+H+2" />
          <p rt="14.038" x="318.2603" y="577.99" v="4029" z="1" s="M+H+3" />
          <p rt="14.031" x="629.4991" y="24372.40" v="126524" z="1" s="2M+H" />
          <p rt="14.035" x="630.5018" y="10530.50" v="54076" z="1" s="2M+H+1" />
          <p rt="14.033" x="631.5038" y="2610.46" v="11671" z="1" s="2M+H+2" />
        </MSPeaks>
      </Spectrum>
    </Compound>
    <Compound algo="FindByMolecularFeature">
      <Location m="278.2251" rt="14.035" y="1317312" v="11247923" />
      <Spectrum type="MFE" cpdAlgo="FindByMolecularFeature">
        <MSDetails p="+" />
        <Device type="TimeOfFlight" />
        <MSPeaks>
          <p rt="14.035" x="279.2323" y="1317311.63" v="9346062" z="1" s="M+H" />
          <p rt="14.036" x="280.2353" y="266304.41" v="1901861" z="1" s="M+H+1" />
        </MSPeaks>
      </Spectrum>
    </Compound>
    <Compound algo="FindByMolecularFeature">
      <Location m="296.2357" rt="14.036" y="841801" v="7446093" />
      <Spectrum type="MFE" cpdAlgo="FindByMolecularFeature">
        <MSDetails p="+" />
        <Device type="TimeOfFlight" />
        <MSPeaks>
          <p rt="14.036" x="297.2430" y="841800.94" v="6048324" z="1" s="M+H" />
          <p rt="14.035" x="298.2458" y="169593.28" v="1231652" z="1" s="M+H+1" />
          <p rt="14.036" x="299.2481" y="24601.56" v="151266" z="1" s="M+H+2" />
          <p rt="14.020" x="300.2507" y="2452.34" v="14851" z="1" s="M+H+3" />
        </MSPeaks>
      </Spectrum>
    </Compound>
    <Compound algo="FindByMolecularFeature">
      <Location m="336.2280" rt="14.038" y="369710" v="3438156" />
      <Spectrum type="MFE" cpdAlgo="FindByMolecularFeature">
        <MSDetails p="+" />
        <Device type="TimeOfFlight" />
        <MSPeaks>
          <p rt="14.021" x="169.1214" y="2676.99" v="10184" z="2" s="M+2H" />
          <p rt="14.038" x="337.2353" y="369709.84" v="2778671" z="1" s="M+H" />
          <p rt="14.038" x="338.2385" y="72010.73" v="540770" z="1" s="M+H+1" />
          <p rt="14.040" x="339.2414" y="11478.30" v="95550" z="1" s="M+H+2" />
          <p rt="14.075" x="673.4624" y="1269.15" v="4112" z="1" s="2M+H" />
          <p rt="14.071" x="674.4543" y="869.54" v="2379" z="1" s="2M+H+1" />
        </MSPeaks>
      </Spectrum>
    </Compound>
    <Compound algo="FindByMolecularFeature">
      <Location m="194.1306" rt="14.038" y="162919" v="1290942" />
      <Spectrum type="MFE" cpdAlgo="FindByMolecularFeature">
        <MSDetails p="+" />
        <Device type="TimeOfFlight" />
        <MSPeaks>
          <p rt="14.038" x="195.1379" y="162919.13" v="1112393" z="1" s="M+H" />
          <p rt="14.040" x="196.1410" y="20075.00" v="140246" z="1" s="M+H+1" />
          <p rt="14.040" x="197.1478" y="4397.55" v="38302" z="1" s="M+H+2" />
        </MSPeaks>
      </Spectrum>
    </Compound>
    <Compound algo="FindByMolecularFeature">
      <Location m="367.1574" rt="14.040" y="66989" v="597935" />
      <Spectrum type="MFE" cpdAlgo="FindByMolecularFeature">
        <MSDetails p="+" />
        <Device type="TimeOfFlight" />
        <MSPeaks>
          <p rt="14.040" x="368.1647" y="66989.33" v="559932" z="1" s="M+H" />
          <p rt="14.045" x="735.3245" y="2721.34" v="19001" z="1" s="2M+H" />
        </MSPeaks>
      </Spectrum>
    </Compound>
    <Compound algo="FindByMolecularFeature">
      <Location m="320.1965" rt="14.132" y="84751" v="729004" />
      <Spectrum type="MFE" cpdAlgo="FindByMolecularFeature">
        <MSDetails p="+" />
        <Device type="TimeOfFlight" />
        <MSPeaks>
          <p rt="14.132" x="321.2038" y="84751.23" v="588001" z="1" s="M+H" />
          <p rt="14.129" x="322.2070" y="17830.23" v="141003" z="1" s="M+H+1" />
        </MSPeaks>
      </Spectrum>
    </Compound>
    <Compound algo="FindByMolecularFeature">
      <Location m="280.2044" rt="14.133" y="413434" v="3632651" />
      <Spectrum type="MFE" cpdAlgo="FindByMolecularFeature">
        <MSDetails p="+" />
        <Device type="TimeOfFlight" />
        <MSPeaks>
          <p rt="14.133" x="281.2117" y="413434.28" v="3002139" z="1" s="M+H" />
          <p rt="14.132" x="282.2145" y="76906.54" v="556422" z="1" s="M+H+1" />
          <p rt="14.130" x="283.2160" y="7164.92" v="59506" z="1" s="M+H+2" />
          <p rt="14.124" x="284.2162" y="1365.48" v="14584" z="1" s="M+H+3" />
        </MSPeaks>
      </Spectrum>
    </Compound>
    <Compound algo="FindByMolecularFeature">
      <Location m="294.2201" rt="14.206" y="527586" v="4308933" />
      <Spectrum type="MFE" cpdAlgo="FindByMolecularFeature">
        <MSDetails p="+" />
        <Device type="TimeOfFlight" />
        <MSPeaks>
          <p rt="14.206" x="295.2273" y="527586.19" v="3611971" z="1" s="M+H" />
          <p rt="14.204" x="296.2303" y="101802.34" v="696961" z="1" s="M+H+1" />
        </MSPeaks>
      </Spectrum>
    </Compound>
    <Compound algo="FindByMolecularFeature">
      <Location m="334.2122" rt="14.208" y="275740" v="2143670" />
      <Spectrum type="MFE" cpdAlgo="FindByMolecularFeature">
        <MSDetails p="+" />
        <Device type="TimeOfFlight" />
        <MSPeaks>
          <p rt="14.208" x="335.2195" y="275739.66" v="1791819" z="1" s="M+H" />
          <p rt="14.208" x="336.2228" y="54145.70" v="351851" z="1" s="M+H+1" />
        </MSPeaks>
      </Spectrum>
    </Compound>
    <Compound algo="FindByMolecularFeature">
      <Location m="329.2566" rt="14.209" y="139108" v="1181777" />
      <Spectrum type="MFE" cpdAlgo="FindByMolecularFeature">
        <MSDetails p="+" />
        <Device type="TimeOfFlight" />
        <MSPeaks>
          <p rt="14.209" x="330.2639" y="139107.75" v="978284" z="1" s="M+H" />
          <p rt="14.211" x="331.2671" y="28935.68" v="203493" z="1" s="M+H+1" />
        </MSPeaks>
      </Spectrum>
    </Compound>
    <Compound algo="FindByMolecularFeature">
      <Location m="276.2093" rt="14.211" y="399026" v="3414275" />
      <Spectrum type="MFE" cpdAlgo="FindByMolecularFeature">
        <MSDetails p="+" />
        <Device type="TimeOfFlight" />
        <MSPeaks>
          <p rt="14.211" x="277.2166" y="399025.94" v="2842968" z="1" s="M+H" />
          <p rt="14.210" x="278.2196" y="80186.12" v="571307" z="1" s="M+H+1" />
        </MSPeaks>
      </Spectrum>
    </Compound>
    <Compound algo="FindByMolecularFeature">
      <Location m="316.2039" rt="14.330" y="252315" v="2437242" />
      <Spectrum type="MFE" cpdAlgo="FindByMolecularFeature">
        <MSDetails p="+" />
        <Device type="TimeOfFlight" />
        <MSPeaks>
          <p rt="14.330" x="317.2112" y="252315.38" v="2011484" z="1" s="M+H" />
          <p rt="14.331" x="318.2147" y="53655.61" v="425758" z="1" s="M+H+1" />
        </MSPeaks>
      </Spectrum>
    </Compound>
    <Compound algo="FindByMolecularFeature">
      <Location m="396.1912" rt="14.334" y="66453" v="664197" />
      <Spectrum type="MFE" cpdAlgo="FindByMolecularFeature">
        <MSDetails p="+" />
        <Device type="TimeOfFlight" />
        <MSPeaks>
          <p rt="14.334" x="397.1985" y="66452.92" v="514560" z="1" s="M+H" />
          <p rt="14.334" x="398.2017" y="16893.43" v="129633" z="1" s="M+H+1" />
          <p rt="14.337" x="399.2062" y="3069.25" v="20003" z="1" s="M+H+2" />
        </MSPeaks>
      </Spectrum>
    </Compound>
    <Compound algo="FindByMolecularFeature">
      <Location m="314.1886" rt="14.339" y="534001" v="5573579" />
      <Spectrum type="MFE" cpdAlgo="FindByMolecularFeature">
        <MSDetails p="+" />
        <Device type="TimeOfFlight" />
        <MSPeaks>
          <p rt="14.340" x="315.1959" y="534001.19" v="4549194" z="1" s="M+H" />
          <p rt="14.338" x="316.1989" y="121481.27" v="1024384" z="1" s="M+H+1" />
        </MSPeaks>
      </Spectrum>
    </Compound>
    <Compound algo="FindByMolecularFeature">
      <Location m="391.2366" rt="14.340" y="705590" v="6825676" />
      <Spectrum type="MFE" cpdAlgo="FindByMolecularFeature">
        <MSDetails p="+" />
        <Device type="TimeOfFlight" />
        <MSPeaks>
          <p rt="14.340" x="392.2439" y="705590.19" v="5307044" z="1" s="M+H" />
          <p rt="14.339" x="393.2468" y="172920.88" v="1299247" z="1" s="M+H+1" />
          <p rt="14.340" x="394.2494" y="25927.42" v="195594" z="1" s="M+H+2" />
          <p rt="14.345" x="395.2528" y="2982.60" v="23792" z="1" s="M+H+3" />
        </MSPeaks>
      </Spectrum>
    </Compound>
    <Compound algo="FindByMolecularFeature">
      <Location m="329.2565" rt="14.380" y="94326" v="915894" />
      <Spectrum type="MFE" cpdAlgo="FindByMolecularFeature">
        <MSDetails p="+" />
        <Device type="TimeOfFlight" />
        <MSPeaks>
          <p rt="14.379" x="330.2638" y="94326.04" v="741249" z="1" s="M+H" />
          <p rt="14.385" x="331.2669" y="19713.46" v="152542" z="1" s="M+H+1" />
          <p rt="14.393" x="332.2726" y="3022.00" v="22103" z="1" s="M+H+2" />
        </MSPeaks>
      </Spectrum>
    </Compound>
    <Compound algo="FindByMolecularFeature">
      <Location m="148.1250" rt="14.381" y="55112" v="556821" />
      <Spectrum type="MFE" cpdAlgo="FindByMolecularFeature">
        <MSDetails p="+" />
        <Device type="TimeOfFlight" />
        <MSPeaks>
          <p rt="14.381" x="149.1323" y="55111.52" v="497738" z="1" s="M+H" />
          <p rt="14.380" x="150.1354" y="6498.47" v="59083" z="1" s="M+H+1" />
        </MSPeaks>
      </Spectrum>
    </Compound>
    <Compound algo="FindByMolecularFeature">
      <Location m="334.2121" rt="14.382" y="244820" v="2548854" />
      <Spectrum type="MFE" cpdAlgo="FindByMolecularFeature">
        <MSDetails p="+" />
        <Device type="TimeOfFlight" />
        <MSPeaks>
          <p rt="14.381" x="335.2194" y="244819.98" v="2062056" z="1" s="M+H" />
          <p rt="14.385" x="336.2233" y="48964.43" v="486798" z="1" s="M+H+1" />
        </MSPeaks>
      </Spectrum>
    </Compound>
    <Compound algo="FindByMolecularFeature">
      <Location m="194.1305" rt="14.382" y="92910" v="1022986" />
      <Spectrum type="MFE" cpdAlgo="FindByMolecularFeature">
        <MSDetails p="+" />
        <Device type="TimeOfFlight" />
        <MSPeaks>
          <p rt="14.384" x="195.1378" y="92910.48" v="882765" z="1" s="M+H" />
          <p rt="14.378" x="196.1411" y="11842.10" v="107556" z="1" s="M+H+1" />
          <p rt="14.343" x="197.1337" y="2887.84" v="32665" z="1" s="M+H+2" />
        </MSPeaks>
      </Spectrum>
    </Compound>
    <Compound algo="FindByMolecularFeature">
      <Location m="270.2349" rt="14.382" y="372577" v="3699192" />
      <Spectrum type="MFE" cpdAlgo="FindByMolecularFeature">
        <MSDetails p="+" />
        <Device type="TimeOfFlight" />
        <MSPeaks>
          <p rt="14.382" x="271.2422" y="372577.28" v="2990309" z="1" s="M+H" />
          <p rt="14.381" x="272.2453" y="79657.95" v="634147" z="1" s="M+H+1" />
          <p rt="14.382" x="273.2486" y="8996.06" v="71331" z="1" s="M+H+2" />
          <p rt="14.399" x="274.2513" y="443.97" v="3404" z="1" s="M+H+3" />
        </MSPeaks>
      </Spectrum>
    </Compound>
    <Compound algo="FindByMolecularFeature">
      <Location m="308.1988" rt="14.444" y="130059" v="1094462" />
      <Spectrum type="MFE" cpdAlgo="FindByMolecularFeature">
        <MSDetails p="+" />
        <Device type="TimeOfFlight" />
        <MSPeaks>
          <p rt="14.444" x="309.2060" y="130059.37" v="907787" z="1" s="M+H" />
          <p rt="14.444" x="310.2094" y="26744.81" v="186675" z="1" s="M+H+1" />
        </MSPeaks>
      </Spectrum>
    </Compound>
    <Compound algo="FindByMolecularFeature">
      <Location m="218.0945" rt="14.480" y="1077492" v="10000785" />
      <Spectrum type="MFE" cpdAlgo="FindByMolecularFeature">
        <MSDetails p="+" />
        <Device type="TimeOfFlight" />
        <MSPeaks>
          <p rt="14.480" x="219.1018" y="1077491.88" v="8622045" z="1" s="M+H" />
          <p rt="14.480" x="220.1047" y="160361.25" v="1280006" z="1" s="M+H+1" />
          <p rt="14.465" x="221.1076" y="17282.26" v="98734" z="1" s="M+H+2" />
        </MSPeaks>
      </Spectrum>
    </Compound>
    <Compound algo="FindByMolecularFeature">
      <Location m="218.1666" rt="14.497" y="140232" v="1310355" />
      <Spectrum type="MFE" cpdAlgo="FindByMolecularFeature">
        <MSDetails p="+" />
        <Device type="TimeOfFlight" />
        <MSPeaks>
          <p rt="14.496" x="219.1739" y="140232.42" v="1143799" z="1" s="M+H" />
          <p rt="14.498" x="220.1772" y="20082.27" v="166556" z="1" s="M+H+1" />
        </MSPeaks>
      </Spectrum>
    </Compound>
    <Compound algo="FindByMolecularFeature">
      <Location m="332.1981" rt="14.509" y="128826" v="1229141" />
      <Spectrum type="MFE" cpdAlgo="FindByMolecularFeature">
        <MSDetails p="+" />
        <Device type="TimeOfFlight" />
        <MSPeaks>
          <p rt="14.508" x="333.2054" y="128825.80" v="1017341" z="1" s="M+H" />
          <p rt="14.511" x="334.2085" y="26814.63" v="211800" z="1" s="M+H+1" />
        </MSPeaks>
      </Spectrum>
    </Compound>
    <Compound algo="FindByMolecularFeature">
      <Location m="196.1098" rt="14.541" y="73895" v="590629" />
      <Spectrum type="MFE" cpdAlgo="FindByMolecularFeature">
        <MSDetails p="+" />
        <Device type="TimeOfFlight" />
        <MSPeaks>
          <p rt="14.541" x="197.1171" y="73895.31" v="531210" z="1" s="M+H" />
          <p rt="14.541" x="198.1203" y="8402.56" v="59419" z="1" s="M+H+1" />
        </MSPeaks>
      </Spectrum>
    </Compound>
    <Compound algo="FindByMolecularFeature">
      <Location m="492.2737" rt="14.706" y="85498" v="948606" />
      <Spectrum type="MFE" cpdAlgo="FindByMolecularFeature">
        <MSDetails p="+" />
        <Device type="TimeOfFlight" />
        <MSPeaks>
          <p rt="14.705" x="493.2810" y="85497.81" v="652115" z="1" s="M+H" />
          <p rt="14.705" x="494.2840" y="27477.49" v="204644" z="1" s="M+H+1" />
          <p rt="14.714" x="495.2835" y="7714.84" v="60566" z="1" s="M+H+2" />
          <p rt="14.696" x="985.5520" y="2008.09" v="9582" z="1" s="2M+H" />
          <p rt="14.691" x="986.5514" y="1364.05" v="6058" z="1" s="2M+H+1" />
        </MSPeaks>
      </Spectrum>
    </Compound>
    <Compound algo="FindByMolecularFeature">
      <Location m="352.2614" rt="14.769" y="57642" v="470958" />
      <Spectrum type="MFE" cpdAlgo="FindByMolecularFeature">
        <MSDetails p="+" />
        <Device type="TimeOfFlight" />
        <MSPeaks>
          <p rt="14.769" x="353.2687" y="57642.47" v="395536" z="1" s="M+H" />
          <p rt="14.771" x="354.2724" y="11688.23" v="75422" z="1" s="M+H+1" />
        </MSPeaks>
      </Spectrum>
    </Compound>
    <Compound algo="FindByMolecularFeature">
      <Location m="280.2402" rt="14.799" y="75726" v="677084" />
      <Spectrum type="MFE" cpdAlgo="FindByMolecularFeature">
        <MSDetails p="+" />
        <Device type="TimeOfFlight" />
        <MSPeaks>
          <p rt="14.800" x="281.2475" y="75726.08" v="568447" z="1" s="M+H" />
          <p rt="14.796" x="282.2508" y="14750.47" v="108637" z="1" s="M+H+1" />
        </MSPeaks>
      </Spectrum>
    </Compound>
    <Compound algo="FindByMolecularFeature">
      <Location m="332.1966" rt="14.809" y="86460" v="873494" />
      <Spectrum type="MFE" cpdAlgo="FindByMolecularFeature">
        <MSDetails p="+" />
        <Device type="TimeOfFlight" />
        <MSPeaks>
          <p rt="14.809" x="333.2039" y="86460.42" v="715753" z="1" s="M+H" />
          <p rt="14.810" x="334.2074" y="17066.35" v="157741" z="1" s="M+H+1" />
        </MSPeaks>
      </Spectrum>
    </Compound>
    <Compound algo="FindByMolecularFeature">
      <Location m="496.2825" rt="14.817" y="108528" v="1047047" />
      <Spectrum type="MFE" cpdAlgo="FindByMolecularFeature">
        <MSDetails p="+" />
        <Device type="TimeOfFlight" />
        <MSPeaks>
          <p rt="14.817" x="497.2898" y="108527.52" v="753566" z="1" s="M+H" />
          <p rt="14.817" x="498.2931" y="34499.04" v="242214" z="1" s="M+H+1" />
          <p rt="14.813" x="499.2991" y="6463.92" v="38162" z="1" s="M+H+2" />
          <p rt="14.804" x="500.3067" y="2141.15" v="13104" z="1" s="M+H+3" />
        </MSPeaks>
      </Spectrum>
    </Compound>
    <Compound algo="FindByMolecularFeature">
      <Location m="503.2054" rt="14.883" y="123138" v="2697589" />
      <Spectrum type="MFE" cpdAlgo="FindByMolecularFeature">
        <MSDetails p="+" />
        <Device type="TimeOfFlight" />
        <MSPeaks>
          <p rt="14.884" x="504.2126" y="123138.33" v="1257862" z="1" s="M+H" />
          <p rt="14.881" x="505.2160" y="28346.17" v="291794" z="1" s="M+H+1" />
          <p rt="14.883" x="506.2101" y="79213.82" v="802180" z="1" s="M+H+2" />
          <p rt="14.884" x="507.2133" y="18974.66" v="193761" z="1" s="M+H+3" />
          <p rt="14.883" x="508.2089" y="14888.88" v="151992" z="1" s="M+H+4" />
        </MSPeaks>
      </Spectrum>
    </Compound>
    <Compound algo="FindByMolecularFeature">
      <Location m="260.2140" rt="14.970" y="71647" v="610390" />
      <Spectrum type="MFE" cpdAlgo="FindByMolecularFeature">
        <MSDetails p="+" />
        <Device type="TimeOfFlight" />
        <MSPeaks>
          <p rt="14.971" x="261.2212" y="71646.84" v="502743" z="1" s="M+H" />
          <p rt="14.970" x="262.2247" y="14910.19" v="107648" z="1" s="M+H+1" />
        </MSPeaks>
      </Spectrum>
    </Compound>
    <Compound algo="FindByMolecularFeature">
      <Location m="352.2619" rt="14.971" y="483976" v="4187374" />
      <Spectrum type="MFE" cpdAlgo="FindByMolecularFeature">
        <MSDetails p="+" />
        <Device type="TimeOfFlight" />
        <MSPeaks>
          <p rt="14.971" x="353.2692" y="483976.34" v="3385158" z="1" s="M+H" />
          <p rt="14.971" x="354.2721" y="101898.55" v="710168" z="1" s="M+H+1" />
          <p rt="14.970" x="355.2749" y="14367.26" v="92048" z="1" s="M+H+2" />
        </MSPeaks>
      </Spectrum>
    </Compound>
    <Compound algo="FindByMolecularFeature">
      <Location m="392.2540" rt="14.971" y="142637" v="1208588" />
      <Spectrum type="MFE" cpdAlgo="FindByMolecularFeature">
        <MSDetails p="+" />
        <Device type="TimeOfFlight" />
        <MSPeaks>
          <p rt="14.971" x="393.2613" y="142637.06" v="959611" z="1" s="M+H" />
          <p rt="14.971" x="394.2646" y="29972.13" v="201080" z="1" s="M+H+1" />
          <p rt="14.973" x="395.2682" y="5828.00" v="40779" z="1" s="M+H+2" />
          <p rt="15.001" x="396.2699" y="597.88" v="7117" z="1" s="M+H+3" />
        </MSPeaks>
      </Spectrum>
    </Compound>
    <Compound algo="FindByMolecularFeature">
      <Location m="196.1105" rt="15.015" y="53764" v="430703" />
      <Spectrum type="MFE" cpdAlgo="FindByMolecularFeature">
        <MSDetails p="+" />
        <Device type="TimeOfFlight" />
        <MSPeaks>
          <p rt="15.015" x="197.1178" y="53763.82" v="389252" z="1" s="M+H" />
          <p rt="15.010" x="198.1214" y="6253.65" v="41451" z="1" s="M+H+1" />
        </MSPeaks>
      </Spectrum>
    </Compound>
    <Compound algo="FindByMolecularFeature">
      <Location m="298.1935" rt="15.026" y="315523" v="2770233" />
      <Spectrum type="MFE" cpdAlgo="FindByMolecularFeature">
        <MSDetails p="+" />
        <Device type="TimeOfFlight" />
        <MSPeaks>
          <p rt="15.026" x="299.2008" y="315523.00" v="2217474" z="1" s="M+H" />
          <p rt="15.030" x="300.2040" y="67054.20" v="552759" z="1" s="M+H+1" />
        </MSPeaks>
      </Spectrum>
    </Compound>
    <Compound algo="FindByMolecularFeature">
      <Location m="352.2618" rt="15.146" y="402056" v="4535969" />
      <Spectrum type="MFE" cpdAlgo="FindByMolecularFeature">
        <MSDetails p="+" />
        <Device type="TimeOfFlight" />
        <MSPeaks>
          <p rt="15.147" x="353.2691" y="402056.00" v="3622792" z="1" s="M+H" />
          <p rt="15.144" x="354.2719" y="87017.44" v="781727" z="1" s="M+H+1" />
          <p rt="15.145" x="355.2750" y="13852.13" v="131450" z="1" s="M+H+2" />
        </MSPeaks>
      </Spectrum>
    </Compound>
    <Compound algo="FindByMolecularFeature">
      <Location m="365.3292" rt="15.178" y="50406" v="400163" />
      <Spectrum type="MFE" cpdAlgo="FindByMolecularFeature">
        <MSDetails p="+" />
        <Device type="TimeOfFlight" />
        <MSPeaks>
          <p rt="15.179" x="366.3365" y="50406.20" v="303794" z="1" s="M+H" />
          <p rt="15.177" x="367.3397" y="13707.83" v="87670" z="1" s="M+H+1" />
          <p rt="15.179" x="368.3414" y="1861.98" v="8699" z="1" s="M+H+2" />
        </MSPeaks>
      </Spectrum>
    </Compound>
    <Compound algo="FindByMolecularFeature">
      <Location m="401.3505" rt="15.195" y="87335" v="658426" />
      <Spectrum type="MFE" cpdAlgo="FindByMolecularFeature">
        <MSDetails p="+" />
        <Device type="TimeOfFlight" />
        <MSPeaks>
          <p rt="15.195" x="402.3578" y="87334.59" v="512816" z="1" s="M+H" />
          <p rt="15.197" x="403.3609" y="22388.54" v="127474" z="1" s="M+H+1" />
          <p rt="15.193" x="404.3637" y="3461.02" v="18136" z="1" s="M+H+2" />
        </MSPeaks>
      </Spectrum>
    </Compound>
    <Compound algo="FindByMolecularFeature">
      <Location m="334.2120" rt="15.203" y="51478" v="487398" />
      <Spectrum type="MFE" cpdAlgo="FindByMolecularFeature">
        <MSDetails p="+" />
        <Device type="TimeOfFlight" />
        <MSPeaks>
          <p rt="15.202" x="335.2192" y="51478.48" v="409906" z="1" s="M+H" />
          <p rt="15.205" x="336.2261" y="10191.13" v="77492" z="1" s="M+H+1" />
        </MSPeaks>
      </Spectrum>
    </Compound>
    <Compound algo="FindByMolecularFeature">
      <Location m="477.2858" rt="15.204" y="92458" v="976866" />
      <Spectrum type="MFE" cpdAlgo="FindByMolecularFeature">
        <MSDetails p="+" />
        <Device type="TimeOfFlight" />
        <MSPeaks>
          <p rt="15.202" x="478.2931" y="92457.51" v="620864" z="1" s="M+H" />
          <p rt="15.208" x="479.2930" y="36192.14" v="300505" z="1" s="M+H+1" />
          <p rt="15.207" x="480.2968" y="7655.55" v="55498" z="1" s="M+H+2" />
        </MSPeaks>
      </Spectrum>
    </Compound>
    <Compound algo="FindByMolecularFeature">
      <Location m="300.2095" rt="15.213" y="647279" v="7582817" />
      <Spectrum type="MFE" cpdAlgo="FindByMolecularFeature">
        <MSDetails p="+" />
        <Device type="TimeOfFlight" />
        <MSPeaks>
          <p rt="15.214" x="301.2167" y="647279.44" v="5933593" z="1" s="M+H" />
          <p rt="15.211" x="302.2196" y="138636.97" v="1257153" z="1" s="M+H+1" />
          <p rt="15.206" x="303.2290" y="32179.03" v="337353" z="1" s="M+H+2" />
          <p rt="15.197" x="304.2336" y="5126.31" v="54718" z="1" s="M+H+3" />
        </MSPeaks>
      </Spectrum>
    </Compound>
    <Compound algo="FindByMolecularFeature">
      <Location m="254.2033" rt="15.214" y="90907" v="1078952" />
      <Spectrum type="MFE" cpdAlgo="FindByMolecularFeature">
        <MSDetails p="+" />
        <Device type="TimeOfFlight" />
        <MSPeaks>
          <p rt="15.214" x="255.2106" y="90907.34" v="874100" z="1" s="M+H" />
          <p rt="15.213" x="256.2143" y="18946.89" v="180673" z="1" s="M+H+1" />
          <p rt="15.209" x="257.2203" y="3098.82" v="24179" z="1" s="M+H+2" />
        </MSPeaks>
      </Spectrum>
    </Compound>
    <Compound algo="FindByMolecularFeature">
      <Location m="448.3186" rt="15.231" y="52367" v="485184" />
      <Spectrum type="MFE" cpdAlgo="FindByMolecularFeature">
        <MSDetails p="+" />
        <Device type="TimeOfFlight" />
        <MSPeaks>
          <p rt="15.224" x="449.3259" y="52367.21" v="305189" z="1" s="M+H" />
          <p rt="15.231" x="450.3289" y="17707.74" v="111350" z="1" s="M+H+1" />
          <p rt="15.296" x="451.3190" y="5815.57" v="68645" z="1" s="M+H+2" />
        </MSPeaks>
      </Spectrum>
    </Compound>
    <Compound algo="FindByMolecularFeature">
      <Location m="338.2434" rt="15.239" y="186862" v="1577848" />
      <Spectrum type="MFE" cpdAlgo="FindByMolecularFeature">
        <MSDetails p="+" />
        <Device type="TimeOfFlight" />
        <MSPeaks>
          <p rt="15.240" x="339.2507" y="186862.27" v="1264739" z="1" s="M+H" />
          <p rt="15.238" x="340.2545" y="37927.27" v="254796" z="1" s="M+H+1" />
          <p rt="15.243" x="341.2544" y="7411.50" v="58314" z="1" s="M+H+2" />
        </MSPeaks>
      </Spectrum>
    </Compound>
    <Compound algo="FindByMolecularFeature">
      <Location m="252.2454" rt="15.241" y="84019" v="727371" />
      <Spectrum type="MFE" cpdAlgo="FindByMolecularFeature">
        <MSDetails p="+" />
        <Device type="TimeOfFlight" />
        <MSPeaks>
          <p rt="15.241" x="253.2527" y="84018.70" v="610481" z="1" s="M+H" />
          <p rt="15.242" x="254.2558" y="16446.15" v="116890" z="1" s="M+H+1" />
        </MSPeaks>
      </Spectrum>
    </Compound>
    <Compound algo="FindByMolecularFeature">
      <Location m="280.2406" rt="15.241" y="450260" v="4049408" />
      <Spectrum type="MFE" cpdAlgo="FindByMolecularFeature">
        <MSDetails p="+" />
        <Device type="TimeOfFlight" />
        <MSPeaks>
          <p rt="15.242" x="281.2479" y="450260.38" v="3332805" z="1" s="M+H" />
          <p rt="15.240" x="282.2509" y="84940.82" v="627702" z="1" s="M+H+1" />
          <p rt="15.235" x="283.2581" y="10414.38" v="76292" z="1" s="M+H+2" />
          <p rt="15.245" x="284.2631" y="1445.18" v="12609" z="1" s="M+H+3" />
        </MSPeaks>
      </Spectrum>
    </Compound>
    <Compound algo="FindByMolecularFeature">
      <Location m="262.2295" rt="15.241" y="108987" v="976602" />
      <Spectrum type="MFE" cpdAlgo="FindByMolecularFeature">
        <MSDetails p="+" />
        <Device type="TimeOfFlight" />
        <MSPeaks>
          <p rt="15.241" x="263.2368" y="108986.53" v="791736" z="1" s="M+H" />
          <p rt="15.241" x="264.2401" y="21775.72" v="158054" z="1" s="M+H+1" />
          <p rt="15.242" x="265.2446" y="3876.34" v="26812" z="1" s="M+H+2" />
        </MSPeaks>
      </Spectrum>
    </Compound>
    <Compound algo="FindByMolecularFeature">
      <Location m="298.2509" rt="15.242" y="105827" v="954246" />
      <Spectrum type="MFE" cpdAlgo="FindByMolecularFeature">
        <MSDetails p="+" />
        <Device type="TimeOfFlight" />
        <MSPeaks>
          <p rt="15.242" x="299.2581" y="105826.97" v="802108" z="1" s="M+H" />
          <p rt="15.242" x="300.2615" y="20138.25" v="152139" z="1" s="M+H+1" />
        </MSPeaks>
      </Spectrum>
    </Compound>
    <Compound algo="FindByMolecularFeature">
      <Location m="336.2280" rt="15.249" y="75981" v="712887" />
      <Spectrum type="MFE" cpdAlgo="FindByMolecularFeature">
        <MSDetails p="+" />
        <Device type="TimeOfFlight" />
        <MSPeaks>
          <p rt="15.249" x="337.2353" y="75981.41" v="595465" z="1" s="M+H" />
          <p rt="15.249" x="338.2390" y="15282.20" v="117422" z="1" s="M+H+1" />
        </MSPeaks>
      </Spectrum>
    </Compound>
    <Compound algo="FindByMolecularFeature">
      <Location m="296.2352" rt="15.263" y="61831" v="764664" />
      <Spectrum type="MFE" cpdAlgo="FindByMolecularFeature">
        <MSDetails p="+" />
        <Device type="TimeOfFlight" />
        <MSPeaks>
          <p rt="15.265" x="297.2425" y="61831.07" v="679722" z="1" s="M+H" />
          <p rt="15.251" x="298.2455" y="11468.15" v="84942" z="1" s="M+H+1" />
        </MSPeaks>
      </Spectrum>
    </Compound>
    <Compound algo="FindByMolecularFeature">
      <Location m="199.1936" rt="15.320" y="59546" v="609618" />
      <Spectrum type="MFE" cpdAlgo="FindByMolecularFeature">
        <MSDetails p="+" />
        <Device type="TimeOfFlight" />
        <MSPeaks>
          <p rt="15.319" x="200.2009" y="59546.01" v="539113" z="1" s="M+H" />
          <p rt="15.325" x="201.2041" y="6782.00" v="68136" z="1" s="M+H+1" />
          <p rt="15.319" x="202.2067" y="790.93" v="2369" z="1" s="M+H+2" />
        </MSPeaks>
      </Spectrum>
    </Compound>
    <Compound algo="FindByMolecularFeature">
      <Location m="332.1965" rt="15.392" y="74152" v="584705" />
      <Spectrum type="MFE" cpdAlgo="FindByMolecularFeature">
        <MSDetails p="+" />
        <Device type="TimeOfFlight" />
        <MSPeaks>
          <p rt="15.391" x="333.2038" y="74151.63" v="479188" z="1" s="M+H" />
          <p rt="15.397" x="334.2073" y="13974.73" v="105517" z="1" s="M+H+1" />
        </MSPeaks>
      </Spectrum>
    </Compound>
    <Compound algo="FindByMolecularFeature">
      <Location m="292.2043" rt="15.396" y="1620243" v="15308667" />
      <Spectrum type="MFE" cpdAlgo="FindByMolecularFeature">
        <MSDetails p="+" />
        <Device type="TimeOfFlight" />
        <MSPeaks>
          <p rt="15.396" x="293.2116" y="1620243.38" v="12811985" z="1" s="M+H" />
          <p rt="15.395" x="294.2149" y="315368.78" v="2496682" z="1" s="M+H+1" />
        </MSPeaks>
      </Spectrum>
    </Compound>
    <Compound algo="FindByMolecularFeature">
      <Location m="274.1933" rt="15.399" y="79866" v="707447" />
      <Spectrum type="MFE" cpdAlgo="FindByMolecularFeature">
        <MSDetails p="+" />
        <Device type="TimeOfFlight" />
        <MSPeaks>
          <p rt="15.399" x="275.2006" y="79866.37" v="580579" z="1" s="M+H" />
          <p rt="15.398" x="276.2040" y="17057.50" v="126868" z="1" s="M+H+1" />
        </MSPeaks>
      </Spectrum>
    </Compound>
    <Compound algo="FindByMolecularFeature">
      <Location m="310.2146" rt="15.399" y="178034" v="1432169" />
      <Spectrum type="MFE" cpdAlgo="FindByMolecularFeature">
        <MSDetails p="+" />
        <Device type="TimeOfFlight" />
        <MSPeaks>
          <p rt="15.399" x="311.2219" y="178033.73" v="1197814" z="1" s="M+H" />
          <p rt="15.399" x="312.2253" y="33707.14" v="234355" z="1" s="M+H+1" />
        </MSPeaks>
      </Spectrum>
    </Compound>
    <Compound algo="FindByMolecularFeature">
      <Location m="334.2122" rt="15.435" y="61866" v="628294" />
      <Spectrum type="MFE" cpdAlgo="FindByMolecularFeature">
        <MSDetails p="+" />
        <Device type="TimeOfFlight" />
        <MSPeaks>
          <p rt="15.434" x="335.2195" y="61866.15" v="508664" z="1" s="M+H" />
          <p rt="15.439" x="336.2230" y="13682.99" v="119630" z="1" s="M+H+1" />
        </MSPeaks>
      </Spectrum>
    </Compound>
    <Compound algo="FindByMolecularFeature">
      <Location m="329.2566" rt="15.436" y="76766" v="819096" />
      <Spectrum type="MFE" cpdAlgo="FindByMolecularFeature">
        <MSDetails p="+" />
        <Device type="TimeOfFlight" />
        <MSPeaks>
          <p rt="15.436" x="330.2639" y="76766.11" v="679683" z="1" s="M+H" />
          <p rt="15.434" x="331.2670" y="16116.92" v="139413" z="1" s="M+H+1" />
        </MSPeaks>
      </Spectrum>
    </Compound>
    <Compound algo="FindByMolecularFeature">
      <Location m="312.2297" rt="15.439" y="52186" v="570513" />
      <Spectrum type="MFE" cpdAlgo="FindByMolecularFeature">
        <MSDetails p="+" />
        <Device type="TimeOfFlight" />
        <MSPeaks>
          <p rt="15.439" x="313.2370" y="52186.45" v="481764" z="1" s="M+H" />
          <p rt="15.440" x="314.2406" y="10461.97" v="88749" z="1" s="M+H+1" />
        </MSPeaks>
      </Spectrum>
    </Compound>
    <Compound algo="FindByMolecularFeature">
      <Location m="268.1677" rt="15.463" y="98016" v="808309" />
      <Spectrum type="MFE" cpdAlgo="FindByMolecularFeature">
        <MSDetails p="+" />
        <Device type="TimeOfFlight" />
        <MSPeaks>
          <p rt="15.463" x="269.1750" y="98016.16" v="690232" z="1" s="M+H" />
          <p rt="15.463" x="270.1784" y="16902.98" v="104559" z="1" s="M+H+1" />
          <p rt="15.449" x="271.1773" y="3021.64" v="13518" z="1" s="M+H+2" />
        </MSPeaks>
      </Spectrum>
    </Compound>
    <Compound algo="FindByMolecularFeature">
      <Location m="352.2611" rt="15.499" y="81288" v="1043713" />
      <Spectrum type="MFE" cpdAlgo="FindByMolecularFeature">
        <MSDetails p="+" />
        <Device type="TimeOfFlight" />
        <MSPeaks>
          <p rt="15.502" x="353.2683" y="81287.92" v="825899" z="1" s="M+H" />
          <p rt="15.486" x="354.2704" y="21756.07" v="217814" z="1" s="M+H+1" />
        </MSPeaks>
      </Spectrum>
    </Compound>
    <Compound algo="FindByMolecularFeature">
      <Location m="357.1944" rt="15.509" y="322248" v="2880023" />
      <Spectrum type="MFE" cpdAlgo="FindByMolecularFeature">
        <MSDetails p="+" />
        <Device type="TimeOfFlight" />
        <MSPeaks>
          <p rt="15.508" x="358.2017" y="322247.59" v="2280925" z="1" s="M+H" />
          <p rt="15.509" x="359.2048" y="72982.55" v="512842" z="1" s="M+H+1" />
          <p rt="15.515" x="360.2080" y="11300.83" v="78985" z="1" s="M+H+2" />
          <p rt="15.504" x="361.2081" y="1070.65" v="7269" z="1" s="M+H+3" />
        </MSPeaks>
      </Spectrum>
    </Compound>
    <Compound algo="FindByMolecularFeature">
      <Location m="390.2384" rt="15.531" y="50465" v="693745" />
      <Spectrum type="MFE" cpdAlgo="FindByMolecularFeature">
        <MSDetails p="+" />
        <Device type="TimeOfFlight" />
        <MSPeaks>
          <p rt="15.531" x="391.2457" y="50465.07" v="563752" z="1" s="M+H" />
          <p rt="15.528" x="392.2491" y="12218.47" v="129993" z="1" s="M+H+1" />
        </MSPeaks>
      </Spectrum>
    </Compound>
    <Compound algo="FindByMolecularFeature">
      <Location m="283.3240" rt="15.543" y="161923" v="2409883" />
      <Spectrum type="MFE" cpdAlgo="FindByMolecularFeature">
        <MSDetails p="+" />
        <Device type="TimeOfFlight" />
        <MSPeaks>
          <p rt="15.543" x="284.3313" y="161923.22" v="1938173" z="1" s="M+H" />
          <p rt="15.544" x="285.3345" y="33139.57" v="423517" z="1" s="M+H+1" />
          <p rt="15.548" x="286.3349" y="4465.90" v="48193" z="1" s="M+H+2" />
        </MSPeaks>
      </Spectrum>
    </Compound>
    <Compound algo="FindByMolecularFeature">
      <Location m="292.2043" rt="15.607" y="1486155" v="11983891" />
      <Spectrum type="MFE" cpdAlgo="FindByMolecularFeature">
        <MSDetails p="+" />
        <Device type="TimeOfFlight" />
        <MSPeaks>
          <p rt="15.607" x="293.2116" y="1486154.63" v="9924441" z="1" s="M+H" />
          <p rt="15.609" x="294.2149" y="286609.72" v="1914082" z="1" s="M+H+1" />
          <p rt="15.591" x="295.2236" y="23157.84" v="145369" z="1" s="M+H+2" />
        </MSPeaks>
      </Spectrum>
    </Compound>
    <Compound algo="FindByMolecularFeature">
      <Location m="210.1254" rt="15.609" y="72170" v="580483" />
      <Spectrum type="MFE" cpdAlgo="FindByMolecularFeature">
        <MSDetails p="+" />
        <Device type="TimeOfFlight" />
        <MSPeaks>
          <p rt="15.608" x="211.1327" y="72170.08" v="510449" z="1" s="M+H" />
          <p rt="15.612" x="212.1364" y="10120.08" v="70034" z="1" s="M+H+1" />
        </MSPeaks>
      </Spectrum>
    </Compound>
    <Compound algo="FindByMolecularFeature">
      <Location m="310.2147" rt="15.609" y="267153" v="2302464" />
      <Spectrum type="MFE" cpdAlgo="FindByMolecularFeature">
        <MSDetails p="+" />
        <Device type="TimeOfFlight" />
        <MSPeaks>
          <p rt="15.609" x="311.2220" y="267152.53" v="1945259" z="1" s="M+H" />
          <p rt="15.610" x="312.2252" y="49364.59" v="357206" z="1" s="M+H+1" />
        </MSPeaks>
      </Spectrum>
    </Compound>
    <Compound algo="FindByMolecularFeature">
      <Location m="332.1966" rt="15.609" y="140230" v="1047226" />
      <Spectrum type="MFE" cpdAlgo="FindByMolecularFeature">
        <MSDetails p="+" />
        <Device type="TimeOfFlight" />
        <MSPeaks>
          <p rt="15.609" x="333.2039" y="140230.22" v="884489" z="1" s="M+H" />
          <p rt="15.611" x="334.2071" y="28090.10" v="162738" z="1" s="M+H+1" />
        </MSPeaks>
      </Spectrum>
    </Compound>
    <Compound algo="FindByMolecularFeature">
      <Location m="218.1671" rt="15.614" y="250695" v="2456539" />
      <Spectrum type="MFE" cpdAlgo="FindByMolecularFeature">
        <MSDetails p="+" />
        <Device type="TimeOfFlight" />
        <MSPeaks>
          <p rt="15.614" x="219.1743" y="250694.97" v="2096508" z="1" s="M+H" />
          <p rt="15.613" x="220.1774" y="40374.99" v="334659" z="1" s="M+H+1" />
          <p rt="15.608" x="221.1832" y="3114.75" v="25373" z="1" s="M+H+2" />
        </MSPeaks>
      </Spectrum>
    </Compound>
    <Compound algo="FindByMolecularFeature">
      <Location m="307.2150" rt="15.663" y="428912" v="3744442" />
      <Spectrum type="MFE" cpdAlgo="FindByMolecularFeature">
        <MSDetails p="+" />
        <Device type="TimeOfFlight" />
        <MSPeaks>
          <p rt="15.663" x="308.2222" y="428911.69" v="3029944" z="1" s="M+H" />
          <p rt="15.664" x="309.2254" y="90307.17" v="640462" z="1" s="M+H+1" />
          <p rt="15.663" x="310.2294" y="9793.10" v="74036" z="1" s="M+H+2" />
        </MSPeaks>
      </Spectrum>
    </Compound>
    <Compound algo="FindByMolecularFeature">
      <Location m="393.3357" rt="15.801" y="63136" v="474808" />
      <Spectrum type="MFE" cpdAlgo="FindByMolecularFeature">
        <MSDetails p="+" />
        <Device type="TimeOfFlight" />
        <MSPeaks>
          <p rt="15.803" x="394.3429" y="63136.37" v="347932" z="1" s="M+H" />
          <p rt="15.805" x="395.3459" y="16378.07" v="90332" z="1" s="M+H+1" />
          <p rt="15.763" x="396.3379" y="4157.28" v="36544" z="1" s="M+H+2" />
        </MSPeaks>
      </Spectrum>
    </Compound>
    <Compound algo="FindByMolecularFeature">
      <Location m="332.1965" rt="15.862" y="95141" v="608310" />
      <Spectrum type="MFE" cpdAlgo="FindByMolecularFeature">
        <MSDetails p="+" />
        <Device type="TimeOfFlight" />
        <MSPeaks>
          <p rt="15.863" x="333.2038" y="95140.77" v="518933" z="1" s="M+H" />
          <p rt="15.856" x="334.2072" y="18802.63" v="89377" z="1" s="M+H+1" />
        </MSPeaks>
      </Spectrum>
    </Compound>
    <Compound algo="FindByMolecularFeature">
      <Location m="274.1932" rt="15.863" y="67181" v="481978" />
      <Spectrum type="MFE" cpdAlgo="FindByMolecularFeature">
        <MSDetails p="+" />
        <Device type="TimeOfFlight" />
        <MSPeaks>
          <p rt="15.863" x="275.2005" y="67180.56" v="387117" z="1" s="M+H" />
          <p rt="15.865" x="276.2038" y="13665.46" v="94861" z="1" s="M+H+1" />
        </MSPeaks>
      </Spectrum>
    </Compound>
    <Compound algo="FindByMolecularFeature">
      <Location m="350.2459" rt="15.878" y="118230" v="1075476" />
      <Spectrum type="MFE" cpdAlgo="FindByMolecularFeature">
        <MSDetails p="+" />
        <Device type="TimeOfFlight" />
        <MSPeaks>
          <p rt="15.879" x="351.2532" y="118229.64" v="828198" z="1" s="M+H" />
          <p rt="15.876" x="352.2561" y="30660.94" v="209061" z="1" s="M+H+1" />
          <p rt="15.870" x="353.2610" y="5695.21" v="38216" z="1" s="M+H+2" />
        </MSPeaks>
      </Spectrum>
    </Compound>
    <Compound algo="FindByMolecularFeature">
      <Location m="390.2383" rt="15.880" y="59818" v="592057" />
      <Spectrum type="MFE" cpdAlgo="FindByMolecularFeature">
        <MSDetails p="+" />
        <Device type="TimeOfFlight" />
        <MSPeaks>
          <p rt="15.878" x="391.2456" y="59818.30" v="454519" z="1" s="M+H" />
          <p rt="15.883" x="392.2489" y="14431.96" v="109366" z="1" s="M+H+1" />
          <p rt="15.887" x="393.2545" y="3711.50" v="28172" z="1" s="M+H+2" />
        </MSPeaks>
      </Spectrum>
    </Compound>
    <Compound algo="FindByMolecularFeature">
      <Location m="368.2564" rt="15.880" y="51277" v="495675" />
      <Spectrum type="MFE" cpdAlgo="FindByMolecularFeature">
        <MSDetails p="+" />
        <Device type="TimeOfFlight" />
        <MSPeaks>
          <p rt="15.881" x="369.2637" y="51276.88" v="386518" z="1" s="M+H" />
          <p rt="15.881" x="370.2671" y="12875.27" v="94601" z="1" s="M+H+1" />
          <p rt="15.854" x="371.2683" y="1825.45" v="14556" z="1" s="M+H+2" />
        </MSPeaks>
      </Spectrum>
    </Compound>
    <Compound algo="FindByMolecularFeature">
      <Location m="308.1989" rt="15.914" y="81322" v="646818" />
      <Spectrum type="MFE" cpdAlgo="FindByMolecularFeature">
        <MSDetails p="+" />
        <Device type="TimeOfFlight" />
        <MSPeaks>
          <p rt="15.914" x="309.2062" y="81322.30" v="544365" z="1" s="M+H" />
          <p rt="15.915" x="310.2098" y="14560.56" v="102452" z="1" s="M+H+1" />
        </MSPeaks>
      </Spectrum>
    </Compound>
    <Compound algo="FindByMolecularFeature">
      <Location m="192.1150" rt="15.921" y="136194" v="1151751" />
      <Spectrum type="MFE" cpdAlgo="FindByMolecularFeature">
        <MSDetails p="+" />
        <Device type="TimeOfFlight" />
        <MSPeaks>
          <p rt="15.920" x="193.1222" y="136194.14" v="1028918" z="1" s="M+H" />
          <p rt="15.921" x="194.1241" y="16914.81" v="122832" z="1" s="M+H+1" />
        </MSPeaks>
      </Spectrum>
    </Compound>
    <Compound algo="FindByMolecularFeature">
      <Location m="298.1934" rt="15.926" y="322381" v="2419981" />
      <Spectrum type="MFE" cpdAlgo="FindByMolecularFeature">
        <MSDetails p="+" />
        <Device type="TimeOfFlight" />
        <MSPeaks>
          <p rt="15.926" x="299.2007" y="322381.34" v="1977408" z="1" s="M+H" />
          <p rt="15.925" x="300.2039" y="72013.98" v="442573" z="1" s="M+H+1" />
        </MSPeaks>
      </Spectrum>
    </Compound>
    <Compound algo="FindByMolecularFeature">
      <Location m="218.1672" rt="15.935" y="412305" v="4115707" />
      <Spectrum type="MFE" cpdAlgo="FindByMolecularFeature">
        <MSDetails p="+" />
        <Device type="TimeOfFlight" />
        <MSPeaks>
          <p rt="15.935" x="219.1745" y="412305.19" v="3500796" z="1" s="M+H" />
          <p rt="15.934" x="220.1775" y="66934.73" v="566110" z="1" s="M+H+1" />
          <p rt="15.933" x="221.1823" y="5419.26" v="48802" z="1" s="M+H+2" />
        </MSPeaks>
      </Spectrum>
    </Compound>
    <Compound algo="FindByMolecularFeature">
      <Location m="332.1966" rt="16.018" y="166278" v="1813207" />
      <Spectrum type="MFE" cpdAlgo="FindByMolecularFeature">
        <MSDetails p="+" />
        <Device type="TimeOfFlight" />
        <MSPeaks>
          <p rt="16.016" x="333.2039" y="166278.36" v="1418792" z="1" s="M+H" />
          <p rt="16.016" x="334.2071" y="33664.18" v="298090" z="1" s="M+H+1" />
          <p rt="16.080" x="335.2171" y="8171.98" v="96325" z="1" s="M+H+2" />
        </MSPeaks>
      </Spectrum>
    </Compound>
    <Compound algo="FindByMolecularFeature">
      <Location m="506.2207" rt="16.029" y="50558" v="507201" />
      <Spectrum type="MFE" cpdAlgo="FindByMolecularFeature">
        <MSDetails p="+" />
        <Device type="TimeOfFlight" />
        <MSPeaks>
          <p rt="16.028" x="507.2279" y="50557.68" v="357213" z="1" s="M+H" />
          <p rt="16.029" x="508.2311" y="18214.69" v="125413" z="1" s="M+H+1" />
          <p rt="16.030" x="509.2383" y="3763.14" v="24575" z="1" s="M+H+2" />
        </MSPeaks>
      </Spectrum>
    </Compound>
    <Compound algo="FindByMolecularFeature">
      <Location m="308.1988" rt="16.090" y="133709" v="1264562" />
      <Spectrum type="MFE" cpdAlgo="FindByMolecularFeature">
        <MSDetails p="+" />
        <Device type="TimeOfFlight" />
        <MSPeaks>
          <p rt="16.090" x="309.2061" y="133709.20" v="1056882" z="1" s="M+H" />
          <p rt="16.091" x="310.2096" y="26441.15" v="207680" z="1" s="M+H+1" />
        </MSPeaks>
      </Spectrum>
    </Compound>
    <Compound algo="FindByMolecularFeature">
      <Location m="290.1883" rt="16.090" y="126318" v="1186886" />
      <Spectrum type="MFE" cpdAlgo="FindByMolecularFeature">
        <MSDetails p="+" />
        <Device type="TimeOfFlight" />
        <MSPeaks>
          <p rt="16.090" x="291.1956" y="126318.32" v="983059" z="1" s="M+H" />
          <p rt="16.091" x="292.1988" y="25548.78" v="203826" z="1" s="M+H+1" />
        </MSPeaks>
      </Spectrum>
    </Compound>
    <Compound algo="FindByMolecularFeature">
      <Location m="298.1935" rt="16.108" y="365074" v="4596827" />
      <Spectrum type="MFE" cpdAlgo="FindByMolecularFeature">
        <MSDetails p="+" />
        <Device type="TimeOfFlight" />
        <MSPeaks>
          <p rt="16.106" x="299.2008" y="365073.56" v="3590364" z="1" s="M+H" />
          <p rt="16.120" x="300.2039" y="78990.91" v="953566" z="1" s="M+H+1" />
          <p rt="16.099" x="597.3920" y="1872.07" v="15862" z="1" s="2M+H" />
          <p rt="16.105" x="598.3929" y="1110.72" v="9126" z="1" s="2M+H+1" />
          <p rt="16.129" x="599.3896" y="581.71" v="1461" z="1" s="2M+H+2" />
        </MSPeaks>
      </Spectrum>
    </Compound>
    <Compound algo="FindByMolecularFeature">
      <Location m="225.2091" rt="16.257" y="94630" v="868467" />
      <Spectrum type="MFE" cpdAlgo="FindByMolecularFeature">
        <MSDetails p="+" />
        <Device type="TimeOfFlight" />
        <MSPeaks>
          <p rt="16.258" x="226.2164" y="94630.20" v="747836" z="1" s="M+H" />
          <p rt="16.257" x="227.2198" y="15194.82" v="120631" z="1" s="M+H+1" />
        </MSPeaks>
      </Spectrum>
    </Compound>
    <Compound algo="FindByMolecularFeature">
      <Location m="325.3710" rt="16.356" y="198882" v="1553541" />
      <Spectrum type="MFE" cpdAlgo="FindByMolecularFeature">
        <MSDetails p="+" />
        <Device type="TimeOfFlight" />
        <MSPeaks>
          <p rt="16.356" x="326.3783" y="198881.80" v="1238049" z="1" s="M+H" />
          <p rt="16.354" x="327.3815" y="45790.04" v="285039" z="1" s="M+H+1" />
          <p rt="16.357" x="328.3844" y="5244.94" v="30452" z="1" s="M+H+2" />
        </MSPeaks>
      </Spectrum>
    </Compound>
    <Compound algo="FindByMolecularFeature">
      <Location m="630.4163" rt="16.484" y="85361" v="1209495" />
      <Spectrum type="MFE" cpdAlgo="FindByMolecularFeature">
        <MSDetails p="+" />
        <Device type="TimeOfFlight" />
        <MSPeaks>
          <p rt="16.484" x="631.4235" y="85360.80" v="790609" z="1" s="M+H" />
          <p rt="16.483" x="632.4263" y="34146.02" v="316439" z="1" s="M+H+1" />
          <p rt="16.481" x="633.4270" y="9993.38" v="90243" z="1" s="M+H+2" />
          <p rt="16.486" x="634.4306" y="1091.94" v="12204" z="1" s="M+H+3" />
        </MSPeaks>
      </Spectrum>
    </Compound>
    <Compound algo="FindByMolecularFeature">
      <Location m="336.2279" rt="16.484" y="51502" v="537453" />
      <Spectrum type="MFE" cpdAlgo="FindByMolecularFeature">
        <MSDetails p="+" />
        <Device type="TimeOfFlight" />
        <MSPeaks>
          <p rt="16.485" x="337.2352" y="51501.85" v="418659" z="1" s="M+H" />
          <p rt="16.480" x="338.2385" y="10906.44" v="91233" z="1" s="M+H+1" />
          <p rt="16.483" x="339.2432" y="2969.73" v="27561" z="1" s="M+H+2" />
        </MSPeaks>
      </Spectrum>
    </Compound>
    <Compound algo="FindByMolecularFeature">
      <Location m="318.2174" rt="16.487" y="282690" v="2660480" />
      <Spectrum type="MFE" cpdAlgo="FindByMolecularFeature">
        <MSDetails p="+" />
        <Device type="TimeOfFlight" />
        <MSPeaks>
          <p rt="16.487" x="319.2247" y="282690.03" v="2171527" z="1" s="M+H" />
          <p rt="16.486" x="320.2278" y="56356.07" v="434838" z="1" s="M+H+1" />
          <p rt="16.489" x="321.2358" y="5953.32" v="43692" z="1" s="M+H+2" />
          <p rt="16.455" x="322.2382" y="1084.62" v="10423" z="1" s="M+H+3" />
        </MSPeaks>
      </Spectrum>
    </Compound>
    <Compound algo="FindByMolecularFeature">
      <Location m="646.3898" rt="16.489" y="97636" v="2435417" />
      <Spectrum type="MFE" cpdAlgo="FindByMolecularFeature">
        <MSDetails p="+" />
        <Device type="TimeOfFlight" />
        <MSPeaks>
          <p rt="16.492" x="647.3971" y="51758.02" v="492993" z="1" s="M+H" />
          <p rt="16.491" x="648.4001" y="22508.07" v="221500" z="1" s="M+H+1" />
          <p rt="16.489" x="649.3980" y="97636.10" v="929312" z="1" s="M+H+2" />
          <p rt="16.486" x="650.4003" y="40666.76" v="387304" z="1" s="M+H+3" />
          <p rt="16.489" x="651.3950" y="42516.32" v="404308" z="1" s="M+H+4" />
        </MSPeaks>
      </Spectrum>
    </Compound>
    <Compound algo="FindByMolecularFeature">
      <Location m="607.3632" rt="16.492" y="196693" v="2156310" />
      <Spectrum type="MFE" cpdAlgo="FindByMolecularFeature">
        <MSDetails p="+" />
        <Device type="TimeOfFlight" />
        <MSPeaks>
          <p rt="16.504" x="608.3704" y="18012.93" v="173477" z="1" s="M+H" />
          <p rt="16.501" x="609.3741" y="9338.48" v="89974" z="1" s="M+H+1" />
          <p rt="16.490" x="610.3684" y="196692.55" v="1892859" z="1" s="M+H+2" />
        </MSPeaks>
      </Spectrum>
    </Compound>
    <Compound algo="FindByMolecularFeature">
      <Location m="610.3654" rt="16.493" y="102582" v="1513748" />
      <Spectrum type="MFE" cpdAlgo="FindByMolecularFeature">
        <MSDetails p="+" />
        <Device type="TimeOfFlight" />
        <MSPeaks>
          <p rt="16.491" x="611.3726" y="102581.61" v="1010599" z="1" s="M+H" />
          <p rt="16.492" x="612.3762" y="28299.82" v="282507" z="1" s="M+H+1" />
          <p rt="16.500" x="613.3769" y="16229.16" v="161484" z="1" s="M+H+2" />
          <p rt="16.504" x="614.3794" y="5848.36" v="59158" z="1" s="M+H+3" />
        </MSPeaks>
      </Spectrum>
    </Compound>
    <Compound algo="FindByMolecularFeature">
      <Location m="349.1468" rt="16.495" y="162618" v="2874396" />
      <Spectrum type="MFE" cpdAlgo="FindByMolecularFeature">
        <MSDetails p="+" />
        <Device type="TimeOfFlight" />
        <MSPeaks>
          <p rt="16.495" x="350.1541" y="162618.13" v="2304418" z="1" s="M+H" />
          <p rt="16.497" x="351.1572" y="34373.47" v="488461" z="1" s="M+H+1" />
          <p rt="16.495" x="352.1605" y="5812.28" v="81517" z="1" s="M+H+2" />
        </MSPeaks>
      </Spectrum>
    </Compound>
    <Compound algo="FindByMolecularFeature">
      <Location m="332.1433" rt="16.497" y="88911" v="1325530" />
      <Spectrum type="MFE" cpdAlgo="FindByMolecularFeature">
        <MSDetails p="+" />
        <Device type="TimeOfFlight" />
        <MSPeaks>
          <p rt="16.498" x="333.1505" y="88911.30" v="1064706" z="1" s="M+H" />
          <p rt="16.496" x="334.1549" y="21950.74" v="260824" z="1" s="M+H+1" />
        </MSPeaks>
      </Spectrum>
    </Compound>
    <Compound algo="FindByMolecularFeature">
      <Location m="278.2250" rt="16.497" y="5853345" v="98421472" />
      <Spectrum type="MFE" cpdAlgo="FindByMolecularFeature">
        <MSDetails p="+" />
        <Device type="TimeOfFlight" />
        <MSPeaks>
          <p rt="16.497" x="279.2323" y="5853344.50" v="60435780" z="1" sat="true" s="M+H" />
          <p rt="16.497" x="280.2358" y="1129355.88" v="11949160" z="1" s="M+H+1" />
          <p rt="16.497" x="281.2390" y="113302.04" v="1213499" z="1" s="M+H+2" />
          <p rt="16.501" x="282.2423" y="10742.06" v="105939" z="1" s="M+H+3" />
          <p rt="16.499" x="557.4577" y="1084405.75" v="8245882" z="1" s="2M+H" />
          <p rt="16.499" x="558.4606" y="436695.28" v="3325986" z="1" s="2M+H+1" />
          <p rt="16.499" x="559.4633" y="88760.73" v="675813" z="1" s="2M+H+2" />
          <p rt="16.499" x="560.4663" y="13265.03" v="99463" z="1" s="2M+H+3" />
          <p rt="16.497" x="561.4687" y="1534.67" v="11405" z="1" s="2M+H+4" />
        </MSPeaks>
      </Spectrum>
    </Compound>
    <Compound algo="FindByMolecularFeature">
      <Location m="538.4388" rt="16.499" y="142738" v="1583502" />
      <Spectrum type="MFE" cpdAlgo="FindByMolecularFeature">
        <MSDetails p="+" />
        <Device type="TimeOfFlight" />
        <MSPeaks>
          <p rt="16.499" x="539.4460" y="142738.27" v="1057996" z="1" s="M+H" />
          <p rt="16.498" x="540.4494" y="56355.28" v="418518" z="1" s="M+H+1" />
          <p rt="16.500" x="541.4523" y="12678.02" v="93185" z="1" s="M+H+2" />
          <p rt="16.494" x="542.4541" y="1909.45" v="13802" z="1" s="M+H+3" />
        </MSPeaks>
      </Spectrum>
    </Compound>
    <Compound algo="FindByMolecularFeature">
      <Location m="336.1404" rt="16.500" y="83900" v="1343148" />
      <Spectrum type="MFE" cpdAlgo="FindByMolecularFeature">
        <MSDetails p="+" />
        <Device type="TimeOfFlight" />
        <MSPeaks>
          <p rt="16.499" x="337.1477" y="83900.32" v="971334" z="1" s="M+H" />
          <p rt="16.502" x="338.1502" y="20050.90" v="228701" z="1" s="M+H+1" />
          <p rt="16.501" x="339.1466" y="12494.14" v="143113" z="1" s="M+H+2" />
        </MSPeaks>
      </Spectrum>
    </Compound>
    <Compound algo="FindByMolecularFeature">
      <Location m="334.1449" rt="16.501" y="213420" v="2975124" />
      <Spectrum type="MFE" cpdAlgo="FindByMolecularFeature">
        <MSDetails p="+" />
        <Device type="TimeOfFlight" />
        <MSPeaks>
          <p rt="16.501" x="335.1522" y="213420.30" v="2460937" z="1" s="M+H" />
          <p rt="16.500" x="336.1548" y="44757.22" v="514187" z="1" s="M+H+1" />
        </MSPeaks>
      </Spectrum>
    </Compound>
    <Compound algo="FindByMolecularFeature">
      <Location m="627.3721" rt="16.501" y="55527" v="963185" />
      <Spectrum type="MFE" cpdAlgo="FindByMolecularFeature">
        <MSDetails p="+" />
        <Device type="TimeOfFlight" />
        <MSPeaks>
          <p rt="16.503" x="628.3793" y="55527.29" v="519370" z="1" s="M+H" />
          <p rt="16.498" x="629.3839" y="35868.76" v="334041" z="1" s="M+H+1" />
          <p rt="16.501" x="630.3881" y="11627.24" v="109773" z="1" s="M+H+2" />
        </MSPeaks>
      </Spectrum>
    </Compound>
    <Compound algo="FindByMolecularFeature">
      <Location m="260.2140" rt="16.501" y="113085" v="2367433" />
      <Spectrum type="MFE" cpdAlgo="FindByMolecularFeature">
        <MSDetails p="+" />
        <Device type="TimeOfFlight" />
        <MSPeaks>
          <p rt="16.502" x="261.2213" y="113085.30" v="1315076" z="1" s="M+H" />
          <p rt="16.500" x="262.2246" y="21443.35" v="252232" z="1" s="M+H+1" />
          <p rt="16.501" x="521.4353" y="37279.09" v="270763" z="1" s="2M+H" />
          <p rt="16.497" x="522.4387" y="14432.14" v="105982" z="1" s="2M+H+1" />
          <p rt="16.499" x="523.4420" y="3345.76" v="23317" z="1" s="2M+H+2" />
        </MSPeaks>
      </Spectrum>
    </Compound>
    <Compound algo="FindByMolecularFeature">
      <Location m="834.6735" rt="16.506" y="65756" v="705409" />
      <Spectrum type="MFE" cpdAlgo="FindByMolecularFeature">
        <MSDetails p="+" />
        <Device type="TimeOfFlight" />
        <MSPeaks>
          <p rt="16.506" x="835.6808" y="65756.27" v="384935" z="1" s="M+H" />
          <p rt="16.507" x="836.6841" y="39813.28" v="232726" z="1" s="M+H+1" />
          <p rt="16.507" x="837.6871" y="12133.40" v="71028" z="1" s="M+H+2" />
          <p rt="16.509" x="838.6898" y="2530.50" v="14246" z="1" s="M+H+3" />
          <p rt="16.514" x="839.6946" y="439.46" v="2474" z="1" s="M+H+4" />
        </MSPeaks>
      </Spectrum>
    </Compound>
    <Compound algo="FindByMolecularFeature">
      <Location m="392.2541" rt="16.582" y="100530" v="975550" />
      <Spectrum type="MFE" cpdAlgo="FindByMolecularFeature">
        <MSDetails p="+" />
        <Device type="TimeOfFlight" />
        <MSPeaks>
          <p rt="16.584" x="393.2614" y="100529.79" v="749015" z="1" s="M+H" />
          <p rt="16.583" x="394.2646" y="22935.85" v="170957" z="1" s="M+H+1" />
          <p rt="16.554" x="395.2747" y="5336.44" v="52317" z="1" s="M+H+2" />
          <p rt="16.523" x="396.2775" y="451.79" v="3261" z="1" s="M+H+3" />
        </MSPeaks>
      </Spectrum>
    </Compound>
    <Compound algo="FindByMolecularFeature">
      <Location m="370.2720" rt="16.597" y="75156" v="714487" />
      <Spectrum type="MFE" cpdAlgo="FindByMolecularFeature">
        <MSDetails p="+" />
        <Device type="TimeOfFlight" />
        <MSPeaks>
          <p rt="16.596" x="371.2793" y="75156.25" v="569963" z="1" s="M+H" />
          <p rt="16.596" x="372.2826" y="15919.67" v="123106" z="1" s="M+H+1" />
          <p rt="16.605" x="373.2856" y="3692.96" v="21419" z="1" s="M+H+2" />
        </MSPeaks>
      </Spectrum>
    </Compound>
    <Compound algo="FindByMolecularFeature">
      <Location m="352.2617" rt="16.598" y="360200" v="3551023" />
      <Spectrum type="MFE" cpdAlgo="FindByMolecularFeature">
        <MSDetails p="+" />
        <Device type="TimeOfFlight" />
        <MSPeaks>
          <p rt="16.598" x="353.2690" y="360199.75" v="2854138" z="1" s="M+H" />
          <p rt="16.598" x="354.2721" y="78220.90" v="601891" z="1" s="M+H+1" />
          <p rt="16.600" x="355.2757" y="10630.67" v="78781" z="1" s="M+H+2" />
          <p rt="16.598" x="356.2816" y="1800.11" v="16212" z="1" s="M+H+3" />
        </MSPeaks>
      </Spectrum>
    </Compound>
    <Compound algo="FindByMolecularFeature">
      <Location m="387.2986" rt="16.824" y="159219" v="1608373" />
      <Spectrum type="MFE" cpdAlgo="FindByMolecularFeature">
        <MSDetails p="+" />
        <Device type="TimeOfFlight" />
        <MSPeaks>
          <p rt="16.824" x="388.3059" y="159218.80" v="1242247" z="1" s="M+H" />
          <p rt="16.823" x="389.3092" y="40930.11" v="318820" z="1" s="M+H+1" />
          <p rt="16.826" x="390.3118" y="6173.38" v="47306" z="1" s="M+H+2" />
        </MSPeaks>
      </Spectrum>
    </Compound>
    <Compound algo="FindByMolecularFeature">
      <Location m="370.2727" rt="16.824" y="660885" v="6733064" />
      <Spectrum type="MFE" cpdAlgo="FindByMolecularFeature">
        <MSDetails p="+" />
        <Device type="TimeOfFlight" />
        <MSPeaks>
          <p rt="16.825" x="371.2799" y="660884.50" v="5309096" z="1" s="M+H" />
          <p rt="16.823" x="372.2828" y="151948.03" v="1219657" z="1" s="M+H+1" />
          <p rt="16.823" x="373.2851" y="22006.99" v="177971" z="1" s="M+H+2" />
          <p rt="16.831" x="374.2882" y="3273.33" v="26340" z="1" s="M+H+3" />
        </MSPeaks>
      </Spectrum>
    </Compound>
    <Compound algo="FindByMolecularFeature">
      <Location m="352.2621" rt="16.825" y="1135560" v="11734847" />
      <Spectrum type="MFE" cpdAlgo="FindByMolecularFeature">
        <MSDetails p="+" />
        <Device type="TimeOfFlight" />
        <MSPeaks>
          <p rt="16.825" x="353.2694" y="1135559.75" v="9404948" z="1" s="M+H" />
          <p rt="16.825" x="354.2723" y="242348.64" v="2006026" z="1" s="M+H+1" />
          <p rt="16.825" x="355.2751" y="34797.98" v="288079" z="1" s="M+H+2" />
          <p rt="16.819" x="356.2776" y="4022.47" v="35794" z="1" s="M+H+3" />
        </MSPeaks>
      </Spectrum>
    </Compound>
    <Compound algo="FindByMolecularFeature">
      <Location m="392.2543" rt="16.829" y="313375" v="3270854" />
      <Spectrum type="MFE" cpdAlgo="FindByMolecularFeature">
        <MSDetails p="+" />
        <Device type="TimeOfFlight" />
        <MSPeaks>
          <p rt="16.829" x="393.2616" y="313374.72" v="2604078" z="1" s="M+H" />
          <p rt="16.829" x="394.2647" y="68834.37" v="556896" z="1" s="M+H+1" />
          <p rt="16.830" x="395.2696" y="12332.75" v="101205" z="1" s="M+H+2" />
          <p rt="16.832" x="396.2748" y="1061.84" v="8675" z="1" s="M+H+3" />
        </MSPeaks>
      </Spectrum>
    </Compound>
    <Compound algo="FindByMolecularFeature">
      <Location m="260.2140" rt="16.843" y="66683" v="798571" />
      <Spectrum type="MFE" cpdAlgo="FindByMolecularFeature">
        <MSDetails p="+" />
        <Device type="TimeOfFlight" />
        <MSPeaks>
          <p rt="16.843" x="261.2213" y="66683.03" v="672172" z="1" s="M+H" />
          <p rt="16.840" x="262.2246" y="12865.60" v="126399" z="1" s="M+H+1" />
        </MSPeaks>
      </Spectrum>
    </Compound>
    <Compound algo="FindByMolecularFeature">
      <Location m="349.1467" rt="16.872" y="50039" v="587253" />
      <Spectrum type="MFE" cpdAlgo="FindByMolecularFeature">
        <MSDetails p="+" />
        <Device type="TimeOfFlight" />
        <MSPeaks>
          <p rt="16.878" x="350.1539" y="50038.75" v="420488" z="1" s="M+H" />
          <p rt="16.854" x="351.1593" y="15248.61" v="137523" z="1" s="M+H+1" />
          <p rt="16.868" x="352.1640" y="4341.44" v="29243" z="1" s="M+H+2" />
        </MSPeaks>
      </Spectrum>
    </Compound>
    <Compound algo="FindByMolecularFeature">
      <Location m="278.2252" rt="16.874" y="1055488" v="11896838" />
      <Spectrum type="MFE" cpdAlgo="FindByMolecularFeature">
        <MSDetails p="+" />
        <Device type="TimeOfFlight" />
        <MSPeaks>
          <p rt="16.875" x="279.2325" y="1055488.00" v="9105447" z="1" s="M+H" />
          <p rt="16.875" x="280.2354" y="212266.47" v="1807662" z="1" s="M+H+1" />
          <p rt="16.846" x="281.2446" y="27219.74" v="273575" z="1" s="M+H+2" />
          <p rt="16.826" x="282.2495" y="4613.18" v="49799" z="1" s="M+H+3" />
          <p rt="16.869" x="557.4565" y="42229.18" v="215793" z="1" s="2M+H" />
          <p rt="16.872" x="558.4597" y="17298.39" v="87750" z="1" s="2M+H+1" />
          <p rt="16.871" x="559.4654" y="4734.78" v="23531" z="1" s="2M+H+2" />
          <p rt="16.879" x="560.4712" y="639.22" v="3104" z="1" s="2M+H+3" />
        </MSPeaks>
      </Spectrum>
    </Compound>
    <Compound algo="FindByMolecularFeature">
      <Location m="334.1447" rt="16.876" y="52914" v="486549" />
      <Spectrum type="MFE" cpdAlgo="FindByMolecularFeature">
        <MSDetails p="+" />
        <Device type="TimeOfFlight" />
        <MSPeaks>
          <p rt="16.876" x="335.1520" y="52914.38" v="403154" z="1" s="M+H" />
          <p rt="16.876" x="336.1550" y="11002.96" v="83395" z="1" s="M+H+1" />
        </MSPeaks>
      </Spectrum>
    </Compound>
    <Compound algo="FindByMolecularFeature">
      <Location m="451.3149" rt="16.932" y="153569" v="1691689" />
      <Spectrum type="MFE" cpdAlgo="FindByMolecularFeature">
        <MSDetails p="+" />
        <Device type="TimeOfFlight" />
        <MSPeaks>
          <p rt="16.932" x="452.3222" y="153568.58" v="1268313" z="1" s="M+H" />
          <p rt="16.933" x="453.3254" y="43423.21" v="352500" z="1" s="M+H+1" />
          <p rt="16.937" x="454.3279" y="8656.75" v="70876" z="1" s="M+H+2" />
        </MSPeaks>
      </Spectrum>
    </Compound>
    <Compound algo="FindByMolecularFeature">
      <Location m="314.1884" rt="16.978" y="292098" v="2608119" />
      <Spectrum type="MFE" cpdAlgo="FindByMolecularFeature">
        <MSDetails p="+" />
        <Device type="TimeOfFlight" />
        <MSPeaks>
          <p rt="16.979" x="315.1956" y="292097.88" v="2119050" z="1" s="M+H" />
          <p rt="16.977" x="316.1989" y="67611.77" v="489069" z="1" s="M+H+1" />
        </MSPeaks>
      </Spectrum>
    </Compound>
    <Compound algo="FindByMolecularFeature">
      <Location m="419.2678" rt="16.980" y="504904" v="5004226" />
      <Spectrum type="MFE" cpdAlgo="FindByMolecularFeature">
        <MSDetails p="+" />
        <Device type="TimeOfFlight" />
        <MSPeaks>
          <p rt="16.980" x="420.2751" y="504903.81" v="3752104" z="1" s="M+H" />
          <p rt="16.979" x="421.2781" y="136401.03" v="1025328" z="1" s="M+H+1" />
          <p rt="16.980" x="422.2815" y="22249.63" v="174772" z="1" s="M+H+2" />
          <p rt="16.963" x="423.2817" y="4719.12" v="43761" z="1" s="M+H+3" />
          <p rt="16.910" x="424.2831" y="603.87" v="8261" z="1" s="M+H+4" />
        </MSPeaks>
      </Spectrum>
    </Compound>
    <Compound algo="FindByMolecularFeature">
      <Location m="641.3507" rt="17.055" y="59644" v="741950" />
      <Spectrum type="MFE" cpdAlgo="FindByMolecularFeature">
        <MSDetails p="+" />
        <Device type="TimeOfFlight" />
        <MSPeaks>
          <p rt="17.055" x="642.3580" y="59644.38" v="416567" z="1" s="M+H" />
          <p rt="17.055" x="643.3624" y="33985.34" v="238064" z="1" s="M+H+1" />
          <p rt="17.056" x="644.3711" y="12755.20" v="87319" z="1" s="M+H+2" />
        </MSPeaks>
      </Spectrum>
    </Compound>
    <Compound algo="FindByMolecularFeature">
      <Location m="234.1621" rt="17.061" y="89005" v="856564" />
      <Spectrum type="MFE" cpdAlgo="FindByMolecularFeature">
        <MSDetails p="+" />
        <Device type="TimeOfFlight" />
        <MSPeaks>
          <p rt="17.060" x="235.1694" y="89004.76" v="735241" z="1" s="M+H" />
          <p rt="17.062" x="236.1726" y="15076.33" v="121323" z="1" s="M+H+1" />
        </MSPeaks>
      </Spectrum>
    </Compound>
    <Compound algo="FindByMolecularFeature">
      <Location m="610.4210" rt="17.061" y="150049" v="1767754" />
      <Spectrum type="MFE" cpdAlgo="FindByMolecularFeature">
        <MSDetails p="+" />
        <Device type="TimeOfFlight" />
        <MSPeaks>
          <p rt="17.061" x="611.4283" y="150048.78" v="1196943" z="1" s="M+H" />
          <p rt="17.061" x="612.4313" y="57270.89" v="457298" z="1" s="M+H+1" />
          <p rt="17.064" x="613.4334" y="14180.86" v="113513" z="1" s="M+H+2" />
        </MSPeaks>
      </Spectrum>
    </Compound>
    <Compound algo="FindByMolecularFeature">
      <Location m="178.1361" rt="17.063" y="683439" v="6859306" />
      <Spectrum type="MFE" cpdAlgo="FindByMolecularFeature">
        <MSDetails p="+" />
        <Device type="TimeOfFlight" />
        <MSPeaks>
          <p rt="17.063" x="179.1434" y="683438.56" v="5951314" z="1" s="M+H" />
          <p rt="17.061" x="180.1465" y="95411.81" v="815975" z="1" s="M+H+1" />
          <p rt="17.076" x="181.1519" y="7960.88" v="78765" z="1" s="M+H+2" />
          <p rt="17.146" x="182.1561" y="1183.11" v="13252" z="1" s="M+H+3" />
        </MSPeaks>
      </Spectrum>
    </Compound>
    <Compound algo="FindByMolecularFeature">
      <Location m="276.2095" rt="17.063" y="3853737" v="41514512" />
      <Spectrum type="MFE" cpdAlgo="FindByMolecularFeature">
        <MSDetails p="+" />
        <Device type="TimeOfFlight" />
        <MSPeaks>
          <p rt="17.063" x="277.2168" y="3853736.75" v="34619580" z="1" sat="true" s="M+H" />
          <p rt="17.062" x="278.2203" y="734218.31" v="6588436" z="1" s="M+H+1" />
          <p rt="17.117" x="279.2287" y="2091.15" v="306495" z="1" s="M+H+2" />
        </MSPeaks>
      </Spectrum>
    </Compound>
    <Compound algo="FindByMolecularFeature">
      <Location m="160.1251" rt="17.064" y="127767" v="1418536" />
      <Spectrum type="MFE" cpdAlgo="FindByMolecularFeature">
        <MSDetails p="+" />
        <Device type="TimeOfFlight" />
        <MSPeaks>
          <p rt="17.064" x="161.1324" y="127766.75" v="1249190" z="1" s="M+H" />
          <p rt="17.060" x="162.1355" y="16257.30" v="169346" z="1" s="M+H+1" />
        </MSPeaks>
      </Spectrum>
    </Compound>
    <Compound algo="FindByMolecularFeature">
      <Location m="316.2022" rt="17.070" y="911385" v="10373324" />
      <Spectrum type="MFE" cpdAlgo="FindByMolecularFeature">
        <MSDetails p="+" />
        <Device type="TimeOfFlight" />
        <MSPeaks>
          <p rt="17.071" x="317.2095" y="911384.63" v="8489718" z="1" s="M+H" />
          <p rt="17.067" x="318.2123" y="174453.80" v="1605649" z="1" s="M+H+1" />
          <p rt="17.072" x="319.2173" y="23821.88" v="256589" z="1" s="M+H+2" />
          <p rt="17.068" x="320.2206" y="2297.10" v="21368" z="1" s="M+H+3" />
        </MSPeaks>
      </Spectrum>
    </Compound>
    <Compound algo="FindByMolecularFeature">
      <Location m="393.1390" rt="17.072" y="87812" v="1239584" />
      <Spectrum type="MFE" cpdAlgo="FindByMolecularFeature">
        <MSDetails p="+" />
        <Device type="TimeOfFlight" />
        <MSPeaks>
          <p rt="17.071" x="394.1463" y="87812.16" v="961114" z="1" s="M+H" />
          <p rt="17.071" x="395.1497" y="18678.02" v="214798" z="1" s="M+H+1" />
          <p rt="17.090" x="396.1604" y="4835.45" v="53397" z="1" s="M+H+2" />
          <p rt="17.075" x="397.1679" y="951.73" v="10275" z="1" s="M+H+3" />
        </MSPeaks>
      </Spectrum>
    </Compound>
    <Compound algo="FindByMolecularFeature">
      <Location m="258.1983" rt="17.076" y="92861" v="1091658" />
      <Spectrum type="MFE" cpdAlgo="FindByMolecularFeature">
        <MSDetails p="+" />
        <Device type="TimeOfFlight" />
        <MSPeaks>
          <p rt="17.078" x="259.2056" y="92860.91" v="912198" z="1" s="M+H" />
          <p rt="17.069" x="260.2089" y="16956.79" v="179460" z="1" s="M+H+1" />
        </MSPeaks>
      </Spectrum>
    </Compound>
    <Compound algo="FindByMolecularFeature">
      <Location m="294.2201" rt="17.083" y="2484657" v="33209846" />
      <Spectrum type="MFE" cpdAlgo="FindByMolecularFeature">
        <MSDetails p="+" />
        <Device type="TimeOfFlight" />
        <MSPeaks>
          <p rt="17.083" x="295.2274" y="2484656.50" v="27267022" z="1" sat="true" s="M+H" />
          <p rt="17.084" x="296.2306" y="463341.50" v="5172329" z="1" s="M+H+1" />
          <p rt="17.084" x="297.2343" y="64514.75" v="722165" z="1" s="M+H+2" />
          <p rt="17.067" x="298.2380" y="4379.88" v="48327" z="1" s="M+H+3" />
        </MSPeaks>
      </Spectrum>
    </Compound>
    <Compound algo="FindByMolecularFeature">
      <Location m="262.2296" rt="17.188" y="132526" v="1383433" />
      <Spectrum type="MFE" cpdAlgo="FindByMolecularFeature">
        <MSDetails p="+" />
        <Device type="TimeOfFlight" />
        <MSPeaks>
          <p rt="17.188" x="263.2369" y="132525.73" v="1136313" z="1" s="M+H" />
          <p rt="17.190" x="264.2402" y="26015.60" v="216517" z="1" s="M+H+1" />
          <p rt="17.185" x="265.2455" y="4162.87" v="27393" z="1" s="M+H+2" />
          <p rt="17.158" x="266.2509" y="361.97" v="3210" z="1" s="M+H+3" />
        </MSPeaks>
      </Spectrum>
    </Compound>
    <Compound algo="FindByMolecularFeature">
      <Location m="280.2402" rt="17.190" y="109521" v="1124929" />
      <Spectrum type="MFE" cpdAlgo="FindByMolecularFeature">
        <MSDetails p="+" />
        <Device type="TimeOfFlight" />
        <MSPeaks>
          <p rt="17.189" x="281.2475" y="109521.05" v="909559" z="1" s="M+H" />
          <p rt="17.192" x="282.2509" y="22159.84" v="178261" z="1" s="M+H+1" />
          <p rt="17.203" x="283.2619" y="4009.62" v="37109" z="1" s="M+H+2" />
        </MSPeaks>
      </Spectrum>
    </Compound>
    <Compound algo="FindByMolecularFeature">
      <Location m="393.1396" rt="17.357" y="108533" v="1115770" />
      <Spectrum type="MFE" cpdAlgo="FindByMolecularFeature">
        <MSDetails p="+" />
        <Device type="TimeOfFlight" />
        <MSPeaks>
          <p rt="17.356" x="394.1468" y="108532.73" v="877145" z="1" s="M+H" />
          <p rt="17.359" x="395.1506" y="23158.30" v="192035" z="1" s="M+H+1" />
          <p rt="17.364" x="396.1619" y="5986.58" v="46590" z="1" s="M+H+2" />
        </MSPeaks>
      </Spectrum>
    </Compound>
    <Compound algo="FindByMolecularFeature">
      <Location m="641.3510" rt="17.358" y="61304" v="624406" />
      <Spectrum type="MFE" cpdAlgo="FindByMolecularFeature">
        <MSDetails p="+" />
        <Device type="TimeOfFlight" />
        <MSPeaks>
          <p rt="17.358" x="642.3582" y="61304.41" v="354623" z="1" s="M+H" />
          <p rt="17.358" x="643.3627" y="35988.89" v="206252" z="1" s="M+H+1" />
          <p rt="17.356" x="644.3698" y="11503.32" v="63531" z="1" s="M+H+2" />
        </MSPeaks>
      </Spectrum>
    </Compound>
    <Compound algo="FindByMolecularFeature">
      <Location m="389.1656" rt="17.358" y="70333" v="939299" />
      <Spectrum type="MFE" cpdAlgo="FindByMolecularFeature">
        <MSDetails p="+" />
        <Device type="TimeOfFlight" />
        <MSPeaks>
          <p rt="17.351" x="195.5906" y="3329.07" v="19072" z="2" s="M+2H" />
          <p rt="17.388" x="196.0953" y="1327.01" v="10799" z="2" s="M+2H+1" />
          <p rt="17.362" x="196.5910" y="2054.03" v="13190" z="2" s="M+2H+2" />
          <p rt="17.363" x="390.1728" y="27632.49" v="229965" z="1" s="M+H" />
          <p rt="17.363" x="391.1770" y="6049.96" v="46034" z="1" s="M+H+1" />
          <p rt="17.361" x="392.1731" y="70333.42" v="570353" z="1" s="M+H+2" />
          <p rt="17.328" x="393.1800" y="6443.81" v="49888" z="1" s="M+H+3" />
        </MSPeaks>
      </Spectrum>
    </Compound>
    <Compound algo="FindByMolecularFeature">
      <Location m="610.4210" rt="17.368" y="131149" v="1360708" />
      <Spectrum type="MFE" cpdAlgo="FindByMolecularFeature">
        <MSDetails p="+" />
        <Device type="TimeOfFlight" />
        <MSPeaks>
          <p rt="17.368" x="611.4283" y="131148.72" v="920578" z="1" s="M+H" />
          <p rt="17.368" x="612.4315" y="50195.87" v="355580" z="1" s="M+H+1" />
          <p rt="17.367" x="613.4333" y="12121.97" v="84550" z="1" s="M+H+2" />
        </MSPeaks>
      </Spectrum>
    </Compound>
    <Compound algo="FindByMolecularFeature">
      <Location m="294.2200" rt="17.368" y="3128563" v="31611216" />
      <Spectrum type="MFE" cpdAlgo="FindByMolecularFeature">
        <MSDetails p="+" />
        <Device type="TimeOfFlight" />
        <MSPeaks>
          <p rt="17.368" x="295.2273" y="3128562.75" v="26056720" z="1" sat="true" s="M+H" />
          <p rt="17.368" x="296.2307" y="579022.81" v="4826837" z="1" s="M+H+1" />
          <p rt="17.366" x="297.2337" y="79783.35" v="683310" z="1" s="M+H+2" />
          <p rt="17.369" x="298.2368" y="5308.11" v="44349" z="1" s="M+H+3" />
        </MSPeaks>
      </Spectrum>
    </Compound>
    <Compound algo="FindByMolecularFeature">
      <Location m="258.1983" rt="17.369" y="113140" v="1108225" />
      <Spectrum type="MFE" cpdAlgo="FindByMolecularFeature">
        <MSDetails p="+" />
        <Device type="TimeOfFlight" />
        <MSPeaks>
          <p rt="17.368" x="259.2055" y="113140.10" v="931048" z="1" s="M+H" />
          <p rt="17.370" x="260.2090" y="21445.87" v="177178" z="1" s="M+H+1" />
        </MSPeaks>
      </Spectrum>
    </Compound>
    <Compound algo="FindByMolecularFeature">
      <Location m="276.2095" rt="17.369" y="3588903" v="35089964" />
      <Spectrum type="MFE" cpdAlgo="FindByMolecularFeature">
        <MSDetails p="+" />
        <Device type="TimeOfFlight" />
        <MSPeaks>
          <p rt="17.369" x="277.2167" y="3588903.00" v="29031588" z="1" sat="true" s="M+H" />
          <p rt="17.368" x="278.2202" y="680383.44" v="5513418" z="1" s="M+H+1" />
          <p rt="17.373" x="279.2265" y="57659.64" v="544955" z="1" s="M+H+2" />
        </MSPeaks>
      </Spectrum>
    </Compound>
    <Compound algo="FindByMolecularFeature">
      <Location m="248.2142" rt="17.369" y="325018" v="3204326" />
      <Spectrum type="MFE" cpdAlgo="FindByMolecularFeature">
        <MSDetails p="+" />
        <Device type="TimeOfFlight" />
        <MSPeaks>
          <p rt="17.369" x="249.2215" y="325018.44" v="2653801" z="1" s="M+H" />
          <p rt="17.370" x="250.2246" y="61011.00" v="501456" z="1" s="M+H+1" />
          <p rt="17.378" x="251.2288" y="5854.40" v="49068" z="1" s="M+H+2" />
        </MSPeaks>
      </Spectrum>
    </Compound>
    <Compound algo="FindByMolecularFeature">
      <Location m="230.2034" rt="17.370" y="79331" v="731279" />
      <Spectrum type="MFE" cpdAlgo="FindByMolecularFeature">
        <MSDetails p="+" />
        <Device type="TimeOfFlight" />
        <MSPeaks>
          <p rt="17.370" x="231.2107" y="79330.95" v="605397" z="1" s="M+H" />
          <p rt="17.370" x="232.2139" y="14135.95" v="112657" z="1" s="M+H+1" />
          <p rt="17.366" x="233.2235" y="1968.70" v="13225" z="1" s="M+H+2" />
        </MSPeaks>
      </Spectrum>
    </Compound>
    <Compound algo="FindByMolecularFeature">
      <Location m="316.2022" rt="17.375" y="866121" v="9229146" />
      <Spectrum type="MFE" cpdAlgo="FindByMolecularFeature">
        <MSDetails p="+" />
        <Device type="TimeOfFlight" />
        <MSPeaks>
          <p rt="17.375" x="317.2095" y="866120.69" v="7525789" z="1" s="M+H" />
          <p rt="17.376" x="318.2123" y="169173.11" v="1470752" z="1" s="M+H+1" />
          <p rt="17.373" x="319.2169" y="22844.40" v="210680" z="1" s="M+H+2" />
          <p rt="17.399" x="320.2216" y="2561.18" v="21925" z="1" s="M+H+3" />
        </MSPeaks>
      </Spectrum>
    </Compound>
    <Compound algo="FindByMolecularFeature">
      <Location m="314.1882" rt="17.547" y="67209" v="474170" />
      <Spectrum type="MFE" cpdAlgo="FindByMolecularFeature">
        <MSDetails p="+" />
        <Device type="TimeOfFlight" />
        <MSPeaks>
          <p rt="17.547" x="315.1955" y="67208.78" v="387134" z="1" s="M+H" />
          <p rt="17.547" x="316.1990" y="15072.17" v="87035" z="1" s="M+H+1" />
        </MSPeaks>
      </Spectrum>
    </Compound>
    <Compound algo="FindByMolecularFeature">
      <Location m="560.4808" rt="17.617" y="96730" v="598317" />
      <Spectrum type="MFE" cpdAlgo="FindByMolecularFeature">
        <MSDetails p="+" />
        <Device type="TimeOfFlight" />
        <MSPeaks>
          <p rt="17.618" x="561.4881" y="96729.81" v="416889" z="1" s="M+H" />
          <p rt="17.614" x="562.4911" y="37654.41" v="143540" z="1" s="M+H+1" />
          <p rt="17.615" x="563.4946" y="8293.33" v="31847" z="1" s="M+H+2" />
          <p rt="17.627" x="564.4965" y="1429.03" v="6041" z="1" s="M+H+3" />
        </MSPeaks>
      </Spectrum>
    </Compound>
    <Compound algo="FindByMolecularFeature">
      <Location m="610.4210" rt="17.666" y="68192" v="593076" />
      <Spectrum type="MFE" cpdAlgo="FindByMolecularFeature">
        <MSDetails p="+" />
        <Device type="TimeOfFlight" />
        <MSPeaks>
          <p rt="17.665" x="611.4282" y="68191.95" v="389331" z="1" s="M+H" />
          <p rt="17.665" x="612.4313" y="28139.79" v="165745" z="1" s="M+H+1" />
          <p rt="17.669" x="613.4329" y="6816.71" v="38000" z="1" s="M+H+2" />
        </MSPeaks>
      </Spectrum>
    </Compound>
    <Compound algo="FindByMolecularFeature">
      <Location m="294.2200" rt="17.668" y="1927431" v="17295038" />
      <Spectrum type="MFE" cpdAlgo="FindByMolecularFeature">
        <MSDetails p="+" />
        <Device type="TimeOfFlight" />
        <MSPeaks>
          <p rt="17.669" x="295.2273" y="1927430.75" v="14201933" z="1" s="M+H" />
          <p rt="17.668" x="296.2305" y="360681.88" v="2654762" z="1" s="M+H+1" />
          <p rt="17.670" x="297.2347" y="55564.59" v="409902" z="1" s="M+H+2" />
          <p rt="17.670" x="298.2384" y="3522.44" v="28439" z="1" s="M+H+3" />
        </MSPeaks>
      </Spectrum>
    </Compound>
    <Compound algo="FindByMolecularFeature">
      <Location m="258.1982" rt="17.669" y="61453" v="536505" />
      <Spectrum type="MFE" cpdAlgo="FindByMolecularFeature">
        <MSDetails p="+" />
        <Device type="TimeOfFlight" />
        <MSPeaks>
          <p rt="17.669" x="259.2055" y="61452.67" v="451205" z="1" s="M+H" />
          <p rt="17.667" x="260.2088" y="11990.29" v="85300" z="1" s="M+H+1" />
        </MSPeaks>
      </Spectrum>
    </Compound>
    <Compound algo="FindByMolecularFeature">
      <Location m="276.2095" rt="17.669" y="1898781" v="16981212" />
      <Spectrum type="MFE" cpdAlgo="FindByMolecularFeature">
        <MSDetails p="+" />
        <Device type="TimeOfFlight" />
        <MSPeaks>
          <p rt="17.670" x="139.1133" y="3512.55" v="29643" z="2" s="M+2H" />
          <p rt="17.669" x="277.2167" y="1898780.50" v="13951482" z="1" s="M+H" />
          <p rt="17.669" x="278.2200" y="372626.44" v="2742605" z="1" s="M+H+1" />
          <p rt="17.662" x="279.2283" y="34002.38" v="257482" z="1" s="M+H+2" />
        </MSPeaks>
      </Spectrum>
    </Compound>
    <Compound algo="FindByMolecularFeature">
      <Location m="248.2141" rt="17.670" y="136394" v="1274323" />
      <Spectrum type="MFE" cpdAlgo="FindByMolecularFeature">
        <MSDetails p="+" />
        <Device type="TimeOfFlight" />
        <MSPeaks>
          <p rt="17.670" x="249.2213" y="136393.61" v="1049574" z="1" s="M+H" />
          <p rt="17.669" x="250.2244" y="26666.23" v="205907" z="1" s="M+H+1" />
          <p rt="17.667" x="251.2304" y="2625.42" v="18842" z="1" s="M+H+2" />
        </MSPeaks>
      </Spectrum>
    </Compound>
    <Compound algo="FindByMolecularFeature">
      <Location m="316.2019" rt="17.674" y="576795" v="5888944" />
      <Spectrum type="MFE" cpdAlgo="FindByMolecularFeature">
        <MSDetails p="+" />
        <Device type="TimeOfFlight" />
        <MSPeaks>
          <p rt="17.675" x="317.2092" y="576794.94" v="4855216" z="1" s="M+H" />
          <p rt="17.671" x="318.2122" y="107256.68" v="904715" z="1" s="M+H+1" />
          <p rt="17.665" x="319.2171" y="12536.38" v="107443" z="1" s="M+H+2" />
          <p rt="17.650" x="320.2217" y="1988.32" v="21570" z="1" s="M+H+3" />
        </MSPeaks>
      </Spectrum>
    </Compound>
    <Compound algo="FindByMolecularFeature">
      <Location m="560.4808" rt="17.727" y="105758" v="931347" />
      <Spectrum type="MFE" cpdAlgo="FindByMolecularFeature">
        <MSDetails p="+" />
        <Device type="TimeOfFlight" />
        <MSPeaks>
          <p rt="17.728" x="561.4881" y="105757.66" v="614367" z="1" s="M+H" />
          <p rt="17.726" x="562.4913" y="41080.31" v="257674" z="1" s="M+H+1" />
          <p rt="17.724" x="563.4946" y="8237.37" v="52657" z="1" s="M+H+2" />
          <p rt="17.730" x="564.4964" y="1171.11" v="6649" z="1" s="M+H+3" />
        </MSPeaks>
      </Spectrum>
    </Compound>
    <Compound algo="FindByMolecularFeature">
      <Location m="268.1829" rt="17.731" y="118620" v="1030870" />
      <Spectrum type="MFE" cpdAlgo="FindByMolecularFeature">
        <MSDetails p="+" />
        <Device type="TimeOfFlight" />
        <MSPeaks>
          <p rt="17.731" x="269.1902" y="118619.52" v="861034" z="1" s="M+H" />
          <p rt="17.731" x="270.1936" y="23642.10" v="169836" z="1" s="M+H+1" />
        </MSPeaks>
      </Spectrum>
    </Compound>
    <Compound algo="FindByMolecularFeature">
      <Location m="431.2680" rt="17.732" y="1905559" v="18610590" />
      <Spectrum type="MFE" cpdAlgo="FindByMolecularFeature">
        <MSDetails p="+" />
        <Device type="TimeOfFlight" />
        <MSPeaks>
          <p rt="17.732" x="432.2752" y="1905558.50" v="14017271" z="1" s="M+H" />
          <p rt="17.732" x="433.2786" y="520588.97" v="3838744" z="1" s="M+H+1" />
          <p rt="17.733" x="434.2812" y="87856.55" v="653245" z="1" s="M+H+2" />
          <p rt="17.735" x="435.2880" y="12061.11" v="101330" z="1" s="M+H+3" />
        </MSPeaks>
      </Spectrum>
    </Compound>
    <Compound algo="FindByMolecularFeature">
      <Location m="296.1776" rt="17.732" y="102454" v="926796" />
      <Spectrum type="MFE" cpdAlgo="FindByMolecularFeature">
        <MSDetails p="+" />
        <Device type="TimeOfFlight" />
        <MSPeaks>
          <p rt="17.732" x="297.1849" y="102453.91" v="774831" z="1" s="M+H" />
          <p rt="17.731" x="298.1883" y="20812.99" v="151966" z="1" s="M+H+1" />
        </MSPeaks>
      </Spectrum>
    </Compound>
    <Compound algo="FindByMolecularFeature">
      <Location m="314.1889" rt="17.732" y="1051078" v="9521459" />
      <Spectrum type="MFE" cpdAlgo="FindByMolecularFeature">
        <MSDetails p="+" />
        <Device type="TimeOfFlight" />
        <MSPeaks>
          <p rt="17.732" x="315.1962" y="1051077.88" v="7736325" z="1" s="M+H" />
          <p rt="17.732" x="316.1991" y="241713.59" v="1785134" z="1" s="M+H+1" />
        </MSPeaks>
      </Spectrum>
    </Compound>
    <Compound algo="FindByMolecularFeature">
      <Location m="436.2228" rt="17.739" y="144624" v="1669289" />
      <Spectrum type="MFE" cpdAlgo="FindByMolecularFeature">
        <MSDetails p="+" />
        <Device type="TimeOfFlight" />
        <MSPeaks>
          <p rt="17.739" x="437.2301" y="144623.50" v="1248595" z="1" s="M+H" />
          <p rt="17.739" x="438.2334" y="39015.82" v="338200" z="1" s="M+H+1" />
          <p rt="17.748" x="439.2409" y="9101.58" v="78154" z="1" s="M+H+2" />
          <p rt="17.695" x="440.2439" y="520.68" v="4340" z="1" s="M+H+3" />
        </MSPeaks>
      </Spectrum>
    </Compound>
    <Compound algo="FindByMolecularFeature">
      <Location m="364.3091" rt="17.872" y="139536" v="1368916" />
      <Spectrum type="MFE" cpdAlgo="FindByMolecularFeature">
        <MSDetails p="+" />
        <Device type="TimeOfFlight" />
        <MSPeaks>
          <p rt="17.872" x="365.3164" y="139536.39" v="1054765" z="1" s="M+H" />
          <p rt="17.873" x="366.3198" y="35182.43" v="268302" z="1" s="M+H+1" />
          <p rt="17.868" x="367.3198" y="5501.14" v="39653" z="1" s="M+H+2" />
          <p rt="17.856" x="368.3205" y="859.79" v="6198" z="1" s="M+H+3" />
        </MSPeaks>
      </Spectrum>
    </Compound>
    <Compound algo="FindByMolecularFeature">
      <Location m="278.1520" rt="17.945" y="87326" v="1203948" />
      <Spectrum type="MFE" cpdAlgo="FindByMolecularFeature">
        <MSDetails p="+" />
        <Device type="TimeOfFlight" />
        <MSPeaks>
          <p rt="17.945" x="279.1593" y="87326.31" v="998216" z="1" s="M+H" />
          <p rt="17.947" x="280.1626" y="15478.88" v="181205" z="1" s="M+H+1" />
          <p rt="17.944" x="281.1651" y="2575.49" v="24526" z="1" s="M+H+2" />
        </MSPeaks>
      </Spectrum>
    </Compound>
    <Compound algo="FindByMolecularFeature">
      <Location m="148.0160" rt="17.950" y="187391" v="2533762" />
      <Spectrum type="MFE" cpdAlgo="FindByMolecularFeature">
        <MSDetails p="+" />
        <Device type="TimeOfFlight" />
        <MSPeaks>
          <p rt="17.950" x="149.0232" y="187391.03" v="2302698" z="1" s="M+H" />
          <p rt="17.955" x="150.0267" y="15988.91" v="201592" z="1" s="M+H+1" />
          <p rt="17.910" x="151.0336" y="3195.43" v="29472" z="1" s="M+H+2" />
        </MSPeaks>
      </Spectrum>
    </Compound>
    <Compound algo="FindByMolecularFeature">
      <Location m="300.1339" rt="17.953" y="55271" v="765690" />
      <Spectrum type="MFE" cpdAlgo="FindByMolecularFeature">
        <MSDetails p="+" />
        <Device type="TimeOfFlight" />
        <MSPeaks>
          <p rt="17.954" x="301.1412" y="55271.45" v="629202" z="1" s="M+H" />
          <p rt="17.946" x="302.1447" y="10623.49" v="121146" z="1" s="M+H+1" />
          <p rt="17.967" x="303.1498" y="1557.39" v="15343" z="1" s="M+H+2" />
        </MSPeaks>
      </Spectrum>
    </Compound>
    <Compound algo="FindByMolecularFeature">
      <Location m="382.1971" rt="18.103" y="129161" v="1220797" />
      <Spectrum type="MFE" cpdAlgo="FindByMolecularFeature">
        <MSDetails p="+" />
        <Device type="TimeOfFlight" />
        <MSPeaks>
          <p rt="18.102" x="383.2043" y="129161.02" v="979713" z="1" s="M+H" />
          <p rt="18.103" x="384.2074" y="25930.08" v="206332" z="1" s="M+H+1" />
          <p rt="18.105" x="385.2106" y="4733.67" v="34752" z="1" s="M+H+2" />
        </MSPeaks>
      </Spectrum>
    </Compound>
    <Compound algo="FindByMolecularFeature">
      <Location m="360.2148" rt="18.107" y="102727" v="1095343" />
      <Spectrum type="MFE" cpdAlgo="FindByMolecularFeature">
        <MSDetails p="+" />
        <Device type="TimeOfFlight" />
        <MSPeaks>
          <p rt="18.108" x="361.2221" y="102727.32" v="906528" z="1" s="M+H" />
          <p rt="18.108" x="362.2256" y="21131.74" v="168362" z="1" s="M+H+1" />
          <p rt="18.094" x="363.2303" y="2687.65" v="20452" z="1" s="M+H+2" />
        </MSPeaks>
      </Spectrum>
    </Compound>
    <Compound algo="FindByMolecularFeature">
      <Location m="413.3142" rt="18.117" y="51092" v="507845" />
      <Spectrum type="MFE" cpdAlgo="FindByMolecularFeature">
        <MSDetails p="+" />
        <Device type="TimeOfFlight" />
        <MSPeaks>
          <p rt="18.118" x="414.3215" y="51092.11" v="383562" z="1" s="M+H" />
          <p rt="18.117" x="415.3229" y="15679.36" v="102514" z="1" s="M+H+1" />
          <p rt="18.108" x="416.3227" y="3057.83" v="21770" z="1" s="M+H+2" />
        </MSPeaks>
      </Spectrum>
    </Compound>
    <Compound algo="FindByMolecularFeature">
      <Location m="354.2772" rt="18.118" y="192395" v="1871243" />
      <Spectrum type="MFE" cpdAlgo="FindByMolecularFeature">
        <MSDetails p="+" />
        <Device type="TimeOfFlight" />
        <MSPeaks>
          <p rt="18.118" x="355.2845" y="192394.55" v="1481426" z="1" s="M+H" />
          <p rt="18.120" x="356.2878" y="41776.28" v="327878" z="1" s="M+H+1" />
          <p rt="18.111" x="357.2907" y="7271.81" v="52197" z="1" s="M+H+2" />
          <p rt="18.135" x="358.2930" y="1084.52" v="9742" z="1" s="M+H+3" />
        </MSPeaks>
      </Spectrum>
    </Compound>
    <Compound algo="FindByMolecularFeature">
      <Location m="394.2696" rt="18.123" y="83031" v="999770" />
      <Spectrum type="MFE" cpdAlgo="FindByMolecularFeature">
        <MSDetails p="+" />
        <Device type="TimeOfFlight" />
        <MSPeaks>
          <p rt="18.124" x="395.2769" y="83030.69" v="820537" z="1" s="M+H" />
          <p rt="18.121" x="396.2803" y="19018.31" v="179233" z="1" s="M+H+1" />
        </MSPeaks>
      </Spectrum>
    </Compound>
    <Compound algo="FindByMolecularFeature">
      <Location m="240.2091" rt="18.152" y="52470" v="449081" />
      <Spectrum type="MFE" cpdAlgo="FindByMolecularFeature">
        <MSDetails p="+" />
        <Device type="TimeOfFlight" />
        <MSPeaks>
          <p rt="18.152" x="241.2164" y="52470.05" v="385205" z="1" s="M+H" />
          <p rt="18.151" x="242.2195" y="8611.60" v="63876" z="1" s="M+H+1" />
        </MSPeaks>
      </Spectrum>
    </Compound>
    <Compound algo="FindByMolecularFeature">
      <Location m="438.2385" rt="18.179" y="212726" v="2076117" />
      <Spectrum type="MFE" cpdAlgo="FindByMolecularFeature">
        <MSDetails p="+" />
        <Device type="TimeOfFlight" />
        <MSPeaks>
          <p rt="18.179" x="439.2458" y="212726.23" v="1576777" z="1" s="M+H" />
          <p rt="18.179" x="440.2492" y="55338.22" v="412311" z="1" s="M+H+1" />
          <p rt="18.179" x="441.2525" y="10609.82" v="78673" z="1" s="M+H+2" />
          <p rt="18.177" x="442.2551" y="1177.93" v="8356" z="1" s="M+H+3" />
        </MSPeaks>
      </Spectrum>
    </Compound>
    <Compound algo="FindByMolecularFeature">
      <Location m="314.1889" rt="18.189" y="637421" v="6827846" />
      <Spectrum type="MFE" cpdAlgo="FindByMolecularFeature">
        <MSDetails p="+" />
        <Device type="TimeOfFlight" />
        <MSPeaks>
          <p rt="18.189" x="315.1962" y="637421.06" v="5379018" z="1" s="M+H" />
          <p rt="18.188" x="316.1992" y="147634.59" v="1236738" z="1" s="M+H+1" />
          <p rt="18.202" x="317.2060" y="21298.85" v="180928" z="1" s="M+H+2" />
          <p rt="18.193" x="318.2109" y="3358.10" v="31161" z="1" s="M+H+3" />
        </MSPeaks>
      </Spectrum>
    </Compound>
    <Compound algo="FindByMolecularFeature">
      <Location m="268.1829" rt="18.190" y="69996" v="728160" />
      <Spectrum type="MFE" cpdAlgo="FindByMolecularFeature">
        <MSDetails p="+" />
        <Device type="TimeOfFlight" />
        <MSPeaks>
          <p rt="18.190" x="269.1902" y="69995.54" v="610974" z="1" s="M+H" />
          <p rt="18.190" x="270.1935" y="14325.70" v="117187" z="1" s="M+H+1" />
        </MSPeaks>
      </Spectrum>
    </Compound>
    <Compound algo="FindByMolecularFeature">
      <Location m="433.2837" rt="18.191" y="1232609" v="13614105" />
      <Spectrum type="MFE" cpdAlgo="FindByMolecularFeature">
        <MSDetails p="+" />
        <Device type="TimeOfFlight" />
        <MSPeaks>
          <p rt="18.191" x="434.2910" y="1232608.88" v="10321558" z="1" s="M+H" />
          <p rt="18.190" x="435.2941" y="330957.34" v="2764455" z="1" s="M+H+1" />
          <p rt="18.190" x="436.2967" y="54696.85" v="460153" z="1" s="M+H+2" />
          <p rt="18.209" x="437.2995" y="8493.01" v="67939" z="1" s="M+H+3" />
        </MSPeaks>
      </Spectrum>
    </Compound>
    <Compound algo="FindByMolecularFeature">
      <Location m="296.1777" rt="18.191" y="62047" v="665542" />
      <Spectrum type="MFE" cpdAlgo="FindByMolecularFeature">
        <MSDetails p="+" />
        <Device type="TimeOfFlight" />
        <MSPeaks>
          <p rt="18.191" x="297.1850" y="62046.95" v="550323" z="1" s="M+H" />
          <p rt="18.191" x="298.1882" y="13369.16" v="115219" z="1" s="M+H+1" />
        </MSPeaks>
      </Spectrum>
    </Compound>
    <Compound algo="FindByMolecularFeature">
      <Location m="168.1149" rt="18.225" y="74460" v="663883" />
      <Spectrum type="MFE" cpdAlgo="FindByMolecularFeature">
        <MSDetails p="+" />
        <Device type="TimeOfFlight" />
        <MSPeaks>
          <p rt="18.225" x="169.1222" y="74459.78" v="596096" z="1" s="M+H" />
          <p rt="18.223" x="170.1252" y="9219.44" v="67787" z="1" s="M+H+1" />
        </MSPeaks>
      </Spectrum>
    </Compound>
    <Compound algo="FindByMolecularFeature">
      <Location m="318.2174" rt="18.241" y="117123" v="1084170" />
      <Spectrum type="MFE" cpdAlgo="FindByMolecularFeature">
        <MSDetails p="+" />
        <Device type="TimeOfFlight" />
        <MSPeaks>
          <p rt="18.232" x="160.1188" y="1364.42" v="6909" z="2" s="M+2H" />
          <p rt="18.241" x="319.2246" y="117122.98" v="878007" z="1" s="M+H" />
          <p rt="18.244" x="320.2279" y="24437.99" v="181870" z="1" s="M+H+1" />
          <p rt="18.254" x="321.2347" y="2171.28" v="17384" z="1" s="M+H+2" />
        </MSPeaks>
      </Spectrum>
    </Compound>
    <Compound algo="FindByMolecularFeature">
      <Location m="296.2359" rt="18.245" y="662712" v="5445857" />
      <Spectrum type="MFE" cpdAlgo="FindByMolecularFeature">
        <MSDetails p="+" />
        <Device type="TimeOfFlight" />
        <MSPeaks>
          <p rt="18.246" x="297.2432" y="662711.56" v="4315970" z="1" s="M+H" />
          <p rt="18.244" x="298.2460" y="134666.41" v="880795" z="1" s="M+H+1" />
          <p rt="18.242" x="299.2491" y="16611.22" v="108730" z="1" s="M+H+2" />
          <p rt="18.243" x="300.2516" y="2547.36" v="16403" z="1" s="M+H+3" />
          <p rt="18.255" x="593.4773" y="8812.43" v="42712" z="1" s="2M+H" />
          <p rt="18.252" x="594.4811" y="3198.25" v="15134" z="1" s="2M+H+1" />
          <p rt="18.252" x="595.4814" y="855.54" v="4133" z="1" s="2M+H+2" />
        </MSPeaks>
      </Spectrum>
    </Compound>
    <Compound algo="FindByMolecularFeature">
      <Location m="350.1540" rt="18.254" y="55696" v="777835" />
      <Spectrum type="MFE" cpdAlgo="FindByMolecularFeature">
        <MSDetails p="+" />
        <Device type="TimeOfFlight" />
        <MSPeaks>
          <p rt="18.252" x="351.1613" y="29156.22" v="175853" z="1" s="M+H" />
          <p rt="18.259" x="352.1645" y="6613.22" v="44029" z="1" s="M+H+1" />
          <p rt="18.253" x="353.1621" y="55695.70" v="335772" z="1" s="M+H+2" />
          <p rt="18.256" x="354.1653" y="12362.01" v="83405" z="1" s="M+H+3" />
          <p rt="18.254" x="355.1582" y="23013.20" v="138776" z="1" s="M+H+4" />
        </MSPeaks>
      </Spectrum>
    </Compound>
    <Compound algo="FindByMolecularFeature">
      <Location m="260.2143" rt="18.261" y="71658" v="553655" />
      <Spectrum type="MFE" cpdAlgo="FindByMolecularFeature">
        <MSDetails p="+" />
        <Device type="TimeOfFlight" />
        <MSPeaks>
          <p rt="18.261" x="261.2215" y="71658.45" v="468103" z="1" s="M+H" />
          <p rt="18.263" x="262.2248" y="13132.68" v="85551" z="1" s="M+H+1" />
        </MSPeaks>
      </Spectrum>
    </Compound>
    <Compound algo="FindByMolecularFeature">
      <Location m="227.2253" rt="18.304" y="512885" v="5050737" />
      <Spectrum type="MFE" cpdAlgo="FindByMolecularFeature">
        <MSDetails p="+" />
        <Device type="TimeOfFlight" />
        <MSPeaks>
          <p rt="18.304" x="228.2326" y="512885.00" v="4318615" z="1" s="M+H" />
          <p rt="18.303" x="229.2355" y="79749.16" v="671534" z="1" s="M+H+1" />
          <p rt="18.304" x="230.2410" y="6042.91" v="56178" z="1" s="M+H+2" />
          <p rt="18.304" x="231.2450" y="541.94" v="4412" z="1" s="M+H+3" />
        </MSPeaks>
      </Spectrum>
    </Compound>
    <Compound algo="FindByMolecularFeature">
      <Location m="376.2981" rt="18.350" y="213542" v="1702486" />
      <Spectrum type="MFE" cpdAlgo="FindByMolecularFeature">
        <MSDetails p="+" />
        <Device type="TimeOfFlight" />
        <MSPeaks>
          <p rt="18.349" x="377.3054" y="213541.84" v="1364165" z="1" s="M+H" />
          <p rt="18.350" x="378.3086" y="52928.13" v="338321" z="1" s="M+H+1" />
        </MSPeaks>
      </Spectrum>
    </Compound>
    <Compound algo="FindByMolecularFeature">
      <Location m="574.4604" rt="18.426" y="219850" v="1954725" />
      <Spectrum type="MFE" cpdAlgo="FindByMolecularFeature">
        <MSDetails p="+" />
        <Device type="TimeOfFlight" />
        <MSPeaks>
          <p rt="18.426" x="575.4677" y="219850.33" v="1338549" z="1" s="M+H" />
          <p rt="18.426" x="576.4708" y="80508.80" v="488234" z="1" s="M+H+1" />
          <p rt="18.426" x="577.4740" y="17997.33" v="109595" z="1" s="M+H+2" />
          <p rt="18.427" x="578.4761" y="3130.28" v="18347" z="1" s="M+H+3" />
        </MSPeaks>
      </Spectrum>
    </Compound>
    <Compound algo="FindByMolecularFeature">
      <Location m="182.1309" rt="18.428" y="353901" v="3195225" />
      <Spectrum type="MFE" cpdAlgo="FindByMolecularFeature">
        <MSDetails p="+" />
        <Device type="TimeOfFlight" />
        <MSPeaks>
          <p rt="18.428" x="183.1382" y="353900.72" v="2743405" z="1" s="M+H" />
          <p rt="18.426" x="184.1413" y="43363.08" v="338508" z="1" s="M+H+1" />
          <p rt="18.422" x="185.1428" y="4302.06" v="28245" z="1" s="M+H+2" />
          <p rt="18.454" x="365.2662" y="5099.29" v="35951" z="1" s="2M+H" />
          <p rt="18.465" x="366.2693" y="1213.02" v="6583" z="1" s="2M+H+1" />
        </MSPeaks>
      </Spectrum>
    </Compound>
    <Compound algo="FindByMolecularFeature">
      <Location m="337.2622" rt="18.431" y="335397" v="3651156" />
      <Spectrum type="MFE" cpdAlgo="FindByMolecularFeature">
        <MSDetails p="+" />
        <Device type="TimeOfFlight" />
        <MSPeaks>
          <p rt="18.431" x="338.2695" y="335397.19" v="2933908" z="1" s="M+H" />
          <p rt="18.430" x="339.2726" y="73334.90" v="632407" z="1" s="M+H+1" />
          <p rt="18.428" x="340.2757" y="10181.54" v="84841" z="1" s="M+H+2" />
        </MSPeaks>
      </Spectrum>
    </Compound>
    <Compound algo="FindByMolecularFeature">
      <Location m="645.3830" rt="18.432" y="259551" v="3814841" />
      <Spectrum type="MFE" cpdAlgo="FindByMolecularFeature">
        <MSDetails p="+" />
        <Device type="TimeOfFlight" />
        <MSPeaks>
          <p rt="18.436" x="323.6994" y="2803.44" v="19805" z="2" s="M+2H" />
          <p rt="18.424" x="324.2014" y="1568.16" v="7754" z="2" s="M+2H+1" />
          <p rt="18.432" x="646.3902" y="259551.33" v="2058031" z="1" s="M+H" />
          <p rt="18.431" x="647.3949" y="165464.77" v="1322010" z="1" s="M+H+1" />
          <p rt="18.431" x="648.3984" y="50669.06" v="407241" z="1" s="M+H+2" />
        </MSPeaks>
      </Spectrum>
    </Compound>
    <Compound algo="FindByMolecularFeature">
      <Location m="648.3908" rt="18.433" y="152984" v="2128226" />
      <Spectrum type="MFE" cpdAlgo="FindByMolecularFeature">
        <MSDetails p="+" />
        <Device type="TimeOfFlight" />
        <MSPeaks>
          <p rt="18.433" x="649.3981" y="152984.17" v="1190513" z="1" s="M+H" />
          <p rt="18.433" x="650.4011" y="58799.07" v="457051" z="1" s="M+H+1" />
          <p rt="18.432" x="651.3957" y="62262.80" v="480662" z="1" s="M+H+2" />
        </MSPeaks>
      </Spectrum>
    </Compound>
    <Compound algo="FindByMolecularFeature">
      <Location m="296.2357" rt="18.436" y="4051325" v="49814204" />
      <Spectrum type="MFE" cpdAlgo="FindByMolecularFeature">
        <MSDetails p="+" />
        <Device type="TimeOfFlight" />
        <MSPeaks>
          <p rt="18.437" x="297.2430" y="4051324.75" v="38047624" z="1" sat="true" s="M+H" />
          <p rt="18.437" x="298.2466" y="767934.13" v="7220496" z="1" s="M+H+1" />
          <p rt="18.436" x="299.2489" y="92675.12" v="848510" z="1" s="M+H+2" />
          <p rt="18.436" x="300.2517" y="9018.40" v="83771" z="1" s="M+H+3" />
          <p rt="18.424" x="593.4782" y="204609.38" v="1222259" z="1" s="2M+H" />
          <p rt="18.423" x="594.4813" y="78457.85" v="468926" z="1" s="2M+H+1" />
          <p rt="18.424" x="595.4844" y="16728.25" v="100217" z="1" s="2M+H+2" />
          <p rt="18.425" x="596.4871" y="2683.20" v="15500" z="1" s="2M+H+3" />
        </MSPeaks>
      </Spectrum>
    </Compound>
    <Compound algo="FindByMolecularFeature">
      <Location m="630.4167" rt="18.437" y="50939" v="812405" />
      <Spectrum type="MFE" cpdAlgo="FindByMolecularFeature">
        <MSDetails p="+" />
        <Device type="TimeOfFlight" />
        <MSPeaks>
          <p rt="18.445" x="316.2146" y="12514.31" v="126096" z="2" s="M+2H" />
          <p rt="18.438" x="316.7182" y="3914.26" v="36564" z="2" s="M+2H+1" />
          <p rt="18.435" x="631.4246" y="50939.17" v="426551" z="1" s="M+H" />
          <p rt="18.433" x="632.4278" y="21694.30" v="178722" z="1" s="M+H+1" />
          <p rt="18.440" x="633.4288" y="5257.12" v="44472" z="1" s="M+H+2" />
        </MSPeaks>
      </Spectrum>
    </Compound>
    <Compound algo="FindByMolecularFeature">
      <Location m="350.1543" rt="18.439" y="111324" v="3221277" />
      <Spectrum type="MFE" cpdAlgo="FindByMolecularFeature">
        <MSDetails p="+" />
        <Device type="TimeOfFlight" />
        <MSPeaks>
          <p rt="18.436" x="351.1616" y="60667.16" v="690362" z="1" s="M+H" />
          <p rt="18.437" x="352.1646" y="13165.51" v="159772" z="1" s="M+H+1" />
          <p rt="18.443" x="353.1624" y="111324.05" v="1390048" z="1" s="M+H+2" />
          <p rt="18.440" x="354.1652" y="23063.79" v="270705" z="1" s="M+H+3" />
          <p rt="18.437" x="355.1583" y="42847.34" v="489670" z="1" s="M+H+4" />
          <p rt="18.437" x="356.1608" y="10772.68" v="131719" z="1" s="M+H+5" />
          <p rt="18.432" x="357.1579" y="7068.28" v="89003" z="1" s="M+H+6" />
        </MSPeaks>
      </Spectrum>
    </Compound>
    <Compound algo="FindByMolecularFeature">
      <Location m="250.2298" rt="18.457" y="323737" v="4271389" />
      <Spectrum type="MFE" cpdAlgo="FindByMolecularFeature">
        <MSDetails p="+" />
        <Device type="TimeOfFlight" />
        <MSPeaks>
          <p rt="18.457" x="251.2371" y="323736.88" v="3584074" z="1" s="M+H" />
          <p rt="18.457" x="252.2402" y="55986.14" v="617304" z="1" s="M+H+1" />
          <p rt="18.454" x="253.2441" y="6402.36" v="70010" z="1" s="M+H+2" />
        </MSPeaks>
      </Spectrum>
    </Compound>
    <Compound algo="FindByMolecularFeature">
      <Location m="278.2252" rt="18.459" y="2694260" v="38881028" />
      <Spectrum type="MFE" cpdAlgo="FindByMolecularFeature">
        <MSDetails p="+" />
        <Device type="TimeOfFlight" />
        <MSPeaks>
          <p rt="18.459" x="279.2325" y="2694259.75" v="32119882" z="1" sat="true" s="M+H" />
          <p rt="18.460" x="280.2358" y="520491.91" v="6235369" z="1" s="M+H+1" />
          <p rt="18.445" x="281.2390" y="50914.14" v="483322" z="1" s="M+H+2" />
          <p rt="18.443" x="282.2425" y="3823.64" v="42457" z="1" s="M+H+3" />
        </MSPeaks>
      </Spectrum>
    </Compound>
    <Compound algo="FindByMolecularFeature">
      <Location m="260.2142" rt="18.459" y="226915" v="3316392" />
      <Spectrum type="MFE" cpdAlgo="FindByMolecularFeature">
        <MSDetails p="+" />
        <Device type="TimeOfFlight" />
        <MSPeaks>
          <p rt="18.459" x="261.2214" y="226915.25" v="2801939" z="1" s="M+H" />
          <p rt="18.459" x="262.2248" y="41687.49" v="514453" z="1" s="M+H+1" />
        </MSPeaks>
      </Spectrum>
    </Compound>
    <Compound algo="FindByMolecularFeature">
      <Location m="242.2035" rt="18.463" y="55708" v="872676" />
      <Spectrum type="MFE" cpdAlgo="FindByMolecularFeature">
        <MSDetails p="+" />
        <Device type="TimeOfFlight" />
        <MSPeaks>
          <p rt="18.465" x="243.2108" y="55707.77" v="694591" z="1" s="M+H" />
          <p rt="18.452" x="244.2141" y="11421.13" v="178085" z="1" s="M+H+1" />
        </MSPeaks>
      </Spectrum>
    </Compound>
    <Compound algo="FindByMolecularFeature">
      <Location m="318.2176" rt="18.495" y="461612" v="6333571" />
      <Spectrum type="MFE" cpdAlgo="FindByMolecularFeature">
        <MSDetails p="+" />
        <Device type="TimeOfFlight" />
        <MSPeaks>
          <p rt="18.495" x="319.2249" y="461611.81" v="5185587" z="1" s="M+H" />
          <p rt="18.494" x="320.2279" y="91610.68" v="1027169" z="1" s="M+H+1" />
          <p rt="18.499" x="321.2321" y="10172.40" v="112705" z="1" s="M+H+2" />
          <p rt="18.470" x="322.2282" y="738.62" v="8110" z="1" s="M+H+3" />
        </MSPeaks>
      </Spectrum>
    </Compound>
    <Compound algo="FindByMolecularFeature">
      <Location m="232.2190" rt="18.510" y="67359" v="806174" />
      <Spectrum type="MFE" cpdAlgo="FindByMolecularFeature">
        <MSDetails p="+" />
        <Device type="TimeOfFlight" />
        <MSPeaks>
          <p rt="18.509" x="233.2263" y="67358.73" v="672184" z="1" s="M+H" />
          <p rt="18.511" x="234.2296" y="13340.48" v="133991" z="1" s="M+H+1" />
        </MSPeaks>
      </Spectrum>
    </Compound>
    <Compound algo="FindByMolecularFeature">
      <Location m="327.2565" rt="18.670" y="112302" v="1207679" />
      <Spectrum type="MFE" cpdAlgo="FindByMolecularFeature">
        <MSDetails p="+" />
        <Device type="TimeOfFlight" />
        <MSPeaks>
          <p rt="18.670" x="328.2638" y="112301.95" v="948105" z="1" s="M+H" />
          <p rt="18.669" x="329.2668" y="26088.33" v="230926" z="1" s="M+H+1" />
          <p rt="18.670" x="330.2699" y="3407.42" v="28647" z="1" s="M+H+2" />
        </MSPeaks>
      </Spectrum>
    </Compound>
    <Compound algo="FindByMolecularFeature">
      <Location m="323.2831" rt="18.792" y="587195" v="6070142" />
      <Spectrum type="MFE" cpdAlgo="FindByMolecularFeature">
        <MSDetails p="+" />
        <Device type="TimeOfFlight" />
        <MSPeaks>
          <p rt="18.792" x="324.2904" y="587195.06" v="4819618" z="1" s="M+H" />
          <p rt="18.791" x="325.2933" y="134139.89" v="1096206" z="1" s="M+H+1" />
          <p rt="18.793" x="326.2962" y="17034.54" v="139831" z="1" s="M+H+2" />
          <p rt="18.793" x="327.2966" y="1829.21" v="14487" z="1" s="M+H+3" />
        </MSPeaks>
      </Spectrum>
    </Compound>
    <Compound algo="FindByMolecularFeature">
      <Location m="278.2248" rt="18.822" y="163336" v="1519267" />
      <Spectrum type="MFE" cpdAlgo="FindByMolecularFeature">
        <MSDetails p="+" />
        <Device type="TimeOfFlight" />
        <MSPeaks>
          <p rt="18.822" x="279.2321" y="163335.69" v="1254835" z="1" s="M+H" />
          <p rt="18.821" x="280.2352" y="34419.73" v="264432" z="1" s="M+H+1" />
        </MSPeaks>
      </Spectrum>
    </Compound>
    <Compound algo="FindByMolecularFeature">
      <Location m="296.2354" rt="18.823" y="174413" v="1780542" />
      <Spectrum type="MFE" cpdAlgo="FindByMolecularFeature">
        <MSDetails p="+" />
        <Device type="TimeOfFlight" />
        <MSPeaks>
          <p rt="18.824" x="297.2427" y="174412.77" v="1467055" z="1" s="M+H" />
          <p rt="18.819" x="298.2457" y="34436.59" v="281526" z="1" s="M+H+1" />
          <p rt="18.817" x="299.2492" y="4059.99" v="31962" z="1" s="M+H+2" />
        </MSPeaks>
      </Spectrum>
    </Compound>
    <Compound algo="FindByMolecularFeature">
      <Location m="318.2173" rt="18.826" y="93097" v="842739" />
      <Spectrum type="MFE" cpdAlgo="FindByMolecularFeature">
        <MSDetails p="+" />
        <Device type="TimeOfFlight" />
        <MSPeaks>
          <p rt="18.826" x="319.2246" y="93096.78" v="689219" z="1" s="M+H" />
          <p rt="18.829" x="320.2277" y="17877.29" v="134844" z="1" s="M+H+1" />
          <p rt="18.829" x="321.2358" y="2383.83" v="18676" z="1" s="M+H+2" />
        </MSPeaks>
      </Spectrum>
    </Compound>
    <Compound algo="FindByMolecularFeature">
      <Location m="232.2189" rt="18.827" y="78808" v="738218" />
      <Spectrum type="MFE" cpdAlgo="FindByMolecularFeature">
        <MSDetails p="+" />
        <Device type="TimeOfFlight" />
        <MSPeaks>
          <p rt="18.827" x="233.2262" y="78807.58" v="611013" z="1" s="M+H" />
          <p rt="18.827" x="234.2296" y="14571.79" v="115217" z="1" s="M+H+1" />
          <p rt="18.815" x="235.2343" y="1797.81" v="11989" z="1" s="M+H+2" />
        </MSPeaks>
      </Spectrum>
    </Compound>
    <Compound algo="FindByMolecularFeature">
      <Location m="260.2139" rt="18.831" y="65758" v="701175" />
      <Spectrum type="MFE" cpdAlgo="FindByMolecularFeature">
        <MSDetails p="+" />
        <Device type="TimeOfFlight" />
        <MSPeaks>
          <p rt="18.832" x="261.2212" y="65757.83" v="596154" z="1" s="M+H" />
          <p rt="18.825" x="262.2246" y="11928.89" v="105022" z="1" s="M+H+1" />
        </MSPeaks>
      </Spectrum>
    </Compound>
    <Compound algo="FindByMolecularFeature">
      <Location m="599.4611" rt="18.850" y="58500" v="1192167" />
      <Spectrum type="MFE" cpdAlgo="FindByMolecularFeature">
        <MSDetails p="+" />
        <Device type="TimeOfFlight" />
        <MSPeaks>
          <p rt="18.849" x="600.4683" y="58499.60" v="824097" z="1" s="M+H" />
          <p rt="18.850" x="601.4717" y="21052.83" v="293988" z="1" s="M+H+1" />
          <p rt="18.852" x="602.4721" y="4966.32" v="65892" z="1" s="M+H+2" />
          <p rt="18.882" x="603.4728" y="608.75" v="8191" z="1" s="M+H+3" />
        </MSPeaks>
      </Spectrum>
    </Compound>
    <Compound algo="FindByMolecularFeature">
      <Location m="555.4349" rt="18.932" y="90445" v="1720048" />
      <Spectrum type="MFE" cpdAlgo="FindByMolecularFeature">
        <MSDetails p="+" />
        <Device type="TimeOfFlight" />
        <MSPeaks>
          <p rt="18.930" x="556.4421" y="90444.68" v="1221085" z="1" s="M+H" />
          <p rt="18.931" x="557.4451" y="28862.36" v="389018" z="1" s="M+H+1" />
          <p rt="18.951" x="558.4465" y="7004.03" v="98469" z="1" s="M+H+2" />
          <p rt="18.964" x="559.4482" y="828.99" v="11476" z="1" s="M+H+3" />
        </MSPeaks>
      </Spectrum>
    </Compound>
    <Compound algo="FindByMolecularFeature">
      <Location m="376.2980" rt="18.934" y="85504" v="1019083" />
      <Spectrum type="MFE" cpdAlgo="FindByMolecularFeature">
        <MSDetails p="+" />
        <Device type="TimeOfFlight" />
        <MSPeaks>
          <p rt="18.936" x="377.3053" y="85504.02" v="801135" z="1" s="M+H" />
          <p rt="18.928" x="378.3083" y="23658.96" v="217948" z="1" s="M+H+1" />
        </MSPeaks>
      </Spectrum>
    </Compound>
    <Compound algo="FindByMolecularFeature">
      <Location m="511.4086" rt="19.012" y="116795" v="2159091" />
      <Spectrum type="MFE" cpdAlgo="FindByMolecularFeature">
        <MSDetails p="+" />
        <Device type="TimeOfFlight" />
        <MSPeaks>
          <p rt="19.012" x="512.4158" y="116794.58" v="1582120" z="1" s="M+H" />
          <p rt="19.012" x="513.4192" y="33451.63" v="462179" z="1" s="M+H+1" />
          <p rt="19.007" x="514.4202" y="7469.35" v="101186" z="1" s="M+H+2" />
          <p rt="18.999" x="515.4201" y="1021.28" v="13607" z="1" s="M+H+3" />
        </MSPeaks>
      </Spectrum>
    </Compound>
    <Compound algo="FindByMolecularFeature">
      <Location m="253.2410" rt="19.013" y="1702636" v="17688036" />
      <Spectrum type="MFE" cpdAlgo="FindByMolecularFeature">
        <MSDetails p="+" />
        <Device type="TimeOfFlight" />
        <MSPeaks>
          <p rt="19.013" x="254.2483" y="1702636.00" v="14630540" z="1" s="M+H" />
          <p rt="19.013" x="255.2513" y="292781.56" v="2515659" z="1" s="M+H+1" />
          <p rt="19.015" x="256.2544" y="28917.32" v="249438" z="1" s="M+H+2" />
          <p rt="19.012" x="257.2570" y="2387.02" v="20099" z="1" s="M+H+3" />
          <p rt="19.006" x="507.4883" y="14817.25" v="95873" z="1" s="2M+H" />
          <p rt="19.003" x="508.4915" y="5855.00" v="35638" z="1" s="2M+H+1" />
          <p rt="18.996" x="509.4944" y="1153.39" v="4641" z="1" s="2M+H+2" />
        </MSPeaks>
      </Spectrum>
    </Compound>
    <Compound algo="FindByMolecularFeature">
      <Location m="561.3150" rt="19.048" y="69821" v="831783" />
      <Spectrum type="MFE" cpdAlgo="FindByMolecularFeature">
        <MSDetails p="+" />
        <Device type="TimeOfFlight" />
        <MSPeaks>
          <p rt="19.049" x="562.3222" y="69820.73" v="614295" z="1" s="M+H" />
          <p rt="19.044" x="563.3259" y="21066.91" v="179433" z="1" s="M+H+1" />
          <p rt="19.046" x="564.3300" y="4643.50" v="38056" z="1" s="M+H+2" />
        </MSPeaks>
      </Spectrum>
    </Compound>
    <Compound algo="FindByMolecularFeature">
      <Location m="467.3824" rt="19.087" y="112647" v="2207343" />
      <Spectrum type="MFE" cpdAlgo="FindByMolecularFeature">
        <MSDetails p="+" />
        <Device type="TimeOfFlight" />
        <MSPeaks>
          <p rt="19.087" x="468.3897" y="112647.42" v="1637210" z="1" s="M+H" />
          <p rt="19.085" x="469.3928" y="31798.70" v="468877" z="1" s="M+H+1" />
          <p rt="19.091" x="470.3944" y="6505.65" v="94941" z="1" s="M+H+2" />
          <p rt="19.131" x="471.3940" y="437.46" v="6315" z="1" s="M+H+3" />
        </MSPeaks>
      </Spectrum>
    </Compound>
    <Compound algo="FindByMolecularFeature">
      <Location m="423.3561" rt="19.156" y="87259" v="1622531" />
      <Spectrum type="MFE" cpdAlgo="FindByMolecularFeature">
        <MSDetails p="+" />
        <Device type="TimeOfFlight" />
        <MSPeaks>
          <p rt="19.156" x="424.3634" y="87258.76" v="1262481" z="1" s="M+H" />
          <p rt="19.154" x="425.3687" y="23461.24" v="312004" z="1" s="M+H+1" />
          <p rt="19.170" x="426.3708" y="4636.04" v="48045" z="1" s="M+H+2" />
        </MSPeaks>
      </Spectrum>
    </Compound>
    <Compound algo="FindByMolecularFeature">
      <Location m="575.3311" rt="19.613" y="198705" v="2685069" />
      <Spectrum type="MFE" cpdAlgo="FindByMolecularFeature">
        <MSDetails p="+" />
        <Device type="TimeOfFlight" />
        <MSPeaks>
          <p rt="19.613" x="576.3383" y="198705.08" v="1910537" z="1" s="M+H" />
          <p rt="19.614" x="577.3415" y="63345.72" v="610190" z="1" s="M+H+1" />
          <p rt="19.615" x="578.3442" y="13800.43" v="132208" z="1" s="M+H+2" />
          <p rt="19.609" x="579.3480" y="2868.93" v="28427" z="1" s="M+H+3" />
          <p rt="19.594" x="580.3547" y="319.51" v="3706" z="1" s="M+H+4" />
        </MSPeaks>
      </Spectrum>
    </Compound>
    <Compound algo="FindByMolecularFeature">
      <Location m="456.2361" rt="19.614" y="82551" v="1062104" />
      <Spectrum type="MFE" cpdAlgo="FindByMolecularFeature">
        <MSDetails p="+" />
        <Device type="TimeOfFlight" />
        <MSPeaks>
          <p rt="19.614" x="457.2434" y="82550.83" v="806854" z="1" s="M+H" />
          <p rt="19.613" x="458.2466" y="20862.21" v="203065" z="1" s="M+H+1" />
          <p rt="19.609" x="459.2510" y="4521.34" v="47906" z="1" s="M+H+2" />
          <p rt="19.591" x="460.2496" y="444.76" v="4279" z="1" s="M+H+3" />
        </MSPeaks>
      </Spectrum>
    </Compound>
    <Compound algo="FindByMolecularFeature">
      <Location m="540.2938" rt="19.617" y="150421" v="1952957" />
      <Spectrum type="MFE" cpdAlgo="FindByMolecularFeature">
        <MSDetails p="+" />
        <Device type="TimeOfFlight" />
        <MSPeaks>
          <p rt="19.618" x="541.3011" y="150421.20" v="1399390" z="1" s="M+H" />
          <p rt="19.617" x="542.3042" y="45172.70" v="420097" z="1" s="M+H+1" />
          <p rt="19.614" x="543.3106" y="10082.13" v="112587" z="1" s="M+H+2" />
          <p rt="19.574" x="544.3235" y="1623.45" v="20882" z="1" s="M+H+3" />
        </MSPeaks>
      </Spectrum>
    </Compound>
    <Compound algo="FindByMolecularFeature">
      <Location m="300.2094" rt="19.636" y="437740" v="6062296" />
      <Spectrum type="MFE" cpdAlgo="FindByMolecularFeature">
        <MSDetails p="+" />
        <Device type="TimeOfFlight" />
        <MSPeaks>
          <p rt="19.637" x="301.2166" y="437739.56" v="4897740" z="1" s="M+H" />
          <p rt="19.635" x="302.2195" y="91994.50" v="1035848" z="1" s="M+H+1" />
          <p rt="19.635" x="303.2235" y="11315.94" v="123158" z="1" s="M+H+2" />
          <p rt="19.585" x="304.2246" y="523.26" v="5550" z="1" s="M+H+3" />
        </MSPeaks>
      </Spectrum>
    </Compound>
    <Compound algo="FindByMolecularFeature">
      <Location m="254.2033" rt="19.648" y="82503" v="1075415" />
      <Spectrum type="MFE" cpdAlgo="FindByMolecularFeature">
        <MSDetails p="+" />
        <Device type="TimeOfFlight" />
        <MSPeaks>
          <p rt="19.649" x="255.2106" y="82503.00" v="891306" z="1" s="M+H" />
          <p rt="19.648" x="256.2144" y="17053.51" v="171634" z="1" s="M+H+1" />
          <p rt="19.610" x="257.2212" y="1686.66" v="12475" z="1" s="M+H+2" />
        </MSPeaks>
      </Spectrum>
    </Compound>
    <Compound algo="FindByMolecularFeature">
      <Location m="298.2513" rt="19.759" y="100460" v="1593530" />
      <Spectrum type="MFE" cpdAlgo="FindByMolecularFeature">
        <MSDetails p="+" />
        <Device type="TimeOfFlight" />
        <MSPeaks>
          <p rt="19.760" x="299.2587" y="100460.34" v="757516" z="1" s="M+H" />
          <p rt="19.759" x="300.2620" y="20173.19" v="153385" z="1" s="M+H+1" />
          <p rt="19.757" x="597.5090" y="43928.67" v="230452" z="1" s="2M+H" />
          <p rt="19.757" x="598.5123" y="17065.17" v="89806" z="1" s="2M+H+1" />
          <p rt="19.760" x="599.5118" y="3875.61" v="21056" z="1" s="2M+H+2" />
        </MSPeaks>
      </Spectrum>
    </Compound>
    <Compound algo="FindByMolecularFeature">
      <Location m="650.4194" rt="19.759" y="51552" v="871946" />
      <Spectrum type="MFE" cpdAlgo="FindByMolecularFeature">
        <MSDetails p="+" />
        <Device type="TimeOfFlight" />
        <MSPeaks>
          <p rt="19.758" x="651.4267" y="35277.26" v="222767" z="1" s="M+H" />
          <p rt="19.757" x="652.4310" y="12303.53" v="76446" z="1" s="M+H+1" />
          <p rt="19.760" x="653.4291" y="51552.45" v="322535" z="1" s="M+H+2" />
          <p rt="19.760" x="654.4345" y="19406.35" v="120091" z="1" s="M+H+3" />
          <p rt="19.759" x="655.4281" y="20881.70" v="130108" z="1" s="M+H+4" />
        </MSPeaks>
      </Spectrum>
    </Compound>
    <Compound algo="FindByMolecularFeature">
      <Location m="339.2781" rt="19.763" y="2802608" v="31353454" />
      <Spectrum type="MFE" cpdAlgo="FindByMolecularFeature">
        <MSDetails p="+" />
        <Device type="TimeOfFlight" />
        <MSPeaks>
          <p rt="19.763" x="340.2853" y="2802607.75" v="25172360" z="1" sat="true" s="M+H" />
          <p rt="19.764" x="341.2887" y="607346.88" v="5456123" z="1" s="M+H+1" />
          <p rt="19.762" x="342.2910" y="75179.24" v="653809" z="1" s="M+H+2" />
          <p rt="19.759" x="343.2940" y="8005.86" v="71162" z="1" s="M+H+3" />
        </MSPeaks>
      </Spectrum>
    </Compound>
    <Compound algo="FindByMolecularFeature">
      <Location m="393.1969" rt="19.765" y="64942" v="1726228" />
      <Spectrum type="MFE" cpdAlgo="FindByMolecularFeature">
        <MSDetails p="+" />
        <Device type="TimeOfFlight" />
        <MSPeaks>
          <p rt="19.764" x="394.2042" y="28165.54" v="327971" z="1" s="M+H" />
          <p rt="19.762" x="395.2077" y="6823.19" v="83440" z="1" s="M+H+1" />
          <p rt="19.763" x="396.2045" y="64942.17" v="589424" z="1" s="M+H+2" />
          <p rt="19.772" x="397.2076" y="16397.45" v="195772" z="1" s="M+H+3" />
          <p rt="19.765" x="398.1982" y="33180.14" v="379593" z="1" s="M+H+4" />
          <p rt="19.767" x="399.1951" y="9052.34" v="103997" z="1" s="M+H+5" />
          <p rt="19.763" x="400.1983" y="5024.65" v="46030" z="1" s="M+H+6" />
        </MSPeaks>
      </Spectrum>
    </Compound>
    <Compound algo="FindByMolecularFeature">
      <Location m="241.2406" rt="19.767" y="70949" v="718234" />
      <Spectrum type="MFE" cpdAlgo="FindByMolecularFeature">
        <MSDetails p="+" />
        <Device type="TimeOfFlight" />
        <MSPeaks>
          <p rt="19.767" x="242.2479" y="70948.71" v="615080" z="1" s="M+H" />
          <p rt="19.769" x="243.2508" y="11419.23" v="95373" z="1" s="M+H+1" />
          <p rt="19.763" x="244.2538" y="1270.34" v="7781" z="1" s="M+H+2" />
        </MSPeaks>
      </Spectrum>
    </Compound>
    <Compound algo="FindByMolecularFeature">
      <Location m="244.2190" rt="19.848" y="81938" v="1055007" />
      <Spectrum type="MFE" cpdAlgo="FindByMolecularFeature">
        <MSDetails p="+" />
        <Device type="TimeOfFlight" />
        <MSPeaks>
          <p rt="19.849" x="245.2262" y="81937.77" v="865825" z="1" s="M+H" />
          <p rt="19.848" x="246.2295" y="15927.71" v="178180" z="1" s="M+H+1" />
          <p rt="19.811" x="247.2323" y="1554.90" v="11002" z="1" s="M+H+2" />
        </MSPeaks>
      </Spectrum>
    </Compound>
    <Compound algo="FindByMolecularFeature">
      <Location m="575.3311" rt="19.860" y="240498" v="2504413" />
      <Spectrum type="MFE" cpdAlgo="FindByMolecularFeature">
        <MSDetails p="+" />
        <Device type="TimeOfFlight" />
        <MSPeaks>
          <p rt="19.860" x="576.3383" y="240498.31" v="1799131" z="1" s="M+H" />
          <p rt="19.861" x="577.3415" y="74465.98" v="558871" z="1" s="M+H+1" />
          <p rt="19.860" x="578.3443" y="17207.29" v="121507" z="1" s="M+H+2" />
          <p rt="19.853" x="579.3484" y="3427.22" v="24904" z="1" s="M+H+3" />
        </MSPeaks>
      </Spectrum>
    </Compound>
    <Compound algo="FindByMolecularFeature">
      <Location m="540.2937" rt="19.863" y="81372" v="832903" />
      <Spectrum type="MFE" cpdAlgo="FindByMolecularFeature">
        <MSDetails p="+" />
        <Device type="TimeOfFlight" />
        <MSPeaks>
          <p rt="19.863" x="541.3009" y="81371.80" v="631373" z="1" s="M+H" />
          <p rt="19.865" x="542.3041" y="25973.38" v="201530" z="1" s="M+H+1" />
        </MSPeaks>
      </Spectrum>
    </Compound>
    <Compound algo="FindByMolecularFeature">
      <Location m="279.2567" rt="19.866" y="1856669" v="18122068" />
      <Spectrum type="MFE" cpdAlgo="FindByMolecularFeature">
        <MSDetails p="+" />
        <Device type="TimeOfFlight" />
        <MSPeaks>
          <p rt="19.866" x="280.2640" y="1856669.13" v="14812820" z="1" s="M+H" />
          <p rt="19.865" x="281.2664" y="383506.25" v="3001299" z="1" s="M+H+1" />
          <p rt="19.864" x="282.2677" y="40079.56" v="307947" z="1" s="M+H+2" />
        </MSPeaks>
      </Spectrum>
    </Compound>
    <Compound algo="FindByMolecularFeature">
      <Location m="184.0736" rt="19.946" y="116496" v="1130141" />
      <Spectrum type="MFE" cpdAlgo="FindByMolecularFeature">
        <MSDetails p="+" />
        <Device type="TimeOfFlight" />
        <MSPeaks>
          <p rt="19.946" x="185.0809" y="116496.14" v="1030888" z="1" s="M+H" />
          <p rt="19.946" x="186.0845" y="12737.46" v="93634" z="1" s="M+H+1" />
          <p rt="19.964" x="187.0877" y="1195.00" v="5619" z="1" s="M+H+2" />
        </MSPeaks>
      </Spectrum>
    </Compound>
    <Compound algo="FindByMolecularFeature">
      <Location m="156.0058" rt="19.946" y="77857" v="784544" />
      <Spectrum type="MFE" cpdAlgo="FindByMolecularFeature">
        <MSDetails p="+" />
        <Device type="TimeOfFlight" />
        <MSPeaks>
          <p rt="19.946" x="157.0130" y="77856.82" v="725196" z="1" s="M+H" />
          <p rt="19.947" x="158.0153" y="6344.27" v="47152" z="1" s="M+H+1" />
          <p rt="19.945" x="159.0183" y="2099.78" v="12196" z="1" s="M+H+2" />
        </MSPeaks>
      </Spectrum>
    </Compound>
    <Compound algo="FindByMolecularFeature">
      <Location m="212.0683" rt="19.946" y="82221" v="844623" />
      <Spectrum type="MFE" cpdAlgo="FindByMolecularFeature">
        <MSDetails p="+" />
        <Device type="TimeOfFlight" />
        <MSPeaks>
          <p rt="19.946" x="213.0756" y="82220.80" v="765464" z="1" s="M+H" />
          <p rt="19.947" x="214.0802" y="8116.47" v="64801" z="1" s="M+H+1" />
          <p rt="19.957" x="215.0827" y="1913.17" v="14358" z="1" s="M+H+2" />
        </MSPeaks>
      </Spectrum>
    </Compound>
    <Compound algo="FindByMolecularFeature">
      <Location m="216.0269" rt="19.946" y="85415" v="805257" />
      <Spectrum type="MFE" cpdAlgo="FindByMolecularFeature">
        <MSDetails p="+" />
        <Device type="TimeOfFlight" />
        <MSPeaks>
          <p rt="19.946" x="217.0341" y="85414.99" v="727462" z="1" s="M+H" />
          <p rt="19.943" x="218.0374" y="8371.65" v="65106" z="1" s="M+H+1" />
          <p rt="19.958" x="219.0393" y="1759.04" v="12689" z="1" s="M+H+2" />
        </MSPeaks>
      </Spectrum>
    </Compound>
    <Compound algo="FindByMolecularFeature">
      <Location m="268.1311" rt="19.946" y="69685" v="665481" />
      <Spectrum type="MFE" cpdAlgo="FindByMolecularFeature">
        <MSDetails p="+" />
        <Device type="TimeOfFlight" />
        <MSPeaks>
          <p rt="19.946" x="269.1384" y="69685.05" v="548872" z="1" s="M+H" />
          <p rt="19.946" x="270.1419" y="11343.96" v="100169" z="1" s="M+H+1" />
          <p rt="19.946" x="271.1457" y="1969.80" v="16441" z="1" s="M+H+2" />
        </MSPeaks>
      </Spectrum>
    </Compound>
    <Compound algo="FindByMolecularFeature">
      <Location m="272.0899" rt="19.947" y="209216" v="2152073" />
      <Spectrum type="MFE" cpdAlgo="FindByMolecularFeature">
        <MSDetails p="+" />
        <Device type="TimeOfFlight" />
        <MSPeaks>
          <p rt="19.946" x="273.0971" y="209216.08" v="1850738" z="1" s="M+H" />
          <p rt="19.949" x="274.1002" y="27385.40" v="251972" z="1" s="M+H+1" />
          <p rt="19.954" x="275.1031" y="4932.85" v="49363" z="1" s="M+H+2" />
        </MSPeaks>
      </Spectrum>
    </Compound>
    <Compound algo="FindByMolecularFeature">
      <Location m="328.1529" rt="19.947" y="1542234" v="17023458" />
      <Spectrum type="MFE" cpdAlgo="FindByMolecularFeature">
        <MSDetails p="+" />
        <Device type="TimeOfFlight" />
        <MSPeaks>
          <p rt="19.947" x="329.1602" y="1542234.25" v="14275872" z="1" s="M+H" />
          <p rt="19.947" x="330.1633" y="265631.00" v="2335001" z="1" s="M+H+1" />
          <p rt="19.944" x="331.1655" y="43716.13" v="351608" z="1" s="M+H+2" />
          <p rt="19.950" x="332.1686" y="5573.44" v="60978" z="1" s="M+H+3" />
        </MSPeaks>
      </Spectrum>
    </Compound>
    <Compound algo="FindByMolecularFeature">
      <Location m="258.1468" rt="19.947" y="150775" v="1591559" />
      <Spectrum type="MFE" cpdAlgo="FindByMolecularFeature">
        <MSDetails p="+" />
        <Device type="TimeOfFlight" />
        <MSPeaks>
          <p rt="19.947" x="259.1541" y="150774.83" v="1384937" z="1" s="M+H" />
          <p rt="19.946" x="260.1574" y="20254.18" v="174962" z="1" s="M+H+1" />
          <p rt="19.953" x="261.1594" y="3884.27" v="31660" z="1" s="M+H+2" />
        </MSPeaks>
      </Spectrum>
    </Compound>
    <Compound algo="FindByMolecularFeature">
      <Location m="360.2154" rt="19.947" y="511012" v="5702690" />
      <Spectrum type="MFE" cpdAlgo="FindByMolecularFeature">
        <MSDetails p="+" />
        <Device type="TimeOfFlight" />
        <MSPeaks>
          <p rt="19.947" x="361.2227" y="511011.91" v="4674916" z="1" s="M+H" />
          <p rt="19.947" x="362.2257" y="99516.01" v="870140" z="1" s="M+H+1" />
          <p rt="19.951" x="363.2284" y="15703.28" v="139554" z="1" s="M+H+2" />
          <p rt="19.944" x="364.2282" y="2115.40" v="18079" z="1" s="M+H+3" />
        </MSPeaks>
      </Spectrum>
    </Compound>
    <Compound algo="FindByMolecularFeature">
      <Location m="128.0110" rt="19.948" y="91609" v="837142" />
      <Spectrum type="MFE" cpdAlgo="FindByMolecularFeature">
        <MSDetails p="+" />
        <Device type="TimeOfFlight" />
        <MSPeaks>
          <p rt="19.948" x="129.0183" y="91608.55" v="777594" z="1" s="M+H" />
          <p rt="19.950" x="130.0213" y="5616.19" v="51620" z="1" s="M+H+1" />
          <p rt="19.933" x="131.0219" y="1264.46" v="7928" z="1" s="M+H+2" />
        </MSPeaks>
      </Spectrum>
    </Compound>
    <Compound algo="FindByMolecularFeature">
      <Location m="402.2261" rt="19.948" y="5353098" v="64216096" />
      <Spectrum type="MFE" cpdAlgo="FindByMolecularFeature">
        <MSDetails p="+" />
        <Device type="TimeOfFlight" />
        <MSPeaks>
          <p rt="19.948" x="403.2334" y="5353098.00" v="50745716" z="1" sat="true" s="M+H" />
          <p rt="19.947" x="404.2371" y="1183624.63" v="11259739" z="1" s="M+H+1" />
          <p rt="19.946" x="405.2391" y="203470.41" v="1926798" z="1" s="M+H+2" />
          <p rt="19.946" x="406.2415" y="29044.20" v="253777" z="1" s="M+H+3" />
          <p rt="19.939" x="407.2439" y="3345.27" v="30066" z="1" s="M+H+4" />
        </MSPeaks>
      </Spectrum>
    </Compound>
    <Compound algo="FindByMolecularFeature">
      <Location m="826.4344" rt="19.951" y="811343" v="10472554" />
      <Spectrum type="MFE" cpdAlgo="FindByMolecularFeature">
        <MSDetails p="+" />
        <Device type="TimeOfFlight" />
        <MSPeaks>
          <p rt="19.949" x="827.4417" y="811342.69" v="6330354" z="1" s="M+H" />
          <p rt="19.953" x="828.4445" y="369441.91" v="3083752" z="1" s="M+H+1" />
          <p rt="19.954" x="829.4465" y="100657.73" v="847820" z="1" s="M+H+2" />
          <p rt="19.952" x="830.4490" y="20744.70" v="173986" z="1" s="M+H+3" />
          <p rt="19.955" x="831.4527" y="3742.93" v="31416" z="1" s="M+H+4" />
          <p rt="19.957" x="832.4646" y="586.93" v="5226" z="1" s="M+H+5" />
        </MSPeaks>
      </Spectrum>
    </Compound>
    <Compound algo="FindByMolecularFeature">
      <Location m="299.2823" rt="19.952" y="53168" v="641308" />
      <Spectrum type="MFE" cpdAlgo="FindByMolecularFeature">
        <MSDetails p="+" />
        <Device type="TimeOfFlight" />
        <MSPeaks>
          <p rt="19.952" x="300.2896" y="53168.26" v="521933" z="1" s="M+H" />
          <p rt="19.951" x="301.2930" y="10862.41" v="107208" z="1" s="M+H+1" />
          <p rt="19.947" x="302.2963" y="1546.07" v="12168" z="1" s="M+H+2" />
        </MSPeaks>
      </Spectrum>
    </Compound>
    <Compound algo="FindByMolecularFeature">
      <Location m="440.1818" rt="19.955" y="306514" v="4247392" />
      <Spectrum type="MFE" cpdAlgo="FindByMolecularFeature">
        <MSDetails p="+" />
        <Device type="TimeOfFlight" />
        <MSPeaks>
          <p rt="19.955" x="441.1891" y="306514.31" v="3172156" z="1" s="M+H" />
          <p rt="19.954" x="442.1922" y="69826.52" v="698053" z="1" s="M+H+1" />
          <p rt="19.957" x="443.1900" y="31341.22" v="308270" z="1" s="M+H+2" />
          <p rt="19.952" x="444.1923" y="5803.55" v="56259" z="1" s="M+H+3" />
          <p rt="19.956" x="445.1929" y="1322.98" v="12653" z="1" s="M+H+4" />
        </MSPeaks>
      </Spectrum>
    </Compound>
    <Compound algo="FindByMolecularFeature">
      <Location m="424.2082" rt="19.958" y="2796600" v="39801216" />
      <Spectrum type="MFE" cpdAlgo="FindByMolecularFeature">
        <MSDetails p="+" />
        <Device type="TimeOfFlight" />
        <MSPeaks>
          <p rt="19.958" x="425.2155" y="2796599.75" v="31934452" z="1" sat="true" s="M+H" />
          <p rt="19.958" x="426.2191" y="586673.00" v="6605182" z="1" s="M+H+1" />
          <p rt="19.956" x="427.2208" y="98446.56" v="1086580" z="1" s="M+H+2" />
          <p rt="19.960" x="428.2235" y="13015.92" v="155155" z="1" s="M+H+3" />
          <p rt="19.956" x="429.2237" y="1809.64" v="19848" z="1" s="M+H+4" />
        </MSPeaks>
      </Spectrum>
    </Compound>
    <Compound algo="FindByMolecularFeature">
      <Location m="447.2836" rt="19.965" y="72938" v="1220640" />
      <Spectrum type="MFE" cpdAlgo="FindByMolecularFeature">
        <MSDetails p="+" />
        <Device type="TimeOfFlight" />
        <MSPeaks>
          <p rt="19.965" x="448.2908" y="72938.33" v="966823" z="1" s="M+H" />
          <p rt="19.962" x="449.2957" y="18788.44" v="217007" z="1" s="M+H+1" />
          <p rt="19.965" x="450.2979" y="3738.12" v="36810" z="1" s="M+H+2" />
        </MSPeaks>
      </Spectrum>
    </Compound>
    <Compound algo="FindByMolecularFeature">
      <Location m="657.5028" rt="20.128" y="75749" v="1763016" />
      <Spectrum type="MFE" cpdAlgo="FindByMolecularFeature">
        <MSDetails p="+" />
        <Device type="TimeOfFlight" />
        <MSPeaks>
          <p rt="20.128" x="658.5101" y="75748.73" v="1217101" z="1" s="M+H" />
          <p rt="20.125" x="659.5131" y="29475.44" v="425118" z="1" s="M+H+1" />
          <p rt="20.125" x="660.5145" y="6559.41" v="92543" z="1" s="M+H+2" />
          <p rt="20.146" x="661.5136" y="2010.06" v="28254" z="1" s="M+H+3" />
        </MSPeaks>
      </Spectrum>
    </Compound>
    <Compound algo="FindByMolecularFeature">
      <Location m="761.4667" rt="20.163" y="56183" v="651859" />
      <Spectrum type="MFE" cpdAlgo="FindByMolecularFeature">
        <MSDetails p="+" />
        <Device type="TimeOfFlight" />
        <MSPeaks>
          <p rt="20.163" x="381.7445" y="6717.64" v="42629" z="2" s="M+2H" />
          <p rt="20.163" x="762.4731" y="56182.64" v="372321" z="1" s="M+H" />
          <p rt="20.163" x="763.4764" y="27579.06" v="182910" z="1" s="M+H+1" />
          <p rt="20.160" x="764.4790" y="8190.28" v="53999" z="1" s="M+H+2" />
        </MSPeaks>
      </Spectrum>
    </Compound>
    <Compound algo="FindByMolecularFeature">
      <Location m="762.4744" rt="20.163" y="71685" v="1301382" />
      <Spectrum type="MFE" cpdAlgo="FindByMolecularFeature">
        <MSDetails p="+" />
        <Device type="TimeOfFlight" />
        <MSPeaks>
          <p rt="20.163" x="382.2445" y="25719.17" v="170083" z="2" s="M+2H" />
          <p rt="20.165" x="382.7461" y="12885.79" v="82910" z="2" s="M+2H+1" />
          <p rt="20.164" x="383.2448" y="71685.26" v="471923" z="2" s="M+2H+2" />
          <p rt="20.163" x="383.7464" y="31875.43" v="208482" z="2" s="M+2H+3" />
          <p rt="20.164" x="384.2442" y="33188.06" v="217297" z="2" s="M+2H+4" />
          <p rt="20.161" x="384.7446" y="14545.35" v="94349" z="2" s="M+2H+5" />
          <p rt="20.163" x="385.2433" y="8773.86" v="56337" z="2" s="M+2H+6" />
        </MSPeaks>
      </Spectrum>
    </Compound>
    <Compound algo="FindByMolecularFeature">
      <Location m="376.2591" rt="20.164" y="89721" v="810803" />
      <Spectrum type="MFE" cpdAlgo="FindByMolecularFeature">
        <MSDetails p="+" />
        <Device type="TimeOfFlight" />
        <MSPeaks>
          <p rt="20.164" x="377.2664" y="89720.88" v="640384" z="1" s="M+H" />
          <p rt="20.162" x="378.2697" y="19262.58" v="142855" z="1" s="M+H+1" />
          <p rt="20.167" x="379.2737" y="3703.09" v="24770" z="1" s="M+H+2" />
          <p rt="20.197" x="380.2663" y="331.54" v="2795" z="1" s="M+H+3" />
        </MSPeaks>
      </Spectrum>
    </Compound>
    <Compound algo="FindByMolecularFeature">
      <Location m="336.2669" rt="20.166" y="333983" v="3120550" />
      <Spectrum type="MFE" cpdAlgo="FindByMolecularFeature">
        <MSDetails p="+" />
        <Device type="TimeOfFlight" />
        <MSPeaks>
          <p rt="20.166" x="337.2742" y="333983.41" v="2476721" z="1" s="M+H" />
          <p rt="20.166" x="338.2774" y="76972.77" v="573282" z="1" s="M+H+1" />
          <p rt="20.171" x="339.2818" y="10203.14" v="70547" z="1" s="M+H+2" />
        </MSPeaks>
      </Spectrum>
    </Compound>
    <Compound algo="FindByMolecularFeature">
      <Location m="354.2774" rt="20.167" y="318169" v="3116827" />
      <Spectrum type="MFE" cpdAlgo="FindByMolecularFeature">
        <MSDetails p="+" />
        <Device type="TimeOfFlight" />
        <MSPeaks>
          <p rt="20.167" x="355.2847" y="318169.22" v="2468747" z="1" s="M+H" />
          <p rt="20.167" x="356.2878" y="68984.28" v="535591" z="1" s="M+H+1" />
          <p rt="20.166" x="357.2913" y="11772.51" v="92497" z="1" s="M+H+2" />
          <p rt="20.156" x="358.2942" y="2427.34" v="19992" z="1" s="M+H+3" />
        </MSPeaks>
      </Spectrum>
    </Compound>
    <Compound algo="FindByMolecularFeature">
      <Location m="408.1950" rt="20.173" y="50429" v="1428272" />
      <Spectrum type="MFE" cpdAlgo="FindByMolecularFeature">
        <MSDetails p="+" />
        <Device type="TimeOfFlight" />
        <MSPeaks>
          <p rt="20.173" x="205.1056" y="5591.43" v="48469" z="2" s="M+2H" />
          <p rt="20.156" x="205.6062" y="1835.20" v="8068" z="2" s="M+2H+1" />
          <p rt="20.177" x="206.1075" y="10216.63" v="101087" z="2" s="M+2H+2" />
          <p rt="20.171" x="206.6076" y="2545.37" v="20329" z="2" s="M+2H+3" />
          <p rt="20.178" x="207.1124" y="5166.69" v="45570" z="2" s="M+2H+4" />
          <p rt="20.170" x="409.2020" y="30553.51" v="288462" z="1" s="M+H" />
          <p rt="20.175" x="410.2055" y="8141.48" v="65429" z="1" s="M+H+1" />
          <p rt="20.173" x="411.2042" y="50429.45" v="471482" z="1" s="M+H+2" />
          <p rt="20.174" x="412.2073" y="12037.45" v="111514" z="1" s="M+H+3" />
          <p rt="20.173" x="413.2007" y="19328.17" v="181632" z="1" s="M+H+4" />
          <p rt="20.174" x="414.2031" y="5791.98" v="53553" z="1" s="M+H+5" />
          <p rt="20.170" x="415.2007" y="3591.65" v="32677" z="1" s="M+H+6" />
        </MSPeaks>
      </Spectrum>
    </Compound>
    <Compound algo="FindByMolecularFeature">
      <Location m="262.2298" rt="20.177" y="357764" v="3365814" />
      <Spectrum type="MFE" cpdAlgo="FindByMolecularFeature">
        <MSDetails p="+" />
        <Device type="TimeOfFlight" />
        <MSPeaks>
          <p rt="20.177" x="263.2371" y="357763.59" v="2722665" z="1" s="M+H" />
          <p rt="20.177" x="264.2402" y="71658.40" v="547924" z="1" s="M+H+1" />
          <p rt="20.179" x="265.2482" y="11052.22" v="88302" z="1" s="M+H+2" />
          <p rt="20.178" x="266.2531" y="878.82" v="6923" z="1" s="M+H+3" />
        </MSPeaks>
      </Spectrum>
    </Compound>
    <Compound algo="FindByMolecularFeature">
      <Location m="448.3189" rt="20.195" y="58316" v="624162" />
      <Spectrum type="MFE" cpdAlgo="FindByMolecularFeature">
        <MSDetails p="+" />
        <Device type="TimeOfFlight" />
        <MSPeaks>
          <p rt="20.193" x="449.3262" y="58316.43" v="454450" z="1" s="M+H" />
          <p rt="20.200" x="450.3292" y="16972.43" v="129457" z="1" s="M+H+1" />
          <p rt="20.195" x="451.3326" y="5512.14" v="40256" z="1" s="M+H+2" />
        </MSPeaks>
      </Spectrum>
    </Compound>
    <Compound algo="FindByMolecularFeature">
      <Location m="613.4768" rt="20.227" y="124617" v="3067897" />
      <Spectrum type="MFE" cpdAlgo="FindByMolecularFeature">
        <MSDetails p="+" />
        <Device type="TimeOfFlight" />
        <MSPeaks>
          <p rt="20.228" x="614.4840" y="124617.09" v="2141857" z="1" s="M+H" />
          <p rt="20.228" x="615.4873" y="42699.32" v="753266" z="1" s="M+H+1" />
          <p rt="20.212" x="616.4886" y="10659.62" v="155658" z="1" s="M+H+2" />
          <p rt="20.224" x="617.4918" y="1185.75" v="17117" z="1" s="M+H+3" />
        </MSPeaks>
      </Spectrum>
    </Compound>
    <Compound algo="FindByMolecularFeature">
      <Location m="279.2563" rt="20.229" y="215415" v="2871011" />
      <Spectrum type="MFE" cpdAlgo="FindByMolecularFeature">
        <MSDetails p="+" />
        <Device type="TimeOfFlight" />
        <MSPeaks>
          <p rt="20.231" x="280.2636" y="215415.05" v="2332617" z="1" s="M+H" />
          <p rt="20.223" x="281.2660" y="45611.64" v="476075" z="1" s="M+H+1" />
          <p rt="20.223" x="282.2704" y="4845.09" v="58649" z="1" s="M+H+2" />
          <p rt="20.249" x="559.5158" y="829.41" v="1835" z="1" s="2M+H" />
        </MSPeaks>
      </Spectrum>
    </Compound>
    <Compound algo="FindByMolecularFeature">
      <Location m="569.4507" rt="20.323" y="176755" v="4007502" />
      <Spectrum type="MFE" cpdAlgo="FindByMolecularFeature">
        <MSDetails p="+" />
        <Device type="TimeOfFlight" />
        <MSPeaks>
          <p rt="20.324" x="570.4580" y="176754.75" v="2912335" z="1" s="M+H" />
          <p rt="20.323" x="571.4609" y="57346.15" v="908613" z="1" s="M+H+1" />
          <p rt="20.321" x="572.4627" y="11902.70" v="186554" z="1" s="M+H+2" />
        </MSPeaks>
      </Spectrum>
    </Compound>
    <Compound algo="FindByMolecularFeature">
      <Location m="267.2564" rt="20.378" y="241137" v="2503007" />
      <Spectrum type="MFE" cpdAlgo="FindByMolecularFeature">
        <MSDetails p="+" />
        <Device type="TimeOfFlight" />
        <MSPeaks>
          <p rt="20.377" x="268.2637" y="241137.30" v="2070902" z="1" s="M+H" />
          <p rt="20.378" x="269.2667" y="45981.66" v="387700" z="1" s="M+H+1" />
          <p rt="20.376" x="270.2705" y="4738.87" v="39684" z="1" s="M+H+2" />
          <p rt="20.361" x="271.2726" y="256.57" v="2090" z="1" s="M+H+3" />
          <p rt="20.381" x="535.5178" y="817.96" v="1316" z="1" s="2M+H" />
        </MSPeaks>
      </Spectrum>
    </Compound>
    <Compound algo="FindByMolecularFeature">
      <Location m="525.4246" rt="20.419" y="240930" v="5639939" />
      <Spectrum type="MFE" cpdAlgo="FindByMolecularFeature">
        <MSDetails p="+" />
        <Device type="TimeOfFlight" />
        <MSPeaks>
          <p rt="20.418" x="526.4318" y="240930.11" v="4111306" z="1" s="M+H" />
          <p rt="20.418" x="527.4349" y="69776.63" v="1242546" z="1" s="M+H+1" />
          <p rt="20.423" x="528.4369" y="15982.57" v="247555" z="1" s="M+H+2" />
          <p rt="20.430" x="529.4368" y="2399.74" v="36812" z="1" s="M+H+3" />
          <p rt="20.451" x="530.4400" y="112.16" v="1720" z="1" s="M+H+4" />
        </MSPeaks>
      </Spectrum>
    </Compound>
    <Compound algo="FindByMolecularFeature">
      <Location m="589.3473" rt="20.436" y="565354" v="5149991" />
      <Spectrum type="MFE" cpdAlgo="FindByMolecularFeature">
        <MSDetails p="+" />
        <Device type="TimeOfFlight" />
        <MSPeaks>
          <p rt="20.436" x="590.3546" y="565353.63" v="3680247" z="1" s="M+H" />
          <p rt="20.436" x="591.3575" y="177754.72" v="1169333" z="1" s="M+H+1" />
          <p rt="20.437" x="592.3601" y="38969.60" v="252003" z="1" s="M+H+2" />
          <p rt="20.435" x="593.3655" y="7750.60" v="48408" z="1" s="M+H+3" />
        </MSPeaks>
      </Spectrum>
    </Compound>
    <Compound algo="FindByMolecularFeature">
      <Location m="470.2522" rt="20.437" y="253675" v="2114041" />
      <Spectrum type="MFE" cpdAlgo="FindByMolecularFeature">
        <MSDetails p="+" />
        <Device type="TimeOfFlight" />
        <MSPeaks>
          <p rt="20.437" x="471.2595" y="253675.41" v="1605574" z="1" s="M+H" />
          <p rt="20.437" x="472.2625" y="64521.95" v="407172" z="1" s="M+H+1" />
          <p rt="20.437" x="473.2652" y="13423.99" v="82220" z="1" s="M+H+2" />
          <p rt="20.437" x="474.2667" y="2579.03" v="19075" z="1" s="M+H+3" />
        </MSPeaks>
      </Spectrum>
    </Compound>
    <Compound algo="FindByMolecularFeature">
      <Location m="484.2676" rt="20.437" y="142399" v="1228147" />
      <Spectrum type="MFE" cpdAlgo="FindByMolecularFeature">
        <MSDetails p="+" />
        <Device type="TimeOfFlight" />
        <MSPeaks>
          <p rt="20.438" x="485.2749" y="142399.45" v="924665" z="1" s="M+H" />
          <p rt="20.437" x="486.2783" y="39497.05" v="257301" z="1" s="M+H+1" />
          <p rt="20.434" x="487.2837" y="7737.19" v="41186" z="1" s="M+H+2" />
          <p rt="20.426" x="488.2855" y="848.73" v="4995" z="1" s="M+H+3" />
        </MSPeaks>
      </Spectrum>
    </Compound>
    <Compound algo="FindByMolecularFeature">
      <Location m="572.3202" rt="20.438" y="153521" v="1364936" />
      <Spectrum type="MFE" cpdAlgo="FindByMolecularFeature">
        <MSDetails p="+" />
        <Device type="TimeOfFlight" />
        <MSPeaks>
          <p rt="20.438" x="573.3275" y="153520.58" v="980674" z="1" s="M+H" />
          <p rt="20.437" x="574.3305" y="47145.34" v="302855" z="1" s="M+H+1" />
          <p rt="20.437" x="575.3345" y="10967.74" v="64475" z="1" s="M+H+2" />
          <p rt="20.439" x="576.3440" y="2068.37" v="16932" z="1" s="M+H+3" />
        </MSPeaks>
      </Spectrum>
    </Compound>
    <Compound algo="FindByMolecularFeature">
      <Location m="554.3100" rt="20.438" y="491811" v="4408996" />
      <Spectrum type="MFE" cpdAlgo="FindByMolecularFeature">
        <MSDetails p="+" />
        <Device type="TimeOfFlight" />
        <MSPeaks>
          <p rt="20.438" x="555.3173" y="491811.38" v="3185662" z="1" s="M+H" />
          <p rt="20.438" x="556.3203" y="150943.53" v="979368" z="1" s="M+H+1" />
          <p rt="20.439" x="557.3229" y="32897.94" v="213126" z="1" s="M+H+2" />
          <p rt="20.438" x="558.3257" y="5005.12" v="30840" z="1" s="M+H+3" />
        </MSPeaks>
      </Spectrum>
    </Compound>
    <Compound algo="FindByMolecularFeature">
      <Location m="594.3022" rt="20.466" y="224091" v="2044239" />
      <Spectrum type="MFE" cpdAlgo="FindByMolecularFeature">
        <MSDetails p="+" />
        <Device type="TimeOfFlight" />
        <MSPeaks>
          <p rt="20.466" x="595.3095" y="224090.61" v="1470123" z="1" s="M+H" />
          <p rt="20.466" x="596.3124" y="69061.02" v="451942" z="1" s="M+H+1" />
          <p rt="20.469" x="597.3151" y="15677.07" v="103471" z="1" s="M+H+2" />
          <p rt="20.466" x="598.3187" y="2973.70" v="18703" z="1" s="M+H+3" />
        </MSPeaks>
      </Spectrum>
    </Compound>
    <Compound algo="FindByMolecularFeature">
      <Location m="1100.7805" rt="20.507" y="186428" v="2805958" />
      <Spectrum type="MFE" cpdAlgo="FindByMolecularFeature">
        <MSDetails p="+" />
        <Device type="TimeOfFlight" />
        <MSPeaks>
          <p rt="20.508" x="551.3975" y="186427.80" v="1365814" z="2" s="M+2H" />
          <p rt="20.507" x="551.8991" y="133105.77" v="972329" z="2" s="M+2H+1" />
          <p rt="20.504" x="552.4005" y="49758.24" v="366291" z="2" s="M+2H+2" />
          <p rt="20.509" x="552.9016" y="14021.49" v="101523" z="2" s="M+2H+3" />
        </MSPeaks>
      </Spectrum>
    </Compound>
    <Compound algo="FindByMolecularFeature">
      <Location m="1469.0104" rt="20.508" y="55889" v="595181" />
      <Spectrum type="MFE" cpdAlgo="FindByMolecularFeature">
        <MSDetails p="+" />
        <Device type="TimeOfFlight" />
        <MSPeaks>
          <p rt="20.512" x="735.5125" y="2321.91" v="13209" z="2" s="M+2H" />
          <p rt="20.502" x="736.0228" y="1632.19" v="9286" z="2" s="M+2H+1" />
          <p rt="20.509" x="736.5219" y="13113.35" v="98032" z="2" s="M+2H+2" />
          <p rt="20.506" x="737.0238" y="11045.75" v="76057" z="2" s="M+2H+3" />
          <p rt="20.508" x="737.5224" y="55889.00" v="398598" z="2" s="M+2H+4" />
        </MSPeaks>
      </Spectrum>
    </Compound>
    <Compound algo="FindByMolecularFeature">
      <Location m="336.2673" rt="20.509" y="736463" v="7880321" />
      <Spectrum type="MFE" cpdAlgo="FindByMolecularFeature">
        <MSDetails p="+" />
        <Device type="TimeOfFlight" />
        <MSPeaks>
          <p rt="20.509" x="337.2745" y="736462.88" v="6245978" z="1" s="M+H" />
          <p rt="20.509" x="338.2775" y="169453.67" v="1436186" z="1" s="M+H+1" />
          <p rt="20.509" x="339.2809" y="21385.55" v="181436" z="1" s="M+H+2" />
          <p rt="20.507" x="340.2847" y="2022.06" v="16721" z="1" s="M+H+3" />
        </MSPeaks>
      </Spectrum>
    </Compound>
    <Compound algo="FindByMolecularFeature">
      <Location m="561.3768" rt="20.510" y="69446" v="717508" />
      <Spectrum type="MFE" cpdAlgo="FindByMolecularFeature">
        <MSDetails p="+" />
        <Device type="TimeOfFlight" />
        <MSPeaks>
          <p rt="20.509" x="562.3841" y="69446.07" v="537776" z="1" s="M+H" />
          <p rt="20.508" x="563.3831" y="16899.35" v="133392" z="1" s="M+H+1" />
          <p rt="20.520" x="564.3820" y="5524.58" v="46340" z="1" s="M+H+2" />
        </MSPeaks>
      </Spectrum>
    </Compound>
    <Compound algo="FindByMolecularFeature">
      <Location m="1116.7536" rt="20.510" y="405277" v="9450314" />
      <Spectrum type="MFE" cpdAlgo="FindByMolecularFeature">
        <MSDetails p="+" />
        <Device type="TimeOfFlight" />
        <MSPeaks>
          <p rt="20.509" x="559.3841" y="155770.66" v="1243677" z="2" s="M+2H" />
          <p rt="20.508" x="559.8853" y="106150.05" v="846808" z="2" s="M+2H+1" />
          <p rt="20.511" x="560.3848" y="405277.03" v="3243533" z="2" s="M+2H+2" />
          <p rt="20.510" x="560.8859" y="278719.63" v="2225635" z="2" s="M+2H+3" />
          <p rt="20.510" x="561.3845" y="236000.36" v="1890661" z="2" s="M+2H+4" />
        </MSPeaks>
      </Spectrum>
    </Compound>
    <Compound algo="FindByMolecularFeature">
      <Location m="354.2778" rt="20.510" y="955846" v="10278446" />
      <Spectrum type="MFE" cpdAlgo="FindByMolecularFeature">
        <MSDetails p="+" />
        <Device type="TimeOfFlight" />
        <MSPeaks>
          <p rt="20.510" x="355.2851" y="955845.94" v="8141842" z="1" s="M+H" />
          <p rt="20.510" x="356.2880" y="211079.72" v="1824862" z="1" s="M+H+1" />
          <p rt="20.509" x="357.2909" y="32319.83" v="283755" z="1" s="M+H+2" />
          <p rt="20.504" x="358.2939" y="3065.46" v="27987" z="1" s="M+H+3" />
        </MSPeaks>
      </Spectrum>
    </Compound>
    <Compound algo="FindByMolecularFeature">
      <Location m="376.2598" rt="20.510" y="1488423" v="14421229" />
      <Spectrum type="MFE" cpdAlgo="FindByMolecularFeature">
        <MSDetails p="+" />
        <Device type="TimeOfFlight" />
        <MSPeaks>
          <p rt="20.510" x="377.2671" y="1488423.00" v="11495599" z="1" s="M+H" />
          <p rt="20.510" x="378.2701" y="325563.00" v="2515413" z="1" s="M+H+1" />
          <p rt="20.509" x="379.2729" y="46898.99" v="360028" z="1" s="M+H+2" />
          <p rt="20.519" x="380.2745" y="6344.44" v="50189" z="1" s="M+H+3" />
        </MSPeaks>
      </Spectrum>
    </Compound>
    <Compound algo="FindByMolecularFeature">
      <Location m="560.8770" rt="20.510" y="134735" v="1326164" />
      <Spectrum type="MFE" cpdAlgo="FindByMolecularFeature">
        <MSDetails p="+" />
        <Device type="TimeOfFlight" />
        <MSPeaks>
          <p rt="20.511" x="561.8843" y="134735.41" v="1058106" z="1" s="M+H" />
          <p rt="20.508" x="562.8841" y="25609.38" v="200995" z="1" s="M+H+1" />
          <p rt="20.511" x="563.8836" y="7069.68" v="55384" z="1" s="M+H+2" />
          <p rt="20.506" x="564.8831" y="1506.39" v="11679" z="1" s="M+H+3" />
        </MSPeaks>
      </Spectrum>
    </Compound>
    <Compound algo="FindByMolecularFeature">
      <Location m="244.2193" rt="20.511" y="393774" v="4314982" />
      <Spectrum type="MFE" cpdAlgo="FindByMolecularFeature">
        <MSDetails p="+" />
        <Device type="TimeOfFlight" />
        <MSPeaks>
          <p rt="20.510" x="123.1166" y="12467.28" v="95931" z="2" s="M+2H" />
          <p rt="20.511" x="245.2266" y="393773.59" v="3471891" z="1" s="M+H" />
          <p rt="20.510" x="246.2296" y="71823.44" v="635005" z="1" s="M+H+1" />
          <p rt="20.517" x="247.2380" y="11247.38" v="100611" z="1" s="M+H+2" />
          <p rt="20.506" x="248.2433" y="1341.66" v="11545" z="1" s="M+H+3" />
        </MSPeaks>
      </Spectrum>
    </Compound>
    <Compound algo="FindByMolecularFeature">
      <Location m="262.2302" rt="20.511" y="1063335" v="11624793" />
      <Spectrum type="MFE" cpdAlgo="FindByMolecularFeature">
        <MSDetails p="+" />
        <Device type="TimeOfFlight" />
        <MSPeaks>
          <p rt="20.511" x="263.2375" y="1063334.75" v="9654346" z="1" s="M+H" />
          <p rt="20.511" x="264.2404" y="216728.81" v="1970447" z="1" s="M+H+1" />
        </MSPeaks>
      </Spectrum>
    </Compound>
    <Compound algo="FindByMolecularFeature">
      <Location m="1520.9516" rt="20.512" y="237446" v="2283977" />
      <Spectrum type="MFE" cpdAlgo="FindByMolecularFeature">
        <MSDetails p="+" />
        <Device type="TimeOfFlight" />
        <MSPeaks>
          <p rt="20.514" x="761.4831" y="8058.33" v="79601" z="2" s="M+2H" />
          <p rt="20.497" x="761.9843" y="1052.60" v="4904" z="2" s="M+2H+1" />
          <p rt="20.512" x="762.4737" y="237445.94" v="2199472" z="2" s="M+2H+2" />
        </MSPeaks>
      </Spectrum>
    </Compound>
    <Compound algo="FindByMolecularFeature">
      <Location m="762.4716" rt="20.514" y="112968" v="1954855" />
      <Spectrum type="MFE" cpdAlgo="FindByMolecularFeature">
        <MSDetails p="+" />
        <Device type="TimeOfFlight" />
        <MSPeaks>
          <p rt="20.519" x="382.2449" y="57967.57" v="594609" z="2" s="M+2H" />
          <p rt="20.516" x="382.7462" y="28446.45" v="290043" z="2" s="M+2H+1" />
          <p rt="20.511" x="763.4769" y="112968.30" v="1070203" z="1" s="M+H" />
        </MSPeaks>
      </Spectrum>
    </Compound>
    <Compound algo="FindByMolecularFeature">
      <Location m="481.3984" rt="20.516" y="250616" v="6345446" />
      <Spectrum type="MFE" cpdAlgo="FindByMolecularFeature">
        <MSDetails p="+" />
        <Device type="TimeOfFlight" />
        <MSPeaks>
          <p rt="20.515" x="482.4056" y="250615.80" v="4692241" z="1" s="M+H" />
          <p rt="20.520" x="483.4088" y="67157.63" v="1343808" z="1" s="M+H+1" />
          <p rt="20.519" x="484.4104" y="14884.05" v="285212" z="1" s="M+H+2" />
          <p rt="20.556" x="485.4110" y="1299.18" v="24186" z="1" s="M+H+3" />
        </MSPeaks>
      </Spectrum>
    </Compound>
    <Compound algo="FindByMolecularFeature">
      <Location m="746.5027" rt="20.516" y="94909" v="1566423" />
      <Spectrum type="MFE" cpdAlgo="FindByMolecularFeature">
        <MSDetails p="+" />
        <Device type="TimeOfFlight" />
        <MSPeaks>
          <p rt="20.517" x="374.2586" y="94909.41" v="965108" z="2" s="M+2H" />
          <p rt="20.515" x="374.7602" y="44278.56" v="449171" z="2" s="M+2H+1" />
          <p rt="20.517" x="375.2623" y="12508.53" v="125946" z="2" s="M+2H+2" />
          <p rt="20.502" x="375.7624" y="2622.30" v="26198" z="2" s="M+2H+3" />
        </MSPeaks>
      </Spectrum>
    </Compound>
    <Compound algo="FindByMolecularFeature">
      <Location m="360.2855" rt="20.517" y="72802" v="827489" />
      <Spectrum type="MFE" cpdAlgo="FindByMolecularFeature">
        <MSDetails p="+" />
        <Device type="TimeOfFlight" />
        <MSPeaks>
          <p rt="20.513" x="361.2928" y="72802.28" v="633880" z="1" s="M+H" />
          <p rt="20.519" x="362.2963" y="16812.10" v="143019" z="1" s="M+H+1" />
          <p rt="20.567" x="363.3046" y="3838.38" v="41072" z="1" s="M+H+2" />
          <p rt="20.557" x="364.3033" y="1130.51" v="9519" z="1" s="M+H+3" />
        </MSPeaks>
      </Spectrum>
    </Compound>
    <Compound algo="FindByMolecularFeature">
      <Location m="408.1957" rt="20.519" y="157496" v="4273836" />
      <Spectrum type="MFE" cpdAlgo="FindByMolecularFeature">
        <MSDetails p="+" />
        <Device type="TimeOfFlight" />
        <MSPeaks>
          <p rt="20.530" x="205.1061" y="6429.56" v="85770" z="2" s="M+2H" />
          <p rt="20.531" x="205.6068" y="1641.73" v="20604" z="2" s="M+2H+1" />
          <p rt="20.534" x="206.1070" y="11357.53" v="133725" z="2" s="M+2H+2" />
          <p rt="20.548" x="206.6073" y="2916.55" v="37539" z="2" s="M+2H+3" />
          <p rt="20.523" x="207.1098" y="5205.34" v="69968" z="2" s="M+2H+4" />
          <p rt="20.516" x="207.6051" y="1126.46" v="13758" z="2" s="M+2H+5" />
          <p rt="20.684" x="208.1051" y="363.33" v="11623" z="2" s="M+2H+6" />
          <p rt="20.518" x="409.2028" y="83726.12" v="897899" z="1" s="M+H" />
          <p rt="20.517" x="410.2064" y="21764.14" v="225293" z="1" s="M+H+1" />
          <p rt="20.517" x="411.2044" y="157496.47" v="1679008" z="1" s="M+H+2" />
          <p rt="20.513" x="412.2082" y="43463.09" v="451954" z="1" s="M+H+3" />
          <p rt="20.518" x="413.2012" y="61012.52" v="646695" z="1" s="M+H+4" />
        </MSPeaks>
      </Spectrum>
    </Compound>
    <Compound algo="FindByMolecularFeature">
      <Location m="382.2380" rt="20.520" y="193335" v="3447830" />
      <Spectrum type="MFE" cpdAlgo="FindByMolecularFeature">
        <MSDetails p="+" />
        <Device type="TimeOfFlight" />
        <MSPeaks>
          <p rt="20.521" x="383.2453" y="193335.44" v="2133203" z="1" s="M+H" />
          <p rt="20.519" x="384.2442" y="90773.35" v="1003073" z="1" s="M+H+1" />
          <p rt="20.520" x="385.2439" y="21382.20" v="238169" z="1" s="M+H+2" />
          <p rt="20.518" x="386.2427" y="5113.64" v="56949" z="1" s="M+H+3" />
          <p rt="20.550" x="387.2456" y="1512.12" v="16437" z="1" s="M+H+4" />
        </MSPeaks>
      </Spectrum>
    </Compound>
    <Compound algo="FindByMolecularFeature">
      <Location m="382.7393" rt="20.520" y="92804" v="1546928" />
      <Spectrum type="MFE" cpdAlgo="FindByMolecularFeature">
        <MSDetails p="+" />
        <Device type="TimeOfFlight" />
        <MSPeaks>
          <p rt="20.521" x="383.7466" y="92803.74" v="1022877" z="1" s="M+H" />
          <p rt="20.520" x="384.7448" y="41086.11" v="451359" z="1" s="M+H+1" />
          <p rt="20.513" x="385.7446" y="6641.96" v="72693" z="1" s="M+H+2" />
        </MSPeaks>
      </Spectrum>
    </Compound>
    <Compound algo="FindByMolecularFeature">
      <Location m="371.3038" rt="20.522" y="101036" v="1155069" />
      <Spectrum type="MFE" cpdAlgo="FindByMolecularFeature">
        <MSDetails p="+" />
        <Device type="TimeOfFlight" />
        <MSPeaks>
          <p rt="20.511" x="372.3111" y="101036.05" v="861210" z="1" s="M+H" />
          <p rt="20.516" x="373.3144" y="26442.02" v="203097" z="1" s="M+H+1" />
          <p rt="20.592" x="374.3006" y="23930.43" v="67022" z="1" s="M+H+2" />
          <p rt="20.592" x="375.3037" y="5493.86" v="23740" z="1" s="M+H+3" />
        </MSPeaks>
      </Spectrum>
    </Compound>
    <Compound algo="FindByMolecularFeature">
      <Location m="470.3008" rt="20.554" y="73528" v="761902" />
      <Spectrum type="MFE" cpdAlgo="FindByMolecularFeature">
        <MSDetails p="+" />
        <Device type="TimeOfFlight" />
        <MSPeaks>
          <p rt="20.555" x="471.3080" y="73527.99" v="538197" z="1" s="M+H" />
          <p rt="20.553" x="472.3114" y="21644.95" v="169451" z="1" s="M+H+1" />
          <p rt="20.554" x="473.3217" y="6565.10" v="54255" z="1" s="M+H+2" />
        </MSPeaks>
      </Spectrum>
    </Compound>
    <Compound algo="FindByMolecularFeature">
      <Location m="325.2982" rt="20.600" y="235161" v="2699466" />
      <Spectrum type="MFE" cpdAlgo="FindByMolecularFeature">
        <MSDetails p="+" />
        <Device type="TimeOfFlight" />
        <MSPeaks>
          <p rt="20.600" x="326.3055" y="235161.30" v="2151296" z="1" s="M+H" />
          <p rt="20.600" x="327.3086" y="53830.82" v="488395" z="1" s="M+H+1" />
          <p rt="20.596" x="328.3123" y="6549.63" v="57639" z="1" s="M+H+2" />
          <p rt="20.598" x="329.3138" y="245.61" v="2137" z="1" s="M+H+3" />
        </MSPeaks>
      </Spectrum>
    </Compound>
    <Compound algo="FindByMolecularFeature">
      <Location m="437.3721" rt="20.612" y="225791" v="4912369" />
      <Spectrum type="MFE" cpdAlgo="FindByMolecularFeature">
        <MSDetails p="+" />
        <Device type="TimeOfFlight" />
        <MSPeaks>
          <p rt="20.610" x="438.3794" y="225791.48" v="4129462" z="1" s="M+H" />
          <p rt="20.624" x="439.3824" y="56338.49" v="663263" z="1" s="M+H+1" />
          <p rt="20.603" x="440.3841" y="8463.58" v="119645" z="1" s="M+H+2" />
        </MSPeaks>
      </Spectrum>
    </Compound>
    <Compound algo="FindByMolecularFeature">
      <Location m="393.3455" rt="20.691" y="104089" v="2475723" />
      <Spectrum type="MFE" cpdAlgo="FindByMolecularFeature">
        <MSDetails p="+" />
        <Device type="TimeOfFlight" />
        <MSPeaks>
          <p rt="20.692" x="394.3528" y="104089.48" v="1924226" z="1" s="M+H" />
          <p rt="20.689" x="395.3562" y="27498.33" v="467692" z="1" s="M+H+1" />
          <p rt="20.697" x="396.3578" y="5534.03" v="83804" z="1" s="M+H+2" />
        </MSPeaks>
      </Spectrum>
    </Compound>
    <Compound algo="FindByMolecularFeature">
      <Location m="300.2096" rt="20.702" y="908307" v="13989409" />
      <Spectrum type="MFE" cpdAlgo="FindByMolecularFeature">
        <MSDetails p="+" />
        <Device type="TimeOfFlight" />
        <MSPeaks>
          <p rt="20.702" x="301.2168" y="908307.13" v="11296853" z="1" s="M+H" />
          <p rt="20.703" x="302.2196" y="192190.36" v="2391161" z="1" s="M+H+1" />
          <p rt="20.701" x="303.2232" y="22667.72" v="275479" z="1" s="M+H+2" />
          <p rt="20.697" x="304.2258" y="1984.66" v="25916" z="1" s="M+H+3" />
        </MSPeaks>
      </Spectrum>
    </Compound>
    <Compound algo="FindByMolecularFeature">
      <Location m="254.2034" rt="20.705" y="155809" v="2414401" />
      <Spectrum type="MFE" cpdAlgo="FindByMolecularFeature">
        <MSDetails p="+" />
        <Device type="TimeOfFlight" />
        <MSPeaks>
          <p rt="20.704" x="255.2106" y="155808.73" v="1951720" z="1" s="M+H" />
          <p rt="20.709" x="256.2141" y="32854.71" v="420696" z="1" s="M+H+1" />
          <p rt="20.724" x="257.2215" y="3338.40" v="41985" z="1" s="M+H+2" />
        </MSPeaks>
      </Spectrum>
    </Compound>
    <Compound algo="FindByMolecularFeature">
      <Location m="255.2562" rt="20.841" y="56636" v="550486" />
      <Spectrum type="MFE" cpdAlgo="FindByMolecularFeature">
        <MSDetails p="+" />
        <Device type="TimeOfFlight" />
        <MSPeaks>
          <p rt="20.841" x="256.2635" y="56635.61" v="464910" z="1" s="M+H" />
          <p rt="20.838" x="257.2668" y="10217.80" v="77950" z="1" s="M+H+1" />
          <p rt="20.858" x="258.2768" y="1236.63" v="7627" z="1" s="M+H+2" />
        </MSPeaks>
      </Spectrum>
    </Compound>
    <Compound algo="FindByMolecularFeature">
      <Location m="268.2404" rt="21.001" y="150841" v="1462494" />
      <Spectrum type="MFE" cpdAlgo="FindByMolecularFeature">
        <MSDetails p="+" />
        <Device type="TimeOfFlight" />
        <MSPeaks>
          <p rt="21.001" x="269.2476" y="150841.41" v="1232576" z="1" s="M+H" />
          <p rt="21.001" x="270.2508" y="27948.98" v="229918" z="1" s="M+H+1" />
        </MSPeaks>
      </Spectrum>
    </Compound>
    <Compound algo="FindByMolecularFeature">
      <Location m="440.1971" rt="21.194" y="83481" v="1089258" />
      <Spectrum type="MFE" cpdAlgo="FindByMolecularFeature">
        <MSDetails p="+" />
        <Device type="TimeOfFlight" />
        <MSPeaks>
          <p rt="21.194" x="441.2044" y="83481.20" v="825997" z="1" s="M+H" />
          <p rt="21.195" x="442.2074" y="26188.49" v="263260" z="1" s="M+H+1" />
        </MSPeaks>
      </Spectrum>
    </Compound>
    <Compound algo="FindByMolecularFeature">
      <Location m="255.2569" rt="21.199" y="1225366" v="13260455" />
      <Spectrum type="MFE" cpdAlgo="FindByMolecularFeature">
        <MSDetails p="+" />
        <Device type="TimeOfFlight" />
        <MSPeaks>
          <p rt="21.199" x="256.2642" y="1225365.50" v="11035276" z="1" s="M+H" />
          <p rt="21.199" x="257.2671" y="219814.55" v="1986922" z="1" s="M+H+1" />
          <p rt="21.198" x="258.2706" y="19979.18" v="181109" z="1" s="M+H+2" />
          <p rt="21.207" x="259.2743" y="1459.02" v="12725" z="1" s="M+H+3" />
          <p rt="21.178" x="511.5199" y="3085.07" v="17630" z="1" s="2M+H" />
          <p rt="21.177" x="512.5224" y="1477.96" v="4581" z="1" s="2M+H+1" />
        </MSPeaks>
      </Spectrum>
    </Compound>
    <Compound algo="FindByMolecularFeature">
      <Location m="603.3630" rt="21.220" y="1013275" v="10719595" />
      <Spectrum type="MFE" cpdAlgo="FindByMolecularFeature">
        <MSDetails p="+" />
        <Device type="TimeOfFlight" />
        <MSPeaks>
          <p rt="21.220" x="604.3703" y="1013274.69" v="7506187" z="1" s="M+H" />
          <p rt="21.220" x="605.3731" y="344221.78" v="2553279" z="1" s="M+H+1" />
          <p rt="21.221" x="606.3752" y="71703.78" v="534502" z="1" s="M+H+2" />
          <p rt="21.219" x="607.3783" y="13701.52" v="101771" z="1" s="M+H+3" />
          <p rt="21.218" x="608.3849" y="2932.73" v="23857" z="1" s="M+H+4" />
        </MSPeaks>
      </Spectrum>
    </Compound>
    <Compound algo="FindByMolecularFeature">
      <Location m="498.2832" rt="21.220" y="239783" v="2411091" />
      <Spectrum type="MFE" cpdAlgo="FindByMolecularFeature">
        <MSDetails p="+" />
        <Device type="TimeOfFlight" />
        <MSPeaks>
          <p rt="21.220" x="499.2905" y="239783.06" v="1800887" z="1" s="M+H" />
          <p rt="21.220" x="500.2934" y="65597.48" v="488723" z="1" s="M+H+1" />
          <p rt="21.222" x="501.2965" y="13214.62" v="100386" z="1" s="M+H+2" />
          <p rt="21.216" x="502.3020" y="2787.35" v="21095" z="1" s="M+H+3" />
        </MSPeaks>
      </Spectrum>
    </Compound>
    <Compound algo="FindByMolecularFeature">
      <Location m="568.3259" rt="21.221" y="859732" v="8966499" />
      <Spectrum type="MFE" cpdAlgo="FindByMolecularFeature">
        <MSDetails p="+" />
        <Device type="TimeOfFlight" />
        <MSPeaks>
          <p rt="21.221" x="569.3332" y="859731.75" v="6370370" z="1" s="M+H" />
          <p rt="21.219" x="570.3359" y="280960.13" v="2082077" z="1" s="M+H+1" />
          <p rt="21.219" x="571.3382" y="57266.17" v="427752" z="1" s="M+H+2" />
          <p rt="21.219" x="572.3417" y="10028.91" v="73429" z="1" s="M+H+3" />
          <p rt="21.214" x="573.3480" y="1801.04" v="12871" z="1" s="M+H+4" />
        </MSPeaks>
      </Spectrum>
    </Compound>
    <Compound algo="FindByMolecularFeature">
      <Location m="484.2680" rt="21.221" y="585749" v="5725637" />
      <Spectrum type="MFE" cpdAlgo="FindByMolecularFeature">
        <MSDetails p="+" />
        <Device type="TimeOfFlight" />
        <MSPeaks>
          <p rt="21.221" x="485.2753" y="585748.69" v="4293321" z="1" s="M+H" />
          <p rt="21.221" x="486.2781" y="158479.23" v="1168993" z="1" s="M+H+1" />
          <p rt="21.219" x="487.2808" y="29949.02" v="222854" z="1" s="M+H+2" />
          <p rt="21.221" x="488.2841" y="5031.34" v="37405" z="1" s="M+H+3" />
          <p rt="21.232" x="489.2893" y="438.83" v="3064" z="1" s="M+H+4" />
        </MSPeaks>
      </Spectrum>
    </Compound>
    <Compound algo="FindByMolecularFeature">
      <Location m="586.3358" rt="21.222" y="310063" v="3207314" />
      <Spectrum type="MFE" cpdAlgo="FindByMolecularFeature">
        <MSDetails p="+" />
        <Device type="TimeOfFlight" />
        <MSPeaks>
          <p rt="21.221" x="587.3431" y="310063.16" v="2302493" z="1" s="M+H" />
          <p rt="21.223" x="588.3461" y="98974.59" v="734938" z="1" s="M+H+1" />
          <p rt="21.221" x="589.3490" y="22556.65" v="169883" z="1" s="M+H+2" />
        </MSPeaks>
      </Spectrum>
    </Compound>
    <Compound algo="FindByMolecularFeature">
      <Location m="608.3176" rt="21.224" y="152923" v="1680485" />
      <Spectrum type="MFE" cpdAlgo="FindByMolecularFeature">
        <MSDetails p="+" />
        <Device type="TimeOfFlight" />
        <MSPeaks>
          <p rt="21.224" x="609.3248" y="152922.67" v="1196299" z="1" s="M+H" />
          <p rt="21.224" x="610.3278" y="48534.98" v="382497" z="1" s="M+H+1" />
          <p rt="21.224" x="611.3306" y="10993.85" v="84312" z="1" s="M+H+2" />
          <p rt="21.219" x="612.3350" y="2292.61" v="17379" z="1" s="M+H+3" />
        </MSPeaks>
      </Spectrum>
    </Compound>
    <Compound algo="FindByMolecularFeature">
      <Location m="642.4127" rt="21.227" y="57964" v="514179" />
      <Spectrum type="MFE" cpdAlgo="FindByMolecularFeature">
        <MSDetails p="+" />
        <Device type="TimeOfFlight" />
        <MSPeaks>
          <p rt="21.225" x="643.4200" y="5479.03" v="55550" z="1" s="M+H" />
          <p rt="21.234" x="644.4252" y="2676.29" v="27447" z="1" s="M+H+1" />
          <p rt="21.227" x="645.3985" y="57963.82" v="431182" z="1" s="M+H+2" />
        </MSPeaks>
      </Spectrum>
    </Compound>
    <Compound algo="FindByMolecularFeature">
      <Location m="631.3932" rt="21.230" y="59236" v="697793" />
      <Spectrum type="MFE" cpdAlgo="FindByMolecularFeature">
        <MSDetails p="+" />
        <Device type="TimeOfFlight" />
        <MSPeaks>
          <p rt="21.231" x="632.4004" y="59236.30" v="476073" z="1" s="M+H" />
          <p rt="21.229" x="633.4039" y="20942.33" v="173642" z="1" s="M+H+1" />
          <p rt="21.226" x="634.4091" y="5001.52" v="36474" z="1" s="M+H+2" />
          <p rt="21.229" x="635.4227" y="1120.65" v="11604" z="1" s="M+H+3" />
        </MSPeaks>
      </Spectrum>
    </Compound>
    <Compound algo="FindByMolecularFeature">
      <Location m="627.4926" rt="21.594" y="61775" v="1697339" />
      <Spectrum type="MFE" cpdAlgo="FindByMolecularFeature">
        <MSDetails p="+" />
        <Device type="TimeOfFlight" />
        <MSPeaks>
          <p rt="21.596" x="628.4998" y="61774.89" v="1170012" z="1" s="M+H" />
          <p rt="21.589" x="629.5021" y="23531.48" v="424991" z="1" s="M+H+1" />
          <p rt="21.578" x="630.5026" y="6167.22" v="102336" z="1" s="M+H+2" />
        </MSPeaks>
      </Spectrum>
    </Compound>
    <Compound algo="FindByMolecularFeature">
      <Location m="264.2454" rt="21.707" y="271427" v="2812221" />
      <Spectrum type="MFE" cpdAlgo="FindByMolecularFeature">
        <MSDetails p="+" />
        <Device type="TimeOfFlight" />
        <MSPeaks>
          <p rt="21.708" x="265.2526" y="271427.31" v="2340483" z="1" s="M+H" />
          <p rt="21.705" x="266.2558" y="49205.43" v="425422" z="1" s="M+H+1" />
          <p rt="21.725" x="267.2649" y="5002.98" v="46316" z="1" s="M+H+2" />
        </MSPeaks>
      </Spectrum>
    </Compound>
    <Compound algo="FindByMolecularFeature">
      <Location m="246.2347" rt="21.708" y="109550" v="1170557" />
      <Spectrum type="MFE" cpdAlgo="FindByMolecularFeature">
        <MSDetails p="+" />
        <Device type="TimeOfFlight" />
        <MSPeaks>
          <p rt="21.708" x="247.2420" y="109550.11" v="973056" z="1" s="M+H" />
          <p rt="21.709" x="248.2452" y="21001.43" v="186935" z="1" s="M+H+1" />
          <p rt="21.705" x="249.2493" y="1423.25" v="10566" z="1" s="M+H+2" />
        </MSPeaks>
      </Spectrum>
    </Compound>
    <Compound algo="FindByMolecularFeature">
      <Location m="281.2724" rt="21.712" y="10041373" v="130184232" />
      <Spectrum type="MFE" cpdAlgo="FindByMolecularFeature">
        <MSDetails p="+" />
        <Device type="TimeOfFlight" />
        <MSPeaks>
          <p rt="21.713" x="282.2797" y="10041373.00" v="99614688" z="1" sat="true" s="M+H" />
          <p rt="21.709" x="283.2831" y="1901345.00" v="21645446" z="1" sat="true" s="M+H+1" />
          <p rt="21.709" x="284.2859" y="194344.63" v="2156196" z="1" s="M+H+2" />
          <p rt="21.711" x="285.2886" y="14514.53" v="149982" z="1" s="M+H+3" />
          <p rt="21.693" x="286.2911" y="985.18" v="4222" z="1" s="M+H+4" />
          <p rt="21.706" x="563.5516" y="296391.88" v="2200532" z="1" s="2M+H" />
          <p rt="21.707" x="564.5546" y="122094.58" v="904220" z="1" s="2M+H+1" />
          <p rt="21.706" x="565.5575" y="23986.37" v="178575" z="1" s="2M+H+2" />
          <p rt="21.701" x="566.5633" y="3257.66" v="23517" z="1" s="2M+H+3" />
        </MSPeaks>
      </Spectrum>
    </Compound>
    <Compound algo="FindByMolecularFeature">
      <Location m="603.3623" rt="21.775" y="80991" v="1175632" />
      <Spectrum type="MFE" cpdAlgo="FindByMolecularFeature">
        <MSDetails p="+" />
        <Device type="TimeOfFlight" />
        <MSPeaks>
          <p rt="21.775" x="604.3696" y="80990.63" v="825374" z="1" s="M+H" />
          <p rt="21.776" x="605.3733" y="27542.53" v="273614" z="1" s="M+H+1" />
          <p rt="21.772" x="606.3765" y="6563.19" v="61511" z="1" s="M+H+2" />
          <p rt="21.783" x="607.3798" y="1501.20" v="15133" z="1" s="M+H+3" />
        </MSPeaks>
      </Spectrum>
    </Compound>
    <Compound algo="FindByMolecularFeature">
      <Location m="539.4400" rt="21.813" y="121705" v="2973381" />
      <Spectrum type="MFE" cpdAlgo="FindByMolecularFeature">
        <MSDetails p="+" />
        <Device type="TimeOfFlight" />
        <MSPeaks>
          <p rt="21.803" x="540.4473" y="121705.09" v="2239263" z="1" s="M+H" />
          <p rt="21.846" x="541.4506" y="38379.13" v="529487" z="1" s="M+H+1" />
          <p rt="21.808" x="542.4506" y="9179.54" v="176094" z="1" s="M+H+2" />
          <p rt="21.830" x="543.4440" y="1622.76" v="28537" z="1" s="M+H+3" />
        </MSPeaks>
      </Spectrum>
    </Compound>
    <Compound algo="FindByMolecularFeature">
      <Location m="451.3876" rt="21.867" y="104723" v="900038" />
      <Spectrum type="MFE" cpdAlgo="FindByMolecularFeature">
        <MSDetails p="+" />
        <Device type="TimeOfFlight" />
        <MSPeaks>
          <p rt="21.869" x="452.3949" y="104722.86" v="746420" z="1" s="M+H" />
          <p rt="21.857" x="453.3979" y="27813.04" v="153617" z="1" s="M+H+1" />
        </MSPeaks>
      </Spectrum>
    </Compound>
    <Compound algo="FindByMolecularFeature">
      <Location m="338.2821" rt="21.930" y="58946" v="609663" />
      <Spectrum type="MFE" cpdAlgo="FindByMolecularFeature">
        <MSDetails p="+" />
        <Device type="TimeOfFlight" />
        <MSPeaks>
          <p rt="21.930" x="339.2893" y="58945.91" v="479858" z="1" s="M+H" />
          <p rt="21.929" x="340.2925" y="14106.38" v="116775" z="1" s="M+H+1" />
          <p rt="21.924" x="341.2996" y="2085.96" v="13030" z="1" s="M+H+2" />
        </MSPeaks>
      </Spectrum>
    </Compound>
    <Compound algo="FindByMolecularFeature">
      <Location m="356.2930" rt="21.932" y="59853" v="637765" />
      <Spectrum type="MFE" cpdAlgo="FindByMolecularFeature">
        <MSDetails p="+" />
        <Device type="TimeOfFlight" />
        <MSPeaks>
          <p rt="21.932" x="357.3002" y="59853.16" v="504223" z="1" s="M+H" />
          <p rt="21.931" x="358.3032" y="13472.56" v="115748" z="1" s="M+H+1" />
          <p rt="21.933" x="359.3030" y="2825.05" v="17794" z="1" s="M+H+2" />
        </MSPeaks>
      </Spectrum>
    </Compound>
    <Compound algo="FindByMolecularFeature">
      <Location m="600.3515" rt="21.982" y="88608" v="923344" />
      <Spectrum type="MFE" cpdAlgo="FindByMolecularFeature">
        <MSDetails p="+" />
        <Device type="TimeOfFlight" />
        <MSPeaks>
          <p rt="21.982" x="601.3588" y="88607.73" v="665875" z="1" s="M+H" />
          <p rt="21.983" x="602.3626" y="28629.42" v="211867" z="1" s="M+H+1" />
          <p rt="21.979" x="603.3671" y="7317.97" v="45602" z="1" s="M+H+2" />
        </MSPeaks>
      </Spectrum>
    </Compound>
    <Compound algo="FindByMolecularFeature">
      <Location m="582.3411" rt="21.984" y="210907" v="2244829" />
      <Spectrum type="MFE" cpdAlgo="FindByMolecularFeature">
        <MSDetails p="+" />
        <Device type="TimeOfFlight" />
        <MSPeaks>
          <p rt="21.984" x="583.3484" y="210906.58" v="1562661" z="1" s="M+H" />
          <p rt="21.984" x="584.3516" y="73085.48" v="545958" z="1" s="M+H+1" />
          <p rt="21.980" x="585.3549" y="15769.65" v="113098" z="1" s="M+H+2" />
          <p rt="21.979" x="586.3584" y="3216.45" v="23111" z="1" s="M+H+3" />
        </MSPeaks>
      </Spectrum>
    </Compound>
    <Compound algo="FindByMolecularFeature">
      <Location m="498.2834" rt="21.984" y="220139" v="2203015" />
      <Spectrum type="MFE" cpdAlgo="FindByMolecularFeature">
        <MSDetails p="+" />
        <Device type="TimeOfFlight" />
        <MSPeaks>
          <p rt="21.984" x="499.2907" y="220139.33" v="1658708" z="1" s="M+H" />
          <p rt="21.985" x="500.2940" y="57910.03" v="439776" z="1" s="M+H+1" />
          <p rt="21.980" x="501.2972" y="11995.56" v="85427" z="1" s="M+H+2" />
          <p rt="21.990" x="502.3030" y="2698.79" v="19105" z="1" s="M+H+3" />
        </MSPeaks>
      </Spectrum>
    </Compound>
    <Compound algo="FindByMolecularFeature">
      <Location m="617.3784" rt="21.987" y="243041" v="2561687" />
      <Spectrum type="MFE" cpdAlgo="FindByMolecularFeature">
        <MSDetails p="+" />
        <Device type="TimeOfFlight" />
        <MSPeaks>
          <p rt="21.987" x="618.3856" y="243040.88" v="1817428" z="1" s="M+H" />
          <p rt="21.987" x="619.3890" y="81626.55" v="602333" z="1" s="M+H+1" />
          <p rt="21.985" x="620.3921" y="19175.46" v="132340" z="1" s="M+H+2" />
          <p rt="21.965" x="621.3947" y="1389.17" v="9586" z="1" s="M+H+3" />
        </MSPeaks>
      </Spectrum>
    </Compound>
    <Compound algo="FindByMolecularFeature">
      <Location m="622.3333" rt="21.989" y="55890" v="600096" />
      <Spectrum type="MFE" cpdAlgo="FindByMolecularFeature">
        <MSDetails p="+" />
        <Device type="TimeOfFlight" />
        <MSPeaks>
          <p rt="21.989" x="623.3406" y="55889.71" v="416738" z="1" s="M+H" />
          <p rt="21.988" x="624.3441" y="18752.20" v="140626" z="1" s="M+H+1" />
          <p rt="21.998" x="625.3477" y="5317.52" v="37371" z="1" s="M+H+2" />
          <p rt="21.991" x="626.3499" y="682.12" v="5361" z="1" s="M+H+3" />
        </MSPeaks>
      </Spectrum>
    </Compound>
    <Compound algo="FindByMolecularFeature">
      <Location m="281.2723" rt="22.094" y="683134" v="8025572" />
      <Spectrum type="MFE" cpdAlgo="FindByMolecularFeature">
        <MSDetails p="+" />
        <Device type="TimeOfFlight" />
        <MSPeaks>
          <p rt="22.094" x="282.2796" y="683133.88" v="6270560" z="1" s="M+H" />
          <p rt="22.093" x="283.2825" y="137297.50" v="1477131" z="1" s="M+H+1" />
          <p rt="22.092" x="284.2864" y="12711.45" v="132251" z="1" s="M+H+2" />
          <p rt="22.065" x="285.2886" y="1172.52" v="13062" z="1" s="M+H+3" />
          <p rt="22.093" x="563.5486" y="4523.40" v="41041" z="1" s="2M+H" />
          <p rt="22.098" x="564.5474" y="2032.83" v="20653" z="1" s="2M+H+1" />
          <p rt="22.113" x="565.5489" y="1132.73" v="4590" z="1" s="2M+H+2" />
        </MSPeaks>
      </Spectrum>
    </Compound>
    <Compound algo="FindByMolecularFeature">
      <Location m="269.2719" rt="22.112" y="184369" v="1954644" />
      <Spectrum type="MFE" cpdAlgo="FindByMolecularFeature">
        <MSDetails p="+" />
        <Device type="TimeOfFlight" />
        <MSPeaks>
          <p rt="22.112" x="270.2791" y="184369.17" v="1599730" z="1" s="M+H" />
          <p rt="22.113" x="271.2823" y="36812.91" v="321826" z="1" s="M+H+1" />
          <p rt="22.123" x="272.2851" y="3943.95" v="33088" z="1" s="M+H+2" />
        </MSPeaks>
      </Spectrum>
    </Compound>
    <Compound algo="FindByMolecularFeature">
      <Location m="590.4547" rt="22.121" y="110087" v="1235633" />
      <Spectrum type="MFE" cpdAlgo="FindByMolecularFeature">
        <MSDetails p="+" />
        <Device type="TimeOfFlight" />
        <MSPeaks>
          <p rt="22.112" x="591.4620" y="110087.37" v="751930" z="1" s="M+H" />
          <p rt="22.145" x="592.4653" y="43780.11" v="483704" z="1" s="M+H+1" />
        </MSPeaks>
      </Spectrum>
    </Compound>
    <Compound algo="FindByMolecularFeature">
      <Location m="643.5016" rt="22.125" y="61978" v="1114779" />
      <Spectrum type="MFE" cpdAlgo="FindByMolecularFeature">
        <MSDetails p="+" />
        <Device type="TimeOfFlight" />
        <MSPeaks>
          <p rt="22.126" x="644.5089" y="61978.09" v="686296" z="1" s="M+H" />
          <p rt="22.126" x="645.5118" y="34038.55" v="356675" z="1" s="M+H+1" />
          <p rt="22.118" x="646.5134" y="7033.73" v="71809" z="1" s="M+H+2" />
        </MSPeaks>
      </Spectrum>
    </Compound>
    <Compound algo="FindByMolecularFeature">
      <Location m="954.5578" rt="22.133" y="58597" v="1008894" />
      <Spectrum type="MFE" cpdAlgo="FindByMolecularFeature">
        <MSDetails p="+" />
        <Device type="TimeOfFlight" />
        <MSPeaks>
          <p rt="22.134" x="955.5651" y="58596.89" v="498724" z="1" s="M+H" />
          <p rt="22.133" x="956.5665" y="34100.28" v="289993" z="1" s="M+H+1" />
          <p rt="22.133" x="957.5633" y="25854.93" v="220177" z="1" s="M+H+2" />
        </MSPeaks>
      </Spectrum>
    </Compound>
    <Compound algo="FindByMolecularFeature">
      <Location m="720.3222" rt="22.134" y="71243" v="1240102" />
      <Spectrum type="MFE" cpdAlgo="FindByMolecularFeature">
        <MSDetails p="+" />
        <Device type="TimeOfFlight" />
        <MSPeaks>
          <p rt="22.135" x="721.3295" y="71243.40" v="681974" z="1" s="M+H" />
          <p rt="22.134" x="722.3312" y="30568.51" v="292343" z="1" s="M+H+1" />
          <p rt="22.133" x="723.3269" y="27643.76" v="265784" z="1" s="M+H+2" />
        </MSPeaks>
      </Spectrum>
    </Compound>
    <Compound algo="FindByMolecularFeature">
      <Location m="950.5623" rt="22.135" y="62457" v="610883" />
      <Spectrum type="MFE" cpdAlgo="FindByMolecularFeature">
        <MSDetails p="+" />
        <Device type="TimeOfFlight" />
        <MSPeaks>
          <p rt="22.143" x="951.5695" y="4295.02" v="39291" z="1" s="M+H" />
          <p rt="22.132" x="952.5707" y="3547.67" v="32056" z="1" s="M+H+1" />
          <p rt="22.135" x="953.5672" y="62457.44" v="539536" z="1" s="M+H+2" />
        </MSPeaks>
      </Spectrum>
    </Compound>
    <Compound algo="FindByMolecularFeature">
      <Location m="716.3256" rt="22.136" y="90218" v="958024" />
      <Spectrum type="MFE" cpdAlgo="FindByMolecularFeature">
        <MSDetails p="+" />
        <Device type="TimeOfFlight" />
        <MSPeaks>
          <p rt="22.137" x="717.3329" y="7479.42" v="73953" z="1" s="M+H" />
          <p rt="22.136" x="718.3342" y="4329.15" v="42187" z="1" s="M+H+1" />
          <p rt="22.136" x="719.3327" y="90217.52" v="841884" z="1" s="M+H+2" />
        </MSPeaks>
      </Spectrum>
    </Compound>
    <Compound algo="FindByMolecularFeature">
      <Location m="262.2295" rt="22.138" y="137791" v="1657544" />
      <Spectrum type="MFE" cpdAlgo="FindByMolecularFeature">
        <MSDetails p="+" />
        <Device type="TimeOfFlight" />
        <MSPeaks>
          <p rt="22.138" x="263.2368" y="137790.97" v="1375406" z="1" s="M+H" />
          <p rt="22.138" x="264.2399" y="28477.86" v="282139" z="1" s="M+H+1" />
        </MSPeaks>
      </Spectrum>
    </Compound>
    <Compound algo="FindByMolecularFeature">
      <Location m="280.2400" rt="22.140" y="109548" v="1621867" />
      <Spectrum type="MFE" cpdAlgo="FindByMolecularFeature">
        <MSDetails p="+" />
        <Device type="TimeOfFlight" />
        <MSPeaks>
          <p rt="22.140" x="281.2473" y="109548.03" v="1121004" z="1" s="M+H" />
          <p rt="22.143" x="282.2505" y="24151.47" v="252097" z="1" s="M+H+1" />
          <p rt="22.139" x="561.4873" y="9012.56" v="82853" z="1" s="2M+H" />
          <p rt="22.128" x="562.4902" y="3869.75" v="32577" z="1" s="2M+H+1" />
          <p rt="22.126" x="563.4970" y="1508.68" v="8952" z="1" s="2M+H+2" />
        </MSPeaks>
      </Spectrum>
    </Compound>
    <Compound algo="FindByMolecularFeature">
      <Location m="334.1593" rt="22.143" y="103897" v="1618881" />
      <Spectrum type="MFE" cpdAlgo="FindByMolecularFeature">
        <MSDetails p="+" />
        <Device type="TimeOfFlight" />
        <MSPeaks>
          <p rt="22.143" x="335.1666" y="103897.21" v="1323036" z="1" s="M+H" />
          <p rt="22.145" x="336.1697" y="22959.10" v="295844" z="1" s="M+H+1" />
        </MSPeaks>
      </Spectrum>
    </Compound>
    <Compound algo="FindByMolecularFeature">
      <Location m="336.1606" rt="22.145" y="737336" v="15632693" />
      <Spectrum type="MFE" cpdAlgo="FindByMolecularFeature">
        <MSDetails p="+" />
        <Device type="TimeOfFlight" />
        <MSPeaks>
          <p rt="22.145" x="337.1678" y="737335.63" v="9129993" z="1" s="M+H" />
          <p rt="22.145" x="338.1705" y="147971.58" v="1856151" z="1" s="M+H+1" />
          <p rt="22.143" x="339.1635" y="273404.00" v="3327414" z="1" s="M+H+2" />
          <p rt="22.144" x="340.1658" y="65431.17" v="807634" z="1" s="M+H+3" />
          <p rt="22.144" x="341.1619" y="41646.31" v="511501" z="1" s="M+H+4" />
        </MSPeaks>
      </Spectrum>
    </Compound>
    <Compound algo="FindByMolecularFeature">
      <Location m="292.2038" rt="22.155" y="71072" v="3268974" />
      <Spectrum type="MFE" cpdAlgo="FindByMolecularFeature">
        <MSDetails p="+" />
        <Device type="TimeOfFlight" />
        <MSPeaks>
          <p rt="22.153" x="293.2110" y="71072.02" v="972843" z="1" s="M+H" />
          <p rt="22.160" x="294.2143" y="14806.36" v="308496" z="1" s="M+H+1" />
          <p rt="22.186" x="585.4163" y="8244.15" v="122826" z="1" s="2M+H" />
          <p rt="22.194" x="586.4288" y="3176.46" v="42274" z="1" s="2M+H+1" />
          <p rt="22.145" x="587.4306" y="13902.35" v="245130" z="1" s="2M+H+2" />
          <p rt="22.158" x="588.4340" y="5101.18" v="83496" z="1" s="2M+H+3" />
          <p rt="22.156" x="589.4456" y="28434.45" v="500092" z="1" s="2M+H+4" />
        </MSPeaks>
      </Spectrum>
    </Compound>
    <Compound algo="FindByMolecularFeature">
      <Location m="331.2873" rt="22.173" y="71097" v="843440" />
      <Spectrum type="MFE" cpdAlgo="FindByMolecularFeature">
        <MSDetails p="+" />
        <Device type="TimeOfFlight" />
        <MSPeaks>
          <p rt="22.172" x="332.2946" y="71097.44" v="651949" z="1" s="M+H" />
          <p rt="22.174" x="333.2983" y="18194.34" v="167556" z="1" s="M+H+1" />
          <p rt="22.187" x="334.3033" y="2627.32" v="23934" z="1" s="M+H+2" />
        </MSPeaks>
      </Spectrum>
    </Compound>
    <Compound algo="FindByMolecularFeature">
      <Location m="626.4172" rt="22.227" y="57469" v="1411247" />
      <Spectrum type="MFE" cpdAlgo="FindByMolecularFeature">
        <MSDetails p="+" />
        <Device type="TimeOfFlight" />
        <MSPeaks>
          <p rt="22.206" x="627.4245" y="27567.55" v="294217" z="1" s="M+H" />
          <p rt="22.218" x="628.4308" y="11921.51" v="151044" z="1" s="M+H+1" />
          <p rt="22.236" x="629.4396" y="57468.96" v="688955" z="1" s="M+H+2" />
          <p rt="22.237" x="630.4440" y="22990.25" v="277031" z="1" s="M+H+3" />
        </MSPeaks>
      </Spectrum>
    </Compound>
    <Compound algo="FindByMolecularFeature">
      <Location m="592.4706" rt="22.239" y="208829" v="2173531" />
      <Spectrum type="MFE" cpdAlgo="FindByMolecularFeature">
        <MSDetails p="+" />
        <Device type="TimeOfFlight" />
        <MSPeaks>
          <p rt="22.239" x="593.4779" y="208829.08" v="1418104" z="1" s="M+H" />
          <p rt="22.240" x="594.4809" y="83175.19" v="570290" z="1" s="M+H+1" />
          <p rt="22.236" x="595.4840" y="18417.09" v="145491" z="1" s="M+H+2" />
          <p rt="22.236" x="596.4819" y="4641.47" v="39647" z="1" s="M+H+3" />
        </MSPeaks>
      </Spectrum>
    </Compound>
    <Compound algo="FindByMolecularFeature">
      <Location m="692.4528" rt="22.252" y="50995" v="622960" />
      <Spectrum type="MFE" cpdAlgo="FindByMolecularFeature">
        <MSDetails p="+" />
        <Device type="TimeOfFlight" />
        <MSPeaks>
          <p rt="22.254" x="693.4601" y="50994.98" v="316930" z="1" s="M+H" />
          <p rt="22.251" x="694.4637" y="25299.96" v="155427" z="1" s="M+H+1" />
          <p rt="22.251" x="695.4586" y="25303.14" v="150603" z="1" s="M+H+2" />
        </MSPeaks>
      </Spectrum>
    </Compound>
    <Compound algo="FindByMolecularFeature">
      <Location m="378.2752" rt="22.282" y="397534" v="4110469" />
      <Spectrum type="MFE" cpdAlgo="FindByMolecularFeature">
        <MSDetails p="+" />
        <Device type="TimeOfFlight" />
        <MSPeaks>
          <p rt="22.282" x="379.2825" y="397533.56" v="3228962" z="1" s="M+H" />
          <p rt="22.281" x="380.2857" y="92584.87" v="755368" z="1" s="M+H+1" />
          <p rt="22.279" x="381.2887" y="14522.75" v="114197" z="1" s="M+H+2" />
          <p rt="22.277" x="382.2922" y="1538.42" v="11941" z="1" s="M+H+3" />
        </MSPeaks>
      </Spectrum>
    </Compound>
    <Compound algo="FindByMolecularFeature">
      <Location m="356.2929" rt="22.306" y="165142" v="1845173" />
      <Spectrum type="MFE" cpdAlgo="FindByMolecularFeature">
        <MSDetails p="+" />
        <Device type="TimeOfFlight" />
        <MSPeaks>
          <p rt="22.306" x="357.3002" y="165141.84" v="1458410" z="1" s="M+H" />
          <p rt="22.304" x="358.3034" y="36974.99" v="318020" z="1" s="M+H+1" />
          <p rt="22.304" x="359.3059" y="6444.04" v="65318" z="1" s="M+H+2" />
          <p rt="22.388" x="360.3047" y="325.65" v="3425" z="1" s="M+H+3" />
        </MSPeaks>
      </Spectrum>
    </Compound>
    <Compound algo="FindByMolecularFeature">
      <Location m="562.3999" rt="22.307" y="90767" v="939618" />
      <Spectrum type="MFE" cpdAlgo="FindByMolecularFeature">
        <MSDetails p="+" />
        <Device type="TimeOfFlight" />
        <MSPeaks>
          <p rt="22.306" x="563.4072" y="90767.23" v="512723" z="1" s="M+H" />
          <p rt="22.308" x="564.4075" y="52329.32" v="301265" z="1" s="M+H+1" />
          <p rt="22.310" x="565.4077" y="16367.84" v="93781" z="1" s="M+H+2" />
          <p rt="22.311" x="566.4084" y="4925.12" v="31849" z="1" s="M+H+3" />
        </MSPeaks>
      </Spectrum>
    </Compound>
    <Compound algo="FindByMolecularFeature">
      <Location m="338.2822" rt="22.308" y="146956" v="1653657" />
      <Spectrum type="MFE" cpdAlgo="FindByMolecularFeature">
        <MSDetails p="+" />
        <Device type="TimeOfFlight" />
        <MSPeaks>
          <p rt="22.309" x="339.2895" y="146955.94" v="1308159" z="1" s="M+H" />
          <p rt="22.305" x="340.2928" y="33230.13" v="288945" z="1" s="M+H+1" />
          <p rt="22.300" x="341.2967" y="5030.96" v="48768" z="1" s="M+H+2" />
          <p rt="22.294" x="342.3012" y="889.68" v="7785" z="1" s="M+H+3" />
        </MSPeaks>
      </Spectrum>
    </Compound>
    <Compound algo="FindByMolecularFeature">
      <Location m="562.9014" rt="22.308" y="55078" v="534963" />
      <Spectrum type="MFE" cpdAlgo="FindByMolecularFeature">
        <MSDetails p="+" />
        <Device type="TimeOfFlight" />
        <MSPeaks>
          <p rt="22.309" x="563.9087" y="55077.79" v="344204" z="1" s="M+H" />
          <p rt="22.306" x="564.9076" y="25618.17" v="160781" z="1" s="M+H+1" />
          <p rt="22.309" x="565.9075" y="4788.75" v="29978" z="1" s="M+H+2" />
        </MSPeaks>
      </Spectrum>
    </Compound>
    <Compound algo="FindByMolecularFeature">
      <Location m="384.7548" rt="22.315" y="54725" v="642002" />
      <Spectrum type="MFE" cpdAlgo="FindByMolecularFeature">
        <MSDetails p="+" />
        <Device type="TimeOfFlight" />
        <MSPeaks>
          <p rt="22.317" x="385.7621" y="54725.11" v="428144" z="1" s="M+H" />
          <p rt="22.313" x="386.7604" y="23354.31" v="183008" z="1" s="M+H+1" />
          <p rt="22.317" x="387.7599" y="4116.87" v="30850" z="1" s="M+H+2" />
        </MSPeaks>
      </Spectrum>
    </Compound>
    <Compound algo="FindByMolecularFeature">
      <Location m="384.2536" rt="22.316" y="118384" v="1612557" />
      <Spectrum type="MFE" cpdAlgo="FindByMolecularFeature">
        <MSDetails p="+" />
        <Device type="TimeOfFlight" />
        <MSPeaks>
          <p rt="22.316" x="385.2609" y="118384.38" v="880608" z="1" s="M+H" />
          <p rt="22.315" x="386.2598" y="58807.63" v="436507" z="1" s="M+H+1" />
          <p rt="22.315" x="387.2597" y="13411.64" v="94675" z="1" s="M+H+2" />
          <p rt="22.322" x="388.2562" y="3580.40" v="34056" z="1" s="M+H+3" />
          <p rt="22.324" x="769.5143" y="5878.56" v="46315" z="1" s="2M+H" />
          <p rt="22.327" x="770.5251" y="3148.28" v="11514" z="1" s="2M+H+1" />
          <p rt="22.330" x="771.5251" y="2353.09" v="25527" z="1" s="2M+H+2" />
        </MSPeaks>
      </Spectrum>
    </Compound>
    <Compound algo="FindByMolecularFeature">
      <Location m="264.2453" rt="22.321" y="197235" v="2454578" />
      <Spectrum type="MFE" cpdAlgo="FindByMolecularFeature">
        <MSDetails p="+" />
        <Device type="TimeOfFlight" />
        <MSPeaks>
          <p rt="22.322" x="265.2526" y="197234.53" v="2028094" z="1" s="M+H" />
          <p rt="22.319" x="266.2560" y="36681.44" v="394381" z="1" s="M+H+1" />
          <p rt="22.302" x="267.2643" y="4071.99" v="32103" z="1" s="M+H+2" />
        </MSPeaks>
      </Spectrum>
    </Compound>
    <Compound algo="FindByMolecularFeature">
      <Location m="412.2126" rt="22.325" y="52961" v="730813" />
      <Spectrum type="MFE" cpdAlgo="FindByMolecularFeature">
        <MSDetails p="+" />
        <Device type="TimeOfFlight" />
        <MSPeaks>
          <p rt="22.325" x="413.2199" y="52961.35" v="584720" z="1" s="M+H" />
          <p rt="22.327" x="414.2233" y="13318.94" v="146094" z="1" s="M+H+1" />
        </MSPeaks>
      </Spectrum>
    </Compound>
    <Compound algo="FindByMolecularFeature">
      <Location m="592.4703" rt="22.582" y="68781" v="739118" />
      <Spectrum type="MFE" cpdAlgo="FindByMolecularFeature">
        <MSDetails p="+" />
        <Device type="TimeOfFlight" />
        <MSPeaks>
          <p rt="22.583" x="593.4776" y="68781.07" v="467949" z="1" s="M+H" />
          <p rt="22.584" x="594.4809" y="29965.35" v="233667" z="1" s="M+H+1" />
          <p rt="22.581" x="595.4849" y="6568.98" v="31680" z="1" s="M+H+2" />
          <p rt="22.555" x="596.4828" y="793.02" v="5822" z="1" s="M+H+3" />
        </MSPeaks>
      </Spectrum>
    </Compound>
    <Compound algo="FindByMolecularFeature">
      <Location m="327.3137" rt="22.678" y="61971" v="659453" />
      <Spectrum type="MFE" cpdAlgo="FindByMolecularFeature">
        <MSDetails p="+" />
        <Device type="TimeOfFlight" />
        <MSPeaks>
          <p rt="22.679" x="328.3210" y="61971.30" v="525726" z="1" s="M+H" />
          <p rt="22.678" x="329.3240" y="13750.60" v="118189" z="1" s="M+H+1" />
          <p rt="22.679" x="330.3270" y="2211.64" v="15537" z="1" s="M+H+2" />
        </MSPeaks>
      </Spectrum>
    </Compound>
    <Compound algo="FindByMolecularFeature">
      <Location m="370.0939" rt="23.111" y="58449" v="669850" />
      <Spectrum type="MFE" cpdAlgo="FindByMolecularFeature">
        <MSDetails p="+" />
        <Device type="TimeOfFlight" />
        <MSPeaks>
          <p rt="23.112" x="371.1012" y="58449.09" v="390782" z="1" s="M+H" />
          <p rt="23.106" x="372.1020" y="21261.29" v="147883" z="1" s="M+H+1" />
          <p rt="23.110" x="373.0998" y="14142.23" v="101925" z="1" s="M+H+2" />
          <p rt="23.115" x="374.1005" y="4135.25" v="29259" z="1" s="M+H+3" />
        </MSPeaks>
      </Spectrum>
    </Compound>
    <Compound algo="FindByMolecularFeature">
      <Location m="405.3223" rt="23.340" y="158296" v="975284" />
      <Spectrum type="MFE" cpdAlgo="FindByMolecularFeature">
        <MSDetails p="+" />
        <Device type="TimeOfFlight" />
        <MSPeaks>
          <p rt="23.344" x="406.3295" y="158296.06" v="814529" z="1" s="M+H" />
          <p rt="23.321" x="407.3337" y="39610.47" v="109207" z="1" s="M+H+1" />
          <p rt="23.340" x="408.3331" y="12331.26" v="51547" z="1" s="M+H+2" />
        </MSPeaks>
      </Spectrum>
    </Compound>
    <Compound algo="FindByMolecularFeature">
      <Location m="337.3352" rt="23.465" y="808254" v="10071232" />
      <Spectrum type="MFE" cpdAlgo="FindByMolecularFeature">
        <MSDetails p="+" />
        <Device type="TimeOfFlight" />
        <MSPeaks>
          <p rt="23.462" x="338.3425" y="808254.00" v="7446871" z="1" s="M+H" />
          <p rt="23.477" x="339.3454" y="195557.25" v="2263944" z="1" s="M+H+1" />
          <p rt="23.461" x="340.3488" y="23060.28" v="328690" z="1" s="M+H+2" />
          <p rt="23.460" x="341.3520" y="2410.07" v="31727" z="1" s="M+H+3" />
        </MSPeaks>
      </Spectrum>
    </Compound>
    <Compound algo="FindByMolecularFeature">
      <Location m="383.3403" rt="23.471" y="227307" v="3544239" />
      <Spectrum type="MFE" cpdAlgo="FindByMolecularFeature">
        <MSDetails p="+" />
        <Device type="TimeOfFlight" />
        <MSPeaks>
          <p rt="23.475" x="384.3475" y="227306.50" v="2577615" z="1" s="M+H" />
          <p rt="23.456" x="385.3504" y="55892.49" v="801496" z="1" s="M+H+1" />
          <p rt="23.461" x="386.3529" y="10624.05" v="165128" z="1" s="M+H+2" />
        </MSPeaks>
      </Spectrum>
    </Compound>
    <Compound algo="FindByMolecularFeature">
      <Location m="441.3930" rt="23.474" y="76132" v="1587126" />
      <Spectrum type="MFE" cpdAlgo="FindByMolecularFeature">
        <MSDetails p="+" />
        <Device type="TimeOfFlight" />
        <MSPeaks>
          <p rt="23.475" x="442.4003" y="76132.38" v="1237698" z="1" s="M+H" />
          <p rt="23.472" x="443.4034" y="22737.76" v="313630" z="1" s="M+H+1" />
          <p rt="23.468" x="444.4003" y="5016.64" v="35798" z="1" s="M+H+2" />
        </MSPeaks>
      </Spectrum>
    </Compound>
    <Compound algo="FindByMolecularFeature">
      <Location m="405.3227" rt="23.490" y="616529" v="6880050" />
      <Spectrum type="MFE" cpdAlgo="FindByMolecularFeature">
        <MSDetails p="+" />
        <Device type="TimeOfFlight" />
        <MSPeaks>
          <p rt="23.491" x="406.3300" y="616528.69" v="5165923" z="1" s="M+H" />
          <p rt="23.490" x="407.3331" y="158493.16" v="1426704" z="1" s="M+H+1" />
          <p rt="23.492" x="408.3349" y="29194.68" v="244623" z="1" s="M+H+2" />
          <p rt="23.474" x="409.3339" y="3777.57" v="42801" z="1" s="M+H+3" />
        </MSPeaks>
      </Spectrum>
    </Compound>
    <Compound algo="FindByMolecularFeature">
      <Location m="394.2133" rt="23.513" y="162386" v="2925088" />
      <Spectrum type="MFE" cpdAlgo="FindByMolecularFeature">
        <MSDetails p="+" />
        <Device type="TimeOfFlight" />
        <MSPeaks>
          <p rt="23.513" x="395.2205" y="162386.28" v="1633779" z="1" s="M+H" />
          <p rt="23.514" x="396.2236" y="36434.76" v="366471" z="1" s="M+H+1" />
          <p rt="23.513" x="397.2166" y="62546.76" v="627742" z="1" s="M+H+2" />
          <p rt="23.512" x="398.2186" y="17462.93" v="176002" z="1" s="M+H+3" />
          <p rt="23.516" x="399.2176" y="12021.69" v="121094" z="1" s="M+H+4" />
        </MSPeaks>
      </Spectrum>
    </Compound>
    <Compound algo="FindByMolecularFeature">
      <Location m="634.4787" rt="23.542" y="128994" v="1175788" />
      <Spectrum type="MFE" cpdAlgo="FindByMolecularFeature">
        <MSDetails p="+" />
        <Device type="TimeOfFlight" />
        <MSPeaks>
          <p rt="23.542" x="635.4860" y="128994.38" v="810112" z="1" s="M+H" />
          <p rt="23.542" x="636.4892" y="46618.13" v="281229" z="1" s="M+H+1" />
          <p rt="23.545" x="637.4919" y="12963.50" v="75357" z="1" s="M+H+2" />
          <p rt="23.545" x="638.4927" y="1604.68" v="9090" z="1" s="M+H+3" />
        </MSPeaks>
      </Spectrum>
    </Compound>
    <Compound algo="FindByMolecularFeature">
      <Location m="594.4863" rt="23.547" y="144045" v="1447505" />
      <Spectrum type="MFE" cpdAlgo="FindByMolecularFeature">
        <MSDetails p="+" />
        <Device type="TimeOfFlight" />
        <MSPeaks>
          <p rt="23.548" x="595.4936" y="144045.33" v="939542" z="1" s="M+H" />
          <p rt="23.546" x="596.4969" y="60139.28" v="402888" z="1" s="M+H+1" />
          <p rt="23.547" x="597.4992" y="13548.02" v="83148" z="1" s="M+H+2" />
          <p rt="23.545" x="598.4937" y="2942.94" v="21927" z="1" s="M+H+3" />
        </MSPeaks>
      </Spectrum>
    </Compound>
    <Compound algo="FindByMolecularFeature">
      <Location m="405.3222" rt="23.801" y="176656" v="2685456" />
      <Spectrum type="MFE" cpdAlgo="FindByMolecularFeature">
        <MSDetails p="+" />
        <Device type="TimeOfFlight" />
        <MSPeaks>
          <p rt="23.801" x="406.3295" y="176656.02" v="2030445" z="1" s="M+H" />
          <p rt="23.800" x="407.3332" y="46418.84" v="524931" z="1" s="M+H+1" />
          <p rt="23.803" x="408.3312" y="11752.52" v="130079" z="1" s="M+H+2" />
        </MSPeaks>
      </Spectrum>
    </Compound>
    <Compound algo="FindByMolecularFeature">
      <Location m="720.3593" rt="23.802" y="84828" v="791999" />
      <Spectrum type="MFE" cpdAlgo="FindByMolecularFeature">
        <MSDetails p="+" />
        <Device type="TimeOfFlight" />
        <MSPeaks>
          <p rt="23.801" x="721.3666" y="4059.50" v="35555" z="1" s="M+H" />
          <p rt="23.792" x="722.3672" y="2411.70" v="20718" z="1" s="M+H+1" />
          <p rt="23.802" x="723.3641" y="84828.27" v="735725" z="1" s="M+H+2" />
        </MSPeaks>
      </Spectrum>
    </Compound>
    <Compound algo="FindByMolecularFeature">
      <Location m="724.3537" rt="23.802" y="69634" v="1051612" />
      <Spectrum type="MFE" cpdAlgo="FindByMolecularFeature">
        <MSDetails p="+" />
        <Device type="TimeOfFlight" />
        <MSPeaks>
          <p rt="23.802" x="725.3610" y="69633.60" v="576278" z="1" s="M+H" />
          <p rt="23.802" x="726.3631" y="29850.27" v="246631" z="1" s="M+H+1" />
          <p rt="23.802" x="727.3588" y="27729.44" v="228703" z="1" s="M+H+2" />
        </MSPeaks>
      </Spectrum>
    </Compound>
    <Compound algo="FindByMolecularFeature">
      <Location m="278.2247" rt="23.809" y="163616" v="5437056" />
      <Spectrum type="MFE" cpdAlgo="FindByMolecularFeature">
        <MSDetails p="+" />
        <Device type="TimeOfFlight" />
        <MSPeaks>
          <p rt="23.815" x="279.2318" y="81920.59" v="693698" z="1" s="M+H" />
          <p rt="23.811" x="280.2353" y="17743.13" v="151169" z="1" s="M+H+1" />
          <p rt="23.807" x="557.4567" y="163616.42" v="1498816" z="1" s="2M+H" />
          <p rt="23.807" x="558.4600" y="71318.98" v="623061" z="1" s="2M+H+1" />
          <p rt="23.806" x="559.4627" y="16209.19" v="155576" z="1" s="2M+H+2" />
          <p rt="23.803" x="560.4661" y="2133.88" v="18641" z="1" s="2M+H+3" />
        </MSPeaks>
      </Spectrum>
    </Compound>
    <Compound algo="FindByMolecularFeature">
      <Location m="379.2024" rt="23.809" y="245081" v="5013062" />
      <Spectrum type="MFE" cpdAlgo="FindByMolecularFeature">
        <MSDetails p="+" />
        <Device type="TimeOfFlight" />
        <MSPeaks>
          <p rt="23.809" x="380.2097" y="245080.58" v="2759608" z="1" s="M+H" />
          <p rt="23.811" x="381.2129" y="56638.40" v="642820" z="1" s="M+H+1" />
          <p rt="23.809" x="382.2057" y="100046.16" v="1134051" z="1" s="M+H+2" />
          <p rt="23.807" x="383.2083" y="26521.02" v="292833" z="1" s="M+H+3" />
          <p rt="23.811" x="384.2047" y="15978.81" v="183749" z="1" s="M+H+4" />
        </MSPeaks>
      </Spectrum>
    </Compound>
    <Compound algo="FindByMolecularFeature">
      <Location m="338.1755" rt="23.810" y="80341" v="1477325" />
      <Spectrum type="MFE" cpdAlgo="FindByMolecularFeature">
        <MSDetails p="+" />
        <Device type="TimeOfFlight" />
        <MSPeaks>
          <p rt="23.808" x="339.1828" y="80341.42" v="899694" z="1" s="M+H" />
          <p rt="23.815" x="340.1860" y="19469.97" v="218417" z="1" s="M+H+1" />
          <p rt="23.809" x="341.1792" y="32117.02" v="359214" z="1" s="M+H+2" />
        </MSPeaks>
      </Spectrum>
    </Compound>
    <Compound algo="FindByMolecularFeature">
      <Location m="807.5763" rt="23.811" y="72548" v="1121362" />
      <Spectrum type="MFE" cpdAlgo="FindByMolecularFeature">
        <MSDetails p="+" />
        <Device type="TimeOfFlight" />
        <MSPeaks>
          <p rt="23.821" x="808.5836" y="7561.40" v="100646" z="1" s="M+H" />
          <p rt="23.769" x="809.5804" y="5338.95" v="23604" z="1" s="M+H+1" />
          <p rt="23.813" x="810.5998" y="72548.42" v="997111" z="1" s="M+H+2" />
        </MSPeaks>
      </Spectrum>
    </Compound>
    <Compound algo="FindByMolecularFeature">
      <Location m="574.4607" rt="23.814" y="268094" v="2953036" />
      <Spectrum type="MFE" cpdAlgo="FindByMolecularFeature">
        <MSDetails p="+" />
        <Device type="TimeOfFlight" />
        <MSPeaks>
          <p rt="23.814" x="575.4679" y="268093.78" v="1968682" z="1" s="M+H" />
          <p rt="23.813" x="576.4711" y="100476.33" v="746542" z="1" s="M+H+1" />
          <p rt="23.815" x="577.4745" y="26133.01" v="200037" z="1" s="M+H+2" />
          <p rt="23.814" x="578.4751" y="5302.41" v="37774" z="1" s="M+H+3" />
        </MSPeaks>
      </Spectrum>
    </Compound>
    <Compound algo="FindByMolecularFeature">
      <Location m="614.4538" rt="23.821" y="634765" v="7838059" />
      <Spectrum type="MFE" cpdAlgo="FindByMolecularFeature">
        <MSDetails p="+" />
        <Device type="TimeOfFlight" />
        <MSPeaks>
          <p rt="23.820" x="615.4611" y="634765.00" v="5243379" z="1" s="M+H" />
          <p rt="23.821" x="616.4638" y="256569.41" v="2103704" z="1" s="M+H+1" />
          <p rt="23.821" x="617.4671" y="58325.40" v="490977" z="1" s="M+H+2" />
        </MSPeaks>
      </Spectrum>
    </Compound>
    <Compound algo="FindByMolecularFeature">
      <Location m="683.5341" rt="23.821" y="63444" v="840182" />
      <Spectrum type="MFE" cpdAlgo="FindByMolecularFeature">
        <MSDetails p="+" />
        <Device type="TimeOfFlight" />
        <MSPeaks>
          <p rt="23.825" x="684.5414" y="63443.68" v="571818" z="1" s="M+H" />
          <p rt="23.810" x="685.5442" y="31276.60" v="268364" z="1" s="M+H+1" />
        </MSPeaks>
      </Spectrum>
    </Compound>
    <Compound algo="FindByMolecularFeature">
      <Location m="283.2878" rt="23.834" y="192374" v="1923917" />
      <Spectrum type="MFE" cpdAlgo="FindByMolecularFeature">
        <MSDetails p="+" />
        <Device type="TimeOfFlight" />
        <MSPeaks>
          <p rt="23.834" x="284.2951" y="192374.33" v="1571317" z="1" s="M+H" />
          <p rt="23.834" x="285.2983" y="38893.66" v="314766" z="1" s="M+H+1" />
          <p rt="23.841" x="286.3023" y="4512.53" v="37834" z="1" s="M+H+2" />
        </MSPeaks>
      </Spectrum>
    </Compound>
    <Compound algo="FindByMolecularFeature">
      <Location m="688.4899" rt="23.867" y="183703" v="3823542" />
      <Spectrum type="MFE" cpdAlgo="FindByMolecularFeature">
        <MSDetails p="+" />
        <Device type="TimeOfFlight" />
        <MSPeaks>
          <p rt="23.866" x="689.4971" y="183703.08" v="2428165" z="1" s="M+H" />
          <p rt="23.866" x="690.5001" y="75101.33" v="994411" z="1" s="M+H+1" />
          <p rt="23.870" x="691.5069" y="27039.21" v="327754" z="1" s="M+H+2" />
          <p rt="23.878" x="692.5128" y="6148.57" v="73212" z="1" s="M+H+3" />
        </MSPeaks>
      </Spectrum>
    </Compound>
    <Compound algo="FindByMolecularFeature">
      <Location m="675.4350" rt="23.916" y="81214" v="827449" />
      <Spectrum type="MFE" cpdAlgo="FindByMolecularFeature">
        <MSDetails p="+" />
        <Device type="TimeOfFlight" />
        <MSPeaks>
          <p rt="23.916" x="676.4422" y="81213.80" v="525412" z="1" s="M+H" />
          <p rt="23.916" x="677.4471" y="35483.70" v="232524" z="1" s="M+H+1" />
          <p rt="23.919" x="678.4527" y="8521.54" v="52537" z="1" s="M+H+2" />
          <p rt="23.914" x="679.4685" y="2161.35" v="16976" z="1" s="M+H+3" />
        </MSPeaks>
      </Spectrum>
    </Compound>
    <Compound algo="FindByMolecularFeature">
      <Location m="683.5339" rt="23.957" y="67559" v="1020861" />
      <Spectrum type="MFE" cpdAlgo="FindByMolecularFeature">
        <MSDetails p="+" />
        <Device type="TimeOfFlight" />
        <MSPeaks>
          <p rt="23.959" x="684.5412" y="67558.99" v="684942" z="1" s="M+H" />
          <p rt="23.953" x="685.5441" y="31523.92" v="335918" z="1" s="M+H+1" />
        </MSPeaks>
      </Spectrum>
    </Compound>
    <Compound algo="FindByMolecularFeature">
      <Location m="614.4536" rt="24.097" y="97433" v="1477830" />
      <Spectrum type="MFE" cpdAlgo="FindByMolecularFeature">
        <MSDetails p="+" />
        <Device type="TimeOfFlight" />
        <MSPeaks>
          <p rt="24.097" x="615.4609" y="97433.21" v="971660" z="1" s="M+H" />
          <p rt="24.096" x="616.4639" y="40831.34" v="389945" z="1" s="M+H+1" />
          <p rt="24.101" x="617.4691" y="10491.05" v="97842" z="1" s="M+H+2" />
          <p rt="24.093" x="618.4708" y="1568.60" v="18383" z="1" s="M+H+3" />
        </MSPeaks>
      </Spectrum>
    </Compound>
    <Compound algo="FindByMolecularFeature">
      <Location m="556.4492" rt="24.101" y="132876" v="1874916" />
      <Spectrum type="MFE" cpdAlgo="FindByMolecularFeature">
        <MSDetails p="+" />
        <Device type="TimeOfFlight" />
        <MSPeaks>
          <p rt="24.101" x="557.4565" y="132875.53" v="1212352" z="1" s="M+H" />
          <p rt="24.101" x="558.4597" y="59462.50" v="554180" z="1" s="M+H+1" />
          <p rt="24.099" x="559.4629" y="10502.40" v="92476" z="1" s="M+H+2" />
          <p rt="24.111" x="560.4614" y="1806.58" v="15907" z="1" s="M+H+3" />
        </MSPeaks>
      </Spectrum>
    </Compound>
    <Compound algo="FindByMolecularFeature">
      <Location m="349.3344" rt="24.122" y="91660" v="833094" />
      <Spectrum type="MFE" cpdAlgo="FindByMolecularFeature">
        <MSDetails p="+" />
        <Device type="TimeOfFlight" />
        <MSPeaks>
          <p rt="24.122" x="350.3417" y="91659.95" v="639197" z="1" s="M+H" />
          <p rt="24.123" x="351.3450" y="23901.51" v="166819" z="1" s="M+H+1" />
          <p rt="24.124" x="352.3482" y="3809.37" v="27077" z="1" s="M+H+2" />
        </MSPeaks>
      </Spectrum>
    </Compound>
    <Compound algo="FindByMolecularFeature">
      <Location m="612.4740" rt="24.524" y="107431" v="2434100" />
      <Spectrum type="MFE" cpdAlgo="FindByMolecularFeature">
        <MSDetails p="+" />
        <Device type="TimeOfFlight" />
        <MSPeaks>
          <p rt="24.527" x="613.4813" y="107430.79" v="1841959" z="1" s="M+H" />
          <p rt="24.518" x="614.4846" y="43991.33" v="592141" z="1" s="M+H+1" />
        </MSPeaks>
      </Spectrum>
    </Compound>
    <Compound algo="FindByMolecularFeature">
      <Location m="670.4789" rt="24.525" y="73801" v="1610717" />
      <Spectrum type="MFE" cpdAlgo="FindByMolecularFeature">
        <MSDetails p="+" />
        <Device type="TimeOfFlight" />
        <MSPeaks>
          <p rt="24.525" x="671.4862" y="73800.74" v="1165979" z="1" s="M+H" />
          <p rt="24.524" x="672.4923" y="24011.68" v="334286" z="1" s="M+H+1" />
          <p rt="24.523" x="673.4976" y="9352.59" v="110451" z="1" s="M+H+2" />
        </MSPeaks>
      </Spectrum>
    </Compound>
    <Compound algo="FindByMolecularFeature">
      <Location m="558.4648" rt="24.712" y="55992" v="681773" />
      <Spectrum type="MFE" cpdAlgo="FindByMolecularFeature">
        <MSDetails p="+" />
        <Device type="TimeOfFlight" />
        <MSPeaks>
          <p rt="24.713" x="559.4721" y="55992.04" v="460032" z="1" s="M+H" />
          <p rt="24.711" x="560.4754" y="22104.00" v="184778" z="1" s="M+H+1" />
          <p rt="24.711" x="561.4788" y="4464.20" v="36964" z="1" s="M+H+2" />
        </MSPeaks>
      </Spectrum>
    </Compound>
    <Compound algo="FindByMolecularFeature">
      <Location m="616.4677" rt="24.713" y="74159" v="1069417" />
      <Spectrum type="MFE" cpdAlgo="FindByMolecularFeature">
        <MSDetails p="+" />
        <Device type="TimeOfFlight" />
        <MSPeaks>
          <p rt="24.713" x="617.4750" y="74159.41" v="713311" z="1" s="M+H" />
          <p rt="24.713" x="618.4786" y="29148.35" v="289595" z="1" s="M+H+1" />
          <p rt="24.711" x="619.4820" y="6802.00" v="63514" z="1" s="M+H+2" />
          <p rt="24.698" x="620.4838" y="321.00" v="2997" z="1" s="M+H+3" />
        </MSPeaks>
      </Spectrum>
    </Compound>
    <Compound algo="FindByMolecularFeature">
      <Location m="574.4606" rt="24.745" y="84276" v="1512757" />
      <Spectrum type="MFE" cpdAlgo="FindByMolecularFeature">
        <MSDetails p="+" />
        <Device type="TimeOfFlight" />
        <MSPeaks>
          <p rt="24.759" x="575.4679" y="84275.84" v="873963" z="1" s="M+H" />
          <p rt="24.750" x="576.4713" y="35208.66" v="282418" z="1" s="M+H+1" />
          <p rt="24.713" x="577.4820" y="39853.52" v="356376" z="1" s="M+H+2" />
        </MSPeaks>
      </Spectrum>
    </Compound>
    <Compound algo="FindByMolecularFeature">
      <Location m="609.4972" rt="24.930" y="124136" v="1987254" />
      <Spectrum type="MFE" cpdAlgo="FindByMolecularFeature">
        <MSDetails p="+" />
        <Device type="TimeOfFlight" />
        <MSPeaks>
          <p rt="24.929" x="610.5045" y="124135.55" v="1296598" z="1" s="M+H" />
          <p rt="24.932" x="611.5071" y="52960.03" v="550684" z="1" s="M+H+1" />
          <p rt="24.929" x="612.5087" y="13436.89" v="139973" z="1" s="M+H+2" />
        </MSPeaks>
      </Spectrum>
    </Compound>
    <Compound algo="FindByMolecularFeature">
      <Location m="558.4648" rt="24.960" y="77630" v="1244341" />
      <Spectrum type="MFE" cpdAlgo="FindByMolecularFeature">
        <MSDetails p="+" />
        <Device type="TimeOfFlight" />
        <MSPeaks>
          <p rt="24.960" x="559.4721" y="77630.03" v="856141" z="1" s="M+H" />
          <p rt="24.962" x="560.4754" y="29048.87" v="313852" z="1" s="M+H+1" />
          <p rt="24.951" x="561.4787" y="5650.41" v="59333" z="1" s="M+H+2" />
          <p rt="24.944" x="562.4812" y="1315.39" v="15015" z="1" s="M+H+3" />
        </MSPeaks>
      </Spectrum>
    </Compound>
    <Compound algo="FindByMolecularFeature">
      <Location m="614.4534" rt="24.986" y="146459" v="2911690" />
      <Spectrum type="MFE" cpdAlgo="FindByMolecularFeature">
        <MSDetails p="+" />
        <Device type="TimeOfFlight" />
        <MSPeaks>
          <p rt="24.994" x="615.4607" y="146459.27" v="1496414" z="1" s="M+H" />
          <p rt="24.994" x="616.4635" y="65442.48" v="709378" z="1" s="M+H+1" />
          <p rt="24.958" x="617.4743" y="66401.24" v="705897" z="1" s="M+H+2" />
        </MSPeaks>
      </Spectrum>
    </Compound>
    <Compound algo="FindByMolecularFeature">
      <Location m="627.1875" rt="24.996" y="70271" v="865836" />
      <Spectrum type="MFE" cpdAlgo="FindByMolecularFeature">
        <MSDetails p="+" />
        <Device type="TimeOfFlight" />
        <MSPeaks>
          <p rt="24.996" x="628.1947" y="70271.16" v="428697" z="1" s="M+H" />
          <p rt="24.996" x="629.1955" y="39949.21" v="250260" z="1" s="M+H+1" />
          <p rt="24.997" x="630.1936" y="30489.23" v="186879" z="1" s="M+H+2" />
        </MSPeaks>
      </Spectrum>
    </Compound>
    <Compound algo="FindByMolecularFeature">
      <Location m="574.4607" rt="25.006" y="170425" v="2629721" />
      <Spectrum type="MFE" cpdAlgo="FindByMolecularFeature">
        <MSDetails p="+" />
        <Device type="TimeOfFlight" />
        <MSPeaks>
          <p rt="25.010" x="575.4680" y="170425.22" v="1534817" z="1" s="M+H" />
          <p rt="25.008" x="576.4710" y="72942.90" v="817018" z="1" s="M+H+1" />
          <p rt="24.985" x="577.4776" y="19946.32" v="223329" z="1" s="M+H+2" />
          <p rt="24.948" x="578.4834" y="4711.24" v="54557" z="1" s="M+H+3" />
        </MSPeaks>
      </Spectrum>
    </Compound>
    <Compound algo="FindByMolecularFeature">
      <Location m="556.4485" rt="25.016" y="56404" v="720155" />
      <Spectrum type="MFE" cpdAlgo="FindByMolecularFeature">
        <MSDetails p="+" />
        <Device type="TimeOfFlight" />
        <MSPeaks>
          <p rt="25.016" x="557.4558" y="56404.44" v="510319" z="1" s="M+H" />
          <p rt="25.014" x="558.4591" y="24235.62" v="209836" z="1" s="M+H+1" />
        </MSPeaks>
      </Spectrum>
    </Compound>
    <Compound algo="FindByMolecularFeature">
      <Location m="574.4614" rt="25.566" y="50741" v="826112" />
      <Spectrum type="MFE" cpdAlgo="FindByMolecularFeature">
        <MSDetails p="+" />
        <Device type="TimeOfFlight" />
        <MSPeaks>
          <p rt="25.568" x="575.4686" y="50740.59" v="429303" z="1" s="M+H" />
          <p rt="25.562" x="576.4722" y="31914.65" v="332129" z="1" s="M+H+1" />
          <p rt="25.567" x="577.4754" y="8115.54" v="64679" z="1" s="M+H+2" />
        </MSPeaks>
      </Spectrum>
    </Compound>
    <Compound algo="FindByMolecularFeature">
      <Location m="412.2594" rt="25.777" y="179445" v="1330015" />
      <Spectrum type="MFE" cpdAlgo="FindByMolecularFeature">
        <MSDetails p="+" />
        <Device type="TimeOfFlight" />
        <MSPeaks>
          <p rt="25.777" x="413.2667" y="179444.64" v="1002748" z="1" s="M+H" />
          <p rt="25.778" x="414.2700" y="47369.12" v="266491" z="1" s="M+H+1" />
          <p rt="25.777" x="415.2738" y="8672.02" v="56419" z="1" s="M+H+2" />
          <p rt="25.778" x="416.2782" y="809.25" v="4358" z="1" s="M+H+3" />
        </MSPeaks>
      </Spectrum>
    </Compound>
    <Compound algo="FindByMolecularFeature">
      <Location m="390.2775" rt="25.778" y="248447" v="1900279" />
      <Spectrum type="MFE" cpdAlgo="FindByMolecularFeature">
        <MSDetails p="+" />
        <Device type="TimeOfFlight" />
        <MSPeaks>
          <p rt="25.778" x="391.2848" y="248446.66" v="1497442" z="1" s="M+H" />
          <p rt="25.777" x="392.2881" y="65234.61" v="402837" z="1" s="M+H+1" />
        </MSPeaks>
      </Spectrum>
    </Compound>
    <Compound algo="FindByMolecularFeature">
      <Location m="148.0158" rt="25.778" y="104749" v="674635" />
      <Spectrum type="MFE" cpdAlgo="FindByMolecularFeature">
        <MSDetails p="+" />
        <Device type="TimeOfFlight" />
        <MSPeaks>
          <p rt="25.778" x="149.0231" y="104748.87" v="619474" z="1" s="M+H" />
          <p rt="25.778" x="150.0266" y="8628.65" v="49508" z="1" s="M+H+1" />
          <p rt="25.769" x="151.0285" y="1157.06" v="5654" z="1" s="M+H+2" />
        </MSPeaks>
      </Spectrum>
    </Compound>
    <Compound algo="FindByMolecularFeature">
      <Location m="612.4751" rt="25.822" y="64240" v="1067118" />
      <Spectrum type="MFE" cpdAlgo="FindByMolecularFeature">
        <MSDetails p="+" />
        <Device type="TimeOfFlight" />
        <MSPeaks>
          <p rt="25.827" x="613.4824" y="57101.01" v="504640" z="1" s="M+H" />
          <p rt="25.829" x="614.4851" y="26687.94" v="281463" z="1" s="M+H+1" />
          <p rt="25.815" x="615.4634" y="64239.68" v="281015" z="1" s="M+H+2" />
        </MSPeaks>
      </Spectrum>
    </Compound>
    <Compound algo="FindByMolecularFeature">
      <Location m="630.4862" rt="25.829" y="74482" v="899657" />
      <Spectrum type="MFE" cpdAlgo="FindByMolecularFeature">
        <MSDetails p="+" />
        <Device type="TimeOfFlight" />
        <MSPeaks>
          <p rt="25.830" x="631.4934" y="74481.66" v="585653" z="1" s="M+H" />
          <p rt="25.829" x="632.4966" y="33147.18" v="262773" z="1" s="M+H+1" />
          <p rt="25.824" x="633.4967" y="6798.49" v="41144" z="1" s="M+H+2" />
          <p rt="25.812" x="634.4963" y="1660.59" v="10086" z="1" s="M+H+3" />
        </MSPeaks>
      </Spectrum>
    </Compound>
    <Compound algo="FindByMolecularFeature">
      <Location m="670.4789" rt="25.830" y="105698" v="1260238" />
      <Spectrum type="MFE" cpdAlgo="FindByMolecularFeature">
        <MSDetails p="+" />
        <Device type="TimeOfFlight" />
        <MSPeaks>
          <p rt="25.830" x="671.4862" y="105698.02" v="879494" z="1" s="M+H" />
          <p rt="25.828" x="672.4916" y="36621.89" v="262925" z="1" s="M+H+1" />
          <p rt="25.832" x="673.4989" y="13815.08" v="94881" z="1" s="M+H+2" />
          <p rt="25.841" x="674.5068" y="2432.21" v="22938" z="1" s="M+H+3" />
        </MSPeaks>
      </Spectrum>
    </Compound>
    <Compound algo="FindByMolecularFeature">
      <Location m="337.3351" rt="26.057" y="504486" v="6039940" />
      <Spectrum type="MFE" cpdAlgo="FindByMolecularFeature">
        <MSDetails p="+" />
        <Device type="TimeOfFlight" />
        <MSPeaks>
          <p rt="26.057" x="338.3423" y="504485.88" v="4552657" z="1" s="M+H" />
          <p rt="26.057" x="339.3453" y="121545.94" v="1110712" z="1" s="M+H+1" />
          <p rt="26.058" x="340.3489" y="14395.81" v="131584" z="1" s="M+H+2" />
          <p rt="26.052" x="341.3516" y="1845.43" v="17698" z="1" s="M+H+3" />
          <p rt="26.057" x="675.6762" y="11385.29" v="73849" z="1" s="2M+H" />
          <p rt="26.054" x="676.6772" y="4937.61" v="30494" z="1" s="2M+H+1" />
          <p rt="26.058" x="677.6761" y="1170.86" v="7516" z="1" s="2M+H+2" />
          <p rt="26.080" x="678.6747" y="266.10" v="1785" z="1" s="2M+H+3" />
        </MSPeaks>
      </Spectrum>
    </Compound>
    <Compound algo="FindByMolecularFeature">
      <Location m="616.4686" rt="26.214" y="141802" v="3142687" />
      <Spectrum type="MFE" cpdAlgo="FindByMolecularFeature">
        <MSDetails p="+" />
        <Device type="TimeOfFlight" />
        <MSPeaks>
          <p rt="26.215" x="617.4759" y="141801.81" v="2106708" z="1" s="M+H" />
          <p rt="26.215" x="618.4791" y="53812.07" v="807055" z="1" s="M+H+1" />
          <p rt="26.215" x="619.4840" y="15086.71" v="210900" z="1" s="M+H+2" />
          <p rt="26.160" x="620.4886" y="1289.39" v="18024" z="1" s="M+H+3" />
        </MSPeaks>
      </Spectrum>
    </Compound>
    <Compound algo="FindByMolecularFeature">
      <Location m="576.4777" rt="26.237" y="95578" v="2016524" />
      <Spectrum type="MFE" cpdAlgo="FindByMolecularFeature">
        <MSDetails p="+" />
        <Device type="TimeOfFlight" />
        <MSPeaks>
          <p rt="26.238" x="577.4850" y="95578.02" v="1390017" z="1" s="M+H" />
          <p rt="26.237" x="578.4882" y="35019.70" v="506927" z="1" s="M+H+1" />
          <p rt="26.235" x="579.4924" y="8142.28" v="119580" z="1" s="M+H+2" />
        </MSPeaks>
      </Spectrum>
    </Compound>
    <Compound algo="FindByMolecularFeature">
      <Location m="701.2064" rt="26.491" y="70769" v="948001" />
      <Spectrum type="MFE" cpdAlgo="FindByMolecularFeature">
        <MSDetails p="+" />
        <Device type="TimeOfFlight" />
        <MSPeaks>
          <p rt="26.490" x="702.2137" y="70769.06" v="427575" z="1" s="M+H" />
          <p rt="26.491" x="703.2144" y="46598.35" v="291469" z="1" s="M+H+1" />
          <p rt="26.491" x="704.2129" y="35925.88" v="228957" z="1" s="M+H+2" />
        </MSPeaks>
      </Spectrum>
    </Compound>
    <Compound algo="FindByMolecularFeature">
      <Location m="695.5699" rt="27.013" y="52084" v="678070" />
      <Spectrum type="MFE" cpdAlgo="FindByMolecularFeature">
        <MSDetails p="+" />
        <Device type="TimeOfFlight" />
        <MSPeaks>
          <p rt="27.018" x="696.5772" y="52083.82" v="452147" z="1" s="M+H" />
          <p rt="27.012" x="697.5817" y="22450.04" v="175806" z="1" s="M+H+1" />
          <p rt="26.997" x="698.5921" y="8398.97" v="50117" z="1" s="M+H+2" />
        </MSPeaks>
      </Spectrum>
    </Compound>
    <Compound algo="FindByMolecularFeature">
      <Location m="632.5022" rt="27.013" y="157268" v="2013627" />
      <Spectrum type="MFE" cpdAlgo="FindByMolecularFeature">
        <MSDetails p="+" />
        <Device type="TimeOfFlight" />
        <MSPeaks>
          <p rt="27.013" x="633.5094" y="157268.25" v="1299666" z="1" s="M+H" />
          <p rt="27.012" x="634.5128" y="62131.04" v="513009" z="1" s="M+H+1" />
          <p rt="27.013" x="635.5162" y="18644.56" v="162285" z="1" s="M+H+2" />
          <p rt="27.015" x="636.5257" y="4434.86" v="38667" z="1" s="M+H+3" />
        </MSPeaks>
      </Spectrum>
    </Compound>
    <Compound algo="FindByMolecularFeature">
      <Location m="708.5657" rt="27.016" y="77875" v="929882" />
      <Spectrum type="MFE" cpdAlgo="FindByMolecularFeature">
        <MSDetails p="+" />
        <Device type="TimeOfFlight" />
        <MSPeaks>
          <p rt="27.016" x="709.5730" y="77874.71" v="635310" z="1" s="M+H" />
          <p rt="27.015" x="710.5810" y="28937.25" v="233145" z="1" s="M+H+1" />
          <p rt="27.012" x="711.5869" y="7473.62" v="61428" z="1" s="M+H+2" />
        </MSPeaks>
      </Spectrum>
    </Compound>
    <Compound algo="FindByMolecularFeature">
      <Location m="672.4957" rt="27.016" y="660289" v="8690685" />
      <Spectrum type="MFE" cpdAlgo="FindByMolecularFeature">
        <MSDetails p="+" />
        <Device type="TimeOfFlight" />
        <MSPeaks>
          <p rt="27.016" x="673.5029" y="660289.19" v="5687135" z="1" s="M+H" />
          <p rt="27.016" x="674.5057" y="274714.44" v="2355633" z="1" s="M+H+1" />
          <p rt="27.016" x="675.5086" y="63205.56" v="535672" z="1" s="M+H+2" />
          <p rt="27.019" x="676.5118" y="10631.31" v="92765" z="1" s="M+H+3" />
          <p rt="26.987" x="677.5001" y="2174.50" v="19481" z="1" s="M+H+4" />
        </MSPeaks>
      </Spectrum>
    </Compound>
    <Compound algo="FindByMolecularFeature">
      <Location m="614.4900" rt="27.016" y="66797" v="740502" />
      <Spectrum type="MFE" cpdAlgo="FindByMolecularFeature">
        <MSDetails p="+" />
        <Device type="TimeOfFlight" />
        <MSPeaks>
          <p rt="27.016" x="615.4973" y="66796.70" v="545193" z="1" s="M+H" />
          <p rt="27.017" x="616.5006" y="24274.62" v="195309" z="1" s="M+H+1" />
        </MSPeaks>
      </Spectrum>
    </Compound>
    <Compound algo="FindByMolecularFeature">
      <Location m="667.5395" rt="27.017" y="265091" v="3304774" />
      <Spectrum type="MFE" cpdAlgo="FindByMolecularFeature">
        <MSDetails p="+" />
        <Device type="TimeOfFlight" />
        <MSPeaks>
          <p rt="27.017" x="668.5468" y="265090.97" v="2121951" z="1" s="M+H" />
          <p rt="27.017" x="669.5499" y="111138.26" v="889280" z="1" s="M+H+1" />
          <p rt="27.018" x="670.5529" y="29967.44" v="254704" z="1" s="M+H+2" />
          <p rt="27.019" x="671.5535" y="5020.70" v="38839" z="1" s="M+H+3" />
        </MSPeaks>
      </Spectrum>
    </Compound>
    <Compound algo="FindByMolecularFeature">
      <Location m="428.3659" rt="27.102" y="93142" v="1166194" />
      <Spectrum type="MFE" cpdAlgo="FindByMolecularFeature">
        <MSDetails p="+" />
        <Device type="TimeOfFlight" />
        <MSPeaks>
          <p rt="27.102" x="429.3731" y="93142.30" v="881802" z="1" s="M+H" />
          <p rt="27.102" x="430.3771" y="25491.04" v="237468" z="1" s="M+H+1" />
          <p rt="27.100" x="431.3802" y="4713.88" v="46925" z="1" s="M+H+2" />
        </MSPeaks>
      </Spectrum>
    </Compound>
    <Compound algo="FindByMolecularFeature">
      <Location m="849.2436" rt="27.758" y="51443" v="1587540" />
      <Spectrum type="MFE" cpdAlgo="FindByMolecularFeature">
        <MSDetails p="+" />
        <Device type="TimeOfFlight" />
        <MSPeaks>
          <p rt="27.759" x="850.2509" y="51443.19" v="636723" z="1" s="M+H" />
          <p rt="27.760" x="851.2517" y="40653.41" v="520998" z="1" s="M+H+1" />
          <p rt="27.756" x="852.2503" y="35179.95" v="429818" z="1" s="M+H+2" />
        </MSPeaks>
      </Spectrum>
    </Compound>
    <Compound algo="FindByMolecularFeature">
      <Location m="558.4650" rt="27.777" y="66874" v="1235443" />
      <Spectrum type="MFE" cpdAlgo="FindByMolecularFeature">
        <MSDetails p="+" />
        <Device type="TimeOfFlight" />
        <MSPeaks>
          <p rt="27.779" x="559.4723" y="66873.70" v="842710" z="1" s="M+H" />
          <p rt="27.776" x="560.4756" y="25705.17" v="321963" z="1" s="M+H+1" />
          <p rt="27.784" x="561.4798" y="5564.05" v="66094" z="1" s="M+H+2" />
          <p rt="27.658" x="562.4831" y="393.61" v="4676" z="1" s="M+H+3" />
        </MSPeaks>
      </Spectrum>
    </Compound>
    <Compound algo="FindByMolecularFeature">
      <Location m="598.4583" rt="27.803" y="146728" v="2253730" />
      <Spectrum type="MFE" cpdAlgo="FindByMolecularFeature">
        <MSDetails p="+" />
        <Device type="TimeOfFlight" />
        <MSPeaks>
          <p rt="27.802" x="599.4656" y="146728.06" v="1492730" z="1" s="M+H" />
          <p rt="27.804" x="600.4686" y="59832.29" v="610400" z="1" s="M+H+1" />
          <p rt="27.806" x="601.4723" y="14798.18" v="127423" z="1" s="M+H+2" />
          <p rt="27.796" x="602.4722" y="2209.96" v="23176" z="1" s="M+H+3" />
        </MSPeaks>
      </Spectrum>
    </Compound>
    <Compound algo="FindByMolecularFeature">
      <Location m="674.5103" rt="28.191" y="52804" v="800641" />
      <Spectrum type="MFE" cpdAlgo="FindByMolecularFeature">
        <MSDetails p="+" />
        <Device type="TimeOfFlight" />
        <MSPeaks>
          <p rt="28.189" x="675.5176" y="52803.66" v="535387" z="1" s="M+H" />
          <p rt="28.193" x="676.5209" y="20859.56" v="214913" z="1" s="M+H+1" />
          <p rt="28.192" x="677.5235" y="6555.11" v="50340" z="1" s="M+H+2" />
        </MSPeaks>
      </Spectrum>
    </Compound>
    <Compound algo="FindByMolecularFeature">
      <Location m="558.4651" rt="28.228" y="102930" v="1287994" />
      <Spectrum type="MFE" cpdAlgo="FindByMolecularFeature">
        <MSDetails p="+" />
        <Device type="TimeOfFlight" />
        <MSPeaks>
          <p rt="28.229" x="559.4723" y="102930.20" v="865458" z="1" s="M+H" />
          <p rt="28.227" x="560.4756" y="40854.84" v="333511" z="1" s="M+H+1" />
          <p rt="28.225" x="561.4798" y="8951.92" v="72196" z="1" s="M+H+2" />
          <p rt="28.210" x="562.4831" y="1646.03" v="16828" z="1" s="M+H+3" />
        </MSPeaks>
      </Spectrum>
    </Compound>
    <Compound algo="FindByMolecularFeature">
      <Location m="598.4583" rt="28.230" y="93643" v="1241298" />
      <Spectrum type="MFE" cpdAlgo="FindByMolecularFeature">
        <MSDetails p="+" />
        <Device type="TimeOfFlight" />
        <MSPeaks>
          <p rt="28.229" x="599.4656" y="93642.87" v="789731" z="1" s="M+H" />
          <p rt="28.233" x="600.4687" y="45294.11" v="352411" z="1" s="M+H+1" />
          <p rt="28.226" x="601.4717" y="9509.37" v="81031" z="1" s="M+H+2" />
          <p rt="28.236" x="602.4705" y="2014.04" v="18124" z="1" s="M+H+3" />
        </MSPeaks>
      </Spectrum>
    </Compound>
    <Compound algo="FindByMolecularFeature">
      <Location m="690.5545" rt="28.633" y="76618" v="1525462" />
      <Spectrum type="MFE" cpdAlgo="FindByMolecularFeature">
        <MSDetails p="+" />
        <Device type="TimeOfFlight" />
        <MSPeaks>
          <p rt="28.632" x="691.5618" y="76618.18" v="961334" z="1" s="M+H" />
          <p rt="28.635" x="692.5653" y="35751.81" v="443989" z="1" s="M+H+1" />
          <p rt="28.632" x="693.5679" y="9635.88" v="120139" z="1" s="M+H+2" />
        </MSPeaks>
      </Spectrum>
    </Compound>
    <Compound algo="FindByMolecularFeature">
      <Location m="614.4921" rt="28.634" y="560559" v="10981721" />
      <Spectrum type="MFE" cpdAlgo="FindByMolecularFeature">
        <MSDetails p="+" />
        <Device type="TimeOfFlight" />
        <MSPeaks>
          <p rt="28.634" x="615.4994" y="560558.75" v="7276559" z="1" s="M+H" />
          <p rt="28.633" x="616.5022" y="222972.67" v="2897971" z="1" s="M+H+1" />
          <p rt="28.634" x="617.5055" y="54506.98" v="705451" z="1" s="M+H+2" />
          <p rt="28.633" x="618.5087" y="8177.04" v="101740" z="1" s="M+H+3" />
        </MSPeaks>
      </Spectrum>
    </Compound>
    <Compound algo="FindByMolecularFeature">
      <Location m="677.5593" rt="28.636" y="60158" v="1060039" />
      <Spectrum type="MFE" cpdAlgo="FindByMolecularFeature">
        <MSDetails p="+" />
        <Device type="TimeOfFlight" />
        <MSPeaks>
          <p rt="28.637" x="678.5665" y="60158.02" v="733061" z="1" s="M+H" />
          <p rt="28.634" x="679.5740" y="23012.97" v="266753" z="1" s="M+H+1" />
          <p rt="28.637" x="680.5810" y="5223.99" v="60224" z="1" s="M+H+2" />
        </MSPeaks>
      </Spectrum>
    </Compound>
    <Compound algo="FindByMolecularFeature">
      <Location m="654.4844" rt="28.637" y="363907" v="7351611" />
      <Spectrum type="MFE" cpdAlgo="FindByMolecularFeature">
        <MSDetails p="+" />
        <Device type="TimeOfFlight" />
        <MSPeaks>
          <p rt="28.637" x="655.4917" y="363907.28" v="4768665" z="1" s="M+H" />
          <p rt="28.636" x="656.4950" y="150505.42" v="1964147" z="1" s="M+H+1" />
          <p rt="28.638" x="657.4981" y="35821.12" v="452084" z="1" s="M+H+2" />
          <p rt="28.640" x="658.5088" y="8094.29" v="166716" z="1" s="M+H+3" />
        </MSPeaks>
      </Spectrum>
    </Compound>
    <Compound algo="FindByMolecularFeature">
      <Location m="649.5282" rt="28.655" y="105215" v="2154441" />
      <Spectrum type="MFE" cpdAlgo="FindByMolecularFeature">
        <MSDetails p="+" />
        <Device type="TimeOfFlight" />
        <MSPeaks>
          <p rt="28.657" x="650.5355" y="105214.67" v="1393840" z="1" s="M+H" />
          <p rt="28.655" x="651.5386" y="46065.95" v="595276" z="1" s="M+H+1" />
          <p rt="28.647" x="652.5429" y="10970.74" v="143526" z="1" s="M+H+2" />
          <p rt="28.647" x="653.5488" y="1730.46" v="21799" z="1" s="M+H+3" />
        </MSPeaks>
      </Spectrum>
    </Compound>
    <Compound algo="FindByMolecularFeature">
      <Location m="535.1584" rt="29.149" y="140460" v="3849400" />
      <Spectrum type="MFE" cpdAlgo="FindByMolecularFeature">
        <MSDetails p="+" />
        <Device type="TimeOfFlight" />
        <MSPeaks>
          <p rt="29.149" x="536.1657" y="140459.92" v="2112904" z="1" s="M+H" />
          <p rt="29.148" x="537.1664" y="69989.58" v="1023175" z="1" s="M+H+1" />
          <p rt="29.146" x="538.1644" y="48031.94" v="713320" z="1" s="M+H+2" />
        </MSPeaks>
      </Spectrum>
    </Compound>
    <Compound algo="FindByMolecularFeature">
      <Location m="428.3658" rt="29.440" y="145122" v="1892156" />
      <Spectrum type="MFE" cpdAlgo="FindByMolecularFeature">
        <MSDetails p="+" />
        <Device type="TimeOfFlight" />
        <MSPeaks>
          <p rt="29.440" x="429.3731" y="145121.75" v="1412400" z="1" s="M+H" />
          <p rt="29.439" x="430.3768" y="40680.83" v="390257" z="1" s="M+H+1" />
          <p rt="29.438" x="431.3802" y="7716.32" v="73332" z="1" s="M+H+2" />
          <p rt="29.417" x="432.3819" y="1374.28" v="16166" z="1" s="M+H+3" />
        </MSPeaks>
      </Spectrum>
    </Compound>
  </CompoundList>
</CEF>
