# Supplementary material for: Identification of sunflower, rapeseed, flaxseed and sesame seed oil metabolomic markers as a potential tool for oil authentication and detecting adulterations
Source: PLoS One. 2023 Apr 20;18(4):e0284599. doi: 10.1371/journal.pone.0284599 (PMC10118080; doi:10.1371/journal.pone.0284599)
Supplement: S1 File — (ZIP) [file pone.0284599.s001.zip › CEF/S_c2.cef]

<CEF version="1.0.0.0">
  <CompoundList>
    <Compound algo="FindByMolecularFeature">
      <Location m="140.9514" rt="0.543" y="337812" v="1330334" />
      <Spectrum type="MFE" cpdAlgo="FindByMolecularFeature">
        <MSDetails p="+" />
        <Device type="TimeOfFlight" />
        <MSPeaks>
          <p rt="0.543" x="141.9587" y="337811.56" v="1178655" z="1" s="M+H" />
          <p rt="0.542" x="142.9625" y="20043.59" v="71057" z="1" s="M+H+1" />
          <p rt="0.543" x="143.9595" y="23576.95" v="80622" z="1" s="M+H+2" />
        </MSPeaks>
      </Spectrum>
    </Compound>
    <Compound algo="FindByMolecularFeature">
      <Location m="124.9791" rt="0.549" y="154038" v="580614" />
      <Spectrum type="MFE" cpdAlgo="FindByMolecularFeature">
        <MSDetails p="+" />
        <Device type="TimeOfFlight" />
        <MSPeaks>
          <p rt="0.549" x="125.9863" y="154037.80" v="554073" z="1" s="M+H" />
          <p rt="0.552" x="126.9889" y="7484.38" v="26541" z="1" s="M+H+1" />
        </MSPeaks>
      </Spectrum>
    </Compound>
    <Compound algo="FindByMolecularFeature">
      <Location m="102.9482" rt="0.562" y="64021" v="614571" />
      <Spectrum type="MFE" cpdAlgo="FindByMolecularFeature">
        <MSDetails p="+" />
        <Device type="TimeOfFlight" />
        <MSPeaks>
          <p rt="0.562" x="103.9555" y="64021.23" v="410014" z="1" s="M+H" />
          <p rt="0.549" x="104.9577" y="2527.25" v="7885" z="1" s="M+H+1" />
          <p rt="0.562" x="105.9539" y="30713.40" v="181430" z="1" s="M+H+2" />
          <p rt="0.572" x="106.9493" y="3385.70" v="15242" z="1" s="M+H+3" />
        </MSPeaks>
      </Spectrum>
    </Compound>
    <Compound algo="FindByMolecularFeature">
      <Location m="160.0223" rt="0.606" y="79415" v="420879" />
      <Spectrum type="MFE" cpdAlgo="FindByMolecularFeature">
        <MSDetails p="+" />
        <Device type="TimeOfFlight" />
        <MSPeaks>
          <p rt="0.605" x="161.0296" y="79414.80" v="367069" z="1" s="M+H" />
          <p rt="0.616" x="162.0312" y="13158.91" v="53810" z="1" s="M+H+1" />
        </MSPeaks>
      </Spectrum>
    </Compound>
    <Compound algo="FindByMolecularFeature">
      <Location m="268.0472" rt="0.608" y="100061" v="363792" />
      <Spectrum type="MFE" cpdAlgo="FindByMolecularFeature">
        <MSDetails p="+" />
        <Device type="TimeOfFlight" />
        <MSPeaks>
          <p rt="0.608" x="269.0544" y="100061.21" v="332130" z="1" s="M+H" />
          <p rt="0.606" x="270.0576" y="7812.83" v="23650" z="1" s="M+H+1" />
          <p rt="0.612" x="271.0580" y="2761.19" v="8012" z="1" s="M+H+2" />
        </MSPeaks>
      </Spectrum>
    </Compound>
    <Compound algo="FindByMolecularFeature">
      <Location m="252.0185" rt="0.616" y="137943" v="529458" />
      <Spectrum type="MFE" cpdAlgo="FindByMolecularFeature">
        <MSDetails p="+" />
        <Device type="TimeOfFlight" />
        <MSPeaks>
          <p rt="0.615" x="253.0258" y="137942.98" v="440023" z="1" s="M+H" />
          <p rt="0.618" x="254.0286" y="12701.42" v="40440" z="1" s="M+H+1" />
          <p rt="0.617" x="255.0253" y="12535.04" v="46461" z="1" s="M+H+2" />
          <p rt="0.638" x="256.0269" y="807.38" v="2534" z="1" s="M+H+3" />
        </MSPeaks>
      </Spectrum>
    </Compound>
    <Compound algo="FindByMolecularFeature">
      <Location m="139.0611" rt="0.617" y="186794" v="830481" />
      <Spectrum type="MFE" cpdAlgo="FindByMolecularFeature">
        <MSDetails p="+" />
        <Device type="TimeOfFlight" />
        <MSPeaks>
          <p rt="0.616" x="140.0684" y="186793.83" v="787875" z="1" s="M+H" />
          <p rt="0.620" x="141.0714" y="9149.24" v="40550" z="1" s="M+H+1" />
          <p rt="0.624" x="142.0713" y="1389.84" v="2056" z="1" s="M+H+2" />
        </MSPeaks>
      </Spectrum>
    </Compound>
    <Compound algo="FindByMolecularFeature">
      <Location m="236.0450" rt="0.621" y="504628" v="1917392" />
      <Spectrum type="MFE" cpdAlgo="FindByMolecularFeature">
        <MSDetails p="+" />
        <Device type="TimeOfFlight" />
        <MSPeaks>
          <p rt="0.621" x="237.0523" y="504628.31" v="1742497" z="1" s="M+H" />
          <p rt="0.622" x="238.0543" y="47460.79" v="145023" z="1" s="M+H+1" />
          <p rt="0.620" x="239.0546" y="10299.05" v="26102" z="1" s="M+H+2" />
          <p rt="0.627" x="240.0648" y="1263.93" v="3770" z="1" s="M+H+3" />
        </MSPeaks>
      </Spectrum>
    </Compound>
    <Compound algo="FindByMolecularFeature">
      <Location m="222.0426" rt="0.625" y="133162" v="864268" />
      <Spectrum type="MFE" cpdAlgo="FindByMolecularFeature">
        <MSDetails p="+" />
        <Device type="TimeOfFlight" />
        <MSPeaks>
          <p rt="0.626" x="112.0286" y="133161.78" v="704702" z="2" s="M+2H" />
          <p rt="0.625" x="112.5301" y="8199.03" v="47795" z="2" s="M+2H+1" />
          <p rt="0.615" x="223.0490" y="22185.89" v="106289" z="1" s="M+H" />
          <p rt="0.616" x="224.0538" y="1754.68" v="5482" z="1" s="M+H+1" />
        </MSPeaks>
      </Spectrum>
    </Compound>
    <Compound algo="FindByMolecularFeature">
      <Location m="117.1155" rt="0.648" y="96082" v="429859" />
      <Spectrum type="MFE" cpdAlgo="FindByMolecularFeature">
        <MSDetails p="+" />
        <Device type="TimeOfFlight" />
        <MSPeaks>
          <p rt="0.648" x="118.1228" y="96081.80" v="403373" z="1" s="M+H" />
          <p rt="0.651" x="119.1262" y="7220.14" v="26486" z="1" s="M+H+1" />
        </MSPeaks>
      </Spectrum>
    </Compound>
    <Compound algo="FindByMolecularFeature">
      <Location m="135.0544" rt="0.656" y="140429" v="702443" />
      <Spectrum type="MFE" cpdAlgo="FindByMolecularFeature">
        <MSDetails p="+" />
        <Device type="TimeOfFlight" />
        <MSPeaks>
          <p rt="0.656" x="136.0617" y="140429.30" v="661457" z="1" s="M+H" />
          <p rt="0.656" x="137.0645" y="9794.91" v="40986" z="1" s="M+H+1" />
        </MSPeaks>
      </Spectrum>
    </Compound>
    <Compound algo="FindByMolecularFeature">
      <Location m="262.1029" rt="0.660" y="137904" v="508662" />
      <Spectrum type="MFE" cpdAlgo="FindByMolecularFeature">
        <MSDetails p="+" />
        <Device type="TimeOfFlight" />
        <MSPeaks>
          <p rt="0.659" x="263.1102" y="137903.53" v="456393" z="1" s="M+H" />
          <p rt="0.661" x="264.1134" y="13159.79" v="43274" z="1" s="M+H+1" />
          <p rt="0.659" x="265.1149" y="2980.21" v="8996" z="1" s="M+H+2" />
        </MSPeaks>
      </Spectrum>
    </Compound>
    <Compound algo="FindByMolecularFeature">
      <Location m="188.0660" rt="0.661" y="199421" v="834887" />
      <Spectrum type="MFE" cpdAlgo="FindByMolecularFeature">
        <MSDetails p="+" />
        <Device type="TimeOfFlight" />
        <MSPeaks>
          <p rt="0.661" x="189.0733" y="199420.89" v="767841" z="1" s="M+H" />
          <p rt="0.661" x="190.0767" y="14133.92" v="55027" z="1" s="M+H+1" />
          <p rt="0.660" x="191.0762" y="4068.74" v="12019" z="1" s="M+H+2" />
        </MSPeaks>
      </Spectrum>
    </Compound>
    <Compound algo="FindByMolecularFeature">
      <Location m="186.9928" rt="0.674" y="80013" v="1284697" />
      <Spectrum type="MFE" cpdAlgo="FindByMolecularFeature">
        <MSDetails p="+" />
        <Device type="TimeOfFlight" />
        <MSPeaks>
          <p rt="0.665" x="188.0000" y="80012.95" v="881745" z="1" s="M+H" />
          <p rt="0.674" x="189.0027" y="6538.97" v="65665" z="1" s="M+H+1" />
          <p rt="0.697" x="189.9940" y="32186.29" v="337287" z="1" s="M+H+2" />
        </MSPeaks>
      </Spectrum>
    </Compound>
    <Compound algo="FindByMolecularFeature">
      <Location m="237.0061" rt="0.693" y="220976" v="2980332" />
      <Spectrum type="MFE" cpdAlgo="FindByMolecularFeature">
        <MSDetails p="+" />
        <Device type="TimeOfFlight" />
        <MSPeaks>
          <p rt="0.698" x="238.0134" y="220975.83" v="2492926" z="1" s="M+H" />
          <p rt="0.667" x="239.0192" y="36275.28" v="427510" z="1" s="M+H+1" />
          <p rt="0.682" x="240.0194" y="5378.24" v="59896" z="1" s="M+H+2" />
        </MSPeaks>
      </Spectrum>
    </Compound>
    <Compound algo="FindByMolecularFeature">
      <Location m="214.0627" rt="0.698" y="308167" v="2433703" />
      <Spectrum type="MFE" cpdAlgo="FindByMolecularFeature">
        <MSDetails p="+" />
        <Device type="TimeOfFlight" />
        <MSPeaks>
          <p rt="0.698" x="215.0700" y="308167.06" v="2240070" z="1" s="M+H" />
          <p rt="0.699" x="216.0734" y="21045.91" v="153399" z="1" s="M+H+1" />
          <p rt="0.694" x="217.0742" y="5385.30" v="38001" z="1" s="M+H+2" />
          <p rt="0.659" x="218.0767" y="316.45" v="2233" z="1" s="M+H+3" />
        </MSPeaks>
      </Spectrum>
    </Compound>
    <Compound algo="FindByMolecularFeature">
      <Location m="208.0528" rt="0.704" y="89832" v="914754" />
      <Spectrum type="MFE" cpdAlgo="FindByMolecularFeature">
        <MSDetails p="+" />
        <Device type="TimeOfFlight" />
        <MSPeaks>
          <p rt="0.704" x="209.0600" y="89832.24" v="841659" z="1" s="M+H" />
          <p rt="0.702" x="210.0635" y="6485.19" v="58152" z="1" s="M+H+1" />
          <p rt="0.692" x="211.0655" y="1730.51" v="14942" z="1" s="M+H+2" />
        </MSPeaks>
      </Spectrum>
    </Compound>
    <Compound algo="FindByMolecularFeature">
      <Location m="171.9696" rt="0.811" y="62743" v="626463" />
      <Spectrum type="MFE" cpdAlgo="FindByMolecularFeature">
        <MSDetails p="+" />
        <Device type="TimeOfFlight" />
        <MSPeaks>
          <p rt="0.814" x="172.9769" y="62743.28" v="561884" z="1" s="M+H" />
          <p rt="0.776" x="173.9817" y="6762.34" v="64579" z="1" s="M+H+1" />
        </MSPeaks>
      </Spectrum>
    </Compound>
    <Compound algo="FindByMolecularFeature">
      <Location m="267.0966" rt="0.982" y="77743" v="363006" />
      <Spectrum type="MFE" cpdAlgo="FindByMolecularFeature">
        <MSDetails p="+" />
        <Device type="TimeOfFlight" />
        <MSPeaks>
          <p rt="0.982" x="268.1039" y="77742.72" v="321439" z="1" s="M+H" />
          <p rt="0.983" x="269.1066" y="9469.02" v="38996" z="1" s="M+H+1" />
          <p rt="0.975" x="270.1089" y="1137.59" v="2572" z="1" s="M+H+2" />
        </MSPeaks>
      </Spectrum>
    </Compound>
    <Compound algo="FindByMolecularFeature">
      <Location m="194.1057" rt="2.311" y="82819" v="504499" />
      <Spectrum type="MFE" cpdAlgo="FindByMolecularFeature">
        <MSDetails p="+" />
        <Device type="TimeOfFlight" />
        <MSPeaks>
          <p rt="2.311" x="195.1129" y="82819.48" v="448263" z="1" s="M+H" />
          <p rt="2.313" x="196.1159" y="9083.86" v="50640" z="1" s="M+H+1" />
          <p rt="2.307" x="197.1198" y="1150.77" v="5596" z="1" s="M+H+2" />
        </MSPeaks>
      </Spectrum>
    </Compound>
    <Compound algo="FindByMolecularFeature">
      <Location m="113.0839" rt="2.747" y="92653" v="591636" />
      <Spectrum type="MFE" cpdAlgo="FindByMolecularFeature">
        <MSDetails p="+" />
        <Device type="TimeOfFlight" />
        <MSPeaks>
          <p rt="2.747" x="114.0912" y="92652.98" v="553286" z="1" s="M+H" />
          <p rt="2.744" x="115.0944" y="6851.39" v="38350" z="1" s="M+H+1" />
        </MSPeaks>
      </Spectrum>
    </Compound>
    <Compound algo="FindByMolecularFeature">
      <Location m="343.2204" rt="3.590" y="104830" v="598973" />
      <Spectrum type="MFE" cpdAlgo="FindByMolecularFeature">
        <MSDetails p="+" />
        <Device type="TimeOfFlight" />
        <MSPeaks>
          <p rt="3.590" x="344.2277" y="104829.73" v="506078" z="1" s="M+H" />
          <p rt="3.593" x="345.2311" y="17027.63" v="79692" z="1" s="M+H+1" />
          <p rt="3.595" x="346.2328" y="2904.01" v="13203" z="1" s="M+H+2" />
        </MSPeaks>
      </Spectrum>
    </Compound>
    <Compound algo="FindByMolecularFeature">
      <Location m="326.1939" rt="3.592" y="58077" v="330627" />
      <Spectrum type="MFE" cpdAlgo="FindByMolecularFeature">
        <MSDetails p="+" />
        <Device type="TimeOfFlight" />
        <MSPeaks>
          <p rt="3.592" x="327.2011" y="58077.43" v="279801" z="1" s="M+H" />
          <p rt="3.593" x="328.2048" y="9018.39" v="42957" z="1" s="M+H+1" />
          <p rt="3.586" x="329.2068" y="1783.04" v="7869" z="1" s="M+H+2" />
        </MSPeaks>
      </Spectrum>
    </Compound>
    <Compound algo="FindByMolecularFeature">
      <Location m="387.2470" rt="4.022" y="184261" v="1056981" />
      <Spectrum type="MFE" cpdAlgo="FindByMolecularFeature">
        <MSDetails p="+" />
        <Device type="TimeOfFlight" />
        <MSPeaks>
          <p rt="4.022" x="388.2543" y="184260.50" v="883554" z="1" s="M+H" />
          <p rt="4.020" x="389.2570" y="31250.76" v="146301" z="1" s="M+H+1" />
          <p rt="4.018" x="390.2592" y="5921.51" v="27125" z="1" s="M+H+2" />
        </MSPeaks>
      </Spectrum>
    </Compound>
    <Compound algo="FindByMolecularFeature">
      <Location m="370.2200" rt="4.022" y="56056" v="317871" />
      <Spectrum type="MFE" cpdAlgo="FindByMolecularFeature">
        <MSDetails p="+" />
        <Device type="TimeOfFlight" />
        <MSPeaks>
          <p rt="4.022" x="371.2273" y="56055.99" v="265725" z="1" s="M+H" />
          <p rt="4.023" x="372.2309" y="9803.44" v="45835" z="1" s="M+H+1" />
          <p rt="4.026" x="373.2321" y="1656.22" v="6310" z="1" s="M+H+2" />
        </MSPeaks>
      </Spectrum>
    </Compound>
    <Compound algo="FindByMolecularFeature">
      <Location m="209.1778" rt="4.257" y="191048" v="1159645" />
      <Spectrum type="MFE" cpdAlgo="FindByMolecularFeature">
        <MSDetails p="+" />
        <Device type="TimeOfFlight" />
        <MSPeaks>
          <p rt="4.257" x="210.1851" y="191048.42" v="1007768" z="1" s="M+H" />
          <p rt="4.256" x="211.1882" y="27033.78" v="142478" z="1" s="M+H+1" />
          <p rt="4.254" x="212.1914" y="2227.19" v="9400" z="1" s="M+H+2" />
        </MSPeaks>
      </Spectrum>
    </Compound>
    <Compound algo="FindByMolecularFeature">
      <Location m="210.1366" rt="4.402" y="97483" v="660125" />
      <Spectrum type="MFE" cpdAlgo="FindByMolecularFeature">
        <MSDetails p="+" />
        <Device type="TimeOfFlight" />
        <MSPeaks>
          <p rt="4.402" x="211.1439" y="97482.97" v="568298" z="1" s="M+H" />
          <p rt="4.401" x="212.1471" y="13721.43" v="80977" z="1" s="M+H+1" />
          <p rt="4.403" x="213.1494" y="2104.21" v="10850" z="1" s="M+H+2" />
        </MSPeaks>
      </Spectrum>
    </Compound>
    <Compound algo="FindByMolecularFeature">
      <Location m="431.2732" rt="4.405" y="202613" v="1247323" />
      <Spectrum type="MFE" cpdAlgo="FindByMolecularFeature">
        <MSDetails p="+" />
        <Device type="TimeOfFlight" />
        <MSPeaks>
          <p rt="4.405" x="432.2804" y="202613.30" v="999621" z="1" s="M+H" />
          <p rt="4.406" x="433.2836" y="41784.17" v="206743" z="1" s="M+H+1" />
          <p rt="4.406" x="434.2861" y="7790.89" v="38301" z="1" s="M+H+2" />
          <p rt="4.398" x="435.2887" y="560.39" v="2658" z="1" s="M+H+3" />
        </MSPeaks>
      </Spectrum>
    </Compound>
    <Compound algo="FindByMolecularFeature">
      <Location m="414.2463" rt="4.406" y="50995" v="300572" />
      <Spectrum type="MFE" cpdAlgo="FindByMolecularFeature">
        <MSDetails p="+" />
        <Device type="TimeOfFlight" />
        <MSPeaks>
          <p rt="4.406" x="415.2535" y="50995.50" v="243761" z="1" s="M+H" />
          <p rt="4.406" x="416.2572" y="10603.13" v="48724" z="1" s="M+H+1" />
          <p rt="4.407" x="417.2585" y="2082.10" v="8088" z="1" s="M+H+2" />
        </MSPeaks>
      </Spectrum>
    </Compound>
    <Compound algo="FindByMolecularFeature">
      <Location m="210.1365" rt="4.744" y="83503" v="593334" />
      <Spectrum type="MFE" cpdAlgo="FindByMolecularFeature">
        <MSDetails p="+" />
        <Device type="TimeOfFlight" />
        <MSPeaks>
          <p rt="4.744" x="211.1438" y="83503.47" v="509896" z="1" s="M+H" />
          <p rt="4.745" x="212.1473" y="12150.86" v="74214" z="1" s="M+H+1" />
          <p rt="4.750" x="213.1493" y="1721.95" v="9224" z="1" s="M+H+2" />
        </MSPeaks>
      </Spectrum>
    </Compound>
    <Compound algo="FindByMolecularFeature">
      <Location m="475.2993" rt="4.750" y="189205" v="1187852" />
      <Spectrum type="MFE" cpdAlgo="FindByMolecularFeature">
        <MSDetails p="+" />
        <Device type="TimeOfFlight" />
        <MSPeaks>
          <p rt="4.750" x="476.3066" y="189204.67" v="939243" z="1" s="M+H" />
          <p rt="4.750" x="477.3096" y="41368.04" v="205399" z="1" s="M+H+1" />
          <p rt="4.751" x="478.3122" y="8002.34" v="38580" z="1" s="M+H+2" />
          <p rt="4.748" x="479.3136" y="975.92" v="4630" z="1" s="M+H+3" />
        </MSPeaks>
      </Spectrum>
    </Compound>
    <Compound algo="FindByMolecularFeature">
      <Location m="148.0886" rt="4.827" y="76570" v="527433" />
      <Spectrum type="MFE" cpdAlgo="FindByMolecularFeature">
        <MSDetails p="+" />
        <Device type="TimeOfFlight" />
        <MSPeaks>
          <p rt="4.826" x="149.0958" y="76570.39" v="458811" z="1" s="M+H" />
          <p rt="4.828" x="150.0991" y="10367.18" v="68622" z="1" s="M+H+1" />
        </MSPeaks>
      </Spectrum>
    </Compound>
    <Compound algo="FindByMolecularFeature">
      <Location m="206.1304" rt="4.827" y="53739" v="357734" />
      <Spectrum type="MFE" cpdAlgo="FindByMolecularFeature">
        <MSDetails p="+" />
        <Device type="TimeOfFlight" />
        <MSPeaks>
          <p rt="4.827" x="207.1377" y="53738.55" v="315920" z="1" s="M+H" />
          <p rt="4.827" x="208.1408" y="7239.39" v="41814" z="1" s="M+H+1" />
        </MSPeaks>
      </Spectrum>
    </Compound>
    <Compound algo="FindByMolecularFeature">
      <Location m="519.3255" rt="5.059" y="149665" v="961708" />
      <Spectrum type="MFE" cpdAlgo="FindByMolecularFeature">
        <MSDetails p="+" />
        <Device type="TimeOfFlight" />
        <MSPeaks>
          <p rt="5.058" x="520.3328" y="149664.63" v="739604" z="1" s="M+H" />
          <p rt="5.060" x="521.3358" y="36754.63" v="179407" z="1" s="M+H+1" />
          <p rt="5.058" x="522.3384" y="7901.45" v="37784" z="1" s="M+H+2" />
          <p rt="5.053" x="523.3414" y="1027.33" v="4912" z="1" s="M+H+3" />
        </MSPeaks>
      </Spectrum>
    </Compound>
    <Compound algo="FindByMolecularFeature">
      <Location m="222.0530" rt="5.330" y="82305" v="603448" />
      <Spectrum type="MFE" cpdAlgo="FindByMolecularFeature">
        <MSDetails p="+" />
        <Device type="TimeOfFlight" />
        <MSPeaks>
          <p rt="5.329" x="223.0602" y="82304.96" v="531512" z="1" s="M+H" />
          <p rt="5.332" x="224.0634" y="10216.38" v="63578" z="1" s="M+H+1" />
          <p rt="5.334" x="225.0652" y="1549.17" v="8359" z="1" s="M+H+2" />
        </MSPeaks>
      </Spectrum>
    </Compound>
    <Compound algo="FindByMolecularFeature">
      <Location m="563.3513" rt="5.342" y="93085" v="620453" />
      <Spectrum type="MFE" cpdAlgo="FindByMolecularFeature">
        <MSDetails p="+" />
        <Device type="TimeOfFlight" />
        <MSPeaks>
          <p rt="5.342" x="564.3585" y="93085.39" v="463858" z="1" s="M+H" />
          <p rt="5.343" x="565.3618" y="25414.52" v="125707" z="1" s="M+H+1" />
          <p rt="5.344" x="566.3645" y="5962.90" v="28400" z="1" s="M+H+2" />
          <p rt="5.351" x="567.3665" y="522.50" v="2489" z="1" s="M+H+3" />
        </MSPeaks>
      </Spectrum>
    </Compound>
    <Compound algo="FindByMolecularFeature">
      <Location m="220.1098" rt="5.465" y="51096" v="420244" />
      <Spectrum type="MFE" cpdAlgo="FindByMolecularFeature">
        <MSDetails p="+" />
        <Device type="TimeOfFlight" />
        <MSPeaks>
          <p rt="5.469" x="111.0615" y="1644.74" v="9746" z="2" s="M+2H" />
          <p rt="5.461" x="221.1171" y="51096.04" v="405566" z="1" s="M+H" />
          <p rt="5.513" x="222.1180" y="5781.51" v="4931" z="1" s="M+H+1" />
        </MSPeaks>
      </Spectrum>
    </Compound>
    <Compound algo="FindByMolecularFeature">
      <Location m="607.3775" rt="5.600" y="51132" v="358868" />
      <Spectrum type="MFE" cpdAlgo="FindByMolecularFeature">
        <MSDetails p="+" />
        <Device type="TimeOfFlight" />
        <MSPeaks>
          <p rt="5.602" x="304.6971" y="1325.56" v="4734" z="2" s="M+2H" />
          <p rt="5.600" x="608.3847" y="51131.50" v="259213" z="1" s="M+H" />
          <p rt="5.598" x="609.3880" y="15221.64" v="76024" z="1" s="M+H+1" />
          <p rt="5.602" x="610.3900" y="3595.31" v="17072" z="1" s="M+H+2" />
          <p rt="5.607" x="611.3950" y="384.25" v="1824" z="1" s="M+H+3" />
        </MSPeaks>
      </Spectrum>
    </Compound>
    <Compound algo="FindByMolecularFeature">
      <Location m="134.1095" rt="5.634" y="97571" v="882175" />
      <Spectrum type="MFE" cpdAlgo="FindByMolecularFeature">
        <MSDetails p="+" />
        <Device type="TimeOfFlight" />
        <MSPeaks>
          <p rt="5.634" x="135.1168" y="97570.74" v="780500" z="1" s="M+H" />
          <p rt="5.637" x="136.1200" y="11118.25" v="90409" z="1" s="M+H+1" />
          <p rt="5.628" x="137.1309" y="1627.25" v="11267" z="1" s="M+H+2" />
        </MSPeaks>
      </Spectrum>
    </Compound>
    <Compound algo="FindByMolecularFeature">
      <Location m="230.1308" rt="6.115" y="73377" v="700480" />
      <Spectrum type="MFE" cpdAlgo="FindByMolecularFeature">
        <MSDetails p="+" />
        <Device type="TimeOfFlight" />
        <MSPeaks>
          <p rt="6.115" x="231.1380" y="73377.04" v="603335" z="1" s="M+H" />
          <p rt="6.117" x="232.1415" y="12269.96" v="97146" z="1" s="M+H+1" />
        </MSPeaks>
      </Spectrum>
    </Compound>
    <Compound algo="FindByMolecularFeature">
      <Location m="248.1411" rt="6.115" y="81864" v="840228" />
      <Spectrum type="MFE" cpdAlgo="FindByMolecularFeature">
        <MSDetails p="+" />
        <Device type="TimeOfFlight" />
        <MSPeaks>
          <p rt="6.115" x="249.1484" y="81864.02" v="718906" z="1" s="M+H" />
          <p rt="6.117" x="250.1517" y="13555.17" v="121322" z="1" s="M+H+1" />
        </MSPeaks>
      </Spectrum>
    </Compound>
    <Compound algo="FindByMolecularFeature">
      <Location m="307.2147" rt="6.462" y="64084" v="368037" />
      <Spectrum type="MFE" cpdAlgo="FindByMolecularFeature">
        <MSDetails p="+" />
        <Device type="TimeOfFlight" />
        <MSPeaks>
          <p rt="6.462" x="308.2219" y="64084.38" v="294758" z="1" s="M+H" />
          <p rt="6.463" x="309.2253" y="14353.64" v="64813" z="1" s="M+H+1" />
          <p rt="6.460" x="310.2278" y="2000.76" v="8466" z="1" s="M+H+2" />
        </MSPeaks>
      </Spectrum>
    </Compound>
    <Compound algo="FindByMolecularFeature">
      <Location m="138.1045" rt="6.510" y="60660" v="397763" />
      <Spectrum type="MFE" cpdAlgo="FindByMolecularFeature">
        <MSDetails p="+" />
        <Device type="TimeOfFlight" />
        <MSPeaks>
          <p rt="6.510" x="139.1117" y="60660.07" v="356731" z="1" s="M+H" />
          <p rt="6.513" x="140.1147" y="7029.45" v="41032" z="1" s="M+H+1" />
        </MSPeaks>
      </Spectrum>
    </Compound>
    <Compound algo="FindByMolecularFeature">
      <Location m="236.1050" rt="6.558" y="314782" v="2252407" />
      <Spectrum type="MFE" cpdAlgo="FindByMolecularFeature">
        <MSDetails p="+" />
        <Device type="TimeOfFlight" />
        <MSPeaks>
          <p rt="6.557" x="237.1123" y="314782.00" v="1893005" z="1" s="M+H" />
          <p rt="6.557" x="238.1155" y="42460.99" v="253722" z="1" s="M+H+1" />
          <p rt="6.564" x="239.1191" y="4955.96" v="29727" z="1" s="M+H+2" />
          <p rt="6.565" x="473.2145" y="3476.31" v="27557" z="1" s="2M+H" />
          <p rt="6.566" x="474.2182" y="874.25" v="3603" z="1" s="2M+H+1" />
          <p rt="6.563" x="475.2129" y="1307.08" v="6817" z="1" s="2M+H+2" />
        </MSPeaks>
      </Spectrum>
    </Compound>
    <Compound algo="FindByMolecularFeature">
      <Location m="289.2406" rt="6.663" y="86885" v="521183" />
      <Spectrum type="MFE" cpdAlgo="FindByMolecularFeature">
        <MSDetails p="+" />
        <Device type="TimeOfFlight" />
        <MSPeaks>
          <p rt="6.663" x="290.2479" y="86885.46" v="419873" z="1" s="M+H" />
          <p rt="6.661" x="291.2507" y="17124.82" v="91697" z="1" s="M+H+1" />
          <p rt="6.658" x="292.2536" y="2036.31" v="9613" z="1" s="M+H+2" />
        </MSPeaks>
      </Spectrum>
    </Compound>
    <Compound algo="FindByMolecularFeature">
      <Location m="170.1416" rt="6.681" y="66810" v="938277" />
      <Spectrum type="MFE" cpdAlgo="FindByMolecularFeature">
        <MSDetails p="+" />
        <Device type="TimeOfFlight" />
        <MSPeaks>
          <p rt="6.682" x="171.1489" y="66809.73" v="837988" z="1" s="M+H" />
          <p rt="6.681" x="172.1523" y="7281.82" v="97855" z="1" s="M+H+1" />
          <p rt="6.644" x="173.1544" y="1040.05" v="2433" z="1" s="M+H+2" />
        </MSPeaks>
      </Spectrum>
    </Compound>
    <Compound algo="FindByMolecularFeature">
      <Location m="307.2145" rt="6.831" y="50435" v="312156" />
      <Spectrum type="MFE" cpdAlgo="FindByMolecularFeature">
        <MSDetails p="+" />
        <Device type="TimeOfFlight" />
        <MSPeaks>
          <p rt="6.830" x="308.2218" y="50435.43" v="234979" z="1" s="M+H" />
          <p rt="6.833" x="309.2251" y="13338.67" v="68572" z="1" s="M+H+1" />
          <p rt="6.835" x="310.2277" y="1947.42" v="8605" z="1" s="M+H+2" />
        </MSPeaks>
      </Spectrum>
    </Compound>
    <Compound algo="FindByMolecularFeature">
      <Location m="345.2515" rt="7.296" y="75602" v="479178" />
      <Spectrum type="MFE" cpdAlgo="FindByMolecularFeature">
        <MSDetails p="+" />
        <Device type="TimeOfFlight" />
        <MSPeaks>
          <p rt="7.296" x="346.2587" y="75601.60" v="380438" z="1" s="M+H" />
          <p rt="7.297" x="347.2620" y="15269.21" v="87959" z="1" s="M+H+1" />
          <p rt="7.303" x="348.2648" y="2494.17" v="10782" z="1" s="M+H+2" />
        </MSPeaks>
      </Spectrum>
    </Compound>
    <Compound algo="FindByMolecularFeature">
      <Location m="260.1523" rt="7.384" y="51959" v="578687" />
      <Spectrum type="MFE" cpdAlgo="FindByMolecularFeature">
        <MSDetails p="+" />
        <Device type="TimeOfFlight" />
        <MSPeaks>
          <p rt="7.385" x="261.1596" y="51958.95" v="499451" z="1" s="M+H" />
          <p rt="7.381" x="262.1630" y="8458.26" v="79237" z="1" s="M+H+1" />
        </MSPeaks>
      </Spectrum>
    </Compound>
    <Compound algo="FindByMolecularFeature">
      <Location m="224.1409" rt="7.393" y="66846" v="472983" />
      <Spectrum type="MFE" cpdAlgo="FindByMolecularFeature">
        <MSDetails p="+" />
        <Device type="TimeOfFlight" />
        <MSPeaks>
          <p rt="7.393" x="225.1482" y="66845.87" v="397441" z="1" s="M+H" />
          <p rt="7.390" x="226.1521" y="10800.96" v="66996" z="1" s="M+H+1" />
          <p rt="7.397" x="227.1533" y="1566.02" v="8545" z="1" s="M+H+2" />
        </MSPeaks>
      </Spectrum>
    </Compound>
    <Compound algo="FindByMolecularFeature">
      <Location m="194.1305" rt="7.393" y="53407" v="414192" />
      <Spectrum type="MFE" cpdAlgo="FindByMolecularFeature">
        <MSDetails p="+" />
        <Device type="TimeOfFlight" />
        <MSPeaks>
          <p rt="7.393" x="195.1378" y="53406.97" v="363500" z="1" s="M+H" />
          <p rt="7.396" x="196.1408" y="7245.21" v="50692" z="1" s="M+H+1" />
        </MSPeaks>
      </Spectrum>
    </Compound>
    <Compound algo="FindByMolecularFeature">
      <Location m="134.1095" rt="7.491" y="75109" v="559113" />
      <Spectrum type="MFE" cpdAlgo="FindByMolecularFeature">
        <MSDetails p="+" />
        <Device type="TimeOfFlight" />
        <MSPeaks>
          <p rt="7.491" x="135.1168" y="75109.02" v="501376" z="1" s="M+H" />
          <p rt="7.494" x="136.1199" y="8599.25" v="57737" z="1" s="M+H+1" />
        </MSPeaks>
      </Spectrum>
    </Compound>
    <Compound algo="FindByMolecularFeature">
      <Location m="108.0939" rt="7.492" y="75949" v="641997" />
      <Spectrum type="MFE" cpdAlgo="FindByMolecularFeature">
        <MSDetails p="+" />
        <Device type="TimeOfFlight" />
        <MSPeaks>
          <p rt="7.493" x="109.1012" y="75949.32" v="554350" z="1" s="M+H" />
          <p rt="7.492" x="110.1044" y="12361.77" v="85158" z="1" s="M+H+1" />
          <p rt="7.481" x="111.1106" y="778.28" v="2489" z="1" s="M+H+2" />
        </MSPeaks>
      </Spectrum>
    </Compound>
    <Compound algo="FindByMolecularFeature">
      <Location m="307.2152" rt="7.711" y="3484222" v="20382178" />
      <Spectrum type="MFE" cpdAlgo="FindByMolecularFeature">
        <MSDetails p="+" />
        <Device type="TimeOfFlight" />
        <MSPeaks>
          <p rt="7.711" x="308.2225" y="3484222.00" v="16619413" z="1" sat="true" s="M+H" />
          <p rt="7.711" x="309.2259" y="692053.75" v="3312949" z="1" s="M+H+1" />
          <p rt="7.710" x="310.2282" y="84264.66" v="406043" z="1" s="M+H+2" />
          <p rt="7.713" x="311.2298" y="8697.58" v="40310" z="1" s="M+H+3" />
          <p rt="7.701" x="312.2310" y="726.15" v="3461" z="1" s="M+H+4" />
        </MSPeaks>
      </Spectrum>
    </Compound>
    <Compound algo="FindByMolecularFeature">
      <Location m="202.0995" rt="7.736" y="77859" v="582535" />
      <Spectrum type="MFE" cpdAlgo="FindByMolecularFeature">
        <MSDetails p="+" />
        <Device type="TimeOfFlight" />
        <MSPeaks>
          <p rt="7.736" x="203.1068" y="77859.01" v="511418" z="1" s="M+H" />
          <p rt="7.735" x="204.1101" y="10985.50" v="71117" z="1" s="M+H+1" />
        </MSPeaks>
      </Spectrum>
    </Compound>
    <Compound algo="FindByMolecularFeature">
      <Location m="202.0996" rt="8.023" y="57274" v="447548" />
      <Spectrum type="MFE" cpdAlgo="FindByMolecularFeature">
        <MSDetails p="+" />
        <Device type="TimeOfFlight" />
        <MSPeaks>
          <p rt="8.023" x="203.1069" y="57274.11" v="395363" z="1" s="M+H" />
          <p rt="8.026" x="204.1098" y="7938.90" v="52185" z="1" s="M+H+1" />
        </MSPeaks>
      </Spectrum>
    </Compound>
    <Compound algo="FindByMolecularFeature">
      <Location m="289.2042" rt="8.107" y="95091" v="543220" />
      <Spectrum type="MFE" cpdAlgo="FindByMolecularFeature">
        <MSDetails p="+" />
        <Device type="TimeOfFlight" />
        <MSPeaks>
          <p rt="8.107" x="290.2115" y="95091.02" v="453073" z="1" s="M+H" />
          <p rt="8.108" x="291.2144" y="19597.11" v="90148" z="1" s="M+H+1" />
        </MSPeaks>
      </Spectrum>
    </Compound>
    <Compound algo="FindByMolecularFeature">
      <Location m="197.1051" rt="8.132" y="52965" v="1108294" />
      <Spectrum type="MFE" cpdAlgo="FindByMolecularFeature">
        <MSDetails p="+" />
        <Device type="TimeOfFlight" />
        <MSPeaks>
          <p rt="8.133" x="198.1124" y="52965.05" v="1004117" z="1" s="M+H" />
          <p rt="8.115" x="199.1155" y="5668.24" v="97160" z="1" s="M+H+1" />
          <p rt="8.170" x="200.1222" y="1126.00" v="7017" z="1" s="M+H+2" />
        </MSPeaks>
      </Spectrum>
    </Compound>
    <Compound algo="FindByMolecularFeature">
      <Location m="208.1099" rt="8.219" y="117190" v="901297" />
      <Spectrum type="MFE" cpdAlgo="FindByMolecularFeature">
        <MSDetails p="+" />
        <Device type="TimeOfFlight" />
        <MSPeaks>
          <p rt="8.220" x="209.1172" y="117190.19" v="806898" z="1" s="M+H" />
          <p rt="8.215" x="210.1204" y="13779.96" v="94398" z="1" s="M+H+1" />
        </MSPeaks>
      </Spectrum>
    </Compound>
    <Compound algo="FindByMolecularFeature">
      <Location m="197.1414" rt="8.350" y="189563" v="1474650" />
      <Spectrum type="MFE" cpdAlgo="FindByMolecularFeature">
        <MSDetails p="+" />
        <Device type="TimeOfFlight" />
        <MSPeaks>
          <p rt="8.351" x="198.1487" y="189563.03" v="1293873" z="1" s="M+H" />
          <p rt="8.349" x="199.1518" y="22960.59" v="162365" z="1" s="M+H+1" />
          <p rt="8.350" x="200.1595" y="2743.17" v="18412" z="1" s="M+H+2" />
        </MSPeaks>
      </Spectrum>
    </Compound>
    <Compound algo="FindByMolecularFeature">
      <Location m="359.2458" rt="8.379" y="53049" v="417342" />
      <Spectrum type="MFE" cpdAlgo="FindByMolecularFeature">
        <MSDetails p="+" />
        <Device type="TimeOfFlight" />
        <MSPeaks>
          <p rt="8.379" x="360.2530" y="53049.02" v="320399" z="1" s="M+H" />
          <p rt="8.380" x="361.2565" y="13285.16" v="86412" z="1" s="M+H+1" />
          <p rt="8.387" x="362.2593" y="2036.00" v="10532" z="1" s="M+H+2" />
        </MSPeaks>
      </Spectrum>
    </Compound>
    <Compound algo="FindByMolecularFeature">
      <Location m="234.0890" rt="8.485" y="198087" v="1601615" />
      <Spectrum type="MFE" cpdAlgo="FindByMolecularFeature">
        <MSDetails p="+" />
        <Device type="TimeOfFlight" />
        <MSPeaks>
          <p rt="8.485" x="235.0963" y="198086.59" v="1392444" z="1" s="M+H" />
          <p rt="8.483" x="236.0998" y="26699.27" v="184098" z="1" s="M+H+1" />
          <p rt="8.474" x="237.1070" y="3834.96" v="25074" z="1" s="M+H+2" />
        </MSPeaks>
      </Spectrum>
    </Compound>
    <Compound algo="FindByMolecularFeature">
      <Location m="216.0786" rt="8.485" y="192107" v="1532541" />
      <Spectrum type="MFE" cpdAlgo="FindByMolecularFeature">
        <MSDetails p="+" />
        <Device type="TimeOfFlight" />
        <MSPeaks>
          <p rt="8.484" x="217.0859" y="192106.56" v="1306119" z="1" s="M+H" />
          <p rt="8.484" x="218.0891" y="28593.26" v="194767" z="1" s="M+H+1" />
          <p rt="8.504" x="219.0980" y="4414.19" v="31655" z="1" s="M+H+2" />
        </MSPeaks>
      </Spectrum>
    </Compound>
    <Compound algo="FindByMolecularFeature">
      <Location m="289.2042" rt="8.496" y="83524" v="456511" />
      <Spectrum type="MFE" cpdAlgo="FindByMolecularFeature">
        <MSDetails p="+" />
        <Device type="TimeOfFlight" />
        <MSPeaks>
          <p rt="8.496" x="290.2115" y="83524.14" v="374110" z="1" s="M+H" />
          <p rt="8.494" x="291.2141" y="19428.73" v="82401" z="1" s="M+H+1" />
        </MSPeaks>
      </Spectrum>
    </Compound>
    <Compound algo="FindByMolecularFeature">
      <Location m="340.1313" rt="8.530" y="120723" v="953474" />
      <Spectrum type="MFE" cpdAlgo="FindByMolecularFeature">
        <MSDetails p="+" />
        <Device type="TimeOfFlight" />
        <MSPeaks>
          <p rt="8.530" x="341.1386" y="120723.48" v="782447" z="1" s="M+H" />
          <p rt="8.530" x="342.1415" y="26678.14" v="171027" z="1" s="M+H+1" />
        </MSPeaks>
      </Spectrum>
    </Compound>
    <Compound algo="FindByMolecularFeature">
      <Location m="358.1417" rt="8.531" y="75696" v="599191" />
      <Spectrum type="MFE" cpdAlgo="FindByMolecularFeature">
        <MSDetails p="+" />
        <Device type="TimeOfFlight" />
        <MSPeaks>
          <p rt="8.531" x="359.1489" y="75696.14" v="491273" z="1" s="M+H" />
          <p rt="8.532" x="360.1522" y="16627.75" v="107918" z="1" s="M+H+1" />
        </MSPeaks>
      </Spectrum>
    </Compound>
    <Compound algo="FindByMolecularFeature">
      <Location m="258.0892" rt="8.535" y="58590" v="514879" />
      <Spectrum type="MFE" cpdAlgo="FindByMolecularFeature">
        <MSDetails p="+" />
        <Device type="TimeOfFlight" />
        <MSPeaks>
          <p rt="8.535" x="259.0964" y="58589.91" v="441963" z="1" s="M+H" />
          <p rt="8.536" x="260.0999" y="9794.43" v="72916" z="1" s="M+H+1" />
        </MSPeaks>
      </Spectrum>
    </Compound>
    <Compound algo="FindByMolecularFeature">
      <Location m="360.1574" rt="8.539" y="163207" v="1330280" />
      <Spectrum type="MFE" cpdAlgo="FindByMolecularFeature">
        <MSDetails p="+" />
        <Device type="TimeOfFlight" />
        <MSPeaks>
          <p rt="8.539" x="361.1646" y="163206.66" v="1099499" z="1" s="M+H" />
          <p rt="8.538" x="362.1678" y="33948.37" v="230782" z="1" s="M+H+1" />
        </MSPeaks>
      </Spectrum>
    </Compound>
    <Compound algo="FindByMolecularFeature">
      <Location m="218.1671" rt="8.733" y="311467" v="2093431" />
      <Spectrum type="MFE" cpdAlgo="FindByMolecularFeature">
        <MSDetails p="+" />
        <Device type="TimeOfFlight" />
        <MSPeaks>
          <p rt="8.733" x="219.1744" y="311466.69" v="1796506" z="1" s="M+H" />
          <p rt="8.733" x="220.1775" y="48236.04" v="269943" z="1" s="M+H+1" />
          <p rt="8.732" x="221.1820" y="4552.82" v="24310" z="1" s="M+H+2" />
          <p rt="8.737" x="222.1850" y="500.41" v="2672" z="1" s="M+H+3" />
        </MSPeaks>
      </Spectrum>
    </Compound>
    <Compound algo="FindByMolecularFeature">
      <Location m="263.2249" rt="8.734" y="97887" v="722710" />
      <Spectrum type="MFE" cpdAlgo="FindByMolecularFeature">
        <MSDetails p="+" />
        <Device type="TimeOfFlight" />
        <MSPeaks>
          <p rt="8.734" x="264.2322" y="97887.45" v="598103" z="1" s="M+H" />
          <p rt="8.734" x="265.2353" y="18822.21" v="116002" z="1" s="M+H+1" />
          <p rt="8.729" x="266.2389" y="1899.80" v="8605" z="1" s="M+H+2" />
        </MSPeaks>
      </Spectrum>
    </Compound>
    <Compound algo="FindByMolecularFeature">
      <Location m="108.0577" rt="8.969" y="438395" v="3850900" />
      <Spectrum type="MFE" cpdAlgo="FindByMolecularFeature">
        <MSDetails p="+" />
        <Device type="TimeOfFlight" />
        <MSPeaks>
          <p rt="8.969" x="109.0649" y="438395.03" v="3383847" z="1" s="M+H" />
          <p rt="8.967" x="110.0681" y="56816.36" v="434794" z="1" s="M+H+1" />
          <p rt="8.969" x="111.0707" y="4284.97" v="32259" z="1" s="M+H+2" />
        </MSPeaks>
      </Spectrum>
    </Compound>
    <Compound algo="FindByMolecularFeature">
      <Location m="330.0739" rt="8.969" y="124256" v="1107945" />
      <Spectrum type="MFE" cpdAlgo="FindByMolecularFeature">
        <MSDetails p="+" />
        <Device type="TimeOfFlight" />
        <MSPeaks>
          <p rt="8.970" x="331.0812" y="124255.86" v="910550" z="1" s="M+H" />
          <p rt="8.969" x="332.0844" y="23382.72" v="166065" z="1" s="M+H+1" />
          <p rt="8.957" x="333.0888" y="4375.58" v="31329" z="1" s="M+H+2" />
        </MSPeaks>
      </Spectrum>
    </Compound>
    <Compound algo="FindByMolecularFeature">
      <Location m="122.0730" rt="8.969" y="206245" v="1739789" />
      <Spectrum type="MFE" cpdAlgo="FindByMolecularFeature">
        <MSDetails p="+" />
        <Device type="TimeOfFlight" />
        <MSPeaks>
          <p rt="8.969" x="123.0803" y="206244.56" v="1613525" z="1" s="M+H" />
          <p rt="8.968" x="124.0848" y="16617.64" v="126264" z="1" s="M+H+1" />
        </MSPeaks>
      </Spectrum>
    </Compound>
    <Compound algo="FindByMolecularFeature">
      <Location m="150.1045" rt="8.969" y="394282" v="3377690" />
      <Spectrum type="MFE" cpdAlgo="FindByMolecularFeature">
        <MSDetails p="+" />
        <Device type="TimeOfFlight" />
        <MSPeaks>
          <p rt="8.969" x="151.1118" y="394281.88" v="3039339" z="1" s="M+H" />
          <p rt="8.969" x="152.1151" y="42461.65" v="320413" z="1" s="M+H+1" />
          <p rt="8.987" x="153.1203" y="2291.84" v="17938" z="1" s="M+H+2" />
        </MSPeaks>
      </Spectrum>
    </Compound>
    <Compound algo="FindByMolecularFeature">
      <Location m="122.1095" rt="8.970" y="54556" v="481650" />
      <Spectrum type="MFE" cpdAlgo="FindByMolecularFeature">
        <MSDetails p="+" />
        <Device type="TimeOfFlight" />
        <MSPeaks>
          <p rt="8.970" x="123.1168" y="54555.77" v="437873" z="1" s="M+H" />
          <p rt="8.970" x="124.1198" y="5524.65" v="43777" z="1" s="M+H+1" />
        </MSPeaks>
      </Spectrum>
    </Compound>
    <Compound algo="FindByMolecularFeature">
      <Location m="230.0577" rt="9.010" y="95617" v="844259" />
      <Spectrum type="MFE" cpdAlgo="FindByMolecularFeature">
        <MSDetails p="+" />
        <Device type="TimeOfFlight" />
        <MSPeaks>
          <p rt="9.011" x="231.0650" y="95616.81" v="729812" z="1" s="M+H" />
          <p rt="9.007" x="232.0685" y="13175.38" v="101725" z="1" s="M+H+1" />
          <p rt="9.008" x="233.0742" y="1809.84" v="12722" z="1" s="M+H+2" />
        </MSPeaks>
      </Spectrum>
    </Compound>
    <Compound algo="FindByMolecularFeature">
      <Location m="186.1191" rt="9.199" y="128989" v="1537010" />
      <Spectrum type="MFE" cpdAlgo="FindByMolecularFeature">
        <MSDetails p="+" />
        <Device type="TimeOfFlight" />
        <MSPeaks>
          <p rt="9.199" x="187.1263" y="128989.27" v="1331736" z="1" s="M+H" />
          <p rt="9.200" x="188.1291" y="14500.68" v="153596" z="1" s="M+H+1" />
          <p rt="9.200" x="189.1236" y="5597.53" v="51678" z="1" s="M+H+2" />
        </MSPeaks>
      </Spectrum>
    </Compound>
    <Compound algo="FindByMolecularFeature">
      <Location m="319.1997" rt="9.295" y="147300" v="1272078" />
      <Spectrum type="MFE" cpdAlgo="FindByMolecularFeature">
        <MSDetails p="+" />
        <Device type="TimeOfFlight" />
        <MSPeaks>
          <p rt="9.296" x="320.2070" y="147300.45" v="1047531" z="1" s="M+H" />
          <p rt="9.296" x="321.2098" y="25355.12" v="180578" z="1" s="M+H+1" />
          <p rt="9.285" x="322.2105" y="5135.72" v="43969" z="1" s="M+H+2" />
        </MSPeaks>
      </Spectrum>
    </Compound>
    <Compound algo="FindByMolecularFeature">
      <Location m="323.1629" rt="9.361" y="58769" v="542350" />
      <Spectrum type="MFE" cpdAlgo="FindByMolecularFeature">
        <MSDetails p="+" />
        <Device type="TimeOfFlight" />
        <MSPeaks>
          <p rt="9.360" x="324.1702" y="58768.66" v="441866" z="1" s="M+H" />
          <p rt="9.366" x="325.1709" y="16755.09" v="100484" z="1" s="M+H+1" />
        </MSPeaks>
      </Spectrum>
    </Compound>
    <Compound algo="FindByMolecularFeature">
      <Location m="248.1409" rt="9.475" y="52973" v="450955" />
      <Spectrum type="MFE" cpdAlgo="FindByMolecularFeature">
        <MSDetails p="+" />
        <Device type="TimeOfFlight" />
        <MSPeaks>
          <p rt="9.475" x="249.1482" y="52972.55" v="377666" z="1" s="M+H" />
          <p rt="9.474" x="250.1514" y="9874.16" v="73288" z="1" s="M+H+1" />
        </MSPeaks>
      </Spectrum>
    </Compound>
    <Compound algo="FindByMolecularFeature">
      <Location m="218.0940" rt="9.479" y="137669" v="1210931" />
      <Spectrum type="MFE" cpdAlgo="FindByMolecularFeature">
        <MSDetails p="+" />
        <Device type="TimeOfFlight" />
        <MSPeaks>
          <p rt="9.480" x="219.1013" y="137669.02" v="1037748" z="1" s="M+H" />
          <p rt="9.474" x="220.1047" y="21325.75" v="160250" z="1" s="M+H+1" />
          <p rt="9.459" x="221.1117" y="2969.56" v="12933" z="1" s="M+H+2" />
        </MSPeaks>
      </Spectrum>
    </Compound>
    <Compound algo="FindByMolecularFeature">
      <Location m="156.0936" rt="9.486" y="53444" v="479129" />
      <Spectrum type="MFE" cpdAlgo="FindByMolecularFeature">
        <MSDetails p="+" />
        <Device type="TimeOfFlight" />
        <MSPeaks>
          <p rt="9.486" x="157.1009" y="53443.70" v="410778" z="1" s="M+H" />
          <p rt="9.486" x="158.1048" y="8571.21" v="68351" z="1" s="M+H+1" />
        </MSPeaks>
      </Spectrum>
    </Compound>
    <Compound algo="FindByMolecularFeature">
      <Location m="230.1305" rt="9.487" y="84426" v="736409" />
      <Spectrum type="MFE" cpdAlgo="FindByMolecularFeature">
        <MSDetails p="+" />
        <Device type="TimeOfFlight" />
        <MSPeaks>
          <p rt="9.487" x="231.1378" y="84426.10" v="638616" z="1" s="M+H" />
          <p rt="9.488" x="232.1414" y="13104.02" v="97793" z="1" s="M+H+1" />
        </MSPeaks>
      </Spectrum>
    </Compound>
    <Compound algo="FindByMolecularFeature">
      <Location m="184.1250" rt="9.488" y="101887" v="905769" />
      <Spectrum type="MFE" cpdAlgo="FindByMolecularFeature">
        <MSDetails p="+" />
        <Device type="TimeOfFlight" />
        <MSPeaks>
          <p rt="9.488" x="185.1323" y="101886.76" v="782589" z="1" s="M+H" />
          <p rt="9.490" x="186.1358" y="16330.90" v="123180" z="1" s="M+H+1" />
        </MSPeaks>
      </Spectrum>
    </Compound>
    <Compound algo="FindByMolecularFeature">
      <Location m="274.1548" rt="9.749" y="111789" v="948260" />
      <Spectrum type="MFE" cpdAlgo="FindByMolecularFeature">
        <MSDetails p="+" />
        <Device type="TimeOfFlight" />
        <MSPeaks>
          <p rt="9.749" x="275.1621" y="111789.15" v="804553" z="1" s="M+H" />
          <p rt="9.749" x="276.1653" y="19653.53" v="143707" z="1" s="M+H+1" />
        </MSPeaks>
      </Spectrum>
    </Compound>
    <Compound algo="FindByMolecularFeature">
      <Location m="252.1726" rt="9.762" y="143774" v="1375617" />
      <Spectrum type="MFE" cpdAlgo="FindByMolecularFeature">
        <MSDetails p="+" />
        <Device type="TimeOfFlight" />
        <MSPeaks>
          <p rt="9.762" x="253.1798" y="143774.03" v="1154197" z="1" s="M+H" />
          <p rt="9.763" x="254.1831" y="25051.95" v="202883" z="1" s="M+H+1" />
          <p rt="9.766" x="255.1866" y="2668.67" v="18537" z="1" s="M+H+2" />
        </MSPeaks>
      </Spectrum>
    </Compound>
    <Compound algo="FindByMolecularFeature">
      <Location m="216.1513" rt="9.767" y="90295" v="841707" />
      <Spectrum type="MFE" cpdAlgo="FindByMolecularFeature">
        <MSDetails p="+" />
        <Device type="TimeOfFlight" />
        <MSPeaks>
          <p rt="9.768" x="217.1586" y="90294.68" v="728708" z="1" s="M+H" />
          <p rt="9.766" x="218.1618" y="14129.42" v="112999" z="1" s="M+H+1" />
        </MSPeaks>
      </Spectrum>
    </Compound>
    <Compound algo="FindByMolecularFeature">
      <Location m="188.1562" rt="9.767" y="65546" v="630105" />
      <Spectrum type="MFE" cpdAlgo="FindByMolecularFeature">
        <MSDetails p="+" />
        <Device type="TimeOfFlight" />
        <MSPeaks>
          <p rt="9.768" x="189.1634" y="65546.27" v="541334" z="1" s="M+H" />
          <p rt="9.767" x="190.1670" y="10963.37" v="88771" z="1" s="M+H+1" />
        </MSPeaks>
      </Spectrum>
    </Compound>
    <Compound algo="FindByMolecularFeature">
      <Location m="234.1624" rt="9.768" y="930304" v="8915844" />
      <Spectrum type="MFE" cpdAlgo="FindByMolecularFeature">
        <MSDetails p="+" />
        <Device type="TimeOfFlight" />
        <MSPeaks>
          <p rt="9.768" x="235.1696" y="930304.19" v="7569337" z="1" s="M+H" />
          <p rt="9.768" x="236.1725" y="150942.61" v="1225628" z="1" s="M+H+1" />
          <p rt="9.769" x="237.1769" y="13560.68" v="113024" z="1" s="M+H+2" />
          <p rt="9.772" x="238.1799" y="895.42" v="7856" z="1" s="M+H+3" />
        </MSPeaks>
      </Spectrum>
    </Compound>
    <Compound algo="FindByMolecularFeature">
      <Location m="160.1251" rt="9.770" y="253154" v="2492071" />
      <Spectrum type="MFE" cpdAlgo="FindByMolecularFeature">
        <MSDetails p="+" />
        <Device type="TimeOfFlight" />
        <MSPeaks>
          <p rt="9.770" x="161.1324" y="253153.77" v="2198188" z="1" s="M+H" />
          <p rt="9.768" x="162.1356" y="30766.91" v="265810" z="1" s="M+H+1" />
          <p rt="9.785" x="163.1421" y="3328.95" v="28073" z="1" s="M+H+2" />
        </MSPeaks>
      </Spectrum>
    </Compound>
    <Compound algo="FindByMolecularFeature">
      <Location m="118.0781" rt="9.771" y="51885" v="495158" />
      <Spectrum type="MFE" cpdAlgo="FindByMolecularFeature">
        <MSDetails p="+" />
        <Device type="TimeOfFlight" />
        <MSPeaks>
          <p rt="9.771" x="119.0853" y="51885.45" v="451282" z="1" s="M+H" />
          <p rt="9.772" x="120.0887" y="5279.98" v="43875" z="1" s="M+H+1" />
        </MSPeaks>
      </Spectrum>
    </Compound>
    <Compound algo="FindByMolecularFeature">
      <Location m="294.2199" rt="9.886" y="457896" v="5747189" />
      <Spectrum type="MFE" cpdAlgo="FindByMolecularFeature">
        <MSDetails p="+" />
        <Device type="TimeOfFlight" />
        <MSPeaks>
          <p rt="9.887" x="295.2271" y="457896.03" v="4645663" z="1" s="M+H" />
          <p rt="9.885" x="296.2302" y="89366.61" v="894555" z="1" s="M+H+1" />
          <p rt="9.885" x="297.2341" y="12000.83" v="118213" z="1" s="M+H+2" />
          <p rt="9.817" x="298.2374" y="1759.56" v="23678" z="1" s="M+H+3" />
          <p rt="9.882" x="589.4457" y="3550.61" v="24259" z="1" s="2M+H" />
          <p rt="9.892" x="590.4492" y="1368.75" v="8280" z="1" s="2M+H+1" />
        </MSPeaks>
      </Spectrum>
    </Compound>
    <Compound algo="FindByMolecularFeature">
      <Location m="713.3928" rt="9.888" y="93798" v="1473635" />
      <Spectrum type="MFE" cpdAlgo="FindByMolecularFeature">
        <MSDetails p="+" />
        <Device type="TimeOfFlight" />
        <MSPeaks>
          <p rt="9.888" x="714.4001" y="93797.52" v="828441" z="1" s="M+H" />
          <p rt="9.887" x="715.4048" y="56190.50" v="495960" z="1" s="M+H+1" />
          <p rt="9.887" x="716.4080" y="17194.36" v="149234" z="1" s="M+H+2" />
        </MSPeaks>
      </Spectrum>
    </Compound>
    <Compound algo="FindByMolecularFeature">
      <Location m="352.2231" rt="9.889" y="505891" v="5618920" />
      <Spectrum type="MFE" cpdAlgo="FindByMolecularFeature">
        <MSDetails p="+" />
        <Device type="TimeOfFlight" />
        <MSPeaks>
          <p rt="9.889" x="353.2304" y="505890.78" v="4601966" z="1" s="M+H" />
          <p rt="9.888" x="354.2336" y="93668.21" v="856918" z="1" s="M+H+1" />
          <p rt="9.887" x="355.2362" y="15194.16" v="140023" z="1" s="M+H+2" />
          <p rt="9.888" x="356.2384" y="2286.85" v="20013" z="1" s="M+H+3" />
        </MSPeaks>
      </Spectrum>
    </Compound>
    <Compound algo="FindByMolecularFeature">
      <Location m="276.2091" rt="9.890" y="300437" v="3713103" />
      <Spectrum type="MFE" cpdAlgo="FindByMolecularFeature">
        <MSDetails p="+" />
        <Device type="TimeOfFlight" />
        <MSPeaks>
          <p rt="9.890" x="277.2164" y="300437.34" v="3093713" z="1" s="M+H" />
          <p rt="9.891" x="278.2196" y="60851.46" v="619390" z="1" s="M+H+1" />
        </MSPeaks>
      </Spectrum>
    </Compound>
    <Compound algo="FindByMolecularFeature">
      <Location m="194.1306" rt="9.890" y="143224" v="1543292" />
      <Spectrum type="MFE" cpdAlgo="FindByMolecularFeature">
        <MSDetails p="+" />
        <Device type="TimeOfFlight" />
        <MSPeaks>
          <p rt="9.890" x="195.1379" y="143223.56" v="1371181" z="1" s="M+H" />
          <p rt="9.893" x="196.1411" y="16507.43" v="161008" z="1" s="M+H+1" />
          <p rt="9.852" x="197.1344" y="1781.66" v="11103" z="1" s="M+H+2" />
        </MSPeaks>
      </Spectrum>
    </Compound>
    <Compound algo="FindByMolecularFeature">
      <Location m="148.1251" rt="9.892" y="78143" v="873495" />
      <Spectrum type="MFE" cpdAlgo="FindByMolecularFeature">
        <MSDetails p="+" />
        <Device type="TimeOfFlight" />
        <MSPeaks>
          <p rt="9.893" x="149.1324" y="78142.84" v="779939" z="1" s="M+H" />
          <p rt="9.886" x="150.1356" y="9354.66" v="93556" z="1" s="M+H+1" />
        </MSPeaks>
      </Spectrum>
    </Compound>
    <Compound algo="FindByMolecularFeature">
      <Location m="347.2674" rt="9.894" y="321676" v="4009985" />
      <Spectrum type="MFE" cpdAlgo="FindByMolecularFeature">
        <MSDetails p="+" />
        <Device type="TimeOfFlight" />
        <MSPeaks>
          <p rt="9.894" x="348.2746" y="321675.84" v="3241806" z="1" s="M+H" />
          <p rt="9.893" x="349.2778" y="66790.09" v="667624" z="1" s="M+H+1" />
          <p rt="9.891" x="350.2803" y="9712.14" v="95789" z="1" s="M+H+2" />
          <p rt="9.945" x="351.2796" y="490.87" v="4766" z="1" s="M+H+3" />
        </MSPeaks>
      </Spectrum>
    </Compound>
    <Compound algo="FindByMolecularFeature">
      <Location m="212.1413" rt="9.895" y="60378" v="678265" />
      <Spectrum type="MFE" cpdAlgo="FindByMolecularFeature">
        <MSDetails p="+" />
        <Device type="TimeOfFlight" />
        <MSPeaks>
          <p rt="9.892" x="213.1486" y="60377.92" v="579078" z="1" s="M+H" />
          <p rt="9.896" x="214.1520" y="8584.76" v="85977" z="1" s="M+H+1" />
          <p rt="9.986" x="215.1467" y="1125.29" v="13211" z="1" s="M+H+2" />
        </MSPeaks>
      </Spectrum>
    </Compound>
    <Compound algo="FindByMolecularFeature">
      <Location m="228.1150" rt="9.908" y="51617" v="471694" />
      <Spectrum type="MFE" cpdAlgo="FindByMolecularFeature">
        <MSDetails p="+" />
        <Device type="TimeOfFlight" />
        <MSPeaks>
          <p rt="9.907" x="229.1223" y="51617.00" v="403120" z="1" s="M+H" />
          <p rt="9.911" x="230.1260" y="9248.07" v="68575" z="1" s="M+H+1" />
        </MSPeaks>
      </Spectrum>
    </Compound>
    <Compound algo="FindByMolecularFeature">
      <Location m="265.1676" rt="10.165" y="65057" v="558231" />
      <Spectrum type="MFE" cpdAlgo="FindByMolecularFeature">
        <MSDetails p="+" />
        <Device type="TimeOfFlight" />
        <MSPeaks>
          <p rt="10.164" x="266.1749" y="65056.75" v="465960" z="1" s="M+H" />
          <p rt="10.167" x="267.1783" y="12893.23" v="92271" z="1" s="M+H+1" />
        </MSPeaks>
      </Spectrum>
    </Compound>
    <Compound algo="FindByMolecularFeature">
      <Location m="230.1306" rt="10.167" y="125411" v="1081677" />
      <Spectrum type="MFE" cpdAlgo="FindByMolecularFeature">
        <MSDetails p="+" />
        <Device type="TimeOfFlight" />
        <MSPeaks>
          <p rt="10.167" x="231.1379" y="125411.42" v="935740" z="1" s="M+H" />
          <p rt="10.164" x="232.1413" y="19527.01" v="145936" z="1" s="M+H+1" />
        </MSPeaks>
      </Spectrum>
    </Compound>
    <Compound algo="FindByMolecularFeature">
      <Location m="339.2045" rt="10.170" y="85898" v="784427" />
      <Spectrum type="MFE" cpdAlgo="FindByMolecularFeature">
        <MSDetails p="+" />
        <Device type="TimeOfFlight" />
        <MSPeaks>
          <p rt="10.169" x="340.2118" y="85898.41" v="626112" z="1" s="M+H" />
          <p rt="10.170" x="341.2152" y="17889.92" v="132953" z="1" s="M+H+1" />
          <p rt="10.174" x="342.2204" y="3651.15" v="25361" z="1" s="M+H+2" />
        </MSPeaks>
      </Spectrum>
    </Compound>
    <Compound algo="FindByMolecularFeature">
      <Location m="431.2897" rt="10.204" y="91478" v="543502" />
      <Spectrum type="MFE" cpdAlgo="FindByMolecularFeature">
        <MSDetails p="+" />
        <Device type="TimeOfFlight" />
        <MSPeaks>
          <p rt="10.204" x="432.2970" y="91477.58" v="408611" z="1" s="M+H" />
          <p rt="10.204" x="433.2998" y="24946.41" v="111833" z="1" s="M+H+1" />
          <p rt="10.201" x="434.3033" y="4813.00" v="23058" z="1" s="M+H+2" />
        </MSPeaks>
      </Spectrum>
    </Compound>
    <Compound algo="FindByMolecularFeature">
      <Location m="234.1619" rt="10.234" y="132086" v="1362322" />
      <Spectrum type="MFE" cpdAlgo="FindByMolecularFeature">
        <MSDetails p="+" />
        <Device type="TimeOfFlight" />
        <MSPeaks>
          <p rt="10.236" x="235.1692" y="132085.69" v="1162350" z="1" s="M+H" />
          <p rt="10.224" x="236.1720" y="24005.95" v="199972" z="1" s="M+H+1" />
        </MSPeaks>
      </Spectrum>
    </Compound>
    <Compound algo="FindByMolecularFeature">
      <Location m="146.0731" rt="10.308" y="55733" v="445530" />
      <Spectrum type="MFE" cpdAlgo="FindByMolecularFeature">
        <MSDetails p="+" />
        <Device type="TimeOfFlight" />
        <MSPeaks>
          <p rt="10.309" x="147.0804" y="55733.26" v="408595" z="1" s="M+H" />
          <p rt="10.306" x="148.0841" y="6392.36" v="36935" z="1" s="M+H+1" />
        </MSPeaks>
      </Spectrum>
    </Compound>
    <Compound algo="FindByMolecularFeature">
      <Location m="274.1566" rt="10.309" y="52487" v="431715" />
      <Spectrum type="MFE" cpdAlgo="FindByMolecularFeature">
        <MSDetails p="+" />
        <Device type="TimeOfFlight" />
        <MSPeaks>
          <p rt="10.309" x="275.1639" y="52487.41" v="364794" z="1" s="M+H" />
          <p rt="10.309" x="276.1672" y="9229.30" v="66921" z="1" s="M+H+1" />
        </MSPeaks>
      </Spectrum>
    </Compound>
    <Compound algo="FindByMolecularFeature">
      <Location m="272.1388" rt="10.390" y="113183" v="1067505" />
      <Spectrum type="MFE" cpdAlgo="FindByMolecularFeature">
        <MSDetails p="+" />
        <Device type="TimeOfFlight" />
        <MSPeaks>
          <p rt="10.391" x="273.1460" y="113182.86" v="918959" z="1" s="M+H" />
          <p rt="10.388" x="274.1494" y="18875.49" v="148546" z="1" s="M+H+1" />
        </MSPeaks>
      </Spectrum>
    </Compound>
    <Compound algo="FindByMolecularFeature">
      <Location m="435.2257" rt="10.393" y="75847" v="691020" />
      <Spectrum type="MFE" cpdAlgo="FindByMolecularFeature">
        <MSDetails p="+" />
        <Device type="TimeOfFlight" />
        <MSPeaks>
          <p rt="10.392" x="436.2329" y="75846.87" v="515158" z="1" s="M+H" />
          <p rt="10.393" x="437.2365" y="19329.37" v="133967" z="1" s="M+H+1" />
          <p rt="10.397" x="438.2414" y="4383.05" v="33996" z="1" s="M+H+2" />
          <p rt="10.437" x="439.2443" y="940.73" v="7899" z="1" s="M+H+3" />
        </MSPeaks>
      </Spectrum>
    </Compound>
    <Compound algo="FindByMolecularFeature">
      <Location m="158.1094" rt="10.396" y="76105" v="664681" />
      <Spectrum type="MFE" cpdAlgo="FindByMolecularFeature">
        <MSDetails p="+" />
        <Device type="TimeOfFlight" />
        <MSPeaks>
          <p rt="10.396" x="159.1167" y="76104.56" v="570119" z="1" s="M+H" />
          <p rt="10.394" x="160.1200" y="11955.03" v="94563" z="1" s="M+H+1" />
        </MSPeaks>
      </Spectrum>
    </Compound>
    <Compound algo="FindByMolecularFeature">
      <Location m="186.1405" rt="10.398" y="81216" v="720853" />
      <Spectrum type="MFE" cpdAlgo="FindByMolecularFeature">
        <MSDetails p="+" />
        <Device type="TimeOfFlight" />
        <MSPeaks>
          <p rt="10.397" x="187.1478" y="81215.85" v="625011" z="1" s="M+H" />
          <p rt="10.401" x="188.1512" y="12647.11" v="95842" z="1" s="M+H+1" />
        </MSPeaks>
      </Spectrum>
    </Compound>
    <Compound algo="FindByMolecularFeature">
      <Location m="250.1569" rt="10.398" y="210436" v="1890519" />
      <Spectrum type="MFE" cpdAlgo="FindByMolecularFeature">
        <MSDetails p="+" />
        <Device type="TimeOfFlight" />
        <MSPeaks>
          <p rt="10.398" x="251.1642" y="210436.11" v="1636844" z="1" s="M+H" />
          <p rt="10.399" x="252.1672" y="32387.56" v="253675" z="1" s="M+H+1" />
        </MSPeaks>
      </Spectrum>
    </Compound>
    <Compound algo="FindByMolecularFeature">
      <Location m="232.1467" rt="10.399" y="473312" v="4205928" />
      <Spectrum type="MFE" cpdAlgo="FindByMolecularFeature">
        <MSDetails p="+" />
        <Device type="TimeOfFlight" />
        <MSPeaks>
          <p rt="10.399" x="233.1539" y="473312.13" v="3600409" z="1" s="M+H" />
          <p rt="10.399" x="234.1570" y="77159.70" v="605519" z="1" s="M+H+1" />
        </MSPeaks>
      </Spectrum>
    </Compound>
    <Compound algo="FindByMolecularFeature">
      <Location m="375.2409" rt="10.423" y="81530" v="792960" />
      <Spectrum type="MFE" cpdAlgo="FindByMolecularFeature">
        <MSDetails p="+" />
        <Device type="TimeOfFlight" />
        <MSPeaks>
          <p rt="10.423" x="376.2482" y="81530.22" v="601474" z="1" s="M+H" />
          <p rt="10.422" x="377.2515" y="20682.30" v="151988" z="1" s="M+H+1" />
          <p rt="10.426" x="378.2534" y="4007.84" v="39498" z="1" s="M+H+2" />
        </MSPeaks>
      </Spectrum>
    </Compound>
    <Compound algo="FindByMolecularFeature">
      <Location m="298.1932" rt="10.424" y="114806" v="1105768" />
      <Spectrum type="MFE" cpdAlgo="FindByMolecularFeature">
        <MSDetails p="+" />
        <Device type="TimeOfFlight" />
        <MSPeaks>
          <p rt="10.423" x="299.2005" y="114806.10" v="847642" z="1" s="M+H" />
          <p rt="10.425" x="300.2045" y="26859.35" v="209710" z="1" s="M+H+1" />
          <p rt="10.436" x="301.2121" y="7137.30" v="48416" z="1" s="M+H+2" />
        </MSPeaks>
      </Spectrum>
    </Compound>
    <Compound algo="FindByMolecularFeature">
      <Location m="270.1983" rt="10.426" y="85610" v="846484" />
      <Spectrum type="MFE" cpdAlgo="FindByMolecularFeature">
        <MSDetails p="+" />
        <Device type="TimeOfFlight" />
        <MSPeaks>
          <p rt="10.425" x="271.2056" y="85609.55" v="662071" z="1" s="M+H" />
          <p rt="10.426" x="272.2090" y="18438.79" v="144681" z="1" s="M+H+1" />
          <p rt="10.439" x="273.2149" y="5357.85" v="39732" z="1" s="M+H+2" />
        </MSPeaks>
      </Spectrum>
    </Compound>
    <Compound algo="FindByMolecularFeature">
      <Location m="316.2040" rt="10.426" y="179169" v="1713583" />
      <Spectrum type="MFE" cpdAlgo="FindByMolecularFeature">
        <MSDetails p="+" />
        <Device type="TimeOfFlight" />
        <MSPeaks>
          <p rt="10.426" x="317.2113" y="179169.22" v="1375825" z="1" s="M+H" />
          <p rt="10.424" x="318.2146" y="38790.87" v="299946" z="1" s="M+H+1" />
          <p rt="10.439" x="319.2212" y="5665.94" v="37812" z="1" s="M+H+2" />
        </MSPeaks>
      </Spectrum>
    </Compound>
    <Compound algo="FindByMolecularFeature">
      <Location m="230.1307" rt="10.719" y="152675" v="1348848" />
      <Spectrum type="MFE" cpdAlgo="FindByMolecularFeature">
        <MSDetails p="+" />
        <Device type="TimeOfFlight" />
        <MSPeaks>
          <p rt="10.718" x="231.1379" y="152675.22" v="1166333" z="1" s="M+H" />
          <p rt="10.722" x="232.1412" y="23696.99" v="182515" z="1" s="M+H+1" />
        </MSPeaks>
      </Spectrum>
    </Compound>
    <Compound algo="FindByMolecularFeature">
      <Location m="210.1255" rt="10.751" y="155566" v="1275623" />
      <Spectrum type="MFE" cpdAlgo="FindByMolecularFeature">
        <MSDetails p="+" />
        <Device type="TimeOfFlight" />
        <MSPeaks>
          <p rt="10.754" x="211.1328" y="155565.95" v="999647" z="1" s="M+H" />
          <p rt="10.758" x="212.1363" y="20970.50" v="133729" z="1" s="M+H+1" />
          <p rt="10.720" x="213.1288" y="14899.35" v="119222" z="1" s="M+H+2" />
          <p rt="10.722" x="214.1309" y="2784.59" v="23024" z="1" s="M+H+3" />
        </MSPeaks>
      </Spectrum>
    </Compound>
    <Compound algo="FindByMolecularFeature">
      <Location m="292.2038" rt="10.780" y="104312" v="996669" />
      <Spectrum type="MFE" cpdAlgo="FindByMolecularFeature">
        <MSDetails p="+" />
        <Device type="TimeOfFlight" />
        <MSPeaks>
          <p rt="10.780" x="293.2111" y="104312.07" v="827202" z="1" s="M+H" />
          <p rt="10.779" x="294.2144" y="21419.99" v="169467" z="1" s="M+H+1" />
        </MSPeaks>
      </Spectrum>
    </Compound>
    <Compound algo="FindByMolecularFeature">
      <Location m="234.0891" rt="10.786" y="102312" v="916755" />
      <Spectrum type="MFE" cpdAlgo="FindByMolecularFeature">
        <MSDetails p="+" />
        <Device type="TimeOfFlight" />
        <MSPeaks>
          <p rt="10.786" x="235.0963" y="102311.66" v="797610" z="1" s="M+H" />
          <p rt="10.786" x="236.0999" y="14327.46" v="119144" z="1" s="M+H+1" />
        </MSPeaks>
      </Spectrum>
    </Compound>
    <Compound algo="FindByMolecularFeature">
      <Location m="310.2145" rt="10.809" y="146080" v="1623643" />
      <Spectrum type="MFE" cpdAlgo="FindByMolecularFeature">
        <MSDetails p="+" />
        <Device type="TimeOfFlight" />
        <MSPeaks>
          <p rt="10.808" x="311.2217" y="146079.94" v="1318325" z="1" s="M+H" />
          <p rt="10.812" x="312.2252" y="27475.33" v="242931" z="1" s="M+H+1" />
          <p rt="10.832" x="313.2346" y="5645.43" v="53629" z="1" s="M+H+2" />
          <p rt="10.830" x="314.2384" y="899.49" v="8757" z="1" s="M+H+3" />
        </MSPeaks>
      </Spectrum>
    </Compound>
    <Compound algo="FindByMolecularFeature">
      <Location m="186.1048" rt="10.816" y="318152" v="2861383" />
      <Spectrum type="MFE" cpdAlgo="FindByMolecularFeature">
        <MSDetails p="+" />
        <Device type="TimeOfFlight" />
        <MSPeaks>
          <p rt="10.817" x="187.1120" y="318152.34" v="2467515" z="1" s="M+H" />
          <p rt="10.815" x="188.1151" y="43680.71" v="334754" z="1" s="M+H+1" />
          <p rt="10.758" x="189.1242" y="5342.83" v="59114" z="1" s="M+H+2" />
        </MSPeaks>
      </Spectrum>
    </Compound>
    <Compound algo="FindByMolecularFeature">
      <Location m="234.1619" rt="10.837" y="80751" v="956598" />
      <Spectrum type="MFE" cpdAlgo="FindByMolecularFeature">
        <MSDetails p="+" />
        <Device type="TimeOfFlight" />
        <MSPeaks>
          <p rt="10.837" x="235.1692" y="80750.97" v="825286" z="1" s="M+H" />
          <p rt="10.837" x="236.1723" y="13356.84" v="131312" z="1" s="M+H+1" />
        </MSPeaks>
      </Spectrum>
    </Compound>
    <Compound algo="FindByMolecularFeature">
      <Location m="227.1885" rt="10.840" y="185870" v="3732279" />
      <Spectrum type="MFE" cpdAlgo="FindByMolecularFeature">
        <MSDetails p="+" />
        <Device type="TimeOfFlight" />
        <MSPeaks>
          <p rt="10.840" x="228.1957" y="185870.39" v="3206056" z="1" s="M+H" />
          <p rt="10.842" x="229.1989" y="28342.89" v="494804" z="1" s="M+H+1" />
          <p rt="10.793" x="230.2015" y="2834.23" v="28759" z="1" s="M+H+2" />
          <p rt="10.849" x="231.2069" y="217.95" v="2660" z="1" s="M+H+3" />
        </MSPeaks>
      </Spectrum>
    </Compound>
    <Compound algo="FindByMolecularFeature">
      <Location m="277.2050" rt="10.852" y="50933" v="429310" />
      <Spectrum type="MFE" cpdAlgo="FindByMolecularFeature">
        <MSDetails p="+" />
        <Device type="TimeOfFlight" />
        <MSPeaks>
          <p rt="10.852" x="278.2122" y="50932.81" v="364480" z="1" s="M+H" />
          <p rt="10.854" x="279.2170" y="9584.86" v="64830" z="1" s="M+H+1" />
        </MSPeaks>
      </Spectrum>
    </Compound>
    <Compound algo="FindByMolecularFeature">
      <Location m="232.1462" rt="10.886" y="71164" v="580370" />
      <Spectrum type="MFE" cpdAlgo="FindByMolecularFeature">
        <MSDetails p="+" />
        <Device type="TimeOfFlight" />
        <MSPeaks>
          <p rt="10.885" x="233.1535" y="71163.76" v="504936" z="1" s="M+H" />
          <p rt="10.891" x="234.1569" y="11302.42" v="75434" z="1" s="M+H+1" />
        </MSPeaks>
      </Spectrum>
    </Compound>
    <Compound algo="FindByMolecularFeature">
      <Location m="260.1775" rt="10.936" y="58152" v="547571" />
      <Spectrum type="MFE" cpdAlgo="FindByMolecularFeature">
        <MSDetails p="+" />
        <Device type="TimeOfFlight" />
        <MSPeaks>
          <p rt="10.935" x="261.1847" y="58152.04" v="444377" z="1" s="M+H" />
          <p rt="10.938" x="262.1879" y="11434.19" v="83665" z="1" s="M+H+1" />
          <p rt="10.938" x="263.1934" y="2562.48" v="19529" z="1" s="M+H+2" />
        </MSPeaks>
      </Spectrum>
    </Compound>
    <Compound algo="FindByMolecularFeature">
      <Location m="210.1255" rt="10.950" y="160753" v="1286094" />
      <Spectrum type="MFE" cpdAlgo="FindByMolecularFeature">
        <MSDetails p="+" />
        <Device type="TimeOfFlight" />
        <MSPeaks>
          <p rt="10.949" x="211.1328" y="160753.33" v="1098399" z="1" s="M+H" />
          <p rt="10.951" x="212.1365" y="22634.19" v="151815" z="1" s="M+H+1" />
          <p rt="10.983" x="213.1421" y="5136.83" v="35881" z="1" s="M+H+2" />
        </MSPeaks>
      </Spectrum>
    </Compound>
    <Compound algo="FindByMolecularFeature">
      <Location m="268.1828" rt="10.979" y="82200" v="769127" />
      <Spectrum type="MFE" cpdAlgo="FindByMolecularFeature">
        <MSDetails p="+" />
        <Device type="TimeOfFlight" />
        <MSPeaks>
          <p rt="10.978" x="269.1901" y="82199.50" v="635636" z="1" s="M+H" />
          <p rt="10.979" x="270.1935" y="17411.70" v="133492" z="1" s="M+H+1" />
        </MSPeaks>
      </Spectrum>
    </Compound>
    <Compound algo="FindByMolecularFeature">
      <Location m="349.2255" rt="10.979" y="187374" v="1853802" />
      <Spectrum type="MFE" cpdAlgo="FindByMolecularFeature">
        <MSDetails p="+" />
        <Device type="TimeOfFlight" />
        <MSPeaks>
          <p rt="10.979" x="350.2328" y="187373.88" v="1418975" z="1" s="M+H" />
          <p rt="10.978" x="351.2320" y="52495.38" v="378200" z="1" s="M+H+1" />
          <p rt="10.984" x="352.2308" y="6489.36" v="56626" z="1" s="M+H+2" />
        </MSPeaks>
      </Spectrum>
    </Compound>
    <Compound algo="FindByMolecularFeature">
      <Location m="314.1882" rt="10.985" y="209697" v="2226799" />
      <Spectrum type="MFE" cpdAlgo="FindByMolecularFeature">
        <MSDetails p="+" />
        <Device type="TimeOfFlight" />
        <MSPeaks>
          <p rt="10.985" x="315.1955" y="209696.95" v="1840731" z="1" s="M+H" />
          <p rt="10.983" x="316.1989" y="48146.87" v="386068" z="1" s="M+H+1" />
        </MSPeaks>
      </Spectrum>
    </Compound>
    <Compound algo="FindByMolecularFeature">
      <Location m="310.2144" rt="11.035" y="124504" v="1588018" />
      <Spectrum type="MFE" cpdAlgo="FindByMolecularFeature">
        <MSDetails p="+" />
        <Device type="TimeOfFlight" />
        <MSPeaks>
          <p rt="11.035" x="311.2217" y="124503.73" v="1330385" z="1" s="M+H" />
          <p rt="11.036" x="312.2251" y="23413.32" v="257633" z="1" s="M+H+1" />
        </MSPeaks>
      </Spectrum>
    </Compound>
    <Compound algo="FindByMolecularFeature">
      <Location m="278.0862" rt="11.042" y="217351" v="2266783" />
      <Spectrum type="MFE" cpdAlgo="FindByMolecularFeature">
        <MSDetails p="+" />
        <Device type="TimeOfFlight" />
        <MSPeaks>
          <p rt="11.042" x="279.0934" y="217351.09" v="1862025" z="1" s="M+H" />
          <p rt="11.042" x="280.0964" y="43418.89" v="357714" z="1" s="M+H+1" />
          <p rt="11.041" x="281.0997" y="4941.94" v="40775" z="1" s="M+H+2" />
          <p rt="11.053" x="557.1799" y="990.19" v="3134" z="1" s="2M+H" />
        </MSPeaks>
      </Spectrum>
    </Compound>
    <Compound algo="FindByMolecularFeature">
      <Location m="224.1889" rt="11.266" y="132425" v="1553193" />
      <Spectrum type="MFE" cpdAlgo="FindByMolecularFeature">
        <MSDetails p="+" />
        <Device type="TimeOfFlight" />
        <MSPeaks>
          <p rt="11.265" x="225.1961" y="132425.44" v="1313988" z="1" s="M+H" />
          <p rt="11.266" x="226.1994" y="21027.08" v="220451" z="1" s="M+H+1" />
          <p rt="11.266" x="227.2016" y="2045.64" v="18753" z="1" s="M+H+2" />
        </MSPeaks>
      </Spectrum>
    </Compound>
    <Compound algo="FindByMolecularFeature">
      <Location m="357.2205" rt="11.278" y="57381" v="365965" />
      <Spectrum type="MFE" cpdAlgo="FindByMolecularFeature">
        <MSDetails p="+" />
        <Device type="TimeOfFlight" />
        <MSPeaks>
          <p rt="11.279" x="179.6177" y="4584.03" v="18811" z="2" s="M+2H" />
          <p rt="11.278" x="358.2278" y="57380.60" v="265432" z="1" s="M+H" />
          <p rt="11.277" x="359.2306" y="15850.38" v="81722" z="1" s="M+H+1" />
        </MSPeaks>
      </Spectrum>
    </Compound>
    <Compound algo="FindByMolecularFeature">
      <Location m="216.0788" rt="11.509" y="327701" v="3134975" />
      <Spectrum type="MFE" cpdAlgo="FindByMolecularFeature">
        <MSDetails p="+" />
        <Device type="TimeOfFlight" />
        <MSPeaks>
          <p rt="11.509" x="217.0861" y="327700.91" v="2698704" z="1" s="M+H" />
          <p rt="11.510" x="218.0892" y="48486.91" v="402568" z="1" s="M+H+1" />
          <p rt="11.511" x="219.0929" y="4302.38" v="33703" z="1" s="M+H+2" />
        </MSPeaks>
      </Spectrum>
    </Compound>
    <Compound algo="FindByMolecularFeature">
      <Location m="375.2049" rt="11.539" y="107569" v="969950" />
      <Spectrum type="MFE" cpdAlgo="FindByMolecularFeature">
        <MSDetails p="+" />
        <Device type="TimeOfFlight" />
        <MSPeaks>
          <p rt="11.540" x="376.2121" y="107569.31" v="761328" z="1" s="M+H" />
          <p rt="11.537" x="377.2156" y="25231.07" v="176258" z="1" s="M+H+1" />
          <p rt="11.540" x="378.2191" y="4306.19" v="27898" z="1" s="M+H+2" />
          <p rt="11.540" x="379.2161" y="584.45" v="4466" z="1" s="M+H+3" />
        </MSPeaks>
      </Spectrum>
    </Compound>
    <Compound algo="FindByMolecularFeature">
      <Location m="344.0898" rt="11.552" y="274196" v="2507704" />
      <Spectrum type="MFE" cpdAlgo="FindByMolecularFeature">
        <MSDetails p="+" />
        <Device type="TimeOfFlight" />
        <MSPeaks>
          <p rt="11.552" x="345.0971" y="274196.28" v="2059607" z="1" s="M+H" />
          <p rt="11.550" x="346.1002" y="50873.62" v="381777" z="1" s="M+H+1" />
          <p rt="11.548" x="347.1030" y="8266.91" v="60535" z="1" s="M+H+2" />
          <p rt="11.558" x="348.1044" y="802.11" v="5786" z="1" s="M+H+3" />
        </MSPeaks>
      </Spectrum>
    </Compound>
    <Compound algo="FindByMolecularFeature">
      <Location m="408.2302" rt="11.636" y="61459" v="557252" />
      <Spectrum type="MFE" cpdAlgo="FindByMolecularFeature">
        <MSDetails p="+" />
        <Device type="TimeOfFlight" />
        <MSPeaks>
          <p rt="11.637" x="205.1224" y="61459.00" v="487136" z="2" s="M+2H" />
          <p rt="11.536" x="205.6142" y="764.29" v="4870" z="2" s="M+2H+1" />
          <p rt="11.640" x="206.1257" y="8217.32" v="65247" z="2" s="M+2H+2" />
        </MSPeaks>
      </Spectrum>
    </Compound>
    <Compound algo="FindByMolecularFeature">
      <Location m="374.1002" rt="11.882" y="54478" v="533702" />
      <Spectrum type="MFE" cpdAlgo="FindByMolecularFeature">
        <MSDetails p="+" />
        <Device type="TimeOfFlight" />
        <MSPeaks>
          <p rt="11.883" x="375.1074" y="54477.81" v="433230" z="1" s="M+H" />
          <p rt="11.879" x="376.1111" y="10721.57" v="83470" z="1" s="M+H+1" />
          <p rt="11.879" x="377.1150" y="2362.33" v="17002" z="1" s="M+H+2" />
        </MSPeaks>
      </Spectrum>
    </Compound>
    <Compound algo="FindByMolecularFeature">
      <Location m="344.0899" rt="11.927" y="309663" v="3001547" />
      <Spectrum type="MFE" cpdAlgo="FindByMolecularFeature">
        <MSDetails p="+" />
        <Device type="TimeOfFlight" />
        <MSPeaks>
          <p rt="11.928" x="345.0971" y="309663.38" v="2478137" z="1" s="M+H" />
          <p rt="11.925" x="346.1001" y="54604.21" v="443893" z="1" s="M+H+1" />
          <p rt="11.929" x="347.1029" y="9284.22" v="72110" z="1" s="M+H+2" />
          <p rt="11.926" x="348.1044" y="953.80" v="7408" z="1" s="M+H+3" />
        </MSPeaks>
      </Spectrum>
    </Compound>
    <Compound algo="FindByMolecularFeature">
      <Location m="332.1986" rt="11.930" y="90675" v="1156839" />
      <Spectrum type="MFE" cpdAlgo="FindByMolecularFeature">
        <MSDetails p="+" />
        <Device type="TimeOfFlight" />
        <MSPeaks>
          <p rt="11.931" x="333.2059" y="90674.57" v="965088" z="1" s="M+H" />
          <p rt="11.927" x="334.2095" y="18475.20" v="191751" z="1" s="M+H+1" />
        </MSPeaks>
      </Spectrum>
    </Compound>
    <Compound algo="FindByMolecularFeature">
      <Location m="371.2361" rt="12.065" y="63384" v="414430" />
      <Spectrum type="MFE" cpdAlgo="FindByMolecularFeature">
        <MSDetails p="+" />
        <Device type="TimeOfFlight" />
        <MSPeaks>
          <p rt="12.065" x="372.2433" y="63383.93" v="310080" z="1" s="M+H" />
          <p rt="12.065" x="373.2463" y="18161.66" v="91148" z="1" s="M+H+1" />
          <p rt="12.064" x="374.2506" y="2525.73" v="13203" z="1" s="M+H+2" />
        </MSPeaks>
      </Spectrum>
    </Compound>
    <Compound algo="FindByMolecularFeature">
      <Location m="315.2778" rt="12.189" y="429421" v="2451155" />
      <Spectrum type="MFE" cpdAlgo="FindByMolecularFeature">
        <MSDetails p="+" />
        <Device type="TimeOfFlight" />
        <MSPeaks>
          <p rt="12.189" x="316.2850" y="429420.72" v="2004713" z="1" s="M+H" />
          <p rt="12.189" x="317.2879" y="84421.10" v="392925" z="1" s="M+H+1" />
          <p rt="12.191" x="318.2906" y="10910.39" v="50716" z="1" s="M+H+2" />
          <p rt="12.191" x="319.2920" y="626.71" v="2801" z="1" s="M+H+3" />
        </MSPeaks>
      </Spectrum>
    </Compound>
    <Compound algo="FindByMolecularFeature">
      <Location m="314.1881" rt="12.293" y="65023" v="797353" />
      <Spectrum type="MFE" cpdAlgo="FindByMolecularFeature">
        <MSDetails p="+" />
        <Device type="TimeOfFlight" />
        <MSPeaks>
          <p rt="12.293" x="315.1953" y="65022.57" v="639723" z="1" s="M+H" />
          <p rt="12.292" x="316.1988" y="15772.55" v="157630" z="1" s="M+H+1" />
        </MSPeaks>
      </Spectrum>
    </Compound>
    <Compound algo="FindByMolecularFeature">
      <Location m="477.2364" rt="12.447" y="80685" v="902671" />
      <Spectrum type="MFE" cpdAlgo="FindByMolecularFeature">
        <MSDetails p="+" />
        <Device type="TimeOfFlight" />
        <MSPeaks>
          <p rt="12.447" x="478.2437" y="80685.28" v="668246" z="1" s="M+H" />
          <p rt="12.447" x="479.2478" y="22893.07" v="186204" z="1" s="M+H+1" />
          <p rt="12.446" x="480.2517" y="4548.09" v="36522" z="1" s="M+H+2" />
          <p rt="12.468" x="481.2511" y="1391.50" v="11699" z="1" s="M+H+3" />
        </MSPeaks>
      </Spectrum>
    </Compound>
    <Compound algo="FindByMolecularFeature">
      <Location m="411.2028" rt="12.485" y="349390" v="5203615" />
      <Spectrum type="MFE" cpdAlgo="FindByMolecularFeature">
        <MSDetails p="+" />
        <Device type="TimeOfFlight" />
        <MSPeaks>
          <p rt="12.484" x="412.2101" y="349390.28" v="3214546" z="1" s="M+H" />
          <p rt="12.486" x="413.2133" y="70148.07" v="619602" z="1" s="M+H+1" />
          <p rt="12.485" x="414.2077" y="118338.70" v="1093642" z="1" s="M+H+2" />
          <p rt="12.486" x="415.2112" y="24896.61" v="235656" z="1" s="M+H+3" />
          <p rt="12.489" x="416.2140" y="4136.26" v="40169" z="1" s="M+H+4" />
        </MSPeaks>
      </Spectrum>
    </Compound>
    <Compound algo="FindByMolecularFeature">
      <Location m="292.2044" rt="12.513" y="710981" v="8454480" />
      <Spectrum type="MFE" cpdAlgo="FindByMolecularFeature">
        <MSDetails p="+" />
        <Device type="TimeOfFlight" />
        <MSPeaks>
          <p rt="12.513" x="293.2116" y="710981.06" v="7034225" z="1" s="M+H" />
          <p rt="12.513" x="294.2147" y="144021.03" v="1420255" z="1" s="M+H+1" />
        </MSPeaks>
      </Spectrum>
    </Compound>
    <Compound algo="FindByMolecularFeature">
      <Location m="274.1933" rt="12.517" y="261994" v="2424125" />
      <Spectrum type="MFE" cpdAlgo="FindByMolecularFeature">
        <MSDetails p="+" />
        <Device type="TimeOfFlight" />
        <MSPeaks>
          <p rt="12.517" x="275.2006" y="261994.41" v="2018434" z="1" s="M+H" />
          <p rt="12.516" x="276.2038" y="51649.73" v="405691" z="1" s="M+H+1" />
        </MSPeaks>
      </Spectrum>
    </Compound>
    <Compound algo="FindByMolecularFeature">
      <Location m="332.1969" rt="12.529" y="79360" v="1002761" />
      <Spectrum type="MFE" cpdAlgo="FindByMolecularFeature">
        <MSDetails p="+" />
        <Device type="TimeOfFlight" />
        <MSPeaks>
          <p rt="12.527" x="333.2042" y="79359.82" v="831702" z="1" s="M+H" />
          <p rt="12.534" x="334.2080" y="16048.62" v="171059" z="1" s="M+H+1" />
        </MSPeaks>
      </Spectrum>
    </Compound>
    <Compound algo="FindByMolecularFeature">
      <Location m="310.2144" rt="12.729" y="117792" v="1675805" />
      <Spectrum type="MFE" cpdAlgo="FindByMolecularFeature">
        <MSDetails p="+" />
        <Device type="TimeOfFlight" />
        <MSPeaks>
          <p rt="12.730" x="311.2217" y="117792.35" v="1424118" z="1" s="M+H" />
          <p rt="12.723" x="312.2250" y="23966.71" v="251687" z="1" s="M+H+1" />
        </MSPeaks>
      </Spectrum>
    </Compound>
    <Compound algo="FindByMolecularFeature">
      <Location m="292.2041" rt="12.784" y="418641" v="3870160" />
      <Spectrum type="MFE" cpdAlgo="FindByMolecularFeature">
        <MSDetails p="+" />
        <Device type="TimeOfFlight" />
        <MSPeaks>
          <p rt="12.784" x="293.2114" y="418641.41" v="3215188" z="1" s="M+H" />
          <p rt="12.783" x="294.2146" y="83393.54" v="654972" z="1" s="M+H+1" />
        </MSPeaks>
      </Spectrum>
    </Compound>
    <Compound algo="FindByMolecularFeature">
      <Location m="274.1933" rt="12.789" y="158972" v="1474893" />
      <Spectrum type="MFE" cpdAlgo="FindByMolecularFeature">
        <MSDetails p="+" />
        <Device type="TimeOfFlight" />
        <MSPeaks>
          <p rt="12.787" x="275.2006" y="158972.42" v="1201544" z="1" s="M+H" />
          <p rt="12.798" x="276.2035" y="36329.52" v="273348" z="1" s="M+H+1" />
        </MSPeaks>
      </Spectrum>
    </Compound>
    <Compound algo="FindByMolecularFeature">
      <Location m="317.2933" rt="12.821" y="319351" v="1922735" />
      <Spectrum type="MFE" cpdAlgo="FindByMolecularFeature">
        <MSDetails p="+" />
        <Device type="TimeOfFlight" />
        <MSPeaks>
          <p rt="12.821" x="318.3006" y="319350.94" v="1582224" z="1" s="M+H" />
          <p rt="12.822" x="319.3037" y="60781.59" v="298936" z="1" s="M+H+1" />
          <p rt="12.821" x="320.3063" y="8034.08" v="38434" z="1" s="M+H+2" />
          <p rt="12.827" x="321.3099" y="676.03" v="3140" z="1" s="M+H+3" />
        </MSPeaks>
      </Spectrum>
    </Compound>
    <Compound algo="FindByMolecularFeature">
      <Location m="314.1883" rt="12.830" y="64467" v="644088" />
      <Spectrum type="MFE" cpdAlgo="FindByMolecularFeature">
        <MSDetails p="+" />
        <Device type="TimeOfFlight" />
        <MSPeaks>
          <p rt="12.831" x="315.1956" y="64466.75" v="525222" z="1" s="M+H" />
          <p rt="12.827" x="316.1989" y="14440.29" v="118866" z="1" s="M+H+1" />
        </MSPeaks>
      </Spectrum>
    </Compound>
    <Compound algo="FindByMolecularFeature">
      <Location m="352.2613" rt="12.865" y="62330" v="591793" />
      <Spectrum type="MFE" cpdAlgo="FindByMolecularFeature">
        <MSDetails p="+" />
        <Device type="TimeOfFlight" />
        <MSPeaks>
          <p rt="12.865" x="353.2686" y="62329.85" v="468275" z="1" s="M+H" />
          <p rt="12.866" x="354.2715" y="13895.12" v="109052" z="1" s="M+H+1" />
          <p rt="12.854" x="355.2607" y="1834.47" v="11210" z="1" s="M+H+2" />
          <p rt="12.832" x="356.2767" y="330.06" v="3255" z="1" s="M+H+3" />
        </MSPeaks>
      </Spectrum>
    </Compound>
    <Compound algo="FindByMolecularFeature">
      <Location m="370.2719" rt="12.866" y="87391" v="800029" />
      <Spectrum type="MFE" cpdAlgo="FindByMolecularFeature">
        <MSDetails p="+" />
        <Device type="TimeOfFlight" />
        <MSPeaks>
          <p rt="12.866" x="371.2791" y="87391.30" v="625220" z="1" s="M+H" />
          <p rt="12.866" x="372.2828" y="20870.92" v="150339" z="1" s="M+H+1" />
          <p rt="12.859" x="373.2848" y="3434.95" v="24470" z="1" s="M+H+2" />
        </MSPeaks>
      </Spectrum>
    </Compound>
    <Compound algo="FindByMolecularFeature">
      <Location m="410.2645" rt="12.872" y="63344" v="552854" />
      <Spectrum type="MFE" cpdAlgo="FindByMolecularFeature">
        <MSDetails p="+" />
        <Device type="TimeOfFlight" />
        <MSPeaks>
          <p rt="12.872" x="411.2718" y="63343.60" v="423114" z="1" s="M+H" />
          <p rt="12.871" x="412.2750" y="15343.99" v="105730" z="1" s="M+H+1" />
          <p rt="12.876" x="413.2691" y="3834.73" v="24010" z="1" s="M+H+2" />
        </MSPeaks>
      </Spectrum>
    </Compound>
    <Compound algo="FindByMolecularFeature">
      <Location m="316.2038" rt="12.880" y="66990" v="771524" />
      <Spectrum type="MFE" cpdAlgo="FindByMolecularFeature">
        <MSDetails p="+" />
        <Device type="TimeOfFlight" />
        <MSPeaks>
          <p rt="12.880" x="317.2111" y="66989.59" v="623747" z="1" s="M+H" />
          <p rt="12.882" x="318.2148" y="15657.10" v="147777" z="1" s="M+H+1" />
        </MSPeaks>
      </Spectrum>
    </Compound>
    <Compound algo="FindByMolecularFeature">
      <Location m="254.2032" rt="12.917" y="127556" v="1227983" />
      <Spectrum type="MFE" cpdAlgo="FindByMolecularFeature">
        <MSDetails p="+" />
        <Device type="TimeOfFlight" />
        <MSPeaks>
          <p rt="12.918" x="255.2105" y="127555.61" v="992043" z="1" s="M+H" />
          <p rt="12.916" x="256.2141" y="26454.63" v="209137" z="1" s="M+H+1" />
          <p rt="12.916" x="257.2164" y="3877.19" v="24775" z="1" s="M+H+2" />
          <p rt="12.931" x="258.2212" y="333.39" v="2029" z="1" s="M+H+3" />
        </MSPeaks>
      </Spectrum>
    </Compound>
    <Compound algo="FindByMolecularFeature">
      <Location m="202.0998" rt="12.943" y="574358" v="5275433" />
      <Spectrum type="MFE" cpdAlgo="FindByMolecularFeature">
        <MSDetails p="+" />
        <Device type="TimeOfFlight" />
        <MSPeaks>
          <p rt="12.943" x="203.1070" y="574358.06" v="4542802" z="1" s="M+H" />
          <p rt="12.942" x="204.1099" y="84267.41" v="664395" z="1" s="M+H+1" />
          <p rt="12.942" x="205.1153" y="8042.68" v="64641" z="1" s="M+H+2" />
          <p rt="12.937" x="206.1199" y="467.80" v="3594" z="1" s="M+H+3" />
        </MSPeaks>
      </Spectrum>
    </Compound>
    <Compound algo="FindByMolecularFeature">
      <Location m="298.1932" rt="13.042" y="74605" v="1229149" />
      <Spectrum type="MFE" cpdAlgo="FindByMolecularFeature">
        <MSDetails p="+" />
        <Device type="TimeOfFlight" />
        <MSPeaks>
          <p rt="13.041" x="299.2004" y="74605.00" v="985732" z="1" s="M+H" />
          <p rt="13.045" x="300.2040" y="19502.47" v="243417" z="1" s="M+H+1" />
        </MSPeaks>
      </Spectrum>
    </Compound>
    <Compound algo="FindByMolecularFeature">
      <Location m="329.2565" rt="13.072" y="92063" v="1100631" />
      <Spectrum type="MFE" cpdAlgo="FindByMolecularFeature">
        <MSDetails p="+" />
        <Device type="TimeOfFlight" />
        <MSPeaks>
          <p rt="13.073" x="330.2638" y="92062.52" v="889953" z="1" s="M+H" />
          <p rt="13.070" x="331.2669" y="19063.48" v="187234" z="1" s="M+H+1" />
          <p rt="13.066" x="332.2698" y="2582.85" v="23444" z="1" s="M+H+2" />
        </MSPeaks>
      </Spectrum>
    </Compound>
    <Compound algo="FindByMolecularFeature">
      <Location m="252.1876" rt="13.089" y="62078" v="684156" />
      <Spectrum type="MFE" cpdAlgo="FindByMolecularFeature">
        <MSDetails p="+" />
        <Device type="TimeOfFlight" />
        <MSPeaks>
          <p rt="13.090" x="253.1949" y="62077.59" v="563285" z="1" s="M+H" />
          <p rt="13.087" x="254.1989" y="13270.21" v="120871" z="1" s="M+H+1" />
        </MSPeaks>
      </Spectrum>
    </Compound>
    <Compound algo="FindByMolecularFeature">
      <Location m="292.2038" rt="13.280" y="154211" v="1244871" />
      <Spectrum type="MFE" cpdAlgo="FindByMolecularFeature">
        <MSDetails p="+" />
        <Device type="TimeOfFlight" />
        <MSPeaks>
          <p rt="13.279" x="293.2111" y="154211.31" v="1031999" z="1" s="M+H" />
          <p rt="13.283" x="294.2145" y="31320.03" v="212872" z="1" s="M+H+1" />
        </MSPeaks>
      </Spectrum>
    </Compound>
    <Compound algo="FindByMolecularFeature">
      <Location m="728.3801" rt="13.292" y="88870" v="625688" />
      <Spectrum type="MFE" cpdAlgo="FindByMolecularFeature">
        <MSDetails p="+" />
        <Device type="TimeOfFlight" />
        <MSPeaks>
          <p rt="13.299" x="729.3874" y="6723.32" v="44093" z="1" s="M+H" />
          <p rt="13.292" x="730.3906" y="3584.13" v="22554" z="1" s="M+H+1" />
          <p rt="13.292" x="731.3841" y="88869.75" v="559041" z="1" s="M+H+2" />
        </MSPeaks>
      </Spectrum>
    </Compound>
    <Compound algo="FindByMolecularFeature">
      <Location m="282.1983" rt="13.295" y="50156" v="456304" />
      <Spectrum type="MFE" cpdAlgo="FindByMolecularFeature">
        <MSDetails p="+" />
        <Device type="TimeOfFlight" />
        <MSPeaks>
          <p rt="13.295" x="283.2056" y="50155.77" v="376321" z="1" s="M+H" />
          <p rt="13.293" x="284.2089" y="10728.11" v="79983" z="1" s="M+H+1" />
        </MSPeaks>
      </Spectrum>
    </Compound>
    <Compound algo="FindByMolecularFeature">
      <Location m="254.2035" rt="13.296" y="364138" v="3643240" />
      <Spectrum type="MFE" cpdAlgo="FindByMolecularFeature">
        <MSDetails p="+" />
        <Device type="TimeOfFlight" />
        <MSPeaks>
          <p rt="13.297" x="255.2108" y="364138.34" v="2933264" z="1" s="M+H" />
          <p rt="13.295" x="256.2150" y="75982.56" v="628724" z="1" s="M+H+1" />
          <p rt="13.290" x="257.2215" y="8023.27" v="66518" z="1" s="M+H+2" />
          <p rt="13.247" x="258.2257" y="1223.02" v="14733" z="1" s="M+H+3" />
        </MSPeaks>
      </Spectrum>
    </Compound>
    <Compound algo="FindByMolecularFeature">
      <Location m="300.2094" rt="13.297" y="2661829" v="26000222" />
      <Spectrum type="MFE" cpdAlgo="FindByMolecularFeature">
        <MSDetails p="+" />
        <Device type="TimeOfFlight" />
        <MSPeaks>
          <p rt="13.297" x="301.2167" y="2661828.75" v="21017634" z="1" sat="true" s="M+H" />
          <p rt="13.298" x="302.2200" y="534715.81" v="4253088" z="1" s="M+H+1" />
          <p rt="13.298" x="303.2235" y="60486.52" v="479533" z="1" s="M+H+2" />
          <p rt="13.266" x="304.2276" y="8019.99" v="86482" z="1" s="M+H+3" />
          <p rt="13.292" x="601.4247" y="8997.98" v="49969" z="1" s="2M+H" />
          <p rt="13.291" x="602.4296" y="4207.77" v="25036" z="1" s="2M+H+1" />
          <p rt="13.294" x="603.4324" y="1395.82" v="6737" z="1" s="2M+H+2" />
        </MSPeaks>
      </Spectrum>
    </Compound>
    <Compound algo="FindByMolecularFeature">
      <Location m="336.2277" rt="13.299" y="102854" v="698017" />
      <Spectrum type="MFE" cpdAlgo="FindByMolecularFeature">
        <MSDetails p="+" />
        <Device type="TimeOfFlight" />
        <MSPeaks>
          <p rt="13.299" x="337.2350" y="102854.17" v="569903" z="1" s="M+H" />
          <p rt="13.298" x="338.2385" y="19859.33" v="108008" z="1" s="M+H+1" />
          <p rt="13.296" x="339.2403" y="3401.11" v="20105" z="1" s="M+H+2" />
        </MSPeaks>
      </Spectrum>
    </Compound>
    <Compound algo="FindByMolecularFeature">
      <Location m="458.1652" rt="13.300" y="60129" v="727292" />
      <Spectrum type="MFE" cpdAlgo="FindByMolecularFeature">
        <MSDetails p="+" />
        <Device type="TimeOfFlight" />
        <MSPeaks>
          <p rt="13.300" x="459.1724" y="60129.36" v="544196" z="1" s="M+H" />
          <p rt="13.300" x="460.1761" y="17047.81" v="153274" z="1" s="M+H+1" />
          <p rt="13.295" x="461.1856" y="3074.98" v="29822" z="1" s="M+H+2" />
        </MSPeaks>
      </Spectrum>
    </Compound>
    <Compound algo="FindByMolecularFeature">
      <Location m="144.0936" rt="13.300" y="61285" v="550887" />
      <Spectrum type="MFE" cpdAlgo="FindByMolecularFeature">
        <MSDetails p="+" />
        <Device type="TimeOfFlight" />
        <MSPeaks>
          <p rt="13.300" x="145.1009" y="61285.32" v="493190" z="1" s="M+H" />
          <p rt="13.300" x="146.1045" y="7236.16" v="57698" z="1" s="M+H+1" />
        </MSPeaks>
      </Spectrum>
    </Compound>
    <Compound algo="FindByMolecularFeature">
      <Location m="118.0781" rt="13.300" y="66437" v="624618" />
      <Spectrum type="MFE" cpdAlgo="FindByMolecularFeature">
        <MSDetails p="+" />
        <Device type="TimeOfFlight" />
        <MSPeaks>
          <p rt="13.300" x="119.0854" y="66437.38" v="556007" z="1" s="M+H" />
          <p rt="13.302" x="120.0888" y="7681.03" v="68611" z="1" s="M+H+1" />
        </MSPeaks>
      </Spectrum>
    </Compound>
    <Compound algo="FindByMolecularFeature">
      <Location m="278.2245" rt="13.307" y="170357" v="1331752" />
      <Spectrum type="MFE" cpdAlgo="FindByMolecularFeature">
        <MSDetails p="+" />
        <Device type="TimeOfFlight" />
        <MSPeaks>
          <p rt="13.308" x="279.2318" y="170357.14" v="1095716" z="1" s="M+H" />
          <p rt="13.304" x="280.2352" y="35843.41" v="236036" z="1" s="M+H+1" />
        </MSPeaks>
      </Spectrum>
    </Compound>
    <Compound algo="FindByMolecularFeature">
      <Location m="296.2349" rt="13.307" y="56317" v="449004" />
      <Spectrum type="MFE" cpdAlgo="FindByMolecularFeature">
        <MSDetails p="+" />
        <Device type="TimeOfFlight" />
        <MSPeaks>
          <p rt="13.308" x="297.2422" y="56316.82" v="372860" z="1" s="M+H" />
          <p rt="13.305" x="298.2453" y="11409.08" v="76144" z="1" s="M+H+1" />
        </MSPeaks>
      </Spectrum>
    </Compound>
    <Compound algo="FindByMolecularFeature">
      <Location m="184.1109" rt="13.341" y="60596" v="470179" />
      <Spectrum type="MFE" cpdAlgo="FindByMolecularFeature">
        <MSDetails p="+" />
        <Device type="TimeOfFlight" />
        <MSPeaks>
          <p rt="13.345" x="185.1182" y="60596.25" v="393224" z="1" s="M+H" />
          <p rt="13.343" x="186.1222" y="7866.11" v="48822" z="1" s="M+H+1" />
          <p rt="13.248" x="187.1250" y="2494.96" v="28133" z="1" s="M+H+2" />
        </MSPeaks>
      </Spectrum>
    </Compound>
    <Compound algo="FindByMolecularFeature">
      <Location m="334.2123" rt="13.368" y="280368" v="3921674" />
      <Spectrum type="MFE" cpdAlgo="FindByMolecularFeature">
        <MSDetails p="+" />
        <Device type="TimeOfFlight" />
        <MSPeaks>
          <p rt="13.368" x="335.2195" y="280368.19" v="3297969" z="1" s="M+H" />
          <p rt="13.366" x="336.2231" y="53574.27" v="623704" z="1" s="M+H+1" />
        </MSPeaks>
      </Spectrum>
    </Compound>
    <Compound algo="FindByMolecularFeature">
      <Location m="232.0740" rt="13.381" y="1038785" v="9907589" />
      <Spectrum type="MFE" cpdAlgo="FindByMolecularFeature">
        <MSDetails p="+" />
        <Device type="TimeOfFlight" />
        <MSPeaks>
          <p rt="13.381" x="233.0812" y="1038785.38" v="8596347" z="1" s="M+H" />
          <p rt="13.382" x="234.0842" y="143641.50" v="1172426" z="1" s="M+H+1" />
          <p rt="13.380" x="235.0869" y="16009.66" v="126389" z="1" s="M+H+2" />
          <p rt="13.379" x="236.0925" y="1574.25" v="12428" z="1" s="M+H+3" />
        </MSPeaks>
      </Spectrum>
    </Compound>
    <Compound algo="FindByMolecularFeature">
      <Location m="329.2565" rt="13.392" y="84791" v="825994" />
      <Spectrum type="MFE" cpdAlgo="FindByMolecularFeature">
        <MSDetails p="+" />
        <Device type="TimeOfFlight" />
        <MSPeaks>
          <p rt="13.394" x="330.2638" y="84791.00" v="669350" z="1" s="M+H" />
          <p rt="13.393" x="331.2670" y="17050.26" v="131160" z="1" s="M+H+1" />
          <p rt="13.329" x="332.2736" y="2969.11" v="25483" z="1" s="M+H+2" />
        </MSPeaks>
      </Spectrum>
    </Compound>
    <Compound algo="FindByMolecularFeature">
      <Location m="298.1932" rt="13.393" y="61619" v="831489" />
      <Spectrum type="MFE" cpdAlgo="FindByMolecularFeature">
        <MSDetails p="+" />
        <Device type="TimeOfFlight" />
        <MSPeaks>
          <p rt="13.396" x="299.2005" y="61618.69" v="586303" z="1" s="M+H" />
          <p rt="13.378" x="300.2040" y="17867.67" v="245186" z="1" s="M+H+1" />
        </MSPeaks>
      </Spectrum>
    </Compound>
    <Compound algo="FindByMolecularFeature">
      <Location m="254.2034" rt="13.576" y="194796" v="1899466" />
      <Spectrum type="MFE" cpdAlgo="FindByMolecularFeature">
        <MSDetails p="+" />
        <Device type="TimeOfFlight" />
        <MSPeaks>
          <p rt="13.577" x="255.2106" y="194795.88" v="1556738" z="1" s="M+H" />
          <p rt="13.576" x="256.2167" y="42958.64" v="316516" z="1" s="M+H+1" />
          <p rt="13.544" x="257.2243" y="5680.82" v="22997" z="1" s="M+H+2" />
          <p rt="13.577" x="258.2279" y="461.38" v="3215" z="1" s="M+H+3" />
        </MSPeaks>
      </Spectrum>
    </Compound>
    <Compound algo="FindByMolecularFeature">
      <Location m="300.2095" rt="13.576" y="908323" v="8624316" />
      <Spectrum type="MFE" cpdAlgo="FindByMolecularFeature">
        <MSDetails p="+" />
        <Device type="TimeOfFlight" />
        <MSPeaks>
          <p rt="13.577" x="301.2168" y="908323.00" v="7229013" z="1" s="M+H" />
          <p rt="13.572" x="302.2197" y="190203.05" v="1263412" z="1" s="M+H+1" />
          <p rt="13.577" x="303.2239" y="17742.15" v="131891" z="1" s="M+H+2" />
        </MSPeaks>
      </Spectrum>
    </Compound>
    <Compound algo="FindByMolecularFeature">
      <Location m="303.2925" rt="13.707" y="59645" v="461661" />
      <Spectrum type="MFE" cpdAlgo="FindByMolecularFeature">
        <MSDetails p="+" />
        <Device type="TimeOfFlight" />
        <MSPeaks>
          <p rt="13.707" x="304.2998" y="59644.79" v="369365" z="1" s="M+H" />
          <p rt="13.708" x="305.3032" y="13924.79" v="82793" z="1" s="M+H+1" />
          <p rt="13.704" x="306.3058" y="1828.40" v="9503" z="1" s="M+H+2" />
        </MSPeaks>
      </Spectrum>
    </Compound>
    <Compound algo="FindByMolecularFeature">
      <Location m="274.1932" rt="13.716" y="51068" v="527260" />
      <Spectrum type="MFE" cpdAlgo="FindByMolecularFeature">
        <MSDetails p="+" />
        <Device type="TimeOfFlight" />
        <MSPeaks>
          <p rt="13.716" x="275.2005" y="51068.42" v="437649" z="1" s="M+H" />
          <p rt="13.714" x="276.2036" y="10807.37" v="89610" z="1" s="M+H+1" />
        </MSPeaks>
      </Spectrum>
    </Compound>
    <Compound algo="FindByMolecularFeature">
      <Location m="308.1989" rt="13.751" y="122906" v="974307" />
      <Spectrum type="MFE" cpdAlgo="FindByMolecularFeature">
        <MSDetails p="+" />
        <Device type="TimeOfFlight" />
        <MSPeaks>
          <p rt="13.752" x="309.2062" y="122906.31" v="807908" z="1" s="M+H" />
          <p rt="13.749" x="310.2097" y="25255.89" v="166399" z="1" s="M+H+1" />
        </MSPeaks>
      </Spectrum>
    </Compound>
    <Compound algo="FindByMolecularFeature">
      <Location m="290.1883" rt="13.755" y="74986" v="500409" />
      <Spectrum type="MFE" cpdAlgo="FindByMolecularFeature">
        <MSDetails p="+" />
        <Device type="TimeOfFlight" />
        <MSPeaks>
          <p rt="13.755" x="291.1955" y="74986.40" v="424832" z="1" s="M+H" />
          <p rt="13.755" x="292.1990" y="14356.96" v="75577" z="1" s="M+H+1" />
        </MSPeaks>
      </Spectrum>
    </Compound>
    <Compound algo="FindByMolecularFeature">
      <Location m="336.2280" rt="13.760" y="294563" v="2369126" />
      <Spectrum type="MFE" cpdAlgo="FindByMolecularFeature">
        <MSDetails p="+" />
        <Device type="TimeOfFlight" />
        <MSPeaks>
          <p rt="13.760" x="337.2352" y="294563.00" v="1922711" z="1" s="M+H" />
          <p rt="13.759" x="338.2383" y="59101.79" v="386996" z="1" s="M+H+1" />
          <p rt="13.762" x="339.2418" y="8791.91" v="59419" z="1" s="M+H+2" />
        </MSPeaks>
      </Spectrum>
    </Compound>
    <Compound algo="FindByMolecularFeature">
      <Location m="278.2251" rt="13.762" y="671429" v="5800604" />
      <Spectrum type="MFE" cpdAlgo="FindByMolecularFeature">
        <MSDetails p="+" />
        <Device type="TimeOfFlight" />
        <MSPeaks>
          <p rt="13.762" x="279.2324" y="671428.88" v="4683721" z="1" s="M+H" />
          <p rt="13.763" x="280.2352" y="138878.02" v="963986" z="1" s="M+H+1" />
          <p rt="13.769" x="281.2418" y="18744.58" v="129753" z="1" s="M+H+2" />
          <p rt="13.766" x="282.2470" y="2517.29" v="23144" z="1" s="M+H+3" />
        </MSPeaks>
      </Spectrum>
    </Compound>
    <Compound algo="FindByMolecularFeature">
      <Location m="314.2459" rt="13.762" y="98537" v="843393" />
      <Spectrum type="MFE" cpdAlgo="FindByMolecularFeature">
        <MSDetails p="+" />
        <Device type="TimeOfFlight" />
        <MSPeaks>
          <p rt="13.763" x="315.2532" y="98537.20" v="695337" z="1" s="M+H" />
          <p rt="13.761" x="316.2562" y="18001.20" v="127612" z="1" s="M+H+1" />
          <p rt="13.764" x="317.2565" y="3474.48" v="20444" z="1" s="M+H+2" />
        </MSPeaks>
      </Spectrum>
    </Compound>
    <Compound algo="FindByMolecularFeature">
      <Location m="296.2353" rt="13.764" y="218707" v="1918334" />
      <Spectrum type="MFE" cpdAlgo="FindByMolecularFeature">
        <MSDetails p="+" />
        <Device type="TimeOfFlight" />
        <MSPeaks>
          <p rt="13.764" x="297.2426" y="218707.45" v="1548269" z="1" s="M+H" />
          <p rt="13.764" x="298.2456" y="44897.57" v="313228" z="1" s="M+H+1" />
          <p rt="13.765" x="299.2481" y="7107.45" v="48339" z="1" s="M+H+2" />
          <p rt="13.778" x="300.2514" y="1083.67" v="8498" z="1" s="M+H+3" />
        </MSPeaks>
      </Spectrum>
    </Compound>
    <Compound algo="FindByMolecularFeature">
      <Location m="300.2094" rt="13.787" y="491152" v="4958083" />
      <Spectrum type="MFE" cpdAlgo="FindByMolecularFeature">
        <MSDetails p="+" />
        <Device type="TimeOfFlight" />
        <MSPeaks>
          <p rt="13.792" x="301.2167" y="491151.81" v="3919320" z="1" s="M+H" />
          <p rt="13.764" x="302.2195" y="102054.73" v="1038762" z="1" s="M+H+1" />
        </MSPeaks>
      </Spectrum>
    </Compound>
    <Compound algo="FindByMolecularFeature">
      <Location m="254.2032" rt="13.792" y="118017" v="1107423" />
      <Spectrum type="MFE" cpdAlgo="FindByMolecularFeature">
        <MSDetails p="+" />
        <Device type="TimeOfFlight" />
        <MSPeaks>
          <p rt="13.792" x="255.2105" y="118016.60" v="911829" z="1" s="M+H" />
          <p rt="13.790" x="256.2147" y="24459.91" v="195594" z="1" s="M+H+1" />
        </MSPeaks>
      </Spectrum>
    </Compound>
    <Compound algo="FindByMolecularFeature">
      <Location m="234.1254" rt="13.820" y="84388" v="819762" />
      <Spectrum type="MFE" cpdAlgo="FindByMolecularFeature">
        <MSDetails p="+" />
        <Device type="TimeOfFlight" />
        <MSPeaks>
          <p rt="13.820" x="235.1327" y="84387.87" v="676875" z="1" s="M+H" />
          <p rt="13.824" x="236.1360" y="14455.11" v="124490" z="1" s="M+H+1" />
          <p rt="13.817" x="237.1411" y="2376.73" v="18396" z="1" s="M+H+2" />
        </MSPeaks>
      </Spectrum>
    </Compound>
    <Compound algo="FindByMolecularFeature">
      <Location m="431.2309" rt="13.822" y="94087" v="925303" />
      <Spectrum type="MFE" cpdAlgo="FindByMolecularFeature">
        <MSDetails p="+" />
        <Device type="TimeOfFlight" />
        <MSPeaks>
          <p rt="13.822" x="432.2381" y="94086.85" v="687440" z="1" s="M+H" />
          <p rt="13.820" x="433.2420" y="26472.50" v="191605" z="1" s="M+H+1" />
          <p rt="13.824" x="434.2474" y="5491.84" v="46258" z="1" s="M+H+2" />
        </MSPeaks>
      </Spectrum>
    </Compound>
    <Compound algo="FindByMolecularFeature">
      <Location m="118.0781" rt="13.822" y="59346" v="519570" />
      <Spectrum type="MFE" cpdAlgo="FindByMolecularFeature">
        <MSDetails p="+" />
        <Device type="TimeOfFlight" />
        <MSPeaks>
          <p rt="13.822" x="119.0853" y="59345.76" v="468491" z="1" s="M+H" />
          <p rt="13.819" x="120.0887" y="6818.42" v="51080" z="1" s="M+H+1" />
        </MSPeaks>
      </Spectrum>
    </Compound>
    <Compound algo="FindByMolecularFeature">
      <Location m="414.2049" rt="13.825" y="442766" v="4552074" />
      <Spectrum type="MFE" cpdAlgo="FindByMolecularFeature">
        <MSDetails p="+" />
        <Device type="TimeOfFlight" />
        <MSPeaks>
          <p rt="13.825" x="415.2121" y="442766.41" v="3502271" z="1" s="M+H" />
          <p rt="13.824" x="416.2153" y="114169.31" v="901938" z="1" s="M+H+1" />
          <p rt="13.822" x="417.2179" y="18839.26" v="147864" z="1" s="M+H+2" />
        </MSPeaks>
      </Spectrum>
    </Compound>
    <Compound algo="FindByMolecularFeature">
      <Location m="302.2240" rt="13.855" y="70695" v="327523" />
      <Spectrum type="MFE" cpdAlgo="FindByMolecularFeature">
        <MSDetails p="+" />
        <Device type="TimeOfFlight" />
        <MSPeaks>
          <p rt="13.848" x="303.2313" y="70695.11" v="217271" z="1" s="M+H" />
          <p rt="13.888" x="304.2349" y="13468.87" v="110252" z="1" s="M+H+1" />
        </MSPeaks>
      </Spectrum>
    </Compound>
    <Compound algo="FindByMolecularFeature">
      <Location m="417.2154" rt="13.863" y="125728" v="1252200" />
      <Spectrum type="MFE" cpdAlgo="FindByMolecularFeature">
        <MSDetails p="+" />
        <Device type="TimeOfFlight" />
        <MSPeaks>
          <p rt="13.862" x="418.2227" y="125728.30" v="952186" z="1" s="M+H" />
          <p rt="13.864" x="419.2264" y="32405.46" v="247253" z="1" s="M+H+1" />
          <p rt="13.867" x="420.2332" y="7272.61" v="52761" z="1" s="M+H+2" />
        </MSPeaks>
      </Spectrum>
    </Compound>
    <Compound algo="FindByMolecularFeature">
      <Location m="256.2190" rt="13.888" y="53526" v="525909" />
      <Spectrum type="MFE" cpdAlgo="FindByMolecularFeature">
        <MSDetails p="+" />
        <Device type="TimeOfFlight" />
        <MSPeaks>
          <p rt="13.888" x="257.2262" y="53526.35" v="436295" z="1" s="M+H" />
          <p rt="13.888" x="258.2293" y="10927.23" v="89614" z="1" s="M+H+1" />
        </MSPeaks>
      </Spectrum>
    </Compound>
    <Compound algo="FindByMolecularFeature">
      <Location m="218.0941" rt="13.938" y="115748" v="1075833" />
      <Spectrum type="MFE" cpdAlgo="FindByMolecularFeature">
        <MSDetails p="+" />
        <Device type="TimeOfFlight" />
        <MSPeaks>
          <p rt="13.938" x="219.1014" y="115747.92" v="911229" z="1" s="M+H" />
          <p rt="13.935" x="220.1050" y="17442.02" v="138546" z="1" s="M+H+1" />
          <p rt="13.948" x="221.1142" y="3310.03" v="26059" z="1" s="M+H+2" />
        </MSPeaks>
      </Spectrum>
    </Compound>
    <Compound algo="FindByMolecularFeature">
      <Location m="290.1885" rt="13.940" y="282928" v="2409409" />
      <Spectrum type="MFE" cpdAlgo="FindByMolecularFeature">
        <MSDetails p="+" />
        <Device type="TimeOfFlight" />
        <MSPeaks>
          <p rt="13.940" x="291.1958" y="282928.44" v="2024175" z="1" s="M+H" />
          <p rt="13.940" x="292.1989" y="53742.98" v="385234" z="1" s="M+H+1" />
        </MSPeaks>
      </Spectrum>
    </Compound>
    <Compound algo="FindByMolecularFeature">
      <Location m="154.0993" rt="13.944" y="75498" v="1637564" />
      <Spectrum type="MFE" cpdAlgo="FindByMolecularFeature">
        <MSDetails p="+" />
        <Device type="TimeOfFlight" />
        <MSPeaks>
          <p rt="13.956" x="155.1064" y="36037.82" v="269187" z="1" s="M+H" />
          <p rt="13.950" x="156.1091" y="4555.45" v="30635" z="1" s="M+H+1" />
          <p rt="13.939" x="309.2061" y="75497.85" v="551824" z="1" s="2M+H" />
          <p rt="13.940" x="310.2097" y="16013.76" v="117047" z="1" s="2M+H+1" />
        </MSPeaks>
      </Spectrum>
    </Compound>
    <Compound algo="FindByMolecularFeature">
      <Location m="329.2569" rt="13.981" y="274451" v="3304961" />
      <Spectrum type="MFE" cpdAlgo="FindByMolecularFeature">
        <MSDetails p="+" />
        <Device type="TimeOfFlight" />
        <MSPeaks>
          <p rt="13.982" x="330.2641" y="274450.69" v="2754225" z="1" s="M+H" />
          <p rt="13.981" x="331.2673" y="54863.99" v="550736" z="1" s="M+H+1" />
        </MSPeaks>
      </Spectrum>
    </Compound>
    <Compound algo="FindByMolecularFeature">
      <Location m="276.2093" rt="14.000" y="465194" v="5198614" />
      <Spectrum type="MFE" cpdAlgo="FindByMolecularFeature">
        <MSDetails p="+" />
        <Device type="TimeOfFlight" />
        <MSPeaks>
          <p rt="14.001" x="277.2166" y="465194.41" v="4324619" z="1" s="M+H" />
          <p rt="13.999" x="278.2197" y="96252.37" v="873996" z="1" s="M+H+1" />
        </MSPeaks>
      </Spectrum>
    </Compound>
    <Compound algo="FindByMolecularFeature">
      <Location m="294.2202" rt="14.010" y="883157" v="9204870" />
      <Spectrum type="MFE" cpdAlgo="FindByMolecularFeature">
        <MSDetails p="+" />
        <Device type="TimeOfFlight" />
        <MSPeaks>
          <p rt="14.010" x="295.2274" y="883157.19" v="7734247" z="1" s="M+H" />
          <p rt="14.010" x="296.2303" y="167809.83" v="1470623" z="1" s="M+H+1" />
        </MSPeaks>
      </Spectrum>
    </Compound>
    <Compound algo="FindByMolecularFeature">
      <Location m="334.2127" rt="14.013" y="620401" v="6425804" />
      <Spectrum type="MFE" cpdAlgo="FindByMolecularFeature">
        <MSDetails p="+" />
        <Device type="TimeOfFlight" />
        <MSPeaks>
          <p rt="14.012" x="335.2200" y="620400.75" v="5377562" z="1" s="M+H" />
          <p rt="14.014" x="336.2237" y="121954.16" v="1048242" z="1" s="M+H+1" />
        </MSPeaks>
      </Spectrum>
    </Compound>
    <Compound algo="FindByMolecularFeature">
      <Location m="679.3904" rt="14.024" y="64740" v="833716" />
      <Spectrum type="MFE" cpdAlgo="FindByMolecularFeature">
        <MSDetails p="+" />
        <Device type="TimeOfFlight" />
        <MSPeaks>
          <p rt="14.026" x="680.3977" y="64740.38" v="542356" z="1" s="M+H" />
          <p rt="14.021" x="681.4015" y="39283.66" v="291360" z="1" s="M+H+1" />
        </MSPeaks>
      </Spectrum>
    </Compound>
    <Compound algo="FindByMolecularFeature">
      <Location m="666.4384" rt="14.028" y="63811" v="721937" />
      <Spectrum type="MFE" cpdAlgo="FindByMolecularFeature">
        <MSDetails p="+" />
        <Device type="TimeOfFlight" />
        <MSPeaks>
          <p rt="14.028" x="334.2271" y="16406.41" v="92053" z="2" s="M+2H" />
          <p rt="14.029" x="334.7286" y="7430.04" v="42017" z="2" s="M+2H+1" />
          <p rt="14.028" x="667.4454" y="63810.93" v="388932" z="1" s="M+H" />
          <p rt="14.025" x="668.4486" y="24198.46" v="147410" z="1" s="M+H+1" />
          <p rt="14.028" x="669.4498" y="6785.12" v="39870" z="1" s="M+H+2" />
          <p rt="14.028" x="670.4426" y="1914.36" v="11654" z="1" s="M+H+3" />
        </MSPeaks>
      </Spectrum>
    </Compound>
    <Compound algo="FindByMolecularFeature">
      <Location m="682.4055" rt="14.028" y="137567" v="2103079" />
      <Spectrum type="MFE" cpdAlgo="FindByMolecularFeature">
        <MSDetails p="+" />
        <Device type="TimeOfFlight" />
        <MSPeaks>
          <p rt="14.027" x="683.4128" y="137566.86" v="891292" z="1" s="M+H" />
          <p rt="14.029" x="684.4146" y="43329.18" v="275869" z="1" s="M+H+1" />
          <p rt="14.027" x="685.4172" y="81770.59" v="519331" z="1" s="M+H+2" />
          <p rt="14.028" x="686.4191" y="33338.50" v="213926" z="1" s="M+H+3" />
          <p rt="14.030" x="687.4151" y="31784.99" v="202661" z="1" s="M+H+4" />
        </MSPeaks>
      </Spectrum>
    </Compound>
    <Compound algo="FindByMolecularFeature">
      <Location m="331.2720" rt="14.029" y="69901" v="652072" />
      <Spectrum type="MFE" cpdAlgo="FindByMolecularFeature">
        <MSDetails p="+" />
        <Device type="TimeOfFlight" />
        <MSPeaks>
          <p rt="14.029" x="332.2792" y="69900.77" v="530816" z="1" s="M+H" />
          <p rt="14.030" x="333.2824" y="14221.27" v="104936" z="1" s="M+H+1" />
          <p rt="14.027" x="334.2834" y="2374.62" v="16320" z="1" s="M+H+2" />
        </MSPeaks>
      </Spectrum>
    </Compound>
    <Compound algo="FindByMolecularFeature">
      <Location m="148.1250" rt="14.030" y="54406" v="405408" />
      <Spectrum type="MFE" cpdAlgo="FindByMolecularFeature">
        <MSDetails p="+" />
        <Device type="TimeOfFlight" />
        <MSPeaks>
          <p rt="14.030" x="149.1323" y="54406.18" v="358596" z="1" s="M+H" />
          <p rt="14.034" x="150.1355" y="7390.11" v="46812" z="1" s="M+H+1" />
        </MSPeaks>
      </Spectrum>
    </Compound>
    <Compound algo="FindByMolecularFeature">
      <Location m="296.2357" rt="14.030" y="1370316" v="11876127" />
      <Spectrum type="MFE" cpdAlgo="FindByMolecularFeature">
        <MSDetails p="+" />
        <Device type="TimeOfFlight" />
        <MSPeaks>
          <p rt="14.030" x="297.2430" y="1370316.00" v="9719831" z="1" s="M+H" />
          <p rt="14.031" x="298.2460" y="267480.38" v="1899187" z="1" s="M+H+1" />
          <p rt="14.032" x="299.2481" y="36937.88" v="234203" z="1" s="M+H+2" />
          <p rt="14.039" x="300.2500" y="3718.09" v="22906" z="1" s="M+H+3" />
        </MSPeaks>
      </Spectrum>
    </Compound>
    <Compound algo="FindByMolecularFeature">
      <Location m="278.2250" rt="14.031" y="2146475" v="18231302" />
      <Spectrum type="MFE" cpdAlgo="FindByMolecularFeature">
        <MSDetails p="+" />
        <Device type="TimeOfFlight" />
        <MSPeaks>
          <p rt="14.031" x="279.2323" y="2146475.00" v="15183511" z="1" sat="true" s="M+H" />
          <p rt="14.030" x="280.2356" y="427740.22" v="3047792" z="1" s="M+H+1" />
        </MSPeaks>
      </Spectrum>
    </Compound>
    <Compound algo="FindByMolecularFeature">
      <Location m="314.2462" rt="14.031" y="459386" v="4934606" />
      <Spectrum type="MFE" cpdAlgo="FindByMolecularFeature">
        <MSDetails p="+" />
        <Device type="TimeOfFlight" />
        <MSPeaks>
          <p rt="14.031" x="315.2534" y="459386.13" v="3288728" z="1" s="M+H" />
          <p rt="14.033" x="316.2564" y="90236.76" v="654432" z="1" s="M+H+1" />
          <p rt="14.036" x="317.2586" y="13080.93" v="91821" z="1" s="M+H+2" />
          <p rt="14.040" x="318.2585" y="1510.06" v="11504" z="1" s="M+H+3" />
          <p rt="14.026" x="629.4991" y="57120.11" v="293658" z="1" s="2M+H" />
          <p rt="14.028" x="630.5020" y="22552.21" v="117456" z="1" s="2M+H+1" />
          <p rt="14.027" x="631.5044" y="5707.73" v="29715" z="1" s="2M+H+2" />
          <p rt="14.020" x="632.5046" y="644.92" v="3230" z="1" s="2M+H+3" />
        </MSPeaks>
      </Spectrum>
    </Compound>
    <Compound algo="FindByMolecularFeature">
      <Location m="260.2140" rt="14.032" y="123320" v="1076831" />
      <Spectrum type="MFE" cpdAlgo="FindByMolecularFeature">
        <MSDetails p="+" />
        <Device type="TimeOfFlight" />
        <MSPeaks>
          <p rt="14.032" x="261.2213" y="123319.63" v="910279" z="1" s="M+H" />
          <p rt="14.030" x="262.2246" y="22582.29" v="166552" z="1" s="M+H+1" />
        </MSPeaks>
      </Spectrum>
    </Compound>
    <Compound algo="FindByMolecularFeature">
      <Location m="336.2283" rt="14.033" y="618529" v="5485290" />
      <Spectrum type="MFE" cpdAlgo="FindByMolecularFeature">
        <MSDetails p="+" />
        <Device type="TimeOfFlight" />
        <MSPeaks>
          <p rt="14.033" x="337.2356" y="618528.69" v="4512075" z="1" s="M+H" />
          <p rt="14.031" x="338.2385" y="121696.63" v="842192" z="1" s="M+H+1" />
          <p rt="14.032" x="339.2414" y="17317.35" v="131023" z="1" s="M+H+2" />
        </MSPeaks>
      </Spectrum>
    </Compound>
    <Compound algo="FindByMolecularFeature">
      <Location m="194.1306" rt="14.033" y="182241" v="1497004" />
      <Spectrum type="MFE" cpdAlgo="FindByMolecularFeature">
        <MSDetails p="+" />
        <Device type="TimeOfFlight" />
        <MSPeaks>
          <p rt="14.034" x="195.1379" y="182241.14" v="1300390" z="1" s="M+H" />
          <p rt="14.031" x="196.1411" y="23800.79" v="165355" z="1" s="M+H+1" />
          <p rt="14.033" x="197.1474" y="4477.98" v="31259" z="1" s="M+H+2" />
        </MSPeaks>
      </Spectrum>
    </Compound>
    <Compound algo="FindByMolecularFeature">
      <Location m="367.1575" rt="14.040" y="82360" v="803262" />
      <Spectrum type="MFE" cpdAlgo="FindByMolecularFeature">
        <MSDetails p="+" />
        <Device type="TimeOfFlight" />
        <MSPeaks>
          <p rt="14.040" x="368.1647" y="82360.16" v="753260" z="1" s="M+H" />
          <p rt="14.037" x="735.3245" y="2828.65" v="25001" z="1" s="2M+H" />
        </MSPeaks>
      </Spectrum>
    </Compound>
    <Compound algo="FindByMolecularFeature">
      <Location m="398.2457" rt="14.091" y="56420" v="567733" />
      <Spectrum type="MFE" cpdAlgo="FindByMolecularFeature">
        <MSDetails p="+" />
        <Device type="TimeOfFlight" />
        <MSPeaks>
          <p rt="14.091" x="399.2530" y="56419.59" v="423808" z="1" s="M+H" />
          <p rt="14.091" x="400.2565" y="16502.07" v="123783" z="1" s="M+H+1" />
          <p rt="14.100" x="401.2609" y="3291.88" v="20143" z="1" s="M+H+2" />
        </MSPeaks>
      </Spectrum>
    </Compound>
    <Compound algo="FindByMolecularFeature">
      <Location m="280.2045" rt="14.127" y="457442" v="3822973" />
      <Spectrum type="MFE" cpdAlgo="FindByMolecularFeature">
        <MSDetails p="+" />
        <Device type="TimeOfFlight" />
        <MSPeaks>
          <p rt="14.127" x="281.2118" y="457442.44" v="3177085" z="1" s="M+H" />
          <p rt="14.127" x="282.2146" y="84590.88" v="588124" z="1" s="M+H+1" />
          <p rt="14.121" x="283.2163" y="8546.01" v="57764" z="1" s="M+H+2" />
        </MSPeaks>
      </Spectrum>
    </Compound>
    <Compound algo="FindByMolecularFeature">
      <Location m="320.1966" rt="14.127" y="85390" v="755787" />
      <Spectrum type="MFE" cpdAlgo="FindByMolecularFeature">
        <MSDetails p="+" />
        <Device type="TimeOfFlight" />
        <MSPeaks>
          <p rt="14.129" x="321.2039" y="85389.68" v="594300" z="1" s="M+H" />
          <p rt="14.122" x="322.2069" y="18519.54" v="161487" z="1" s="M+H+1" />
        </MSPeaks>
      </Spectrum>
    </Compound>
    <Compound algo="FindByMolecularFeature">
      <Location m="294.2201" rt="14.199" y="585176" v="4690720" />
      <Spectrum type="MFE" cpdAlgo="FindByMolecularFeature">
        <MSDetails p="+" />
        <Device type="TimeOfFlight" />
        <MSPeaks>
          <p rt="14.199" x="295.2274" y="585176.00" v="3926134" z="1" s="M+H" />
          <p rt="14.200" x="296.2303" y="113958.47" v="764586" z="1" s="M+H+1" />
        </MSPeaks>
      </Spectrum>
    </Compound>
    <Compound algo="FindByMolecularFeature">
      <Location m="334.2124" rt="14.201" y="306877" v="2533024" />
      <Spectrum type="MFE" cpdAlgo="FindByMolecularFeature">
        <MSDetails p="+" />
        <Device type="TimeOfFlight" />
        <MSPeaks>
          <p rt="14.202" x="335.2197" y="306877.19" v="2112409" z="1" s="M+H" />
          <p rt="14.199" x="336.2229" y="61104.17" v="420614" z="1" s="M+H+1" />
        </MSPeaks>
      </Spectrum>
    </Compound>
    <Compound algo="FindByMolecularFeature">
      <Location m="329.2568" rt="14.203" y="156987" v="1274423" />
      <Spectrum type="MFE" cpdAlgo="FindByMolecularFeature">
        <MSDetails p="+" />
        <Device type="TimeOfFlight" />
        <MSPeaks>
          <p rt="14.203" x="330.2640" y="156986.94" v="1055615" z="1" s="M+H" />
          <p rt="14.202" x="331.2673" y="32540.23" v="218808" z="1" s="M+H+1" />
        </MSPeaks>
      </Spectrum>
    </Compound>
    <Compound algo="FindByMolecularFeature">
      <Location m="414.2044" rt="14.204" y="67718" v="585797" />
      <Spectrum type="MFE" cpdAlgo="FindByMolecularFeature">
        <MSDetails p="+" />
        <Device type="TimeOfFlight" />
        <MSPeaks>
          <p rt="14.204" x="415.2117" y="67718.24" v="442630" z="1" s="M+H" />
          <p rt="14.206" x="416.2150" y="18100.96" v="119194" z="1" s="M+H+1" />
          <p rt="14.201" x="417.2210" y="3112.11" v="23973" z="1" s="M+H+2" />
        </MSPeaks>
      </Spectrum>
    </Compound>
    <Compound algo="FindByMolecularFeature">
      <Location m="276.2094" rt="14.205" y="441729" v="3589861" />
      <Spectrum type="MFE" cpdAlgo="FindByMolecularFeature">
        <MSDetails p="+" />
        <Device type="TimeOfFlight" />
        <MSPeaks>
          <p rt="14.205" x="277.2167" y="441729.44" v="2936759" z="1" s="M+H" />
          <p rt="14.206" x="278.2197" y="90834.24" v="653102" z="1" s="M+H+1" />
        </MSPeaks>
      </Spectrum>
    </Compound>
    <Compound algo="FindByMolecularFeature">
      <Location m="154.0993" rt="14.221" y="103129" v="1264469" />
      <Spectrum type="MFE" cpdAlgo="FindByMolecularFeature">
        <MSDetails p="+" />
        <Device type="TimeOfFlight" />
        <MSPeaks>
          <p rt="14.205" x="155.1063" y="19365.29" v="129059" z="1" s="M+H" />
          <p rt="14.200" x="156.1079" y="2555.40" v="15036" z="1" s="M+H+1" />
          <p rt="14.226" x="309.2061" y="103129.20" v="468078" z="1" s="2M+H" />
          <p rt="14.223" x="310.2092" y="20378.43" v="92109" z="1" s="2M+H+1" />
        </MSPeaks>
      </Spectrum>
    </Compound>
    <Compound algo="FindByMolecularFeature">
      <Location m="316.2039" rt="14.322" y="326856" v="2889482" />
      <Spectrum type="MFE" cpdAlgo="FindByMolecularFeature">
        <MSDetails p="+" />
        <Device type="TimeOfFlight" />
        <MSPeaks>
          <p rt="14.321" x="317.2112" y="326856.34" v="2275304" z="1" s="M+H" />
          <p rt="14.326" x="318.2146" y="66093.32" v="508188" z="1" s="M+H+1" />
          <p rt="14.329" x="319.2237" y="11122.45" v="86551" z="1" s="M+H+2" />
          <p rt="14.324" x="320.2275" y="2390.30" v="19439" z="1" s="M+H+3" />
        </MSPeaks>
      </Spectrum>
    </Compound>
    <Compound algo="FindByMolecularFeature">
      <Location m="396.1914" rt="14.328" y="136815" v="1274421" />
      <Spectrum type="MFE" cpdAlgo="FindByMolecularFeature">
        <MSDetails p="+" />
        <Device type="TimeOfFlight" />
        <MSPeaks>
          <p rt="14.328" x="397.1987" y="136814.80" v="995796" z="1" s="M+H" />
          <p rt="14.328" x="398.2020" y="32864.56" v="235755" z="1" s="M+H+1" />
          <p rt="14.329" x="399.2059" y="5585.05" v="37968" z="1" s="M+H+2" />
          <p rt="14.344" x="400.2074" y="755.96" v="4901" z="1" s="M+H+3" />
        </MSPeaks>
      </Spectrum>
    </Compound>
    <Compound algo="FindByMolecularFeature">
      <Location m="314.1889" rt="14.333" y="1163937" v="10517168" />
      <Spectrum type="MFE" cpdAlgo="FindByMolecularFeature">
        <MSDetails p="+" />
        <Device type="TimeOfFlight" />
        <MSPeaks>
          <p rt="14.332" x="315.1962" y="1163936.75" v="8472452" z="1" s="M+H" />
          <p rt="14.335" x="316.1992" y="260404.97" v="2044716" z="1" s="M+H+1" />
        </MSPeaks>
      </Spectrum>
    </Compound>
    <Compound algo="FindByMolecularFeature">
      <Location m="391.2366" rt="14.335" y="1495013" v="14448770" />
      <Spectrum type="MFE" cpdAlgo="FindByMolecularFeature">
        <MSDetails p="+" />
        <Device type="TimeOfFlight" />
        <MSPeaks>
          <p rt="14.335" x="392.2439" y="1495012.63" v="11267816" z="1" s="M+H" />
          <p rt="14.335" x="393.2471" y="357366.47" v="2693593" z="1" s="M+H+1" />
          <p rt="14.334" x="394.2495" y="52290.30" v="398592" z="1" s="M+H+2" />
          <p rt="14.328" x="395.2526" y="6587.80" v="49071" z="1" s="M+H+3" />
          <p rt="14.320" x="396.2590" y="1030.71" v="11784" z="1" s="M+H+4" />
          <p rt="14.426" x="783.4788" y="1113.00" v="7817" z="1" s="2M+H" />
          <p rt="14.418" x="784.4845" y="636.16" v="4468" z="1" s="2M+H+1" />
          <p rt="14.364" x="785.4827" y="238.05" v="1672" z="1" s="2M+H+2" />
        </MSPeaks>
      </Spectrum>
    </Compound>
    <Compound algo="FindByMolecularFeature">
      <Location m="268.1828" rt="14.336" y="106752" v="1180822" />
      <Spectrum type="MFE" cpdAlgo="FindByMolecularFeature">
        <MSDetails p="+" />
        <Device type="TimeOfFlight" />
        <MSPeaks>
          <p rt="14.336" x="269.1901" y="106752.26" v="974418" z="1" s="M+H" />
          <p rt="14.338" x="270.1933" y="21521.93" v="206404" z="1" s="M+H+1" />
        </MSPeaks>
      </Spectrum>
    </Compound>
    <Compound algo="FindByMolecularFeature">
      <Location m="296.1777" rt="14.339" y="106057" v="1488963" />
      <Spectrum type="MFE" cpdAlgo="FindByMolecularFeature">
        <MSDetails p="+" />
        <Device type="TimeOfFlight" />
        <MSPeaks>
          <p rt="14.342" x="297.1850" y="106057.24" v="1314218" z="1" s="M+H" />
          <p rt="14.328" x="298.1884" y="20739.54" v="174745" z="1" s="M+H+1" />
        </MSPeaks>
      </Spectrum>
    </Compound>
    <Compound algo="FindByMolecularFeature">
      <Location m="329.2567" rt="14.373" y="94111" v="833300" />
      <Spectrum type="MFE" cpdAlgo="FindByMolecularFeature">
        <MSDetails p="+" />
        <Device type="TimeOfFlight" />
        <MSPeaks>
          <p rt="14.372" x="330.2640" y="94111.08" v="672968" z="1" s="M+H" />
          <p rt="14.372" x="331.2671" y="19736.36" v="140547" z="1" s="M+H+1" />
          <p rt="14.407" x="332.2744" y="2419.27" v="19786" z="1" s="M+H+2" />
        </MSPeaks>
      </Spectrum>
    </Compound>
    <Compound algo="FindByMolecularFeature">
      <Location m="148.1250" rt="14.376" y="56676" v="565863" />
      <Spectrum type="MFE" cpdAlgo="FindByMolecularFeature">
        <MSDetails p="+" />
        <Device type="TimeOfFlight" />
        <MSPeaks>
          <p rt="14.377" x="149.1323" y="56676.21" v="499493" z="1" s="M+H" />
          <p rt="14.378" x="150.1354" y="5550.74" v="60101" z="1" s="M+H+1" />
          <p rt="14.316" x="151.1466" y="540.00" v="6269" z="1" s="M+H+2" />
        </MSPeaks>
      </Spectrum>
    </Compound>
    <Compound algo="FindByMolecularFeature">
      <Location m="270.2351" rt="14.379" y="436089" v="4415247" />
      <Spectrum type="MFE" cpdAlgo="FindByMolecularFeature">
        <MSDetails p="+" />
        <Device type="TimeOfFlight" />
        <MSPeaks>
          <p rt="14.379" x="271.2424" y="436088.97" v="3581817" z="1" s="M+H" />
          <p rt="14.378" x="272.2454" y="91105.40" v="748483" z="1" s="M+H+1" />
          <p rt="14.377" x="273.2485" y="10116.17" v="82229" z="1" s="M+H+2" />
          <p rt="14.360" x="274.2532" y="341.29" v="2718" z="1" s="M+H+3" />
        </MSPeaks>
      </Spectrum>
    </Compound>
    <Compound algo="FindByMolecularFeature">
      <Location m="334.2122" rt="14.380" y="242786" v="2416986" />
      <Spectrum type="MFE" cpdAlgo="FindByMolecularFeature">
        <MSDetails p="+" />
        <Device type="TimeOfFlight" />
        <MSPeaks>
          <p rt="14.380" x="335.2195" y="242785.94" v="2013244" z="1" s="M+H" />
          <p rt="14.380" x="336.2234" y="48688.99" v="403742" z="1" s="M+H+1" />
        </MSPeaks>
      </Spectrum>
    </Compound>
    <Compound algo="FindByMolecularFeature">
      <Location m="194.1305" rt="14.380" y="91541" v="1019793" />
      <Spectrum type="MFE" cpdAlgo="FindByMolecularFeature">
        <MSDetails p="+" />
        <Device type="TimeOfFlight" />
        <MSPeaks>
          <p rt="14.382" x="195.1378" y="91541.06" v="872911" z="1" s="M+H" />
          <p rt="14.380" x="196.1408" y="12635.66" v="119444" z="1" s="M+H+1" />
          <p rt="14.339" x="197.1349" y="2995.41" v="27438" z="1" s="M+H+2" />
        </MSPeaks>
      </Spectrum>
    </Compound>
    <Compound algo="FindByMolecularFeature">
      <Location m="218.0944" rt="14.477" y="1065249" v="9693671" />
      <Spectrum type="MFE" cpdAlgo="FindByMolecularFeature">
        <MSDetails p="+" />
        <Device type="TimeOfFlight" />
        <MSPeaks>
          <p rt="14.477" x="219.1017" y="1065249.13" v="8350425" z="1" s="M+H" />
          <p rt="14.476" x="220.1046" y="154287.28" v="1211870" z="1" s="M+H+1" />
          <p rt="14.476" x="221.1077" y="16717.40" v="131376" z="1" s="M+H+2" />
        </MSPeaks>
      </Spectrum>
    </Compound>
    <Compound algo="FindByMolecularFeature">
      <Location m="218.1667" rt="14.494" y="194406" v="1738140" />
      <Spectrum type="MFE" cpdAlgo="FindByMolecularFeature">
        <MSDetails p="+" />
        <Device type="TimeOfFlight" />
        <MSPeaks>
          <p rt="14.494" x="219.1739" y="194406.09" v="1500655" z="1" s="M+H" />
          <p rt="14.496" x="220.1771" y="27329.93" v="219455" z="1" s="M+H+1" />
          <p rt="14.468" x="221.1853" y="2993.25" v="18030" z="1" s="M+H+2" />
        </MSPeaks>
      </Spectrum>
    </Compound>
    <Compound algo="FindByMolecularFeature">
      <Location m="332.1980" rt="14.503" y="144604" v="1381105" />
      <Spectrum type="MFE" cpdAlgo="FindByMolecularFeature">
        <MSDetails p="+" />
        <Device type="TimeOfFlight" />
        <MSPeaks>
          <p rt="14.503" x="333.2053" y="144604.14" v="1145085" z="1" s="M+H" />
          <p rt="14.504" x="334.2087" y="30177.61" v="236021" z="1" s="M+H+1" />
        </MSPeaks>
      </Spectrum>
    </Compound>
    <Compound algo="FindByMolecularFeature">
      <Location m="196.1097" rt="14.536" y="84861" v="727459" />
      <Spectrum type="MFE" cpdAlgo="FindByMolecularFeature">
        <MSDetails p="+" />
        <Device type="TimeOfFlight" />
        <MSPeaks>
          <p rt="14.536" x="197.1169" y="84861.47" v="633407" z="1" s="M+H" />
          <p rt="14.535" x="198.1203" y="10228.13" v="76823" z="1" s="M+H+1" />
          <p rt="14.535" x="199.1176" y="2428.34" v="17228" z="1" s="M+H+2" />
        </MSPeaks>
      </Spectrum>
    </Compound>
    <Compound algo="FindByMolecularFeature">
      <Location m="210.1255" rt="14.692" y="50808" v="608473" />
      <Spectrum type="MFE" cpdAlgo="FindByMolecularFeature">
        <MSDetails p="+" />
        <Device type="TimeOfFlight" />
        <MSPeaks>
          <p rt="14.692" x="211.1328" y="50807.52" v="539009" z="1" s="M+H" />
          <p rt="14.695" x="212.1369" y="7248.73" v="69464" z="1" s="M+H+1" />
        </MSPeaks>
      </Spectrum>
    </Compound>
    <Compound algo="FindByMolecularFeature">
      <Location m="492.2739" rt="14.695" y="101341" v="1022998" />
      <Spectrum type="MFE" cpdAlgo="FindByMolecularFeature">
        <MSDetails p="+" />
        <Device type="TimeOfFlight" />
        <MSPeaks>
          <p rt="14.700" x="493.2812" y="101341.17" v="755333" z="1" s="M+H" />
          <p rt="14.681" x="494.2841" y="32325.53" v="155547" z="1" s="M+H+1" />
          <p rt="14.689" x="495.2848" y="9951.88" v="67420" z="1" s="M+H+2" />
          <p rt="14.668" x="496.2858" y="750.38" v="6842" z="1" s="M+H+3" />
          <p rt="14.694" x="985.5528" y="2459.48" v="10327" z="1" s="2M+H" />
          <p rt="14.693" x="986.5530" y="1503.54" v="6323" z="1" s="2M+H+1" />
          <p rt="14.700" x="987.5585" y="805.74" v="2278" z="1" s="2M+H+2" />
        </MSPeaks>
      </Spectrum>
    </Compound>
    <Compound algo="FindByMolecularFeature">
      <Location m="345.2516" rt="14.701" y="83647" v="1277682" />
      <Spectrum type="MFE" cpdAlgo="FindByMolecularFeature">
        <MSDetails p="+" />
        <Device type="TimeOfFlight" />
        <MSPeaks>
          <p rt="14.699" x="346.2589" y="83646.94" v="1077655" z="1" s="M+H" />
          <p rt="14.708" x="347.2619" y="16346.52" v="178248" z="1" s="M+H+1" />
          <p rt="14.714" x="348.2644" y="2029.35" v="21779" z="1" s="M+H+2" />
        </MSPeaks>
      </Spectrum>
    </Compound>
    <Compound algo="FindByMolecularFeature">
      <Location m="352.2613" rt="14.766" y="63238" v="496149" />
      <Spectrum type="MFE" cpdAlgo="FindByMolecularFeature">
        <MSDetails p="+" />
        <Device type="TimeOfFlight" />
        <MSPeaks>
          <p rt="14.766" x="353.2686" y="63238.13" v="398875" z="1" s="M+H" />
          <p rt="14.761" x="354.2725" y="12463.03" v="84048" z="1" s="M+H+1" />
          <p rt="14.790" x="355.2694" y="1869.89" v="13225" z="1" s="M+H+2" />
        </MSPeaks>
      </Spectrum>
    </Compound>
    <Compound algo="FindByMolecularFeature">
      <Location m="292.2044" rt="14.792" y="583967" v="3483911" />
      <Spectrum type="MFE" cpdAlgo="FindByMolecularFeature">
        <MSDetails p="+" />
        <Device type="TimeOfFlight" />
        <MSPeaks>
          <p rt="14.792" x="293.2117" y="583966.81" v="2912090" z="1" s="M+H" />
          <p rt="14.791" x="294.2148" y="114913.94" v="571821" z="1" s="M+H+1" />
        </MSPeaks>
      </Spectrum>
    </Compound>
    <Compound algo="FindByMolecularFeature">
      <Location m="280.2403" rt="14.798" y="96553" v="891892" />
      <Spectrum type="MFE" cpdAlgo="FindByMolecularFeature">
        <MSDetails p="+" />
        <Device type="TimeOfFlight" />
        <MSPeaks>
          <p rt="14.796" x="281.2476" y="96553.21" v="724825" z="1" s="M+H" />
          <p rt="14.801" x="282.2508" y="19918.15" v="149997" z="1" s="M+H+1" />
          <p rt="14.825" x="283.2612" y="2254.53" v="17069" z="1" s="M+H+2" />
        </MSPeaks>
      </Spectrum>
    </Compound>
    <Compound algo="FindByMolecularFeature">
      <Location m="332.1966" rt="14.807" y="97211" v="1059458" />
      <Spectrum type="MFE" cpdAlgo="FindByMolecularFeature">
        <MSDetails p="+" />
        <Device type="TimeOfFlight" />
        <MSPeaks>
          <p rt="14.807" x="333.2039" y="97211.08" v="876137" z="1" s="M+H" />
          <p rt="14.806" x="334.2076" y="19408.81" v="183320" z="1" s="M+H+1" />
        </MSPeaks>
      </Spectrum>
    </Compound>
    <Compound algo="FindByMolecularFeature">
      <Location m="496.2827" rt="14.815" y="98830" v="967045" />
      <Spectrum type="MFE" cpdAlgo="FindByMolecularFeature">
        <MSDetails p="+" />
        <Device type="TimeOfFlight" />
        <MSPeaks>
          <p rt="14.815" x="497.2900" y="98830.32" v="698643" z="1" s="M+H" />
          <p rt="14.815" x="498.2935" y="31863.48" v="221472" z="1" s="M+H+1" />
          <p rt="14.817" x="499.3013" y="6261.57" v="46930" z="1" s="M+H+2" />
        </MSPeaks>
      </Spectrum>
    </Compound>
    <Compound algo="FindByMolecularFeature">
      <Location m="296.1987" rt="14.835" y="50971" v="912011" />
      <Spectrum type="MFE" cpdAlgo="FindByMolecularFeature">
        <MSDetails p="+" />
        <Device type="TimeOfFlight" />
        <MSPeaks>
          <p rt="14.856" x="297.2060" y="50971.25" v="454730" z="1" s="M+H" />
          <p rt="14.855" x="298.2091" y="10243.82" v="79073" z="1" s="M+H+1" />
          <p rt="14.812" x="299.2008" y="45394.48" v="301519" z="1" s="M+H+2" />
          <p rt="14.812" x="300.2040" y="11578.38" v="76689" z="1" s="M+H+3" />
        </MSPeaks>
      </Spectrum>
    </Compound>
    <Compound algo="FindByMolecularFeature">
      <Location m="158.1094" rt="14.835" y="50355" v="484374" />
      <Spectrum type="MFE" cpdAlgo="FindByMolecularFeature">
        <MSDetails p="+" />
        <Device type="TimeOfFlight" />
        <MSPeaks>
          <p rt="14.835" x="159.1166" y="50354.94" v="416498" z="1" s="M+H" />
          <p rt="14.841" x="160.1201" y="7804.86" v="67876" z="1" s="M+H+1" />
        </MSPeaks>
      </Spectrum>
    </Compound>
    <Compound algo="FindByMolecularFeature">
      <Location m="503.2055" rt="14.878" y="127236" v="2688379" />
      <Spectrum type="MFE" cpdAlgo="FindByMolecularFeature">
        <MSDetails p="+" />
        <Device type="TimeOfFlight" />
        <MSPeaks>
          <p rt="14.878" x="504.2128" y="127236.36" v="1265280" z="1" s="M+H" />
          <p rt="14.874" x="505.2162" y="29683.73" v="270849" z="1" s="M+H+1" />
          <p rt="14.878" x="506.2104" y="81667.96" v="815704" z="1" s="M+H+2" />
          <p rt="14.880" x="507.2135" y="19193.28" v="193072" z="1" s="M+H+3" />
          <p rt="14.877" x="508.2090" y="14916.54" v="143474" z="1" s="M+H+4" />
        </MSPeaks>
      </Spectrum>
    </Compound>
    <Compound algo="FindByMolecularFeature">
      <Location m="292.2042" rt="14.902" y="468385" v="4640794" />
      <Spectrum type="MFE" cpdAlgo="FindByMolecularFeature">
        <MSDetails p="+" />
        <Device type="TimeOfFlight" />
        <MSPeaks>
          <p rt="14.902" x="293.2115" y="468385.44" v="3883422" z="1" s="M+H" />
          <p rt="14.900" x="294.2150" y="91303.59" v="757371" z="1" s="M+H+1" />
        </MSPeaks>
      </Spectrum>
    </Compound>
    <Compound algo="FindByMolecularFeature">
      <Location m="352.2620" rt="14.967" y="633112" v="5181481" />
      <Spectrum type="MFE" cpdAlgo="FindByMolecularFeature">
        <MSDetails p="+" />
        <Device type="TimeOfFlight" />
        <MSPeaks>
          <p rt="14.967" x="353.2693" y="633111.81" v="4180691" z="1" s="M+H" />
          <p rt="14.967" x="354.2721" y="133694.95" v="876066" z="1" s="M+H+1" />
          <p rt="14.964" x="355.2751" y="19105.74" v="124724" z="1" s="M+H+2" />
        </MSPeaks>
      </Spectrum>
    </Compound>
    <Compound algo="FindByMolecularFeature">
      <Location m="392.2541" rt="14.967" y="181660" v="1569586" />
      <Spectrum type="MFE" cpdAlgo="FindByMolecularFeature">
        <MSDetails p="+" />
        <Device type="TimeOfFlight" />
        <MSPeaks>
          <p rt="14.967" x="393.2614" y="181659.81" v="1252651" z="1" s="M+H" />
          <p rt="14.966" x="394.2646" y="38583.84" v="264577" z="1" s="M+H+1" />
          <p rt="14.974" x="395.2683" y="6577.52" v="45337" z="1" s="M+H+2" />
          <p rt="14.973" x="396.2737" y="813.68" v="7021" z="1" s="M+H+3" />
        </MSPeaks>
      </Spectrum>
    </Compound>
    <Compound algo="FindByMolecularFeature">
      <Location m="260.2140" rt="14.968" y="94136" v="736825" />
      <Spectrum type="MFE" cpdAlgo="FindByMolecularFeature">
        <MSDetails p="+" />
        <Device type="TimeOfFlight" />
        <MSPeaks>
          <p rt="14.969" x="261.2213" y="94136.23" v="626004" z="1" s="M+H" />
          <p rt="14.963" x="262.2246" y="17884.56" v="110821" z="1" s="M+H+1" />
        </MSPeaks>
      </Spectrum>
    </Compound>
    <Compound algo="FindByMolecularFeature">
      <Location m="314.1883" rt="14.991" y="69230" v="702980" />
      <Spectrum type="MFE" cpdAlgo="FindByMolecularFeature">
        <MSDetails p="+" />
        <Device type="TimeOfFlight" />
        <MSPeaks>
          <p rt="14.990" x="315.1956" y="69230.22" v="571675" z="1" s="M+H" />
          <p rt="14.993" x="316.1994" y="16003.77" v="131305" z="1" s="M+H+1" />
        </MSPeaks>
      </Spectrum>
    </Compound>
    <Compound algo="FindByMolecularFeature">
      <Location m="447.2624" rt="14.991" y="138882" v="1486635" />
      <Spectrum type="MFE" cpdAlgo="FindByMolecularFeature">
        <MSDetails p="+" />
        <Device type="TimeOfFlight" />
        <MSPeaks>
          <p rt="14.992" x="448.2696" y="138882.33" v="1174467" z="1" s="M+H" />
          <p rt="14.989" x="449.2730" y="37368.65" v="312167" z="1" s="M+H+1" />
        </MSPeaks>
      </Spectrum>
    </Compound>
    <Compound algo="FindByMolecularFeature">
      <Location m="196.1107" rt="15.012" y="62191" v="506723" />
      <Spectrum type="MFE" cpdAlgo="FindByMolecularFeature">
        <MSDetails p="+" />
        <Device type="TimeOfFlight" />
        <MSPeaks>
          <p rt="15.012" x="197.1180" y="62191.28" v="455857" z="1" s="M+H" />
          <p rt="15.015" x="198.1217" y="7064.01" v="50866" z="1" s="M+H+1" />
        </MSPeaks>
      </Spectrum>
    </Compound>
    <Compound algo="FindByMolecularFeature">
      <Location m="298.1938" rt="15.029" y="558571" v="5679950" />
      <Spectrum type="MFE" cpdAlgo="FindByMolecularFeature">
        <MSDetails p="+" />
        <Device type="TimeOfFlight" />
        <MSPeaks>
          <p rt="15.029" x="299.2011" y="558571.06" v="4611398" z="1" s="M+H" />
          <p rt="15.029" x="300.2040" y="123953.95" v="1030723" z="1" s="M+H+1" />
          <p rt="15.016" x="597.3906" y="2401.54" v="9602" z="1" s="2M+H" />
          <p rt="15.014" x="598.3952" y="1306.77" v="4866" z="1" s="2M+H+1" />
          <p rt="15.027" x="599.4017" y="1114.03" v="4447" z="1" s="2M+H+2" />
        </MSPeaks>
      </Spectrum>
    </Compound>
    <Compound algo="FindByMolecularFeature">
      <Location m="252.1877" rt="15.030" y="57712" v="611151" />
      <Spectrum type="MFE" cpdAlgo="FindByMolecularFeature">
        <MSDetails p="+" />
        <Device type="TimeOfFlight" />
        <MSPeaks>
          <p rt="15.031" x="253.1950" y="57712.06" v="501864" z="1" s="M+H" />
          <p rt="15.026" x="254.1990" y="13176.93" v="109287" z="1" s="M+H+1" />
        </MSPeaks>
      </Spectrum>
    </Compound>
    <Compound algo="FindByMolecularFeature">
      <Location m="426.2383" rt="15.031" y="62537" v="655147" />
      <Spectrum type="MFE" cpdAlgo="FindByMolecularFeature">
        <MSDetails p="+" />
        <Device type="TimeOfFlight" />
        <MSPeaks>
          <p rt="15.032" x="427.2456" y="62536.81" v="493083" z="1" s="M+H" />
          <p rt="15.029" x="428.2494" y="16642.20" v="131401" z="1" s="M+H+1" />
          <p rt="15.031" x="429.2534" y="3630.68" v="30663" z="1" s="M+H+2" />
        </MSPeaks>
      </Spectrum>
    </Compound>
    <Compound algo="FindByMolecularFeature">
      <Location m="352.2621" rt="15.137" y="517448" v="5806240" />
      <Spectrum type="MFE" cpdAlgo="FindByMolecularFeature">
        <MSDetails p="+" />
        <Device type="TimeOfFlight" />
        <MSPeaks>
          <p rt="15.137" x="353.2693" y="517448.28" v="4631042" z="1" s="M+H" />
          <p rt="15.136" x="354.2721" y="113991.23" v="1025500" z="1" s="M+H+1" />
          <p rt="15.137" x="355.2753" y="16394.23" v="149697" z="1" s="M+H+2" />
        </MSPeaks>
      </Spectrum>
    </Compound>
    <Compound algo="FindByMolecularFeature">
      <Location m="365.3294" rt="15.165" y="116497" v="891884" />
      <Spectrum type="MFE" cpdAlgo="FindByMolecularFeature">
        <MSDetails p="+" />
        <Device type="TimeOfFlight" />
        <MSPeaks>
          <p rt="15.165" x="366.3367" y="116497.18" v="688478" z="1" s="M+H" />
          <p rt="15.166" x="367.3401" y="31335.71" v="178322" z="1" s="M+H+1" />
          <p rt="15.160" x="368.3426" y="4612.81" v="23099" z="1" s="M+H+2" />
          <p rt="15.198" x="369.3444" y="396.18" v="1984" z="1" s="M+H+3" />
        </MSPeaks>
      </Spectrum>
    </Compound>
    <Compound algo="FindByMolecularFeature">
      <Location m="401.3505" rt="15.181" y="91906" v="689887" />
      <Spectrum type="MFE" cpdAlgo="FindByMolecularFeature">
        <MSDetails p="+" />
        <Device type="TimeOfFlight" />
        <MSPeaks>
          <p rt="15.181" x="402.3578" y="91906.11" v="539415" z="1" s="M+H" />
          <p rt="15.181" x="403.3611" y="23503.78" v="132568" z="1" s="M+H+1" />
          <p rt="15.182" x="404.3633" y="3551.24" v="17904" z="1" s="M+H+2" />
        </MSPeaks>
      </Spectrum>
    </Compound>
    <Compound algo="FindByMolecularFeature">
      <Location m="477.2859" rt="15.198" y="120235" v="1149758" />
      <Spectrum type="MFE" cpdAlgo="FindByMolecularFeature">
        <MSDetails p="+" />
        <Device type="TimeOfFlight" />
        <MSPeaks>
          <p rt="15.195" x="478.2932" y="120235.38" v="790421" z="1" s="M+H" />
          <p rt="15.203" x="479.2945" y="45051.70" v="300605" z="1" s="M+H+1" />
          <p rt="15.206" x="480.2989" y="8556.15" v="58732" z="1" s="M+H+2" />
        </MSPeaks>
      </Spectrum>
    </Compound>
    <Compound algo="FindByMolecularFeature">
      <Location m="334.2121" rt="15.199" y="62644" v="672357" />
      <Spectrum type="MFE" cpdAlgo="FindByMolecularFeature">
        <MSDetails p="+" />
        <Device type="TimeOfFlight" />
        <MSPeaks>
          <p rt="15.198" x="335.2194" y="62643.84" v="553351" z="1" s="M+H" />
          <p rt="15.202" x="336.2251" y="13500.86" v="119005" z="1" s="M+H+1" />
        </MSPeaks>
      </Spectrum>
    </Compound>
    <Compound algo="FindByMolecularFeature">
      <Location m="254.2033" rt="15.207" y="111175" v="1240313" />
      <Spectrum type="MFE" cpdAlgo="FindByMolecularFeature">
        <MSDetails p="+" />
        <Device type="TimeOfFlight" />
        <MSPeaks>
          <p rt="15.207" x="255.2105" y="111174.52" v="992688" z="1" s="M+H" />
          <p rt="15.209" x="256.2143" y="23338.75" v="211299" z="1" s="M+H+1" />
          <p rt="15.211" x="257.2191" y="4306.39" v="36326" z="1" s="M+H+2" />
        </MSPeaks>
      </Spectrum>
    </Compound>
    <Compound algo="FindByMolecularFeature">
      <Location m="300.2095" rt="15.209" y="785241" v="9269856" />
      <Spectrum type="MFE" cpdAlgo="FindByMolecularFeature">
        <MSDetails p="+" />
        <Device type="TimeOfFlight" />
        <MSPeaks>
          <p rt="15.209" x="301.2168" y="785240.69" v="7348163" z="1" s="M+H" />
          <p rt="15.208" x="302.2196" y="162114.72" v="1470067" z="1" s="M+H+1" />
          <p rt="15.205" x="303.2292" y="35910.39" v="394093" z="1" s="M+H+2" />
          <p rt="15.184" x="304.2338" y="4952.63" v="57534" z="1" s="M+H+3" />
        </MSPeaks>
      </Spectrum>
    </Compound>
    <Compound algo="FindByMolecularFeature">
      <Location m="687.3936" rt="15.220" y="50802" v="575191" />
      <Spectrum type="MFE" cpdAlgo="FindByMolecularFeature">
        <MSDetails p="+" />
        <Device type="TimeOfFlight" />
        <MSPeaks>
          <p rt="15.222" x="688.4008" y="50801.80" v="363341" z="1" s="M+H" />
          <p rt="15.223" x="689.4045" y="26884.79" v="190357" z="1" s="M+H+1" />
          <p rt="15.198" x="690.4064" y="8337.54" v="21493" z="1" s="M+H+2" />
        </MSPeaks>
      </Spectrum>
    </Compound>
    <Compound algo="FindByMolecularFeature">
      <Location m="448.3189" rt="15.222" y="73891" v="595736" />
      <Spectrum type="MFE" cpdAlgo="FindByMolecularFeature">
        <MSDetails p="+" />
        <Device type="TimeOfFlight" />
        <MSPeaks>
          <p rt="15.221" x="449.3262" y="73890.71" v="454573" z="1" s="M+H" />
          <p rt="15.224" x="450.3288" y="23039.65" v="141162" z="1" s="M+H+1" />
        </MSPeaks>
      </Spectrum>
    </Compound>
    <Compound algo="FindByMolecularFeature">
      <Location m="688.4412" rt="15.234" y="57048" v="567324" />
      <Spectrum type="MFE" cpdAlgo="FindByMolecularFeature">
        <MSDetails p="+" />
        <Device type="TimeOfFlight" />
        <MSPeaks>
          <p rt="15.234" x="689.4485" y="57048.21" v="313345" z="1" s="M+H" />
          <p rt="15.234" x="690.4508" y="22581.63" v="124644" z="1" s="M+H+1" />
          <p rt="15.233" x="691.4453" y="23032.35" v="129335" z="1" s="M+H+2" />
        </MSPeaks>
      </Spectrum>
    </Compound>
    <Compound algo="FindByMolecularFeature">
      <Location m="685.4341" rt="15.234" y="91387" v="966629" />
      <Spectrum type="MFE" cpdAlgo="FindByMolecularFeature">
        <MSDetails p="+" />
        <Device type="TimeOfFlight" />
        <MSPeaks>
          <p rt="15.234" x="686.4414" y="91387.08" v="535081" z="1" s="M+H" />
          <p rt="15.235" x="687.4448" y="57139.49" v="331845" z="1" s="M+H+1" />
          <p rt="15.236" x="688.4424" y="22594.10" v="99702" z="1" s="M+H+2" />
        </MSPeaks>
      </Spectrum>
    </Compound>
    <Compound algo="FindByMolecularFeature">
      <Location m="316.2613" rt="15.235" y="54938" v="814704" />
      <Spectrum type="MFE" cpdAlgo="FindByMolecularFeature">
        <MSDetails p="+" />
        <Device type="TimeOfFlight" />
        <MSPeaks>
          <p rt="15.235" x="317.2685" y="54937.86" v="348984" z="1" s="M+H" />
          <p rt="15.234" x="318.2720" y="11531.45" v="71656" z="1" s="M+H+1" />
          <p rt="15.236" x="319.2728" y="2179.07" v="7956" z="1" s="M+H+2" />
          <p rt="15.233" x="633.5302" y="24789.70" v="128991" z="1" s="2M+H" />
          <p rt="15.235" x="634.5333" y="9921.98" v="50345" z="1" s="2M+H+1" />
          <p rt="15.233" x="635.5354" y="2669.28" v="12494" z="1" s="2M+H+2" />
          <p rt="15.239" x="636.5319" y="261.35" v="1223" z="1" s="2M+H+3" />
        </MSPeaks>
      </Spectrum>
    </Compound>
    <Compound algo="FindByMolecularFeature">
      <Location m="298.2509" rt="15.237" y="187346" v="1601252" />
      <Spectrum type="MFE" cpdAlgo="FindByMolecularFeature">
        <MSDetails p="+" />
        <Device type="TimeOfFlight" />
        <MSPeaks>
          <p rt="15.236" x="299.2582" y="187346.23" v="1344162" z="1" s="M+H" />
          <p rt="15.240" x="300.2615" y="35630.26" v="257090" z="1" s="M+H+1" />
        </MSPeaks>
      </Spectrum>
    </Compound>
    <Compound algo="FindByMolecularFeature">
      <Location m="280.2408" rt="15.237" y="747464" v="6619573" />
      <Spectrum type="MFE" cpdAlgo="FindByMolecularFeature">
        <MSDetails p="+" />
        <Device type="TimeOfFlight" />
        <MSPeaks>
          <p rt="15.237" x="281.2480" y="747464.06" v="5415866" z="1" s="M+H" />
          <p rt="15.236" x="282.2509" y="147146.20" v="1066132" z="1" s="M+H+1" />
          <p rt="15.235" x="283.2565" y="16394.70" v="126045" z="1" s="M+H+2" />
          <p rt="15.215" x="284.2612" y="1418.58" v="11531" z="1" s="M+H+3" />
        </MSPeaks>
      </Spectrum>
    </Compound>
    <Compound algo="FindByMolecularFeature">
      <Location m="338.2436" rt="15.237" y="354118" v="2905038" />
      <Spectrum type="MFE" cpdAlgo="FindByMolecularFeature">
        <MSDetails p="+" />
        <Device type="TimeOfFlight" />
        <MSPeaks>
          <p rt="15.236" x="339.2508" y="354118.34" v="2319832" z="1" s="M+H" />
          <p rt="15.237" x="340.2544" y="70332.23" v="458899" z="1" s="M+H+1" />
          <p rt="15.236" x="341.2552" y="11315.03" v="76988" z="1" s="M+H+2" />
          <p rt="15.275" x="342.2493" y="3007.63" v="25966" z="1" s="M+H+3" />
          <p rt="15.245" x="677.4950" y="1770.90" v="11676" z="1" s="2M+H" />
        </MSPeaks>
      </Spectrum>
    </Compound>
    <Compound algo="FindByMolecularFeature">
      <Location m="262.2296" rt="15.237" y="179027" v="1639558" />
      <Spectrum type="MFE" cpdAlgo="FindByMolecularFeature">
        <MSDetails p="+" />
        <Device type="TimeOfFlight" />
        <MSPeaks>
          <p rt="15.237" x="263.2369" y="179027.27" v="1337147" z="1" s="M+H" />
          <p rt="15.237" x="264.2400" y="36196.36" v="265527" z="1" s="M+H+1" />
          <p rt="15.235" x="265.2440" y="5327.35" v="35105" z="1" s="M+H+2" />
          <p rt="15.251" x="266.2482" y="270.07" v="1780" z="1" s="M+H+3" />
        </MSPeaks>
      </Spectrum>
    </Compound>
    <Compound algo="FindByMolecularFeature">
      <Location m="244.2189" rt="15.238" y="63144" v="574622" />
      <Spectrum type="MFE" cpdAlgo="FindByMolecularFeature">
        <MSDetails p="+" />
        <Device type="TimeOfFlight" />
        <MSPeaks>
          <p rt="15.238" x="245.2262" y="63143.52" v="466734" z="1" s="M+H" />
          <p rt="15.239" x="246.2295" y="12348.69" v="92156" z="1" s="M+H+1" />
          <p rt="15.240" x="247.2328" y="2043.70" v="15732" z="1" s="M+H+2" />
        </MSPeaks>
      </Spectrum>
    </Compound>
    <Compound algo="FindByMolecularFeature">
      <Location m="252.2455" rt="15.239" y="142242" v="1242927" />
      <Spectrum type="MFE" cpdAlgo="FindByMolecularFeature">
        <MSDetails p="+" />
        <Device type="TimeOfFlight" />
        <MSPeaks>
          <p rt="15.238" x="253.2527" y="142242.27" v="1031035" z="1" s="M+H" />
          <p rt="15.237" x="254.2558" y="26234.96" v="200317" z="1" s="M+H+1" />
          <p rt="15.258" x="255.2575" y="5614.22" v="11575" z="1" s="M+H+2" />
        </MSPeaks>
      </Spectrum>
    </Compound>
    <Compound algo="FindByMolecularFeature">
      <Location m="410.1998" rt="15.244" y="54238" v="751938" />
      <Spectrum type="MFE" cpdAlgo="FindByMolecularFeature">
        <MSDetails p="+" />
        <Device type="TimeOfFlight" />
        <MSPeaks>
          <p rt="15.246" x="411.2070" y="54238.10" v="471755" z="1" s="M+H" />
          <p rt="15.241" x="412.2103" y="26289.51" v="221746" z="1" s="M+H+1" />
          <p rt="15.238" x="413.2130" y="6577.79" v="58437" z="1" s="M+H+2" />
        </MSPeaks>
      </Spectrum>
    </Compound>
    <Compound algo="FindByMolecularFeature">
      <Location m="336.2280" rt="15.245" y="100834" v="938834" />
      <Spectrum type="MFE" cpdAlgo="FindByMolecularFeature">
        <MSDetails p="+" />
        <Device type="TimeOfFlight" />
        <MSPeaks>
          <p rt="15.245" x="337.2353" y="100833.98" v="787690" z="1" s="M+H" />
          <p rt="15.243" x="338.2389" y="19880.18" v="151144" z="1" s="M+H+1" />
        </MSPeaks>
      </Spectrum>
    </Compound>
    <Compound algo="FindByMolecularFeature">
      <Location m="355.2723" rt="15.249" y="50456" v="465350" />
      <Spectrum type="MFE" cpdAlgo="FindByMolecularFeature">
        <MSDetails p="+" />
        <Device type="TimeOfFlight" />
        <MSPeaks>
          <p rt="15.249" x="356.2796" y="50455.70" v="372607" z="1" s="M+H" />
          <p rt="15.247" x="357.2825" y="11325.77" v="83386" z="1" s="M+H+1" />
          <p rt="15.267" x="358.2869" y="1134.08" v="9357" z="1" s="M+H+2" />
        </MSPeaks>
      </Spectrum>
    </Compound>
    <Compound algo="FindByMolecularFeature">
      <Location m="296.2352" rt="15.257" y="69200" v="864935" />
      <Spectrum type="MFE" cpdAlgo="FindByMolecularFeature">
        <MSDetails p="+" />
        <Device type="TimeOfFlight" />
        <MSPeaks>
          <p rt="15.261" x="297.2425" y="69199.77" v="757509" z="1" s="M+H" />
          <p rt="15.240" x="298.2456" y="15361.68" v="107426" z="1" s="M+H+1" />
        </MSPeaks>
      </Spectrum>
    </Compound>
    <Compound algo="FindByMolecularFeature">
      <Location m="447.2624" rt="15.293" y="64799" v="674569" />
      <Spectrum type="MFE" cpdAlgo="FindByMolecularFeature">
        <MSDetails p="+" />
        <Device type="TimeOfFlight" />
        <MSPeaks>
          <p rt="15.293" x="448.2697" y="64799.36" v="529274" z="1" s="M+H" />
          <p rt="15.291" x="449.2742" y="17788.63" v="145295" z="1" s="M+H+1" />
        </MSPeaks>
      </Spectrum>
    </Compound>
    <Compound algo="FindByMolecularFeature">
      <Location m="199.1937" rt="15.315" y="71671" v="712565" />
      <Spectrum type="MFE" cpdAlgo="FindByMolecularFeature">
        <MSDetails p="+" />
        <Device type="TimeOfFlight" />
        <MSPeaks>
          <p rt="15.315" x="200.2010" y="71671.09" v="626920" z="1" s="M+H" />
          <p rt="15.314" x="201.2040" y="9238.55" v="82853" z="1" s="M+H+1" />
          <p rt="15.280" x="202.2071" y="849.69" v="2792" z="1" s="M+H+2" />
        </MSPeaks>
      </Spectrum>
    </Compound>
    <Compound algo="FindByMolecularFeature">
      <Location m="448.3189" rt="15.376" y="55779" v="603018" />
      <Spectrum type="MFE" cpdAlgo="FindByMolecularFeature">
        <MSDetails p="+" />
        <Device type="TimeOfFlight" />
        <MSPeaks>
          <p rt="15.373" x="449.3262" y="55779.40" v="411450" z="1" s="M+H" />
          <p rt="15.372" x="450.3287" y="18417.32" v="136614" z="1" s="M+H+1" />
          <p rt="15.413" x="451.3147" y="9188.63" v="54954" z="1" s="M+H+2" />
        </MSPeaks>
      </Spectrum>
    </Compound>
    <Compound algo="FindByMolecularFeature">
      <Location m="332.1966" rt="15.384" y="83928" v="606724" />
      <Spectrum type="MFE" cpdAlgo="FindByMolecularFeature">
        <MSDetails p="+" />
        <Device type="TimeOfFlight" />
        <MSPeaks>
          <p rt="15.384" x="333.2039" y="83927.55" v="515879" z="1" s="M+H" />
          <p rt="15.386" x="334.2073" y="15489.37" v="90845" z="1" s="M+H+1" />
        </MSPeaks>
      </Spectrum>
    </Compound>
    <Compound algo="FindByMolecularFeature">
      <Location m="292.2043" rt="15.390" y="1707105" v="16562630" />
      <Spectrum type="MFE" cpdAlgo="FindByMolecularFeature">
        <MSDetails p="+" />
        <Device type="TimeOfFlight" />
        <MSPeaks>
          <p rt="15.390" x="293.2116" y="1707104.88" v="13822137" z="1" s="M+H" />
          <p rt="15.391" x="294.2149" y="338743.59" v="2740493" z="1" s="M+H+1" />
        </MSPeaks>
      </Spectrum>
    </Compound>
    <Compound algo="FindByMolecularFeature">
      <Location m="274.1932" rt="15.395" y="82612" v="718352" />
      <Spectrum type="MFE" cpdAlgo="FindByMolecularFeature">
        <MSDetails p="+" />
        <Device type="TimeOfFlight" />
        <MSPeaks>
          <p rt="15.395" x="275.2005" y="82611.77" v="586917" z="1" s="M+H" />
          <p rt="15.394" x="276.2039" y="17779.17" v="131435" z="1" s="M+H+1" />
        </MSPeaks>
      </Spectrum>
    </Compound>
    <Compound algo="FindByMolecularFeature">
      <Location m="310.2147" rt="15.396" y="178048" v="1483651" />
      <Spectrum type="MFE" cpdAlgo="FindByMolecularFeature">
        <MSDetails p="+" />
        <Device type="TimeOfFlight" />
        <MSPeaks>
          <p rt="15.396" x="311.2220" y="178048.05" v="1239258" z="1" s="M+H" />
          <p rt="15.396" x="312.2252" y="34965.98" v="244393" z="1" s="M+H+1" />
        </MSPeaks>
      </Spectrum>
    </Compound>
    <Compound algo="FindByMolecularFeature">
      <Location m="329.2567" rt="15.434" y="80208" v="872972" />
      <Spectrum type="MFE" cpdAlgo="FindByMolecularFeature">
        <MSDetails p="+" />
        <Device type="TimeOfFlight" />
        <MSPeaks>
          <p rt="15.434" x="330.2640" y="80208.27" v="709795" z="1" s="M+H" />
          <p rt="15.434" x="331.2671" y="16809.15" v="152314" z="1" s="M+H+1" />
          <p rt="15.402" x="332.2752" y="1820.65" v="10862" z="1" s="M+H+2" />
        </MSPeaks>
      </Spectrum>
    </Compound>
    <Compound algo="FindByMolecularFeature">
      <Location m="334.2125" rt="15.434" y="68532" v="684883" />
      <Spectrum type="MFE" cpdAlgo="FindByMolecularFeature">
        <MSDetails p="+" />
        <Device type="TimeOfFlight" />
        <MSPeaks>
          <p rt="15.433" x="335.2198" y="68531.68" v="555567" z="1" s="M+H" />
          <p rt="15.440" x="336.2232" y="15287.78" v="129316" z="1" s="M+H+1" />
        </MSPeaks>
      </Spectrum>
    </Compound>
    <Compound algo="FindByMolecularFeature">
      <Location m="312.2298" rt="15.438" y="54507" v="585544" />
      <Spectrum type="MFE" cpdAlgo="FindByMolecularFeature">
        <MSDetails p="+" />
        <Device type="TimeOfFlight" />
        <MSPeaks>
          <p rt="15.438" x="313.2371" y="54507.07" v="489554" z="1" s="M+H" />
          <p rt="15.436" x="314.2407" y="10761.21" v="95990" z="1" s="M+H+1" />
        </MSPeaks>
      </Spectrum>
    </Compound>
    <Compound algo="FindByMolecularFeature">
      <Location m="268.1678" rt="15.460" y="247847" v="2016005" />
      <Spectrum type="MFE" cpdAlgo="FindByMolecularFeature">
        <MSDetails p="+" />
        <Device type="TimeOfFlight" />
        <MSPeaks>
          <p rt="15.460" x="269.1751" y="247846.66" v="1703249" z="1" s="M+H" />
          <p rt="15.459" x="270.1785" y="39403.25" v="275433" z="1" s="M+H+1" />
          <p rt="15.454" x="271.1799" y="5803.21" v="37324" z="1" s="M+H+2" />
        </MSPeaks>
      </Spectrum>
    </Compound>
    <Compound algo="FindByMolecularFeature">
      <Location m="357.1943" rt="15.506" y="293600" v="2803948" />
      <Spectrum type="MFE" cpdAlgo="FindByMolecularFeature">
        <MSDetails p="+" />
        <Device type="TimeOfFlight" />
        <MSPeaks>
          <p rt="15.506" x="358.2016" y="293600.16" v="2235808" z="1" s="M+H" />
          <p rt="15.505" x="359.2049" y="62831.75" v="476782" z="1" s="M+H+1" />
          <p rt="15.505" x="360.2081" y="10194.25" v="75820" z="1" s="M+H+2" />
          <p rt="15.538" x="361.2143" y="1451.41" v="15538" z="1" s="M+H+3" />
        </MSPeaks>
      </Spectrum>
    </Compound>
    <Compound algo="FindByMolecularFeature">
      <Location m="447.2622" rt="15.507" y="95086" v="1039616" />
      <Spectrum type="MFE" cpdAlgo="FindByMolecularFeature">
        <MSDetails p="+" />
        <Device type="TimeOfFlight" />
        <MSPeaks>
          <p rt="15.508" x="448.2695" y="95085.73" v="762588" z="1" s="M+H" />
          <p rt="15.508" x="449.2736" y="25750.04" v="205087" z="1" s="M+H+1" />
          <p rt="15.491" x="450.2831" y="8911.94" v="71941" z="1" s="M+H+2" />
        </MSPeaks>
      </Spectrum>
    </Compound>
    <Compound algo="FindByMolecularFeature">
      <Location m="283.3240" rt="15.529" y="166748" v="2444569" />
      <Spectrum type="MFE" cpdAlgo="FindByMolecularFeature">
        <MSDetails p="+" />
        <Device type="TimeOfFlight" />
        <MSPeaks>
          <p rt="15.528" x="284.3313" y="166747.63" v="1986513" z="1" s="M+H" />
          <p rt="15.529" x="285.3345" y="34644.78" v="408624" z="1" s="M+H+1" />
          <p rt="15.530" x="286.3368" y="4225.16" v="49432" z="1" s="M+H+2" />
        </MSPeaks>
      </Spectrum>
    </Compound>
    <Compound algo="FindByMolecularFeature">
      <Location m="390.2384" rt="15.529" y="70313" v="1065694" />
      <Spectrum type="MFE" cpdAlgo="FindByMolecularFeature">
        <MSDetails p="+" />
        <Device type="TimeOfFlight" />
        <MSPeaks>
          <p rt="15.529" x="391.2457" y="70313.31" v="848888" z="1" s="M+H" />
          <p rt="15.528" x="392.2495" y="18068.28" v="216806" z="1" s="M+H+1" />
        </MSPeaks>
      </Spectrum>
    </Compound>
    <Compound algo="FindByMolecularFeature">
      <Location m="350.2460" rt="15.530" y="239235" v="4018224" />
      <Spectrum type="MFE" cpdAlgo="FindByMolecularFeature">
        <MSDetails p="+" />
        <Device type="TimeOfFlight" />
        <MSPeaks>
          <p rt="15.521" x="351.2533" y="239235.08" v="2933283" z="1" s="M+H" />
          <p rt="15.559" x="352.2538" y="84204.51" v="1084941" z="1" s="M+H+1" />
        </MSPeaks>
      </Spectrum>
    </Compound>
    <Compound algo="FindByMolecularFeature">
      <Location m="408.2491" rt="15.577" y="99676" v="948174" />
      <Spectrum type="MFE" cpdAlgo="FindByMolecularFeature">
        <MSDetails p="+" />
        <Device type="TimeOfFlight" />
        <MSPeaks>
          <p rt="15.578" x="409.2564" y="99675.66" v="749204" z="1" s="M+H" />
          <p rt="15.576" x="410.2605" y="23009.98" v="170624" z="1" s="M+H+1" />
          <p rt="15.568" x="411.2658" y="4658.77" v="23658" z="1" s="M+H+2" />
          <p rt="15.553" x="412.2752" y="464.88" v="4688" z="1" s="M+H+3" />
        </MSPeaks>
      </Spectrum>
    </Compound>
    <Compound algo="FindByMolecularFeature">
      <Location m="228.1361" rt="15.583" y="81813" v="705904" />
      <Spectrum type="MFE" cpdAlgo="FindByMolecularFeature">
        <MSDetails p="+" />
        <Device type="TimeOfFlight" />
        <MSPeaks>
          <p rt="15.583" x="229.1433" y="81813.04" v="618572" z="1" s="M+H" />
          <p rt="15.586" x="230.1466" y="11447.15" v="87332" z="1" s="M+H+1" />
        </MSPeaks>
      </Spectrum>
    </Compound>
    <Compound algo="FindByMolecularFeature">
      <Location m="292.2043" rt="15.605" y="1482357" v="11974134" />
      <Spectrum type="MFE" cpdAlgo="FindByMolecularFeature">
        <MSDetails p="+" />
        <Device type="TimeOfFlight" />
        <MSPeaks>
          <p rt="15.605" x="293.2116" y="1482357.13" v="10034166" z="1" s="M+H" />
          <p rt="15.605" x="294.2149" y="292999.03" v="1939968" z="1" s="M+H+1" />
        </MSPeaks>
      </Spectrum>
    </Compound>
    <Compound algo="FindByMolecularFeature">
      <Location m="332.1966" rt="15.608" y="134204" v="1029280" />
      <Spectrum type="MFE" cpdAlgo="FindByMolecularFeature">
        <MSDetails p="+" />
        <Device type="TimeOfFlight" />
        <MSPeaks>
          <p rt="15.607" x="333.2039" y="134203.66" v="862755" z="1" s="M+H" />
          <p rt="15.610" x="334.2072" y="25832.32" v="166524" z="1" s="M+H+1" />
        </MSPeaks>
      </Spectrum>
    </Compound>
    <Compound algo="FindByMolecularFeature">
      <Location m="310.2147" rt="15.608" y="267278" v="2285170" />
      <Spectrum type="MFE" cpdAlgo="FindByMolecularFeature">
        <MSDetails p="+" />
        <Device type="TimeOfFlight" />
        <MSPeaks>
          <p rt="15.608" x="311.2219" y="267278.41" v="1930620" z="1" s="M+H" />
          <p rt="15.608" x="312.2251" y="49227.41" v="354551" z="1" s="M+H+1" />
        </MSPeaks>
      </Spectrum>
    </Compound>
    <Compound algo="FindByMolecularFeature">
      <Location m="210.1255" rt="15.608" y="74504" v="644372" />
      <Spectrum type="MFE" cpdAlgo="FindByMolecularFeature">
        <MSDetails p="+" />
        <Device type="TimeOfFlight" />
        <MSPeaks>
          <p rt="15.608" x="211.1327" y="74504.10" v="547001" z="1" s="M+H" />
          <p rt="15.608" x="212.1366" y="10456.36" v="81371" z="1" s="M+H+1" />
          <p rt="15.625" x="213.1383" y="2645.66" v="15999" z="1" s="M+H+2" />
        </MSPeaks>
      </Spectrum>
    </Compound>
    <Compound algo="FindByMolecularFeature">
      <Location m="218.1671" rt="15.611" y="221915" v="2175607" />
      <Spectrum type="MFE" cpdAlgo="FindByMolecularFeature">
        <MSDetails p="+" />
        <Device type="TimeOfFlight" />
        <MSPeaks>
          <p rt="15.611" x="219.1744" y="221914.52" v="1848389" z="1" s="M+H" />
          <p rt="15.611" x="220.1775" y="35112.18" v="297720" z="1" s="M+H+1" />
          <p rt="15.620" x="221.1847" y="3489.73" v="29498" z="1" s="M+H+2" />
        </MSPeaks>
      </Spectrum>
    </Compound>
    <Compound algo="FindByMolecularFeature">
      <Location m="289.2043" rt="15.657" y="51242" v="449010" />
      <Spectrum type="MFE" cpdAlgo="FindByMolecularFeature">
        <MSDetails p="+" />
        <Device type="TimeOfFlight" />
        <MSPeaks>
          <p rt="15.661" x="290.2115" y="51242.06" v="359693" z="1" s="M+H" />
          <p rt="15.653" x="291.2122" y="9881.66" v="61805" z="1" s="M+H+1" />
          <p rt="15.617" x="292.2209" y="2951.34" v="27512" z="1" s="M+H+2" />
        </MSPeaks>
      </Spectrum>
    </Compound>
    <Compound algo="FindByMolecularFeature">
      <Location m="307.2151" rt="15.663" y="422277" v="3887642" />
      <Spectrum type="MFE" cpdAlgo="FindByMolecularFeature">
        <MSDetails p="+" />
        <Device type="TimeOfFlight" />
        <MSPeaks>
          <p rt="15.663" x="308.2224" y="422276.88" v="3134175" z="1" s="M+H" />
          <p rt="15.662" x="309.2255" y="90244.74" v="671291" z="1" s="M+H+1" />
          <p rt="15.662" x="310.2294" y="10422.32" v="82176" z="1" s="M+H+2" />
        </MSPeaks>
      </Spectrum>
    </Compound>
    <Compound algo="FindByMolecularFeature">
      <Location m="393.3360" rt="15.794" y="303629" v="2216338" />
      <Spectrum type="MFE" cpdAlgo="FindByMolecularFeature">
        <MSDetails p="+" />
        <Device type="TimeOfFlight" />
        <MSPeaks>
          <p rt="15.794" x="394.3433" y="303628.91" v="1713784" z="1" s="M+H" />
          <p rt="15.794" x="395.3461" y="76155.16" v="424583" z="1" s="M+H+1" />
          <p rt="15.797" x="396.3479" y="11364.81" v="64018" z="1" s="M+H+2" />
          <p rt="15.816" x="397.3446" y="2079.44" v="13953" z="1" s="M+H+3" />
        </MSPeaks>
      </Spectrum>
    </Compound>
    <Compound algo="FindByMolecularFeature">
      <Location m="332.1966" rt="15.865" y="97287" v="706586" />
      <Spectrum type="MFE" cpdAlgo="FindByMolecularFeature">
        <MSDetails p="+" />
        <Device type="TimeOfFlight" />
        <MSPeaks>
          <p rt="15.865" x="333.2038" y="97287.30" v="588928" z="1" s="M+H" />
          <p rt="15.865" x="334.2072" y="19548.26" v="117657" z="1" s="M+H+1" />
        </MSPeaks>
      </Spectrum>
    </Compound>
    <Compound algo="FindByMolecularFeature">
      <Location m="368.2565" rt="15.872" y="69858" v="557625" />
      <Spectrum type="MFE" cpdAlgo="FindByMolecularFeature">
        <MSDetails p="+" />
        <Device type="TimeOfFlight" />
        <MSPeaks>
          <p rt="15.873" x="369.2638" y="69857.74" v="440836" z="1" s="M+H" />
          <p rt="15.870" x="370.2670" y="16184.47" v="102937" z="1" s="M+H+1" />
          <p rt="15.870" x="371.2702" y="2581.99" v="13851" z="1" s="M+H+2" />
        </MSPeaks>
      </Spectrum>
    </Compound>
    <Compound algo="FindByMolecularFeature">
      <Location m="350.2460" rt="15.875" y="151304" v="1404726" />
      <Spectrum type="MFE" cpdAlgo="FindByMolecularFeature">
        <MSDetails p="+" />
        <Device type="TimeOfFlight" />
        <MSPeaks>
          <p rt="15.875" x="351.2532" y="151304.27" v="1090065" z="1" s="M+H" />
          <p rt="15.873" x="352.2562" y="37685.91" v="272185" z="1" s="M+H+1" />
          <p rt="15.877" x="353.2614" y="7526.79" v="42476" z="1" s="M+H+2" />
        </MSPeaks>
      </Spectrum>
    </Compound>
    <Compound algo="FindByMolecularFeature">
      <Location m="390.2384" rt="15.877" y="91361" v="763608" />
      <Spectrum type="MFE" cpdAlgo="FindByMolecularFeature">
        <MSDetails p="+" />
        <Device type="TimeOfFlight" />
        <MSPeaks>
          <p rt="15.876" x="391.2457" y="91361.49" v="590967" z="1" s="M+H" />
          <p rt="15.876" x="392.2489" y="21074.13" v="136674" z="1" s="M+H+1" />
          <p rt="15.881" x="393.2553" y="4216.43" v="35967" z="1" s="M+H+2" />
        </MSPeaks>
      </Spectrum>
    </Compound>
    <Compound algo="FindByMolecularFeature">
      <Location m="330.1810" rt="15.913" y="53637" v="395897" />
      <Spectrum type="MFE" cpdAlgo="FindByMolecularFeature">
        <MSDetails p="+" />
        <Device type="TimeOfFlight" />
        <MSPeaks>
          <p rt="15.914" x="331.1883" y="53637.08" v="333182" z="1" s="M+H" />
          <p rt="15.911" x="332.1917" y="10711.72" v="62715" z="1" s="M+H+1" />
        </MSPeaks>
      </Spectrum>
    </Compound>
    <Compound algo="FindByMolecularFeature">
      <Location m="290.1882" rt="15.914" y="58988" v="459234" />
      <Spectrum type="MFE" cpdAlgo="FindByMolecularFeature">
        <MSDetails p="+" />
        <Device type="TimeOfFlight" />
        <MSPeaks>
          <p rt="15.915" x="291.1955" y="58987.71" v="385955" z="1" s="M+H" />
          <p rt="15.910" x="292.1990" y="11926.74" v="73279" z="1" s="M+H+1" />
        </MSPeaks>
      </Spectrum>
    </Compound>
    <Compound algo="FindByMolecularFeature">
      <Location m="308.1990" rt="15.915" y="111073" v="903937" />
      <Spectrum type="MFE" cpdAlgo="FindByMolecularFeature">
        <MSDetails p="+" />
        <Device type="TimeOfFlight" />
        <MSPeaks>
          <p rt="15.915" x="309.2062" y="111073.02" v="761470" z="1" s="M+H" />
          <p rt="15.915" x="310.2098" y="20835.88" v="142468" z="1" s="M+H+1" />
        </MSPeaks>
      </Spectrum>
    </Compound>
    <Compound algo="FindByMolecularFeature">
      <Location m="192.1150" rt="15.919" y="186353" v="1560625" />
      <Spectrum type="MFE" cpdAlgo="FindByMolecularFeature">
        <MSDetails p="+" />
        <Device type="TimeOfFlight" />
        <MSPeaks>
          <p rt="15.919" x="193.1223" y="186352.88" v="1385789" z="1" s="M+H" />
          <p rt="15.917" x="194.1246" y="24190.86" v="174835" z="1" s="M+H+1" />
        </MSPeaks>
      </Spectrum>
    </Compound>
    <Compound algo="FindByMolecularFeature">
      <Location m="298.1939" rt="15.924" y="570575" v="4349412" />
      <Spectrum type="MFE" cpdAlgo="FindByMolecularFeature">
        <MSDetails p="+" />
        <Device type="TimeOfFlight" />
        <MSPeaks>
          <p rt="15.923" x="299.2011" y="570574.56" v="3436464" z="1" s="M+H" />
          <p rt="15.929" x="300.2041" y="123529.47" v="860275" z="1" s="M+H+1" />
          <p rt="15.930" x="597.3926" y="2795.83" v="16303" z="1" s="2M+H" />
          <p rt="15.935" x="598.3955" y="1465.99" v="8041" z="1" s="2M+H+1" />
          <p rt="15.901" x="599.3912" y="1022.22" v="1993" z="1" s="2M+H+2" />
        </MSPeaks>
      </Spectrum>
    </Compound>
    <Compound algo="FindByMolecularFeature">
      <Location m="854.4942" rt="15.929" y="55163" v="561472" />
      <Spectrum type="MFE" cpdAlgo="FindByMolecularFeature">
        <MSDetails p="+" />
        <Device type="TimeOfFlight" />
        <MSPeaks>
          <p rt="15.929" x="855.5015" y="55162.98" v="327714" z="1" s="M+H" />
          <p rt="15.929" x="856.5048" y="31015.03" v="183593" z="1" s="M+H+1" />
          <p rt="15.923" x="857.5082" y="9745.62" v="50166" z="1" s="M+H+2" />
        </MSPeaks>
      </Spectrum>
    </Compound>
    <Compound algo="FindByMolecularFeature">
      <Location m="438.2385" rt="15.934" y="76365" v="827714" />
      <Spectrum type="MFE" cpdAlgo="FindByMolecularFeature">
        <MSDetails p="+" />
        <Device type="TimeOfFlight" />
        <MSPeaks>
          <p rt="15.934" x="439.2458" y="76365.21" v="638148" z="1" s="M+H" />
          <p rt="15.935" x="440.2490" y="19820.81" v="163056" z="1" s="M+H+1" />
          <p rt="15.924" x="441.2548" y="4173.52" v="23587" z="1" s="M+H+2" />
          <p rt="15.911" x="442.2599" y="517.10" v="2923" z="1" s="M+H+3" />
        </MSPeaks>
      </Spectrum>
    </Compound>
    <Compound algo="FindByMolecularFeature">
      <Location m="292.2042" rt="16.003" y="364514" v="3436007" />
      <Spectrum type="MFE" cpdAlgo="FindByMolecularFeature">
        <MSDetails p="+" />
        <Device type="TimeOfFlight" />
        <MSPeaks>
          <p rt="16.003" x="293.2115" y="364513.72" v="2843209" z="1" s="M+H" />
          <p rt="16.007" x="294.2147" y="70852.57" v="592799" z="1" s="M+H+1" />
        </MSPeaks>
      </Spectrum>
    </Compound>
    <Compound algo="FindByMolecularFeature">
      <Location m="332.1966" rt="16.016" y="181406" v="1837324" />
      <Spectrum type="MFE" cpdAlgo="FindByMolecularFeature">
        <MSDetails p="+" />
        <Device type="TimeOfFlight" />
        <MSPeaks>
          <p rt="16.016" x="333.2039" y="181405.95" v="1532197" z="1" s="M+H" />
          <p rt="16.017" x="334.2072" y="35407.71" v="305127" z="1" s="M+H+1" />
        </MSPeaks>
      </Spectrum>
    </Compound>
    <Compound algo="FindByMolecularFeature">
      <Location m="506.2209" rt="16.027" y="101606" v="1022242" />
      <Spectrum type="MFE" cpdAlgo="FindByMolecularFeature">
        <MSDetails p="+" />
        <Device type="TimeOfFlight" />
        <MSPeaks>
          <p rt="16.027" x="507.2282" y="101606.44" v="712472" z="1" s="M+H" />
          <p rt="16.026" x="508.2313" y="36569.29" v="255615" z="1" s="M+H+1" />
          <p rt="16.025" x="509.2366" y="7157.35" v="46663" z="1" s="M+H+2" />
          <p rt="16.029" x="510.2392" y="1149.09" v="7491" z="1" s="M+H+3" />
        </MSPeaks>
      </Spectrum>
    </Compound>
    <Compound algo="FindByMolecularFeature">
      <Location m="308.1990" rt="16.089" y="174528" v="1685643" />
      <Spectrum type="MFE" cpdAlgo="FindByMolecularFeature">
        <MSDetails p="+" />
        <Device type="TimeOfFlight" />
        <MSPeaks>
          <p rt="16.088" x="309.2063" y="174527.73" v="1411806" z="1" s="M+H" />
          <p rt="16.091" x="310.2096" y="34238.94" v="273837" z="1" s="M+H+1" />
        </MSPeaks>
      </Spectrum>
    </Compound>
    <Compound algo="FindByMolecularFeature">
      <Location m="290.1884" rt="16.089" y="170498" v="1576780" />
      <Spectrum type="MFE" cpdAlgo="FindByMolecularFeature">
        <MSDetails p="+" />
        <Device type="TimeOfFlight" />
        <MSPeaks>
          <p rt="16.089" x="291.1957" y="170498.16" v="1315158" z="1" s="M+H" />
          <p rt="16.088" x="292.1989" y="33350.95" v="261621" z="1" s="M+H+1" />
        </MSPeaks>
      </Spectrum>
    </Compound>
    <Compound algo="FindByMolecularFeature">
      <Location m="330.1813" rt="16.095" y="56912" v="585970" />
      <Spectrum type="MFE" cpdAlgo="FindByMolecularFeature">
        <MSDetails p="+" />
        <Device type="TimeOfFlight" />
        <MSPeaks>
          <p rt="16.095" x="331.1885" y="56911.68" v="477753" z="1" s="M+H" />
          <p rt="16.098" x="332.1917" y="12351.12" v="108217" z="1" s="M+H+1" />
        </MSPeaks>
      </Spectrum>
    </Compound>
    <Compound algo="FindByMolecularFeature">
      <Location m="449.2782" rt="16.118" y="83418" v="929741" />
      <Spectrum type="MFE" cpdAlgo="FindByMolecularFeature">
        <MSDetails p="+" />
        <Device type="TimeOfFlight" />
        <MSPeaks>
          <p rt="16.118" x="450.2854" y="83417.59" v="717820" z="1" s="M+H" />
          <p rt="16.115" x="451.2910" y="20271.81" v="184387" z="1" s="M+H+1" />
          <p rt="16.111" x="452.2981" y="3126.92" v="27534" z="1" s="M+H+2" />
        </MSPeaks>
      </Spectrum>
    </Compound>
    <Compound algo="FindByMolecularFeature">
      <Location m="252.1878" rt="16.123" y="64693" v="1042965" />
      <Spectrum type="MFE" cpdAlgo="FindByMolecularFeature">
        <MSDetails p="+" />
        <Device type="TimeOfFlight" />
        <MSPeaks>
          <p rt="16.122" x="253.1951" y="64692.56" v="859470" z="1" s="M+H" />
          <p rt="16.127" x="254.1991" y="14409.18" v="183494" z="1" s="M+H+1" />
        </MSPeaks>
      </Spectrum>
    </Compound>
    <Compound algo="FindByMolecularFeature">
      <Location m="440.2541" rt="16.127" y="78523" v="1206898" />
      <Spectrum type="MFE" cpdAlgo="FindByMolecularFeature">
        <MSDetails p="+" />
        <Device type="TimeOfFlight" />
        <MSPeaks>
          <p rt="16.127" x="441.2613" y="78523.35" v="906423" z="1" s="M+H" />
          <p rt="16.128" x="442.2648" y="21844.60" v="252672" z="1" s="M+H+1" />
          <p rt="16.122" x="443.2702" y="4571.35" v="47803" z="1" s="M+H+2" />
        </MSPeaks>
      </Spectrum>
    </Compound>
    <Compound algo="FindByMolecularFeature">
      <Location m="858.5252" rt="16.133" y="74242" v="1195714" />
      <Spectrum type="MFE" cpdAlgo="FindByMolecularFeature">
        <MSDetails p="+" />
        <Device type="TimeOfFlight" />
        <MSPeaks>
          <p rt="16.134" x="859.5325" y="74241.97" v="681568" z="1" s="M+H" />
          <p rt="16.133" x="860.5358" y="40399.75" v="370055" z="1" s="M+H+1" />
          <p rt="16.133" x="861.5385" y="12741.06" v="115705" z="1" s="M+H+2" />
          <p rt="16.127" x="862.5433" y="3165.08" v="28385" z="1" s="M+H+3" />
        </MSPeaks>
      </Spectrum>
    </Compound>
    <Compound algo="FindByMolecularFeature">
      <Location m="225.2092" rt="16.256" y="110187" v="1029482" />
      <Spectrum type="MFE" cpdAlgo="FindByMolecularFeature">
        <MSDetails p="+" />
        <Device type="TimeOfFlight" />
        <MSPeaks>
          <p rt="16.256" x="226.2164" y="110186.94" v="876262" z="1" s="M+H" />
          <p rt="16.258" x="227.2198" y="16818.60" v="145998" z="1" s="M+H+1" />
          <p rt="16.261" x="228.2216" y="2427.19" v="7221" z="1" s="M+H+2" />
        </MSPeaks>
      </Spectrum>
    </Compound>
    <Compound algo="FindByMolecularFeature">
      <Location m="367.3451" rt="16.295" y="56918" v="495016" />
      <Spectrum type="MFE" cpdAlgo="FindByMolecularFeature">
        <MSDetails p="+" />
        <Device type="TimeOfFlight" />
        <MSPeaks>
          <p rt="16.294" x="368.3523" y="56918.25" v="388814" z="1" s="M+H" />
          <p rt="16.297" x="369.3550" y="13562.86" v="94438" z="1" s="M+H+1" />
          <p rt="16.293" x="370.3540" y="2209.91" v="11763" z="1" s="M+H+2" />
        </MSPeaks>
      </Spectrum>
    </Compound>
    <Compound algo="FindByMolecularFeature">
      <Location m="325.3712" rt="16.345" y="230153" v="1869030" />
      <Spectrum type="MFE" cpdAlgo="FindByMolecularFeature">
        <MSDetails p="+" />
        <Device type="TimeOfFlight" />
        <MSPeaks>
          <p rt="16.345" x="326.3785" y="230153.28" v="1520661" z="1" s="M+H" />
          <p rt="16.345" x="327.3815" y="51300.07" v="313032" z="1" s="M+H+1" />
          <p rt="16.338" x="328.3849" y="6222.46" v="35337" z="1" s="M+H+2" />
        </MSPeaks>
      </Spectrum>
    </Compound>
    <Compound algo="FindByMolecularFeature">
      <Location m="639.3593" rt="16.484" y="58016" v="652014" />
      <Spectrum type="MFE" cpdAlgo="FindByMolecularFeature">
        <MSDetails p="+" />
        <Device type="TimeOfFlight" />
        <MSPeaks>
          <p rt="16.488" x="640.3665" y="5162.17" v="51552" z="1" s="M+H" />
          <p rt="16.495" x="641.3723" y="3093.96" v="29947" z="1" s="M+H+1" />
          <p rt="16.483" x="642.3583" y="58015.67" v="570515" z="1" s="M+H+2" />
        </MSPeaks>
      </Spectrum>
    </Compound>
    <Compound algo="FindByMolecularFeature">
      <Location m="630.4150" rt="16.486" y="98279" v="1411146" />
      <Spectrum type="MFE" cpdAlgo="FindByMolecularFeature">
        <MSDetails p="+" />
        <Device type="TimeOfFlight" />
        <MSPeaks>
          <p rt="16.485" x="631.4223" y="98278.89" v="932920" z="1" s="M+H" />
          <p rt="16.485" x="632.4243" y="38629.34" v="371322" z="1" s="M+H+1" />
          <p rt="16.481" x="633.4262" y="10926.07" v="99705" z="1" s="M+H+2" />
          <p rt="16.564" x="634.4275" y="409.08" v="7199" z="1" s="M+H+3" />
        </MSPeaks>
      </Spectrum>
    </Compound>
    <Compound algo="FindByMolecularFeature">
      <Location m="336.2279" rt="16.487" y="65392" v="692876" />
      <Spectrum type="MFE" cpdAlgo="FindByMolecularFeature">
        <MSDetails p="+" />
        <Device type="TimeOfFlight" />
        <MSPeaks>
          <p rt="16.487" x="337.2352" y="65392.20" v="551760" z="1" s="M+H" />
          <p rt="16.485" x="338.2384" y="13436.04" v="113656" z="1" s="M+H+1" />
          <p rt="16.488" x="339.2432" y="3629.39" v="27460" z="1" s="M+H+2" />
        </MSPeaks>
      </Spectrum>
    </Compound>
    <Compound algo="FindByMolecularFeature">
      <Location m="646.3896" rt="16.488" y="107805" v="2682755" />
      <Spectrum type="MFE" cpdAlgo="FindByMolecularFeature">
        <MSDetails p="+" />
        <Device type="TimeOfFlight" />
        <MSPeaks>
          <p rt="16.491" x="647.3969" y="56523.09" v="536662" z="1" s="M+H" />
          <p rt="16.491" x="648.4000" y="24536.15" v="243210" z="1" s="M+H+1" />
          <p rt="16.487" x="649.3979" y="107805.31" v="1027961" z="1" s="M+H+2" />
          <p rt="16.485" x="650.4003" y="45515.96" v="433391" z="1" s="M+H+3" />
          <p rt="16.488" x="651.3950" y="46496.59" v="441531" z="1" s="M+H+4" />
        </MSPeaks>
      </Spectrum>
    </Compound>
    <Compound algo="FindByMolecularFeature">
      <Location m="318.2176" rt="16.489" y="373257" v="3399961" />
      <Spectrum type="MFE" cpdAlgo="FindByMolecularFeature">
        <MSDetails p="+" />
        <Device type="TimeOfFlight" />
        <MSPeaks>
          <p rt="16.489" x="319.2249" y="373257.34" v="2762847" z="1" s="M+H" />
          <p rt="16.488" x="320.2279" y="75256.45" v="568246" z="1" s="M+H+1" />
          <p rt="16.495" x="321.2352" y="7969.05" v="51339" z="1" s="M+H+2" />
          <p rt="16.440" x="322.2411" y="1554.93" v="17529" z="1" s="M+H+3" />
        </MSPeaks>
      </Spectrum>
    </Compound>
    <Compound algo="FindByMolecularFeature">
      <Location m="607.3640" rt="16.490" y="218771" v="2451348" />
      <Spectrum type="MFE" cpdAlgo="FindByMolecularFeature">
        <MSDetails p="+" />
        <Device type="TimeOfFlight" />
        <MSPeaks>
          <p rt="16.498" x="608.3712" y="18634.82" v="189074" z="1" s="M+H" />
          <p rt="16.498" x="609.3746" y="9295.63" v="94002" z="1" s="M+H+1" />
          <p rt="16.489" x="610.3683" y="218770.98" v="2168272" z="1" s="M+H+2" />
        </MSPeaks>
      </Spectrum>
    </Compound>
    <Compound algo="FindByMolecularFeature">
      <Location m="610.3650" rt="16.490" y="114622" v="1602293" />
      <Spectrum type="MFE" cpdAlgo="FindByMolecularFeature">
        <MSDetails p="+" />
        <Device type="TimeOfFlight" />
        <MSPeaks>
          <p rt="16.489" x="611.3723" y="114621.95" v="1124961" z="1" s="M+H" />
          <p rt="16.489" x="612.3759" y="31484.36" v="310687" z="1" s="M+H+1" />
          <p rt="16.498" x="613.3773" y="16879.97" v="166645" z="1" s="M+H+2" />
        </MSPeaks>
      </Spectrum>
    </Compound>
    <Compound algo="FindByMolecularFeature">
      <Location m="926.6519" rt="16.491" y="55281" v="894780" />
      <Spectrum type="MFE" cpdAlgo="FindByMolecularFeature">
        <MSDetails p="+" />
        <Device type="TimeOfFlight" />
        <MSPeaks>
          <p rt="16.491" x="927.6592" y="55280.83" v="483181" z="1" s="M+H" />
          <p rt="16.490" x="928.6627" y="32909.23" v="288244" z="1" s="M+H+1" />
          <p rt="16.492" x="929.6656" y="11219.14" v="97791" z="1" s="M+H+2" />
          <p rt="16.489" x="930.6677" y="2971.93" v="25564" z="1" s="M+H+3" />
        </MSPeaks>
      </Spectrum>
    </Compound>
    <Compound algo="FindByMolecularFeature">
      <Location m="349.1468" rt="16.494" y="165810" v="2946910" />
      <Spectrum type="MFE" cpdAlgo="FindByMolecularFeature">
        <MSDetails p="+" />
        <Device type="TimeOfFlight" />
        <MSPeaks>
          <p rt="16.494" x="350.1541" y="165810.08" v="2359896" z="1" s="M+H" />
          <p rt="16.493" x="351.1573" y="34500.36" v="487663" z="1" s="M+H+1" />
          <p rt="16.512" x="352.1602" y="6014.89" v="83407" z="1" s="M+H+2" />
          <p rt="16.491" x="699.3043" y="954.09" v="7972" z="1" s="2M+H" />
        </MSPeaks>
      </Spectrum>
    </Compound>
    <Compound algo="FindByMolecularFeature">
      <Location m="332.1432" rt="16.495" y="89899" v="1327335" />
      <Spectrum type="MFE" cpdAlgo="FindByMolecularFeature">
        <MSDetails p="+" />
        <Device type="TimeOfFlight" />
        <MSPeaks>
          <p rt="16.496" x="333.1505" y="89899.16" v="1065749" z="1" s="M+H" />
          <p rt="16.494" x="334.1548" y="21860.04" v="261587" z="1" s="M+H+1" />
        </MSPeaks>
      </Spectrum>
    </Compound>
    <Compound algo="FindByMolecularFeature">
      <Location m="278.2251" rt="16.496" y="6167366" v="108532016" />
      <Spectrum type="MFE" cpdAlgo="FindByMolecularFeature">
        <MSDetails p="+" />
        <Device type="TimeOfFlight" />
        <MSPeaks>
          <p rt="16.496" x="279.2323" y="6167366.00" v="64586272" z="1" sat="true" s="M+H" />
          <p rt="16.495" x="280.2360" y="1209007.88" v="12984828" z="1" s="M+H+1" />
          <p rt="16.494" x="281.2390" y="118167.95" v="1290124" z="1" s="M+H+2" />
          <p rt="16.496" x="282.2423" y="11693.69" v="112347" z="1" s="M+H+3" />
          <p rt="16.498" x="557.4574" y="1300999.88" v="9918576" z="1" s="2M+H" />
          <p rt="16.497" x="558.4606" y="514363.00" v="3924971" z="1" s="2M+H+1" />
          <p rt="16.496" x="559.4632" y="105149.94" v="801784" z="1" s="2M+H+2" />
          <p rt="16.498" x="560.4660" y="15741.59" v="120252" z="1" s="2M+H+3" />
          <p rt="16.490" x="561.4689" y="1832.88" v="13639" z="1" s="2M+H+4" />
        </MSPeaks>
      </Spectrum>
    </Compound>
    <Compound algo="FindByMolecularFeature">
      <Location m="538.4388" rt="16.497" y="161958" v="1890828" />
      <Spectrum type="MFE" cpdAlgo="FindByMolecularFeature">
        <MSDetails p="+" />
        <Device type="TimeOfFlight" />
        <MSPeaks>
          <p rt="16.497" x="539.4460" y="161957.58" v="1267480" z="1" s="M+H" />
          <p rt="16.497" x="540.4492" y="63881.53" v="503027" z="1" s="M+H+1" />
          <p rt="16.494" x="541.4522" y="13470.96" v="104567" z="1" s="M+H+2" />
          <p rt="16.494" x="542.4524" y="2064.69" v="15755" z="1" s="M+H+3" />
        </MSPeaks>
      </Spectrum>
    </Compound>
    <Compound algo="FindByMolecularFeature">
      <Location m="260.2141" rt="16.498" y="120584" v="2629236" />
      <Spectrum type="MFE" cpdAlgo="FindByMolecularFeature">
        <MSDetails p="+" />
        <Device type="TimeOfFlight" />
        <MSPeaks>
          <p rt="16.498" x="261.2214" y="120583.53" v="1396944" z="1" s="M+H" />
          <p rt="16.498" x="262.2247" y="22476.97" v="261371" z="1" s="M+H+1" />
          <p rt="16.498" x="521.4352" y="41936.81" v="331165" z="1" s="2M+H" />
          <p rt="16.497" x="522.4387" y="15948.96" v="126165" z="1" s="2M+H+1" />
          <p rt="16.494" x="523.4416" y="3466.70" v="26244" z="1" s="2M+H+2" />
          <p rt="16.486" x="524.4440" y="249.25" v="1887" z="1" s="2M+H+3" />
        </MSPeaks>
      </Spectrum>
    </Compound>
    <Compound algo="FindByMolecularFeature">
      <Location m="336.1404" rt="16.498" y="79696" v="1349360" />
      <Spectrum type="MFE" cpdAlgo="FindByMolecularFeature">
        <MSDetails p="+" />
        <Device type="TimeOfFlight" />
        <MSPeaks>
          <p rt="16.499" x="337.1477" y="79696.11" v="964195" z="1" s="M+H" />
          <p rt="16.496" x="338.1503" y="19353.38" v="237225" z="1" s="M+H+1" />
          <p rt="16.499" x="339.1466" y="12114.91" v="147940" z="1" s="M+H+2" />
        </MSPeaks>
      </Spectrum>
    </Compound>
    <Compound algo="FindByMolecularFeature">
      <Location m="334.1449" rt="16.499" y="207322" v="2945536" />
      <Spectrum type="MFE" cpdAlgo="FindByMolecularFeature">
        <MSDetails p="+" />
        <Device type="TimeOfFlight" />
        <MSPeaks>
          <p rt="16.499" x="335.1522" y="207321.50" v="2444267" z="1" s="M+H" />
          <p rt="16.499" x="336.1549" y="42560.34" v="501269" z="1" s="M+H+1" />
        </MSPeaks>
      </Spectrum>
    </Compound>
    <Compound algo="FindByMolecularFeature">
      <Location m="627.3721" rt="16.502" y="59383" v="1094357" />
      <Spectrum type="MFE" cpdAlgo="FindByMolecularFeature">
        <MSDetails p="+" />
        <Device type="TimeOfFlight" />
        <MSPeaks>
          <p rt="16.503" x="628.3793" y="59383.03" v="582373" z="1" s="M+H" />
          <p rt="16.500" x="629.3837" y="38551.23" v="381141" z="1" s="M+H+1" />
          <p rt="16.497" x="630.3876" y="12997.05" v="130843" z="1" s="M+H+2" />
        </MSPeaks>
      </Spectrum>
    </Compound>
    <Compound algo="FindByMolecularFeature">
      <Location m="834.6736" rt="16.505" y="86196" v="913437" />
      <Spectrum type="MFE" cpdAlgo="FindByMolecularFeature">
        <MSDetails p="+" />
        <Device type="TimeOfFlight" />
        <MSPeaks>
          <p rt="16.505" x="835.6809" y="86195.58" v="505179" z="1" s="M+H" />
          <p rt="16.505" x="836.6840" y="50240.15" v="295773" z="1" s="M+H+1" />
          <p rt="16.504" x="837.6874" y="15385.40" v="89641" z="1" s="M+H+2" />
          <p rt="16.504" x="838.6903" y="3581.93" v="19841" z="1" s="M+H+3" />
          <p rt="16.489" x="839.6912" y="542.27" v="3004" z="1" s="M+H+4" />
        </MSPeaks>
      </Spectrum>
    </Compound>
    <Compound algo="FindByMolecularFeature">
      <Location m="417.2518" rt="16.558" y="50664" v="504515" />
      <Spectrum type="MFE" cpdAlgo="FindByMolecularFeature">
        <MSDetails p="+" />
        <Device type="TimeOfFlight" />
        <MSPeaks>
          <p rt="16.558" x="418.2590" y="50664.29" v="374705" z="1" s="M+H" />
          <p rt="16.561" x="419.2636" y="14822.50" v="108247" z="1" s="M+H+1" />
          <p rt="16.551" x="420.2685" y="2628.14" v="21563" z="1" s="M+H+2" />
        </MSPeaks>
      </Spectrum>
    </Compound>
    <Compound algo="FindByMolecularFeature">
      <Location m="392.2542" rt="16.578" y="133694" v="1305359" />
      <Spectrum type="MFE" cpdAlgo="FindByMolecularFeature">
        <MSDetails p="+" />
        <Device type="TimeOfFlight" />
        <MSPeaks>
          <p rt="16.580" x="393.2614" y="133693.80" v="1008561" z="1" s="M+H" />
          <p rt="16.580" x="394.2648" y="28732.44" v="216518" z="1" s="M+H+1" />
          <p rt="16.535" x="395.2737" y="6540.72" v="70871" z="1" s="M+H+2" />
          <p rt="16.525" x="396.2759" y="848.83" v="9409" z="1" s="M+H+3" />
        </MSPeaks>
      </Spectrum>
    </Compound>
    <Compound algo="FindByMolecularFeature">
      <Location m="370.2721" rt="16.597" y="80116" v="789138" />
      <Spectrum type="MFE" cpdAlgo="FindByMolecularFeature">
        <MSDetails p="+" />
        <Device type="TimeOfFlight" />
        <MSPeaks>
          <p rt="16.596" x="371.2794" y="80115.86" v="626219" z="1" s="M+H" />
          <p rt="16.597" x="372.2827" y="18220.43" v="134693" z="1" s="M+H+1" />
          <p rt="16.618" x="373.2858" y="3872.47" v="21891" z="1" s="M+H+2" />
          <p rt="16.612" x="374.2862" y="1120.78" v="6336" z="1" s="M+H+3" />
        </MSPeaks>
      </Spectrum>
    </Compound>
    <Compound algo="FindByMolecularFeature">
      <Location m="352.2619" rt="16.599" y="398214" v="3881890" />
      <Spectrum type="MFE" cpdAlgo="FindByMolecularFeature">
        <MSDetails p="+" />
        <Device type="TimeOfFlight" />
        <MSPeaks>
          <p rt="16.599" x="353.2691" y="398214.47" v="3103699" z="1" s="M+H" />
          <p rt="16.599" x="354.2721" y="84819.08" v="677396" z="1" s="M+H+1" />
          <p rt="16.603" x="355.2761" y="11555.22" v="85437" z="1" s="M+H+2" />
          <p rt="16.583" x="356.2824" y="1781.82" v="15358" z="1" s="M+H+3" />
        </MSPeaks>
      </Spectrum>
    </Compound>
    <Compound algo="FindByMolecularFeature">
      <Location m="370.2727" rt="16.817" y="817979" v="7635038" />
      <Spectrum type="MFE" cpdAlgo="FindByMolecularFeature">
        <MSDetails p="+" />
        <Device type="TimeOfFlight" />
        <MSPeaks>
          <p rt="16.818" x="371.2800" y="817978.50" v="6050559" z="1" s="M+H" />
          <p rt="16.815" x="372.2829" y="186293.11" v="1338337" z="1" s="M+H+1" />
          <p rt="16.817" x="373.2852" y="28872.05" v="213600" z="1" s="M+H+2" />
          <p rt="16.824" x="374.2877" y="4184.05" v="32541" z="1" s="M+H+3" />
        </MSPeaks>
      </Spectrum>
    </Compound>
    <Compound algo="FindByMolecularFeature">
      <Location m="387.2987" rt="16.817" y="203664" v="1868553" />
      <Spectrum type="MFE" cpdAlgo="FindByMolecularFeature">
        <MSDetails p="+" />
        <Device type="TimeOfFlight" />
        <MSPeaks>
          <p rt="16.817" x="388.3060" y="203664.19" v="1454134" z="1" s="M+H" />
          <p rt="16.819" x="389.3092" y="48451.26" v="349081" z="1" s="M+H+1" />
          <p rt="16.821" x="390.3118" y="8526.88" v="65338" z="1" s="M+H+2" />
        </MSPeaks>
      </Spectrum>
    </Compound>
    <Compound algo="FindByMolecularFeature">
      <Location m="244.1313" rt="16.818" y="53193" v="448326" />
      <Spectrum type="MFE" cpdAlgo="FindByMolecularFeature">
        <MSDetails p="+" />
        <Device type="TimeOfFlight" />
        <MSPeaks>
          <p rt="16.817" x="245.1386" y="53193.05" v="391387" z="1" s="M+H" />
          <p rt="16.820" x="246.1420" y="7625.17" v="56939" z="1" s="M+H+1" />
        </MSPeaks>
      </Spectrum>
    </Compound>
    <Compound algo="FindByMolecularFeature">
      <Location m="352.2622" rt="16.819" y="1425065" v="13807899" />
      <Spectrum type="MFE" cpdAlgo="FindByMolecularFeature">
        <MSDetails p="+" />
        <Device type="TimeOfFlight" />
        <MSPeaks>
          <p rt="16.819" x="353.2694" y="1425064.75" v="11082699" z="1" s="M+H" />
          <p rt="16.820" x="354.2724" y="305072.03" v="2361096" z="1" s="M+H+1" />
          <p rt="16.819" x="355.2750" y="43971.21" v="326338" z="1" s="M+H+2" />
          <p rt="16.817" x="356.2776" y="4668.47" v="37766" z="1" s="M+H+3" />
        </MSPeaks>
      </Spectrum>
    </Compound>
    <Compound algo="FindByMolecularFeature">
      <Location m="392.2545" rt="16.827" y="418884" v="4434843" />
      <Spectrum type="MFE" cpdAlgo="FindByMolecularFeature">
        <MSDetails p="+" />
        <Device type="TimeOfFlight" />
        <MSPeaks>
          <p rt="16.827" x="393.2618" y="418883.78" v="3555376" z="1" s="M+H" />
          <p rt="16.827" x="394.2647" y="88645.91" v="733667" z="1" s="M+H+1" />
          <p rt="16.824" x="395.2691" y="15799.47" v="136736" z="1" s="M+H+2" />
          <p rt="16.820" x="396.2727" y="1118.03" v="9064" z="1" s="M+H+3" />
        </MSPeaks>
      </Spectrum>
    </Compound>
    <Compound algo="FindByMolecularFeature">
      <Location m="260.2141" rt="16.836" y="76250" v="911807" />
      <Spectrum type="MFE" cpdAlgo="FindByMolecularFeature">
        <MSDetails p="+" />
        <Device type="TimeOfFlight" />
        <MSPeaks>
          <p rt="16.837" x="261.2213" y="76249.61" v="769703" z="1" s="M+H" />
          <p rt="16.833" x="262.2247" y="14355.63" v="142104" z="1" s="M+H+1" />
        </MSPeaks>
      </Spectrum>
    </Compound>
    <Compound algo="FindByMolecularFeature">
      <Location m="194.1306" rt="16.858" y="76558" v="800665" />
      <Spectrum type="MFE" cpdAlgo="FindByMolecularFeature">
        <MSDetails p="+" />
        <Device type="TimeOfFlight" />
        <MSPeaks>
          <p rt="16.858" x="195.1379" y="76557.50" v="706864" z="1" s="M+H" />
          <p rt="16.859" x="196.1411" y="10329.17" v="80729" z="1" s="M+H+1" />
          <p rt="16.847" x="197.1458" y="2302.46" v="13072" z="1" s="M+H+2" />
        </MSPeaks>
      </Spectrum>
    </Compound>
    <Compound algo="FindByMolecularFeature">
      <Location m="278.2252" rt="16.876" y="1226910" v="14084740" />
      <Spectrum type="MFE" cpdAlgo="FindByMolecularFeature">
        <MSDetails p="+" />
        <Device type="TimeOfFlight" />
        <MSPeaks>
          <p rt="16.877" x="279.2325" y="1226909.75" v="10964038" z="1" s="M+H" />
          <p rt="16.877" x="280.2355" y="251409.05" v="2253431" z="1" s="M+H+1" />
          <p rt="16.877" x="281.2432" y="20217.48" v="122356" z="1" s="M+H+2" />
          <p rt="16.867" x="282.2488" y="3306.86" v="23860" z="1" s="M+H+3" />
          <p rt="16.865" x="557.4559" y="42286.82" v="239515" z="1" s="2M+H" />
          <p rt="16.866" x="558.4593" y="16719.82" v="94488" z="1" s="2M+H+1" />
          <p rt="16.868" x="559.4652" y="4825.20" v="26524" z="1" s="2M+H+2" />
        </MSPeaks>
      </Spectrum>
    </Compound>
    <Compound algo="FindByMolecularFeature">
      <Location m="395.3514" rt="16.884" y="147972" v="1196142" />
      <Spectrum type="MFE" cpdAlgo="FindByMolecularFeature">
        <MSDetails p="+" />
        <Device type="TimeOfFlight" />
        <MSPeaks>
          <p rt="16.884" x="396.3587" y="147972.22" v="921194" z="1" s="M+H" />
          <p rt="16.885" x="397.3617" y="37389.18" v="240980" z="1" s="M+H+1" />
          <p rt="16.882" x="398.3641" y="5486.43" v="31614" z="1" s="M+H+2" />
          <p rt="16.862" x="399.3660" y="420.32" v="2354" z="1" s="M+H+3" />
        </MSPeaks>
      </Spectrum>
    </Compound>
    <Compound algo="FindByMolecularFeature">
      <Location m="335.2462" rt="16.886" y="55697" v="819281" />
      <Spectrum type="MFE" cpdAlgo="FindByMolecularFeature">
        <MSDetails p="+" />
        <Device type="TimeOfFlight" />
        <MSPeaks>
          <p rt="16.886" x="336.2535" y="55697.25" v="624098" z="1" s="M+H" />
          <p rt="16.885" x="337.2571" y="14213.39" v="168314" z="1" s="M+H+1" />
          <p rt="16.888" x="338.2600" y="2523.15" v="26869" z="1" s="M+H+2" />
        </MSPeaks>
      </Spectrum>
    </Compound>
    <Compound algo="FindByMolecularFeature">
      <Location m="451.3148" rt="16.933" y="144403" v="1600491" />
      <Spectrum type="MFE" cpdAlgo="FindByMolecularFeature">
        <MSDetails p="+" />
        <Device type="TimeOfFlight" />
        <MSPeaks>
          <p rt="16.932" x="452.3221" y="144402.52" v="1180671" z="1" s="M+H" />
          <p rt="16.939" x="453.3251" y="43573.14" v="345147" z="1" s="M+H+1" />
          <p rt="16.939" x="454.3281" y="9133.00" v="74673" z="1" s="M+H+2" />
        </MSPeaks>
      </Spectrum>
    </Compound>
    <Compound algo="FindByMolecularFeature">
      <Location m="268.1829" rt="16.976" y="66859" v="589428" />
      <Spectrum type="MFE" cpdAlgo="FindByMolecularFeature">
        <MSDetails p="+" />
        <Device type="TimeOfFlight" />
        <MSPeaks>
          <p rt="16.975" x="269.1902" y="66858.82" v="490576" z="1" s="M+H" />
          <p rt="16.977" x="270.1936" y="13592.79" v="98851" z="1" s="M+H+1" />
        </MSPeaks>
      </Spectrum>
    </Compound>
    <Compound algo="FindByMolecularFeature">
      <Location m="419.2681" rt="16.977" y="1090272" v="10453273" />
      <Spectrum type="MFE" cpdAlgo="FindByMolecularFeature">
        <MSDetails p="+" />
        <Device type="TimeOfFlight" />
        <MSPeaks>
          <p rt="16.977" x="420.2754" y="1090271.88" v="7946360" z="1" s="M+H" />
          <p rt="16.977" x="421.2783" y="288153.97" v="2114823" z="1" s="M+H+1" />
          <p rt="16.979" x="422.2810" y="45857.04" v="341115" z="1" s="M+H+2" />
          <p rt="16.969" x="423.2845" y="6590.34" v="46132" z="1" s="M+H+3" />
          <p rt="16.998" x="424.2772" y="692.06" v="4844" z="1" s="M+H+4" />
        </MSPeaks>
      </Spectrum>
    </Compound>
    <Compound algo="FindByMolecularFeature">
      <Location m="314.1889" rt="16.978" y="622429" v="5531154" />
      <Spectrum type="MFE" cpdAlgo="FindByMolecularFeature">
        <MSDetails p="+" />
        <Device type="TimeOfFlight" />
        <MSPeaks>
          <p rt="16.978" x="315.1962" y="622429.38" v="4495777" z="1" s="M+H" />
          <p rt="16.977" x="316.1991" y="142823.91" v="1035378" z="1" s="M+H+1" />
        </MSPeaks>
      </Spectrum>
    </Compound>
    <Compound algo="FindByMolecularFeature">
      <Location m="296.1777" rt="16.979" y="55839" v="506171" />
      <Spectrum type="MFE" cpdAlgo="FindByMolecularFeature">
        <MSDetails p="+" />
        <Device type="TimeOfFlight" />
        <MSPeaks>
          <p rt="16.979" x="297.1850" y="55839.18" v="415597" z="1" s="M+H" />
          <p rt="16.978" x="298.1882" y="11736.31" v="90574" z="1" s="M+H+1" />
        </MSPeaks>
      </Spectrum>
    </Compound>
    <Compound algo="FindByMolecularFeature">
      <Location m="424.2227" rt="16.987" y="68022" v="721707" />
      <Spectrum type="MFE" cpdAlgo="FindByMolecularFeature">
        <MSDetails p="+" />
        <Device type="TimeOfFlight" />
        <MSPeaks>
          <p rt="16.986" x="425.2300" y="68022.32" v="549440" z="1" s="M+H" />
          <p rt="16.986" x="426.2332" y="18510.31" v="146815" z="1" s="M+H+1" />
          <p rt="16.991" x="427.2368" y="3207.09" v="25452" z="1" s="M+H+2" />
        </MSPeaks>
      </Spectrum>
    </Compound>
    <Compound algo="FindByMolecularFeature">
      <Location m="641.3509" rt="17.049" y="63513" v="773406" />
      <Spectrum type="MFE" cpdAlgo="FindByMolecularFeature">
        <MSDetails p="+" />
        <Device type="TimeOfFlight" />
        <MSPeaks>
          <p rt="17.050" x="642.3582" y="63513.46" v="451819" z="1" s="M+H" />
          <p rt="17.050" x="643.3627" y="35133.11" v="256103" z="1" s="M+H+1" />
          <p rt="17.041" x="644.3711" y="13089.98" v="65484" z="1" s="M+H+2" />
        </MSPeaks>
      </Spectrum>
    </Compound>
    <Compound algo="FindByMolecularFeature">
      <Location m="610.4210" rt="17.058" y="153831" v="1849140" />
      <Spectrum type="MFE" cpdAlgo="FindByMolecularFeature">
        <MSDetails p="+" />
        <Device type="TimeOfFlight" />
        <MSPeaks>
          <p rt="17.058" x="611.4283" y="153830.88" v="1238112" z="1" s="M+H" />
          <p rt="17.059" x="612.4312" y="60381.91" v="489191" z="1" s="M+H+1" />
          <p rt="17.056" x="613.4324" y="14498.01" v="121838" z="1" s="M+H+2" />
        </MSPeaks>
      </Spectrum>
    </Compound>
    <Compound algo="FindByMolecularFeature">
      <Location m="234.1621" rt="17.058" y="88110" v="837693" />
      <Spectrum type="MFE" cpdAlgo="FindByMolecularFeature">
        <MSDetails p="+" />
        <Device type="TimeOfFlight" />
        <MSPeaks>
          <p rt="17.059" x="235.1694" y="88110.20" v="718237" z="1" s="M+H" />
          <p rt="17.054" x="236.1726" y="14777.92" v="119456" z="1" s="M+H+1" />
        </MSPeaks>
      </Spectrum>
    </Compound>
    <Compound algo="FindByMolecularFeature">
      <Location m="178.1362" rt="17.059" y="735653" v="7024244" />
      <Spectrum type="MFE" cpdAlgo="FindByMolecularFeature">
        <MSDetails p="+" />
        <Device type="TimeOfFlight" />
        <MSPeaks>
          <p rt="17.060" x="179.1434" y="735652.63" v="6145073" z="1" s="M+H" />
          <p rt="17.058" x="180.1465" y="102445.29" v="831647" z="1" s="M+H+1" />
          <p rt="17.053" x="181.1501" y="6727.36" v="43315" z="1" s="M+H+2" />
          <p rt="17.054" x="182.1556" y="653.62" v="4209" z="1" s="M+H+3" />
        </MSPeaks>
      </Spectrum>
    </Compound>
    <Compound algo="FindByMolecularFeature">
      <Location m="276.2095" rt="17.060" y="4082349" v="43418988" />
      <Spectrum type="MFE" cpdAlgo="FindByMolecularFeature">
        <MSDetails p="+" />
        <Device type="TimeOfFlight" />
        <MSPeaks>
          <p rt="17.060" x="277.2168" y="4082348.50" v="36137808" z="1" sat="true" s="M+H" />
          <p rt="17.059" x="278.2203" y="783648.88" v="6958508" z="1" s="M+H+1" />
          <p rt="17.119" x="279.2294" y="59288.13" v="322673" z="1" s="M+H+2" />
        </MSPeaks>
      </Spectrum>
    </Compound>
    <Compound algo="FindByMolecularFeature">
      <Location m="160.1252" rt="17.061" y="141058" v="1432413" />
      <Spectrum type="MFE" cpdAlgo="FindByMolecularFeature">
        <MSDetails p="+" />
        <Device type="TimeOfFlight" />
        <MSPeaks>
          <p rt="17.061" x="161.1324" y="141058.44" v="1265386" z="1" s="M+H" />
          <p rt="17.063" x="162.1355" y="18597.33" v="167027" z="1" s="M+H+1" />
        </MSPeaks>
      </Spectrum>
    </Compound>
    <Compound algo="FindByMolecularFeature">
      <Location m="316.2022" rt="17.064" y="944909" v="10800543" />
      <Spectrum type="MFE" cpdAlgo="FindByMolecularFeature">
        <MSDetails p="+" />
        <Device type="TimeOfFlight" />
        <MSPeaks>
          <p rt="17.064" x="317.2095" y="944909.25" v="8881007" z="1" s="M+H" />
          <p rt="17.065" x="318.2124" y="179754.48" v="1681884" z="1" s="M+H+1" />
          <p rt="17.064" x="319.2170" y="19258.28" v="210055" z="1" s="M+H+2" />
          <p rt="17.055" x="320.2230" y="2386.43" v="27597" z="1" s="M+H+3" />
        </MSPeaks>
      </Spectrum>
    </Compound>
    <Compound algo="FindByMolecularFeature">
      <Location m="393.1390" rt="17.067" y="82561" v="1152306" />
      <Spectrum type="MFE" cpdAlgo="FindByMolecularFeature">
        <MSDetails p="+" />
        <Device type="TimeOfFlight" />
        <MSPeaks>
          <p rt="17.069" x="394.1463" y="82560.52" v="922512" z="1" s="M+H" />
          <p rt="17.064" x="395.1495" y="18492.22" v="204764" z="1" s="M+H+1" />
          <p rt="17.048" x="396.1601" y="3613.39" v="25030" z="1" s="M+H+2" />
        </MSPeaks>
      </Spectrum>
    </Compound>
    <Compound algo="FindByMolecularFeature">
      <Location m="258.1983" rt="17.071" y="96784" v="1253620" />
      <Spectrum type="MFE" cpdAlgo="FindByMolecularFeature">
        <MSDetails p="+" />
        <Device type="TimeOfFlight" />
        <MSPeaks>
          <p rt="17.071" x="259.2056" y="96784.30" v="1042087" z="1" s="M+H" />
          <p rt="17.070" x="260.2090" y="17882.04" v="211533" z="1" s="M+H+1" />
        </MSPeaks>
      </Spectrum>
    </Compound>
    <Compound algo="FindByMolecularFeature">
      <Location m="294.2201" rt="17.080" y="2607147" v="35738864" />
      <Spectrum type="MFE" cpdAlgo="FindByMolecularFeature">
        <MSDetails p="+" />
        <Device type="TimeOfFlight" />
        <MSPeaks>
          <p rt="17.080" x="295.2273" y="2607147.25" v="29459798" z="1" sat="true" s="M+H" />
          <p rt="17.078" x="296.2307" y="491790.19" v="5427972" z="1" s="M+H+1" />
          <p rt="17.079" x="297.2342" y="67193.83" v="767168" z="1" s="M+H+2" />
          <p rt="17.082" x="298.2381" y="7122.15" v="83929" z="1" s="M+H+3" />
        </MSPeaks>
      </Spectrum>
    </Compound>
    <Compound algo="FindByMolecularFeature">
      <Location m="280.2404" rt="17.187" y="110870" v="1192004" />
      <Spectrum type="MFE" cpdAlgo="FindByMolecularFeature">
        <MSDetails p="+" />
        <Device type="TimeOfFlight" />
        <MSPeaks>
          <p rt="17.187" x="281.2476" y="110870.41" v="1008624" z="1" s="M+H" />
          <p rt="17.187" x="282.2510" y="22235.32" v="183380" z="1" s="M+H+1" />
        </MSPeaks>
      </Spectrum>
    </Compound>
    <Compound algo="FindByMolecularFeature">
      <Location m="262.2297" rt="17.187" y="145923" v="1676928" />
      <Spectrum type="MFE" cpdAlgo="FindByMolecularFeature">
        <MSDetails p="+" />
        <Device type="TimeOfFlight" />
        <MSPeaks>
          <p rt="17.187" x="263.2370" y="145922.55" v="1400952" z="1" s="M+H" />
          <p rt="17.186" x="264.2403" y="28097.08" v="234104" z="1" s="M+H+1" />
          <p rt="17.191" x="265.2455" y="5407.29" v="41872" z="1" s="M+H+2" />
        </MSPeaks>
      </Spectrum>
    </Compound>
    <Compound algo="FindByMolecularFeature">
      <Location m="431.2672" rt="17.313" y="51393" v="501813" />
      <Spectrum type="MFE" cpdAlgo="FindByMolecularFeature">
        <MSDetails p="+" />
        <Device type="TimeOfFlight" />
        <MSPeaks>
          <p rt="17.314" x="432.2745" y="51393.23" v="376639" z="1" s="M+H" />
          <p rt="17.311" x="433.2796" y="16959.63" v="125174" z="1" s="M+H+1" />
        </MSPeaks>
      </Spectrum>
    </Compound>
    <Compound algo="FindByMolecularFeature">
      <Location m="641.3509" rt="17.355" y="69015" v="759991" />
      <Spectrum type="MFE" cpdAlgo="FindByMolecularFeature">
        <MSDetails p="+" />
        <Device type="TimeOfFlight" />
        <MSPeaks>
          <p rt="17.355" x="642.3581" y="69014.68" v="430830" z="1" s="M+H" />
          <p rt="17.355" x="643.3625" y="39558.91" v="248893" z="1" s="M+H+1" />
          <p rt="17.355" x="644.3689" y="12596.83" v="80268" z="1" s="M+H+2" />
        </MSPeaks>
      </Spectrum>
    </Compound>
    <Compound algo="FindByMolecularFeature">
      <Location m="393.1397" rt="17.356" y="112216" v="1168776" />
      <Spectrum type="MFE" cpdAlgo="FindByMolecularFeature">
        <MSDetails p="+" />
        <Device type="TimeOfFlight" />
        <MSPeaks>
          <p rt="17.356" x="394.1469" y="112215.95" v="933753" z="1" s="M+H" />
          <p rt="17.356" x="395.1495" y="23305.35" v="190249" z="1" s="M+H+1" />
          <p rt="17.358" x="396.1618" y="5336.71" v="44774" z="1" s="M+H+2" />
        </MSPeaks>
      </Spectrum>
    </Compound>
    <Compound algo="FindByMolecularFeature">
      <Location m="389.1655" rt="17.358" y="73008" v="883639" />
      <Spectrum type="MFE" cpdAlgo="FindByMolecularFeature">
        <MSDetails p="+" />
        <Device type="TimeOfFlight" />
        <MSPeaks>
          <p rt="17.360" x="390.1728" y="28949.44" v="233859" z="1" s="M+H" />
          <p rt="17.359" x="391.1768" y="6318.57" v="48479" z="1" s="M+H+1" />
          <p rt="17.357" x="392.1731" y="73007.63" v="601300" z="1" s="M+H+2" />
        </MSPeaks>
      </Spectrum>
    </Compound>
    <Compound algo="FindByMolecularFeature">
      <Location m="294.2201" rt="17.365" y="3438787" v="34297908" />
      <Spectrum type="MFE" cpdAlgo="FindByMolecularFeature">
        <MSDetails p="+" />
        <Device type="TimeOfFlight" />
        <MSPeaks>
          <p rt="17.365" x="295.2274" y="3438786.50" v="28102538" z="1" sat="true" s="M+H" />
          <p rt="17.365" x="296.2309" y="640799.06" v="5362914" z="1" s="M+H+1" />
          <p rt="17.366" x="297.2339" y="86906.30" v="764646" z="1" s="M+H+2" />
          <p rt="17.365" x="298.2370" y="8092.06" v="67808" z="1" s="M+H+3" />
        </MSPeaks>
      </Spectrum>
    </Compound>
    <Compound algo="FindByMolecularFeature">
      <Location m="230.2036" rt="17.366" y="85674" v="792522" />
      <Spectrum type="MFE" cpdAlgo="FindByMolecularFeature">
        <MSDetails p="+" />
        <Device type="TimeOfFlight" />
        <MSPeaks>
          <p rt="17.366" x="231.2108" y="85674.42" v="674635" z="1" s="M+H" />
          <p rt="17.366" x="232.2142" y="15004.37" v="117887" z="1" s="M+H+1" />
        </MSPeaks>
      </Spectrum>
    </Compound>
    <Compound algo="FindByMolecularFeature">
      <Location m="258.1984" rt="17.366" y="127455" v="1232844" />
      <Spectrum type="MFE" cpdAlgo="FindByMolecularFeature">
        <MSDetails p="+" />
        <Device type="TimeOfFlight" />
        <MSPeaks>
          <p rt="17.366" x="259.2057" y="127455.07" v="1043665" z="1" s="M+H" />
          <p rt="17.368" x="260.2090" y="23035.84" v="189179" z="1" s="M+H+1" />
        </MSPeaks>
      </Spectrum>
    </Compound>
    <Compound algo="FindByMolecularFeature">
      <Location m="276.2095" rt="17.366" y="3857522" v="38663788" />
      <Spectrum type="MFE" cpdAlgo="FindByMolecularFeature">
        <MSDetails p="+" />
        <Device type="TimeOfFlight" />
        <MSPeaks>
          <p rt="17.366" x="277.2167" y="3857522.25" v="31847440" z="1" sat="true" s="M+H" />
          <p rt="17.365" x="278.2204" y="739297.81" v="6148879" z="1" s="M+H+1" />
          <p rt="17.373" x="279.2271" y="65326.46" v="596585" z="1" s="M+H+2" />
          <p rt="17.422" x="280.2335" y="8172.75" v="70886" z="1" s="M+H+3" />
        </MSPeaks>
      </Spectrum>
    </Compound>
    <Compound algo="FindByMolecularFeature">
      <Location m="248.2144" rt="17.366" y="360327" v="3456006" />
      <Spectrum type="MFE" cpdAlgo="FindByMolecularFeature">
        <MSDetails p="+" />
        <Device type="TimeOfFlight" />
        <MSPeaks>
          <p rt="17.366" x="249.2216" y="360327.00" v="2854244" z="1" s="M+H" />
          <p rt="17.367" x="250.2247" y="69556.30" v="552040" z="1" s="M+H+1" />
          <p rt="17.364" x="251.2287" y="6326.87" v="49723" z="1" s="M+H+2" />
        </MSPeaks>
      </Spectrum>
    </Compound>
    <Compound algo="FindByMolecularFeature">
      <Location m="610.4209" rt="17.367" y="135826" v="1481659" />
      <Spectrum type="MFE" cpdAlgo="FindByMolecularFeature">
        <MSDetails p="+" />
        <Device type="TimeOfFlight" />
        <MSPeaks>
          <p rt="17.367" x="611.4282" y="135826.13" v="996536" z="1" s="M+H" />
          <p rt="17.366" x="612.4313" y="53131.41" v="394977" z="1" s="M+H+1" />
          <p rt="17.368" x="613.4327" y="12470.28" v="90145" z="1" s="M+H+2" />
        </MSPeaks>
      </Spectrum>
    </Compound>
    <Compound algo="FindByMolecularFeature">
      <Location m="316.2022" rt="17.373" y="983475" v="10524691" />
      <Spectrum type="MFE" cpdAlgo="FindByMolecularFeature">
        <MSDetails p="+" />
        <Device type="TimeOfFlight" />
        <MSPeaks>
          <p rt="17.372" x="317.2095" y="983474.75" v="8580794" z="1" s="M+H" />
          <p rt="17.373" x="318.2124" y="185676.63" v="1619431" z="1" s="M+H+1" />
          <p rt="17.374" x="319.2175" y="19506.30" v="173310" z="1" s="M+H+2" />
          <p rt="17.424" x="320.2231" y="2680.46" v="24808" z="1" s="M+H+3" />
          <p rt="17.381" x="633.4101" y="4794.72" v="33390" z="1" s="2M+H" />
          <p rt="17.398" x="634.4073" y="1803.29" v="16540" z="1" s="2M+H+1" />
          <p rt="17.307" x="635.4175" y="1976.24" v="13245" z="1" s="2M+H+2" />
        </MSPeaks>
      </Spectrum>
    </Compound>
    <Compound algo="FindByMolecularFeature">
      <Location m="560.4804" rt="17.423" y="55789" v="569623" />
      <Spectrum type="MFE" cpdAlgo="FindByMolecularFeature">
        <MSDetails p="+" />
        <Device type="TimeOfFlight" />
        <MSPeaks>
          <p rt="17.423" x="561.4877" y="55789.43" v="381431" z="1" s="M+H" />
          <p rt="17.421" x="562.4911" y="22472.57" v="153645" z="1" s="M+H+1" />
          <p rt="17.426" x="563.4944" y="4543.11" v="31061" z="1" s="M+H+2" />
          <p rt="17.426" x="564.4979" y="509.84" v="3486" z="1" s="M+H+3" />
        </MSPeaks>
      </Spectrum>
    </Compound>
    <Compound algo="FindByMolecularFeature">
      <Location m="314.1883" rt="17.540" y="140335" v="1047419" />
      <Spectrum type="MFE" cpdAlgo="FindByMolecularFeature">
        <MSDetails p="+" />
        <Device type="TimeOfFlight" />
        <MSPeaks>
          <p rt="17.540" x="315.1956" y="140334.77" v="848030" z="1" s="M+H" />
          <p rt="17.541" x="316.1989" y="32940.70" v="199389" z="1" s="M+H+1" />
        </MSPeaks>
      </Spectrum>
    </Compound>
    <Compound algo="FindByMolecularFeature">
      <Location m="461.3042" rt="17.635" y="55956" v="598465" />
      <Spectrum type="MFE" cpdAlgo="FindByMolecularFeature">
        <MSDetails p="+" />
        <Device type="TimeOfFlight" />
        <MSPeaks>
          <p rt="17.636" x="462.3115" y="55956.29" v="395233" z="1" s="M+H" />
          <p rt="17.634" x="463.3133" y="19902.09" v="174994" z="1" s="M+H+1" />
          <p rt="17.632" x="464.3264" y="4922.00" v="28238" z="1" s="M+H+2" />
        </MSPeaks>
      </Spectrum>
    </Compound>
    <Compound algo="FindByMolecularFeature">
      <Location m="610.4208" rt="17.655" y="73771" v="590590" />
      <Spectrum type="MFE" cpdAlgo="FindByMolecularFeature">
        <MSDetails p="+" />
        <Device type="TimeOfFlight" />
        <MSPeaks>
          <p rt="17.656" x="611.4281" y="73770.66" v="395183" z="1" s="M+H" />
          <p rt="17.654" x="612.4309" y="29690.22" v="164500" z="1" s="M+H+1" />
          <p rt="17.656" x="613.4331" y="6928.34" v="30907" z="1" s="M+H+2" />
        </MSPeaks>
      </Spectrum>
    </Compound>
    <Compound algo="FindByMolecularFeature">
      <Location m="276.2095" rt="17.658" y="2023183" v="16853054" />
      <Spectrum type="MFE" cpdAlgo="FindByMolecularFeature">
        <MSDetails p="+" />
        <Device type="TimeOfFlight" />
        <MSPeaks>
          <p rt="17.659" x="277.2168" y="2023182.63" v="13844857" z="1" s="M+H" />
          <p rt="17.659" x="278.2201" y="399521.94" v="2748019" z="1" s="M+H+1" />
          <p rt="17.648" x="279.2284" y="34700.86" v="222763" z="1" s="M+H+2" />
          <p rt="17.603" x="280.2343" y="4042.90" v="37415" z="1" s="M+H+3" />
        </MSPeaks>
      </Spectrum>
    </Compound>
    <Compound algo="FindByMolecularFeature">
      <Location m="294.2201" rt="17.658" y="2085310" v="17372706" />
      <Spectrum type="MFE" cpdAlgo="FindByMolecularFeature">
        <MSDetails p="+" />
        <Device type="TimeOfFlight" />
        <MSPeaks>
          <p rt="17.658" x="295.2274" y="2085310.38" v="14214895" z="1" sat="true" s="M+H" />
          <p rt="17.658" x="296.2305" y="392435.38" v="2669784" z="1" s="M+H+1" />
          <p rt="17.664" x="297.2343" y="66891.41" v="437401" z="1" s="M+H+2" />
          <p rt="17.645" x="298.2385" y="5684.63" v="50624" z="1" s="M+H+3" />
        </MSPeaks>
      </Spectrum>
    </Compound>
    <Compound algo="FindByMolecularFeature">
      <Location m="258.1982" rt="17.659" y="68369" v="568167" />
      <Spectrum type="MFE" cpdAlgo="FindByMolecularFeature">
        <MSDetails p="+" />
        <Device type="TimeOfFlight" />
        <MSPeaks>
          <p rt="17.659" x="259.2055" y="68369.09" v="479931" z="1" s="M+H" />
          <p rt="17.659" x="260.2089" y="12624.75" v="88236" z="1" s="M+H+1" />
        </MSPeaks>
      </Spectrum>
    </Compound>
    <Compound algo="FindByMolecularFeature">
      <Location m="248.2141" rt="17.660" y="140212" v="1242590" />
      <Spectrum type="MFE" cpdAlgo="FindByMolecularFeature">
        <MSDetails p="+" />
        <Device type="TimeOfFlight" />
        <MSPeaks>
          <p rt="17.660" x="249.2213" y="140211.81" v="1019006" z="1" s="M+H" />
          <p rt="17.661" x="250.2246" y="27726.56" v="199924" z="1" s="M+H+1" />
          <p rt="17.650" x="251.2311" y="3132.32" v="23660" z="1" s="M+H+2" />
        </MSPeaks>
      </Spectrum>
    </Compound>
    <Compound algo="FindByMolecularFeature">
      <Location m="316.2020" rt="17.662" y="645269" v="6049939" />
      <Spectrum type="MFE" cpdAlgo="FindByMolecularFeature">
        <MSDetails p="+" />
        <Device type="TimeOfFlight" />
        <MSPeaks>
          <p rt="17.662" x="317.2092" y="645269.38" v="5053604" z="1" s="M+H" />
          <p rt="17.660" x="318.2122" y="124764.41" v="931440" z="1" s="M+H+1" />
          <p rt="17.643" x="319.2165" y="14299.01" v="50414" z="1" s="M+H+2" />
          <p rt="17.664" x="320.2212" y="1695.39" v="14481" z="1" s="M+H+3" />
        </MSPeaks>
      </Spectrum>
    </Compound>
    <Compound algo="FindByMolecularFeature">
      <Location m="560.4805" rt="17.723" y="112923" v="1039297" />
      <Spectrum type="MFE" cpdAlgo="FindByMolecularFeature">
        <MSDetails p="+" />
        <Device type="TimeOfFlight" />
        <MSPeaks>
          <p rt="17.722" x="561.4878" y="112923.35" v="703334" z="1" s="M+H" />
          <p rt="17.725" x="562.4911" y="43242.09" v="270035" z="1" s="M+H+1" />
          <p rt="17.723" x="563.4942" y="9002.05" v="55631" z="1" s="M+H+2" />
          <p rt="17.714" x="564.4972" y="1544.87" v="10297" z="1" s="M+H+3" />
        </MSPeaks>
      </Spectrum>
    </Compound>
    <Compound algo="FindByMolecularFeature">
      <Location m="336.1620" rt="17.726" y="51735" v="890726" />
      <Spectrum type="MFE" cpdAlgo="FindByMolecularFeature">
        <MSDetails p="+" />
        <Device type="TimeOfFlight" />
        <MSPeaks>
          <p rt="17.735" x="337.1693" y="51735.46" v="511728" z="1" s="M+H" />
          <p rt="17.734" x="338.1759" y="10943.27" v="108241" z="1" s="M+H+1" />
          <p rt="17.694" x="339.1641" y="17662.46" v="270757" z="1" s="M+H+2" />
        </MSPeaks>
      </Spectrum>
    </Compound>
    <Compound algo="FindByMolecularFeature">
      <Location m="296.1779" rt="17.728" y="243397" v="2283779" />
      <Spectrum type="MFE" cpdAlgo="FindByMolecularFeature">
        <MSDetails p="+" />
        <Device type="TimeOfFlight" />
        <MSPeaks>
          <p rt="17.729" x="297.1852" y="243396.72" v="1911087" z="1" s="M+H" />
          <p rt="17.726" x="298.1884" y="47284.88" v="372691" z="1" s="M+H+1" />
        </MSPeaks>
      </Spectrum>
    </Compound>
    <Compound algo="FindByMolecularFeature">
      <Location m="314.1888" rt="17.728" y="2605260" v="23792558" />
      <Spectrum type="MFE" cpdAlgo="FindByMolecularFeature">
        <MSDetails p="+" />
        <Device type="TimeOfFlight" />
        <MSPeaks>
          <p rt="17.728" x="315.1961" y="2605259.50" v="19467840" z="1" sat="true" s="M+H" />
          <p rt="17.728" x="316.1996" y="573764.00" v="4324718" z="1" s="M+H+1" />
        </MSPeaks>
      </Spectrum>
    </Compound>
    <Compound algo="FindByMolecularFeature">
      <Location m="268.1830" rt="17.728" y="275098" v="2514920" />
      <Spectrum type="MFE" cpdAlgo="FindByMolecularFeature">
        <MSDetails p="+" />
        <Device type="TimeOfFlight" />
        <MSPeaks>
          <p rt="17.728" x="269.1903" y="275097.88" v="2100853" z="1" s="M+H" />
          <p rt="17.728" x="270.1934" y="54769.62" v="414067" z="1" s="M+H+1" />
        </MSPeaks>
      </Spectrum>
    </Compound>
    <Compound algo="FindByMolecularFeature">
      <Location m="431.2680" rt="17.729" y="4405930" v="45429856" />
      <Spectrum type="MFE" cpdAlgo="FindByMolecularFeature">
        <MSDetails p="+" />
        <Device type="TimeOfFlight" />
        <MSPeaks>
          <p rt="17.729" x="432.2753" y="4405929.50" v="34221216" z="1" sat="true" s="M+H" />
          <p rt="17.728" x="433.2787" y="1217555.50" v="9449664" z="1" s="M+H+1" />
          <p rt="17.728" x="434.2811" y="200323.94" v="1561928" z="1" s="M+H+2" />
          <p rt="17.730" x="435.2847" y="24286.57" v="182432" z="1" s="M+H+3" />
          <p rt="17.704" x="436.2966" y="1473.47" v="14615" z="1" s="M+H+4" />
        </MSPeaks>
      </Spectrum>
    </Compound>
    <Compound algo="FindByMolecularFeature">
      <Location m="436.2230" rt="17.735" y="395170" v="4242310" />
      <Spectrum type="MFE" cpdAlgo="FindByMolecularFeature">
        <MSDetails p="+" />
        <Device type="TimeOfFlight" />
        <MSPeaks>
          <p rt="17.734" x="437.2303" y="395169.81" v="3232494" z="1" s="M+H" />
          <p rt="17.733" x="438.2333" y="104140.05" v="861776" z="1" s="M+H+1" />
          <p rt="17.748" x="439.2382" y="17707.81" v="128372" z="1" s="M+H+2" />
          <p rt="17.729" x="440.2417" y="2286.21" v="19668" z="1" s="M+H+3" />
        </MSPeaks>
      </Spectrum>
    </Compound>
    <Compound algo="FindByMolecularFeature">
      <Location m="452.1965" rt="17.736" y="57958" v="723157" />
      <Spectrum type="MFE" cpdAlgo="FindByMolecularFeature">
        <MSDetails p="+" />
        <Device type="TimeOfFlight" />
        <MSPeaks>
          <p rt="17.737" x="453.2038" y="57957.81" v="521055" z="1" s="M+H" />
          <p rt="17.736" x="454.2070" y="15016.80" v="136074" z="1" s="M+H+1" />
          <p rt="17.732" x="455.2056" y="5791.34" v="50478" z="1" s="M+H+2" />
          <p rt="17.731" x="456.2082" y="1802.85" v="15550" z="1" s="M+H+3" />
        </MSPeaks>
      </Spectrum>
    </Compound>
    <Compound algo="FindByMolecularFeature">
      <Location m="364.3092" rt="17.869" y="187979" v="1832755" />
      <Spectrum type="MFE" cpdAlgo="FindByMolecularFeature">
        <MSDetails p="+" />
        <Device type="TimeOfFlight" />
        <MSPeaks>
          <p rt="17.869" x="365.3164" y="187979.34" v="1419972" z="1" s="M+H" />
          <p rt="17.867" x="366.3197" y="46792.71" v="359602" z="1" s="M+H+1" />
          <p rt="17.862" x="367.3224" y="6793.20" v="48322" z="1" s="M+H+2" />
          <p rt="17.872" x="368.3204" y="675.99" v="4859" z="1" s="M+H+3" />
        </MSPeaks>
      </Spectrum>
    </Compound>
    <Compound algo="FindByMolecularFeature">
      <Location m="278.1521" rt="17.941" y="84269" v="1151419" />
      <Spectrum type="MFE" cpdAlgo="FindByMolecularFeature">
        <MSDetails p="+" />
        <Device type="TimeOfFlight" />
        <MSPeaks>
          <p rt="17.941" x="279.1594" y="84268.68" v="961317" z="1" s="M+H" />
          <p rt="17.940" x="280.1626" y="14488.39" v="179654" z="1" s="M+H+1" />
          <p rt="17.932" x="281.1663" y="1381.22" v="10449" z="1" s="M+H+2" />
        </MSPeaks>
      </Spectrum>
    </Compound>
    <Compound algo="FindByMolecularFeature">
      <Location m="148.0160" rt="17.951" y="194289" v="2725595" />
      <Spectrum type="MFE" cpdAlgo="FindByMolecularFeature">
        <MSDetails p="+" />
        <Device type="TimeOfFlight" />
        <MSPeaks>
          <p rt="17.951" x="149.0233" y="194288.75" v="2494321" z="1" s="M+H" />
          <p rt="17.948" x="150.0267" y="15515.55" v="192219" z="1" s="M+H+1" />
          <p rt="17.948" x="151.0329" y="3559.28" v="39054" z="1" s="M+H+2" />
        </MSPeaks>
      </Spectrum>
    </Compound>
    <Compound algo="FindByMolecularFeature">
      <Location m="382.1970" rt="18.093" y="124730" v="1121762" />
      <Spectrum type="MFE" cpdAlgo="FindByMolecularFeature">
        <MSDetails p="+" />
        <Device type="TimeOfFlight" />
        <MSPeaks>
          <p rt="18.093" x="383.2043" y="124730.02" v="904149" z="1" s="M+H" />
          <p rt="18.093" x="384.2076" y="25968.46" v="184019" z="1" s="M+H+1" />
          <p rt="18.091" x="385.2103" y="4685.55" v="31286" z="1" s="M+H+2" />
          <p rt="18.128" x="386.2082" y="267.27" v="2309" z="1" s="M+H+3" />
        </MSPeaks>
      </Spectrum>
    </Compound>
    <Compound algo="FindByMolecularFeature">
      <Location m="360.2149" rt="18.099" y="96848" v="996941" />
      <Spectrum type="MFE" cpdAlgo="FindByMolecularFeature">
        <MSDetails p="+" />
        <Device type="TimeOfFlight" />
        <MSPeaks>
          <p rt="18.099" x="361.2222" y="96847.98" v="813434" z="1" s="M+H" />
          <p rt="18.102" x="362.2257" y="19817.53" v="162149" z="1" s="M+H+1" />
          <p rt="18.091" x="363.2302" y="3310.04" v="21359" z="1" s="M+H+2" />
        </MSPeaks>
      </Spectrum>
    </Compound>
    <Compound algo="FindByMolecularFeature">
      <Location m="394.2697" rt="18.105" y="110364" v="1138512" />
      <Spectrum type="MFE" cpdAlgo="FindByMolecularFeature">
        <MSDetails p="+" />
        <Device type="TimeOfFlight" />
        <MSPeaks>
          <p rt="18.106" x="395.2770" y="110363.62" v="949894" z="1" s="M+H" />
          <p rt="18.104" x="396.2803" y="25673.07" v="188618" z="1" s="M+H+1" />
        </MSPeaks>
      </Spectrum>
    </Compound>
    <Compound algo="FindByMolecularFeature">
      <Location m="354.2774" rt="18.108" y="241224" v="2282237" />
      <Spectrum type="MFE" cpdAlgo="FindByMolecularFeature">
        <MSDetails p="+" />
        <Device type="TimeOfFlight" />
        <MSPeaks>
          <p rt="18.108" x="355.2846" y="241224.02" v="1816045" z="1" s="M+H" />
          <p rt="18.108" x="356.2877" y="53845.35" v="410005" z="1" s="M+H+1" />
          <p rt="18.108" x="357.2908" y="7465.89" v="46048" z="1" s="M+H+2" />
          <p rt="18.122" x="358.2921" y="1208.67" v="10140" z="1" s="M+H+3" />
        </MSPeaks>
      </Spectrum>
    </Compound>
    <Compound algo="FindByMolecularFeature">
      <Location m="413.3142" rt="18.111" y="65838" v="619682" />
      <Spectrum type="MFE" cpdAlgo="FindByMolecularFeature">
        <MSDetails p="+" />
        <Device type="TimeOfFlight" />
        <MSPeaks>
          <p rt="18.111" x="414.3214" y="65838.15" v="458635" z="1" s="M+H" />
          <p rt="18.113" x="415.3224" y="21385.02" v="139622" z="1" s="M+H+1" />
          <p rt="18.104" x="416.3225" y="3322.33" v="21425" z="1" s="M+H+2" />
        </MSPeaks>
      </Spectrum>
    </Compound>
    <Compound algo="FindByMolecularFeature">
      <Location m="454.2122" rt="18.175" y="66466" v="761229" />
      <Spectrum type="MFE" cpdAlgo="FindByMolecularFeature">
        <MSDetails p="+" />
        <Device type="TimeOfFlight" />
        <MSPeaks>
          <p rt="18.176" x="455.2195" y="66466.18" v="537146" z="1" s="M+H" />
          <p rt="18.175" x="456.2226" y="17890.02" v="149501" z="1" s="M+H+1" />
          <p rt="18.174" x="457.2229" y="7491.54" v="61177" z="1" s="M+H+2" />
          <p rt="18.175" x="458.2252" y="1729.34" v="13404" z="1" s="M+H+3" />
        </MSPeaks>
      </Spectrum>
    </Compound>
    <Compound algo="FindByMolecularFeature">
      <Location m="438.2389" rt="18.177" y="438781" v="4758996" />
      <Spectrum type="MFE" cpdAlgo="FindByMolecularFeature">
        <MSDetails p="+" />
        <Device type="TimeOfFlight" />
        <MSPeaks>
          <p rt="18.177" x="439.2462" y="438780.56" v="3626702" z="1" s="M+H" />
          <p rt="18.177" x="440.2492" y="113430.84" v="938332" z="1" s="M+H+1" />
          <p rt="18.173" x="441.2523" y="20585.47" v="172881" z="1" s="M+H+2" />
          <p rt="18.178" x="442.2555" y="2632.63" v="21081" z="1" s="M+H+3" />
        </MSPeaks>
      </Spectrum>
    </Compound>
    <Compound algo="FindByMolecularFeature">
      <Location m="314.1889" rt="18.187" y="1568775" v="17039130" />
      <Spectrum type="MFE" cpdAlgo="FindByMolecularFeature">
        <MSDetails p="+" />
        <Device type="TimeOfFlight" />
        <MSPeaks>
          <p rt="18.187" x="315.1962" y="1568774.88" v="13552885" z="1" s="M+H" />
          <p rt="18.186" x="316.1994" y="356123.47" v="3097650" z="1" s="M+H+1" />
          <p rt="18.196" x="317.2041" y="43105.27" v="354007" z="1" s="M+H+2" />
          <p rt="18.200" x="318.2091" y="4202.14" v="34590" z="1" s="M+H+3" />
        </MSPeaks>
      </Spectrum>
    </Compound>
    <Compound algo="FindByMolecularFeature">
      <Location m="268.1830" rt="18.187" y="165258" v="1795835" />
      <Spectrum type="MFE" cpdAlgo="FindByMolecularFeature">
        <MSDetails p="+" />
        <Device type="TimeOfFlight" />
        <MSPeaks>
          <p rt="18.187" x="269.1903" y="165257.67" v="1491469" z="1" s="M+H" />
          <p rt="18.189" x="270.1936" y="33593.11" v="304367" z="1" s="M+H+1" />
        </MSPeaks>
      </Spectrum>
    </Compound>
    <Compound algo="FindByMolecularFeature">
      <Location m="296.1778" rt="18.188" y="143826" v="1545778" />
      <Spectrum type="MFE" cpdAlgo="FindByMolecularFeature">
        <MSDetails p="+" />
        <Device type="TimeOfFlight" />
        <MSPeaks>
          <p rt="18.188" x="297.1851" y="143825.58" v="1289797" z="1" s="M+H" />
          <p rt="18.189" x="298.1883" y="29444.65" v="255981" z="1" s="M+H+1" />
        </MSPeaks>
      </Spectrum>
    </Compound>
    <Compound algo="FindByMolecularFeature">
      <Location m="433.2836" rt="18.189" y="2843934" v="33324364" />
      <Spectrum type="MFE" cpdAlgo="FindByMolecularFeature">
        <MSDetails p="+" />
        <Device type="TimeOfFlight" />
        <MSPeaks>
          <p rt="18.189" x="434.2909" y="2843933.50" v="25385904" z="1" sat="true" s="M+H" />
          <p rt="18.189" x="435.2946" y="747974.00" v="6677404" z="1" s="M+H+1" />
          <p rt="18.190" x="436.2966" y="122822.77" v="1093232" z="1" s="M+H+2" />
          <p rt="18.196" x="437.3020" y="17847.51" v="153461" z="1" s="M+H+3" />
          <p rt="18.210" x="438.3023" y="1670.79" v="14365" z="1" s="M+H+4" />
        </MSPeaks>
      </Spectrum>
    </Compound>
    <Compound algo="FindByMolecularFeature">
      <Location m="168.1150" rt="18.224" y="80108" v="749788" />
      <Spectrum type="MFE" cpdAlgo="FindByMolecularFeature">
        <MSDetails p="+" />
        <Device type="TimeOfFlight" />
        <MSPeaks>
          <p rt="18.224" x="169.1223" y="80108.34" v="637627" z="1" s="M+H" />
          <p rt="18.230" x="170.1254" y="10007.19" v="76513" z="1" s="M+H+1" />
          <p rt="18.205" x="171.1156" y="3226.17" v="35648" z="1" s="M+H+2" />
        </MSPeaks>
      </Spectrum>
    </Compound>
    <Compound algo="FindByMolecularFeature">
      <Location m="395.1531" rt="18.238" y="52947" v="468836" />
      <Spectrum type="MFE" cpdAlgo="FindByMolecularFeature">
        <MSDetails p="+" />
        <Device type="TimeOfFlight" />
        <MSPeaks>
          <p rt="18.238" x="396.1604" y="52946.56" v="364525" z="1" s="M+H" />
          <p rt="18.242" x="397.1641" y="11472.12" v="86198" z="1" s="M+H+1" />
          <p rt="18.236" x="398.1725" y="2507.08" v="18113" z="1" s="M+H+2" />
        </MSPeaks>
      </Spectrum>
    </Compound>
    <Compound algo="FindByMolecularFeature">
      <Location m="318.2174" rt="18.244" y="126341" v="1042357" />
      <Spectrum type="MFE" cpdAlgo="FindByMolecularFeature">
        <MSDetails p="+" />
        <Device type="TimeOfFlight" />
        <MSPeaks>
          <p rt="18.243" x="319.2247" y="126340.73" v="863288" z="1" s="M+H" />
          <p rt="18.245" x="320.2281" y="26374.13" v="179069" z="1" s="M+H+1" />
        </MSPeaks>
      </Spectrum>
    </Compound>
    <Compound algo="FindByMolecularFeature">
      <Location m="296.2360" rt="18.244" y="763278" v="6471018" />
      <Spectrum type="MFE" cpdAlgo="FindByMolecularFeature">
        <MSDetails p="+" />
        <Device type="TimeOfFlight" />
        <MSPeaks>
          <p rt="18.245" x="297.2433" y="763278.06" v="5139554" z="1" s="M+H" />
          <p rt="18.244" x="298.2461" y="153933.59" v="1044979" z="1" s="M+H+1" />
          <p rt="18.242" x="299.2493" y="18296.26" v="114338" z="1" s="M+H+2" />
          <p rt="18.242" x="300.2518" y="2432.03" v="15045" z="1" s="M+H+3" />
          <p rt="18.249" x="593.4765" y="12634.40" v="58148" z="1" s="2M+H" />
          <p rt="18.251" x="594.4813" y="4834.42" v="20403" z="1" s="2M+H+1" />
        </MSPeaks>
      </Spectrum>
    </Compound>
    <Compound algo="FindByMolecularFeature">
      <Location m="260.2142" rt="18.257" y="77048" v="598621" />
      <Spectrum type="MFE" cpdAlgo="FindByMolecularFeature">
        <MSDetails p="+" />
        <Device type="TimeOfFlight" />
        <MSPeaks>
          <p rt="18.257" x="261.2215" y="77047.52" v="505179" z="1" s="M+H" />
          <p rt="18.257" x="262.2248" y="14100.56" v="93442" z="1" s="M+H+1" />
        </MSPeaks>
      </Spectrum>
    </Compound>
    <Compound algo="FindByMolecularFeature">
      <Location m="227.2254" rt="18.300" y="537827" v="5402903" />
      <Spectrum type="MFE" cpdAlgo="FindByMolecularFeature">
        <MSDetails p="+" />
        <Device type="TimeOfFlight" />
        <MSPeaks>
          <p rt="18.301" x="228.2327" y="537827.38" v="4642473" z="1" s="M+H" />
          <p rt="18.299" x="229.2356" y="82017.80" v="707263" z="1" s="M+H+1" />
          <p rt="18.295" x="230.2413" y="5609.52" v="47680" z="1" s="M+H+2" />
          <p rt="18.341" x="231.2473" y="602.90" v="5488" z="1" s="M+H+3" />
        </MSPeaks>
      </Spectrum>
    </Compound>
    <Compound algo="FindByMolecularFeature">
      <Location m="376.2981" rt="18.343" y="229327" v="1841979" />
      <Spectrum type="MFE" cpdAlgo="FindByMolecularFeature">
        <MSDetails p="+" />
        <Device type="TimeOfFlight" />
        <MSPeaks>
          <p rt="18.343" x="377.3054" y="229326.77" v="1401526" z="1" s="M+H" />
          <p rt="18.342" x="378.3084" y="56632.61" v="351178" z="1" s="M+H+1" />
          <p rt="18.344" x="379.3113" y="11974.66" v="89275" z="1" s="M+H+2" />
        </MSPeaks>
      </Spectrum>
    </Compound>
    <Compound algo="FindByMolecularFeature">
      <Location m="574.4603" rt="18.423" y="299587" v="2738683" />
      <Spectrum type="MFE" cpdAlgo="FindByMolecularFeature">
        <MSDetails p="+" />
        <Device type="TimeOfFlight" />
        <MSPeaks>
          <p rt="18.423" x="575.4676" y="299587.47" v="1868628" z="1" s="M+H" />
          <p rt="18.424" x="576.4707" y="111259.12" v="694221" z="1" s="M+H+1" />
          <p rt="18.422" x="577.4733" y="23705.13" v="149566" z="1" s="M+H+2" />
          <p rt="18.424" x="578.4759" y="4283.22" v="26268" z="1" s="M+H+3" />
        </MSPeaks>
      </Spectrum>
    </Compound>
    <Compound algo="FindByMolecularFeature">
      <Location m="182.1309" rt="18.426" y="384316" v="3586669" />
      <Spectrum type="MFE" cpdAlgo="FindByMolecularFeature">
        <MSDetails p="+" />
        <Device type="TimeOfFlight" />
        <MSPeaks>
          <p rt="18.425" x="183.1382" y="384316.31" v="3046670" z="1" s="M+H" />
          <p rt="18.425" x="184.1413" y="46891.32" v="375378" z="1" s="M+H+1" />
          <p rt="18.433" x="185.1423" y="4655.10" v="38093" z="1" s="M+H+2" />
          <p rt="18.453" x="365.2660" y="5319.81" v="52334" z="1" s="2M+H" />
          <p rt="18.458" x="366.2713" y="1631.83" v="10930" z="1" s="2M+H+1" />
        </MSPeaks>
      </Spectrum>
    </Compound>
    <Compound algo="FindByMolecularFeature">
      <Location m="337.2622" rt="18.428" y="388978" v="4349190" />
      <Spectrum type="MFE" cpdAlgo="FindByMolecularFeature">
        <MSDetails p="+" />
        <Device type="TimeOfFlight" />
        <MSPeaks>
          <p rt="18.428" x="338.2695" y="388978.09" v="3443452" z="1" s="M+H" />
          <p rt="18.428" x="339.2725" y="85056.25" v="790933" z="1" s="M+H+1" />
          <p rt="18.430" x="340.2759" y="11907.97" v="101687" z="1" s="M+H+2" />
          <p rt="18.394" x="341.2831" y="1560.01" v="13118" z="1" s="M+H+3" />
        </MSPeaks>
      </Spectrum>
    </Compound>
    <Compound algo="FindByMolecularFeature">
      <Location m="648.3908" rt="18.428" y="176118" v="2511002" />
      <Spectrum type="MFE" cpdAlgo="FindByMolecularFeature">
        <MSDetails p="+" />
        <Device type="TimeOfFlight" />
        <MSPeaks>
          <p rt="18.427" x="649.3981" y="176118.11" v="1375227" z="1" s="M+H" />
          <p rt="18.430" x="650.4012" y="66220.34" v="549751" z="1" s="M+H+1" />
          <p rt="18.431" x="651.3957" y="70312.87" v="586024" z="1" s="M+H+2" />
        </MSPeaks>
      </Spectrum>
    </Compound>
    <Compound algo="FindByMolecularFeature">
      <Location m="645.3829" rt="18.429" y="316263" v="4808693" />
      <Spectrum type="MFE" cpdAlgo="FindByMolecularFeature">
        <MSDetails p="+" />
        <Device type="TimeOfFlight" />
        <MSPeaks>
          <p rt="18.423" x="323.6991" y="3080.41" v="22868" z="2" s="M+2H" />
          <p rt="18.433" x="324.2011" y="1653.96" v="14527" z="2" s="M+2H+1" />
          <p rt="18.429" x="646.3901" y="316263.25" v="2621145" z="1" s="M+H" />
          <p rt="18.429" x="647.3950" y="198347.97" v="1655221" z="1" s="M+H+1" />
          <p rt="18.427" x="648.3983" y="59296.57" v="494932" z="1" s="M+H+2" />
        </MSPeaks>
      </Spectrum>
    </Compound>
    <Compound algo="FindByMolecularFeature">
      <Location m="296.2358" rt="18.433" y="4699157" v="59044028" />
      <Spectrum type="MFE" cpdAlgo="FindByMolecularFeature">
        <MSDetails p="+" />
        <Device type="TimeOfFlight" />
        <MSPeaks>
          <p rt="18.433" x="297.2431" y="4699157.00" v="44457716" z="1" sat="true" s="M+H" />
          <p rt="18.433" x="298.2465" y="891229.19" v="8478343" z="1" s="M+H+1" />
          <p rt="18.427" x="299.2489" y="108820.14" v="874781" z="1" s="M+H+2" />
          <p rt="18.432" x="300.2515" y="11031.38" v="103045" z="1" s="M+H+3" />
          <p rt="18.420" x="593.4781" y="292816.38" v="1728373" z="1" s="2M+H" />
          <p rt="18.421" x="594.4811" y="113872.07" v="672829" z="1" s="2M+H+1" />
          <p rt="18.419" x="595.4841" y="23427.46" v="140019" z="1" s="2M+H+2" />
          <p rt="18.420" x="596.4866" y="4101.62" v="23850" z="1" s="2M+H+3" />
        </MSPeaks>
      </Spectrum>
    </Compound>
    <Compound algo="FindByMolecularFeature">
      <Location m="630.4168" rt="18.433" y="66903" v="995495" />
      <Spectrum type="MFE" cpdAlgo="FindByMolecularFeature">
        <MSDetails p="+" />
        <Device type="TimeOfFlight" />
        <MSPeaks>
          <p rt="18.443" x="316.2146" y="13556.24" v="122077" z="2" s="M+2H" />
          <p rt="18.447" x="316.7181" y="4886.97" v="47823" z="2" s="M+2H+1" />
          <p rt="18.430" x="631.4245" y="66902.73" v="545410" z="1" s="M+H" />
          <p rt="18.431" x="632.4276" y="27382.49" v="230403" z="1" s="M+H+1" />
          <p rt="18.433" x="633.4293" y="6494.47" v="49782" z="1" s="M+H+2" />
        </MSPeaks>
      </Spectrum>
    </Compound>
    <Compound algo="FindByMolecularFeature">
      <Location m="350.1543" rt="18.436" y="120584" v="3472764" />
      <Spectrum type="MFE" cpdAlgo="FindByMolecularFeature">
        <MSDetails p="+" />
        <Device type="TimeOfFlight" />
        <MSPeaks>
          <p rt="18.437" x="351.1615" y="67219.40" v="800273" z="1" s="M+H" />
          <p rt="18.431" x="352.1646" y="14535.84" v="165514" z="1" s="M+H+1" />
          <p rt="18.435" x="353.1623" y="120583.52" v="1387380" z="1" s="M+H+2" />
          <p rt="18.435" x="354.1651" y="25958.02" v="290987" z="1" s="M+H+3" />
          <p rt="18.438" x="355.1583" y="49443.45" v="609246" z="1" s="M+H+4" />
          <p rt="18.443" x="356.1609" y="11241.00" v="136629" z="1" s="M+H+5" />
          <p rt="18.432" x="357.1582" y="7456.87" v="82735" z="1" s="M+H+6" />
        </MSPeaks>
      </Spectrum>
    </Compound>
    <Compound algo="FindByMolecularFeature">
      <Location m="395.1529" rt="18.451" y="135114" v="2429846" />
      <Spectrum type="MFE" cpdAlgo="FindByMolecularFeature">
        <MSDetails p="+" />
        <Device type="TimeOfFlight" />
        <MSPeaks>
          <p rt="18.452" x="396.1601" y="135114.00" v="1922810" z="1" s="M+H" />
          <p rt="18.450" x="397.1633" y="31067.14" v="431764" z="1" s="M+H+1" />
          <p rt="18.424" x="398.1687" y="5375.63" v="59008" z="1" s="M+H+2" />
          <p rt="18.482" x="399.1786" y="1062.05" v="16265" z="1" s="M+H+3" />
        </MSPeaks>
      </Spectrum>
    </Compound>
    <Compound algo="FindByMolecularFeature">
      <Location m="260.2142" rt="18.454" y="276512" v="3947106" />
      <Spectrum type="MFE" cpdAlgo="FindByMolecularFeature">
        <MSDetails p="+" />
        <Device type="TimeOfFlight" />
        <MSPeaks>
          <p rt="18.454" x="261.2215" y="276511.56" v="3350440" z="1" s="M+H" />
          <p rt="18.453" x="262.2247" y="49719.92" v="596666" z="1" s="M+H+1" />
        </MSPeaks>
      </Spectrum>
    </Compound>
    <Compound algo="FindByMolecularFeature">
      <Location m="250.2298" rt="18.454" y="360965" v="4884255" />
      <Spectrum type="MFE" cpdAlgo="FindByMolecularFeature">
        <MSDetails p="+" />
        <Device type="TimeOfFlight" />
        <MSPeaks>
          <p rt="18.455" x="251.2371" y="360965.22" v="4095853" z="1" s="M+H" />
          <p rt="18.452" x="252.2402" y="62511.99" v="705634" z="1" s="M+H+1" />
          <p rt="18.452" x="253.2441" y="7036.23" v="82768" z="1" s="M+H+2" />
        </MSPeaks>
      </Spectrum>
    </Compound>
    <Compound algo="FindByMolecularFeature">
      <Location m="278.2252" rt="18.455" y="3183173" v="46249828" />
      <Spectrum type="MFE" cpdAlgo="FindByMolecularFeature">
        <MSDetails p="+" />
        <Device type="TimeOfFlight" />
        <MSPeaks>
          <p rt="18.454" x="279.2325" y="3183172.50" v="38152032" z="1" sat="true" s="M+H" />
          <p rt="18.455" x="280.2359" y="614629.25" v="7356844" z="1" s="M+H+1" />
          <p rt="18.452" x="281.2390" y="58194.93" v="686724" z="1" s="M+H+2" />
          <p rt="18.440" x="282.2422" y="4619.59" v="54227" z="1" s="M+H+3" />
        </MSPeaks>
      </Spectrum>
    </Compound>
    <Compound algo="FindByMolecularFeature">
      <Location m="242.2035" rt="18.458" y="67255" v="1021718" />
      <Spectrum type="MFE" cpdAlgo="FindByMolecularFeature">
        <MSDetails p="+" />
        <Device type="TimeOfFlight" />
        <MSPeaks>
          <p rt="18.460" x="243.2108" y="67255.12" v="822768" z="1" s="M+H" />
          <p rt="18.448" x="244.2142" y="13558.77" v="198949" z="1" s="M+H+1" />
        </MSPeaks>
      </Spectrum>
    </Compound>
    <Compound algo="FindByMolecularFeature">
      <Location m="376.2981" rt="18.475" y="221348" v="2467608" />
      <Spectrum type="MFE" cpdAlgo="FindByMolecularFeature">
        <MSDetails p="+" />
        <Device type="TimeOfFlight" />
        <MSPeaks>
          <p rt="18.476" x="377.3054" y="221347.67" v="1860657" z="1" s="M+H" />
          <p rt="18.472" x="378.3082" y="57626.62" v="485735" z="1" s="M+H+1" />
          <p rt="18.477" x="379.3111" y="10947.48" v="89424" z="1" s="M+H+2" />
          <p rt="18.446" x="380.3150" y="2649.85" v="31792" z="1" s="M+H+3" />
        </MSPeaks>
      </Spectrum>
    </Compound>
    <Compound algo="FindByMolecularFeature">
      <Location m="318.2176" rt="18.487" y="540155" v="7620924" />
      <Spectrum type="MFE" cpdAlgo="FindByMolecularFeature">
        <MSDetails p="+" />
        <Device type="TimeOfFlight" />
        <MSPeaks>
          <p rt="18.487" x="319.2249" y="540154.94" v="6217332" z="1" s="M+H" />
          <p rt="18.487" x="320.2279" y="108795.81" v="1256636" z="1" s="M+H+1" />
          <p rt="18.490" x="321.2318" y="11373.16" v="138464" z="1" s="M+H+2" />
          <p rt="18.485" x="322.2361" y="749.70" v="8492" z="1" s="M+H+3" />
        </MSPeaks>
      </Spectrum>
    </Compound>
    <Compound algo="FindByMolecularFeature">
      <Location m="232.2190" rt="18.503" y="75350" v="947591" />
      <Spectrum type="MFE" cpdAlgo="FindByMolecularFeature">
        <MSDetails p="+" />
        <Device type="TimeOfFlight" />
        <MSPeaks>
          <p rt="18.503" x="233.2262" y="75349.85" v="780594" z="1" s="M+H" />
          <p rt="18.507" x="234.2296" y="14072.13" v="147728" z="1" s="M+H+1" />
          <p rt="18.472" x="235.2372" y="2073.74" v="19270" z="1" s="M+H+2" />
        </MSPeaks>
      </Spectrum>
    </Compound>
    <Compound algo="FindByMolecularFeature">
      <Location m="327.2565" rt="18.667" y="108906" v="1277976" />
      <Spectrum type="MFE" cpdAlgo="FindByMolecularFeature">
        <MSDetails p="+" />
        <Device type="TimeOfFlight" />
        <MSPeaks>
          <p rt="18.667" x="328.2638" y="108906.18" v="1016222" z="1" s="M+H" />
          <p rt="18.666" x="329.2668" y="26459.20" v="231891" z="1" s="M+H+1" />
          <p rt="18.672" x="330.2692" y="3454.10" v="29863" z="1" s="M+H+2" />
        </MSPeaks>
      </Spectrum>
    </Compound>
    <Compound algo="FindByMolecularFeature">
      <Location m="323.2833" rt="18.788" y="834297" v="8463005" />
      <Spectrum type="MFE" cpdAlgo="FindByMolecularFeature">
        <MSDetails p="+" />
        <Device type="TimeOfFlight" />
        <MSPeaks>
          <p rt="18.788" x="324.2905" y="834296.69" v="6697069" z="1" s="M+H" />
          <p rt="18.787" x="325.2934" y="191173.91" v="1548751" z="1" s="M+H+1" />
          <p rt="18.785" x="326.2963" y="23748.84" v="187647" z="1" s="M+H+2" />
          <p rt="18.785" x="647.5730" y="2030.92" v="10499" z="1" s="2M+H" />
          <p rt="18.782" x="648.5749" y="1039.74" v="4271" z="1" s="2M+H+1" />
        </MSPeaks>
      </Spectrum>
    </Compound>
    <Compound algo="FindByMolecularFeature">
      <Location m="278.2248" rt="18.821" y="204504" v="1888212" />
      <Spectrum type="MFE" cpdAlgo="FindByMolecularFeature">
        <MSDetails p="+" />
        <Device type="TimeOfFlight" />
        <MSPeaks>
          <p rt="18.822" x="279.2321" y="204503.95" v="1554465" z="1" s="M+H" />
          <p rt="18.821" x="280.2353" y="42525.43" v="333747" z="1" s="M+H+1" />
        </MSPeaks>
      </Spectrum>
    </Compound>
    <Compound algo="FindByMolecularFeature">
      <Location m="296.2355" rt="18.821" y="214031" v="2181131" />
      <Spectrum type="MFE" cpdAlgo="FindByMolecularFeature">
        <MSDetails p="+" />
        <Device type="TimeOfFlight" />
        <MSPeaks>
          <p rt="18.822" x="297.2427" y="214030.50" v="1780152" z="1" s="M+H" />
          <p rt="18.821" x="298.2458" y="43162.15" v="365740" z="1" s="M+H+1" />
          <p rt="18.815" x="299.2491" y="5007.54" v="35239" z="1" s="M+H+2" />
        </MSPeaks>
      </Spectrum>
    </Compound>
    <Compound algo="FindByMolecularFeature">
      <Location m="318.2173" rt="18.821" y="119305" v="1102442" />
      <Spectrum type="MFE" cpdAlgo="FindByMolecularFeature">
        <MSDetails p="+" />
        <Device type="TimeOfFlight" />
        <MSPeaks>
          <p rt="18.821" x="319.2246" y="119304.75" v="901571" z="1" s="M+H" />
          <p rt="18.823" x="320.2277" y="24851.49" v="190712" z="1" s="M+H+1" />
          <p rt="18.816" x="321.2339" y="1975.61" v="10160" z="1" s="M+H+2" />
        </MSPeaks>
      </Spectrum>
    </Compound>
    <Compound algo="FindByMolecularFeature">
      <Location m="232.2190" rt="18.825" y="92694" v="901522" />
      <Spectrum type="MFE" cpdAlgo="FindByMolecularFeature">
        <MSDetails p="+" />
        <Device type="TimeOfFlight" />
        <MSPeaks>
          <p rt="18.825" x="233.2263" y="92694.35" v="742971" z="1" s="M+H" />
          <p rt="18.822" x="234.2295" y="18084.90" v="143377" z="1" s="M+H+1" />
          <p rt="18.825" x="235.2343" y="1997.80" v="15173" z="1" s="M+H+2" />
        </MSPeaks>
      </Spectrum>
    </Compound>
    <Compound algo="FindByMolecularFeature">
      <Location m="260.2140" rt="18.825" y="78377" v="790192" />
      <Spectrum type="MFE" cpdAlgo="FindByMolecularFeature">
        <MSDetails p="+" />
        <Device type="TimeOfFlight" />
        <MSPeaks>
          <p rt="18.825" x="261.2213" y="78376.94" v="662887" z="1" s="M+H" />
          <p rt="18.825" x="262.2247" y="15094.02" v="127305" z="1" s="M+H+1" />
        </MSPeaks>
      </Spectrum>
    </Compound>
    <Compound algo="FindByMolecularFeature">
      <Location m="599.4611" rt="18.846" y="65975" v="1285739" />
      <Spectrum type="MFE" cpdAlgo="FindByMolecularFeature">
        <MSDetails p="+" />
        <Device type="TimeOfFlight" />
        <MSPeaks>
          <p rt="18.846" x="600.4684" y="65974.77" v="914228" z="1" s="M+H" />
          <p rt="18.846" x="601.4716" y="21153.70" v="291630" z="1" s="M+H+1" />
          <p rt="18.842" x="602.4720" y="5327.18" v="69741" z="1" s="M+H+2" />
          <p rt="18.845" x="603.4701" y="790.05" v="10140" z="1" s="M+H+3" />
        </MSPeaks>
      </Spectrum>
    </Compound>
    <Compound algo="FindByMolecularFeature">
      <Location m="555.4347" rt="18.924" y="84791" v="1651623" />
      <Spectrum type="MFE" cpdAlgo="FindByMolecularFeature">
        <MSDetails p="+" />
        <Device type="TimeOfFlight" />
        <MSPeaks>
          <p rt="18.925" x="556.4420" y="84790.80" v="1214031" z="1" s="M+H" />
          <p rt="18.920" x="557.4452" y="27424.35" v="325957" z="1" s="M+H+1" />
          <p rt="18.932" x="558.4465" y="6591.55" v="99915" z="1" s="M+H+2" />
          <p rt="18.926" x="559.4479" y="994.69" v="11720" z="1" s="M+H+3" />
        </MSPeaks>
      </Spectrum>
    </Compound>
    <Compound algo="FindByMolecularFeature">
      <Location m="376.2981" rt="18.934" y="89253" v="1057568" />
      <Spectrum type="MFE" cpdAlgo="FindByMolecularFeature">
        <MSDetails p="+" />
        <Device type="TimeOfFlight" />
        <MSPeaks>
          <p rt="18.933" x="377.3054" y="89253.18" v="847214" z="1" s="M+H" />
          <p rt="18.938" x="378.3083" y="23749.29" v="210354" z="1" s="M+H+1" />
        </MSPeaks>
      </Spectrum>
    </Compound>
    <Compound algo="FindByMolecularFeature">
      <Location m="511.4085" rt="19.007" y="114551" v="2175427" />
      <Spectrum type="MFE" cpdAlgo="FindByMolecularFeature">
        <MSDetails p="+" />
        <Device type="TimeOfFlight" />
        <MSPeaks>
          <p rt="19.007" x="512.4158" y="114551.08" v="1614836" z="1" s="M+H" />
          <p rt="19.009" x="513.4190" y="32136.21" v="456478" z="1" s="M+H+1" />
          <p rt="19.007" x="514.4205" y="6692.51" v="88100" z="1" s="M+H+2" />
          <p rt="19.013" x="515.4208" y="1228.50" v="16012" z="1" s="M+H+3" />
        </MSPeaks>
      </Spectrum>
    </Compound>
    <Compound algo="FindByMolecularFeature">
      <Location m="253.2412" rt="19.011" y="1750177" v="18256462" />
      <Spectrum type="MFE" cpdAlgo="FindByMolecularFeature">
        <MSDetails p="+" />
        <Device type="TimeOfFlight" />
        <MSPeaks>
          <p rt="19.011" x="254.2485" y="1750177.13" v="15145306" z="1" s="M+H" />
          <p rt="19.011" x="255.2515" y="299337.22" v="2575199" z="1" s="M+H+1" />
          <p rt="19.010" x="256.2545" y="29562.43" v="248743" z="1" s="M+H+2" />
          <p rt="19.004" x="257.2575" y="2147.92" v="17782" z="1" s="M+H+3" />
          <p rt="19.008" x="507.4884" y="14414.70" v="96125" z="1" s="2M+H" />
          <p rt="19.006" x="508.4914" y="4933.74" v="33160" z="1" s="2M+H+1" />
          <p rt="19.004" x="509.4938" y="1162.75" v="5430" z="1" s="2M+H+2" />
        </MSPeaks>
      </Spectrum>
    </Compound>
    <Compound algo="FindByMolecularFeature">
      <Location m="561.3150" rt="19.044" y="72754" v="901853" />
      <Spectrum type="MFE" cpdAlgo="FindByMolecularFeature">
        <MSDetails p="+" />
        <Device type="TimeOfFlight" />
        <MSPeaks>
          <p rt="19.045" x="562.3223" y="72753.51" v="650148" z="1" s="M+H" />
          <p rt="19.042" x="563.3261" y="22446.87" v="212039" z="1" s="M+H+1" />
          <p rt="19.044" x="564.3311" y="4734.64" v="39666" z="1" s="M+H+2" />
        </MSPeaks>
      </Spectrum>
    </Compound>
    <Compound algo="FindByMolecularFeature">
      <Location m="467.3822" rt="19.084" y="113469" v="2157041" />
      <Spectrum type="MFE" cpdAlgo="FindByMolecularFeature">
        <MSDetails p="+" />
        <Device type="TimeOfFlight" />
        <MSPeaks>
          <p rt="19.084" x="468.3895" y="113469.27" v="1595847" z="1" s="M+H" />
          <p rt="19.085" x="469.3927" y="32232.01" v="472246" z="1" s="M+H+1" />
          <p rt="19.077" x="470.3944" y="6827.72" v="88948" z="1" s="M+H+2" />
        </MSPeaks>
      </Spectrum>
    </Compound>
    <Compound algo="FindByMolecularFeature">
      <Location m="423.3562" rt="19.152" y="84275" v="1595701" />
      <Spectrum type="MFE" cpdAlgo="FindByMolecularFeature">
        <MSDetails p="+" />
        <Device type="TimeOfFlight" />
        <MSPeaks>
          <p rt="19.152" x="424.3634" y="84275.35" v="1230232" z="1" s="M+H" />
          <p rt="19.151" x="425.3686" y="23745.56" v="320911" z="1" s="M+H+1" />
          <p rt="19.161" x="426.3695" y="4482.49" v="44557" z="1" s="M+H+2" />
        </MSPeaks>
      </Spectrum>
    </Compound>
    <Compound algo="FindByMolecularFeature">
      <Location m="365.2932" rt="19.182" y="68784" v="767502" />
      <Spectrum type="MFE" cpdAlgo="FindByMolecularFeature">
        <MSDetails p="+" />
        <Device type="TimeOfFlight" />
        <MSPeaks>
          <p rt="19.183" x="366.3005" y="68783.67" v="522125" z="1" s="M+H" />
          <p rt="19.182" x="367.3019" y="22302.20" v="202611" z="1" s="M+H+1" />
          <p rt="19.169" x="368.3019" y="4264.11" v="42766" z="1" s="M+H+2" />
        </MSPeaks>
      </Spectrum>
    </Compound>
    <Compound algo="FindByMolecularFeature">
      <Location m="241.2407" rt="19.399" y="101211" v="1118492" />
      <Spectrum type="MFE" cpdAlgo="FindByMolecularFeature">
        <MSDetails p="+" />
        <Device type="TimeOfFlight" />
        <MSPeaks>
          <p rt="19.400" x="242.2480" y="101210.86" v="943435" z="1" s="M+H" />
          <p rt="19.396" x="243.2511" y="16751.69" v="155777" z="1" s="M+H+1" />
          <p rt="19.391" x="244.2544" y="1865.95" v="19280" z="1" s="M+H+2" />
        </MSPeaks>
      </Spectrum>
    </Compound>
    <Compound algo="FindByMolecularFeature">
      <Location m="366.3247" rt="19.575" y="73564" v="784954" />
      <Spectrum type="MFE" cpdAlgo="FindByMolecularFeature">
        <MSDetails p="+" />
        <Device type="TimeOfFlight" />
        <MSPeaks>
          <p rt="19.575" x="367.3320" y="73563.74" v="617666" z="1" s="M+H" />
          <p rt="19.576" x="368.3353" y="17860.94" v="150016" z="1" s="M+H+1" />
          <p rt="19.570" x="369.3341" y="2475.03" v="17272" z="1" s="M+H+2" />
        </MSPeaks>
      </Spectrum>
    </Compound>
    <Compound algo="FindByMolecularFeature">
      <Location m="456.2361" rt="19.611" y="97393" v="1227333" />
      <Spectrum type="MFE" cpdAlgo="FindByMolecularFeature">
        <MSDetails p="+" />
        <Device type="TimeOfFlight" />
        <MSPeaks>
          <p rt="19.611" x="457.2434" y="97393.23" v="934003" z="1" s="M+H" />
          <p rt="19.610" x="458.2467" y="25255.62" v="237322" z="1" s="M+H+1" />
          <p rt="19.610" x="459.2502" y="5338.09" v="50788" z="1" s="M+H+2" />
          <p rt="19.602" x="460.2502" y="563.01" v="5219" z="1" s="M+H+3" />
        </MSPeaks>
      </Spectrum>
    </Compound>
    <Compound algo="FindByMolecularFeature">
      <Location m="575.3310" rt="19.612" y="251186" v="3285872" />
      <Spectrum type="MFE" cpdAlgo="FindByMolecularFeature">
        <MSDetails p="+" />
        <Device type="TimeOfFlight" />
        <MSPeaks>
          <p rt="19.612" x="576.3382" y="251186.09" v="2363331" z="1" s="M+H" />
          <p rt="19.612" x="577.3412" y="76245.20" v="718515" z="1" s="M+H+1" />
          <p rt="19.612" x="578.3439" y="17203.10" v="163502" z="1" s="M+H+2" />
          <p rt="19.610" x="579.3501" y="3537.80" v="32859" z="1" s="M+H+3" />
          <p rt="19.616" x="580.3558" y="825.15" v="7664" z="1" s="M+H+4" />
        </MSPeaks>
      </Spectrum>
    </Compound>
    <Compound algo="FindByMolecularFeature">
      <Location m="540.2937" rt="19.616" y="180492" v="2321864" />
      <Spectrum type="MFE" cpdAlgo="FindByMolecularFeature">
        <MSDetails p="+" />
        <Device type="TimeOfFlight" />
        <MSPeaks>
          <p rt="19.616" x="541.3010" y="180492.00" v="1674144" z="1" s="M+H" />
          <p rt="19.616" x="542.3041" y="53953.23" v="503588" z="1" s="M+H+1" />
          <p rt="19.615" x="543.3105" y="12270.55" v="114318" z="1" s="M+H+2" />
          <p rt="19.602" x="544.3205" y="2783.98" v="29814" z="1" s="M+H+3" />
        </MSPeaks>
      </Spectrum>
    </Compound>
    <Compound algo="FindByMolecularFeature">
      <Location m="300.2095" rt="19.634" y="517567" v="7010273" />
      <Spectrum type="MFE" cpdAlgo="FindByMolecularFeature">
        <MSDetails p="+" />
        <Device type="TimeOfFlight" />
        <MSPeaks>
          <p rt="19.635" x="301.2168" y="517567.38" v="5633087" z="1" s="M+H" />
          <p rt="19.633" x="302.2196" y="110717.32" v="1222093" z="1" s="M+H+1" />
          <p rt="19.638" x="303.2233" y="12661.46" v="136760" z="1" s="M+H+2" />
          <p rt="19.633" x="304.2289" y="1543.82" v="18334" z="1" s="M+H+3" />
        </MSPeaks>
      </Spectrum>
    </Compound>
    <Compound algo="FindByMolecularFeature">
      <Location m="254.2035" rt="19.645" y="85759" v="1194886" />
      <Spectrum type="MFE" cpdAlgo="FindByMolecularFeature">
        <MSDetails p="+" />
        <Device type="TimeOfFlight" />
        <MSPeaks>
          <p rt="19.647" x="255.2108" y="85759.01" v="979374" z="1" s="M+H" />
          <p rt="19.639" x="256.2144" y="16994.14" v="192524" z="1" s="M+H+1" />
          <p rt="19.649" x="257.2216" y="1931.00" v="22988" z="1" s="M+H+2" />
        </MSPeaks>
      </Spectrum>
    </Compound>
    <Compound algo="FindByMolecularFeature">
      <Location m="344.2351" rt="19.691" y="53535" v="579089" />
      <Spectrum type="MFE" cpdAlgo="FindByMolecularFeature">
        <MSDetails p="+" />
        <Device type="TimeOfFlight" />
        <MSPeaks>
          <p rt="19.690" x="345.2423" y="53535.40" v="436807" z="1" s="M+H" />
          <p rt="19.690" x="346.2459" y="14249.71" v="116283" z="1" s="M+H+1" />
          <p rt="19.703" x="347.2505" y="3091.02" v="26000" z="1" s="M+H+2" />
        </MSPeaks>
      </Spectrum>
    </Compound>
    <Compound algo="FindByMolecularFeature">
      <Location m="280.2412" rt="19.754" y="281374" v="2069949" />
      <Spectrum type="MFE" cpdAlgo="FindByMolecularFeature">
        <MSDetails p="+" />
        <Device type="TimeOfFlight" />
        <MSPeaks>
          <p rt="19.754" x="281.2485" y="281374.28" v="1703492" z="1" s="M+H" />
          <p rt="19.757" x="282.2512" y="53217.85" v="346072" z="1" s="M+H+1" />
          <p rt="19.763" x="561.4871" y="1839.00" v="8351" z="1" s="2M+H" />
          <p rt="19.754" x="562.4901" y="908.46" v="1841" z="1" s="2M+H+1" />
        </MSPeaks>
      </Spectrum>
    </Compound>
    <Compound algo="FindByMolecularFeature">
      <Location m="298.2513" rt="19.761" y="113644" v="1916499" />
      <Spectrum type="MFE" cpdAlgo="FindByMolecularFeature">
        <MSDetails p="+" />
        <Device type="TimeOfFlight" />
        <MSPeaks>
          <p rt="19.760" x="299.2587" y="113643.94" v="836197" z="1" s="M+H" />
          <p rt="19.766" x="300.2620" y="21791.84" v="163797" z="1" s="M+H+1" />
          <p rt="19.760" x="597.5091" y="55477.78" v="304748" z="1" s="2M+H" />
          <p rt="19.760" x="598.5123" y="21855.36" v="121654" z="1" s="2M+H+1" />
          <p rt="19.758" x="599.5109" y="5119.04" v="31851" z="1" s="2M+H+2" />
        </MSPeaks>
      </Spectrum>
    </Compound>
    <Compound algo="FindByMolecularFeature">
      <Location m="650.4194" rt="19.761" y="63480" v="1091995" />
      <Spectrum type="MFE" cpdAlgo="FindByMolecularFeature">
        <MSDetails p="+" />
        <Device type="TimeOfFlight" />
        <MSPeaks>
          <p rt="19.761" x="651.4267" y="44784.93" v="282731" z="1" s="M+H" />
          <p rt="19.761" x="652.4308" y="15707.15" v="101908" z="1" s="M+H+1" />
          <p rt="19.762" x="653.4292" y="63479.88" v="402916" z="1" s="M+H+2" />
          <p rt="19.762" x="654.4342" y="22988.77" v="147510" z="1" s="M+H+3" />
          <p rt="19.760" x="655.4277" y="25424.03" v="156929" z="1" s="M+H+4" />
        </MSPeaks>
      </Spectrum>
    </Compound>
    <Compound algo="FindByMolecularFeature">
      <Location m="339.2781" rt="19.766" y="3166106" v="35318752" />
      <Spectrum type="MFE" cpdAlgo="FindByMolecularFeature">
        <MSDetails p="+" />
        <Device type="TimeOfFlight" />
        <MSPeaks>
          <p rt="19.766" x="340.2854" y="3166106.00" v="28415260" z="1" sat="true" s="M+H" />
          <p rt="19.766" x="341.2888" y="677737.69" v="6088125" z="1" s="M+H+1" />
          <p rt="19.765" x="342.2910" y="84788.34" v="750394" z="1" s="M+H+2" />
          <p rt="19.767" x="343.2939" y="7525.19" v="64976" z="1" s="M+H+3" />
        </MSPeaks>
      </Spectrum>
    </Compound>
    <Compound algo="FindByMolecularFeature">
      <Location m="393.1967" rt="19.769" y="64767" v="1830725" />
      <Spectrum type="MFE" cpdAlgo="FindByMolecularFeature">
        <MSDetails p="+" />
        <Device type="TimeOfFlight" />
        <MSPeaks>
          <p rt="19.766" x="394.2040" y="28077.17" v="336268" z="1" s="M+H" />
          <p rt="19.770" x="395.2073" y="7007.15" v="83667" z="1" s="M+H+1" />
          <p rt="19.772" x="396.2045" y="64767.49" v="760907" z="1" s="M+H+2" />
          <p rt="19.768" x="397.2079" y="15712.36" v="185458" z="1" s="M+H+3" />
          <p rt="19.767" x="398.1981" y="28149.78" v="329429" z="1" s="M+H+4" />
          <p rt="19.767" x="399.1970" y="6843.44" v="78227" z="1" s="M+H+5" />
          <p rt="19.769" x="400.1985" y="4901.31" v="56769" z="1" s="M+H+6" />
        </MSPeaks>
      </Spectrum>
    </Compound>
    <Compound algo="FindByMolecularFeature">
      <Location m="241.2406" rt="19.771" y="65289" v="670650" />
      <Spectrum type="MFE" cpdAlgo="FindByMolecularFeature">
        <MSDetails p="+" />
        <Device type="TimeOfFlight" />
        <MSPeaks>
          <p rt="19.771" x="242.2479" y="65289.38" v="568777" z="1" s="M+H" />
          <p rt="19.768" x="243.2510" y="11249.49" v="94241" z="1" s="M+H+1" />
          <p rt="19.760" x="244.2541" y="1265.64" v="7632" z="1" s="M+H+2" />
        </MSPeaks>
      </Spectrum>
    </Compound>
    <Compound algo="FindByMolecularFeature">
      <Location m="244.2190" rt="19.846" y="78757" v="1096965" />
      <Spectrum type="MFE" cpdAlgo="FindByMolecularFeature">
        <MSDetails p="+" />
        <Device type="TimeOfFlight" />
        <MSPeaks>
          <p rt="19.847" x="245.2263" y="78757.05" v="905924" z="1" s="M+H" />
          <p rt="19.846" x="246.2296" y="14897.54" v="171516" z="1" s="M+H+1" />
          <p rt="19.786" x="247.2322" y="2875.36" v="19526" z="1" s="M+H+2" />
        </MSPeaks>
      </Spectrum>
    </Compound>
    <Compound algo="FindByMolecularFeature">
      <Location m="262.2298" rt="19.858" y="265894" v="4021666" />
      <Spectrum type="MFE" cpdAlgo="FindByMolecularFeature">
        <MSDetails p="+" />
        <Device type="TimeOfFlight" />
        <MSPeaks>
          <p rt="19.859" x="263.2371" y="265894.28" v="3397888" z="1" s="M+H" />
          <p rt="19.849" x="264.2402" y="51873.55" v="567616" z="1" s="M+H+1" />
          <p rt="19.850" x="265.2470" y="6045.23" v="56163" z="1" s="M+H+2" />
        </MSPeaks>
      </Spectrum>
    </Compound>
    <Compound algo="FindByMolecularFeature">
      <Location m="575.3312" rt="19.861" y="257197" v="2629031" />
      <Spectrum type="MFE" cpdAlgo="FindByMolecularFeature">
        <MSDetails p="+" />
        <Device type="TimeOfFlight" />
        <MSPeaks>
          <p rt="19.861" x="576.3385" y="257197.25" v="1858592" z="1" s="M+H" />
          <p rt="19.861" x="577.3416" y="81824.29" v="600427" z="1" s="M+H+1" />
          <p rt="19.860" x="578.3448" y="18294.07" v="131140" z="1" s="M+H+2" />
          <p rt="19.853" x="579.3494" y="4227.81" v="31038" z="1" s="M+H+3" />
          <p rt="19.874" x="580.3523" y="1027.05" v="7833" z="1" s="M+H+4" />
        </MSPeaks>
      </Spectrum>
    </Compound>
    <Compound algo="FindByMolecularFeature">
      <Location m="540.2937" rt="19.865" y="83641" v="882671" />
      <Spectrum type="MFE" cpdAlgo="FindByMolecularFeature">
        <MSDetails p="+" />
        <Device type="TimeOfFlight" />
        <MSPeaks>
          <p rt="19.866" x="541.3009" y="83640.65" v="657730" z="1" s="M+H" />
          <p rt="19.867" x="542.3043" y="25816.92" v="206848" z="1" s="M+H+1" />
          <p rt="19.841" x="543.3105" y="6669.79" v="18093" z="1" s="M+H+2" />
        </MSPeaks>
      </Spectrum>
    </Compound>
    <Compound algo="FindByMolecularFeature">
      <Location m="279.2568" rt="19.868" y="1806116" v="17674928" />
      <Spectrum type="MFE" cpdAlgo="FindByMolecularFeature">
        <MSDetails p="+" />
        <Device type="TimeOfFlight" />
        <MSPeaks>
          <p rt="19.868" x="280.2641" y="1806115.88" v="14455618" z="1" s="M+H" />
          <p rt="19.869" x="281.2663" y="379138.91" v="2912397" z="1" s="M+H+1" />
          <p rt="19.866" x="282.2679" y="40236.54" v="306912" z="1" s="M+H+2" />
        </MSPeaks>
      </Spectrum>
    </Compound>
    <Compound algo="FindByMolecularFeature">
      <Location m="268.1312" rt="19.947" y="67345" v="678129" />
      <Spectrum type="MFE" cpdAlgo="FindByMolecularFeature">
        <MSDetails p="+" />
        <Device type="TimeOfFlight" />
        <MSPeaks>
          <p rt="19.947" x="269.1385" y="67345.33" v="567024" z="1" s="M+H" />
          <p rt="19.949" x="270.1416" y="10102.16" v="99064" z="1" s="M+H+1" />
          <p rt="19.948" x="271.1454" y="2047.72" v="12041" z="1" s="M+H+2" />
        </MSPeaks>
      </Spectrum>
    </Compound>
    <Compound algo="FindByMolecularFeature">
      <Location m="272.0899" rt="19.947" y="203901" v="2089796" />
      <Spectrum type="MFE" cpdAlgo="FindByMolecularFeature">
        <MSDetails p="+" />
        <Device type="TimeOfFlight" />
        <MSPeaks>
          <p rt="19.947" x="273.0972" y="203900.92" v="1827449" z="1" s="M+H" />
          <p rt="19.947" x="274.1002" y="26851.14" v="226740" z="1" s="M+H+1" />
          <p rt="19.942" x="275.1024" y="4424.86" v="35608" z="1" s="M+H+2" />
        </MSPeaks>
      </Spectrum>
    </Compound>
    <Compound algo="FindByMolecularFeature">
      <Location m="258.1469" rt="19.948" y="149190" v="1453540" />
      <Spectrum type="MFE" cpdAlgo="FindByMolecularFeature">
        <MSDetails p="+" />
        <Device type="TimeOfFlight" />
        <MSPeaks>
          <p rt="19.947" x="259.1541" y="149190.16" v="1249331" z="1" s="M+H" />
          <p rt="19.948" x="260.1576" y="19550.22" v="169975" z="1" s="M+H+1" />
          <p rt="19.953" x="261.1587" y="4219.13" v="34234" z="1" s="M+H+2" />
        </MSPeaks>
      </Spectrum>
    </Compound>
    <Compound algo="FindByMolecularFeature">
      <Location m="328.1529" rt="19.948" y="1521143" v="16571959" />
      <Spectrum type="MFE" cpdAlgo="FindByMolecularFeature">
        <MSDetails p="+" />
        <Device type="TimeOfFlight" />
        <MSPeaks>
          <p rt="19.948" x="329.1602" y="1521143.00" v="13963368" z="1" s="M+H" />
          <p rt="19.947" x="330.1633" y="262075.55" v="2222034" z="1" s="M+H+1" />
          <p rt="19.945" x="331.1654" y="40854.19" v="328202" z="1" s="M+H+2" />
          <p rt="19.955" x="332.1681" y="5274.41" v="58355" z="1" s="M+H+3" />
        </MSPeaks>
      </Spectrum>
    </Compound>
    <Compound algo="FindByMolecularFeature">
      <Location m="360.2155" rt="19.948" y="498450" v="5659629" />
      <Spectrum type="MFE" cpdAlgo="FindByMolecularFeature">
        <MSDetails p="+" />
        <Device type="TimeOfFlight" />
        <MSPeaks>
          <p rt="19.948" x="361.2228" y="498450.16" v="4635657" z="1" s="M+H" />
          <p rt="19.947" x="362.2258" y="97784.84" v="852044" z="1" s="M+H+1" />
          <p rt="19.951" x="363.2285" y="15317.83" v="137488" z="1" s="M+H+2" />
          <p rt="19.901" x="364.2239" y="3057.01" v="34440" z="1" s="M+H+3" />
        </MSPeaks>
      </Spectrum>
    </Compound>
    <Compound algo="FindByMolecularFeature">
      <Location m="156.0057" rt="19.948" y="73033" v="687055" />
      <Spectrum type="MFE" cpdAlgo="FindByMolecularFeature">
        <MSDetails p="+" />
        <Device type="TimeOfFlight" />
        <MSPeaks>
          <p rt="19.948" x="157.0130" y="73033.01" v="631460" z="1" s="M+H" />
          <p rt="19.944" x="158.0156" y="6401.50" v="46579" z="1" s="M+H+1" />
          <p rt="19.946" x="159.0173" y="1911.58" v="9016" z="1" s="M+H+2" />
        </MSPeaks>
      </Spectrum>
    </Compound>
    <Compound algo="FindByMolecularFeature">
      <Location m="216.0269" rt="19.948" y="76692" v="776523" />
      <Spectrum type="MFE" cpdAlgo="FindByMolecularFeature">
        <MSDetails p="+" />
        <Device type="TimeOfFlight" />
        <MSPeaks>
          <p rt="19.947" x="217.0341" y="76691.97" v="696480" z="1" s="M+H" />
          <p rt="19.952" x="218.0377" y="7655.15" v="69036" z="1" s="M+H+1" />
          <p rt="19.945" x="219.0401" y="1513.60" v="11007" z="1" s="M+H+2" />
        </MSPeaks>
      </Spectrum>
    </Compound>
    <Compound algo="FindByMolecularFeature">
      <Location m="184.0735" rt="19.948" y="113033" v="1147283" />
      <Spectrum type="MFE" cpdAlgo="FindByMolecularFeature">
        <MSDetails p="+" />
        <Device type="TimeOfFlight" />
        <MSPeaks>
          <p rt="19.948" x="185.0808" y="113033.07" v="1030741" z="1" s="M+H" />
          <p rt="19.948" x="186.0845" y="11874.63" v="97930" z="1" s="M+H+1" />
          <p rt="19.951" x="187.0871" y="2151.21" v="18613" z="1" s="M+H+2" />
        </MSPeaks>
      </Spectrum>
    </Compound>
    <Compound algo="FindByMolecularFeature">
      <Location m="212.0683" rt="19.948" y="82317" v="821044" />
      <Spectrum type="MFE" cpdAlgo="FindByMolecularFeature">
        <MSDetails p="+" />
        <Device type="TimeOfFlight" />
        <MSPeaks>
          <p rt="19.949" x="213.0756" y="82317.27" v="725163" z="1" s="M+H" />
          <p rt="19.946" x="214.0803" y="9035.90" v="81786" z="1" s="M+H+1" />
          <p rt="19.936" x="215.0820" y="1946.55" v="14095" z="1" s="M+H+2" />
        </MSPeaks>
      </Spectrum>
    </Compound>
    <Compound algo="FindByMolecularFeature">
      <Location m="402.2262" rt="19.948" y="5306121" v="62257076" />
      <Spectrum type="MFE" cpdAlgo="FindByMolecularFeature">
        <MSDetails p="+" />
        <Device type="TimeOfFlight" />
        <MSPeaks>
          <p rt="19.949" x="403.2335" y="5306120.50" v="49390496" z="1" sat="true" s="M+H" />
          <p rt="19.947" x="404.2371" y="1166329.88" v="10900868" z="1" s="M+H+1" />
          <p rt="19.946" x="405.2391" y="197497.36" v="1701941" z="1" s="M+H+2" />
          <p rt="19.946" x="406.2414" y="28790.04" v="234674" z="1" s="M+H+3" />
          <p rt="19.953" x="407.2440" y="3438.80" v="29098" z="1" s="M+H+4" />
        </MSPeaks>
      </Spectrum>
    </Compound>
    <Compound algo="FindByMolecularFeature">
      <Location m="128.0110" rt="19.949" y="88222" v="867915" />
      <Spectrum type="MFE" cpdAlgo="FindByMolecularFeature">
        <MSDetails p="+" />
        <Device type="TimeOfFlight" />
        <MSPeaks>
          <p rt="19.949" x="129.0183" y="88222.13" v="814674" z="1" s="M+H" />
          <p rt="19.955" x="130.0211" y="4999.55" v="47297" z="1" s="M+H+1" />
          <p rt="19.944" x="131.0220" y="1206.05" v="5944" z="1" s="M+H+2" />
        </MSPeaks>
      </Spectrum>
    </Compound>
    <Compound algo="FindByMolecularFeature">
      <Location m="299.2823" rt="19.953" y="62446" v="765667" />
      <Spectrum type="MFE" cpdAlgo="FindByMolecularFeature">
        <MSDetails p="+" />
        <Device type="TimeOfFlight" />
        <MSPeaks>
          <p rt="19.953" x="300.2896" y="62445.87" v="622755" z="1" s="M+H" />
          <p rt="19.951" x="301.2930" y="13031.69" v="128041" z="1" s="M+H+1" />
          <p rt="19.951" x="302.2959" y="1677.19" v="14871" z="1" s="M+H+2" />
        </MSPeaks>
      </Spectrum>
    </Compound>
    <Compound algo="FindByMolecularFeature">
      <Location m="826.4344" rt="19.954" y="779781" v="10393358" />
      <Spectrum type="MFE" cpdAlgo="FindByMolecularFeature">
        <MSDetails p="+" />
        <Device type="TimeOfFlight" />
        <MSPeaks>
          <p rt="19.948" x="414.2200" y="1802.54" v="12317" z="2" s="M+2H" />
          <p rt="19.958" x="414.7226" y="1269.96" v="3411" z="2" s="M+2H+1" />
          <p rt="19.955" x="827.4417" y="779781.13" v="6466837" z="1" s="M+H" />
          <p rt="19.954" x="828.4444" y="353927.53" v="2930508" z="1" s="M+H+1" />
          <p rt="19.954" x="829.4464" y="94716.55" v="784215" z="1" s="M+H+2" />
          <p rt="19.951" x="830.4490" y="20001.16" v="164472" z="1" s="M+H+3" />
          <p rt="19.955" x="831.4525" y="3906.16" v="31598" z="1" s="M+H+4" />
        </MSPeaks>
      </Spectrum>
    </Compound>
    <Compound algo="FindByMolecularFeature">
      <Location m="440.1818" rt="19.955" y="300479" v="4075131" />
      <Spectrum type="MFE" cpdAlgo="FindByMolecularFeature">
        <MSDetails p="+" />
        <Device type="TimeOfFlight" />
        <MSPeaks>
          <p rt="19.956" x="441.1891" y="300479.41" v="3027569" z="1" s="M+H" />
          <p rt="19.954" x="442.1922" y="66379.48" v="672442" z="1" s="M+H+1" />
          <p rt="19.953" x="443.1902" y="29223.43" v="307504" z="1" s="M+H+2" />
          <p rt="19.957" x="444.1922" y="5580.46" v="52814" z="1" s="M+H+3" />
          <p rt="19.967" x="445.1925" y="1381.18" v="14801" z="1" s="M+H+4" />
        </MSPeaks>
      </Spectrum>
    </Compound>
    <Compound algo="FindByMolecularFeature">
      <Location m="424.2083" rt="19.959" y="2709477" v="41810264" />
      <Spectrum type="MFE" cpdAlgo="FindByMolecularFeature">
        <MSDetails p="+" />
        <Device type="TimeOfFlight" />
        <MSPeaks>
          <p rt="19.960" x="425.2156" y="2709476.75" v="33494354" z="1" sat="true" s="M+H" />
          <p rt="19.959" x="426.2190" y="570929.31" v="6990709" z="1" s="M+H+1" />
          <p rt="19.959" x="427.2208" y="95031.17" v="1173491" z="1" s="M+H+2" />
          <p rt="19.960" x="428.2233" y="12220.84" v="136101" z="1" s="M+H+3" />
          <p rt="19.963" x="429.2249" y="1424.97" v="15609" z="1" s="M+H+4" />
        </MSPeaks>
      </Spectrum>
    </Compound>
    <Compound algo="FindByMolecularFeature">
      <Location m="447.2836" rt="19.967" y="70112" v="1195301" />
      <Spectrum type="MFE" cpdAlgo="FindByMolecularFeature">
        <MSDetails p="+" />
        <Device type="TimeOfFlight" />
        <MSPeaks>
          <p rt="19.967" x="448.2909" y="70111.88" v="938980" z="1" s="M+H" />
          <p rt="19.967" x="449.2959" y="18345.52" v="216409" z="1" s="M+H+1" />
          <p rt="19.975" x="450.2994" y="3616.99" v="39911" z="1" s="M+H+2" />
        </MSPeaks>
      </Spectrum>
    </Compound>
    <Compound algo="FindByMolecularFeature">
      <Location m="657.5027" rt="20.142" y="71103" v="1379320" />
      <Spectrum type="MFE" cpdAlgo="FindByMolecularFeature">
        <MSDetails p="+" />
        <Device type="TimeOfFlight" />
        <MSPeaks>
          <p rt="20.148" x="658.5100" y="71103.27" v="847212" z="1" s="M+H" />
          <p rt="20.126" x="659.5133" y="26705.52" v="418303" z="1" s="M+H+1" />
          <p rt="20.142" x="660.5130" y="6606.21" v="94596" z="1" s="M+H+2" />
          <p rt="20.123" x="661.5126" y="1191.65" v="19209" z="1" s="M+H+3" />
        </MSPeaks>
      </Spectrum>
    </Compound>
    <Compound algo="FindByMolecularFeature">
      <Location m="761.4666" rt="20.165" y="56715" v="664338" />
      <Spectrum type="MFE" cpdAlgo="FindByMolecularFeature">
        <MSDetails p="+" />
        <Device type="TimeOfFlight" />
        <MSPeaks>
          <p rt="20.165" x="381.7441" y="7016.20" v="40272" z="2" s="M+2H" />
          <p rt="20.165" x="762.4731" y="56715.07" v="376178" z="1" s="M+H" />
          <p rt="20.164" x="763.4762" y="26929.49" v="183257" z="1" s="M+H+1" />
          <p rt="20.168" x="764.4799" y="9196.40" v="64631" z="1" s="M+H+2" />
        </MSPeaks>
      </Spectrum>
    </Compound>
    <Compound algo="FindByMolecularFeature">
      <Location m="382.2376" rt="20.165" y="62920" v="804303" />
      <Spectrum type="MFE" cpdAlgo="FindByMolecularFeature">
        <MSDetails p="+" />
        <Device type="TimeOfFlight" />
        <MSPeaks>
          <p rt="20.166" x="383.2449" y="62920.28" v="429715" z="1" s="M+H" />
          <p rt="20.163" x="384.2440" y="28513.29" v="186854" z="1" s="M+H+1" />
          <p rt="20.168" x="385.2436" y="7522.23" v="49684" z="1" s="M+H+2" />
          <p rt="20.177" x="386.2358" y="2264.38" v="18182" z="1" s="M+H+3" />
          <p rt="20.163" x="765.4832" y="4772.56" v="30817" z="1" s="2M+H" />
          <p rt="20.167" x="766.4878" y="1863.73" v="10192" z="1" s="2M+H+1" />
          <p rt="20.181" x="767.4829" y="2418.42" v="18925" z="1" s="2M+H+2" />
        </MSPeaks>
      </Spectrum>
    </Compound>
    <Compound algo="FindByMolecularFeature">
      <Location m="336.2670" rt="20.166" y="329583" v="3039908" />
      <Spectrum type="MFE" cpdAlgo="FindByMolecularFeature">
        <MSDetails p="+" />
        <Device type="TimeOfFlight" />
        <MSPeaks>
          <p rt="20.166" x="337.2743" y="329582.91" v="2404691" z="1" s="M+H" />
          <p rt="20.167" x="338.2774" y="76094.98" v="558430" z="1" s="M+H+1" />
          <p rt="20.162" x="339.2815" y="10649.66" v="76788" z="1" s="M+H+2" />
        </MSPeaks>
      </Spectrum>
    </Compound>
    <Compound algo="FindByMolecularFeature">
      <Location m="354.2774" rt="20.167" y="318695" v="3064801" />
      <Spectrum type="MFE" cpdAlgo="FindByMolecularFeature">
        <MSDetails p="+" />
        <Device type="TimeOfFlight" />
        <MSPeaks>
          <p rt="20.167" x="355.2847" y="318694.72" v="2406180" z="1" s="M+H" />
          <p rt="20.166" x="356.2878" y="69736.55" v="530363" z="1" s="M+H+1" />
          <p rt="20.166" x="357.2911" y="11857.75" v="91715" z="1" s="M+H+2" />
          <p rt="20.136" x="358.2946" y="3254.48" v="36543" z="1" s="M+H+3" />
        </MSPeaks>
      </Spectrum>
    </Compound>
    <Compound algo="FindByMolecularFeature">
      <Location m="376.2591" rt="20.168" y="82521" v="769776" />
      <Spectrum type="MFE" cpdAlgo="FindByMolecularFeature">
        <MSDetails p="+" />
        <Device type="TimeOfFlight" />
        <MSPeaks>
          <p rt="20.169" x="377.2664" y="82520.57" v="601922" z="1" s="M+H" />
          <p rt="20.168" x="378.2700" y="18864.99" v="138561" z="1" s="M+H+1" />
          <p rt="20.163" x="379.2758" y="4044.18" v="29294" z="1" s="M+H+2" />
        </MSPeaks>
      </Spectrum>
    </Compound>
    <Compound algo="FindByMolecularFeature">
      <Location m="262.2299" rt="20.176" y="358561" v="3166746" />
      <Spectrum type="MFE" cpdAlgo="FindByMolecularFeature">
        <MSDetails p="+" />
        <Device type="TimeOfFlight" />
        <MSPeaks>
          <p rt="20.177" x="263.2372" y="358560.94" v="2528800" z="1" s="M+H" />
          <p rt="20.171" x="264.2403" y="71711.31" v="578703" z="1" s="M+H+1" />
          <p rt="20.170" x="265.2482" y="8932.07" v="50543" z="1" s="M+H+2" />
          <p rt="20.157" x="266.2533" y="938.32" v="8699" z="1" s="M+H+3" />
        </MSPeaks>
      </Spectrum>
    </Compound>
    <Compound algo="FindByMolecularFeature">
      <Location m="448.3191" rt="20.197" y="60633" v="660838" />
      <Spectrum type="MFE" cpdAlgo="FindByMolecularFeature">
        <MSDetails p="+" />
        <Device type="TimeOfFlight" />
        <MSPeaks>
          <p rt="20.195" x="449.3263" y="60633.31" v="486696" z="1" s="M+H" />
          <p rt="20.203" x="450.3293" y="18010.04" v="135280" z="1" s="M+H+1" />
          <p rt="20.197" x="451.3344" y="5171.32" v="38861" z="1" s="M+H+2" />
        </MSPeaks>
      </Spectrum>
    </Compound>
    <Compound algo="FindByMolecularFeature">
      <Location m="279.2564" rt="20.223" y="197904" v="2048297" />
      <Spectrum type="MFE" cpdAlgo="FindByMolecularFeature">
        <MSDetails p="+" />
        <Device type="TimeOfFlight" />
        <MSPeaks>
          <p rt="20.221" x="280.2636" y="197903.92" v="1632680" z="1" s="M+H" />
          <p rt="20.229" x="281.2658" y="39145.14" v="372739" z="1" s="M+H+1" />
          <p rt="20.255" x="282.2700" y="4158.82" v="36737" z="1" s="M+H+2" />
          <p rt="20.246" x="559.5173" y="824.65" v="3071" z="1" s="2M+H" />
        </MSPeaks>
      </Spectrum>
    </Compound>
    <Compound algo="FindByMolecularFeature">
      <Location m="613.4768" rt="20.224" y="115003" v="2705468" />
      <Spectrum type="MFE" cpdAlgo="FindByMolecularFeature">
        <MSDetails p="+" />
        <Device type="TimeOfFlight" />
        <MSPeaks>
          <p rt="20.224" x="614.4841" y="115002.96" v="1909123" z="1" s="M+H" />
          <p rt="20.226" x="615.4872" y="39764.87" v="649474" z="1" s="M+H+1" />
          <p rt="20.223" x="616.4880" y="10317.00" v="146870" z="1" s="M+H+2" />
        </MSPeaks>
      </Spectrum>
    </Compound>
    <Compound algo="FindByMolecularFeature">
      <Location m="569.4508" rt="20.323" y="167286" v="3968726" />
      <Spectrum type="MFE" cpdAlgo="FindByMolecularFeature">
        <MSDetails p="+" />
        <Device type="TimeOfFlight" />
        <MSPeaks>
          <p rt="20.322" x="570.4580" y="167285.97" v="2820464" z="1" s="M+H" />
          <p rt="20.325" x="571.4609" y="54429.77" v="991893" z="1" s="M+H+1" />
          <p rt="20.322" x="572.4623" y="10606.82" v="156369" z="1" s="M+H+2" />
        </MSPeaks>
      </Spectrum>
    </Compound>
    <Compound algo="FindByMolecularFeature">
      <Location m="267.2564" rt="20.379" y="207574" v="2185215" />
      <Spectrum type="MFE" cpdAlgo="FindByMolecularFeature">
        <MSDetails p="+" />
        <Device type="TimeOfFlight" />
        <MSPeaks>
          <p rt="20.379" x="268.2637" y="207574.09" v="1813944" z="1" s="M+H" />
          <p rt="20.379" x="269.2667" y="38891.43" v="334903" z="1" s="M+H+1" />
          <p rt="20.385" x="270.2704" y="4438.87" v="36369" z="1" s="M+H+2" />
        </MSPeaks>
      </Spectrum>
    </Compound>
    <Compound algo="FindByMolecularFeature">
      <Location m="525.4246" rt="20.419" y="226068" v="5037247" />
      <Spectrum type="MFE" cpdAlgo="FindByMolecularFeature">
        <MSDetails p="+" />
        <Device type="TimeOfFlight" />
        <MSPeaks>
          <p rt="20.420" x="526.4318" y="226067.72" v="3714310" z="1" s="M+H" />
          <p rt="20.417" x="527.4349" y="65408.30" v="1052110" z="1" s="M+H+1" />
          <p rt="20.419" x="528.4367" y="14535.18" v="226699" z="1" s="M+H+2" />
          <p rt="20.417" x="529.4368" y="2785.23" v="44127" z="1" s="M+H+3" />
        </MSPeaks>
      </Spectrum>
    </Compound>
    <Compound algo="FindByMolecularFeature">
      <Location m="589.3474" rt="20.435" y="589895" v="5267189" />
      <Spectrum type="MFE" cpdAlgo="FindByMolecularFeature">
        <MSDetails p="+" />
        <Device type="TimeOfFlight" />
        <MSPeaks>
          <p rt="20.435" x="590.3547" y="589894.88" v="3774253" z="1" s="M+H" />
          <p rt="20.435" x="591.3576" y="186433.02" v="1190632" z="1" s="M+H+1" />
          <p rt="20.434" x="592.3601" y="39647.65" v="253464" z="1" s="M+H+2" />
          <p rt="20.436" x="593.3670" y="7468.64" v="46335" z="1" s="M+H+3" />
          <p rt="20.414" x="594.3643" y="325.13" v="2505" z="1" s="M+H+4" />
        </MSPeaks>
      </Spectrum>
    </Compound>
    <Compound algo="FindByMolecularFeature">
      <Location m="470.2523" rt="20.436" y="264961" v="2184197" />
      <Spectrum type="MFE" cpdAlgo="FindByMolecularFeature">
        <MSDetails p="+" />
        <Device type="TimeOfFlight" />
        <MSPeaks>
          <p rt="20.436" x="471.2595" y="264961.00" v="1670895" z="1" s="M+H" />
          <p rt="20.436" x="472.2626" y="66164.09" v="408560" z="1" s="M+H+1" />
          <p rt="20.434" x="473.2653" y="14082.11" v="88542" z="1" s="M+H+2" />
          <p rt="20.427" x="474.2668" y="2698.83" v="16200" z="1" s="M+H+3" />
        </MSPeaks>
      </Spectrum>
    </Compound>
    <Compound algo="FindByMolecularFeature">
      <Location m="572.3201" rt="20.437" y="157513" v="1395263" />
      <Spectrum type="MFE" cpdAlgo="FindByMolecularFeature">
        <MSDetails p="+" />
        <Device type="TimeOfFlight" />
        <MSPeaks>
          <p rt="20.437" x="573.3274" y="157512.70" v="1006797" z="1" s="M+H" />
          <p rt="20.437" x="574.3306" y="48582.63" v="311164" z="1" s="M+H+1" />
          <p rt="20.436" x="575.3352" y="11857.57" v="70362" z="1" s="M+H+2" />
          <p rt="20.434" x="576.3378" y="1169.54" v="6940" z="1" s="M+H+3" />
        </MSPeaks>
      </Spectrum>
    </Compound>
    <Compound algo="FindByMolecularFeature">
      <Location m="554.3101" rt="20.437" y="498336" v="4486807" />
      <Spectrum type="MFE" cpdAlgo="FindByMolecularFeature">
        <MSDetails p="+" />
        <Device type="TimeOfFlight" />
        <MSPeaks>
          <p rt="20.437" x="555.3174" y="498335.69" v="3222602" z="1" s="M+H" />
          <p rt="20.437" x="556.3202" y="156433.94" v="1013326" z="1" s="M+H+1" />
          <p rt="20.437" x="557.3230" y="33991.71" v="217350" z="1" s="M+H+2" />
          <p rt="20.440" x="558.3262" y="5263.10" v="33528" z="1" s="M+H+3" />
        </MSPeaks>
      </Spectrum>
    </Compound>
    <Compound algo="FindByMolecularFeature">
      <Location m="484.2677" rt="20.438" y="144599" v="1258637" />
      <Spectrum type="MFE" cpdAlgo="FindByMolecularFeature">
        <MSDetails p="+" />
        <Device type="TimeOfFlight" />
        <MSPeaks>
          <p rt="20.437" x="485.2749" y="144599.27" v="932058" z="1" s="M+H" />
          <p rt="20.437" x="486.2780" y="39578.59" v="257531" z="1" s="M+H+1" />
          <p rt="20.465" x="487.2846" y="9235.21" v="69049" z="1" s="M+H+2" />
        </MSPeaks>
      </Spectrum>
    </Compound>
    <Compound algo="FindByMolecularFeature">
      <Location m="594.3022" rt="20.465" y="247141" v="2240255" />
      <Spectrum type="MFE" cpdAlgo="FindByMolecularFeature">
        <MSDetails p="+" />
        <Device type="TimeOfFlight" />
        <MSPeaks>
          <p rt="20.465" x="595.3095" y="247140.84" v="1617800" z="1" s="M+H" />
          <p rt="20.466" x="596.3126" y="75615.63" v="488441" z="1" s="M+H+1" />
          <p rt="20.466" x="597.3151" y="17121.83" v="113359" z="1" s="M+H+2" />
          <p rt="20.465" x="598.3188" y="3113.38" v="20655" z="1" s="M+H+3" />
        </MSPeaks>
      </Spectrum>
    </Compound>
    <Compound algo="FindByMolecularFeature">
      <Location m="1100.7808" rt="20.509" y="212141" v="3254231" />
      <Spectrum type="MFE" cpdAlgo="FindByMolecularFeature">
        <MSDetails p="+" />
        <Device type="TimeOfFlight" />
        <MSPeaks>
          <p rt="20.510" x="551.3977" y="212141.38" v="1586899" z="2" s="M+2H" />
          <p rt="20.510" x="551.8992" y="149683.31" v="1114513" z="2" s="M+2H+1" />
          <p rt="20.507" x="552.4008" y="58095.76" v="435690" z="2" s="M+2H+2" />
          <p rt="20.507" x="552.9020" y="15838.23" v="117129" z="2" s="M+2H+3" />
        </MSPeaks>
      </Spectrum>
    </Compound>
    <Compound algo="FindByMolecularFeature">
      <Location m="561.3768" rt="20.511" y="69733" v="680726" />
      <Spectrum type="MFE" cpdAlgo="FindByMolecularFeature">
        <MSDetails p="+" />
        <Device type="TimeOfFlight" />
        <MSPeaks>
          <p rt="20.510" x="562.3841" y="69732.75" v="535024" z="1" s="M+H" />
          <p rt="20.514" x="563.3830" y="17125.85" v="145702" z="1" s="M+H+1" />
        </MSPeaks>
      </Spectrum>
    </Compound>
    <Compound algo="FindByMolecularFeature">
      <Location m="376.2598" rt="20.511" y="1678995" v="16546440" />
      <Spectrum type="MFE" cpdAlgo="FindByMolecularFeature">
        <MSDetails p="+" />
        <Device type="TimeOfFlight" />
        <MSPeaks>
          <p rt="20.511" x="377.2671" y="1678994.50" v="13176842" z="1" s="M+H" />
          <p rt="20.512" x="378.2703" y="371057.59" v="2906037" z="1" s="M+H+1" />
          <p rt="20.510" x="379.2729" y="52443.96" v="408167" z="1" s="M+H+2" />
          <p rt="20.511" x="380.2752" y="6959.70" v="55395" z="1" s="M+H+3" />
        </MSPeaks>
      </Spectrum>
    </Compound>
    <Compound algo="FindByMolecularFeature">
      <Location m="336.2673" rt="20.512" y="804201" v="8580831" />
      <Spectrum type="MFE" cpdAlgo="FindByMolecularFeature">
        <MSDetails p="+" />
        <Device type="TimeOfFlight" />
        <MSPeaks>
          <p rt="20.511" x="337.2746" y="804200.50" v="6796370" z="1" s="M+H" />
          <p rt="20.513" x="338.2775" y="186094.45" v="1560401" z="1" s="M+H+1" />
          <p rt="20.511" x="339.2808" y="24917.91" v="207835" z="1" s="M+H+2" />
          <p rt="20.513" x="340.2847" y="1966.25" v="16226" z="1" s="M+H+3" />
        </MSPeaks>
      </Spectrum>
    </Compound>
    <Compound algo="FindByMolecularFeature">
      <Location m="354.2779" rt="20.512" y="1031957" v="11180515" />
      <Spectrum type="MFE" cpdAlgo="FindByMolecularFeature">
        <MSDetails p="+" />
        <Device type="TimeOfFlight" />
        <MSPeaks>
          <p rt="20.512" x="355.2852" y="1031957.06" v="8893426" z="1" s="M+H" />
          <p rt="20.511" x="356.2881" y="225096.64" v="1960471" z="1" s="M+H+1" />
          <p rt="20.514" x="357.2909" y="33193.55" v="289454" z="1" s="M+H+2" />
          <p rt="20.510" x="358.2935" y="3915.05" v="37164" z="1" s="M+H+3" />
        </MSPeaks>
      </Spectrum>
    </Compound>
    <Compound algo="FindByMolecularFeature">
      <Location m="1116.7536" rt="20.512" y="417624" v="10123039" />
      <Spectrum type="MFE" cpdAlgo="FindByMolecularFeature">
        <MSDetails p="+" />
        <Device type="TimeOfFlight" />
        <MSPeaks>
          <p rt="20.512" x="559.3841" y="159773.33" v="1327772" z="2" s="M+2H" />
          <p rt="20.509" x="559.8854" y="108439.36" v="900639" z="2" s="M+2H+1" />
          <p rt="20.512" x="560.3848" y="417623.69" v="3480313" z="2" s="M+2H+2" />
          <p rt="20.513" x="560.8859" y="286218.63" v="2384303" z="2" s="M+2H+3" />
          <p rt="20.512" x="561.3845" y="243404.58" v="2030012" z="2" s="M+2H+4" />
        </MSPeaks>
      </Spectrum>
    </Compound>
    <Compound algo="FindByMolecularFeature">
      <Location m="244.2194" rt="20.512" y="435180" v="4585239" />
      <Spectrum type="MFE" cpdAlgo="FindByMolecularFeature">
        <MSDetails p="+" />
        <Device type="TimeOfFlight" />
        <MSPeaks>
          <p rt="20.512" x="245.2267" y="435180.41" v="3775038" z="1" s="M+H" />
          <p rt="20.511" x="246.2297" y="78756.93" v="683566" z="1" s="M+H+1" />
          <p rt="20.512" x="247.2380" y="12211.36" v="112494" z="1" s="M+H+2" />
          <p rt="20.520" x="248.2443" y="1666.61" v="14141" z="1" s="M+H+3" />
        </MSPeaks>
      </Spectrum>
    </Compound>
    <Compound algo="FindByMolecularFeature">
      <Location m="560.8772" rt="20.512" y="136960" v="1413711" />
      <Spectrum type="MFE" cpdAlgo="FindByMolecularFeature">
        <MSDetails p="+" />
        <Device type="TimeOfFlight" />
        <MSPeaks>
          <p rt="20.512" x="561.8845" y="136959.64" v="1115273" z="1" s="M+H" />
          <p rt="20.513" x="562.8842" y="27449.61" v="223053" z="1" s="M+H+1" />
          <p rt="20.513" x="563.8832" y="7643.38" v="61080" z="1" s="M+H+2" />
          <p rt="20.508" x="564.8828" y="1790.23" v="14306" z="1" s="M+H+3" />
        </MSPeaks>
      </Spectrum>
    </Compound>
    <Compound algo="FindByMolecularFeature">
      <Location m="262.2303" rt="20.514" y="1087432" v="12189155" />
      <Spectrum type="MFE" cpdAlgo="FindByMolecularFeature">
        <MSDetails p="+" />
        <Device type="TimeOfFlight" />
        <MSPeaks>
          <p rt="20.514" x="263.2375" y="1087431.50" v="10154943" z="1" s="M+H" />
          <p rt="20.513" x="264.2405" y="217279.77" v="2034212" z="1" s="M+H+1" />
        </MSPeaks>
      </Spectrum>
    </Compound>
    <Compound algo="FindByMolecularFeature">
      <Location m="759.4718" rt="20.514" y="251605" v="2673062" />
      <Spectrum type="MFE" cpdAlgo="FindByMolecularFeature">
        <MSDetails p="+" />
        <Device type="TimeOfFlight" />
        <MSPeaks>
          <p rt="20.515" x="760.4791" y="18110.25" v="172433" z="1" s="M+H" />
          <p rt="20.516" x="761.4837" y="9019.89" v="88401" z="1" s="M+H+1" />
          <p rt="20.514" x="762.4737" y="251605.39" v="2412229" z="1" s="M+H+2" />
        </MSPeaks>
      </Spectrum>
    </Compound>
    <Compound algo="FindByMolecularFeature">
      <Location m="481.3985" rt="20.516" y="236188" v="5614258" />
      <Spectrum type="MFE" cpdAlgo="FindByMolecularFeature">
        <MSDetails p="+" />
        <Device type="TimeOfFlight" />
        <MSPeaks>
          <p rt="20.515" x="482.4057" y="236187.55" v="4345060" z="1" s="M+H" />
          <p rt="20.515" x="483.4088" y="62320.78" v="1127730" z="1" s="M+H+1" />
          <p rt="20.545" x="484.4104" y="12857.15" v="115328" z="1" s="M+H+2" />
          <p rt="20.527" x="485.4105" y="2071.42" v="26139" z="1" s="M+H+3" />
        </MSPeaks>
      </Spectrum>
    </Compound>
    <Compound algo="FindByMolecularFeature">
      <Location m="746.5027" rt="20.517" y="99693" v="1656892" />
      <Spectrum type="MFE" cpdAlgo="FindByMolecularFeature">
        <MSDetails p="+" />
        <Device type="TimeOfFlight" />
        <MSPeaks>
          <p rt="20.517" x="374.2587" y="99692.87" v="995609" z="2" s="M+2H" />
          <p rt="20.518" x="374.7602" y="48989.02" v="486618" z="2" s="M+2H+1" />
          <p rt="20.511" x="375.2626" y="13467.68" v="133108" z="2" s="M+2H+2" />
          <p rt="20.520" x="375.7627" y="2776.49" v="27124" z="2" s="M+2H+3" />
          <p rt="20.503" x="747.5033" y="2718.30" v="14433" z="1" s="M+H" />
        </MSPeaks>
      </Spectrum>
    </Compound>
    <Compound algo="FindByMolecularFeature">
      <Location m="762.4715" rt="20.517" y="123389" v="2052511" />
      <Spectrum type="MFE" cpdAlgo="FindByMolecularFeature">
        <MSDetails p="+" />
        <Device type="TimeOfFlight" />
        <MSPeaks>
          <p rt="20.523" x="382.2448" y="54004.04" v="597610" z="2" s="M+2H" />
          <p rt="20.524" x="382.7461" y="24939.36" v="276751" z="2" s="M+2H+1" />
          <p rt="20.514" x="763.4769" y="123388.54" v="1178150" z="1" s="M+H" />
        </MSPeaks>
      </Spectrum>
    </Compound>
    <Compound algo="FindByMolecularFeature">
      <Location m="371.3038" rt="20.517" y="119725" v="1231546" />
      <Spectrum type="MFE" cpdAlgo="FindByMolecularFeature">
        <MSDetails p="+" />
        <Device type="TimeOfFlight" />
        <MSPeaks>
          <p rt="20.512" x="372.3111" y="119724.85" v="970636" z="1" s="M+H" />
          <p rt="20.510" x="373.3142" y="28097.43" v="231850" z="1" s="M+H+1" />
          <p rt="20.583" x="374.3013" y="24524.66" v="29060" z="1" s="M+H+2" />
        </MSPeaks>
      </Spectrum>
    </Compound>
    <Compound algo="FindByMolecularFeature">
      <Location m="360.2856" rt="20.518" y="77562" v="914974" />
      <Spectrum type="MFE" cpdAlgo="FindByMolecularFeature">
        <MSDetails p="+" />
        <Device type="TimeOfFlight" />
        <MSPeaks>
          <p rt="20.514" x="361.2929" y="77562.22" v="713127" z="1" s="M+H" />
          <p rt="20.515" x="362.2963" y="17337.35" v="153644" z="1" s="M+H+1" />
          <p rt="20.567" x="363.3037" y="4353.79" v="36137" z="1" s="M+H+2" />
          <p rt="20.557" x="364.3000" y="1278.40" v="12066" z="1" s="M+H+3" />
        </MSPeaks>
      </Spectrum>
    </Compound>
    <Compound algo="FindByMolecularFeature">
      <Location m="736.5150" rt="20.518" y="55441" v="1217359" />
      <Spectrum type="MFE" cpdAlgo="FindByMolecularFeature">
        <MSDetails p="+" />
        <Device type="TimeOfFlight" />
        <MSPeaks>
          <p rt="20.512" x="737.5223" y="55441.35" v="426155" z="1" s="M+H" />
          <p rt="20.511" x="738.5239" y="46883.89" v="368539" z="1" s="M+H+1" />
          <p rt="20.541" x="739.5271" y="34364.94" v="280878" z="1" s="M+H+2" />
          <p rt="20.548" x="740.5289" y="12477.90" v="105729" z="1" s="M+H+3" />
          <p rt="20.509" x="741.5260" y="3354.68" v="36057" z="1" s="M+H+4" />
        </MSPeaks>
      </Spectrum>
    </Compound>
    <Compound algo="FindByMolecularFeature">
      <Location m="408.1958" rt="20.522" y="147346" v="4161082" />
      <Spectrum type="MFE" cpdAlgo="FindByMolecularFeature">
        <MSDetails p="+" />
        <Device type="TimeOfFlight" />
        <MSPeaks>
          <p rt="20.565" x="205.1058" y="5725.85" v="80572" z="2" s="M+2H" />
          <p rt="20.515" x="205.6063" y="1286.50" v="17689" z="2" s="M+2H+1" />
          <p rt="20.565" x="206.1072" y="9341.49" v="103677" z="2" s="M+2H+2" />
          <p rt="20.547" x="206.6074" y="2376.12" v="34201" z="2" s="M+2H+3" />
          <p rt="20.527" x="207.1077" y="3799.27" v="53213" z="2" s="M+2H+4" />
          <p rt="20.534" x="207.6052" y="982.53" v="12423" z="2" s="M+2H+5" />
          <p rt="20.521" x="409.2029" y="76567.80" v="848088" z="1" s="M+H" />
          <p rt="20.523" x="410.2063" y="20563.74" v="232776" z="1" s="M+H+1" />
          <p rt="20.520" x="411.2044" y="147346.42" v="1648204" z="1" s="M+H+2" />
          <p rt="20.518" x="412.2081" y="41889.71" v="469826" z="1" s="M+H+3" />
          <p rt="20.517" x="413.2010" y="57458.77" v="660413" z="1" s="M+H+4" />
        </MSPeaks>
      </Spectrum>
    </Compound>
    <Compound algo="FindByMolecularFeature">
      <Location m="382.7392" rt="20.523" y="90449" v="1514967" />
      <Spectrum type="MFE" cpdAlgo="FindByMolecularFeature">
        <MSDetails p="+" />
        <Device type="TimeOfFlight" />
        <MSPeaks>
          <p rt="20.524" x="383.7465" y="90449.12" v="983473" z="1" s="M+H" />
          <p rt="20.522" x="384.7450" y="42381.36" v="461585" z="1" s="M+H+1" />
          <p rt="20.518" x="385.7445" y="6550.78" v="69910" z="1" s="M+H+2" />
        </MSPeaks>
      </Spectrum>
    </Compound>
    <Compound algo="FindByMolecularFeature">
      <Location m="382.2380" rt="20.524" y="184821" v="3365964" />
      <Spectrum type="MFE" cpdAlgo="FindByMolecularFeature">
        <MSDetails p="+" />
        <Device type="TimeOfFlight" />
        <MSPeaks>
          <p rt="20.524" x="383.2453" y="184821.16" v="2077187" z="1" s="M+H" />
          <p rt="20.523" x="384.2442" y="88795.67" v="997363" z="1" s="M+H+1" />
          <p rt="20.527" x="385.2439" y="21011.29" v="235787" z="1" s="M+H+2" />
          <p rt="20.525" x="386.2430" y="4942.35" v="55626" z="1" s="M+H+3" />
        </MSPeaks>
      </Spectrum>
    </Compound>
    <Compound algo="FindByMolecularFeature">
      <Location m="392.2279" rt="20.529" y="52558" v="1272565" />
      <Spectrum type="MFE" cpdAlgo="FindByMolecularFeature">
        <MSDetails p="+" />
        <Device type="TimeOfFlight" />
        <MSPeaks>
          <p rt="20.542" x="197.1198" y="40757.22" v="621221" z="2" s="M+2H" />
          <p rt="20.539" x="197.6211" y="9769.00" v="143957" z="2" s="M+2H+1" />
          <p rt="20.540" x="198.1209" y="2339.20" v="35653" z="2" s="M+2H+2" />
          <p rt="20.507" x="393.2405" y="52557.99" v="345476" z="1" s="M+H" />
          <p rt="20.509" x="394.2437" y="12263.04" v="88087" z="1" s="M+H+1" />
          <p rt="20.524" x="395.2477" y="5928.41" v="38171" z="1" s="M+H+2" />
        </MSPeaks>
      </Spectrum>
    </Compound>
    <Compound algo="FindByMolecularFeature">
      <Location m="334.1594" rt="20.532" y="82190" v="1443924" />
      <Spectrum type="MFE" cpdAlgo="FindByMolecularFeature">
        <MSDetails p="+" />
        <Device type="TimeOfFlight" />
        <MSPeaks>
          <p rt="20.532" x="335.1667" y="82189.85" v="1095586" z="1" s="M+H" />
          <p rt="20.536" x="336.1700" y="17270.39" v="228710" z="1" s="M+H+1" />
          <p rt="20.529" x="337.1671" y="9461.92" v="119628" z="1" s="M+H+2" />
        </MSPeaks>
      </Spectrum>
    </Compound>
    <Compound algo="FindByMolecularFeature">
      <Location m="470.3010" rt="20.559" y="69323" v="749552" />
      <Spectrum type="MFE" cpdAlgo="FindByMolecularFeature">
        <MSDetails p="+" />
        <Device type="TimeOfFlight" />
        <MSPeaks>
          <p rt="20.558" x="471.3082" y="69323.49" v="543337" z="1" s="M+H" />
          <p rt="20.559" x="472.3114" y="20103.56" v="159579" z="1" s="M+H+1" />
          <p rt="20.569" x="473.3218" y="5948.79" v="46636" z="1" s="M+H+2" />
        </MSPeaks>
      </Spectrum>
    </Compound>
    <Compound algo="FindByMolecularFeature">
      <Location m="325.2984" rt="20.601" y="256137" v="3065149" />
      <Spectrum type="MFE" cpdAlgo="FindByMolecularFeature">
        <MSDetails p="+" />
        <Device type="TimeOfFlight" />
        <MSPeaks>
          <p rt="20.601" x="326.3057" y="256136.89" v="2437230" z="1" s="M+H" />
          <p rt="20.603" x="327.3088" y="58136.93" v="555367" z="1" s="M+H+1" />
          <p rt="20.601" x="328.3120" y="6936.24" v="66918" z="1" s="M+H+2" />
          <p rt="20.620" x="329.3157" y="612.95" v="5634" z="1" s="M+H+3" />
        </MSPeaks>
      </Spectrum>
    </Compound>
    <Compound algo="FindByMolecularFeature">
      <Location m="437.3721" rt="20.613" y="218344" v="4443860" />
      <Spectrum type="MFE" cpdAlgo="FindByMolecularFeature">
        <MSDetails p="+" />
        <Device type="TimeOfFlight" />
        <MSPeaks>
          <p rt="20.609" x="438.3794" y="218344.20" v="3721974" z="1" s="M+H" />
          <p rt="20.627" x="439.3825" y="54132.31" v="616940" z="1" s="M+H+1" />
          <p rt="20.615" x="440.3840" y="7371.61" v="104946" z="1" s="M+H+2" />
        </MSPeaks>
      </Spectrum>
    </Compound>
    <Compound algo="FindByMolecularFeature">
      <Location m="393.3456" rt="20.694" y="104028" v="2089126" />
      <Spectrum type="MFE" cpdAlgo="FindByMolecularFeature">
        <MSDetails p="+" />
        <Device type="TimeOfFlight" />
        <MSPeaks>
          <p rt="20.691" x="394.3528" y="104027.56" v="1727305" z="1" s="M+H" />
          <p rt="20.706" x="395.3561" y="23583.90" v="292817" z="1" s="M+H+1" />
          <p rt="20.688" x="396.3573" y="4999.17" v="69004" z="1" s="M+H+2" />
        </MSPeaks>
      </Spectrum>
    </Compound>
    <Compound algo="FindByMolecularFeature">
      <Location m="300.2096" rt="20.704" y="1025857" v="15880219" />
      <Spectrum type="MFE" cpdAlgo="FindByMolecularFeature">
        <MSDetails p="+" />
        <Device type="TimeOfFlight" />
        <MSPeaks>
          <p rt="20.704" x="301.2169" y="1025857.13" v="12852647" z="1" s="M+H" />
          <p rt="20.704" x="302.2197" y="212468.53" v="2660623" z="1" s="M+H+1" />
          <p rt="20.704" x="303.2232" y="25603.92" v="327326" z="1" s="M+H+2" />
          <p rt="20.699" x="304.2269" y="2831.00" v="39623" z="1" s="M+H+3" />
        </MSPeaks>
      </Spectrum>
    </Compound>
    <Compound algo="FindByMolecularFeature">
      <Location m="254.2034" rt="20.707" y="179579" v="2712788" />
      <Spectrum type="MFE" cpdAlgo="FindByMolecularFeature">
        <MSDetails p="+" />
        <Device type="TimeOfFlight" />
        <MSPeaks>
          <p rt="20.708" x="255.2107" y="179578.92" v="2223771" z="1" s="M+H" />
          <p rt="20.705" x="256.2142" y="35885.51" v="446232" z="1" s="M+H+1" />
          <p rt="20.692" x="257.2210" y="4530.79" v="42784" z="1" s="M+H+2" />
        </MSPeaks>
      </Spectrum>
    </Compound>
    <Compound algo="FindByMolecularFeature">
      <Location m="255.2562" rt="20.842" y="55704" v="522635" />
      <Spectrum type="MFE" cpdAlgo="FindByMolecularFeature">
        <MSDetails p="+" />
        <Device type="TimeOfFlight" />
        <MSPeaks>
          <p rt="20.842" x="256.2635" y="55704.20" v="427214" z="1" s="M+H" />
          <p rt="20.842" x="257.2668" y="10594.70" v="83616" z="1" s="M+H+1" />
          <p rt="20.880" x="258.2768" y="1260.14" v="11805" z="1" s="M+H+2" />
        </MSPeaks>
      </Spectrum>
    </Compound>
    <Compound algo="FindByMolecularFeature">
      <Location m="268.2404" rt="20.998" y="146862" v="1479547" />
      <Spectrum type="MFE" cpdAlgo="FindByMolecularFeature">
        <MSDetails p="+" />
        <Device type="TimeOfFlight" />
        <MSPeaks>
          <p rt="21.001" x="269.2477" y="146861.61" v="1201033" z="1" s="M+H" />
          <p rt="20.999" x="270.2510" y="27026.14" v="220056" z="1" s="M+H+1" />
          <p rt="20.930" x="271.2447" y="4652.18" v="58458" z="1" s="M+H+2" />
        </MSPeaks>
      </Spectrum>
    </Compound>
    <Compound algo="FindByMolecularFeature">
      <Location m="434.3398" rt="21.174" y="56136" v="662490" />
      <Spectrum type="MFE" cpdAlgo="FindByMolecularFeature">
        <MSDetails p="+" />
        <Device type="TimeOfFlight" />
        <MSPeaks>
          <p rt="21.173" x="435.3471" y="56135.81" v="514915" z="1" s="M+H" />
          <p rt="21.177" x="436.3504" y="16026.45" v="147574" z="1" s="M+H+1" />
        </MSPeaks>
      </Spectrum>
    </Compound>
    <Compound algo="FindByMolecularFeature">
      <Location m="440.1975" rt="21.196" y="108476" v="1422979" />
      <Spectrum type="MFE" cpdAlgo="FindByMolecularFeature">
        <MSDetails p="+" />
        <Device type="TimeOfFlight" />
        <MSPeaks>
          <p rt="21.196" x="441.2048" y="108476.12" v="1082891" z="1" s="M+H" />
          <p rt="21.199" x="442.2077" y="32767.33" v="340088" z="1" s="M+H+1" />
        </MSPeaks>
      </Spectrum>
    </Compound>
    <Compound algo="FindByMolecularFeature">
      <Location m="255.2569" rt="21.200" y="1236348" v="13321957" />
      <Spectrum type="MFE" cpdAlgo="FindByMolecularFeature">
        <MSDetails p="+" />
        <Device type="TimeOfFlight" />
        <MSPeaks>
          <p rt="21.200" x="256.2641" y="1236348.00" v="11113191" z="1" s="M+H" />
          <p rt="21.199" x="257.2671" y="223268.09" v="2019694" z="1" s="M+H+1" />
          <p rt="21.196" x="258.2706" y="19706.41" v="177392" z="1" s="M+H+2" />
          <p rt="21.200" x="259.2739" y="1349.86" v="11680" z="1" s="M+H+3" />
        </MSPeaks>
      </Spectrum>
    </Compound>
    <Compound algo="FindByMolecularFeature">
      <Location m="603.3633" rt="21.218" y="1179840" v="12158508" />
      <Spectrum type="MFE" cpdAlgo="FindByMolecularFeature">
        <MSDetails p="+" />
        <Device type="TimeOfFlight" />
        <MSPeaks>
          <p rt="21.218" x="604.3706" y="1179839.75" v="8597844" z="1" s="M+H" />
          <p rt="21.218" x="605.3736" y="386881.41" v="2819329" z="1" s="M+H+1" />
          <p rt="21.217" x="606.3758" y="82594.68" v="602605" z="1" s="M+H+2" />
          <p rt="21.217" x="607.3786" y="14986.46" v="110404" z="1" s="M+H+3" />
          <p rt="21.222" x="608.3844" y="3638.18" v="28326" z="1" s="M+H+4" />
        </MSPeaks>
      </Spectrum>
    </Compound>
    <Compound algo="FindByMolecularFeature">
      <Location m="568.3263" rt="21.219" y="1017134" v="10291240" />
      <Spectrum type="MFE" cpdAlgo="FindByMolecularFeature">
        <MSDetails p="+" />
        <Device type="TimeOfFlight" />
        <MSPeaks>
          <p rt="21.219" x="569.3336" y="1017133.88" v="7355891" z="1" s="M+H" />
          <p rt="21.218" x="570.3364" y="325498.91" v="2352749" z="1" s="M+H+1" />
          <p rt="21.219" x="571.3387" y="67431.02" v="489925" z="1" s="M+H+2" />
          <p rt="21.223" x="572.3424" y="11248.05" v="80485" z="1" s="M+H+3" />
          <p rt="21.216" x="573.3479" y="1742.71" v="12190" z="1" s="M+H+4" />
        </MSPeaks>
      </Spectrum>
    </Compound>
    <Compound algo="FindByMolecularFeature">
      <Location m="498.2836" rt="21.219" y="280659" v="2763900" />
      <Spectrum type="MFE" cpdAlgo="FindByMolecularFeature">
        <MSDetails p="+" />
        <Device type="TimeOfFlight" />
        <MSPeaks>
          <p rt="21.219" x="499.2908" y="280658.75" v="2083870" z="1" s="M+H" />
          <p rt="21.219" x="500.2938" y="73290.31" v="543886" z="1" s="M+H+1" />
          <p rt="21.218" x="501.2971" y="15019.59" v="110962" z="1" s="M+H+2" />
          <p rt="21.220" x="502.3038" y="3430.42" v="25183" z="1" s="M+H+3" />
        </MSPeaks>
      </Spectrum>
    </Compound>
    <Compound algo="FindByMolecularFeature">
      <Location m="484.2684" rt="21.219" y="692977" v="6718134" />
      <Spectrum type="MFE" cpdAlgo="FindByMolecularFeature">
        <MSDetails p="+" />
        <Device type="TimeOfFlight" />
        <MSPeaks>
          <p rt="21.219" x="485.2756" y="692977.44" v="5057215" z="1" s="M+H" />
          <p rt="21.218" x="486.2784" y="186118.30" v="1362597" z="1" s="M+H+1" />
          <p rt="21.216" x="487.2811" y="35970.75" v="256538" z="1" s="M+H+2" />
          <p rt="21.220" x="488.2843" y="5747.27" v="41784" z="1" s="M+H+3" />
        </MSPeaks>
      </Spectrum>
    </Compound>
    <Compound algo="FindByMolecularFeature">
      <Location m="586.3363" rt="21.220" y="347774" v="3586472" />
      <Spectrum type="MFE" cpdAlgo="FindByMolecularFeature">
        <MSDetails p="+" />
        <Device type="TimeOfFlight" />
        <MSPeaks>
          <p rt="21.219" x="587.3436" y="347773.81" v="2581187" z="1" s="M+H" />
          <p rt="21.220" x="588.3466" y="111024.50" v="821691" z="1" s="M+H+1" />
          <p rt="21.219" x="589.3493" y="24969.87" v="183594" z="1" s="M+H+2" />
        </MSPeaks>
      </Spectrum>
    </Compound>
    <Compound algo="FindByMolecularFeature">
      <Location m="608.3179" rt="21.220" y="175260" v="1859323" />
      <Spectrum type="MFE" cpdAlgo="FindByMolecularFeature">
        <MSDetails p="+" />
        <Device type="TimeOfFlight" />
        <MSPeaks>
          <p rt="21.220" x="609.3252" y="175259.63" v="1317076" z="1" s="M+H" />
          <p rt="21.220" x="610.3284" y="57386.74" v="431710" z="1" s="M+H+1" />
          <p rt="21.219" x="611.3314" y="12667.17" v="94189" z="1" s="M+H+2" />
          <p rt="21.215" x="612.3340" y="2263.02" v="16349" z="1" s="M+H+3" />
        </MSPeaks>
      </Spectrum>
    </Compound>
    <Compound algo="FindByMolecularFeature">
      <Location m="644.3927" rt="21.222" y="67263" v="634200" />
      <Spectrum type="MFE" cpdAlgo="FindByMolecularFeature">
        <MSDetails p="+" />
        <Device type="TimeOfFlight" />
        <MSPeaks>
          <p rt="21.222" x="645.3999" y="67262.52" v="462128" z="1" s="M+H" />
          <p rt="21.222" x="646.4048" y="25045.16" v="172072" z="1" s="M+H+1" />
        </MSPeaks>
      </Spectrum>
    </Compound>
    <Compound algo="FindByMolecularFeature">
      <Location m="631.3935" rt="21.229" y="61482" v="732157" />
      <Spectrum type="MFE" cpdAlgo="FindByMolecularFeature">
        <MSDetails p="+" />
        <Device type="TimeOfFlight" />
        <MSPeaks>
          <p rt="21.229" x="632.4008" y="61482.45" v="490368" z="1" s="M+H" />
          <p rt="21.231" x="633.4047" y="23277.52" v="183295" z="1" s="M+H+1" />
          <p rt="21.223" x="634.4106" y="6073.21" v="48347" z="1" s="M+H+2" />
          <p rt="21.220" x="635.4247" y="1177.13" v="10147" z="1" s="M+H+3" />
        </MSPeaks>
      </Spectrum>
    </Compound>
    <Compound algo="FindByMolecularFeature">
      <Location m="583.4659" rt="21.566" y="57401" v="522752" />
      <Spectrum type="MFE" cpdAlgo="FindByMolecularFeature">
        <MSDetails p="+" />
        <Device type="TimeOfFlight" />
        <MSPeaks>
          <p rt="21.567" x="584.4732" y="57401.19" v="397666" z="1" s="M+H" />
          <p rt="21.561" x="585.4763" y="20251.40" v="125086" z="1" s="M+H+1" />
        </MSPeaks>
      </Spectrum>
    </Compound>
    <Compound algo="FindByMolecularFeature">
      <Location m="627.4931" rt="21.592" y="55528" v="1635893" />
      <Spectrum type="MFE" cpdAlgo="FindByMolecularFeature">
        <MSDetails p="+" />
        <Device type="TimeOfFlight" />
        <MSPeaks>
          <p rt="21.590" x="628.5004" y="55528.47" v="1138710" z="1" s="M+H" />
          <p rt="21.584" x="629.5016" y="21767.54" v="414382" z="1" s="M+H+1" />
          <p rt="21.633" x="630.5013" y="5867.15" v="82800" z="1" s="M+H+2" />
        </MSPeaks>
      </Spectrum>
    </Compound>
    <Compound algo="FindByMolecularFeature">
      <Location m="264.2456" rt="21.707" y="220017" v="2356404" />
      <Spectrum type="MFE" cpdAlgo="FindByMolecularFeature">
        <MSDetails p="+" />
        <Device type="TimeOfFlight" />
        <MSPeaks>
          <p rt="21.707" x="265.2528" y="220016.70" v="1961138" z="1" s="M+H" />
          <p rt="21.707" x="266.2560" y="40687.14" v="362362" z="1" s="M+H+1" />
          <p rt="21.722" x="267.2651" y="4016.39" v="32904" z="1" s="M+H+2" />
        </MSPeaks>
      </Spectrum>
    </Compound>
    <Compound algo="FindByMolecularFeature">
      <Location m="246.2349" rt="21.709" y="90667" v="974570" />
      <Spectrum type="MFE" cpdAlgo="FindByMolecularFeature">
        <MSDetails p="+" />
        <Device type="TimeOfFlight" />
        <MSPeaks>
          <p rt="21.709" x="247.2421" y="90666.77" v="797930" z="1" s="M+H" />
          <p rt="21.713" x="248.2453" y="16719.12" v="166508" z="1" s="M+H+1" />
          <p rt="21.697" x="249.2496" y="1504.99" v="10131" z="1" s="M+H+2" />
        </MSPeaks>
      </Spectrum>
    </Compound>
    <Compound algo="FindByMolecularFeature">
      <Location m="281.2725" rt="21.713" y="9034312" v="117706096" />
      <Spectrum type="MFE" cpdAlgo="FindByMolecularFeature">
        <MSDetails p="+" />
        <Device type="TimeOfFlight" />
        <MSPeaks>
          <p rt="21.713" x="282.2798" y="9034312.00" v="91029720" z="1" sat="true" s="M+H" />
          <p rt="21.710" x="283.2832" y="1699286.00" v="19055854" z="1" s="M+H+1" />
          <p rt="21.710" x="284.2861" y="178212.73" v="1901197" z="1" s="M+H+2" />
          <p rt="21.713" x="285.2887" y="13434.83" v="136348" z="1" s="M+H+3" />
          <p rt="21.698" x="286.2961" y="527.15" v="7747" z="1" s="M+H+4" />
          <p rt="21.706" x="563.5515" y="244440.89" v="1864987" z="1" s="2M+H" />
          <p rt="21.705" x="564.5544" y="98083.30" v="746408" z="1" s="2M+H+1" />
          <p rt="21.705" x="565.5576" y="19861.91" v="153058" z="1" s="2M+H+2" />
          <p rt="21.708" x="566.5604" y="3158.70" v="23159" z="1" s="2M+H+3" />
        </MSPeaks>
      </Spectrum>
    </Compound>
    <Compound algo="FindByMolecularFeature">
      <Location m="603.3622" rt="21.778" y="94429" v="1370403" />
      <Spectrum type="MFE" cpdAlgo="FindByMolecularFeature">
        <MSDetails p="+" />
        <Device type="TimeOfFlight" />
        <MSPeaks>
          <p rt="21.777" x="604.3695" y="94429.46" v="962545" z="1" s="M+H" />
          <p rt="21.779" x="605.3732" y="32060.31" v="316379" z="1" s="M+H+1" />
          <p rt="21.779" x="606.3769" y="7796.32" v="74058" z="1" s="M+H+2" />
          <p rt="21.783" x="607.3759" y="1631.14" v="17420" z="1" s="M+H+3" />
        </MSPeaks>
      </Spectrum>
    </Compound>
    <Compound algo="FindByMolecularFeature">
      <Location m="312.2665" rt="21.854" y="62286" v="622865" />
      <Spectrum type="MFE" cpdAlgo="FindByMolecularFeature">
        <MSDetails p="+" />
        <Device type="TimeOfFlight" />
        <MSPeaks>
          <p rt="21.854" x="313.2738" y="62285.61" v="494765" z="1" s="M+H" />
          <p rt="21.854" x="314.2771" y="13218.18" v="114090" z="1" s="M+H+1" />
          <p rt="21.840" x="315.2780" y="1930.64" v="14009" z="1" s="M+H+2" />
        </MSPeaks>
      </Spectrum>
    </Compound>
    <Compound algo="FindByMolecularFeature">
      <Location m="495.4138" rt="21.922" y="156198" v="2328379" />
      <Spectrum type="MFE" cpdAlgo="FindByMolecularFeature">
        <MSDetails p="+" />
        <Device type="TimeOfFlight" />
        <MSPeaks>
          <p rt="21.927" x="496.4211" y="156198.38" v="1335616" z="1" s="M+H" />
          <p rt="21.910" x="497.4240" y="42807.97" v="834508" z="1" s="M+H+1" />
          <p rt="21.910" x="498.4250" y="10236.56" v="158254" z="1" s="M+H+2" />
        </MSPeaks>
      </Spectrum>
    </Compound>
    <Compound algo="FindByMolecularFeature">
      <Location m="356.2928" rt="21.932" y="61992" v="722255" />
      <Spectrum type="MFE" cpdAlgo="FindByMolecularFeature">
        <MSDetails p="+" />
        <Device type="TimeOfFlight" />
        <MSPeaks>
          <p rt="21.934" x="357.3001" y="61992.08" v="539139" z="1" s="M+H" />
          <p rt="21.928" x="358.3034" y="15211.47" v="155152" z="1" s="M+H+1" />
          <p rt="21.920" x="359.3018" y="3571.79" v="27964" z="1" s="M+H+2" />
        </MSPeaks>
      </Spectrum>
    </Compound>
    <Compound algo="FindByMolecularFeature">
      <Location m="338.2822" rt="21.935" y="61683" v="677686" />
      <Spectrum type="MFE" cpdAlgo="FindByMolecularFeature">
        <MSDetails p="+" />
        <Device type="TimeOfFlight" />
        <MSPeaks>
          <p rt="21.933" x="339.2894" y="61682.55" v="533037" z="1" s="M+H" />
          <p rt="21.933" x="340.2929" y="14919.34" v="131235" z="1" s="M+H+1" />
          <p rt="21.969" x="341.2957" y="2896.97" v="13414" z="1" s="M+H+2" />
        </MSPeaks>
      </Spectrum>
    </Compound>
    <Compound algo="FindByMolecularFeature">
      <Location m="440.1975" rt="21.942" y="76744" v="1003009" />
      <Spectrum type="MFE" cpdAlgo="FindByMolecularFeature">
        <MSDetails p="+" />
        <Device type="TimeOfFlight" />
        <MSPeaks>
          <p rt="21.942" x="441.2048" y="76743.91" v="763499" z="1" s="M+H" />
          <p rt="21.943" x="442.2076" y="23828.59" v="239510" z="1" s="M+H+1" />
        </MSPeaks>
      </Spectrum>
    </Compound>
    <Compound algo="FindByMolecularFeature">
      <Location m="407.3610" rt="21.960" y="57684" v="627063" />
      <Spectrum type="MFE" cpdAlgo="FindByMolecularFeature">
        <MSDetails p="+" />
        <Device type="TimeOfFlight" />
        <MSPeaks>
          <p rt="21.962" x="408.3683" y="57683.68" v="492375" z="1" s="M+H" />
          <p rt="21.953" x="409.3710" y="15369.11" v="118799" z="1" s="M+H+1" />
          <p rt="21.956" x="410.3653" y="1939.25" v="15889" z="1" s="M+H+2" />
        </MSPeaks>
      </Spectrum>
    </Compound>
    <Compound algo="FindByMolecularFeature">
      <Location m="600.3514" rt="21.979" y="108078" v="1138350" />
      <Spectrum type="MFE" cpdAlgo="FindByMolecularFeature">
        <MSDetails p="+" />
        <Device type="TimeOfFlight" />
        <MSPeaks>
          <p rt="21.980" x="601.3587" y="108077.58" v="796946" z="1" s="M+H" />
          <p rt="21.979" x="602.3620" y="38640.21" v="279612" z="1" s="M+H+1" />
          <p rt="21.975" x="603.3672" y="10050.31" v="61791" z="1" s="M+H+2" />
        </MSPeaks>
      </Spectrum>
    </Compound>
    <Compound algo="FindByMolecularFeature">
      <Location m="498.2834" rt="21.981" y="271495" v="2801571" />
      <Spectrum type="MFE" cpdAlgo="FindByMolecularFeature">
        <MSDetails p="+" />
        <Device type="TimeOfFlight" />
        <MSPeaks>
          <p rt="21.981" x="499.2907" y="271494.94" v="2088888" z="1" s="M+H" />
          <p rt="21.980" x="500.2938" y="74307.06" v="570410" z="1" s="M+H+1" />
          <p rt="21.980" x="501.2968" y="15630.05" v="116401" z="1" s="M+H+2" />
          <p rt="21.983" x="502.3006" y="3397.96" v="25872" z="1" s="M+H+3" />
        </MSPeaks>
      </Spectrum>
    </Compound>
    <Compound algo="FindByMolecularFeature">
      <Location m="582.3410" rt="21.982" y="266794" v="2905769" />
      <Spectrum type="MFE" cpdAlgo="FindByMolecularFeature">
        <MSDetails p="+" />
        <Device type="TimeOfFlight" />
        <MSPeaks>
          <p rt="21.982" x="583.3482" y="266793.81" v="2059044" z="1" s="M+H" />
          <p rt="21.982" x="584.3514" y="88128.05" v="679100" z="1" s="M+H+1" />
          <p rt="21.980" x="585.3543" y="19424.36" v="145316" z="1" s="M+H+2" />
          <p rt="21.979" x="586.3595" y="2982.10" v="22309" z="1" s="M+H+3" />
        </MSPeaks>
      </Spectrum>
    </Compound>
    <Compound algo="FindByMolecularFeature">
      <Location m="617.3783" rt="21.983" y="288166" v="3119728" />
      <Spectrum type="MFE" cpdAlgo="FindByMolecularFeature">
        <MSDetails p="+" />
        <Device type="TimeOfFlight" />
        <MSPeaks>
          <p rt="21.983" x="618.3855" y="288165.69" v="2210034" z="1" s="M+H" />
          <p rt="21.983" x="619.3887" y="97315.50" v="740074" z="1" s="M+H+1" />
          <p rt="21.983" x="620.3918" y="22745.38" v="169621" z="1" s="M+H+2" />
        </MSPeaks>
      </Spectrum>
    </Compound>
    <Compound algo="FindByMolecularFeature">
      <Location m="622.3332" rt="21.986" y="64058" v="725194" />
      <Spectrum type="MFE" cpdAlgo="FindByMolecularFeature">
        <MSDetails p="+" />
        <Device type="TimeOfFlight" />
        <MSPeaks>
          <p rt="21.987" x="623.3405" y="64058.35" v="504166" z="1" s="M+H" />
          <p rt="21.986" x="624.3439" y="21355.00" v="167336" z="1" s="M+H+1" />
          <p rt="21.977" x="625.3473" y="5885.19" v="45376" z="1" s="M+H+2" />
          <p rt="21.999" x="626.3501" y="1009.48" v="8316" z="1" s="M+H+3" />
        </MSPeaks>
      </Spectrum>
    </Compound>
    <Compound algo="FindByMolecularFeature">
      <Location m="393.3271" rt="22.063" y="68186" v="792027" />
      <Spectrum type="MFE" cpdAlgo="FindByMolecularFeature">
        <MSDetails p="+" />
        <Device type="TimeOfFlight" />
        <MSPeaks>
          <p rt="22.062" x="394.3344" y="68185.62" v="525404" z="1" s="M+H" />
          <p rt="22.063" x="395.3379" y="25692.98" v="224270" z="1" s="M+H+1" />
          <p rt="22.075" x="396.3418" y="5226.49" v="42353" z="1" s="M+H+2" />
        </MSPeaks>
      </Spectrum>
    </Compound>
    <Compound algo="FindByMolecularFeature">
      <Location m="281.2724" rt="22.099" y="804139" v="8130901" />
      <Spectrum type="MFE" cpdAlgo="FindByMolecularFeature">
        <MSDetails p="+" />
        <Device type="TimeOfFlight" />
        <MSPeaks>
          <p rt="22.099" x="282.2797" y="804138.63" v="6449875" z="1" s="M+H" />
          <p rt="22.102" x="283.2826" y="158550.84" v="1423424" z="1" s="M+H+1" />
          <p rt="22.100" x="284.2869" y="15372.16" v="144272" z="1" s="M+H+2" />
          <p rt="22.093" x="285.2892" y="1225.53" v="10637" z="1" s="M+H+3" />
          <p rt="22.090" x="563.5493" y="4449.78" v="33855" z="1" s="2M+H" />
          <p rt="22.096" x="564.5493" y="1807.50" v="13371" z="1" s="2M+H+1" />
          <p rt="22.099" x="565.5530" y="1057.10" v="4121" z="1" s="2M+H+2" />
        </MSPeaks>
      </Spectrum>
    </Compound>
    <Compound algo="FindByMolecularFeature">
      <Location m="625.4918" rt="22.101" y="154292" v="1404958" />
      <Spectrum type="MFE" cpdAlgo="FindByMolecularFeature">
        <MSDetails p="+" />
        <Device type="TimeOfFlight" />
        <MSPeaks>
          <p rt="22.096" x="626.4991" y="154292.45" v="1298547" z="1" s="M+H" />
          <p rt="22.111" x="627.5024" y="67437.63" v="106410" z="1" s="M+H+1" />
        </MSPeaks>
      </Spectrum>
    </Compound>
    <Compound algo="FindByMolecularFeature">
      <Location m="269.2720" rt="22.111" y="215334" v="2145885" />
      <Spectrum type="MFE" cpdAlgo="FindByMolecularFeature">
        <MSDetails p="+" />
        <Device type="TimeOfFlight" />
        <MSPeaks>
          <p rt="22.111" x="270.2793" y="215333.64" v="1758540" z="1" s="M+H" />
          <p rt="22.110" x="271.2824" y="43105.75" v="353614" z="1" s="M+H+1" />
          <p rt="22.109" x="272.2856" y="4536.46" v="33731" z="1" s="M+H+2" />
        </MSPeaks>
      </Spectrum>
    </Compound>
    <Compound algo="FindByMolecularFeature">
      <Location m="643.5018" rt="22.122" y="100036" v="1649575" />
      <Spectrum type="MFE" cpdAlgo="FindByMolecularFeature">
        <MSDetails p="+" />
        <Device type="TimeOfFlight" />
        <MSPeaks>
          <p rt="22.123" x="644.5090" y="100036.25" v="1035106" z="1" s="M+H" />
          <p rt="22.121" x="645.5121" y="48265.97" v="506235" z="1" s="M+H+1" />
          <p rt="22.123" x="646.5138" y="10225.89" v="108235" z="1" s="M+H+2" />
        </MSPeaks>
      </Spectrum>
    </Compound>
    <Compound algo="FindByMolecularFeature">
      <Location m="950.5618" rt="22.129" y="68251" v="626829" />
      <Spectrum type="MFE" cpdAlgo="FindByMolecularFeature">
        <MSDetails p="+" />
        <Device type="TimeOfFlight" />
        <MSPeaks>
          <p rt="22.131" x="951.5691" y="4778.85" v="42169" z="1" s="M+H" />
          <p rt="22.135" x="952.5710" y="3671.84" v="33580" z="1" s="M+H+1" />
          <p rt="22.128" x="953.5671" y="68251.09" v="551080" z="1" s="M+H+2" />
        </MSPeaks>
      </Spectrum>
    </Compound>
    <Compound algo="FindByMolecularFeature">
      <Location m="954.5581" rt="22.129" y="62656" v="1011255" />
      <Spectrum type="MFE" cpdAlgo="FindByMolecularFeature">
        <MSDetails p="+" />
        <Device type="TimeOfFlight" />
        <MSPeaks>
          <p rt="22.130" x="955.5654" y="62656.21" v="503294" z="1" s="M+H" />
          <p rt="22.128" x="956.5668" y="35887.15" v="288610" z="1" s="M+H+1" />
          <p rt="22.130" x="957.5638" y="27245.83" v="219350" z="1" s="M+H+2" />
        </MSPeaks>
      </Spectrum>
    </Compound>
    <Compound algo="FindByMolecularFeature">
      <Location m="720.3221" rt="22.131" y="78241" v="1250437" />
      <Spectrum type="MFE" cpdAlgo="FindByMolecularFeature">
        <MSDetails p="+" />
        <Device type="TimeOfFlight" />
        <MSPeaks>
          <p rt="22.132" x="721.3294" y="78240.62" v="700266" z="1" s="M+H" />
          <p rt="22.130" x="722.3311" y="32007.24" v="286996" z="1" s="M+H+1" />
          <p rt="22.131" x="723.3271" y="29343.54" v="263174" z="1" s="M+H+2" />
        </MSPeaks>
      </Spectrum>
    </Compound>
    <Compound algo="FindByMolecularFeature">
      <Location m="716.3264" rt="22.132" y="95387" v="975518" />
      <Spectrum type="MFE" cpdAlgo="FindByMolecularFeature">
        <MSDetails p="+" />
        <Device type="TimeOfFlight" />
        <MSPeaks>
          <p rt="22.135" x="717.3337" y="8374.52" v="78961" z="1" s="M+H" />
          <p rt="22.134" x="718.3343" y="5241.77" v="47916" z="1" s="M+H+1" />
          <p rt="22.131" x="719.3325" y="95387.19" v="848641" z="1" s="M+H+2" />
        </MSPeaks>
      </Spectrum>
    </Compound>
    <Compound algo="FindByMolecularFeature">
      <Location m="262.2296" rt="22.134" y="181490" v="2012006" />
      <Spectrum type="MFE" cpdAlgo="FindByMolecularFeature">
        <MSDetails p="+" />
        <Device type="TimeOfFlight" />
        <MSPeaks>
          <p rt="22.134" x="263.2369" y="181490.02" v="1677040" z="1" s="M+H" />
          <p rt="22.131" x="264.2401" y="36162.13" v="334966" z="1" s="M+H+1" />
        </MSPeaks>
      </Spectrum>
    </Compound>
    <Compound algo="FindByMolecularFeature">
      <Location m="280.2402" rt="22.134" y="141958" v="2065687" />
      <Spectrum type="MFE" cpdAlgo="FindByMolecularFeature">
        <MSDetails p="+" />
        <Device type="TimeOfFlight" />
        <MSPeaks>
          <p rt="22.134" x="281.2475" y="141958.16" v="1458448" z="1" s="M+H" />
          <p rt="22.134" x="282.2505" y="29930.74" v="299790" z="1" s="M+H+1" />
          <p rt="22.129" x="561.4874" y="11916.15" v="98757" z="1" s="2M+H" />
          <p rt="22.129" x="562.4906" y="4617.19" v="37735" z="1" s="2M+H+1" />
          <p rt="22.139" x="563.4967" y="2181.63" v="17234" z="1" s="2M+H+2" />
        </MSPeaks>
      </Spectrum>
    </Compound>
    <Compound algo="FindByMolecularFeature">
      <Location m="244.2186" rt="22.134" y="51768" v="714585" />
      <Spectrum type="MFE" cpdAlgo="FindByMolecularFeature">
        <MSDetails p="+" />
        <Device type="TimeOfFlight" />
        <MSPeaks>
          <p rt="22.138" x="123.1158" y="8676.13" v="102110" z="2" s="M+2H" />
          <p rt="22.135" x="245.2262" y="51768.18" v="514225" z="1" s="M+H" />
          <p rt="22.126" x="246.2294" y="9985.00" v="98249" z="1" s="M+H+1" />
        </MSPeaks>
      </Spectrum>
    </Compound>
    <Compound algo="FindByMolecularFeature">
      <Location m="334.1594" rt="22.141" y="102568" v="1619744" />
      <Spectrum type="MFE" cpdAlgo="FindByMolecularFeature">
        <MSDetails p="+" />
        <Device type="TimeOfFlight" />
        <MSPeaks>
          <p rt="22.142" x="335.1667" y="102568.40" v="1330515" z="1" s="M+H" />
          <p rt="22.137" x="336.1698" y="21835.31" v="289230" z="1" s="M+H+1" />
        </MSPeaks>
      </Spectrum>
    </Compound>
    <Compound algo="FindByMolecularFeature">
      <Location m="336.1606" rt="22.142" y="784305" v="16486784" />
      <Spectrum type="MFE" cpdAlgo="FindByMolecularFeature">
        <MSDetails p="+" />
        <Device type="TimeOfFlight" />
        <MSPeaks>
          <p rt="22.142" x="337.1679" y="784305.31" v="9592890" z="1" s="M+H" />
          <p rt="22.140" x="338.1706" y="159529.78" v="1993569" z="1" s="M+H+1" />
          <p rt="22.143" x="339.1635" y="288609.34" v="3464348" z="1" s="M+H+2" />
          <p rt="22.140" x="340.1660" y="70861.46" v="886550" z="1" s="M+H+3" />
          <p rt="22.142" x="341.1619" y="45397.48" v="549427" z="1" s="M+H+4" />
        </MSPeaks>
      </Spectrum>
    </Compound>
    <Compound algo="FindByMolecularFeature">
      <Location m="590.4546" rt="22.146" y="143018" v="2593858" />
      <Spectrum type="MFE" cpdAlgo="FindByMolecularFeature">
        <MSDetails p="+" />
        <Device type="TimeOfFlight" />
        <MSPeaks>
          <p rt="22.160" x="591.4619" y="143018.45" v="2152526" z="1" s="M+H" />
          <p rt="22.106" x="592.4652" y="53755.78" v="441333" z="1" s="M+H+1" />
        </MSPeaks>
      </Spectrum>
    </Compound>
    <Compound algo="FindByMolecularFeature">
      <Location m="331.2874" rt="22.169" y="77818" v="932561" />
      <Spectrum type="MFE" cpdAlgo="FindByMolecularFeature">
        <MSDetails p="+" />
        <Device type="TimeOfFlight" />
        <MSPeaks>
          <p rt="22.169" x="332.2947" y="77818.08" v="722996" z="1" s="M+H" />
          <p rt="22.167" x="333.2984" y="20330.95" v="183818" z="1" s="M+H+1" />
          <p rt="22.176" x="334.3028" y="2987.50" v="25746" z="1" s="M+H+2" />
        </MSPeaks>
      </Spectrum>
    </Compound>
    <Compound algo="FindByMolecularFeature">
      <Location m="592.4705" rt="22.235" y="284894" v="3653775" />
      <Spectrum type="MFE" cpdAlgo="FindByMolecularFeature">
        <MSDetails p="+" />
        <Device type="TimeOfFlight" />
        <MSPeaks>
          <p rt="22.234" x="593.4777" y="284893.78" v="2559889" z="1" s="M+H" />
          <p rt="22.238" x="594.4811" y="116956.14" v="855397" z="1" s="M+H+1" />
          <p rt="22.232" x="595.4839" y="24468.18" v="203894" z="1" s="M+H+2" />
          <p rt="22.239" x="596.4819" y="4972.26" v="34595" z="1" s="M+H+3" />
        </MSPeaks>
      </Spectrum>
    </Compound>
    <Compound algo="FindByMolecularFeature">
      <Location m="632.4629" rt="22.242" y="330209" v="4120272" />
      <Spectrum type="MFE" cpdAlgo="FindByMolecularFeature">
        <MSDetails p="+" />
        <Device type="TimeOfFlight" />
        <MSPeaks>
          <p rt="22.243" x="633.4702" y="330209.25" v="2807939" z="1" s="M+H" />
          <p rt="22.243" x="634.4734" y="116789.56" v="1013292" z="1" s="M+H+1" />
          <p rt="22.237" x="635.4773" y="29070.11" v="251694" z="1" s="M+H+2" />
          <p rt="22.217" x="636.4740" y="5703.68" v="47347" z="1" s="M+H+3" />
        </MSPeaks>
      </Spectrum>
    </Compound>
    <Compound algo="FindByMolecularFeature">
      <Location m="692.4527" rt="22.250" y="64765" v="736398" />
      <Spectrum type="MFE" cpdAlgo="FindByMolecularFeature">
        <MSDetails p="+" />
        <Device type="TimeOfFlight" />
        <MSPeaks>
          <p rt="22.251" x="693.4600" y="64764.71" v="374873" z="1" s="M+H" />
          <p rt="22.249" x="694.4636" y="30244.23" v="171349" z="1" s="M+H+1" />
          <p rt="22.250" x="695.4584" y="30227.30" v="190176" z="1" s="M+H+2" />
        </MSPeaks>
      </Spectrum>
    </Compound>
    <Compound algo="FindByMolecularFeature">
      <Location m="378.2753" rt="22.284" y="571297" v="5725337" />
      <Spectrum type="MFE" cpdAlgo="FindByMolecularFeature">
        <MSDetails p="+" />
        <Device type="TimeOfFlight" />
        <MSPeaks>
          <p rt="22.284" x="379.2826" y="571296.81" v="4535241" z="1" s="M+H" />
          <p rt="22.284" x="380.2857" y="126590.21" v="1008844" z="1" s="M+H+1" />
          <p rt="22.286" x="381.2887" y="20050.91" v="163830" z="1" s="M+H+2" />
          <p rt="22.283" x="382.2902" y="2300.11" v="17423" z="1" s="M+H+3" />
        </MSPeaks>
      </Spectrum>
    </Compound>
    <Compound algo="FindByMolecularFeature">
      <Location m="356.2929" rt="22.301" y="185827" v="2254131" />
      <Spectrum type="MFE" cpdAlgo="FindByMolecularFeature">
        <MSDetails p="+" />
        <Device type="TimeOfFlight" />
        <MSPeaks>
          <p rt="22.302" x="357.3002" y="185826.80" v="1785966" z="1" s="M+H" />
          <p rt="22.299" x="358.3034" y="43698.87" v="393859" z="1" s="M+H+1" />
          <p rt="22.302" x="359.3058" y="7068.92" v="66285" z="1" s="M+H+2" />
          <p rt="22.258" x="360.3154" y="709.35" v="8021" z="1" s="M+H+3" />
        </MSPeaks>
      </Spectrum>
    </Compound>
    <Compound algo="FindByMolecularFeature">
      <Location m="338.2822" rt="22.305" y="172479" v="2009421" />
      <Spectrum type="MFE" cpdAlgo="FindByMolecularFeature">
        <MSDetails p="+" />
        <Device type="TimeOfFlight" />
        <MSPeaks>
          <p rt="22.305" x="339.2895" y="172479.31" v="1588380" z="1" s="M+H" />
          <p rt="22.307" x="340.2928" y="39618.01" v="349123" z="1" s="M+H+1" />
          <p rt="22.296" x="341.2976" y="5838.46" v="66152" z="1" s="M+H+2" />
          <p rt="22.295" x="342.3002" y="577.65" v="5765" z="1" s="M+H+3" />
        </MSPeaks>
      </Spectrum>
    </Compound>
    <Compound algo="FindByMolecularFeature">
      <Location m="562.9015" rt="22.309" y="72833" v="730235" />
      <Spectrum type="MFE" cpdAlgo="FindByMolecularFeature">
        <MSDetails p="+" />
        <Device type="TimeOfFlight" />
        <MSPeaks>
          <p rt="22.309" x="563.9088" y="72833.00" v="464079" z="1" s="M+H" />
          <p rt="22.308" x="564.9074" y="33312.78" v="208118" z="1" s="M+H+1" />
          <p rt="22.311" x="565.9080" y="7419.00" v="45975" z="1" s="M+H+2" />
          <p rt="22.311" x="566.9063" y="1946.50" v="12062" z="1" s="M+H+3" />
        </MSPeaks>
      </Spectrum>
    </Compound>
    <Compound algo="FindByMolecularFeature">
      <Location m="562.4001" rt="22.310" y="106365" v="1261304" />
      <Spectrum type="MFE" cpdAlgo="FindByMolecularFeature">
        <MSDetails p="+" />
        <Device type="TimeOfFlight" />
        <MSPeaks>
          <p rt="22.309" x="563.4074" y="106365.23" v="688656" z="1" s="M+H" />
          <p rt="22.310" x="564.4074" y="63533.91" v="410172" z="1" s="M+H+1" />
          <p rt="22.316" x="565.4078" y="18758.92" v="124064" z="1" s="M+H+2" />
          <p rt="22.311" x="566.4067" y="5573.16" v="38411" z="1" s="M+H+3" />
        </MSPeaks>
      </Spectrum>
    </Compound>
    <Compound algo="FindByMolecularFeature">
      <Location m="384.7549" rt="22.317" y="61889" v="757432" />
      <Spectrum type="MFE" cpdAlgo="FindByMolecularFeature">
        <MSDetails p="+" />
        <Device type="TimeOfFlight" />
        <MSPeaks>
          <p rt="22.316" x="385.7622" y="61888.70" v="505510" z="1" s="M+H" />
          <p rt="22.318" x="386.7604" y="26808.88" v="217887" z="1" s="M+H+1" />
          <p rt="22.315" x="387.7600" y="4256.90" v="34035" z="1" s="M+H+2" />
        </MSPeaks>
      </Spectrum>
    </Compound>
    <Compound algo="FindByMolecularFeature">
      <Location m="384.2537" rt="22.320" y="119644" v="1891634" />
      <Spectrum type="MFE" cpdAlgo="FindByMolecularFeature">
        <MSDetails p="+" />
        <Device type="TimeOfFlight" />
        <MSPeaks>
          <p rt="22.319" x="385.2610" y="119643.59" v="1020100" z="1" s="M+H" />
          <p rt="22.320" x="386.2599" y="59456.17" v="508077" z="1" s="M+H+1" />
          <p rt="22.318" x="387.2596" y="13297.82" v="113230" z="1" s="M+H+2" />
          <p rt="22.324" x="388.2565" y="4510.23" v="50715" z="1" s="M+H+3" />
          <p rt="22.325" x="769.5158" y="6762.60" v="56171" z="1" s="2M+H" />
          <p rt="22.333" x="770.5280" y="3617.80" v="21983" z="1" s="2M+H+1" />
          <p rt="22.332" x="771.5207" y="2409.45" v="21602" z="1" s="2M+H+2" />
        </MSPeaks>
      </Spectrum>
    </Compound>
    <Compound algo="FindByMolecularFeature">
      <Location m="264.2454" rt="22.320" y="210380" v="2699519" />
      <Spectrum type="MFE" cpdAlgo="FindByMolecularFeature">
        <MSDetails p="+" />
        <Device type="TimeOfFlight" />
        <MSPeaks>
          <p rt="22.320" x="265.2527" y="210379.89" v="2255144" z="1" s="M+H" />
          <p rt="22.320" x="266.2559" y="37861.90" v="403383" z="1" s="M+H+1" />
          <p rt="22.324" x="267.2641" y="4142.86" v="40992" z="1" s="M+H+2" />
        </MSPeaks>
      </Spectrum>
    </Compound>
    <Compound algo="FindByMolecularFeature">
      <Location m="412.2126" rt="22.324" y="57116" v="829520" />
      <Spectrum type="MFE" cpdAlgo="FindByMolecularFeature">
        <MSDetails p="+" />
        <Device type="TimeOfFlight" />
        <MSPeaks>
          <p rt="22.324" x="413.2198" y="57116.30" v="653685" z="1" s="M+H" />
          <p rt="22.324" x="414.2232" y="15223.20" v="175835" z="1" s="M+H+1" />
        </MSPeaks>
      </Spectrum>
    </Compound>
    <Compound algo="FindByMolecularFeature">
      <Location m="592.4702" rt="22.580" y="96298" v="1038553" />
      <Spectrum type="MFE" cpdAlgo="FindByMolecularFeature">
        <MSDetails p="+" />
        <Device type="TimeOfFlight" />
        <MSPeaks>
          <p rt="22.580" x="593.4775" y="96298.27" v="659538" z="1" s="M+H" />
          <p rt="22.581" x="594.4807" y="43967.05" v="318687" z="1" s="M+H+1" />
          <p rt="22.581" x="595.4846" y="8518.00" v="50795" z="1" s="M+H+2" />
          <p rt="22.569" x="596.4769" y="1461.40" v="9532" z="1" s="M+H+3" />
        </MSPeaks>
      </Spectrum>
    </Compound>
    <Compound algo="FindByMolecularFeature">
      <Location m="327.3138" rt="22.678" y="66652" v="708749" />
      <Spectrum type="MFE" cpdAlgo="FindByMolecularFeature">
        <MSDetails p="+" />
        <Device type="TimeOfFlight" />
        <MSPeaks>
          <p rt="22.678" x="328.3210" y="66652.05" v="566783" z="1" s="M+H" />
          <p rt="22.679" x="329.3241" y="15078.18" v="124163" z="1" s="M+H+1" />
          <p rt="22.666" x="330.3268" y="2309.50" v="17803" z="1" s="M+H+2" />
        </MSPeaks>
      </Spectrum>
    </Compound>
    <Compound algo="FindByMolecularFeature">
      <Location m="370.0940" rt="23.109" y="53632" v="646394" />
      <Spectrum type="MFE" cpdAlgo="FindByMolecularFeature">
        <MSDetails p="+" />
        <Device type="TimeOfFlight" />
        <MSPeaks>
          <p rt="23.109" x="371.1013" y="53632.34" v="395865" z="1" s="M+H" />
          <p rt="23.107" x="372.1022" y="21248.79" v="152795" z="1" s="M+H+1" />
          <p rt="23.113" x="373.0996" y="13295.17" v="97733" z="1" s="M+H+2" />
        </MSPeaks>
      </Spectrum>
    </Compound>
    <Compound algo="FindByMolecularFeature">
      <Location m="594.4857" rt="23.249" y="57755" v="725095" />
      <Spectrum type="MFE" cpdAlgo="FindByMolecularFeature">
        <MSDetails p="+" />
        <Device type="TimeOfFlight" />
        <MSPeaks>
          <p rt="23.250" x="595.4929" y="57754.84" v="474555" z="1" s="M+H" />
          <p rt="23.251" x="596.4964" y="23974.62" v="202830" z="1" s="M+H+1" />
          <p rt="23.243" x="597.4975" y="4695.48" v="34927" z="1" s="M+H+2" />
          <p rt="23.234" x="598.4931" y="1177.32" v="12782" z="1" s="M+H+3" />
        </MSPeaks>
      </Spectrum>
    </Compound>
    <Compound algo="FindByMolecularFeature">
      <Location m="337.3353" rt="23.464" y="838115" v="10009251" />
      <Spectrum type="MFE" cpdAlgo="FindByMolecularFeature">
        <MSDetails p="+" />
        <Device type="TimeOfFlight" />
        <MSPeaks>
          <p rt="23.461" x="338.3426" y="838114.81" v="7371667" z="1" s="M+H" />
          <p rt="23.478" x="339.3455" y="200397.02" v="2266455" z="1" s="M+H+1" />
          <p rt="23.457" x="340.3488" y="23054.23" v="321871" z="1" s="M+H+2" />
          <p rt="23.456" x="341.3514" y="2528.51" v="49258" z="1" s="M+H+3" />
        </MSPeaks>
      </Spectrum>
    </Compound>
    <Compound algo="FindByMolecularFeature">
      <Location m="441.3930" rt="23.474" y="83165" v="1424056" />
      <Spectrum type="MFE" cpdAlgo="FindByMolecularFeature">
        <MSDetails p="+" />
        <Device type="TimeOfFlight" />
        <MSPeaks>
          <p rt="23.469" x="442.4003" y="83165.13" v="1137089" z="1" s="M+H" />
          <p rt="23.483" x="443.4030" y="25195.85" v="227777" z="1" s="M+H+1" />
          <p rt="23.521" x="444.3889" y="5752.02" v="59191" z="1" s="M+H+2" />
        </MSPeaks>
      </Spectrum>
    </Compound>
    <Compound algo="FindByMolecularFeature">
      <Location m="405.3229" rt="23.486" y="740062" v="9215720" />
      <Spectrum type="MFE" cpdAlgo="FindByMolecularFeature">
        <MSDetails p="+" />
        <Device type="TimeOfFlight" />
        <MSPeaks>
          <p rt="23.486" x="406.3301" y="740062.06" v="7015344" z="1" s="M+H" />
          <p rt="23.486" x="407.3331" y="189795.63" v="1824855" z="1" s="M+H+1" />
          <p rt="23.492" x="408.3353" y="34393.80" v="324138" z="1" s="M+H+2" />
          <p rt="23.497" x="409.3355" y="5623.32" v="51383" z="1" s="M+H+3" />
        </MSPeaks>
      </Spectrum>
    </Compound>
    <Compound algo="FindByMolecularFeature">
      <Location m="394.2134" rt="23.512" y="188154" v="3070721" />
      <Spectrum type="MFE" cpdAlgo="FindByMolecularFeature">
        <MSDetails p="+" />
        <Device type="TimeOfFlight" />
        <MSPeaks>
          <p rt="23.512" x="395.2206" y="188154.47" v="1905168" z="1" s="M+H" />
          <p rt="23.514" x="396.2236" y="42148.93" v="428819" z="1" s="M+H+1" />
          <p rt="23.512" x="397.2167" y="72466.41" v="736733" z="1" s="M+H+2" />
        </MSPeaks>
      </Spectrum>
    </Compound>
    <Compound algo="FindByMolecularFeature">
      <Location m="634.4787" rt="23.541" y="174204" v="1617890" />
      <Spectrum type="MFE" cpdAlgo="FindByMolecularFeature">
        <MSDetails p="+" />
        <Device type="TimeOfFlight" />
        <MSPeaks>
          <p rt="23.540" x="635.4859" y="174203.78" v="1100675" z="1" s="M+H" />
          <p rt="23.541" x="636.4894" y="66010.55" v="411299" z="1" s="M+H+1" />
          <p rt="23.543" x="637.4912" y="17506.98" v="105916" z="1" s="M+H+2" />
        </MSPeaks>
      </Spectrum>
    </Compound>
    <Compound algo="FindByMolecularFeature">
      <Location m="594.4862" rt="23.547" y="182502" v="1812238" />
      <Spectrum type="MFE" cpdAlgo="FindByMolecularFeature">
        <MSDetails p="+" />
        <Device type="TimeOfFlight" />
        <MSPeaks>
          <p rt="23.547" x="595.4935" y="182501.97" v="1210076" z="1" s="M+H" />
          <p rt="23.546" x="596.4965" y="73053.84" v="493419" z="1" s="M+H+1" />
          <p rt="23.547" x="597.4988" y="16614.22" v="108742" z="1" s="M+H+2" />
        </MSPeaks>
      </Spectrum>
    </Compound>
    <Compound algo="FindByMolecularFeature">
      <Location m="405.3222" rt="23.800" y="186085" v="2834771" />
      <Spectrum type="MFE" cpdAlgo="FindByMolecularFeature">
        <MSDetails p="+" />
        <Device type="TimeOfFlight" />
        <MSPeaks>
          <p rt="23.800" x="406.3295" y="186084.95" v="2155162" z="1" s="M+H" />
          <p rt="23.799" x="407.3330" y="48896.46" v="545799" z="1" s="M+H+1" />
          <p rt="23.818" x="408.3316" y="12852.44" v="133810" z="1" s="M+H+2" />
        </MSPeaks>
      </Spectrum>
    </Compound>
    <Compound algo="FindByMolecularFeature">
      <Location m="720.3588" rt="23.804" y="84164" v="870672" />
      <Spectrum type="MFE" cpdAlgo="FindByMolecularFeature">
        <MSDetails p="+" />
        <Device type="TimeOfFlight" />
        <MSPeaks>
          <p rt="23.806" x="721.3661" y="4149.00" v="42766" z="1" s="M+H" />
          <p rt="23.809" x="722.3683" y="2790.44" v="26033" z="1" s="M+H+1" />
          <p rt="23.803" x="723.3639" y="84164.38" v="801873" z="1" s="M+H+2" />
        </MSPeaks>
      </Spectrum>
    </Compound>
    <Compound algo="FindByMolecularFeature">
      <Location m="724.3533" rt="23.805" y="68976" v="1152309" />
      <Spectrum type="MFE" cpdAlgo="FindByMolecularFeature">
        <MSDetails p="+" />
        <Device type="TimeOfFlight" />
        <MSPeaks>
          <p rt="23.805" x="725.3606" y="68976.18" v="634710" z="1" s="M+H" />
          <p rt="23.804" x="726.3626" y="29483.18" v="271111" z="1" s="M+H+1" />
          <p rt="23.807" x="727.3584" y="26762.24" v="246488" z="1" s="M+H+2" />
        </MSPeaks>
      </Spectrum>
    </Compound>
    <Compound algo="FindByMolecularFeature">
      <Location m="278.2247" rt="23.806" y="231826" v="7761935" />
      <Spectrum type="MFE" cpdAlgo="FindByMolecularFeature">
        <MSDetails p="+" />
        <Device type="TimeOfFlight" />
        <MSPeaks>
          <p rt="23.815" x="279.2319" y="110052.95" v="931803" z="1" s="M+H" />
          <p rt="23.811" x="280.2352" y="22824.65" v="199928" z="1" s="M+H+1" />
          <p rt="23.803" x="557.4567" y="231825.86" v="2214029" z="1" s="2M+H" />
          <p rt="23.801" x="558.4598" y="91427.49" v="882886" z="1" s="2M+H+1" />
          <p rt="23.803" x="559.4628" y="18062.69" v="183816" z="1" s="2M+H+2" />
          <p rt="23.798" x="560.4669" y="3667.66" v="34371" z="1" s="2M+H+3" />
        </MSPeaks>
      </Spectrum>
    </Compound>
    <Compound algo="FindByMolecularFeature">
      <Location m="338.1755" rt="23.811" y="86465" v="1875711" />
      <Spectrum type="MFE" cpdAlgo="FindByMolecularFeature">
        <MSDetails p="+" />
        <Device type="TimeOfFlight" />
        <MSPeaks>
          <p rt="23.811" x="339.1828" y="86465.13" v="1022530" z="1" s="M+H" />
          <p rt="23.816" x="340.1860" y="19713.92" v="232851" z="1" s="M+H+1" />
          <p rt="23.810" x="341.1792" y="34854.68" v="409963" z="1" s="M+H+2" />
          <p rt="23.812" x="342.1809" y="10381.06" v="136906" z="1" s="M+H+3" />
          <p rt="23.814" x="343.1770" y="6350.27" v="73462" z="1" s="M+H+4" />
        </MSPeaks>
      </Spectrum>
    </Compound>
    <Compound algo="FindByMolecularFeature">
      <Location m="379.2024" rt="23.812" y="273058" v="5696939" />
      <Spectrum type="MFE" cpdAlgo="FindByMolecularFeature">
        <MSDetails p="+" />
        <Device type="TimeOfFlight" />
        <MSPeaks>
          <p rt="23.812" x="380.2097" y="273057.53" v="3203847" z="1" s="M+H" />
          <p rt="23.812" x="381.2128" y="61905.82" v="728171" z="1" s="M+H+1" />
          <p rt="23.811" x="382.2057" y="106301.17" v="1248409" z="1" s="M+H+2" />
          <p rt="23.813" x="383.2083" y="28499.55" v="327819" z="1" s="M+H+3" />
          <p rt="23.813" x="384.2046" y="16095.00" v="188693" z="1" s="M+H+4" />
        </MSPeaks>
      </Spectrum>
    </Compound>
    <Compound algo="FindByMolecularFeature">
      <Location m="574.4606" rt="23.814" y="347607" v="3953046" />
      <Spectrum type="MFE" cpdAlgo="FindByMolecularFeature">
        <MSDetails p="+" />
        <Device type="TimeOfFlight" />
        <MSPeaks>
          <p rt="23.814" x="575.4678" y="347606.84" v="2607012" z="1" s="M+H" />
          <p rt="23.814" x="576.4708" y="135893.73" v="1033987" z="1" s="M+H+1" />
          <p rt="23.813" x="577.4747" y="34840.27" v="254689" z="1" s="M+H+2" />
          <p rt="23.819" x="578.4805" y="7357.56" v="57359" z="1" s="M+H+3" />
        </MSPeaks>
      </Spectrum>
    </Compound>
    <Compound algo="FindByMolecularFeature">
      <Location m="614.4538" rt="23.825" y="727879" v="9857574" />
      <Spectrum type="MFE" cpdAlgo="FindByMolecularFeature">
        <MSDetails p="+" />
        <Device type="TimeOfFlight" />
        <MSPeaks>
          <p rt="23.824" x="615.4611" y="727878.69" v="6466011" z="1" s="M+H" />
          <p rt="23.824" x="616.4637" y="297506.16" v="2646849" z="1" s="M+H+1" />
          <p rt="23.824" x="617.4669" y="67517.72" v="625045" z="1" s="M+H+2" />
          <p rt="23.826" x="618.4654" y="14010.31" v="119669" z="1" s="M+H+3" />
        </MSPeaks>
      </Spectrum>
    </Compound>
    <Compound algo="FindByMolecularFeature">
      <Location m="283.2878" rt="23.833" y="206319" v="2020700" />
      <Spectrum type="MFE" cpdAlgo="FindByMolecularFeature">
        <MSDetails p="+" />
        <Device type="TimeOfFlight" />
        <MSPeaks>
          <p rt="23.833" x="284.2951" y="206319.45" v="1657058" z="1" s="M+H" />
          <p rt="23.833" x="285.2984" y="39988.98" v="313599" z="1" s="M+H+1" />
          <p rt="23.835" x="286.3022" y="4837.82" v="38752" z="1" s="M+H+2" />
          <p rt="23.831" x="567.5814" y="1370.41" v="5646" z="1" s="2M+H" />
        </MSPeaks>
      </Spectrum>
    </Compound>
    <Compound algo="FindByMolecularFeature">
      <Location m="688.4897" rt="23.888" y="250307" v="4769492" />
      <Spectrum type="MFE" cpdAlgo="FindByMolecularFeature">
        <MSDetails p="+" />
        <Device type="TimeOfFlight" />
        <MSPeaks>
          <p rt="23.892" x="689.4970" y="250307.17" v="2874717" z="1" s="M+H" />
          <p rt="23.878" x="690.5002" y="102833.69" v="1286717" z="1" s="M+H+1" />
          <p rt="23.887" x="691.5063" y="37528.45" v="466115" z="1" s="M+H+2" />
          <p rt="23.896" x="692.5121" y="10641.47" v="141944" z="1" s="M+H+3" />
        </MSPeaks>
      </Spectrum>
    </Compound>
    <Compound algo="FindByMolecularFeature">
      <Location m="675.4348" rt="23.914" y="77842" v="819252" />
      <Spectrum type="MFE" cpdAlgo="FindByMolecularFeature">
        <MSDetails p="+" />
        <Device type="TimeOfFlight" />
        <MSPeaks>
          <p rt="23.914" x="676.4421" y="77841.70" v="515615" z="1" s="M+H" />
          <p rt="23.914" x="677.4471" y="34774.25" v="235310" z="1" s="M+H+1" />
          <p rt="23.922" x="678.4532" y="8529.87" v="51881" z="1" s="M+H+2" />
          <p rt="23.899" x="679.4677" y="2703.97" v="16446" z="1" s="M+H+3" />
        </MSPeaks>
      </Spectrum>
    </Compound>
    <Compound algo="FindByMolecularFeature">
      <Location m="548.3702" rt="23.915" y="55564" v="401917" />
      <Spectrum type="MFE" cpdAlgo="FindByMolecularFeature">
        <MSDetails p="+" />
        <Device type="TimeOfFlight" />
        <MSPeaks>
          <p rt="23.915" x="549.3774" y="55564.33" v="276347" z="1" s="M+H" />
          <p rt="23.916" x="550.3817" y="19350.13" v="93854" z="1" s="M+H+1" />
          <p rt="23.912" x="551.3852" y="6538.89" v="31716" z="1" s="M+H+2" />
        </MSPeaks>
      </Spectrum>
    </Compound>
    <Compound algo="FindByMolecularFeature">
      <Location m="614.4533" rt="24.093" y="122000" v="1902599" />
      <Spectrum type="MFE" cpdAlgo="FindByMolecularFeature">
        <MSDetails p="+" />
        <Device type="TimeOfFlight" />
        <MSPeaks>
          <p rt="24.094" x="615.4606" y="121999.84" v="1263637" z="1" s="M+H" />
          <p rt="24.092" x="616.4636" y="50797.39" v="508233" z="1" s="M+H+1" />
          <p rt="24.094" x="617.4683" y="13392.03" v="117250" z="1" s="M+H+2" />
          <p rt="24.085" x="618.4677" y="1539.54" v="13479" z="1" s="M+H+3" />
        </MSPeaks>
      </Spectrum>
    </Compound>
    <Compound algo="FindByMolecularFeature">
      <Location m="556.4493" rt="24.099" y="167350" v="2242728" />
      <Spectrum type="MFE" cpdAlgo="FindByMolecularFeature">
        <MSDetails p="+" />
        <Device type="TimeOfFlight" />
        <MSPeaks>
          <p rt="24.099" x="557.4565" y="167350.39" v="1524574" z="1" s="M+H" />
          <p rt="24.098" x="558.4597" y="65784.86" v="622911" z="1" s="M+H+1" />
          <p rt="24.115" x="559.4618" y="7317.05" v="81687" z="1" s="M+H+2" />
          <p rt="24.091" x="560.4645" y="1913.53" v="13556" z="1" s="M+H+3" />
        </MSPeaks>
      </Spectrum>
    </Compound>
    <Compound algo="FindByMolecularFeature">
      <Location m="349.3346" rt="24.120" y="159372" v="1361566" />
      <Spectrum type="MFE" cpdAlgo="FindByMolecularFeature">
        <MSDetails p="+" />
        <Device type="TimeOfFlight" />
        <MSPeaks>
          <p rt="24.120" x="350.3419" y="159371.84" v="1053690" z="1" s="M+H" />
          <p rt="24.120" x="351.3450" y="39518.44" v="263559" z="1" s="M+H+1" />
          <p rt="24.121" x="352.3478" y="5636.46" v="36483" z="1" s="M+H+2" />
          <p rt="24.123" x="353.3449" y="1152.04" v="7835" z="1" s="M+H+3" />
        </MSPeaks>
      </Spectrum>
    </Compound>
    <Compound algo="FindByMolecularFeature">
      <Location m="548.3691" rt="24.202" y="64223" v="779728" />
      <Spectrum type="MFE" cpdAlgo="FindByMolecularFeature">
        <MSDetails p="+" />
        <Device type="TimeOfFlight" />
        <MSPeaks>
          <p rt="24.203" x="549.3763" y="64222.97" v="501784" z="1" s="M+H" />
          <p rt="24.197" x="550.3800" y="21570.64" v="208014" z="1" s="M+H+1" />
          <p rt="24.208" x="551.3840" y="6311.53" v="60275" z="1" s="M+H+2" />
          <p rt="24.220" x="552.3847" y="1027.86" v="9656" z="1" s="M+H+3" />
        </MSPeaks>
      </Spectrum>
    </Compound>
    <Compound algo="FindByMolecularFeature">
      <Location m="670.4788" rt="24.531" y="103062" v="2391259" />
      <Spectrum type="MFE" cpdAlgo="FindByMolecularFeature">
        <MSDetails p="+" />
        <Device type="TimeOfFlight" />
        <MSPeaks>
          <p rt="24.531" x="671.4861" y="103062.06" v="1564360" z="1" s="M+H" />
          <p rt="24.530" x="672.4914" y="42151.21" v="624795" z="1" s="M+H+1" />
          <p rt="24.539" x="673.4997" y="13721.88" v="202104" z="1" s="M+H+2" />
        </MSPeaks>
      </Spectrum>
    </Compound>
    <Compound algo="FindByMolecularFeature">
      <Location m="612.4726" rt="24.532" y="136625" v="3455307" />
      <Spectrum type="MFE" cpdAlgo="FindByMolecularFeature">
        <MSDetails p="+" />
        <Device type="TimeOfFlight" />
        <MSPeaks>
          <p rt="24.530" x="613.4799" y="136625.45" v="2376426" z="1" s="M+H" />
          <p rt="24.538" x="614.4839" y="56784.98" v="1078880" z="1" s="M+H+1" />
        </MSPeaks>
      </Spectrum>
    </Compound>
    <Compound algo="FindByMolecularFeature">
      <Location m="558.4647" rt="24.714" y="64486" v="783699" />
      <Spectrum type="MFE" cpdAlgo="FindByMolecularFeature">
        <MSDetails p="+" />
        <Device type="TimeOfFlight" />
        <MSPeaks>
          <p rt="24.713" x="559.4720" y="64485.63" v="528772" z="1" s="M+H" />
          <p rt="24.717" x="560.4753" y="25711.19" v="208019" z="1" s="M+H+1" />
          <p rt="24.713" x="561.4772" y="5351.28" v="41849" z="1" s="M+H+2" />
          <p rt="24.760" x="562.4776" y="504.84" v="5059" z="1" s="M+H+3" />
        </MSPeaks>
      </Spectrum>
    </Compound>
    <Compound algo="FindByMolecularFeature">
      <Location m="609.4970" rt="24.739" y="144025" v="1917209" />
      <Spectrum type="MFE" cpdAlgo="FindByMolecularFeature">
        <MSDetails p="+" />
        <Device type="TimeOfFlight" />
        <MSPeaks>
          <p rt="24.738" x="610.5043" y="144024.63" v="1222124" z="1" s="M+H" />
          <p rt="24.742" x="611.5072" y="58856.37" v="526771" z="1" s="M+H+1" />
          <p rt="24.731" x="612.5092" y="17713.14" v="168315" z="1" s="M+H+2" />
        </MSPeaks>
      </Spectrum>
    </Compound>
    <Compound algo="FindByMolecularFeature">
      <Location m="574.4603" rt="24.740" y="104448" v="1615389" />
      <Spectrum type="MFE" cpdAlgo="FindByMolecularFeature">
        <MSDetails p="+" />
        <Device type="TimeOfFlight" />
        <MSPeaks>
          <p rt="24.747" x="575.4676" y="104448.31" v="854284" z="1" s="M+H" />
          <p rt="24.751" x="576.4709" y="39766.51" v="323946" z="1" s="M+H+1" />
          <p rt="24.716" x="577.4815" y="48846.75" v="437160" z="1" s="M+H+2" />
        </MSPeaks>
      </Spectrum>
    </Compound>
    <Compound algo="FindByMolecularFeature">
      <Location m="612.4373" rt="24.753" y="73657" v="1831685" />
      <Spectrum type="MFE" cpdAlgo="FindByMolecularFeature">
        <MSDetails p="+" />
        <Device type="TimeOfFlight" />
        <MSPeaks>
          <p rt="24.756" x="613.4446" y="73657.06" v="1361897" z="1" s="M+H" />
          <p rt="24.745" x="614.4477" y="31265.58" v="469788" z="1" s="M+H+1" />
        </MSPeaks>
      </Spectrum>
    </Compound>
    <Compound algo="FindByMolecularFeature">
      <Location m="609.4971" rt="24.929" y="159941" v="2570555" />
      <Spectrum type="MFE" cpdAlgo="FindByMolecularFeature">
        <MSDetails p="+" />
        <Device type="TimeOfFlight" />
        <MSPeaks>
          <p rt="24.929" x="610.5043" y="159940.83" v="1731455" z="1" s="M+H" />
          <p rt="24.929" x="611.5070" y="65085.20" v="678100" z="1" s="M+H+1" />
          <p rt="24.928" x="612.5082" y="15471.91" v="161000" z="1" s="M+H+2" />
        </MSPeaks>
      </Spectrum>
    </Compound>
    <Compound algo="FindByMolecularFeature">
      <Location m="558.4645" rt="24.959" y="96074" v="1555507" />
      <Spectrum type="MFE" cpdAlgo="FindByMolecularFeature">
        <MSDetails p="+" />
        <Device type="TimeOfFlight" />
        <MSPeaks>
          <p rt="24.960" x="559.4718" y="96074.12" v="1077934" z="1" s="M+H" />
          <p rt="24.956" x="560.4753" y="36016.13" v="394861" z="1" s="M+H+1" />
          <p rt="24.955" x="561.4773" y="6993.48" v="74792" z="1" s="M+H+2" />
          <p rt="24.957" x="562.4799" y="745.35" v="7921" z="1" s="M+H+3" />
        </MSPeaks>
      </Spectrum>
    </Compound>
    <Compound algo="FindByMolecularFeature">
      <Location m="627.1871" rt="24.996" y="76329" v="965226" />
      <Spectrum type="MFE" cpdAlgo="FindByMolecularFeature">
        <MSDetails p="+" />
        <Device type="TimeOfFlight" />
        <MSPeaks>
          <p rt="24.996" x="628.1944" y="76329.07" v="466733" z="1" s="M+H" />
          <p rt="24.997" x="629.1953" y="44425.92" v="278671" z="1" s="M+H+1" />
          <p rt="24.997" x="630.1933" y="34238.94" v="219822" z="1" s="M+H+2" />
        </MSPeaks>
      </Spectrum>
    </Compound>
    <Compound algo="FindByMolecularFeature">
      <Location m="556.4485" rt="25.016" y="74731" v="908827" />
      <Spectrum type="MFE" cpdAlgo="FindByMolecularFeature">
        <MSDetails p="+" />
        <Device type="TimeOfFlight" />
        <MSPeaks>
          <p rt="25.016" x="557.4557" y="74731.33" v="630389" z="1" s="M+H" />
          <p rt="25.014" x="558.4590" y="32739.16" v="278438" z="1" s="M+H+1" />
        </MSPeaks>
      </Spectrum>
    </Compound>
    <Compound algo="FindByMolecularFeature">
      <Location m="690.5050" rt="25.293" y="58088" v="1431055" />
      <Spectrum type="MFE" cpdAlgo="FindByMolecularFeature">
        <MSDetails p="+" />
        <Device type="TimeOfFlight" />
        <MSPeaks>
          <p rt="25.294" x="691.5123" y="58088.22" v="926127" z="1" s="M+H" />
          <p rt="25.295" x="692.5162" y="24866.92" v="375949" z="1" s="M+H+1" />
          <p rt="25.282" x="693.5288" y="9637.60" v="128980" z="1" s="M+H+2" />
        </MSPeaks>
      </Spectrum>
    </Compound>
    <Compound algo="FindByMolecularFeature">
      <Location m="609.4968" rt="25.533" y="101830" v="1069979" />
      <Spectrum type="MFE" cpdAlgo="FindByMolecularFeature">
        <MSDetails p="+" />
        <Device type="TimeOfFlight" />
        <MSPeaks>
          <p rt="25.534" x="610.5041" y="101830.25" v="692005" z="1" s="M+H" />
          <p rt="25.531" x="611.5074" y="39300.23" v="327571" z="1" s="M+H+1" />
          <p rt="25.532" x="612.5105" y="6307.43" v="50403" z="1" s="M+H+2" />
        </MSPeaks>
      </Spectrum>
    </Compound>
    <Compound algo="FindByMolecularFeature">
      <Location m="351.3500" rt="25.545" y="54716" v="530246" />
      <Spectrum type="MFE" cpdAlgo="FindByMolecularFeature">
        <MSDetails p="+" />
        <Device type="TimeOfFlight" />
        <MSPeaks>
          <p rt="25.545" x="352.3573" y="54715.70" v="405987" z="1" s="M+H" />
          <p rt="25.543" x="353.3607" y="14681.52" v="104707" z="1" s="M+H+1" />
          <p rt="25.553" x="354.3648" y="2604.32" v="19552" z="1" s="M+H+2" />
        </MSPeaks>
      </Spectrum>
    </Compound>
    <Compound algo="FindByMolecularFeature">
      <Location m="650.5231" rt="25.570" y="65284" v="1000985" />
      <Spectrum type="MFE" cpdAlgo="FindByMolecularFeature">
        <MSDetails p="+" />
        <Device type="TimeOfFlight" />
        <MSPeaks>
          <p rt="25.571" x="651.5303" y="65284.32" v="647528" z="1" s="M+H" />
          <p rt="25.570" x="652.5371" y="28339.24" v="272957" z="1" s="M+H+1" />
          <p rt="25.566" x="653.5431" y="8421.18" v="80500" z="1" s="M+H+2" />
        </MSPeaks>
      </Spectrum>
    </Compound>
    <Compound algo="FindByMolecularFeature">
      <Location m="618.4839" rt="25.593" y="51082" v="691085" />
      <Spectrum type="MFE" cpdAlgo="FindByMolecularFeature">
        <MSDetails p="+" />
        <Device type="TimeOfFlight" />
        <MSPeaks>
          <p rt="25.593" x="619.4911" y="51082.25" v="464926" z="1" s="M+H" />
          <p rt="25.596" x="620.4946" y="18156.77" v="179881" z="1" s="M+H+1" />
          <p rt="25.585" x="621.4919" y="4308.99" v="37045" z="1" s="M+H+2" />
          <p rt="25.587" x="622.4876" y="951.31" v="9233" z="1" s="M+H+3" />
        </MSPeaks>
      </Spectrum>
    </Compound>
    <Compound algo="FindByMolecularFeature">
      <Location m="412.2594" rt="25.777" y="156026" v="1186074" />
      <Spectrum type="MFE" cpdAlgo="FindByMolecularFeature">
        <MSDetails p="+" />
        <Device type="TimeOfFlight" />
        <MSPeaks>
          <p rt="25.777" x="413.2667" y="156026.22" v="900135" z="1" s="M+H" />
          <p rt="25.775" x="414.2700" y="41962.82" v="240467" z="1" s="M+H+1" />
          <p rt="25.776" x="415.2731" y="6851.51" v="39648" z="1" s="M+H+2" />
          <p rt="25.788" x="416.2740" y="1066.45" v="5824" z="1" s="M+H+3" />
        </MSPeaks>
      </Spectrum>
    </Compound>
    <Compound algo="FindByMolecularFeature">
      <Location m="148.0158" rt="25.777" y="85575" v="548273" />
      <Spectrum type="MFE" cpdAlgo="FindByMolecularFeature">
        <MSDetails p="+" />
        <Device type="TimeOfFlight" />
        <MSPeaks>
          <p rt="25.777" x="149.0231" y="85574.70" v="506402" z="1" s="M+H" />
          <p rt="25.778" x="150.0265" y="6660.07" v="39613" z="1" s="M+H+1" />
          <p rt="25.778" x="151.0286" y="1296.33" v="2259" z="1" s="M+H+2" />
        </MSPeaks>
      </Spectrum>
    </Compound>
    <Compound algo="FindByMolecularFeature">
      <Location m="390.2774" rt="25.777" y="181455" v="1452383" />
      <Spectrum type="MFE" cpdAlgo="FindByMolecularFeature">
        <MSDetails p="+" />
        <Device type="TimeOfFlight" />
        <MSPeaks>
          <p rt="25.778" x="391.2847" y="181454.73" v="1141077" z="1" s="M+H" />
          <p rt="25.777" x="392.2880" y="48437.71" v="311306" z="1" s="M+H+1" />
        </MSPeaks>
      </Spectrum>
    </Compound>
    <Compound algo="FindByMolecularFeature">
      <Location m="630.4861" rt="25.827" y="100080" v="1386190" />
      <Spectrum type="MFE" cpdAlgo="FindByMolecularFeature">
        <MSDetails p="+" />
        <Device type="TimeOfFlight" />
        <MSPeaks>
          <p rt="25.828" x="631.4934" y="100079.79" v="869199" z="1" s="M+H" />
          <p rt="25.827" x="632.4966" y="42760.51" v="390655" z="1" s="M+H+1" />
          <p rt="25.814" x="633.4932" y="16924.43" v="126335" z="1" s="M+H+2" />
        </MSPeaks>
      </Spectrum>
    </Compound>
    <Compound algo="FindByMolecularFeature">
      <Location m="670.4791" rt="25.829" y="163536" v="2196906" />
      <Spectrum type="MFE" cpdAlgo="FindByMolecularFeature">
        <MSDetails p="+" />
        <Device type="TimeOfFlight" />
        <MSPeaks>
          <p rt="25.828" x="671.4864" y="163535.59" v="1414559" z="1" s="M+H" />
          <p rt="25.830" x="672.4911" y="67691.78" v="560266" z="1" s="M+H+1" />
          <p rt="25.833" x="673.4977" y="23154.26" v="199960" z="1" s="M+H+2" />
          <p rt="25.835" x="674.5036" y="2821.73" v="22121" z="1" s="M+H+3" />
        </MSPeaks>
      </Spectrum>
    </Compound>
    <Compound algo="FindByMolecularFeature">
      <Location m="706.5502" rt="25.835" y="56968" v="828628" />
      <Spectrum type="MFE" cpdAlgo="FindByMolecularFeature">
        <MSDetails p="+" />
        <Device type="TimeOfFlight" />
        <MSPeaks>
          <p rt="25.835" x="707.5574" y="56968.02" v="519555" z="1" s="M+H" />
          <p rt="25.834" x="708.5605" y="27803.69" v="264514" z="1" s="M+H+1" />
          <p rt="25.841" x="709.5636" y="5924.60" v="44560" z="1" s="M+H+2" />
        </MSPeaks>
      </Spectrum>
    </Compound>
    <Compound algo="FindByMolecularFeature">
      <Location m="612.4753" rt="25.851" y="125978" v="2168287" />
      <Spectrum type="MFE" cpdAlgo="FindByMolecularFeature">
        <MSDetails p="+" />
        <Device type="TimeOfFlight" />
        <MSPeaks>
          <p rt="25.829" x="613.4825" y="67330.31" v="773314" z="1" s="M+H" />
          <p rt="25.828" x="614.4848" y="29722.73" v="326579" z="1" s="M+H+1" />
          <p rt="25.871" x="615.4618" y="125977.96" v="1068393" z="1" s="M+H+2" />
        </MSPeaks>
      </Spectrum>
    </Compound>
    <Compound algo="FindByMolecularFeature">
      <Location m="609.4972" rt="25.939" y="80090" v="1753112" />
      <Spectrum type="MFE" cpdAlgo="FindByMolecularFeature">
        <MSDetails p="+" />
        <Device type="TimeOfFlight" />
        <MSPeaks>
          <p rt="25.913" x="610.5044" y="56540.55" v="535574" z="1" s="M+H" />
          <p rt="25.908" x="611.5075" y="21459.66" v="198511" z="1" s="M+H+1" />
          <p rt="25.959" x="612.5197" y="80090.27" v="671486" z="1" s="M+H+2" />
          <p rt="25.966" x="613.5220" y="34321.30" v="305628" z="1" s="M+H+3" />
          <p rt="25.953" x="614.5242" y="4998.82" v="41913" z="1" s="M+H+4" />
        </MSPeaks>
      </Spectrum>
    </Compound>
    <Compound algo="FindByMolecularFeature">
      <Location m="337.3350" rt="26.059" y="430026" v="5601518" />
      <Spectrum type="MFE" cpdAlgo="FindByMolecularFeature">
        <MSDetails p="+" />
        <Device type="TimeOfFlight" />
        <MSPeaks>
          <p rt="26.059" x="338.3423" y="430026.25" v="4179816" z="1" s="M+H" />
          <p rt="26.057" x="339.3453" y="103978.40" v="1054040" z="1" s="M+H+1" />
          <p rt="26.063" x="340.3491" y="12669.14" v="123410" z="1" s="M+H+2" />
          <p rt="26.011" x="341.3524" y="294.81" v="3165" z="1" s="M+H+3" />
          <p rt="26.053" x="675.6759" y="11945.17" v="79902" z="1" s="2M+H" />
          <p rt="26.053" x="676.6776" y="4934.01" v="33055" z="1" s="2M+H+1" />
          <p rt="26.072" x="677.6741" y="1120.71" v="7587" z="1" s="2M+H+2" />
        </MSPeaks>
      </Spectrum>
    </Compound>
    <Compound algo="FindByMolecularFeature">
      <Location m="611.5125" rt="26.149" y="84500" v="1408118" />
      <Spectrum type="MFE" cpdAlgo="FindByMolecularFeature">
        <MSDetails p="+" />
        <Device type="TimeOfFlight" />
        <MSPeaks>
          <p rt="26.150" x="612.5198" y="84500.41" v="935784" z="1" s="M+H" />
          <p rt="26.151" x="613.5228" y="35674.00" v="395338" z="1" s="M+H+1" />
          <p rt="26.139" x="614.5226" y="13162.70" v="76996" z="1" s="M+H+2" />
        </MSPeaks>
      </Spectrum>
    </Compound>
    <Compound algo="FindByMolecularFeature">
      <Location m="616.4685" rt="26.208" y="185764" v="4027474" />
      <Spectrum type="MFE" cpdAlgo="FindByMolecularFeature">
        <MSDetails p="+" />
        <Device type="TimeOfFlight" />
        <MSPeaks>
          <p rt="26.210" x="617.4758" y="185763.50" v="2722152" z="1" s="M+H" />
          <p rt="26.211" x="618.4790" y="67992.17" v="1010130" z="1" s="M+H+1" />
          <p rt="26.180" x="619.4839" y="18863.53" v="283556" z="1" s="M+H+2" />
          <p rt="26.179" x="620.4858" y="884.09" v="11636" z="1" s="M+H+3" />
        </MSPeaks>
      </Spectrum>
    </Compound>
    <Compound algo="FindByMolecularFeature">
      <Location m="576.4771" rt="26.235" y="103756" v="2152379" />
      <Spectrum type="MFE" cpdAlgo="FindByMolecularFeature">
        <MSDetails p="+" />
        <Device type="TimeOfFlight" />
        <MSPeaks>
          <p rt="26.236" x="577.4844" y="103755.59" v="1422787" z="1" s="M+H" />
          <p rt="26.239" x="578.4876" y="44637.25" v="616847" z="1" s="M+H+1" />
          <p rt="26.212" x="579.4921" y="9260.39" v="92630" z="1" s="M+H+2" />
          <p rt="26.224" x="580.4855" y="1403.11" v="20116" z="1" s="M+H+3" />
        </MSPeaks>
      </Spectrum>
    </Compound>
    <Compound algo="FindByMolecularFeature">
      <Location m="609.1769" rt="26.387" y="68102" v="3057924" />
      <Spectrum type="MFE" cpdAlgo="FindByMolecularFeature">
        <MSDetails p="+" />
        <Device type="TimeOfFlight" />
        <MSPeaks>
          <p rt="26.386" x="610.1842" y="68102.38" v="1556731" z="1" s="M+H" />
          <p rt="26.387" x="611.1849" y="37640.77" v="856217" z="1" s="M+H+1" />
          <p rt="26.390" x="612.1831" y="28900.92" v="644976" z="1" s="M+H+2" />
        </MSPeaks>
      </Spectrum>
    </Compound>
    <Compound algo="FindByMolecularFeature">
      <Location m="701.2061" rt="26.491" y="75946" v="968004" />
      <Spectrum type="MFE" cpdAlgo="FindByMolecularFeature">
        <MSDetails p="+" />
        <Device type="TimeOfFlight" />
        <MSPeaks>
          <p rt="26.492" x="702.2134" y="75946.13" v="443811" z="1" s="M+H" />
          <p rt="26.491" x="703.2143" y="49492.63" v="293636" z="1" s="M+H+1" />
          <p rt="26.491" x="704.2127" y="38743.24" v="230557" z="1" s="M+H+2" />
        </MSPeaks>
      </Spectrum>
    </Compound>
    <Compound algo="FindByMolecularFeature">
      <Location m="632.5019" rt="27.014" y="158281" v="2026546" />
      <Spectrum type="MFE" cpdAlgo="FindByMolecularFeature">
        <MSDetails p="+" />
        <Device type="TimeOfFlight" />
        <MSPeaks>
          <p rt="27.014" x="633.5091" y="158281.23" v="1319048" z="1" s="M+H" />
          <p rt="27.013" x="634.5123" y="64269.65" v="533096" z="1" s="M+H+1" />
          <p rt="27.015" x="635.5159" y="17381.81" v="144492" z="1" s="M+H+2" />
          <p rt="27.024" x="636.5194" y="3548.50" v="29910" z="1" s="M+H+3" />
        </MSPeaks>
      </Spectrum>
    </Compound>
    <Compound algo="FindByMolecularFeature">
      <Location m="695.5694" rt="27.018" y="51713" v="659098" />
      <Spectrum type="MFE" cpdAlgo="FindByMolecularFeature">
        <MSDetails p="+" />
        <Device type="TimeOfFlight" />
        <MSPeaks>
          <p rt="27.015" x="696.5767" y="51713.41" v="443380" z="1" s="M+H" />
          <p rt="27.024" x="697.5812" y="21901.35" v="165974" z="1" s="M+H+1" />
          <p rt="27.018" x="698.5917" y="8622.82" v="49744" z="1" s="M+H+2" />
        </MSPeaks>
      </Spectrum>
    </Compound>
    <Compound algo="FindByMolecularFeature">
      <Location m="667.5392" rt="27.018" y="244017" v="3049286" />
      <Spectrum type="MFE" cpdAlgo="FindByMolecularFeature">
        <MSDetails p="+" />
        <Device type="TimeOfFlight" />
        <MSPeaks>
          <p rt="27.018" x="668.5465" y="244017.31" v="1978221" z="1" s="M+H" />
          <p rt="27.019" x="669.5494" y="101838.27" v="821181" z="1" s="M+H+1" />
          <p rt="27.017" x="670.5528" y="24059.17" v="189011" z="1" s="M+H+2" />
          <p rt="27.017" x="671.5534" y="7876.71" v="60873" z="1" s="M+H+3" />
        </MSPeaks>
      </Spectrum>
    </Compound>
    <Compound algo="FindByMolecularFeature">
      <Location m="614.4892" rt="27.019" y="64948" v="865112" />
      <Spectrum type="MFE" cpdAlgo="FindByMolecularFeature">
        <MSDetails p="+" />
        <Device type="TimeOfFlight" />
        <MSPeaks>
          <p rt="27.019" x="615.4964" y="64948.45" v="684270" z="1" s="M+H" />
          <p rt="27.017" x="616.5001" y="21468.41" v="180843" z="1" s="M+H+1" />
        </MSPeaks>
      </Spectrum>
    </Compound>
    <Compound algo="FindByMolecularFeature">
      <Location m="672.4954" rt="27.019" y="656340" v="8816164" />
      <Spectrum type="MFE" cpdAlgo="FindByMolecularFeature">
        <MSDetails p="+" />
        <Device type="TimeOfFlight" />
        <MSPeaks>
          <p rt="27.019" x="673.5027" y="656339.69" v="5705001" z="1" s="M+H" />
          <p rt="27.019" x="674.5054" y="274638.22" v="2384531" z="1" s="M+H+1" />
          <p rt="27.019" x="675.5082" y="69829.88" v="616490" z="1" s="M+H+2" />
          <p rt="27.020" x="676.5116" y="10087.31" v="84996" z="1" s="M+H+3" />
          <p rt="27.054" x="677.5002" y="2807.71" v="25146" z="1" s="M+H+4" />
        </MSPeaks>
      </Spectrum>
    </Compound>
    <Compound algo="FindByMolecularFeature">
      <Location m="708.5652" rt="27.020" y="75659" v="1027511" />
      <Spectrum type="MFE" cpdAlgo="FindByMolecularFeature">
        <MSDetails p="+" />
        <Device type="TimeOfFlight" />
        <MSPeaks>
          <p rt="27.020" x="709.5725" y="75658.63" v="627112" z="1" s="M+H" />
          <p rt="27.021" x="710.5793" y="39897.50" v="345423" z="1" s="M+H+1" />
          <p rt="27.017" x="711.5834" y="7049.86" v="54976" z="1" s="M+H+2" />
        </MSPeaks>
      </Spectrum>
    </Compound>
    <Compound algo="FindByMolecularFeature">
      <Location m="428.3658" rt="27.104" y="94421" v="1117215" />
      <Spectrum type="MFE" cpdAlgo="FindByMolecularFeature">
        <MSDetails p="+" />
        <Device type="TimeOfFlight" />
        <MSPeaks>
          <p rt="27.105" x="429.3730" y="94421.31" v="830935" z="1" s="M+H" />
          <p rt="27.104" x="430.3769" y="26505.54" v="225749" z="1" s="M+H+1" />
          <p rt="27.100" x="431.3811" y="4809.87" v="39606" z="1" s="M+H+2" />
          <p rt="27.120" x="432.3819" y="1833.33" v="20924" z="1" s="M+H+3" />
        </MSPeaks>
      </Spectrum>
    </Compound>
    <Compound algo="FindByMolecularFeature">
      <Location m="672.4946" rt="27.339" y="50265" v="637451" />
      <Spectrum type="MFE" cpdAlgo="FindByMolecularFeature">
        <MSDetails p="+" />
        <Device type="TimeOfFlight" />
        <MSPeaks>
          <p rt="27.342" x="673.5019" y="50265.25" v="405684" z="1" s="M+H" />
          <p rt="27.341" x="674.5050" y="18157.73" v="136572" z="1" s="M+H+1" />
          <p rt="27.318" x="675.5156" y="11120.66" v="95195" z="1" s="M+H+2" />
        </MSPeaks>
      </Spectrum>
    </Compound>
    <Compound algo="FindByMolecularFeature">
      <Location m="598.4580" rt="27.638" y="65445" v="658253" />
      <Spectrum type="MFE" cpdAlgo="FindByMolecularFeature">
        <MSDetails p="+" />
        <Device type="TimeOfFlight" />
        <MSPeaks>
          <p rt="27.638" x="599.4652" y="65445.17" v="429522" z="1" s="M+H" />
          <p rt="27.637" x="600.4685" y="27628.73" v="181188" z="1" s="M+H+1" />
          <p rt="27.637" x="601.4724" y="7170.06" v="47543" z="1" s="M+H+2" />
        </MSPeaks>
      </Spectrum>
    </Compound>
    <Compound algo="FindByMolecularFeature">
      <Location m="558.4651" rt="27.808" y="107854" v="1384511" />
      <Spectrum type="MFE" cpdAlgo="FindByMolecularFeature">
        <MSDetails p="+" />
        <Device type="TimeOfFlight" />
        <MSPeaks>
          <p rt="27.809" x="559.4724" y="107853.75" v="942998" z="1" s="M+H" />
          <p rt="27.806" x="560.4757" y="41624.38" v="360707" z="1" s="M+H+1" />
          <p rt="27.806" x="561.4793" y="8269.31" v="69561" z="1" s="M+H+2" />
          <p rt="27.794" x="562.4820" y="1298.26" v="11245" z="1" s="M+H+3" />
        </MSPeaks>
      </Spectrum>
    </Compound>
    <Compound algo="FindByMolecularFeature">
      <Location m="593.5020" rt="27.809" y="71303" v="902598" />
      <Spectrum type="MFE" cpdAlgo="FindByMolecularFeature">
        <MSDetails p="+" />
        <Device type="TimeOfFlight" />
        <MSPeaks>
          <p rt="27.809" x="594.5092" y="71302.70" v="594245" z="1" s="M+H" />
          <p rt="27.811" x="595.5126" y="29630.54" v="244955" z="1" s="M+H+1" />
          <p rt="27.803" x="596.5153" y="6055.28" v="49630" z="1" s="M+H+2" />
          <p rt="27.798" x="597.5150" y="1777.50" v="13767" z="1" s="M+H+3" />
        </MSPeaks>
      </Spectrum>
    </Compound>
    <Compound algo="FindByMolecularFeature">
      <Location m="598.4581" rt="27.810" y="266316" v="3366266" />
      <Spectrum type="MFE" cpdAlgo="FindByMolecularFeature">
        <MSDetails p="+" />
        <Device type="TimeOfFlight" />
        <MSPeaks>
          <p rt="27.809" x="599.4654" y="266315.72" v="2252812" z="1" s="M+H" />
          <p rt="27.811" x="600.4685" y="104973.73" v="886742" z="1" s="M+H+1" />
          <p rt="27.808" x="601.4728" y="22704.90" v="192237" z="1" s="M+H+2" />
          <p rt="27.811" x="602.4730" y="3516.29" v="34476" z="1" s="M+H+3" />
        </MSPeaks>
      </Spectrum>
    </Compound>
    <Compound algo="FindByMolecularFeature">
      <Location m="576.4774" rt="27.812" y="62523" v="775729" />
      <Spectrum type="MFE" cpdAlgo="FindByMolecularFeature">
        <MSDetails p="+" />
        <Device type="TimeOfFlight" />
        <MSPeaks>
          <p rt="27.813" x="577.4846" y="62522.61" v="512615" z="1" s="M+H" />
          <p rt="27.810" x="578.4883" y="25462.31" v="205941" z="1" s="M+H+1" />
          <p rt="27.814" x="579.4967" y="7259.96" v="48316" z="1" s="M+H+2" />
          <p rt="27.801" x="580.4993" y="961.56" v="8857" z="1" s="M+H+3" />
        </MSPeaks>
      </Spectrum>
    </Compound>
    <Compound algo="FindByMolecularFeature">
      <Location m="670.4787" rt="28.025" y="170449" v="2949281" />
      <Spectrum type="MFE" cpdAlgo="FindByMolecularFeature">
        <MSDetails p="+" />
        <Device type="TimeOfFlight" />
        <MSPeaks>
          <p rt="28.026" x="671.4860" y="170448.89" v="1825989" z="1" s="M+H" />
          <p rt="28.026" x="672.4902" y="70808.31" v="752284" z="1" s="M+H+1" />
          <p rt="28.025" x="673.4973" y="25380.65" v="318583" z="1" s="M+H+2" />
          <p rt="28.013" x="674.5050" y="4189.08" v="52426" z="1" s="M+H+3" />
        </MSPeaks>
      </Spectrum>
    </Compound>
    <Compound algo="FindByMolecularFeature">
      <Location m="665.5234" rt="28.027" y="119531" v="2050580" />
      <Spectrum type="MFE" cpdAlgo="FindByMolecularFeature">
        <MSDetails p="+" />
        <Device type="TimeOfFlight" />
        <MSPeaks>
          <p rt="28.027" x="666.5306" y="119531.04" v="1293371" z="1" s="M+H" />
          <p rt="28.027" x="667.5338" y="52915.87" v="585402" z="1" s="M+H+1" />
          <p rt="28.025" x="668.5390" y="12722.66" v="135782" z="1" s="M+H+2" />
          <p rt="28.033" x="669.5438" y="3045.32" v="36025" z="1" s="M+H+3" />
        </MSPeaks>
      </Spectrum>
    </Compound>
    <Compound algo="FindByMolecularFeature">
      <Location m="674.5100" rt="28.191" y="62629" v="900608" />
      <Spectrum type="MFE" cpdAlgo="FindByMolecularFeature">
        <MSDetails p="+" />
        <Device type="TimeOfFlight" />
        <MSPeaks>
          <p rt="28.190" x="675.5173" y="62628.83" v="587854" z="1" s="M+H" />
          <p rt="28.195" x="676.5205" y="26673.60" v="247369" z="1" s="M+H+1" />
          <p rt="28.186" x="677.5233" y="8401.45" v="59200" z="1" s="M+H+2" />
          <p rt="28.176" x="678.5188" y="755.59" v="6185" z="1" s="M+H+3" />
        </MSPeaks>
      </Spectrum>
    </Compound>
    <Compound algo="FindByMolecularFeature">
      <Location m="558.4651" rt="28.231" y="183390" v="2314384" />
      <Spectrum type="MFE" cpdAlgo="FindByMolecularFeature">
        <MSDetails p="+" />
        <Device type="TimeOfFlight" />
        <MSPeaks>
          <p rt="28.231" x="559.4724" y="183389.92" v="1567729" z="1" s="M+H" />
          <p rt="28.231" x="560.4755" y="70224.11" v="597432" z="1" s="M+H+1" />
          <p rt="28.229" x="561.4792" y="15599.87" v="131176" z="1" s="M+H+2" />
          <p rt="28.228" x="562.4842" y="2156.65" v="18047" z="1" s="M+H+3" />
        </MSPeaks>
      </Spectrum>
    </Compound>
    <Compound algo="FindByMolecularFeature">
      <Location m="598.4578" rt="28.232" y="180855" v="2294765" />
      <Spectrum type="MFE" cpdAlgo="FindByMolecularFeature">
        <MSDetails p="+" />
        <Device type="TimeOfFlight" />
        <MSPeaks>
          <p rt="28.232" x="599.4651" y="180854.73" v="1528396" z="1" s="M+H" />
          <p rt="28.234" x="600.4684" y="75888.25" v="632750" z="1" s="M+H+1" />
          <p rt="28.229" x="601.4718" y="14137.41" v="114011" z="1" s="M+H+2" />
          <p rt="28.233" x="602.4713" y="2462.95" v="19607" z="1" s="M+H+3" />
        </MSPeaks>
      </Spectrum>
    </Compound>
    <Compound algo="FindByMolecularFeature">
      <Location m="596.4804" rt="28.632" y="57721" v="975663" />
      <Spectrum type="MFE" cpdAlgo="FindByMolecularFeature">
        <MSDetails p="+" />
        <Device type="TimeOfFlight" />
        <MSPeaks>
          <p rt="28.633" x="597.4877" y="57720.51" v="629435" z="1" s="M+H" />
          <p rt="28.632" x="598.4913" y="25922.62" v="297033" z="1" s="M+H+1" />
          <p rt="28.626" x="599.4982" y="4742.28" v="49195" z="1" s="M+H+2" />
        </MSPeaks>
      </Spectrum>
    </Compound>
    <Compound algo="FindByMolecularFeature">
      <Location m="614.4921" rt="28.638" y="629354" v="12173329" />
      <Spectrum type="MFE" cpdAlgo="FindByMolecularFeature">
        <MSDetails p="+" />
        <Device type="TimeOfFlight" />
        <MSPeaks>
          <p rt="28.640" x="615.4994" y="629353.63" v="8305636" z="1" s="M+H" />
          <p rt="28.638" x="616.5022" y="257626.08" v="3191714" z="1" s="M+H+1" />
          <p rt="28.623" x="617.5054" y="56695.14" v="541757" z="1" s="M+H+2" />
          <p rt="28.640" x="618.5088" y="10403.13" v="134223" z="1" s="M+H+3" />
        </MSPeaks>
      </Spectrum>
    </Compound>
    <Compound algo="FindByMolecularFeature">
      <Location m="690.5547" rt="28.641" y="89553" v="1783759" />
      <Spectrum type="MFE" cpdAlgo="FindByMolecularFeature">
        <MSDetails p="+" />
        <Device type="TimeOfFlight" />
        <MSPeaks>
          <p rt="28.642" x="691.5620" y="89553.05" v="1089938" z="1" s="M+H" />
          <p rt="28.639" x="692.5654" y="40495.86" v="491892" z="1" s="M+H+1" />
          <p rt="28.643" x="693.5682" y="12770.07" v="156252" z="1" s="M+H+2" />
          <p rt="28.640" x="694.5685" y="3954.13" v="45677" z="1" s="M+H+3" />
        </MSPeaks>
      </Spectrum>
    </Compound>
    <Compound algo="FindByMolecularFeature">
      <Location m="677.5590" rt="28.641" y="67124" v="1240637" />
      <Spectrum type="MFE" cpdAlgo="FindByMolecularFeature">
        <MSDetails p="+" />
        <Device type="TimeOfFlight" />
        <MSPeaks>
          <p rt="28.640" x="678.5663" y="67124.01" v="810867" z="1" s="M+H" />
          <p rt="28.642" x="679.5732" y="25365.57" v="299489" z="1" s="M+H+1" />
          <p rt="28.647" x="680.5804" y="7380.28" v="100072" z="1" s="M+H+2" />
          <p rt="28.649" x="681.5894" y="2378.91" v="30210" z="1" s="M+H+3" />
        </MSPeaks>
      </Spectrum>
    </Compound>
    <Compound algo="FindByMolecularFeature">
      <Location m="654.4845" rt="28.641" y="453154" v="8828088" />
      <Spectrum type="MFE" cpdAlgo="FindByMolecularFeature">
        <MSDetails p="+" />
        <Device type="TimeOfFlight" />
        <MSPeaks>
          <p rt="28.641" x="655.4918" y="453154.34" v="5709826" z="1" s="M+H" />
          <p rt="28.641" x="656.4950" y="193217.06" v="2415574" z="1" s="M+H+1" />
          <p rt="28.642" x="657.4980" y="43971.70" v="575971" z="1" s="M+H+2" />
          <p rt="28.639" x="658.5082" y="7703.47" v="92827" z="1" s="M+H+3" />
          <p rt="28.638" x="659.5146" y="2285.03" v="33890" z="1" s="M+H+4" />
        </MSPeaks>
      </Spectrum>
    </Compound>
    <Compound algo="FindByMolecularFeature">
      <Location m="649.5281" rt="28.658" y="119621" v="2280409" />
      <Spectrum type="MFE" cpdAlgo="FindByMolecularFeature">
        <MSDetails p="+" />
        <Device type="TimeOfFlight" />
        <MSPeaks>
          <p rt="28.658" x="650.5354" y="119621.15" v="1444441" z="1" s="M+H" />
          <p rt="28.659" x="651.5386" y="51736.87" v="676694" z="1" s="M+H+1" />
          <p rt="28.655" x="652.5428" y="13092.75" v="159274" z="1" s="M+H+2" />
        </MSPeaks>
      </Spectrum>
    </Compound>
    <Compound algo="FindByMolecularFeature">
      <Location m="674.5100" rt="28.921" y="56709" v="1103174" />
      <Spectrum type="MFE" cpdAlgo="FindByMolecularFeature">
        <MSDetails p="+" />
        <Device type="TimeOfFlight" />
        <MSPeaks>
          <p rt="28.922" x="675.5173" y="56709.33" v="724975" z="1" s="M+H" />
          <p rt="28.915" x="676.5207" y="25420.47" v="366843" z="1" s="M+H+1" />
          <p rt="28.936" x="677.5252" y="6837.61" v="11356" z="1" s="M+H+2" />
        </MSPeaks>
      </Spectrum>
    </Compound>
    <Compound algo="FindByMolecularFeature">
      <Location m="662.4466" rt="28.995" y="87852" v="3514698" />
      <Spectrum type="MFE" cpdAlgo="FindByMolecularFeature">
        <MSDetails p="+" />
        <Device type="TimeOfFlight" />
        <MSPeaks>
          <p rt="28.995" x="663.4539" y="87852.03" v="2207956" z="1" s="M+H" />
          <p rt="28.996" x="664.4571" y="41776.36" v="1032197" z="1" s="M+H+1" />
          <p rt="28.993" x="665.4614" y="10715.29" v="274545" z="1" s="M+H+2" />
        </MSPeaks>
      </Spectrum>
    </Compound>
    <Compound algo="FindByMolecularFeature">
      <Location m="535.1584" rt="29.152" y="206929" v="5418809" />
      <Spectrum type="MFE" cpdAlgo="FindByMolecularFeature">
        <MSDetails p="+" />
        <Device type="TimeOfFlight" />
        <MSPeaks>
          <p rt="29.151" x="536.1657" y="206929.34" v="3002195" z="1" s="M+H" />
          <p rt="29.152" x="537.1664" y="98490.17" v="1431459" z="1" s="M+H+1" />
          <p rt="29.153" x="538.1642" y="67570.12" v="985155" z="1" s="M+H+2" />
        </MSPeaks>
      </Spectrum>
    </Compound>
    <Compound algo="FindByMolecularFeature">
      <Location m="600.4732" rt="29.297" y="60118" v="875601" />
      <Spectrum type="MFE" cpdAlgo="FindByMolecularFeature">
        <MSDetails p="+" />
        <Device type="TimeOfFlight" />
        <MSPeaks>
          <p rt="29.297" x="601.4805" y="60118.09" v="597641" z="1" s="M+H" />
          <p rt="29.298" x="602.4839" y="22124.17" v="221727" z="1" s="M+H+1" />
          <p rt="29.293" x="603.4863" y="5590.90" v="49242" z="1" s="M+H+2" />
          <p rt="29.288" x="604.4870" y="765.00" v="6991" z="1" s="M+H+3" />
        </MSPeaks>
      </Spectrum>
    </Compound>
    <Compound algo="FindByMolecularFeature">
      <Location m="428.3658" rt="29.445" y="140075" v="1891264" />
      <Spectrum type="MFE" cpdAlgo="FindByMolecularFeature">
        <MSDetails p="+" />
        <Device type="TimeOfFlight" />
        <MSPeaks>
          <p rt="29.445" x="429.3731" y="140075.39" v="1398971" z="1" s="M+H" />
          <p rt="29.444" x="430.3768" y="40745.00" v="402036" z="1" s="M+H+1" />
          <p rt="29.448" x="431.3803" y="7285.58" v="73284" z="1" s="M+H+2" />
          <p rt="29.456" x="432.3809" y="1723.48" v="16973" z="1" s="M+H+3" />
        </MSPeaks>
      </Spectrum>
    </Compound>
  </CompoundList>
</CEF>
