# Supplementary material for: Identification of sunflower, rapeseed, flaxseed and sesame seed oil metabolomic markers as a potential tool for oil authentication and detecting adulterations
Source: PLoS One. 2023 Apr 20;18(4):e0284599. doi: 10.1371/journal.pone.0284599 (PMC10118080; doi:10.1371/journal.pone.0284599)
Supplement: S1 File — (ZIP) [file pone.0284599.s001.zip › CEF/S_d1.cef]

<CEF version="1.0.0.0">
  <CompoundList>
    <Compound algo="FindByMolecularFeature">
      <Location m="140.9515" rt="0.543" y="416530" v="1582457" />
      <Spectrum type="MFE" cpdAlgo="FindByMolecularFeature">
        <MSDetails p="+" />
        <Device type="TimeOfFlight" />
        <MSPeaks>
          <p rt="0.543" x="141.9588" y="416530.03" v="1419427" z="1" s="M+H" />
          <p rt="0.541" x="142.9624" y="23336.48" v="80189" z="1" s="M+H+1" />
          <p rt="0.542" x="143.9593" y="23760.48" v="82842" z="1" s="M+H+2" />
        </MSPeaks>
      </Spectrum>
    </Compound>
    <Compound algo="FindByMolecularFeature">
      <Location m="143.9749" rt="0.573" y="51998" v="495136" />
      <Spectrum type="MFE" cpdAlgo="FindByMolecularFeature">
        <MSDetails p="+" />
        <Device type="TimeOfFlight" />
        <MSPeaks>
          <p rt="0.572" x="144.9822" y="51997.88" v="360521" z="1" s="M+H" />
          <p rt="0.553" x="145.9829" y="3503.06" v="11501" z="1" s="M+H+1" />
          <p rt="0.575" x="146.9788" y="24839.06" v="123114" z="1" s="M+H+2" />
        </MSPeaks>
      </Spectrum>
    </Compound>
    <Compound algo="FindByMolecularFeature">
      <Location m="252.0186" rt="0.612" y="62794" v="210534" />
      <Spectrum type="MFE" cpdAlgo="FindByMolecularFeature">
        <MSDetails p="+" />
        <Device type="TimeOfFlight" />
        <MSPeaks>
          <p rt="0.612" x="253.0259" y="62794.30" v="177100" z="1" s="M+H" />
          <p rt="0.614" x="254.0290" y="6574.76" v="17762" z="1" s="M+H+1" />
          <p rt="0.613" x="255.0243" y="5801.44" v="15672" z="1" s="M+H+2" />
        </MSPeaks>
      </Spectrum>
    </Compound>
    <Compound algo="FindByMolecularFeature">
      <Location m="139.0611" rt="0.619" y="51423" v="279035" />
      <Spectrum type="MFE" cpdAlgo="FindByMolecularFeature">
        <MSDetails p="+" />
        <Device type="TimeOfFlight" />
        <MSPeaks>
          <p rt="0.619" x="140.0683" y="51423.37" v="267262" z="1" s="M+H" />
          <p rt="0.619" x="141.0708" y="2855.01" v="11773" z="1" s="M+H+1" />
        </MSPeaks>
      </Spectrum>
    </Compound>
    <Compound algo="FindByMolecularFeature">
      <Location m="236.0450" rt="0.619" y="507861" v="1831748" />
      <Spectrum type="MFE" cpdAlgo="FindByMolecularFeature">
        <MSDetails p="+" />
        <Device type="TimeOfFlight" />
        <MSPeaks>
          <p rt="0.619" x="237.0523" y="507861.09" v="1668852" z="1" s="M+H" />
          <p rt="0.620" x="238.0546" y="47807.77" v="138489" z="1" s="M+H+1" />
          <p rt="0.619" x="239.0541" y="10151.66" v="24407" z="1" s="M+H+2" />
        </MSPeaks>
      </Spectrum>
    </Compound>
    <Compound algo="FindByMolecularFeature">
      <Location m="117.1155" rt="0.648" y="77854" v="329541" />
      <Spectrum type="MFE" cpdAlgo="FindByMolecularFeature">
        <MSDetails p="+" />
        <Device type="TimeOfFlight" />
        <MSPeaks>
          <p rt="0.648" x="118.1228" y="77853.98" v="305620" z="1" s="M+H" />
          <p rt="0.650" x="119.1264" y="6501.66" v="23921" z="1" s="M+H+1" />
        </MSPeaks>
      </Spectrum>
    </Compound>
    <Compound algo="FindByMolecularFeature">
      <Location m="188.0665" rt="0.661" y="678192" v="2988357" />
      <Spectrum type="MFE" cpdAlgo="FindByMolecularFeature">
        <MSDetails p="+" />
        <Device type="TimeOfFlight" />
        <MSPeaks>
          <p rt="0.661" x="189.0737" y="678192.00" v="2747404" z="1" s="M+H" />
          <p rt="0.662" x="190.0768" y="49370.98" v="199442" z="1" s="M+H+1" />
          <p rt="0.661" x="191.0778" y="9918.01" v="39456" z="1" s="M+H+2" />
          <p rt="0.657" x="192.0748" y="531.75" v="2055" z="1" s="M+H+3" />
        </MSPeaks>
      </Spectrum>
    </Compound>
    <Compound algo="FindByMolecularFeature">
      <Location m="186.9929" rt="0.668" y="82168" v="1215738" />
      <Spectrum type="MFE" cpdAlgo="FindByMolecularFeature">
        <MSDetails p="+" />
        <Device type="TimeOfFlight" />
        <MSPeaks>
          <p rt="0.664" x="188.0002" y="82167.80" v="829185" z="1" s="M+H" />
          <p rt="0.659" x="189.0030" y="7078.19" v="68743" z="1" s="M+H+1" />
          <p rt="0.683" x="189.9941" y="31133.90" v="317810" z="1" s="M+H+2" />
        </MSPeaks>
      </Spectrum>
    </Compound>
    <Compound algo="FindByMolecularFeature">
      <Location m="237.0062" rt="0.683" y="220532" v="2926162" />
      <Spectrum type="MFE" cpdAlgo="FindByMolecularFeature">
        <MSDetails p="+" />
        <Device type="TimeOfFlight" />
        <MSPeaks>
          <p rt="0.687" x="238.0135" y="220532.42" v="2454283" z="1" s="M+H" />
          <p rt="0.660" x="239.0195" y="37572.36" v="416693" z="1" s="M+H+1" />
          <p rt="0.666" x="240.0200" y="5279.26" v="55186" z="1" s="M+H+2" />
        </MSPeaks>
      </Spectrum>
    </Compound>
    <Compound algo="FindByMolecularFeature">
      <Location m="208.0529" rt="0.694" y="87938" v="883084" />
      <Spectrum type="MFE" cpdAlgo="FindByMolecularFeature">
        <MSDetails p="+" />
        <Device type="TimeOfFlight" />
        <MSPeaks>
          <p rt="0.694" x="209.0601" y="87938.17" v="810793" z="1" s="M+H" />
          <p rt="0.696" x="210.0636" y="6788.31" v="60192" z="1" s="M+H+1" />
          <p rt="0.681" x="211.0648" y="1579.97" v="12100" z="1" s="M+H+2" />
        </MSPeaks>
      </Spectrum>
    </Compound>
    <Compound algo="FindByMolecularFeature">
      <Location m="170.0554" rt="0.703" y="87146" v="479095" />
      <Spectrum type="MFE" cpdAlgo="FindByMolecularFeature">
        <MSDetails p="+" />
        <Device type="TimeOfFlight" />
        <MSPeaks>
          <p rt="0.703" x="171.0627" y="87146.48" v="440515" z="1" s="M+H" />
          <p rt="0.704" x="172.0660" y="7665.81" v="38579" z="1" s="M+H+1" />
        </MSPeaks>
      </Spectrum>
    </Compound>
    <Compound algo="FindByMolecularFeature">
      <Location m="171.9696" rt="0.810" y="71575" v="666710" />
      <Spectrum type="MFE" cpdAlgo="FindByMolecularFeature">
        <MSDetails p="+" />
        <Device type="TimeOfFlight" />
        <MSPeaks>
          <p rt="0.809" x="172.9769" y="71574.77" v="610294" z="1" s="M+H" />
          <p rt="0.809" x="173.9807" y="5743.86" v="43296" z="1" s="M+H+1" />
          <p rt="0.845" x="174.9877" y="2194.07" v="13120" z="1" s="M+H+2" />
        </MSPeaks>
      </Spectrum>
    </Compound>
    <Compound algo="FindByMolecularFeature">
      <Location m="181.1214" rt="2.316" y="52384" v="296790" />
      <Spectrum type="MFE" cpdAlgo="FindByMolecularFeature">
        <MSDetails p="+" />
        <Device type="TimeOfFlight" />
        <MSPeaks>
          <p rt="2.317" x="182.1286" y="52383.66" v="266134" z="1" s="M+H" />
          <p rt="2.316" x="183.1318" y="5104.03" v="26629" z="1" s="M+H+1" />
          <p rt="2.306" x="184.1324" y="1071.55" v="4028" z="1" s="M+H+2" />
        </MSPeaks>
      </Spectrum>
    </Compound>
    <Compound algo="FindByMolecularFeature">
      <Location m="113.0840" rt="2.746" y="111681" v="733203" />
      <Spectrum type="MFE" cpdAlgo="FindByMolecularFeature">
        <MSDetails p="+" />
        <Device type="TimeOfFlight" />
        <MSPeaks>
          <p rt="2.746" x="114.0913" y="111681.31" v="684710" z="1" s="M+H" />
          <p rt="2.740" x="115.0945" y="8052.48" v="48493" z="1" s="M+H+1" />
        </MSPeaks>
      </Spectrum>
    </Compound>
    <Compound algo="FindByMolecularFeature">
      <Location m="387.2468" rt="4.020" y="55303" v="341015" />
      <Spectrum type="MFE" cpdAlgo="FindByMolecularFeature">
        <MSDetails p="+" />
        <Device type="TimeOfFlight" />
        <MSPeaks>
          <p rt="4.020" x="388.2541" y="55302.78" v="284335" z="1" s="M+H" />
          <p rt="4.020" x="389.2572" y="9705.89" v="47487" z="1" s="M+H+1" />
          <p rt="4.019" x="390.2591" y="2131.24" v="9194" z="1" s="M+H+2" />
        </MSPeaks>
      </Spectrum>
    </Compound>
    <Compound algo="FindByMolecularFeature">
      <Location m="209.1782" rt="4.255" y="523049" v="3312765" />
      <Spectrum type="MFE" cpdAlgo="FindByMolecularFeature">
        <MSDetails p="+" />
        <Device type="TimeOfFlight" />
        <MSPeaks>
          <p rt="4.255" x="210.1854" y="523049.22" v="2861396" z="1" s="M+H" />
          <p rt="4.255" x="211.1884" y="76259.73" v="417401" z="1" s="M+H+1" />
          <p rt="4.252" x="212.1915" y="6417.07" v="33968" z="1" s="M+H+2" />
        </MSPeaks>
      </Spectrum>
    </Compound>
    <Compound algo="FindByMolecularFeature">
      <Location m="431.2728" rt="4.405" y="71346" v="423263" />
      <Spectrum type="MFE" cpdAlgo="FindByMolecularFeature">
        <MSDetails p="+" />
        <Device type="TimeOfFlight" />
        <MSPeaks>
          <p rt="4.406" x="432.2801" y="71346.15" v="343878" z="1" s="M+H" />
          <p rt="4.405" x="433.2834" y="14427.94" v="66723" z="1" s="M+H+1" />
          <p rt="4.405" x="434.2859" y="2842.76" v="12662" z="1" s="M+H+2" />
        </MSPeaks>
      </Spectrum>
    </Compound>
    <Compound algo="FindByMolecularFeature">
      <Location m="475.2989" rt="4.749" y="64837" v="409384" />
      <Spectrum type="MFE" cpdAlgo="FindByMolecularFeature">
        <MSDetails p="+" />
        <Device type="TimeOfFlight" />
        <MSPeaks>
          <p rt="4.749" x="476.3062" y="64836.60" v="323258" z="1" s="M+H" />
          <p rt="4.748" x="477.3093" y="14481.49" v="71977" z="1" s="M+H+1" />
          <p rt="4.756" x="478.3121" y="2927.30" v="14150" z="1" s="M+H+2" />
        </MSPeaks>
      </Spectrum>
    </Compound>
    <Compound algo="FindByMolecularFeature">
      <Location m="134.1095" rt="5.623" y="97847" v="674841" />
      <Spectrum type="MFE" cpdAlgo="FindByMolecularFeature">
        <MSDetails p="+" />
        <Device type="TimeOfFlight" />
        <MSPeaks>
          <p rt="5.623" x="135.1168" y="97846.85" v="605492" z="1" s="M+H" />
          <p rt="5.621" x="136.1200" y="11731.38" v="66833" z="1" s="M+H+1" />
          <p rt="5.591" x="137.1297" y="1468.66" v="2517" z="1" s="M+H+2" />
        </MSPeaks>
      </Spectrum>
    </Compound>
    <Compound algo="FindByMolecularFeature">
      <Location m="170.1417" rt="6.676" y="72861" v="888807" />
      <Spectrum type="MFE" cpdAlgo="FindByMolecularFeature">
        <MSDetails p="+" />
        <Device type="TimeOfFlight" />
        <MSPeaks>
          <p rt="6.676" x="171.1489" y="72860.98" v="788669" z="1" s="M+H" />
          <p rt="6.680" x="172.1524" y="8613.51" v="97621" z="1" s="M+H+1" />
          <p rt="6.648" x="173.1543" y="817.47" v="2518" z="1" s="M+H+2" />
        </MSPeaks>
      </Spectrum>
    </Compound>
    <Compound algo="FindByMolecularFeature">
      <Location m="134.1095" rt="7.488" y="78748" v="623464" />
      <Spectrum type="MFE" cpdAlgo="FindByMolecularFeature">
        <MSDetails p="+" />
        <Device type="TimeOfFlight" />
        <MSPeaks>
          <p rt="7.488" x="135.1168" y="78747.93" v="555877" z="1" s="M+H" />
          <p rt="7.485" x="136.1200" y="8994.73" v="60694" z="1" s="M+H+1" />
          <p rt="7.502" x="137.1296" y="1105.93" v="6893" z="1" s="M+H+2" />
        </MSPeaks>
      </Spectrum>
    </Compound>
    <Compound algo="FindByMolecularFeature">
      <Location m="108.0939" rt="7.488" y="95110" v="739307" />
      <Spectrum type="MFE" cpdAlgo="FindByMolecularFeature">
        <MSDetails p="+" />
        <Device type="TimeOfFlight" />
        <MSPeaks>
          <p rt="7.488" x="109.1012" y="95109.70" v="631536" z="1" s="M+H" />
          <p rt="7.489" x="110.1045" y="15410.52" v="101669" z="1" s="M+H+1" />
          <p rt="7.488" x="111.1101" y="1188.28" v="6102" z="1" s="M+H+2" />
        </MSPeaks>
      </Spectrum>
    </Compound>
    <Compound algo="FindByMolecularFeature">
      <Location m="307.2146" rt="7.706" y="95631" v="599929" />
      <Spectrum type="MFE" cpdAlgo="FindByMolecularFeature">
        <MSDetails p="+" />
        <Device type="TimeOfFlight" />
        <MSPeaks>
          <p rt="7.706" x="308.2219" y="95630.69" v="475398" z="1" s="M+H" />
          <p rt="7.707" x="309.2251" y="21409.45" v="112770" z="1" s="M+H+1" />
          <p rt="7.702" x="310.2278" y="2595.65" v="11761" z="1" s="M+H+2" />
        </MSPeaks>
      </Spectrum>
    </Compound>
    <Compound algo="FindByMolecularFeature">
      <Location m="359.2458" rt="8.375" y="53715" v="455575" />
      <Spectrum type="MFE" cpdAlgo="FindByMolecularFeature">
        <MSDetails p="+" />
        <Device type="TimeOfFlight" />
        <MSPeaks>
          <p rt="8.376" x="360.2531" y="53714.74" v="350048" z="1" s="M+H" />
          <p rt="8.375" x="361.2565" y="13824.58" v="90513" z="1" s="M+H+1" />
          <p rt="8.370" x="362.2596" y="2432.73" v="15013" z="1" s="M+H+2" />
        </MSPeaks>
      </Spectrum>
    </Compound>
    <Compound algo="FindByMolecularFeature">
      <Location m="234.0890" rt="8.481" y="81478" v="659947" />
      <Spectrum type="MFE" cpdAlgo="FindByMolecularFeature">
        <MSDetails p="+" />
        <Device type="TimeOfFlight" />
        <MSPeaks>
          <p rt="8.482" x="235.0963" y="81478.13" v="571898" z="1" s="M+H" />
          <p rt="8.478" x="236.1001" y="11533.32" v="79241" z="1" s="M+H+1" />
          <p rt="8.451" x="237.1100" y="1281.58" v="8808" z="1" s="M+H+2" />
        </MSPeaks>
      </Spectrum>
    </Compound>
    <Compound algo="FindByMolecularFeature">
      <Location m="216.0787" rt="8.482" y="79181" v="660699" />
      <Spectrum type="MFE" cpdAlgo="FindByMolecularFeature">
        <MSDetails p="+" />
        <Device type="TimeOfFlight" />
        <MSPeaks>
          <p rt="8.482" x="217.0860" y="79180.56" v="562699" z="1" s="M+H" />
          <p rt="8.485" x="218.0894" y="11917.72" v="84699" z="1" s="M+H+1" />
          <p rt="8.484" x="219.0992" y="1709.19" v="13301" z="1" s="M+H+2" />
        </MSPeaks>
      </Spectrum>
    </Compound>
    <Compound algo="FindByMolecularFeature">
      <Location m="340.1313" rt="8.527" y="156003" v="1283971" />
      <Spectrum type="MFE" cpdAlgo="FindByMolecularFeature">
        <MSDetails p="+" />
        <Device type="TimeOfFlight" />
        <MSPeaks>
          <p rt="8.527" x="341.1386" y="156003.20" v="1055753" z="1" s="M+H" />
          <p rt="8.528" x="342.1416" y="33948.12" v="228217" z="1" s="M+H+1" />
        </MSPeaks>
      </Spectrum>
    </Compound>
    <Compound algo="FindByMolecularFeature">
      <Location m="358.1417" rt="8.528" y="97983" v="782113" />
      <Spectrum type="MFE" cpdAlgo="FindByMolecularFeature">
        <MSDetails p="+" />
        <Device type="TimeOfFlight" />
        <MSPeaks>
          <p rt="8.528" x="359.1489" y="97982.91" v="644736" z="1" s="M+H" />
          <p rt="8.528" x="360.1521" y="20884.33" v="137377" z="1" s="M+H+1" />
        </MSPeaks>
      </Spectrum>
    </Compound>
    <Compound algo="FindByMolecularFeature">
      <Location m="258.0892" rt="8.538" y="84612" v="755491" />
      <Spectrum type="MFE" cpdAlgo="FindByMolecularFeature">
        <MSDetails p="+" />
        <Device type="TimeOfFlight" />
        <MSPeaks>
          <p rt="8.538" x="259.0965" y="84612.49" v="646530" z="1" s="M+H" />
          <p rt="8.540" x="260.0999" y="14337.56" v="108960" z="1" s="M+H+1" />
        </MSPeaks>
      </Spectrum>
    </Compound>
    <Compound algo="FindByMolecularFeature">
      <Location m="360.1570" rt="8.556" y="59529" v="604554" />
      <Spectrum type="MFE" cpdAlgo="FindByMolecularFeature">
        <MSDetails p="+" />
        <Device type="TimeOfFlight" />
        <MSPeaks>
          <p rt="8.556" x="361.1643" y="59528.55" v="485209" z="1" s="M+H" />
          <p rt="8.561" x="362.1675" y="12662.69" v="107546" z="1" s="M+H+1" />
          <p rt="8.534" x="363.1731" y="2761.81" v="11798" z="1" s="M+H+2" />
        </MSPeaks>
      </Spectrum>
    </Compound>
    <Compound algo="FindByMolecularFeature">
      <Location m="255.1009" rt="8.655" y="55273" v="465169" />
      <Spectrum type="MFE" cpdAlgo="FindByMolecularFeature">
        <MSDetails p="+" />
        <Device type="TimeOfFlight" />
        <MSPeaks>
          <p rt="8.655" x="256.1081" y="55273.33" v="393532" z="1" s="M+H" />
          <p rt="8.654" x="257.1112" y="8708.31" v="65314" z="1" s="M+H+1" />
          <p rt="8.662" x="258.1147" y="1124.02" v="6323" z="1" s="M+H+2" />
        </MSPeaks>
      </Spectrum>
    </Compound>
    <Compound algo="FindByMolecularFeature">
      <Location m="263.2250" rt="8.724" y="108472" v="743922" />
      <Spectrum type="MFE" cpdAlgo="FindByMolecularFeature">
        <MSDetails p="+" />
        <Device type="TimeOfFlight" />
        <MSPeaks>
          <p rt="8.724" x="264.2323" y="108472.02" v="624007" z="1" s="M+H" />
          <p rt="8.726" x="265.2353" y="20932.21" v="110929" z="1" s="M+H+1" />
          <p rt="8.724" x="266.2388" y="1965.93" v="8986" z="1" s="M+H+2" />
        </MSPeaks>
      </Spectrum>
    </Compound>
    <Compound algo="FindByMolecularFeature">
      <Location m="218.1672" rt="8.726" y="314718" v="2484442" />
      <Spectrum type="MFE" cpdAlgo="FindByMolecularFeature">
        <MSDetails p="+" />
        <Device type="TimeOfFlight" />
        <MSPeaks>
          <p rt="8.726" x="219.1745" y="314717.75" v="2157100" z="1" s="M+H" />
          <p rt="8.725" x="220.1777" y="48940.28" v="290078" z="1" s="M+H+1" />
          <p rt="8.723" x="221.1816" y="5407.00" v="34334" z="1" s="M+H+2" />
          <p rt="8.696" x="222.1854" y="394.11" v="2930" z="1" s="M+H+3" />
        </MSPeaks>
      </Spectrum>
    </Compound>
    <Compound algo="FindByMolecularFeature">
      <Location m="108.0576" rt="8.965" y="323158" v="2809664" />
      <Spectrum type="MFE" cpdAlgo="FindByMolecularFeature">
        <MSDetails p="+" />
        <Device type="TimeOfFlight" />
        <MSPeaks>
          <p rt="8.965" x="109.0649" y="323157.50" v="2466491" z="1" s="M+H" />
          <p rt="8.964" x="110.0681" y="41375.51" v="314593" z="1" s="M+H+1" />
          <p rt="8.961" x="111.0702" y="3760.50" v="28581" z="1" s="M+H+2" />
        </MSPeaks>
      </Spectrum>
    </Compound>
    <Compound algo="FindByMolecularFeature">
      <Location m="150.1044" rt="8.965" y="273834" v="2388991" />
      <Spectrum type="MFE" cpdAlgo="FindByMolecularFeature">
        <MSDetails p="+" />
        <Device type="TimeOfFlight" />
        <MSPeaks>
          <p rt="8.965" x="151.1117" y="273833.97" v="2155576" z="1" s="M+H" />
          <p rt="8.964" x="152.1151" y="29714.72" v="222617" z="1" s="M+H+1" />
          <p rt="8.954" x="153.1200" y="1429.17" v="10798" z="1" s="M+H+2" />
        </MSPeaks>
      </Spectrum>
    </Compound>
    <Compound algo="FindByMolecularFeature">
      <Location m="330.0739" rt="8.966" y="64081" v="576437" />
      <Spectrum type="MFE" cpdAlgo="FindByMolecularFeature">
        <MSDetails p="+" />
        <Device type="TimeOfFlight" />
        <MSPeaks>
          <p rt="8.966" x="331.0811" y="64080.54" v="469888" z="1" s="M+H" />
          <p rt="8.966" x="332.0841" y="12247.36" v="90203" z="1" s="M+H+1" />
          <p rt="8.965" x="333.0878" y="2164.13" v="16346" z="1" s="M+H+2" />
        </MSPeaks>
      </Spectrum>
    </Compound>
    <Compound algo="FindByMolecularFeature">
      <Location m="122.0729" rt="8.966" y="158100" v="1302263" />
      <Spectrum type="MFE" cpdAlgo="FindByMolecularFeature">
        <MSDetails p="+" />
        <Device type="TimeOfFlight" />
        <MSPeaks>
          <p rt="8.966" x="123.0802" y="158100.23" v="1186271" z="1" s="M+H" />
          <p rt="8.970" x="124.0853" y="15299.53" v="115993" z="1" s="M+H+1" />
        </MSPeaks>
      </Spectrum>
    </Compound>
    <Compound algo="FindByMolecularFeature">
      <Location m="186.1191" rt="9.194" y="138488" v="1697661" />
      <Spectrum type="MFE" cpdAlgo="FindByMolecularFeature">
        <MSDetails p="+" />
        <Device type="TimeOfFlight" />
        <MSPeaks>
          <p rt="9.194" x="187.1263" y="138488.39" v="1460814" z="1" s="M+H" />
          <p rt="9.195" x="188.1292" y="14933.85" v="167493" z="1" s="M+H+1" />
          <p rt="9.193" x="189.1234" y="6544.39" v="63767" z="1" s="M+H+2" />
          <p rt="9.216" x="190.1248" y="573.33" v="5587" z="1" s="M+H+3" />
        </MSPeaks>
      </Spectrum>
    </Compound>
    <Compound algo="FindByMolecularFeature">
      <Location m="319.1995" rt="9.290" y="96705" v="810455" />
      <Spectrum type="MFE" cpdAlgo="FindByMolecularFeature">
        <MSDetails p="+" />
        <Device type="TimeOfFlight" />
        <MSPeaks>
          <p rt="9.290" x="320.2068" y="96705.43" v="664249" z="1" s="M+H" />
          <p rt="9.288" x="321.2095" y="17674.09" v="122773" z="1" s="M+H+1" />
          <p rt="9.298" x="322.2105" y="3682.84" v="23433" z="1" s="M+H+2" />
        </MSPeaks>
      </Spectrum>
    </Compound>
    <Compound algo="FindByMolecularFeature">
      <Location m="323.1631" rt="9.353" y="175730" v="1693232" />
      <Spectrum type="MFE" cpdAlgo="FindByMolecularFeature">
        <MSDetails p="+" />
        <Device type="TimeOfFlight" />
        <MSPeaks>
          <p rt="9.355" x="324.1703" y="175729.83" v="1285774" z="1" s="M+H" />
          <p rt="9.347" x="325.1726" y="41916.29" v="345756" z="1" s="M+H+1" />
          <p rt="9.348" x="326.1752" y="5461.38" v="45212" z="1" s="M+H+2" />
          <p rt="9.361" x="327.1839" y="1243.41" v="12509" z="1" s="M+H+3" />
          <p rt="9.341" x="647.3339" y="918.21" v="1991" z="1" s="2M+H" />
        </MSPeaks>
      </Spectrum>
    </Compound>
    <Compound algo="FindByMolecularFeature">
      <Location m="255.1008" rt="9.356" y="144656" v="1178516" />
      <Spectrum type="MFE" cpdAlgo="FindByMolecularFeature">
        <MSDetails p="+" />
        <Device type="TimeOfFlight" />
        <MSPeaks>
          <p rt="9.356" x="256.1081" y="144656.11" v="1001659" z="1" s="M+H" />
          <p rt="9.354" x="257.1110" y="23396.32" v="161224" z="1" s="M+H+1" />
          <p rt="9.349" x="258.1151" y="2347.74" v="15633" z="1" s="M+H+2" />
        </MSPeaks>
      </Spectrum>
    </Compound>
    <Compound algo="FindByMolecularFeature">
      <Location m="218.0941" rt="9.474" y="73095" v="625487" />
      <Spectrum type="MFE" cpdAlgo="FindByMolecularFeature">
        <MSDetails p="+" />
        <Device type="TimeOfFlight" />
        <MSPeaks>
          <p rt="9.473" x="219.1014" y="73094.79" v="541996" z="1" s="M+H" />
          <p rt="9.476" x="220.1047" y="11317.52" v="83490" z="1" s="M+H+1" />
        </MSPeaks>
      </Spectrum>
    </Compound>
    <Compound algo="FindByMolecularFeature">
      <Location m="234.1620" rt="9.771" y="168577" v="1498261" />
      <Spectrum type="MFE" cpdAlgo="FindByMolecularFeature">
        <MSDetails p="+" />
        <Device type="TimeOfFlight" />
        <MSPeaks>
          <p rt="9.772" x="235.1693" y="168577.09" v="1275702" z="1" s="M+H" />
          <p rt="9.770" x="236.1724" y="26869.78" v="200588" z="1" s="M+H+1" />
          <p rt="9.775" x="237.1783" y="2648.42" v="21970" z="1" s="M+H+2" />
        </MSPeaks>
      </Spectrum>
    </Compound>
    <Compound algo="FindByMolecularFeature">
      <Location m="294.2193" rt="9.882" y="63454" v="769209" />
      <Spectrum type="MFE" cpdAlgo="FindByMolecularFeature">
        <MSDetails p="+" />
        <Device type="TimeOfFlight" />
        <MSPeaks>
          <p rt="9.882" x="295.2266" y="63453.97" v="628681" z="1" s="M+H" />
          <p rt="9.887" x="296.2299" y="12649.55" v="130979" z="1" s="M+H+1" />
          <p rt="9.852" x="297.2377" y="1425.43" v="9549" z="1" s="M+H+2" />
        </MSPeaks>
      </Spectrum>
    </Compound>
    <Compound algo="FindByMolecularFeature">
      <Location m="228.1150" rt="9.901" y="54857" v="531640" />
      <Spectrum type="MFE" cpdAlgo="FindByMolecularFeature">
        <MSDetails p="+" />
        <Device type="TimeOfFlight" />
        <MSPeaks>
          <p rt="9.901" x="229.1222" y="54857.09" v="458217" z="1" s="M+H" />
          <p rt="9.902" x="230.1262" y="9599.07" v="73423" z="1" s="M+H+1" />
        </MSPeaks>
      </Spectrum>
    </Compound>
    <Compound algo="FindByMolecularFeature">
      <Location m="162.1044" rt="10.002" y="122089" v="1022304" />
      <Spectrum type="MFE" cpdAlgo="FindByMolecularFeature">
        <MSDetails p="+" />
        <Device type="TimeOfFlight" />
        <MSPeaks>
          <p rt="10.002" x="163.1117" y="122089.11" v="916206" z="1" s="M+H" />
          <p rt="10.001" x="164.1149" y="14778.65" v="106098" z="1" s="M+H+1" />
        </MSPeaks>
      </Spectrum>
    </Compound>
    <Compound algo="FindByMolecularFeature">
      <Location m="230.1307" rt="10.163" y="79894" v="635100" />
      <Spectrum type="MFE" cpdAlgo="FindByMolecularFeature">
        <MSDetails p="+" />
        <Device type="TimeOfFlight" />
        <MSPeaks>
          <p rt="10.163" x="231.1379" y="79894.42" v="549315" z="1" s="M+H" />
          <p rt="10.163" x="232.1412" y="12857.17" v="85785" z="1" s="M+H+1" />
        </MSPeaks>
      </Spectrum>
    </Compound>
    <Compound algo="FindByMolecularFeature">
      <Location m="261.1363" rt="10.171" y="51634" v="475441" />
      <Spectrum type="MFE" cpdAlgo="FindByMolecularFeature">
        <MSDetails p="+" />
        <Device type="TimeOfFlight" />
        <MSPeaks>
          <p rt="10.170" x="262.1436" y="51633.68" v="403248" z="1" s="M+H" />
          <p rt="10.173" x="263.1477" y="8180.44" v="65139" z="1" s="M+H+1" />
          <p rt="10.175" x="264.1556" y="1136.83" v="7053" z="1" s="M+H+2" />
        </MSPeaks>
      </Spectrum>
    </Compound>
    <Compound algo="FindByMolecularFeature">
      <Location m="244.1098" rt="10.171" y="59987" v="506066" />
      <Spectrum type="MFE" cpdAlgo="FindByMolecularFeature">
        <MSDetails p="+" />
        <Device type="TimeOfFlight" />
        <MSPeaks>
          <p rt="10.172" x="245.1171" y="59986.71" v="435851" z="1" s="M+H" />
          <p rt="10.168" x="246.1205" y="9624.00" v="70215" z="1" s="M+H+1" />
        </MSPeaks>
      </Spectrum>
    </Compound>
    <Compound algo="FindByMolecularFeature">
      <Location m="146.0731" rt="10.305" y="59223" v="478036" />
      <Spectrum type="MFE" cpdAlgo="FindByMolecularFeature">
        <MSDetails p="+" />
        <Device type="TimeOfFlight" />
        <MSPeaks>
          <p rt="10.306" x="147.0804" y="59222.73" v="429993" z="1" s="M+H" />
          <p rt="10.300" x="148.0855" y="7234.01" v="48043" z="1" s="M+H+1" />
        </MSPeaks>
      </Spectrum>
    </Compound>
    <Compound algo="FindByMolecularFeature">
      <Location m="250.1569" rt="10.394" y="56719" v="467922" />
      <Spectrum type="MFE" cpdAlgo="FindByMolecularFeature">
        <MSDetails p="+" />
        <Device type="TimeOfFlight" />
        <MSPeaks>
          <p rt="10.394" x="251.1642" y="56719.35" v="395188" z="1" s="M+H" />
          <p rt="10.395" x="252.1675" y="9815.50" v="72734" z="1" s="M+H+1" />
        </MSPeaks>
      </Spectrum>
    </Compound>
    <Compound algo="FindByMolecularFeature">
      <Location m="232.1464" rt="10.394" y="123819" v="1060471" />
      <Spectrum type="MFE" cpdAlgo="FindByMolecularFeature">
        <MSDetails p="+" />
        <Device type="TimeOfFlight" />
        <MSPeaks>
          <p rt="10.394" x="233.1537" y="123818.98" v="915064" z="1" s="M+H" />
          <p rt="10.394" x="234.1570" y="20460.88" v="145407" z="1" s="M+H+1" />
        </MSPeaks>
      </Spectrum>
    </Compound>
    <Compound algo="FindByMolecularFeature">
      <Location m="270.1985" rt="10.419" y="117322" v="1090017" />
      <Spectrum type="MFE" cpdAlgo="FindByMolecularFeature">
        <MSDetails p="+" />
        <Device type="TimeOfFlight" />
        <MSPeaks>
          <p rt="10.420" x="271.2057" y="117322.24" v="879983" z="1" s="M+H" />
          <p rt="10.417" x="272.2091" y="24700.79" v="179114" z="1" s="M+H+1" />
          <p rt="10.416" x="273.2168" y="4695.08" v="30920" z="1" s="M+H+2" />
        </MSPeaks>
      </Spectrum>
    </Compound>
    <Compound algo="FindByMolecularFeature">
      <Location m="375.2409" rt="10.419" y="103843" v="1005769" />
      <Spectrum type="MFE" cpdAlgo="FindByMolecularFeature">
        <MSDetails p="+" />
        <Device type="TimeOfFlight" />
        <MSPeaks>
          <p rt="10.419" x="376.2482" y="103842.66" v="782925" z="1" s="M+H" />
          <p rt="10.421" x="377.2512" y="26179.66" v="192034" z="1" s="M+H+1" />
          <p rt="10.414" x="378.2542" y="4184.03" v="30810" z="1" s="M+H+2" />
        </MSPeaks>
      </Spectrum>
    </Compound>
    <Compound algo="FindByMolecularFeature">
      <Location m="298.1932" rt="10.419" y="151537" v="1401820" />
      <Spectrum type="MFE" cpdAlgo="FindByMolecularFeature">
        <MSDetails p="+" />
        <Device type="TimeOfFlight" />
        <MSPeaks>
          <p rt="10.419" x="299.2005" y="151537.23" v="1104144" z="1" s="M+H" />
          <p rt="10.418" x="300.2040" y="33850.99" v="248930" z="1" s="M+H+1" />
          <p rt="10.430" x="301.2117" y="7797.33" v="48746" z="1" s="M+H+2" />
        </MSPeaks>
      </Spectrum>
    </Compound>
    <Compound algo="FindByMolecularFeature">
      <Location m="316.2040" rt="10.420" y="240495" v="2177267" />
      <Spectrum type="MFE" cpdAlgo="FindByMolecularFeature">
        <MSDetails p="+" />
        <Device type="TimeOfFlight" />
        <MSPeaks>
          <p rt="10.420" x="317.2113" y="240494.98" v="1737279" z="1" s="M+H" />
          <p rt="10.421" x="318.2145" y="51945.96" v="378813" z="1" s="M+H+1" />
          <p rt="10.439" x="319.2217" y="8472.54" v="61175" z="1" s="M+H+2" />
        </MSPeaks>
      </Spectrum>
    </Compound>
    <Compound algo="FindByMolecularFeature">
      <Location m="407.2217" rt="10.519" y="50611" v="484528" />
      <Spectrum type="MFE" cpdAlgo="FindByMolecularFeature">
        <MSDetails p="+" />
        <Device type="TimeOfFlight" />
        <MSPeaks>
          <p rt="10.519" x="408.2289" y="50610.98" v="362947" z="1" s="M+H" />
          <p rt="10.521" x="409.2322" y="14071.77" v="102133" z="1" s="M+H+1" />
          <p rt="10.520" x="410.2361" y="2564.08" v="17652" z="1" s="M+H+2" />
          <p rt="10.514" x="411.2382" y="260.74" v="1795" z="1" s="M+H+3" />
        </MSPeaks>
      </Spectrum>
    </Compound>
    <Compound algo="FindByMolecularFeature">
      <Location m="302.1881" rt="10.599" y="52313" v="601913" />
      <Spectrum type="MFE" cpdAlgo="FindByMolecularFeature">
        <MSDetails p="+" />
        <Device type="TimeOfFlight" />
        <MSPeaks>
          <p rt="10.597" x="303.1954" y="52312.93" v="477946" z="1" s="M+H" />
          <p rt="10.611" x="304.1982" y="11152.58" v="113197" z="1" s="M+H+1" />
          <p rt="10.582" x="305.2074" y="1156.93" v="10770" z="1" s="M+H+2" />
        </MSPeaks>
      </Spectrum>
    </Compound>
    <Compound algo="FindByMolecularFeature">
      <Location m="270.1231" rt="10.713" y="62006" v="569649" />
      <Spectrum type="MFE" cpdAlgo="FindByMolecularFeature">
        <MSDetails p="+" />
        <Device type="TimeOfFlight" />
        <MSPeaks>
          <p rt="10.714" x="271.1303" y="62005.52" v="488016" z="1" s="M+H" />
          <p rt="10.709" x="272.1338" y="10565.62" v="81633" z="1" s="M+H+1" />
        </MSPeaks>
      </Spectrum>
    </Compound>
    <Compound algo="FindByMolecularFeature">
      <Location m="248.1410" rt="10.714" y="56924" v="500497" />
      <Spectrum type="MFE" cpdAlgo="FindByMolecularFeature">
        <MSDetails p="+" />
        <Device type="TimeOfFlight" />
        <MSPeaks>
          <p rt="10.715" x="249.1483" y="56923.99" v="435562" z="1" s="M+H" />
          <p rt="10.713" x="250.1516" y="8876.36" v="64935" z="1" s="M+H+1" />
        </MSPeaks>
      </Spectrum>
    </Compound>
    <Compound algo="FindByMolecularFeature">
      <Location m="230.1307" rt="10.716" y="219223" v="2020631" />
      <Spectrum type="MFE" cpdAlgo="FindByMolecularFeature">
        <MSDetails p="+" />
        <Device type="TimeOfFlight" />
        <MSPeaks>
          <p rt="10.716" x="231.1380" y="219223.11" v="1750455" z="1" s="M+H" />
          <p rt="10.716" x="232.1412" y="34327.65" v="270176" z="1" s="M+H+1" />
        </MSPeaks>
      </Spectrum>
    </Compound>
    <Compound algo="FindByMolecularFeature">
      <Location m="320.1985" rt="10.751" y="61979" v="617826" />
      <Spectrum type="MFE" cpdAlgo="FindByMolecularFeature">
        <MSDetails p="+" />
        <Device type="TimeOfFlight" />
        <MSPeaks>
          <p rt="10.750" x="321.2058" y="61978.90" v="490469" z="1" s="M+H" />
          <p rt="10.749" x="322.2094" y="13174.12" v="101757" z="1" s="M+H+1" />
          <p rt="10.769" x="323.2128" y="2625.46" v="25600" z="1" s="M+H+2" />
        </MSPeaks>
      </Spectrum>
    </Compound>
    <Compound algo="FindByMolecularFeature">
      <Location m="186.1048" rt="10.812" y="382419" v="3450797" />
      <Spectrum type="MFE" cpdAlgo="FindByMolecularFeature">
        <MSDetails p="+" />
        <Device type="TimeOfFlight" />
        <MSPeaks>
          <p rt="10.813" x="187.1120" y="382419.13" v="2957961" z="1" s="M+H" />
          <p rt="10.812" x="188.1151" y="52569.57" v="407928" z="1" s="M+H+1" />
          <p rt="10.757" x="189.1239" y="6742.05" v="73468" z="1" s="M+H+2" />
          <p rt="10.746" x="190.1272" y="972.07" v="11440" z="1" s="M+H+3" />
        </MSPeaks>
      </Spectrum>
    </Compound>
    <Compound algo="FindByMolecularFeature">
      <Location m="227.1884" rt="10.833" y="165898" v="3464194" />
      <Spectrum type="MFE" cpdAlgo="FindByMolecularFeature">
        <MSDetails p="+" />
        <Device type="TimeOfFlight" />
        <MSPeaks>
          <p rt="10.834" x="228.1957" y="165898.45" v="2971919" z="1" s="M+H" />
          <p rt="10.829" x="229.1989" y="25203.51" v="460732" z="1" s="M+H+1" />
          <p rt="10.804" x="230.2017" y="2644.10" v="30470" z="1" s="M+H+2" />
          <p rt="10.845" x="231.2037" y="93.01" v="1072" z="1" s="M+H+3" />
        </MSPeaks>
      </Spectrum>
    </Compound>
    <Compound algo="FindByMolecularFeature">
      <Location m="260.1775" rt="10.932" y="77787" v="712804" />
      <Spectrum type="MFE" cpdAlgo="FindByMolecularFeature">
        <MSDetails p="+" />
        <Device type="TimeOfFlight" />
        <MSPeaks>
          <p rt="10.932" x="261.1848" y="77787.41" v="593382" z="1" s="M+H" />
          <p rt="10.933" x="262.1880" y="15235.24" v="110686" z="1" s="M+H+1" />
          <p rt="10.933" x="263.1941" y="1304.77" v="8736" z="1" s="M+H+2" />
        </MSPeaks>
      </Spectrum>
    </Compound>
    <Compound algo="FindByMolecularFeature">
      <Location m="268.1827" rt="10.975" y="124618" v="1127773" />
      <Spectrum type="MFE" cpdAlgo="FindByMolecularFeature">
        <MSDetails p="+" />
        <Device type="TimeOfFlight" />
        <MSPeaks>
          <p rt="10.975" x="269.1900" y="124617.55" v="944195" z="1" s="M+H" />
          <p rt="10.974" x="270.1932" y="24577.84" v="183578" z="1" s="M+H+1" />
        </MSPeaks>
      </Spectrum>
    </Compound>
    <Compound algo="FindByMolecularFeature">
      <Location m="354.1805" rt="10.975" y="77416" v="768581" />
      <Spectrum type="MFE" cpdAlgo="FindByMolecularFeature">
        <MSDetails p="+" />
        <Device type="TimeOfFlight" />
        <MSPeaks>
          <p rt="10.975" x="355.1877" y="77415.84" v="601139" z="1" s="M+H" />
          <p rt="10.975" x="356.1912" y="18178.64" v="142159" z="1" s="M+H+1" />
          <p rt="10.963" x="357.2001" y="2576.58" v="25283" z="1" s="M+H+2" />
        </MSPeaks>
      </Spectrum>
    </Compound>
    <Compound algo="FindByMolecularFeature">
      <Location m="349.2254" rt="10.975" y="262299" v="2553996" />
      <Spectrum type="MFE" cpdAlgo="FindByMolecularFeature">
        <MSDetails p="+" />
        <Device type="TimeOfFlight" />
        <MSPeaks>
          <p rt="10.975" x="350.2327" y="262298.84" v="2030244" z="1" s="M+H" />
          <p rt="10.976" x="351.2356" y="59969.35" v="463058" z="1" s="M+H+1" />
          <p rt="10.975" x="352.2386" y="8047.50" v="60694" z="1" s="M+H+2" />
        </MSPeaks>
      </Spectrum>
    </Compound>
    <Compound algo="FindByMolecularFeature">
      <Location m="314.1883" rt="10.975" y="308781" v="2957556" />
      <Spectrum type="MFE" cpdAlgo="FindByMolecularFeature">
        <MSDetails p="+" />
        <Device type="TimeOfFlight" />
        <MSPeaks>
          <p rt="10.975" x="315.1956" y="308781.31" v="2365404" z="1" s="M+H" />
          <p rt="10.977" x="316.1987" y="70352.27" v="536824" z="1" s="M+H+1" />
          <p rt="10.953" x="317.2080" y="6614.86" v="55328" z="1" s="M+H+2" />
        </MSPeaks>
      </Spectrum>
    </Compound>
    <Compound algo="FindByMolecularFeature">
      <Location m="278.0861" rt="11.038" y="197793" v="2121886" />
      <Spectrum type="MFE" cpdAlgo="FindByMolecularFeature">
        <MSDetails p="+" />
        <Device type="TimeOfFlight" />
        <MSPeaks>
          <p rt="11.038" x="279.0934" y="197793.05" v="1762888" z="1" s="M+H" />
          <p rt="11.038" x="280.0964" y="38518.02" v="324062" z="1" s="M+H+1" />
          <p rt="11.041" x="281.0999" y="4237.89" v="33771" z="1" s="M+H+2" />
          <p rt="11.040" x="282.1054" y="146.07" v="1164" z="1" s="M+H+3" />
        </MSPeaks>
      </Spectrum>
    </Compound>
    <Compound algo="FindByMolecularFeature">
      <Location m="224.1888" rt="11.263" y="129297" v="1607717" />
      <Spectrum type="MFE" cpdAlgo="FindByMolecularFeature">
        <MSDetails p="+" />
        <Device type="TimeOfFlight" />
        <MSPeaks>
          <p rt="11.263" x="225.1961" y="129297.33" v="1388296" z="1" s="M+H" />
          <p rt="11.260" x="226.1993" y="19874.29" v="203200" z="1" s="M+H+1" />
          <p rt="11.263" x="227.2014" y="2003.07" v="16220" z="1" s="M+H+2" />
        </MSPeaks>
      </Spectrum>
    </Compound>
    <Compound algo="FindByMolecularFeature">
      <Location m="216.0787" rt="11.506" y="141159" v="1308670" />
      <Spectrum type="MFE" cpdAlgo="FindByMolecularFeature">
        <MSDetails p="+" />
        <Device type="TimeOfFlight" />
        <MSPeaks>
          <p rt="11.506" x="217.0860" y="141158.88" v="1129732" z="1" s="M+H" />
          <p rt="11.507" x="218.0892" y="21032.18" v="165266" z="1" s="M+H+1" />
          <p rt="11.503" x="219.0936" y="1699.63" v="13672" z="1" s="M+H+2" />
        </MSPeaks>
      </Spectrum>
    </Compound>
    <Compound algo="FindByMolecularFeature">
      <Location m="375.2047" rt="11.538" y="86754" v="806597" />
      <Spectrum type="MFE" cpdAlgo="FindByMolecularFeature">
        <MSDetails p="+" />
        <Device type="TimeOfFlight" />
        <MSPeaks>
          <p rt="11.538" x="376.2119" y="86754.48" v="637834" z="1" s="M+H" />
          <p rt="11.537" x="377.2154" y="19540.81" v="141884" z="1" s="M+H+1" />
          <p rt="11.536" x="378.2188" y="3774.39" v="26879" z="1" s="M+H+2" />
        </MSPeaks>
      </Spectrum>
    </Compound>
    <Compound algo="FindByMolecularFeature">
      <Location m="344.0896" rt="11.549" y="91429" v="866668" />
      <Spectrum type="MFE" cpdAlgo="FindByMolecularFeature">
        <MSDetails p="+" />
        <Device type="TimeOfFlight" />
        <MSPeaks>
          <p rt="11.550" x="345.0969" y="91429.24" v="709840" z="1" s="M+H" />
          <p rt="11.546" x="346.1001" y="17437.10" v="133925" z="1" s="M+H+1" />
          <p rt="11.547" x="347.1033" y="3013.83" v="21662" z="1" s="M+H+2" />
          <p rt="11.559" x="348.1034" y="172.69" v="1241" z="1" s="M+H+3" />
        </MSPeaks>
      </Spectrum>
    </Compound>
    <Compound algo="FindByMolecularFeature">
      <Location m="374.1001" rt="11.874" y="62991" v="704801" />
      <Spectrum type="MFE" cpdAlgo="FindByMolecularFeature">
        <MSDetails p="+" />
        <Device type="TimeOfFlight" />
        <MSPeaks>
          <p rt="11.874" x="375.1074" y="62991.41" v="565870" z="1" s="M+H" />
          <p rt="11.873" x="376.1108" y="13285.58" v="119221" z="1" s="M+H+1" />
          <p rt="11.874" x="377.1138" y="2618.39" v="19710" z="1" s="M+H+2" />
        </MSPeaks>
      </Spectrum>
    </Compound>
    <Compound algo="FindByMolecularFeature">
      <Location m="344.0897" rt="11.928" y="188470" v="1843473" />
      <Spectrum type="MFE" cpdAlgo="FindByMolecularFeature">
        <MSDetails p="+" />
        <Device type="TimeOfFlight" />
        <MSPeaks>
          <p rt="11.928" x="345.0970" y="188470.20" v="1515513" z="1" s="M+H" />
          <p rt="11.927" x="346.1000" y="34647.71" v="276901" z="1" s="M+H+1" />
          <p rt="11.932" x="347.1026" y="5823.13" v="45847" z="1" s="M+H+2" />
          <p rt="11.938" x="348.1046" y="682.04" v="5212" z="1" s="M+H+3" />
        </MSPeaks>
      </Spectrum>
    </Compound>
    <Compound algo="FindByMolecularFeature">
      <Location m="315.2774" rt="12.183" y="114188" v="676901" />
      <Spectrum type="MFE" cpdAlgo="FindByMolecularFeature">
        <MSDetails p="+" />
        <Device type="TimeOfFlight" />
        <MSPeaks>
          <p rt="12.183" x="316.2847" y="114188.03" v="550942" z="1" s="M+H" />
          <p rt="12.181" x="317.2879" y="23351.32" v="111686" z="1" s="M+H+1" />
          <p rt="12.184" x="318.2908" y="3202.58" v="14273" z="1" s="M+H+2" />
        </MSPeaks>
      </Spectrum>
    </Compound>
    <Compound algo="FindByMolecularFeature">
      <Location m="298.1931" rt="12.304" y="54847" v="566014" />
      <Spectrum type="MFE" cpdAlgo="FindByMolecularFeature">
        <MSDetails p="+" />
        <Device type="TimeOfFlight" />
        <MSPeaks>
          <p rt="12.304" x="299.2004" y="54847.41" v="454931" z="1" s="M+H" />
          <p rt="12.306" x="300.2039" y="13019.97" v="111084" z="1" s="M+H+1" />
        </MSPeaks>
      </Spectrum>
    </Compound>
    <Compound algo="FindByMolecularFeature">
      <Location m="411.2026" rt="12.482" y="269134" v="3929608" />
      <Spectrum type="MFE" cpdAlgo="FindByMolecularFeature">
        <MSDetails p="+" />
        <Device type="TimeOfFlight" />
        <MSPeaks>
          <p rt="12.483" x="412.2099" y="269134.41" v="2447180" z="1" s="M+H" />
          <p rt="12.484" x="413.2130" y="52528.26" v="463340" z="1" s="M+H+1" />
          <p rt="12.481" x="414.2077" y="90119.59" v="819663" z="1" s="M+H+2" />
          <p rt="12.481" x="415.2108" y="18919.60" v="172256" z="1" s="M+H+3" />
          <p rt="12.472" x="416.2136" y="3099.06" v="27168" z="1" s="M+H+4" />
        </MSPeaks>
      </Spectrum>
    </Compound>
    <Compound algo="FindByMolecularFeature">
      <Location m="292.2037" rt="12.516" y="92981" v="1142317" />
      <Spectrum type="MFE" cpdAlgo="FindByMolecularFeature">
        <MSDetails p="+" />
        <Device type="TimeOfFlight" />
        <MSPeaks>
          <p rt="12.515" x="293.2110" y="92980.96" v="947108" z="1" s="M+H" />
          <p rt="12.518" x="294.2144" y="19253.69" v="195208" z="1" s="M+H+1" />
        </MSPeaks>
      </Spectrum>
    </Compound>
    <Compound algo="FindByMolecularFeature">
      <Location m="292.2036" rt="12.785" y="53836" v="585298" />
      <Spectrum type="MFE" cpdAlgo="FindByMolecularFeature">
        <MSDetails p="+" />
        <Device type="TimeOfFlight" />
        <MSPeaks>
          <p rt="12.786" x="293.2109" y="53836.12" v="481906" z="1" s="M+H" />
          <p rt="12.781" x="294.2142" y="11516.33" v="103393" z="1" s="M+H+1" />
        </MSPeaks>
      </Spectrum>
    </Compound>
    <Compound algo="FindByMolecularFeature">
      <Location m="317.2930" rt="12.817" y="148868" v="920126" />
      <Spectrum type="MFE" cpdAlgo="FindByMolecularFeature">
        <MSDetails p="+" />
        <Device type="TimeOfFlight" />
        <MSPeaks>
          <p rt="12.817" x="318.3003" y="148868.14" v="759083" z="1" s="M+H" />
          <p rt="12.818" x="319.3035" y="28294.09" v="140754" z="1" s="M+H+1" />
          <p rt="12.819" x="320.3062" y="4200.92" v="20288" z="1" s="M+H+2" />
        </MSPeaks>
      </Spectrum>
    </Compound>
    <Compound algo="FindByMolecularFeature">
      <Location m="276.2089" rt="12.854" y="122560" v="1306683" />
      <Spectrum type="MFE" cpdAlgo="FindByMolecularFeature">
        <MSDetails p="+" />
        <Device type="TimeOfFlight" />
        <MSPeaks>
          <p rt="12.853" x="277.2162" y="122559.89" v="1091705" z="1" s="M+H" />
          <p rt="12.857" x="278.2195" y="25553.33" v="214978" z="1" s="M+H+1" />
        </MSPeaks>
      </Spectrum>
    </Compound>
    <Compound algo="FindByMolecularFeature">
      <Location m="352.2613" rt="12.870" y="54889" v="496713" />
      <Spectrum type="MFE" cpdAlgo="FindByMolecularFeature">
        <MSDetails p="+" />
        <Device type="TimeOfFlight" />
        <MSPeaks>
          <p rt="12.870" x="353.2686" y="54889.16" v="385259" z="1" s="M+H" />
          <p rt="12.868" x="354.2717" y="13492.74" v="93886" z="1" s="M+H+1" />
          <p rt="12.874" x="355.2736" y="2400.35" v="17568" z="1" s="M+H+2" />
        </MSPeaks>
      </Spectrum>
    </Compound>
    <Compound algo="FindByMolecularFeature">
      <Location m="370.2719" rt="12.870" y="74979" v="695841" />
      <Spectrum type="MFE" cpdAlgo="FindByMolecularFeature">
        <MSDetails p="+" />
        <Device type="TimeOfFlight" />
        <MSPeaks>
          <p rt="12.870" x="371.2792" y="74979.28" v="543784" z="1" s="M+H" />
          <p rt="12.871" x="372.2829" y="18141.93" v="130468" z="1" s="M+H+1" />
          <p rt="12.869" x="373.2847" y="3025.99" v="21589" z="1" s="M+H+2" />
        </MSPeaks>
      </Spectrum>
    </Compound>
    <Compound algo="FindByMolecularFeature">
      <Location m="316.2038" rt="12.878" y="62208" v="675030" />
      <Spectrum type="MFE" cpdAlgo="FindByMolecularFeature">
        <MSDetails p="+" />
        <Device type="TimeOfFlight" />
        <MSPeaks>
          <p rt="12.879" x="317.2111" y="62207.83" v="552072" z="1" s="M+H" />
          <p rt="12.874" x="318.2146" y="13905.21" v="122957" z="1" s="M+H+1" />
        </MSPeaks>
      </Spectrum>
    </Compound>
    <Compound algo="FindByMolecularFeature">
      <Location m="410.2644" rt="12.883" y="57075" v="451204" />
      <Spectrum type="MFE" cpdAlgo="FindByMolecularFeature">
        <MSDetails p="+" />
        <Device type="TimeOfFlight" />
        <MSPeaks>
          <p rt="12.882" x="411.2717" y="57074.69" v="348201" z="1" s="M+H" />
          <p rt="12.884" x="412.2751" y="13512.06" v="82555" z="1" s="M+H+1" />
          <p rt="12.893" x="413.2754" y="3148.46" v="20448" z="1" s="M+H+2" />
        </MSPeaks>
      </Spectrum>
    </Compound>
    <Compound algo="FindByMolecularFeature">
      <Location m="728.3780" rt="12.913" y="59839" v="441639" />
      <Spectrum type="MFE" cpdAlgo="FindByMolecularFeature">
        <MSDetails p="+" />
        <Device type="TimeOfFlight" />
        <MSPeaks>
          <p rt="12.908" x="365.1938" y="1569.70" v="9733" z="2" s="M+2H" />
          <p rt="12.917" x="729.3868" y="4115.33" v="31255" z="1" s="M+H" />
          <p rt="12.906" x="730.3901" y="2257.18" v="13904" z="1" s="M+H+1" />
          <p rt="12.914" x="731.3839" y="59839.27" v="386746" z="1" s="M+H+2" />
        </MSPeaks>
      </Spectrum>
    </Compound>
    <Compound algo="FindByMolecularFeature">
      <Location m="254.2035" rt="12.916" y="168819" v="1622330" />
      <Spectrum type="MFE" cpdAlgo="FindByMolecularFeature">
        <MSDetails p="+" />
        <Device type="TimeOfFlight" />
        <MSPeaks>
          <p rt="12.916" x="255.2107" y="168819.27" v="1312592" z="1" s="M+H" />
          <p rt="12.914" x="256.2141" y="35752.63" v="276301" z="1" s="M+H+1" />
          <p rt="12.919" x="257.2174" y="4337.11" v="33436" z="1" s="M+H+2" />
        </MSPeaks>
      </Spectrum>
    </Compound>
    <Compound algo="FindByMolecularFeature">
      <Location m="300.2095" rt="12.918" y="1251706" v="11683498" />
      <Spectrum type="MFE" cpdAlgo="FindByMolecularFeature">
        <MSDetails p="+" />
        <Device type="TimeOfFlight" />
        <MSPeaks>
          <p rt="12.918" x="301.2168" y="1251705.88" v="9468788" z="1" s="M+H" />
          <p rt="12.918" x="302.2198" y="256028.14" v="1936397" z="1" s="M+H+1" />
          <p rt="12.918" x="303.2242" y="31321.39" v="234772" z="1" s="M+H+2" />
          <p rt="12.907" x="304.2275" y="3251.24" v="24200" z="1" s="M+H+3" />
          <p rt="12.906" x="601.4237" y="1261.13" v="7141" z="1" s="2M+H" />
          <p rt="12.914" x="602.4241" y="752.83" v="2530" z="1" s="2M+H+1" />
        </MSPeaks>
      </Spectrum>
    </Compound>
    <Compound algo="FindByMolecularFeature">
      <Location m="202.0998" rt="12.942" y="604909" v="5504789" />
      <Spectrum type="MFE" cpdAlgo="FindByMolecularFeature">
        <MSDetails p="+" />
        <Device type="TimeOfFlight" />
        <MSPeaks>
          <p rt="12.942" x="203.1071" y="604908.88" v="4783412" z="1" s="M+H" />
          <p rt="12.940" x="204.1099" y="86218.71" v="653372" z="1" s="M+H+1" />
          <p rt="12.938" x="205.1150" y="8729.23" v="68005" z="1" s="M+H+2" />
        </MSPeaks>
      </Spectrum>
    </Compound>
    <Compound algo="FindByMolecularFeature">
      <Location m="252.1878" rt="13.096" y="104803" v="1114006" />
      <Spectrum type="MFE" cpdAlgo="FindByMolecularFeature">
        <MSDetails p="+" />
        <Device type="TimeOfFlight" />
        <MSPeaks>
          <p rt="13.096" x="253.1950" y="104803.03" v="918499" z="1" s="M+H" />
          <p rt="13.099" x="254.1986" y="20861.39" v="195507" z="1" s="M+H+1" />
        </MSPeaks>
      </Spectrum>
    </Compound>
    <Compound algo="FindByMolecularFeature">
      <Location m="298.1932" rt="13.104" y="71244" v="1186519" />
      <Spectrum type="MFE" cpdAlgo="FindByMolecularFeature">
        <MSDetails p="+" />
        <Device type="TimeOfFlight" />
        <MSPeaks>
          <p rt="13.104" x="299.2005" y="71244.05" v="934014" z="1" s="M+H" />
          <p rt="13.104" x="300.2038" y="16808.65" v="252505" z="1" s="M+H+1" />
        </MSPeaks>
      </Spectrum>
    </Compound>
    <Compound algo="FindByMolecularFeature">
      <Location m="456.2483" rt="13.276" y="61725" v="481587" />
      <Spectrum type="MFE" cpdAlgo="FindByMolecularFeature">
        <MSDetails p="+" />
        <Device type="TimeOfFlight" />
        <MSPeaks>
          <p rt="13.276" x="457.2556" y="61724.75" v="382667" z="1" s="M+H" />
          <p rt="13.275" x="458.2588" y="16368.19" v="98920" z="1" s="M+H+1" />
        </MSPeaks>
      </Spectrum>
    </Compound>
    <Compound algo="FindByMolecularFeature">
      <Location m="618.4281" rt="13.294" y="51509" v="495564" />
      <Spectrum type="MFE" cpdAlgo="FindByMolecularFeature">
        <MSDetails p="+" />
        <Device type="TimeOfFlight" />
        <MSPeaks>
          <p rt="13.295" x="619.4353" y="51508.54" v="318181" z="1" s="M+H" />
          <p rt="13.293" x="620.4385" y="22717.75" v="139023" z="1" s="M+H+1" />
          <p rt="13.291" x="621.4415" y="5204.31" v="31422" z="1" s="M+H+2" />
          <p rt="13.296" x="622.4437" y="1172.27" v="6938" z="1" s="M+H+3" />
        </MSPeaks>
      </Spectrum>
    </Compound>
    <Compound algo="FindByMolecularFeature">
      <Location m="1005.5696" rt="13.298" y="107362" v="813739" />
      <Spectrum type="MFE" cpdAlgo="FindByMolecularFeature">
        <MSDetails p="+" />
        <Device type="TimeOfFlight" />
        <MSPeaks>
          <p rt="13.296" x="1006.5768" y="8039.04" v="53515" z="1" s="M+H" />
          <p rt="13.296" x="1007.5799" y="5510.43" v="37190" z="1" s="M+H+1" />
          <p rt="13.298" x="1008.5773" y="107362.05" v="723034" z="1" s="M+H+2" />
        </MSPeaks>
      </Spectrum>
    </Compound>
    <Compound algo="FindByMolecularFeature">
      <Location m="198.1407" rt="13.298" y="65068" v="625433" />
      <Spectrum type="MFE" cpdAlgo="FindByMolecularFeature">
        <MSDetails p="+" />
        <Device type="TimeOfFlight" />
        <MSPeaks>
          <p rt="13.298" x="199.1479" y="65067.83" v="533894" z="1" s="M+H" />
          <p rt="13.297" x="200.1517" y="11313.61" v="91539" z="1" s="M+H+1" />
        </MSPeaks>
      </Spectrum>
    </Compound>
    <Compound algo="FindByMolecularFeature">
      <Location m="146.1093" rt="13.298" y="81309" v="754170" />
      <Spectrum type="MFE" cpdAlgo="FindByMolecularFeature">
        <MSDetails p="+" />
        <Device type="TimeOfFlight" />
        <MSPeaks>
          <p rt="13.298" x="147.1166" y="81309.24" v="666780" z="1" s="M+H" />
          <p rt="13.297" x="148.1199" y="10888.86" v="87391" z="1" s="M+H+1" />
        </MSPeaks>
      </Spectrum>
    </Compound>
    <Compound algo="FindByMolecularFeature">
      <Location m="1008.5732" rt="13.298" y="73195" v="715541" />
      <Spectrum type="MFE" cpdAlgo="FindByMolecularFeature">
        <MSDetails p="+" />
        <Device type="TimeOfFlight" />
        <MSPeaks>
          <p rt="13.298" x="1009.5805" y="73194.86" v="487912" z="1" s="M+H" />
          <p rt="13.299" x="1010.5835" y="25796.52" v="171866" z="1" s="M+H+1" />
          <p rt="13.297" x="1011.5864" y="6929.01" v="45707" z="1" s="M+H+2" />
          <p rt="13.303" x="1012.5900" y="1543.36" v="10056" z="1" s="M+H+3" />
        </MSPeaks>
      </Spectrum>
    </Compound>
    <Compound algo="FindByMolecularFeature">
      <Location m="118.0781" rt="13.299" y="192669" v="1891728" />
      <Spectrum type="MFE" cpdAlgo="FindByMolecularFeature">
        <MSDetails p="+" />
        <Device type="TimeOfFlight" />
        <MSPeaks>
          <p rt="13.299" x="119.0854" y="192669.19" v="1581433" z="1" s="M+H" />
          <p rt="13.300" x="120.0887" y="18816.36" v="152351" z="1" s="M+H+1" />
          <p rt="13.294" x="237.1641" y="7907.15" v="63164" z="1" s="2M+H" />
          <p rt="13.313" x="238.1690" y="1927.25" v="15808" z="1" s="2M+H+1" />
        </MSPeaks>
      </Spectrum>
    </Compound>
    <Compound algo="FindByMolecularFeature">
      <Location m="114.0468" rt="13.299" y="67661" v="652542" />
      <Spectrum type="MFE" cpdAlgo="FindByMolecularFeature">
        <MSDetails p="+" />
        <Device type="TimeOfFlight" />
        <MSPeaks>
          <p rt="13.299" x="115.0541" y="67660.82" v="545745" z="1" s="M+H" />
          <p rt="13.296" x="116.0606" y="12845.41" v="106797" z="1" s="M+H+1" />
        </MSPeaks>
      </Spectrum>
    </Compound>
    <Compound algo="FindByMolecularFeature">
      <Location m="254.2040" rt="13.299" y="960755" v="9734049" />
      <Spectrum type="MFE" cpdAlgo="FindByMolecularFeature">
        <MSDetails p="+" />
        <Device type="TimeOfFlight" />
        <MSPeaks>
          <p rt="13.299" x="255.2113" y="960755.00" v="7894542" z="1" s="M+H" />
          <p rt="13.299" x="256.2147" y="200423.09" v="1650722" z="1" s="M+H+1" />
          <p rt="13.298" x="257.2202" y="20606.40" v="170065" z="1" s="M+H+2" />
          <p rt="13.293" x="258.2262" y="2325.85" v="18721" z="1" s="M+H+3" />
        </MSPeaks>
      </Spectrum>
    </Compound>
    <Compound algo="FindByMolecularFeature">
      <Location m="282.1985" rt="13.299" y="127581" v="1323454" />
      <Spectrum type="MFE" cpdAlgo="FindByMolecularFeature">
        <MSDetails p="+" />
        <Device type="TimeOfFlight" />
        <MSPeaks>
          <p rt="13.299" x="283.2057" y="127581.27" v="1043363" z="1" s="M+H" />
          <p rt="13.299" x="284.2089" y="28330.15" v="232908" z="1" s="M+H+1" />
          <p rt="13.309" x="285.2167" y="5147.99" v="47183" z="1" s="M+H+2" />
        </MSPeaks>
      </Spectrum>
    </Compound>
    <Compound algo="FindByMolecularFeature">
      <Location m="144.0937" rt="13.300" y="161355" v="1474659" />
      <Spectrum type="MFE" cpdAlgo="FindByMolecularFeature">
        <MSDetails p="+" />
        <Device type="TimeOfFlight" />
        <MSPeaks>
          <p rt="13.300" x="145.1010" y="161355.30" v="1316035" z="1" s="M+H" />
          <p rt="13.301" x="146.1045" y="19265.22" v="158623" z="1" s="M+H+1" />
        </MSPeaks>
      </Spectrum>
    </Compound>
    <Compound algo="FindByMolecularFeature">
      <Location m="226.1720" rt="13.300" y="73580" v="731466" />
      <Spectrum type="MFE" cpdAlgo="FindByMolecularFeature">
        <MSDetails p="+" />
        <Device type="TimeOfFlight" />
        <MSPeaks>
          <p rt="13.300" x="227.1793" y="73579.52" v="629517" z="1" s="M+H" />
          <p rt="13.302" x="228.1909" y="11876.64" v="101949" z="1" s="M+H+1" />
        </MSPeaks>
      </Spectrum>
    </Compound>
    <Compound algo="FindByMolecularFeature">
      <Location m="158.1094" rt="13.300" y="53511" v="509215" />
      <Spectrum type="MFE" cpdAlgo="FindByMolecularFeature">
        <MSDetails p="+" />
        <Device type="TimeOfFlight" />
        <MSPeaks>
          <p rt="13.299" x="159.1166" y="53511.07" v="450447" z="1" s="M+H" />
          <p rt="13.307" x="160.1202" y="7092.35" v="58768" z="1" s="M+H+1" />
        </MSPeaks>
      </Spectrum>
    </Compound>
    <Compound algo="FindByMolecularFeature">
      <Location m="272.1776" rt="13.300" y="60505" v="592204" />
      <Spectrum type="MFE" cpdAlgo="FindByMolecularFeature">
        <MSDetails p="+" />
        <Device type="TimeOfFlight" />
        <MSPeaks>
          <p rt="13.300" x="273.1849" y="60504.89" v="494873" z="1" s="M+H" />
          <p rt="13.304" x="274.1880" y="11787.39" v="97331" z="1" s="M+H+1" />
        </MSPeaks>
      </Spectrum>
    </Compound>
    <Compound algo="FindByMolecularFeature">
      <Location m="300.2093" rt="13.300" y="6567170" v="70309928" />
      <Spectrum type="MFE" cpdAlgo="FindByMolecularFeature">
        <MSDetails p="+" />
        <Device type="TimeOfFlight" />
        <MSPeaks>
          <p rt="13.301" x="301.2166" y="6567170.00" v="56108520" z="1" sat="true" s="M+H" />
          <p rt="13.300" x="302.2201" y="1306476.88" v="11564666" z="1" s="M+H+1" />
          <p rt="13.298" x="303.2231" y="153581.92" v="1416469" z="1" s="M+H+2" />
          <p rt="13.300" x="304.2266" y="15044.57" v="130581" z="1" s="M+H+3" />
          <p rt="13.295" x="601.4247" y="56754.35" v="354946" z="1" s="2M+H" />
          <p rt="13.297" x="602.4281" y="24524.93" v="152444" z="1" s="2M+H+1" />
          <p rt="13.296" x="603.4315" y="5948.79" v="37455" z="1" s="2M+H+2" />
        </MSPeaks>
      </Spectrum>
    </Compound>
    <Compound algo="FindByMolecularFeature">
      <Location m="731.3805" rt="13.302" y="138788" v="1536552" />
      <Spectrum type="MFE" cpdAlgo="FindByMolecularFeature">
        <MSDetails p="+" />
        <Device type="TimeOfFlight" />
        <MSPeaks>
          <p rt="13.302" x="732.3878" y="138788.13" v="1151591" z="1" s="M+H" />
          <p rt="13.300" x="733.3904" y="36014.55" v="300036" z="1" s="M+H+1" />
          <p rt="13.302" x="734.3942" y="8104.47" v="68194" z="1" s="M+H+2" />
          <p rt="13.295" x="735.3968" y="1995.58" v="16732" z="1" s="M+H+3" />
        </MSPeaks>
      </Spectrum>
    </Compound>
    <Compound algo="FindByMolecularFeature">
      <Location m="172.1251" rt="13.303" y="50737" v="520738" />
      <Spectrum type="MFE" cpdAlgo="FindByMolecularFeature">
        <MSDetails p="+" />
        <Device type="TimeOfFlight" />
        <MSPeaks>
          <p rt="13.302" x="173.1324" y="50737.13" v="451131" z="1" s="M+H" />
          <p rt="13.308" x="174.1358" y="7876.24" v="69607" z="1" s="M+H+1" />
        </MSPeaks>
      </Spectrum>
    </Compound>
    <Compound algo="FindByMolecularFeature">
      <Location m="728.3799" rt="13.303" y="277518" v="2553758" />
      <Spectrum type="MFE" cpdAlgo="FindByMolecularFeature">
        <MSDetails p="+" />
        <Device type="TimeOfFlight" />
        <MSPeaks>
          <p rt="13.310" x="729.3872" y="17822.28" v="152826" z="1" s="M+H" />
          <p rt="13.311" x="730.3907" y="9299.39" v="78836" z="1" s="M+H+1" />
          <p rt="13.303" x="731.3845" y="277518.00" v="2322096" z="1" s="M+H+2" />
        </MSPeaks>
      </Spectrum>
    </Compound>
    <Compound algo="FindByMolecularFeature">
      <Location m="454.1923" rt="13.305" y="79406" v="1553501" />
      <Spectrum type="MFE" cpdAlgo="FindByMolecularFeature">
        <MSDetails p="+" />
        <Device type="TimeOfFlight" />
        <MSPeaks>
          <p rt="13.306" x="455.1996" y="55435.17" v="498362" z="1" s="M+H" />
          <p rt="13.301" x="456.2025" y="15865.68" v="141672" z="1" s="M+H+1" />
          <p rt="13.304" x="457.1995" y="79405.55" v="713463" z="1" s="M+H+2" />
          <p rt="13.303" x="458.2021" y="22202.51" v="200004" z="1" s="M+H+3" />
        </MSPeaks>
      </Spectrum>
    </Compound>
    <Compound algo="FindByMolecularFeature">
      <Location m="336.2277" rt="13.305" y="52273" v="400382" />
      <Spectrum type="MFE" cpdAlgo="FindByMolecularFeature">
        <MSDetails p="+" />
        <Device type="TimeOfFlight" />
        <MSPeaks>
          <p rt="13.305" x="337.2349" y="52272.88" v="315125" z="1" s="M+H" />
          <p rt="13.304" x="338.2389" y="10802.20" v="65452" z="1" s="M+H+1" />
          <p rt="13.309" x="339.2410" y="2926.11" v="19805" z="1" s="M+H+2" />
        </MSPeaks>
      </Spectrum>
    </Compound>
    <Compound algo="FindByMolecularFeature">
      <Location m="278.2244" rt="13.311" y="56381" v="436996" />
      <Spectrum type="MFE" cpdAlgo="FindByMolecularFeature">
        <MSDetails p="+" />
        <Device type="TimeOfFlight" />
        <MSPeaks>
          <p rt="13.310" x="279.2317" y="56380.91" v="358674" z="1" s="M+H" />
          <p rt="13.313" x="280.2353" y="12171.57" v="78321" z="1" s="M+H+1" />
        </MSPeaks>
      </Spectrum>
    </Compound>
    <Compound algo="FindByMolecularFeature">
      <Location m="458.1675" rt="13.312" y="87785" v="1399700" />
      <Spectrum type="MFE" cpdAlgo="FindByMolecularFeature">
        <MSDetails p="+" />
        <Device type="TimeOfFlight" />
        <MSPeaks>
          <p rt="13.312" x="459.1747" y="87784.61" v="1014945" z="1" s="M+H" />
          <p rt="13.314" x="460.1784" y="25138.58" v="290113" z="1" s="M+H+1" />
          <p rt="13.306" x="461.1885" y="6079.00" v="72773" z="1" s="M+H+2" />
          <p rt="13.309" x="462.1949" y="1782.17" v="21868" z="1" s="M+H+3" />
        </MSPeaks>
      </Spectrum>
    </Compound>
    <Compound algo="FindByMolecularFeature">
      <Location m="334.2121" rt="13.356" y="85243" v="866451" />
      <Spectrum type="MFE" cpdAlgo="FindByMolecularFeature">
        <MSDetails p="+" />
        <Device type="TimeOfFlight" />
        <MSPeaks>
          <p rt="13.356" x="335.2194" y="85243.34" v="713494" z="1" s="M+H" />
          <p rt="13.353" x="336.2232" y="18011.83" v="152956" z="1" s="M+H+1" />
        </MSPeaks>
      </Spectrum>
    </Compound>
    <Compound algo="FindByMolecularFeature">
      <Location m="276.2090" rt="13.364" y="106292" v="1164273" />
      <Spectrum type="MFE" cpdAlgo="FindByMolecularFeature">
        <MSDetails p="+" />
        <Device type="TimeOfFlight" />
        <MSPeaks>
          <p rt="13.365" x="277.2163" y="106292.05" v="944710" z="1" s="M+H" />
          <p rt="13.363" x="278.2194" y="23522.27" v="219563" z="1" s="M+H+1" />
        </MSPeaks>
      </Spectrum>
    </Compound>
    <Compound algo="FindByMolecularFeature">
      <Location m="232.0736" rt="13.381" y="204503" v="1969057" />
      <Spectrum type="MFE" cpdAlgo="FindByMolecularFeature">
        <MSDetails p="+" />
        <Device type="TimeOfFlight" />
        <MSPeaks>
          <p rt="13.380" x="233.0809" y="204503.16" v="1694973" z="1" s="M+H" />
          <p rt="13.380" x="234.0842" y="29373.10" v="242473" z="1" s="M+H+1" />
          <p rt="13.394" x="235.0886" y="3871.17" v="31611" z="1" s="M+H+2" />
        </MSPeaks>
      </Spectrum>
    </Compound>
    <Compound algo="FindByMolecularFeature">
      <Location m="294.2194" rt="13.386" y="80938" v="740373" />
      <Spectrum type="MFE" cpdAlgo="FindByMolecularFeature">
        <MSDetails p="+" />
        <Device type="TimeOfFlight" />
        <MSPeaks>
          <p rt="13.386" x="295.2267" y="80938.46" v="607886" z="1" s="M+H" />
          <p rt="13.385" x="296.2302" y="17778.95" v="132487" z="1" s="M+H+1" />
        </MSPeaks>
      </Spectrum>
    </Compound>
    <Compound algo="FindByMolecularFeature">
      <Location m="298.1932" rt="13.394" y="87585" v="968358" />
      <Spectrum type="MFE" cpdAlgo="FindByMolecularFeature">
        <MSDetails p="+" />
        <Device type="TimeOfFlight" />
        <MSPeaks>
          <p rt="13.395" x="299.2005" y="87584.74" v="795499" z="1" s="M+H" />
          <p rt="13.392" x="300.2040" y="19523.71" v="172858" z="1" s="M+H+1" />
        </MSPeaks>
      </Spectrum>
    </Compound>
    <Compound algo="FindByMolecularFeature">
      <Location m="276.2089" rt="13.567" y="82515" v="934778" />
      <Spectrum type="MFE" cpdAlgo="FindByMolecularFeature">
        <MSDetails p="+" />
        <Device type="TimeOfFlight" />
        <MSPeaks>
          <p rt="13.567" x="277.2162" y="82515.48" v="770154" z="1" s="M+H" />
          <p rt="13.565" x="278.2193" y="18772.88" v="164624" z="1" s="M+H+1" />
        </MSPeaks>
      </Spectrum>
    </Compound>
    <Compound algo="FindByMolecularFeature">
      <Location m="728.3806" rt="13.575" y="97943" v="699728" />
      <Spectrum type="MFE" cpdAlgo="FindByMolecularFeature">
        <MSDetails p="+" />
        <Device type="TimeOfFlight" />
        <MSPeaks>
          <p rt="13.579" x="365.1987" y="1039.01" v="3929" z="2" s="M+2H" />
          <p rt="13.575" x="729.3877" y="6499.88" v="43034" z="1" s="M+H" />
          <p rt="13.579" x="730.3915" y="3396.30" v="21474" z="1" s="M+H+1" />
          <p rt="13.575" x="731.3842" y="97942.88" v="631292" z="1" s="M+H+2" />
        </MSPeaks>
      </Spectrum>
    </Compound>
    <Compound algo="FindByMolecularFeature">
      <Location m="300.2094" rt="13.579" y="2598173" v="25820210" />
      <Spectrum type="MFE" cpdAlgo="FindByMolecularFeature">
        <MSDetails p="+" />
        <Device type="TimeOfFlight" />
        <MSPeaks>
          <p rt="13.579" x="301.2167" y="2598172.50" v="21066192" z="1" sat="true" s="M+H" />
          <p rt="13.578" x="302.2201" y="528968.38" v="4218666" z="1" s="M+H+1" />
          <p rt="13.580" x="303.2233" y="58043.25" v="463535" z="1" s="M+H+2" />
          <p rt="13.569" x="304.2270" y="4411.53" v="35182" z="1" s="M+H+3" />
          <p rt="13.573" x="601.4244" y="2222.20" v="12221" z="1" s="2M+H" />
          <p rt="13.571" x="602.4276" y="1119.88" v="6096" z="1" s="2M+H+1" />
        </MSPeaks>
      </Spectrum>
    </Compound>
    <Compound algo="FindByMolecularFeature">
      <Location m="254.2038" rt="13.580" y="532803" v="5350179" />
      <Spectrum type="MFE" cpdAlgo="FindByMolecularFeature">
        <MSDetails p="+" />
        <Device type="TimeOfFlight" />
        <MSPeaks>
          <p rt="13.559" x="128.1066" y="1385.05" v="12326" z="2" s="M+2H" />
          <p rt="13.579" x="255.2111" y="532802.94" v="4281380" z="1" s="M+H" />
          <p rt="13.579" x="256.2152" y="110418.10" v="887268" z="1" s="M+H+1" />
          <p rt="13.610" x="257.2231" y="15043.01" v="143552" z="1" s="M+H+2" />
          <p rt="13.675" x="258.2285" y="2224.10" v="25654" z="1" s="M+H+3" />
        </MSPeaks>
      </Spectrum>
    </Compound>
    <Compound algo="FindByMolecularFeature">
      <Location m="282.1982" rt="13.581" y="60897" v="711047" />
      <Spectrum type="MFE" cpdAlgo="FindByMolecularFeature">
        <MSDetails p="+" />
        <Device type="TimeOfFlight" />
        <MSPeaks>
          <p rt="13.583" x="283.2055" y="60896.85" v="581569" z="1" s="M+H" />
          <p rt="13.580" x="284.2089" y="13906.52" v="110972" z="1" s="M+H+1" />
          <p rt="13.553" x="285.2152" y="3711.70" v="18506" z="1" s="M+H+2" />
        </MSPeaks>
      </Spectrum>
    </Compound>
    <Compound algo="FindByMolecularFeature">
      <Location m="458.1658" rt="13.589" y="56984" v="833337" />
      <Spectrum type="MFE" cpdAlgo="FindByMolecularFeature">
        <MSDetails p="+" />
        <Device type="TimeOfFlight" />
        <MSPeaks>
          <p rt="13.586" x="459.1730" y="56983.93" v="568623" z="1" s="M+H" />
          <p rt="13.591" x="460.1760" y="16648.78" v="203838" z="1" s="M+H+1" />
          <p rt="13.608" x="461.1862" y="4362.90" v="47032" z="1" s="M+H+2" />
          <p rt="13.610" x="462.1924" y="1333.68" v="13844" z="1" s="M+H+3" />
        </MSPeaks>
      </Spectrum>
    </Compound>
    <Compound algo="FindByMolecularFeature">
      <Location m="278.2245" rt="13.764" y="123399" v="1106373" />
      <Spectrum type="MFE" cpdAlgo="FindByMolecularFeature">
        <MSDetails p="+" />
        <Device type="TimeOfFlight" />
        <MSPeaks>
          <p rt="13.763" x="279.2318" y="123398.89" v="894015" z="1" s="M+H" />
          <p rt="13.764" x="280.2351" y="25479.29" v="183572" z="1" s="M+H+1" />
          <p rt="13.808" x="281.2461" y="3296.63" v="28786" z="1" s="M+H+2" />
        </MSPeaks>
      </Spectrum>
    </Compound>
    <Compound algo="FindByMolecularFeature">
      <Location m="254.2034" rt="13.786" y="126469" v="1267336" />
      <Spectrum type="MFE" cpdAlgo="FindByMolecularFeature">
        <MSDetails p="+" />
        <Device type="TimeOfFlight" />
        <MSPeaks>
          <p rt="13.786" x="255.2107" y="126468.88" v="1044215" z="1" s="M+H" />
          <p rt="13.787" x="256.2146" y="27108.50" v="223121" z="1" s="M+H+1" />
        </MSPeaks>
      </Spectrum>
    </Compound>
    <Compound algo="FindByMolecularFeature">
      <Location m="300.2094" rt="13.790" y="550070" v="5203801" />
      <Spectrum type="MFE" cpdAlgo="FindByMolecularFeature">
        <MSDetails p="+" />
        <Device type="TimeOfFlight" />
        <MSPeaks>
          <p rt="13.790" x="301.2167" y="550069.50" v="4242439" z="1" s="M+H" />
          <p rt="13.785" x="302.2195" y="115508.66" v="961362" z="1" s="M+H+1" />
        </MSPeaks>
      </Spectrum>
    </Compound>
    <Compound algo="FindByMolecularFeature">
      <Location m="414.2045" rt="13.822" y="209569" v="2072390" />
      <Spectrum type="MFE" cpdAlgo="FindByMolecularFeature">
        <MSDetails p="+" />
        <Device type="TimeOfFlight" />
        <MSPeaks>
          <p rt="13.822" x="415.2118" y="209568.50" v="1582977" z="1" s="M+H" />
          <p rt="13.822" x="416.2149" y="54739.74" v="413870" z="1" s="M+H+1" />
          <p rt="13.820" x="417.2180" y="10151.63" v="75544" z="1" s="M+H+2" />
        </MSPeaks>
      </Spectrum>
    </Compound>
    <Compound algo="FindByMolecularFeature">
      <Location m="417.2152" rt="13.861" y="101453" v="985138" />
      <Spectrum type="MFE" cpdAlgo="FindByMolecularFeature">
        <MSDetails p="+" />
        <Device type="TimeOfFlight" />
        <MSPeaks>
          <p rt="13.861" x="418.2225" y="101453.18" v="748618" z="1" s="M+H" />
          <p rt="13.860" x="419.2264" y="26081.62" v="190091" z="1" s="M+H+1" />
          <p rt="13.862" x="420.2317" y="4930.66" v="38652" z="1" s="M+H+2" />
          <p rt="13.920" x="421.2398" y="1098.19" v="7776" z="1" s="M+H+3" />
        </MSPeaks>
      </Spectrum>
    </Compound>
    <Compound algo="FindByMolecularFeature">
      <Location m="270.2347" rt="13.864" y="71073" v="754449" />
      <Spectrum type="MFE" cpdAlgo="FindByMolecularFeature">
        <MSDetails p="+" />
        <Device type="TimeOfFlight" />
        <MSPeaks>
          <p rt="13.865" x="271.2420" y="71073.13" v="611543" z="1" s="M+H" />
          <p rt="13.862" x="272.2452" y="15777.12" v="127530" z="1" s="M+H+1" />
          <p rt="13.858" x="273.2467" y="2482.32" v="15376" z="1" s="M+H+2" />
        </MSPeaks>
      </Spectrum>
    </Compound>
    <Compound algo="FindByMolecularFeature">
      <Location m="276.2090" rt="14.006" y="54691" v="596505" />
      <Spectrum type="MFE" cpdAlgo="FindByMolecularFeature">
        <MSDetails p="+" />
        <Device type="TimeOfFlight" />
        <MSPeaks>
          <p rt="14.005" x="277.2162" y="54690.74" v="485337" z="1" s="M+H" />
          <p rt="14.008" x="278.2196" y="12377.52" v="111167" z="1" s="M+H+1" />
        </MSPeaks>
      </Spectrum>
    </Compound>
    <Compound algo="FindByMolecularFeature">
      <Location m="294.2195" rt="14.018" y="107515" v="1119529" />
      <Spectrum type="MFE" cpdAlgo="FindByMolecularFeature">
        <MSDetails p="+" />
        <Device type="TimeOfFlight" />
        <MSPeaks>
          <p rt="14.018" x="295.2268" y="107514.77" v="924919" z="1" s="M+H" />
          <p rt="14.015" x="296.2301" y="23368.49" v="194610" z="1" s="M+H+1" />
        </MSPeaks>
      </Spectrum>
    </Compound>
    <Compound algo="FindByMolecularFeature">
      <Location m="334.2121" rt="14.024" y="73924" v="647897" />
      <Spectrum type="MFE" cpdAlgo="FindByMolecularFeature">
        <MSDetails p="+" />
        <Device type="TimeOfFlight" />
        <MSPeaks>
          <p rt="14.024" x="335.2193" y="73924.21" v="541776" z="1" s="M+H" />
          <p rt="14.024" x="336.2232" y="14976.86" v="106121" z="1" s="M+H+1" />
        </MSPeaks>
      </Spectrum>
    </Compound>
    <Compound algo="FindByMolecularFeature">
      <Location m="314.2458" rt="14.030" y="86517" v="781449" />
      <Spectrum type="MFE" cpdAlgo="FindByMolecularFeature">
        <MSDetails p="+" />
        <Device type="TimeOfFlight" />
        <MSPeaks>
          <p rt="14.029" x="315.2531" y="86516.57" v="604189" z="1" s="M+H" />
          <p rt="14.031" x="316.2563" y="17341.00" v="123848" z="1" s="M+H+1" />
          <p rt="14.038" x="317.2572" y="3559.72" v="19357" z="1" s="M+H+2" />
          <p rt="14.026" x="629.4979" y="2765.13" v="12293" z="1" s="2M+H" />
          <p rt="14.019" x="630.4978" y="1421.15" v="4734" z="1" s="2M+H+1" />
        </MSPeaks>
      </Spectrum>
    </Compound>
    <Compound algo="FindByMolecularFeature">
      <Location m="336.2276" rt="14.031" y="118717" v="919103" />
      <Spectrum type="MFE" cpdAlgo="FindByMolecularFeature">
        <MSDetails p="+" />
        <Device type="TimeOfFlight" />
        <MSPeaks>
          <p rt="14.031" x="337.2349" y="118716.72" v="739896" z="1" s="M+H" />
          <p rt="14.031" x="338.2386" y="23381.51" v="147269" z="1" s="M+H+1" />
          <p rt="14.028" x="339.2421" y="4195.65" v="31938" z="1" s="M+H+2" />
        </MSPeaks>
      </Spectrum>
    </Compound>
    <Compound algo="FindByMolecularFeature">
      <Location m="278.2248" rt="14.031" y="377487" v="3298272" />
      <Spectrum type="MFE" cpdAlgo="FindByMolecularFeature">
        <MSDetails p="+" />
        <Device type="TimeOfFlight" />
        <MSPeaks>
          <p rt="14.032" x="279.2321" y="377486.78" v="2720875" z="1" s="M+H" />
          <p rt="14.031" x="280.2352" y="76447.59" v="541362" z="1" s="M+H+1" />
          <p rt="14.010" x="281.2434" y="8414.47" v="36035" z="1" s="M+H+2" />
        </MSPeaks>
      </Spectrum>
    </Compound>
    <Compound algo="FindByMolecularFeature">
      <Location m="296.2354" rt="14.031" y="250210" v="2280846" />
      <Spectrum type="MFE" cpdAlgo="FindByMolecularFeature">
        <MSDetails p="+" />
        <Device type="TimeOfFlight" />
        <MSPeaks>
          <p rt="14.031" x="297.2426" y="250210.14" v="1872979" z="1" s="M+H" />
          <p rt="14.031" x="298.2458" y="49138.24" v="356443" z="1" s="M+H+1" />
          <p rt="14.027" x="299.2475" y="8014.69" v="47117" z="1" s="M+H+2" />
          <p rt="14.017" x="300.2507" y="732.39" v="4306" z="1" s="M+H+3" />
        </MSPeaks>
      </Spectrum>
    </Compound>
    <Compound algo="FindByMolecularFeature">
      <Location m="276.2090" rt="14.206" y="59893" v="469855" />
      <Spectrum type="MFE" cpdAlgo="FindByMolecularFeature">
        <MSDetails p="+" />
        <Device type="TimeOfFlight" />
        <MSPeaks>
          <p rt="14.206" x="277.2162" y="59892.96" v="389733" z="1" s="M+H" />
          <p rt="14.204" x="278.2197" y="12698.37" v="80122" z="1" s="M+H+1" />
        </MSPeaks>
      </Spectrum>
    </Compound>
    <Compound algo="FindByMolecularFeature">
      <Location m="770.4004" rt="14.317" y="63476" v="461899" />
      <Spectrum type="MFE" cpdAlgo="FindByMolecularFeature">
        <MSDetails p="+" />
        <Device type="TimeOfFlight" />
        <MSPeaks>
          <p rt="14.317" x="771.4077" y="63475.53" v="282200" z="1" s="M+H" />
          <p rt="14.316" x="772.4104" y="30172.77" v="133000" z="1" s="M+H+1" />
          <p rt="14.317" x="773.4140" y="8904.94" v="40086" z="1" s="M+H+2" />
          <p rt="14.318" x="774.4169" y="1565.17" v="6614" z="1" s="M+H+3" />
        </MSPeaks>
      </Spectrum>
    </Compound>
    <Compound algo="FindByMolecularFeature">
      <Location m="412.1653" rt="14.327" y="78780" v="768090" />
      <Spectrum type="MFE" cpdAlgo="FindByMolecularFeature">
        <MSDetails p="+" />
        <Device type="TimeOfFlight" />
        <MSPeaks>
          <p rt="14.327" x="413.1725" y="78779.63" v="566623" z="1" s="M+H" />
          <p rt="14.327" x="414.1757" y="19222.63" v="141035" z="1" s="M+H+1" />
          <p rt="14.330" x="415.1747" y="8573.87" v="60432" z="1" s="M+H+2" />
        </MSPeaks>
      </Spectrum>
    </Compound>
    <Compound algo="FindByMolecularFeature">
      <Location m="396.1916" rt="14.330" y="378112" v="3766994" />
      <Spectrum type="MFE" cpdAlgo="FindByMolecularFeature">
        <MSDetails p="+" />
        <Device type="TimeOfFlight" />
        <MSPeaks>
          <p rt="14.330" x="397.1989" y="378112.22" v="2950981" z="1" s="M+H" />
          <p rt="14.331" x="398.2020" y="88842.69" v="694059" z="1" s="M+H+1" />
          <p rt="14.330" x="399.2047" y="13593.69" v="106619" z="1" s="M+H+2" />
          <p rt="14.329" x="400.2070" y="2029.15" v="15335" z="1" s="M+H+3" />
        </MSPeaks>
      </Spectrum>
    </Compound>
    <Compound algo="FindByMolecularFeature">
      <Location m="316.2035" rt="14.331" y="353640" v="3568750" />
      <Spectrum type="MFE" cpdAlgo="FindByMolecularFeature">
        <MSDetails p="+" />
        <Device type="TimeOfFlight" />
        <MSPeaks>
          <p rt="14.331" x="317.2108" y="353639.94" v="2892214" z="1" s="M+H" />
          <p rt="14.329" x="318.2145" y="70266.29" v="573270" z="1" s="M+H+1" />
          <p rt="14.339" x="319.2222" y="10428.44" v="89783" z="1" s="M+H+2" />
          <p rt="14.335" x="320.2282" y="1574.44" v="13482" z="1" s="M+H+3" />
        </MSPeaks>
      </Spectrum>
    </Compound>
    <Compound algo="FindByMolecularFeature">
      <Location m="314.1887" rt="14.341" y="2830202" v="26954774" />
      <Spectrum type="MFE" cpdAlgo="FindByMolecularFeature">
        <MSDetails p="+" />
        <Device type="TimeOfFlight" />
        <MSPeaks>
          <p rt="14.341" x="315.1960" y="2830201.50" v="22120796" z="1" sat="true" s="M+H" />
          <p rt="14.342" x="316.1995" y="617878.38" v="4833978" z="1" s="M+H+1" />
        </MSPeaks>
      </Spectrum>
    </Compound>
    <Compound algo="FindByMolecularFeature">
      <Location m="391.2364" rt="14.343" y="3454244" v="34244836" />
      <Spectrum type="MFE" cpdAlgo="FindByMolecularFeature">
        <MSDetails p="+" />
        <Device type="TimeOfFlight" />
        <MSPeaks>
          <p rt="14.343" x="392.2437" y="3454244.25" v="26938944" z="1" sat="true" s="M+H" />
          <p rt="14.343" x="393.2473" y="803386.88" v="6263867" z="1" s="M+H+1" />
          <p rt="14.342" x="394.2493" y="118182.98" v="919809" z="1" s="M+H+2" />
          <p rt="14.342" x="395.2519" y="13621.00" v="107342" z="1" s="M+H+3" />
          <p rt="14.352" x="396.2571" y="1723.21" v="14877" z="1" s="M+H+4" />
        </MSPeaks>
      </Spectrum>
    </Compound>
    <Compound algo="FindByMolecularFeature">
      <Location m="296.1777" rt="14.343" y="215704" v="2577841" />
      <Spectrum type="MFE" cpdAlgo="FindByMolecularFeature">
        <MSDetails p="+" />
        <Device type="TimeOfFlight" />
        <MSPeaks>
          <p rt="14.343" x="297.1850" y="215704.14" v="2189840" z="1" s="M+H" />
          <p rt="14.341" x="298.1883" y="42371.89" v="388001" z="1" s="M+H+1" />
        </MSPeaks>
      </Spectrum>
    </Compound>
    <Compound algo="FindByMolecularFeature">
      <Location m="268.1830" rt="14.343" y="241915" v="2486468" />
      <Spectrum type="MFE" cpdAlgo="FindByMolecularFeature">
        <MSDetails p="+" />
        <Device type="TimeOfFlight" />
        <MSPeaks>
          <p rt="14.344" x="269.1902" y="241914.53" v="2085753" z="1" s="M+H" />
          <p rt="14.343" x="270.1934" y="48499.95" v="400715" z="1" s="M+H+1" />
        </MSPeaks>
      </Spectrum>
    </Compound>
    <Compound algo="FindByMolecularFeature">
      <Location m="270.2353" rt="14.380" y="814282" v="8171327" />
      <Spectrum type="MFE" cpdAlgo="FindByMolecularFeature">
        <MSDetails p="+" />
        <Device type="TimeOfFlight" />
        <MSPeaks>
          <p rt="14.381" x="271.2425" y="814282.00" v="6623281" z="1" s="M+H" />
          <p rt="14.379" x="272.2454" y="171539.53" v="1393233" z="1" s="M+H+1" />
          <p rt="14.385" x="273.2488" y="18123.48" v="147516" z="1" s="M+H+2" />
          <p rt="14.372" x="274.2519" y="929.35" v="7298" z="1" s="M+H+3" />
        </MSPeaks>
      </Spectrum>
    </Compound>
    <Compound algo="FindByMolecularFeature">
      <Location m="400.2612" rt="14.408" y="50449" v="662360" />
      <Spectrum type="MFE" cpdAlgo="FindByMolecularFeature">
        <MSDetails p="+" />
        <Device type="TimeOfFlight" />
        <MSPeaks>
          <p rt="14.407" x="401.2685" y="50448.57" v="497816" z="1" s="M+H" />
          <p rt="14.407" x="402.2724" y="15030.67" v="144462" z="1" s="M+H+1" />
          <p rt="14.416" x="403.2759" y="2343.05" v="20082" z="1" s="M+H+2" />
        </MSPeaks>
      </Spectrum>
    </Compound>
    <Compound algo="FindByMolecularFeature">
      <Location m="218.0945" rt="14.479" y="507820" v="4857841" />
      <Spectrum type="MFE" cpdAlgo="FindByMolecularFeature">
        <MSDetails p="+" />
        <Device type="TimeOfFlight" />
        <MSPeaks>
          <p rt="14.479" x="219.1017" y="507820.41" v="4170694" z="1" s="M+H" />
          <p rt="14.480" x="220.1047" y="76391.02" v="623771" z="1" s="M+H+1" />
          <p rt="14.483" x="221.1084" y="8098.28" v="63376" z="1" s="M+H+2" />
        </MSPeaks>
      </Spectrum>
    </Compound>
    <Compound algo="FindByMolecularFeature">
      <Location m="218.1668" rt="14.498" y="87371" v="834778" />
      <Spectrum type="MFE" cpdAlgo="FindByMolecularFeature">
        <MSDetails p="+" />
        <Device type="TimeOfFlight" />
        <MSPeaks>
          <p rt="14.499" x="219.1741" y="87370.55" v="715018" z="1" s="M+H" />
          <p rt="14.500" x="220.1772" y="12883.06" v="106497" z="1" s="M+H+1" />
          <p rt="14.443" x="221.1862" y="1275.31" v="13262" z="1" s="M+H+2" />
        </MSPeaks>
      </Spectrum>
    </Compound>
    <Compound algo="FindByMolecularFeature">
      <Location m="332.1985" rt="14.501" y="121054" v="1123057" />
      <Spectrum type="MFE" cpdAlgo="FindByMolecularFeature">
        <MSDetails p="+" />
        <Device type="TimeOfFlight" />
        <MSPeaks>
          <p rt="14.500" x="333.2057" y="121053.88" v="919674" z="1" s="M+H" />
          <p rt="14.501" x="334.2090" y="26842.32" v="203383" z="1" s="M+H+1" />
        </MSPeaks>
      </Spectrum>
    </Compound>
    <Compound algo="FindByMolecularFeature">
      <Location m="477.2912" rt="14.588" y="57589" v="776123" />
      <Spectrum type="MFE" cpdAlgo="FindByMolecularFeature">
        <MSDetails p="+" />
        <Device type="TimeOfFlight" />
        <MSPeaks>
          <p rt="14.589" x="478.2985" y="57588.98" v="575583" z="1" s="M+H" />
          <p rt="14.587" x="479.3014" y="16540.78" v="168613" z="1" s="M+H+1" />
          <p rt="14.587" x="480.3047" y="3248.54" v="31928" z="1" s="M+H+2" />
        </MSPeaks>
      </Spectrum>
    </Compound>
    <Compound algo="FindByMolecularFeature">
      <Location m="352.2614" rt="14.771" y="86984" v="639598" />
      <Spectrum type="MFE" cpdAlgo="FindByMolecularFeature">
        <MSDetails p="+" />
        <Device type="TimeOfFlight" />
        <MSPeaks>
          <p rt="14.771" x="353.2687" y="86983.72" v="520001" z="1" s="M+H" />
          <p rt="14.772" x="354.2723" y="17596.54" v="104330" z="1" s="M+H+1" />
          <p rt="14.769" x="355.2752" y="2497.52" v="15267" z="1" s="M+H+2" />
        </MSPeaks>
      </Spectrum>
    </Compound>
    <Compound algo="FindByMolecularFeature">
      <Location m="316.2039" rt="14.811" y="60136" v="695157" />
      <Spectrum type="MFE" cpdAlgo="FindByMolecularFeature">
        <MSDetails p="+" />
        <Device type="TimeOfFlight" />
        <MSPeaks>
          <p rt="14.811" x="317.2112" y="60136.34" v="578079" z="1" s="M+H" />
          <p rt="14.810" x="318.2149" y="14038.70" v="117078" z="1" s="M+H+1" />
        </MSPeaks>
      </Spectrum>
    </Compound>
    <Compound algo="FindByMolecularFeature">
      <Location m="292.2038" rt="14.833" y="147010" v="1920227" />
      <Spectrum type="MFE" cpdAlgo="FindByMolecularFeature">
        <MSDetails p="+" />
        <Device type="TimeOfFlight" />
        <MSPeaks>
          <p rt="14.834" x="293.2111" y="147010.20" v="1597093" z="1" s="M+H" />
          <p rt="14.829" x="294.2147" y="29718.69" v="323134" z="1" s="M+H+1" />
        </MSPeaks>
      </Spectrum>
    </Compound>
    <Compound algo="FindByMolecularFeature">
      <Location m="503.2052" rt="14.879" y="100247" v="2173153" />
      <Spectrum type="MFE" cpdAlgo="FindByMolecularFeature">
        <MSDetails p="+" />
        <Device type="TimeOfFlight" />
        <MSPeaks>
          <p rt="14.880" x="504.2125" y="100246.50" v="1015554" z="1" s="M+H" />
          <p rt="14.879" x="505.2155" y="23314.98" v="241443" z="1" s="M+H+1" />
          <p rt="14.879" x="506.2099" y="64452.41" v="646400" z="1" s="M+H+2" />
          <p rt="14.878" x="507.2129" y="15398.11" v="151344" z="1" s="M+H+3" />
          <p rt="14.879" x="508.2083" y="11916.00" v="118412" z="1" s="M+H+4" />
        </MSPeaks>
      </Spectrum>
    </Compound>
    <Compound algo="FindByMolecularFeature">
      <Location m="352.2617" rt="14.965" y="350497" v="2920136" />
      <Spectrum type="MFE" cpdAlgo="FindByMolecularFeature">
        <MSDetails p="+" />
        <Device type="TimeOfFlight" />
        <MSPeaks>
          <p rt="14.965" x="353.2690" y="350497.00" v="2355383" z="1" s="M+H" />
          <p rt="14.964" x="354.2721" y="74202.45" v="492322" z="1" s="M+H+1" />
          <p rt="14.966" x="355.2750" y="10403.78" v="72431" z="1" s="M+H+2" />
        </MSPeaks>
      </Spectrum>
    </Compound>
    <Compound algo="FindByMolecularFeature">
      <Location m="260.2139" rt="14.967" y="52145" v="416661" />
      <Spectrum type="MFE" cpdAlgo="FindByMolecularFeature">
        <MSDetails p="+" />
        <Device type="TimeOfFlight" />
        <MSPeaks>
          <p rt="14.967" x="261.2212" y="52144.86" v="345536" z="1" s="M+H" />
          <p rt="14.967" x="262.2245" y="10678.88" v="71124" z="1" s="M+H+1" />
        </MSPeaks>
      </Spectrum>
    </Compound>
    <Compound algo="FindByMolecularFeature">
      <Location m="392.2539" rt="14.970" y="94129" v="823637" />
      <Spectrum type="MFE" cpdAlgo="FindByMolecularFeature">
        <MSDetails p="+" />
        <Device type="TimeOfFlight" />
        <MSPeaks>
          <p rt="14.969" x="393.2611" y="94128.53" v="653771" z="1" s="M+H" />
          <p rt="14.968" x="394.2645" y="20627.75" v="141509" z="1" s="M+H+1" />
          <p rt="14.975" x="395.2686" y="3728.67" v="25579" z="1" s="M+H+2" />
          <p rt="15.055" x="396.2757" y="247.18" v="2778" z="1" s="M+H+3" />
        </MSPeaks>
      </Spectrum>
    </Compound>
    <Compound algo="FindByMolecularFeature">
      <Location m="447.2620" rt="14.995" y="62419" v="693949" />
      <Spectrum type="MFE" cpdAlgo="FindByMolecularFeature">
        <MSDetails p="+" />
        <Device type="TimeOfFlight" />
        <MSPeaks>
          <p rt="14.994" x="448.2693" y="62419.16" v="542531" z="1" s="M+H" />
          <p rt="14.996" x="449.2729" y="17099.95" v="151417" z="1" s="M+H+1" />
        </MSPeaks>
      </Spectrum>
    </Compound>
    <Compound algo="FindByMolecularFeature">
      <Location m="830.4940" rt="15.026" y="64886" v="694460" />
      <Spectrum type="MFE" cpdAlgo="FindByMolecularFeature">
        <MSDetails p="+" />
        <Device type="TimeOfFlight" />
        <MSPeaks>
          <p rt="15.025" x="831.5013" y="64885.75" v="400874" z="1" s="M+H" />
          <p rt="15.027" x="832.5047" y="34423.80" v="212014" z="1" s="M+H+1" />
          <p rt="15.026" x="833.5074" y="11069.68" v="67768" z="1" s="M+H+2" />
          <p rt="15.028" x="834.5118" y="2305.95" v="13803" z="1" s="M+H+3" />
        </MSPeaks>
      </Spectrum>
    </Compound>
    <Compound algo="FindByMolecularFeature">
      <Location m="298.1938" rt="15.029" y="670821" v="6531520" />
      <Spectrum type="MFE" cpdAlgo="FindByMolecularFeature">
        <MSDetails p="+" />
        <Device type="TimeOfFlight" />
        <MSPeaks>
          <p rt="15.029" x="299.2011" y="670820.88" v="5272199" z="1" s="M+H" />
          <p rt="15.031" x="300.2040" y="147982.55" v="1218761" z="1" s="M+H+1" />
          <p rt="15.017" x="597.3939" y="2582.11" v="14525" z="1" s="2M+H" />
          <p rt="15.016" x="598.3965" y="1273.91" v="5756" z="1" s="2M+H+1" />
        </MSPeaks>
      </Spectrum>
    </Compound>
    <Compound algo="FindByMolecularFeature">
      <Location m="426.2383" rt="15.033" y="85983" v="974812" />
      <Spectrum type="MFE" cpdAlgo="FindByMolecularFeature">
        <MSDetails p="+" />
        <Device type="TimeOfFlight" />
        <MSPeaks>
          <p rt="15.033" x="427.2456" y="85982.71" v="733758" z="1" s="M+H" />
          <p rt="15.031" x="428.2490" y="22714.83" v="197017" z="1" s="M+H+1" />
          <p rt="15.034" x="429.2520" y="4559.96" v="38728" z="1" s="M+H+2" />
          <p rt="15.060" x="430.2575" y="523.87" v="5308" z="1" s="M+H+3" />
        </MSPeaks>
      </Spectrum>
    </Compound>
    <Compound algo="FindByMolecularFeature">
      <Location m="252.1877" rt="15.033" y="69487" v="690297" />
      <Spectrum type="MFE" cpdAlgo="FindByMolecularFeature">
        <MSDetails p="+" />
        <Device type="TimeOfFlight" />
        <MSPeaks>
          <p rt="15.033" x="253.1950" y="69487.17" v="563290" z="1" s="M+H" />
          <p rt="15.032" x="254.1992" y="15860.41" v="127007" z="1" s="M+H+1" />
        </MSPeaks>
      </Spectrum>
    </Compound>
    <Compound algo="FindByMolecularFeature">
      <Location m="352.2617" rt="15.150" y="314218" v="3598831" />
      <Spectrum type="MFE" cpdAlgo="FindByMolecularFeature">
        <MSDetails p="+" />
        <Device type="TimeOfFlight" />
        <MSPeaks>
          <p rt="15.150" x="353.2690" y="314217.94" v="2905911" z="1" s="M+H" />
          <p rt="15.149" x="354.2717" y="66830.05" v="609434" z="1" s="M+H+1" />
          <p rt="15.146" x="355.2749" y="9753.39" v="83485" z="1" s="M+H+2" />
        </MSPeaks>
      </Spectrum>
    </Compound>
    <Compound algo="FindByMolecularFeature">
      <Location m="392.2539" rt="15.155" y="91007" v="960526" />
      <Spectrum type="MFE" cpdAlgo="FindByMolecularFeature">
        <MSDetails p="+" />
        <Device type="TimeOfFlight" />
        <MSPeaks>
          <p rt="15.156" x="393.2612" y="91006.80" v="754091" z="1" s="M+H" />
          <p rt="15.156" x="394.2646" y="20273.99" v="169101" z="1" s="M+H+1" />
          <p rt="15.149" x="395.2685" y="3910.52" v="31446" z="1" s="M+H+2" />
          <p rt="15.144" x="396.2767" y="575.01" v="5889" z="1" s="M+H+3" />
        </MSPeaks>
      </Spectrum>
    </Compound>
    <Compound algo="FindByMolecularFeature">
      <Location m="401.3506" rt="15.178" y="80684" v="682555" />
      <Spectrum type="MFE" cpdAlgo="FindByMolecularFeature">
        <MSDetails p="+" />
        <Device type="TimeOfFlight" />
        <MSPeaks>
          <p rt="15.179" x="402.3579" y="80684.26" v="531547" z="1" s="M+H" />
          <p rt="15.178" x="403.3612" y="19655.42" v="131275" z="1" s="M+H+1" />
          <p rt="15.173" x="404.3645" y="3506.25" v="19733" z="1" s="M+H+2" />
        </MSPeaks>
      </Spectrum>
    </Compound>
    <Compound algo="FindByMolecularFeature">
      <Location m="276.2091" rt="15.197" y="72298" v="1014394" />
      <Spectrum type="MFE" cpdAlgo="FindByMolecularFeature">
        <MSDetails p="+" />
        <Device type="TimeOfFlight" />
        <MSPeaks>
          <p rt="15.191" x="139.1137" y="2564.26" v="21936" z="2" s="M+2H" />
          <p rt="15.198" x="277.2163" y="72297.98" v="818244" z="1" s="M+H" />
          <p rt="15.193" x="278.2197" y="15532.74" v="174214" z="1" s="M+H+1" />
        </MSPeaks>
      </Spectrum>
    </Compound>
    <Compound algo="FindByMolecularFeature">
      <Location m="254.2034" rt="15.208" y="156583" v="1754653" />
      <Spectrum type="MFE" cpdAlgo="FindByMolecularFeature">
        <MSDetails p="+" />
        <Device type="TimeOfFlight" />
        <MSPeaks>
          <p rt="15.207" x="255.2107" y="156582.69" v="1403721" z="1" s="M+H" />
          <p rt="15.212" x="256.2143" y="32370.07" v="315593" z="1" s="M+H+1" />
          <p rt="15.211" x="257.2203" y="3931.72" v="35339" z="1" s="M+H+2" />
        </MSPeaks>
      </Spectrum>
    </Compound>
    <Compound algo="FindByMolecularFeature">
      <Location m="300.2095" rt="15.210" y="1145760" v="12845056" />
      <Spectrum type="MFE" cpdAlgo="FindByMolecularFeature">
        <MSDetails p="+" />
        <Device type="TimeOfFlight" />
        <MSPeaks>
          <p rt="15.209" x="301.2168" y="1145759.63" v="10196379" z="1" s="M+H" />
          <p rt="15.210" x="302.2197" y="238728.61" v="2095127" z="1" s="M+H+1" />
          <p rt="15.213" x="303.2287" y="49242.53" v="476913" z="1" s="M+H+2" />
          <p rt="15.211" x="304.2341" y="7948.93" v="76637" z="1" s="M+H+3" />
        </MSPeaks>
      </Spectrum>
    </Compound>
    <Compound algo="FindByMolecularFeature">
      <Location m="338.2433" rt="15.232" y="63639" v="578530" />
      <Spectrum type="MFE" cpdAlgo="FindByMolecularFeature">
        <MSDetails p="+" />
        <Device type="TimeOfFlight" />
        <MSPeaks>
          <p rt="15.231" x="339.2506" y="63639.47" v="425503" z="1" s="M+H" />
          <p rt="15.237" x="340.2541" y="14011.28" v="90517" z="1" s="M+H+1" />
          <p rt="15.233" x="341.2516" y="6322.68" v="62509" z="1" s="M+H+2" />
        </MSPeaks>
      </Spectrum>
    </Compound>
    <Compound algo="FindByMolecularFeature">
      <Location m="280.2403" rt="15.237" y="153514" v="1335207" />
      <Spectrum type="MFE" cpdAlgo="FindByMolecularFeature">
        <MSDetails p="+" />
        <Device type="TimeOfFlight" />
        <MSPeaks>
          <p rt="15.237" x="281.2476" y="153513.69" v="1120193" z="1" s="M+H" />
          <p rt="15.235" x="282.2509" y="29787.72" v="215014" z="1" s="M+H+1" />
        </MSPeaks>
      </Spectrum>
    </Compound>
    <Compound algo="FindByMolecularFeature">
      <Location m="199.1937" rt="15.317" y="51936" v="548163" />
      <Spectrum type="MFE" cpdAlgo="FindByMolecularFeature">
        <MSDetails p="+" />
        <Device type="TimeOfFlight" />
        <MSPeaks>
          <p rt="15.318" x="200.2010" y="51936.09" v="471874" z="1" s="M+H" />
          <p rt="15.317" x="201.2043" y="6471.70" v="73035" z="1" s="M+H+1" />
          <p rt="15.297" x="202.2089" y="686.14" v="3254" z="1" s="M+H+2" />
        </MSPeaks>
      </Spectrum>
    </Compound>
    <Compound algo="FindByMolecularFeature">
      <Location m="292.2040" rt="15.393" y="281419" v="2595427" />
      <Spectrum type="MFE" cpdAlgo="FindByMolecularFeature">
        <MSDetails p="+" />
        <Device type="TimeOfFlight" />
        <MSPeaks>
          <p rt="15.392" x="293.2112" y="281419.34" v="2163425" z="1" s="M+H" />
          <p rt="15.393" x="294.2146" y="56096.71" v="432002" z="1" s="M+H+1" />
        </MSPeaks>
      </Spectrum>
    </Compound>
    <Compound algo="FindByMolecularFeature">
      <Location m="276.2089" rt="15.422" y="50013" v="501634" />
      <Spectrum type="MFE" cpdAlgo="FindByMolecularFeature">
        <MSDetails p="+" />
        <Device type="TimeOfFlight" />
        <MSPeaks>
          <p rt="15.423" x="277.2162" y="50013.05" v="404298" z="1" s="M+H" />
          <p rt="15.421" x="278.2197" y="10652.46" v="97336" z="1" s="M+H+1" />
        </MSPeaks>
      </Spectrum>
    </Compound>
    <Compound algo="FindByMolecularFeature">
      <Location m="268.1680" rt="15.463" y="65764" v="514578" />
      <Spectrum type="MFE" cpdAlgo="FindByMolecularFeature">
        <MSDetails p="+" />
        <Device type="TimeOfFlight" />
        <MSPeaks>
          <p rt="15.460" x="269.1753" y="65764.18" v="447494" z="1" s="M+H" />
          <p rt="15.461" x="270.1793" y="10595.56" v="59628" z="1" s="M+H+1" />
          <p rt="15.525" x="271.1704" y="4012.10" v="7457" z="1" s="M+H+2" />
        </MSPeaks>
      </Spectrum>
    </Compound>
    <Compound algo="FindByMolecularFeature">
      <Location m="447.2620" rt="15.502" y="62550" v="690695" />
      <Spectrum type="MFE" cpdAlgo="FindByMolecularFeature">
        <MSDetails p="+" />
        <Device type="TimeOfFlight" />
        <MSPeaks>
          <p rt="15.506" x="448.2693" y="62549.64" v="489601" z="1" s="M+H" />
          <p rt="15.503" x="449.2730" y="18017.40" v="135821" z="1" s="M+H+1" />
          <p rt="15.463" x="450.2833" y="6375.52" v="65272" z="1" s="M+H+2" />
        </MSPeaks>
      </Spectrum>
    </Compound>
    <Compound algo="FindByMolecularFeature">
      <Location m="357.1944" rt="15.508" y="350511" v="3254622" />
      <Spectrum type="MFE" cpdAlgo="FindByMolecularFeature">
        <MSDetails p="+" />
        <Device type="TimeOfFlight" />
        <MSPeaks>
          <p rt="15.508" x="358.2016" y="350511.38" v="2583447" z="1" s="M+H" />
          <p rt="15.507" x="359.2048" y="79234.68" v="579280" z="1" s="M+H+1" />
          <p rt="15.510" x="360.2077" y="11306.54" v="85382" z="1" s="M+H+2" />
          <p rt="15.518" x="361.2086" y="916.67" v="6515" z="1" s="M+H+3" />
        </MSPeaks>
      </Spectrum>
    </Compound>
    <Compound algo="FindByMolecularFeature">
      <Location m="283.3241" rt="15.530" y="150249" v="2317430" />
      <Spectrum type="MFE" cpdAlgo="FindByMolecularFeature">
        <MSDetails p="+" />
        <Device type="TimeOfFlight" />
        <MSPeaks>
          <p rt="15.530" x="284.3313" y="150249.31" v="1864875" z="1" s="M+H" />
          <p rt="15.527" x="285.3344" y="32383.13" v="407080" z="1" s="M+H+1" />
          <p rt="15.540" x="286.3369" y="3794.70" v="45474" z="1" s="M+H+2" />
        </MSPeaks>
      </Spectrum>
    </Compound>
    <Compound algo="FindByMolecularFeature">
      <Location m="292.2040" rt="15.607" y="245752" v="2049210" />
      <Spectrum type="MFE" cpdAlgo="FindByMolecularFeature">
        <MSDetails p="+" />
        <Device type="TimeOfFlight" />
        <MSPeaks>
          <p rt="15.606" x="293.2113" y="245752.47" v="1702081" z="1" s="M+H" />
          <p rt="15.609" x="294.2146" y="48242.69" v="347129" z="1" s="M+H+1" />
        </MSPeaks>
      </Spectrum>
    </Compound>
    <Compound algo="FindByMolecularFeature">
      <Location m="305.0963" rt="15.659" y="80248" v="755551" />
      <Spectrum type="MFE" cpdAlgo="FindByMolecularFeature">
        <MSDetails p="+" />
        <Device type="TimeOfFlight" />
        <MSPeaks>
          <p rt="15.659" x="306.1035" y="80247.81" v="632307" z="1" s="M+H" />
          <p rt="15.656" x="307.1065" y="11335.66" v="88236" z="1" s="M+H+1" />
          <p rt="15.664" x="308.1025" y="4403.40" v="35008" z="1" s="M+H+2" />
        </MSPeaks>
      </Spectrum>
    </Compound>
    <Compound algo="FindByMolecularFeature">
      <Location m="314.1882" rt="15.729" y="62909" v="624781" />
      <Spectrum type="MFE" cpdAlgo="FindByMolecularFeature">
        <MSDetails p="+" />
        <Device type="TimeOfFlight" />
        <MSPeaks>
          <p rt="15.728" x="315.1954" y="62908.70" v="502005" z="1" s="M+H" />
          <p rt="15.733" x="316.1988" y="15046.27" v="122776" z="1" s="M+H+1" />
        </MSPeaks>
      </Spectrum>
    </Compound>
    <Compound algo="FindByMolecularFeature">
      <Location m="405.2515" rt="15.730" y="86972" v="861558" />
      <Spectrum type="MFE" cpdAlgo="FindByMolecularFeature">
        <MSDetails p="+" />
        <Device type="TimeOfFlight" />
        <MSPeaks>
          <p rt="15.730" x="406.2588" y="86972.01" v="653687" z="1" s="M+H" />
          <p rt="15.729" x="407.2621" y="23200.38" v="175493" z="1" s="M+H+1" />
          <p rt="15.730" x="408.2658" y="4288.49" v="32378" z="1" s="M+H+2" />
        </MSPeaks>
      </Spectrum>
    </Compound>
    <Compound algo="FindByMolecularFeature">
      <Location m="854.4940" rt="15.927" y="60673" v="606863" />
      <Spectrum type="MFE" cpdAlgo="FindByMolecularFeature">
        <MSDetails p="+" />
        <Device type="TimeOfFlight" />
        <MSPeaks>
          <p rt="15.928" x="855.5013" y="60673.39" v="357391" z="1" s="M+H" />
          <p rt="15.928" x="856.5045" y="34145.34" v="200950" z="1" s="M+H+1" />
          <p rt="15.920" x="857.5091" y="10560.71" v="48522" z="1" s="M+H+2" />
        </MSPeaks>
      </Spectrum>
    </Compound>
    <Compound algo="FindByMolecularFeature">
      <Location m="218.1672" rt="15.933" y="262852" v="2667854" />
      <Spectrum type="MFE" cpdAlgo="FindByMolecularFeature">
        <MSDetails p="+" />
        <Device type="TimeOfFlight" />
        <MSPeaks>
          <p rt="15.933" x="219.1745" y="262851.78" v="2272256" z="1" s="M+H" />
          <p rt="15.933" x="220.1776" y="41609.29" v="356304" z="1" s="M+H+1" />
          <p rt="15.924" x="221.1821" y="4205.70" v="34645" z="1" s="M+H+2" />
          <p rt="15.918" x="222.1854" y="441.71" v="4649" z="1" s="M+H+3" />
        </MSPeaks>
      </Spectrum>
    </Compound>
    <Compound algo="FindByMolecularFeature">
      <Location m="438.2383" rt="15.934" y="82905" v="888631" />
      <Spectrum type="MFE" cpdAlgo="FindByMolecularFeature">
        <MSDetails p="+" />
        <Device type="TimeOfFlight" />
        <MSPeaks>
          <p rt="15.935" x="439.2456" y="82905.03" v="687879" z="1" s="M+H" />
          <p rt="15.934" x="440.2489" y="21909.81" v="181776" z="1" s="M+H+1" />
          <p rt="15.923" x="441.2536" y="3574.92" v="18975" z="1" s="M+H+2" />
        </MSPeaks>
      </Spectrum>
    </Compound>
    <Compound algo="FindByMolecularFeature">
      <Location m="298.1938" rt="16.110" y="1085032" v="14533112" />
      <Spectrum type="MFE" cpdAlgo="FindByMolecularFeature">
        <MSDetails p="+" />
        <Device type="TimeOfFlight" />
        <MSPeaks>
          <p rt="16.109" x="299.2011" y="1085031.88" v="11678869" z="1" s="M+H" />
          <p rt="16.114" x="300.2042" y="233780.33" v="2665310" z="1" s="M+H+1" />
          <p rt="16.106" x="597.3933" y="5842.66" v="58037" z="1" s="2M+H" />
          <p rt="16.104" x="598.3968" y="2832.92" v="27207" z="1" s="2M+H+1" />
          <p rt="16.120" x="599.3972" y="1010.09" v="9223" z="1" s="2M+H+2" />
        </MSPeaks>
      </Spectrum>
    </Compound>
    <Compound algo="FindByMolecularFeature">
      <Location m="252.1878" rt="16.117" y="111543" v="1551783" />
      <Spectrum type="MFE" cpdAlgo="FindByMolecularFeature">
        <MSDetails p="+" />
        <Device type="TimeOfFlight" />
        <MSPeaks>
          <p rt="16.117" x="253.1950" y="111542.91" v="1266814" z="1" s="M+H" />
          <p rt="16.113" x="254.1991" y="25403.78" v="284969" z="1" s="M+H+1" />
        </MSPeaks>
      </Spectrum>
    </Compound>
    <Compound algo="FindByMolecularFeature">
      <Location m="440.2539" rt="16.119" y="127144" v="1958215" />
      <Spectrum type="MFE" cpdAlgo="FindByMolecularFeature">
        <MSDetails p="+" />
        <Device type="TimeOfFlight" />
        <MSPeaks>
          <p rt="16.119" x="441.2612" y="127143.52" v="1476166" z="1" s="M+H" />
          <p rt="16.120" x="442.2644" y="34511.80" v="402373" z="1" s="M+H+1" />
          <p rt="16.118" x="443.2684" y="5854.92" v="65315" z="1" s="M+H+2" />
          <p rt="16.120" x="444.2712" y="1150.13" v="14361" z="1" s="M+H+3" />
        </MSPeaks>
      </Spectrum>
    </Compound>
    <Compound algo="FindByMolecularFeature">
      <Location m="858.5257" rt="16.119" y="154655" v="2595828" />
      <Spectrum type="MFE" cpdAlgo="FindByMolecularFeature">
        <MSDetails p="+" />
        <Device type="TimeOfFlight" />
        <MSPeaks>
          <p rt="16.118" x="859.5330" y="154654.72" v="1494319" z="1" s="M+H" />
          <p rt="16.120" x="860.5362" y="83851.48" v="808154" z="1" s="M+H+1" />
          <p rt="16.122" x="861.5391" y="24611.25" v="237789" z="1" s="M+H+2" />
          <p rt="16.118" x="862.5419" y="5804.58" v="55565" z="1" s="M+H+3" />
        </MSPeaks>
      </Spectrum>
    </Compound>
    <Compound algo="FindByMolecularFeature">
      <Location m="449.2777" rt="16.124" y="77793" v="902670" />
      <Spectrum type="MFE" cpdAlgo="FindByMolecularFeature">
        <MSDetails p="+" />
        <Device type="TimeOfFlight" />
        <MSPeaks>
          <p rt="16.124" x="450.2850" y="77793.47" v="676979" z="1" s="M+H" />
          <p rt="16.122" x="451.2887" y="22272.24" v="193572" z="1" s="M+H+1" />
          <p rt="16.125" x="452.2935" y="4140.35" v="32120" z="1" s="M+H+2" />
        </MSPeaks>
      </Spectrum>
    </Compound>
    <Compound algo="FindByMolecularFeature">
      <Location m="225.2091" rt="16.255" y="71888" v="635230" />
      <Spectrum type="MFE" cpdAlgo="FindByMolecularFeature">
        <MSDetails p="+" />
        <Device type="TimeOfFlight" />
        <MSPeaks>
          <p rt="16.255" x="226.2164" y="71888.25" v="548358" z="1" s="M+H" />
          <p rt="16.252" x="227.2197" y="11597.70" v="86871" z="1" s="M+H+1" />
        </MSPeaks>
      </Spectrum>
    </Compound>
    <Compound algo="FindByMolecularFeature">
      <Location m="325.3711" rt="16.339" y="183056" v="1443944" />
      <Spectrum type="MFE" cpdAlgo="FindByMolecularFeature">
        <MSDetails p="+" />
        <Device type="TimeOfFlight" />
        <MSPeaks>
          <p rt="16.338" x="326.3783" y="183056.08" v="1153109" z="1" s="M+H" />
          <p rt="16.340" x="327.3815" y="42225.46" v="261832" z="1" s="M+H+1" />
          <p rt="16.342" x="328.3847" y="5289.23" v="29003" z="1" s="M+H+2" />
        </MSPeaks>
      </Spectrum>
    </Compound>
    <Compound algo="FindByMolecularFeature">
      <Location m="318.2173" rt="16.485" y="85207" v="835115" />
      <Spectrum type="MFE" cpdAlgo="FindByMolecularFeature">
        <MSDetails p="+" />
        <Device type="TimeOfFlight" />
        <MSPeaks>
          <p rt="16.484" x="319.2246" y="85206.85" v="680071" z="1" s="M+H" />
          <p rt="16.489" x="320.2277" y="16891.30" v="135105" z="1" s="M+H+1" />
          <p rt="16.498" x="321.2386" y="2036.40" v="19939" z="1" s="M+H+2" />
        </MSPeaks>
      </Spectrum>
    </Compound>
    <Compound algo="FindByMolecularFeature">
      <Location m="609.3607" rt="16.489" y="94810" v="1370900" />
      <Spectrum type="MFE" cpdAlgo="FindByMolecularFeature">
        <MSDetails p="+" />
        <Device type="TimeOfFlight" />
        <MSPeaks>
          <p rt="16.490" x="610.3680" y="94810.04" v="821665" z="1" s="M+H" />
          <p rt="16.486" x="611.3720" y="50135.22" v="427735" z="1" s="M+H+1" />
          <p rt="16.491" x="612.3759" y="13844.04" v="121500" z="1" s="M+H+2" />
        </MSPeaks>
      </Spectrum>
    </Compound>
    <Compound algo="FindByMolecularFeature">
      <Location m="278.2251" rt="16.491" y="2758958" v="38275696" />
      <Spectrum type="MFE" cpdAlgo="FindByMolecularFeature">
        <MSDetails p="+" />
        <Device type="TimeOfFlight" />
        <MSPeaks>
          <p rt="16.491" x="279.2324" y="2758958.00" v="26859872" z="1" sat="true" s="M+H" />
          <p rt="16.490" x="280.2358" y="535764.13" v="5247670" z="1" s="M+H+1" />
          <p rt="16.490" x="281.2395" y="54245.57" v="529665" z="1" s="M+H+2" />
          <p rt="16.493" x="282.2434" y="4911.42" v="47980" z="1" s="M+H+3" />
          <p rt="16.495" x="557.4568" y="263465.06" v="1878099" z="1" s="2M+H" />
          <p rt="16.494" x="558.4600" y="103151.27" v="736548" z="1" s="2M+H+1" />
          <p rt="16.496" x="559.4630" y="21850.31" v="154714" z="1" s="2M+H+2" />
          <p rt="16.496" x="560.4652" y="3535.53" v="24753" z="1" s="2M+H+3" />
          <p rt="16.457" x="561.4686" y="162.68" v="1139" z="1" s="2M+H+4" />
        </MSPeaks>
      </Spectrum>
    </Compound>
    <Compound algo="FindByMolecularFeature">
      <Location m="349.1467" rt="16.492" y="139015" v="2183601" />
      <Spectrum type="MFE" cpdAlgo="FindByMolecularFeature">
        <MSDetails p="+" />
        <Device type="TimeOfFlight" />
        <MSPeaks>
          <p rt="16.491" x="350.1540" y="139014.69" v="1735321" z="1" s="M+H" />
          <p rt="16.496" x="351.1571" y="30960.77" v="384844" z="1" s="M+H+1" />
          <p rt="16.499" x="352.1599" y="4960.84" v="63436" z="1" s="M+H+2" />
        </MSPeaks>
      </Spectrum>
    </Compound>
    <Compound algo="FindByMolecularFeature">
      <Location m="332.1431" rt="16.495" y="121979" v="3131117" />
      <Spectrum type="MFE" cpdAlgo="FindByMolecularFeature">
        <MSDetails p="+" />
        <Device type="TimeOfFlight" />
        <MSPeaks>
          <p rt="16.495" x="333.1504" y="56798.39" v="621869" z="1" s="M+H" />
          <p rt="16.497" x="334.1545" y="13631.52" v="149631" z="1" s="M+H+1" />
          <p rt="16.495" x="335.1521" y="121978.65" v="1335025" z="1" s="M+H+2" />
          <p rt="16.496" x="336.1548" y="25593.37" v="281203" z="1" s="M+H+3" />
          <p rt="16.495" x="337.1476" y="48208.88" v="531188" z="1" s="M+H+4" />
          <p rt="16.494" x="338.1504" y="12005.72" v="130947" z="1" s="M+H+5" />
          <p rt="16.498" x="339.1466" y="7516.10" v="81254" z="1" s="M+H+6" />
        </MSPeaks>
      </Spectrum>
    </Compound>
    <Compound algo="FindByMolecularFeature">
      <Location m="260.2140" rt="16.498" y="52670" v="913482" />
      <Spectrum type="MFE" cpdAlgo="FindByMolecularFeature">
        <MSDetails p="+" />
        <Device type="TimeOfFlight" />
        <MSPeaks>
          <p rt="16.497" x="261.2213" y="52670.47" v="605552" z="1" s="M+H" />
          <p rt="16.503" x="262.2247" y="10533.29" v="120137" z="1" s="M+H+1" />
          <p rt="16.499" x="521.4350" y="9206.89" v="65786" z="1" s="2M+H" />
          <p rt="16.493" x="522.4386" y="3823.67" v="26208" z="1" s="2M+H+1" />
          <p rt="16.519" x="523.4416" y="757.21" v="1902" z="1" s="2M+H+2" />
        </MSPeaks>
      </Spectrum>
    </Compound>
    <Compound algo="FindByMolecularFeature">
      <Location m="314.1882" rt="16.557" y="60693" v="560685" />
      <Spectrum type="MFE" cpdAlgo="FindByMolecularFeature">
        <MSDetails p="+" />
        <Device type="TimeOfFlight" />
        <MSPeaks>
          <p rt="16.556" x="315.1955" y="60692.58" v="452205" z="1" s="M+H" />
          <p rt="16.557" x="316.1988" y="14444.86" v="108480" z="1" s="M+H+1" />
        </MSPeaks>
      </Spectrum>
    </Compound>
    <Compound algo="FindByMolecularFeature">
      <Location m="417.2517" rt="16.559" y="92446" v="936160" />
      <Spectrum type="MFE" cpdAlgo="FindByMolecularFeature">
        <MSDetails p="+" />
        <Device type="TimeOfFlight" />
        <MSPeaks>
          <p rt="16.559" x="418.2590" y="92446.38" v="708749" z="1" s="M+H" />
          <p rt="16.558" x="419.2625" y="24995.06" v="189701" z="1" s="M+H+1" />
          <p rt="16.564" x="420.2668" y="4860.96" v="37709" z="1" s="M+H+2" />
        </MSPeaks>
      </Spectrum>
    </Compound>
    <Compound algo="FindByMolecularFeature">
      <Location m="392.2540" rt="16.570" y="87011" v="820427" />
      <Spectrum type="MFE" cpdAlgo="FindByMolecularFeature">
        <MSDetails p="+" />
        <Device type="TimeOfFlight" />
        <MSPeaks>
          <p rt="16.570" x="393.2612" y="87010.88" v="633127" z="1" s="M+H" />
          <p rt="16.572" x="394.2643" y="19505.51" v="143437" z="1" s="M+H+1" />
          <p rt="16.553" x="395.2704" y="4073.76" v="43863" z="1" s="M+H+2" />
        </MSPeaks>
      </Spectrum>
    </Compound>
    <Compound algo="FindByMolecularFeature">
      <Location m="352.2617" rt="16.577" y="299569" v="2724461" />
      <Spectrum type="MFE" cpdAlgo="FindByMolecularFeature">
        <MSDetails p="+" />
        <Device type="TimeOfFlight" />
        <MSPeaks>
          <p rt="16.578" x="353.2690" y="299569.13" v="2184881" z="1" s="M+H" />
          <p rt="16.576" x="354.2721" y="63667.30" v="465367" z="1" s="M+H+1" />
          <p rt="16.573" x="355.2756" y="9451.28" v="68271" z="1" s="M+H+2" />
          <p rt="16.586" x="356.2766" y="838.44" v="5941" z="1" s="M+H+3" />
        </MSPeaks>
      </Spectrum>
    </Compound>
    <Compound algo="FindByMolecularFeature">
      <Location m="370.2720" rt="16.577" y="63347" v="579973" />
      <Spectrum type="MFE" cpdAlgo="FindByMolecularFeature">
        <MSDetails p="+" />
        <Device type="TimeOfFlight" />
        <MSPeaks>
          <p rt="16.578" x="371.2793" y="63347.11" v="443645" z="1" s="M+H" />
          <p rt="16.576" x="372.2829" y="15244.03" v="109957" z="1" s="M+H+1" />
          <p rt="16.574" x="373.2851" y="3371.50" v="24020" z="1" s="M+H+2" />
          <p rt="16.554" x="374.2850" y="341.63" v="2350" z="1" s="M+H+3" />
        </MSPeaks>
      </Spectrum>
    </Compound>
    <Compound algo="FindByMolecularFeature">
      <Location m="370.2722" rt="16.823" y="292516" v="2853133" />
      <Spectrum type="MFE" cpdAlgo="FindByMolecularFeature">
        <MSDetails p="+" />
        <Device type="TimeOfFlight" />
        <MSPeaks>
          <p rt="16.823" x="371.2795" y="292515.91" v="2251518" z="1" s="M+H" />
          <p rt="16.821" x="372.2827" y="66245.84" v="512003" z="1" s="M+H+1" />
          <p rt="16.825" x="373.2848" y="10310.18" v="77410" z="1" s="M+H+2" />
          <p rt="16.839" x="374.2867" y="1649.05" v="12202" z="1" s="M+H+3" />
        </MSPeaks>
      </Spectrum>
    </Compound>
    <Compound algo="FindByMolecularFeature">
      <Location m="387.2984" rt="16.823" y="65474" v="679517" />
      <Spectrum type="MFE" cpdAlgo="FindByMolecularFeature">
        <MSDetails p="+" />
        <Device type="TimeOfFlight" />
        <MSPeaks>
          <p rt="16.823" x="388.3057" y="65474.18" v="510859" z="1" s="M+H" />
          <p rt="16.821" x="389.3092" y="17673.47" v="141505" z="1" s="M+H+1" />
          <p rt="16.820" x="390.3109" y="3249.73" v="24786" z="1" s="M+H+2" />
          <p rt="16.826" x="391.3186" y="321.00" v="2368" z="1" s="M+H+3" />
        </MSPeaks>
      </Spectrum>
    </Compound>
    <Compound algo="FindByMolecularFeature">
      <Location m="352.2619" rt="16.823" y="479027" v="4946029" />
      <Spectrum type="MFE" cpdAlgo="FindByMolecularFeature">
        <MSDetails p="+" />
        <Device type="TimeOfFlight" />
        <MSPeaks>
          <p rt="16.823" x="353.2692" y="479026.78" v="3940098" z="1" s="M+H" />
          <p rt="16.823" x="354.2721" y="104653.70" v="868505" z="1" s="M+H+1" />
          <p rt="16.825" x="355.2751" y="15590.58" v="125103" z="1" s="M+H+2" />
          <p rt="16.826" x="356.2788" y="1509.49" v="12323" z="1" s="M+H+3" />
        </MSPeaks>
      </Spectrum>
    </Compound>
    <Compound algo="FindByMolecularFeature">
      <Location m="392.2541" rt="16.827" y="170820" v="1677351" />
      <Spectrum type="MFE" cpdAlgo="FindByMolecularFeature">
        <MSDetails p="+" />
        <Device type="TimeOfFlight" />
        <MSPeaks>
          <p rt="16.828" x="393.2613" y="170820.48" v="1328881" z="1" s="M+H" />
          <p rt="16.827" x="394.2647" y="36606.82" v="289955" z="1" s="M+H+1" />
          <p rt="16.824" x="395.2678" y="6543.12" v="48770" z="1" s="M+H+2" />
          <p rt="16.837" x="396.2710" y="1337.76" v="9745" z="1" s="M+H+3" />
        </MSPeaks>
      </Spectrum>
    </Compound>
    <Compound algo="FindByMolecularFeature">
      <Location m="278.2249" rt="16.873" y="329720" v="3437200" />
      <Spectrum type="MFE" cpdAlgo="FindByMolecularFeature">
        <MSDetails p="+" />
        <Device type="TimeOfFlight" />
        <MSPeaks>
          <p rt="16.873" x="279.2322" y="329720.16" v="2824536" z="1" s="M+H" />
          <p rt="16.872" x="280.2354" y="66452.50" v="565595" z="1" s="M+H+1" />
          <p rt="16.868" x="557.4550" y="3339.62" v="16312" z="1" s="2M+H" />
          <p rt="16.868" x="558.4518" y="1468.51" v="7222" z="1" s="2M+H+1" />
        </MSPeaks>
      </Spectrum>
    </Compound>
    <Compound algo="FindByMolecularFeature">
      <Location m="451.3146" rt="16.929" y="135459" v="1432450" />
      <Spectrum type="MFE" cpdAlgo="FindByMolecularFeature">
        <MSDetails p="+" />
        <Device type="TimeOfFlight" />
        <MSPeaks>
          <p rt="16.928" x="452.3219" y="135458.92" v="1116580" z="1" s="M+H" />
          <p rt="16.931" x="453.3255" y="33682.73" v="268489" z="1" s="M+H+1" />
          <p rt="16.925" x="454.3284" y="6187.35" v="47381" z="1" s="M+H+2" />
        </MSPeaks>
      </Spectrum>
    </Compound>
    <Compound algo="FindByMolecularFeature">
      <Location m="268.1829" rt="16.976" y="86258" v="795352" />
      <Spectrum type="MFE" cpdAlgo="FindByMolecularFeature">
        <MSDetails p="+" />
        <Device type="TimeOfFlight" />
        <MSPeaks>
          <p rt="16.976" x="269.1901" y="86258.43" v="655902" z="1" s="M+H" />
          <p rt="16.976" x="270.1934" y="18098.11" v="139450" z="1" s="M+H+1" />
        </MSPeaks>
      </Spectrum>
    </Compound>
    <Compound algo="FindByMolecularFeature">
      <Location m="296.1776" rt="16.977" y="71342" v="641207" />
      <Spectrum type="MFE" cpdAlgo="FindByMolecularFeature">
        <MSDetails p="+" />
        <Device type="TimeOfFlight" />
        <MSPeaks>
          <p rt="16.978" x="297.1848" y="71341.70" v="535496" z="1" s="M+H" />
          <p rt="16.976" x="298.1882" y="14175.08" v="105711" z="1" s="M+H+1" />
        </MSPeaks>
      </Spectrum>
    </Compound>
    <Compound algo="FindByMolecularFeature">
      <Location m="314.1889" rt="16.977" y="810200" v="7378737" />
      <Spectrum type="MFE" cpdAlgo="FindByMolecularFeature">
        <MSDetails p="+" />
        <Device type="TimeOfFlight" />
        <MSPeaks>
          <p rt="16.977" x="315.1962" y="810199.75" v="6012600" z="1" s="M+H" />
          <p rt="16.978" x="316.1991" y="183910.16" v="1366137" z="1" s="M+H+1" />
        </MSPeaks>
      </Spectrum>
    </Compound>
    <Compound algo="FindByMolecularFeature">
      <Location m="419.2679" rt="16.977" y="1383012" v="13565690" />
      <Spectrum type="MFE" cpdAlgo="FindByMolecularFeature">
        <MSDetails p="+" />
        <Device type="TimeOfFlight" />
        <MSPeaks>
          <p rt="16.977" x="420.2752" y="1383011.75" v="10290017" z="1" s="M+H" />
          <p rt="16.977" x="421.2783" y="369869.72" v="2765465" z="1" s="M+H+1" />
          <p rt="16.978" x="422.2807" y="56638.73" v="425189" z="1" s="M+H+2" />
          <p rt="16.977" x="423.2847" y="8710.43" v="73749" z="1" s="M+H+3" />
          <p rt="16.976" x="424.2847" y="1560.80" v="11270" z="1" s="M+H+4" />
        </MSPeaks>
      </Spectrum>
    </Compound>
    <Compound algo="FindByMolecularFeature">
      <Location m="424.2227" rt="16.983" y="148222" v="1531598" />
      <Spectrum type="MFE" cpdAlgo="FindByMolecularFeature">
        <MSDetails p="+" />
        <Device type="TimeOfFlight" />
        <MSPeaks>
          <p rt="16.983" x="425.2300" y="148221.56" v="1178851" z="1" s="M+H" />
          <p rt="16.984" x="426.2332" y="37842.55" v="299883" z="1" s="M+H+1" />
          <p rt="16.990" x="427.2370" y="5841.21" v="45285" z="1" s="M+H+2" />
          <p rt="16.982" x="428.2402" y="997.18" v="7579" z="1" s="M+H+3" />
        </MSPeaks>
      </Spectrum>
    </Compound>
    <Compound algo="FindByMolecularFeature">
      <Location m="294.2198" rt="17.050" y="335246" v="2626772" />
      <Spectrum type="MFE" cpdAlgo="FindByMolecularFeature">
        <MSDetails p="+" />
        <Device type="TimeOfFlight" />
        <MSPeaks>
          <p rt="17.050" x="295.2271" y="335245.69" v="2203384" z="1" s="M+H" />
          <p rt="17.049" x="296.2302" y="64418.64" v="423388" z="1" s="M+H+1" />
        </MSPeaks>
      </Spectrum>
    </Compound>
    <Compound algo="FindByMolecularFeature">
      <Location m="178.1356" rt="17.061" y="93246" v="915748" />
      <Spectrum type="MFE" cpdAlgo="FindByMolecularFeature">
        <MSDetails p="+" />
        <Device type="TimeOfFlight" />
        <MSPeaks>
          <p rt="17.061" x="179.1429" y="93245.66" v="795524" z="1" s="M+H" />
          <p rt="17.062" x="180.1463" y="13291.42" v="116037" z="1" s="M+H+1" />
          <p rt="17.059" x="181.1518" y="759.77" v="4187" z="1" s="M+H+2" />
        </MSPeaks>
      </Spectrum>
    </Compound>
    <Compound algo="FindByMolecularFeature">
      <Location m="316.2013" rt="17.061" y="123512" v="1331086" />
      <Spectrum type="MFE" cpdAlgo="FindByMolecularFeature">
        <MSDetails p="+" />
        <Device type="TimeOfFlight" />
        <MSPeaks>
          <p rt="17.060" x="317.2086" y="123511.72" v="1130286" z="1" s="M+H" />
          <p rt="17.064" x="318.2121" y="22009.53" v="200800" z="1" s="M+H+1" />
        </MSPeaks>
      </Spectrum>
    </Compound>
    <Compound algo="FindByMolecularFeature">
      <Location m="280.2403" rt="17.184" y="57102" v="541173" />
      <Spectrum type="MFE" cpdAlgo="FindByMolecularFeature">
        <MSDetails p="+" />
        <Device type="TimeOfFlight" />
        <MSPeaks>
          <p rt="17.182" x="281.2475" y="57102.32" v="425271" z="1" s="M+H" />
          <p rt="17.193" x="282.2510" y="11934.30" v="115902" z="1" s="M+H+1" />
        </MSPeaks>
      </Spectrum>
    </Compound>
    <Compound algo="FindByMolecularFeature">
      <Location m="262.2296" rt="17.187" y="65625" v="702453" />
      <Spectrum type="MFE" cpdAlgo="FindByMolecularFeature">
        <MSDetails p="+" />
        <Device type="TimeOfFlight" />
        <MSPeaks>
          <p rt="17.187" x="263.2369" y="65625.23" v="549582" z="1" s="M+H" />
          <p rt="17.188" x="264.2402" y="15082.09" v="130962" z="1" s="M+H+1" />
          <p rt="17.171" x="265.2462" y="2810.59" v="21909" z="1" s="M+H+2" />
        </MSPeaks>
      </Spectrum>
    </Compound>
    <Compound algo="FindByMolecularFeature">
      <Location m="431.2671" rt="17.315" y="77453" v="787530" />
      <Spectrum type="MFE" cpdAlgo="FindByMolecularFeature">
        <MSDetails p="+" />
        <Device type="TimeOfFlight" />
        <MSPeaks>
          <p rt="17.315" x="432.2744" y="77452.93" v="565592" z="1" s="M+H" />
          <p rt="17.317" x="433.2779" y="22339.88" v="166306" z="1" s="M+H+1" />
          <p rt="17.310" x="434.2889" y="7682.33" v="55631" z="1" s="M+H+2" />
        </MSPeaks>
      </Spectrum>
    </Compound>
    <Compound algo="FindByMolecularFeature">
      <Location m="294.2201" rt="17.363" y="567107" v="5394676" />
      <Spectrum type="MFE" cpdAlgo="FindByMolecularFeature">
        <MSDetails p="+" />
        <Device type="TimeOfFlight" />
        <MSPeaks>
          <p rt="17.363" x="295.2274" y="567107.44" v="4398285" z="1" s="M+H" />
          <p rt="17.362" x="296.2302" y="109426.59" v="848069" z="1" s="M+H+1" />
          <p rt="17.362" x="297.2353" y="16710.06" v="141025" z="1" s="M+H+2" />
          <p rt="17.372" x="298.2393" y="954.35" v="7296" z="1" s="M+H+3" />
        </MSPeaks>
      </Spectrum>
    </Compound>
    <Compound algo="FindByMolecularFeature">
      <Location m="276.2096" rt="17.363" y="642569" v="5843717" />
      <Spectrum type="MFE" cpdAlgo="FindByMolecularFeature">
        <MSDetails p="+" />
        <Device type="TimeOfFlight" />
        <MSPeaks>
          <p rt="17.363" x="277.2168" y="642568.56" v="4798807" z="1" s="M+H" />
          <p rt="17.364" x="278.2197" y="128341.09" v="960015" z="1" s="M+H+1" />
          <p rt="17.378" x="279.2287" y="9336.07" v="84894" z="1" s="M+H+2" />
        </MSPeaks>
      </Spectrum>
    </Compound>
    <Compound algo="FindByMolecularFeature">
      <Location m="248.2140" rt="17.364" y="59626" v="559665" />
      <Spectrum type="MFE" cpdAlgo="FindByMolecularFeature">
        <MSDetails p="+" />
        <Device type="TimeOfFlight" />
        <MSPeaks>
          <p rt="17.364" x="249.2213" y="59625.93" v="452283" z="1" s="M+H" />
          <p rt="17.361" x="250.2244" y="12608.20" v="98549" z="1" s="M+H+1" />
          <p rt="17.363" x="251.2293" y="1136.98" v="8833" z="1" s="M+H+2" />
        </MSPeaks>
      </Spectrum>
    </Compound>
    <Compound algo="FindByMolecularFeature">
      <Location m="316.2018" rt="17.370" y="146869" v="1485773" />
      <Spectrum type="MFE" cpdAlgo="FindByMolecularFeature">
        <MSDetails p="+" />
        <Device type="TimeOfFlight" />
        <MSPeaks>
          <p rt="17.369" x="317.2090" y="146869.22" v="1162478" z="1" s="M+H" />
          <p rt="17.371" x="318.2124" y="31120.90" v="257978" z="1" s="M+H+1" />
          <p rt="17.393" x="633.4107" y="2148.11" v="18976" z="1" s="2M+H" />
          <p rt="17.421" x="634.3962" y="814.47" v="10562" z="1" s="2M+H+1" />
          <p rt="17.391" x="635.4003" y="450.16" v="3120" z="1" s="2M+H+2" />
        </MSPeaks>
      </Spectrum>
    </Compound>
    <Compound algo="FindByMolecularFeature">
      <Location m="436.2224" rt="17.544" y="79663" v="642201" />
      <Spectrum type="MFE" cpdAlgo="FindByMolecularFeature">
        <MSDetails p="+" />
        <Device type="TimeOfFlight" />
        <MSPeaks>
          <p rt="17.544" x="437.2297" y="79663.19" v="488122" z="1" s="M+H" />
          <p rt="17.544" x="438.2332" y="21847.62" v="126380" z="1" s="M+H+1" />
          <p rt="17.536" x="439.2410" y="5014.93" v="27699" z="1" s="M+H+2" />
        </MSPeaks>
      </Spectrum>
    </Compound>
    <Compound algo="FindByMolecularFeature">
      <Location m="333.2456" rt="17.635" y="82490" v="697742" />
      <Spectrum type="MFE" cpdAlgo="FindByMolecularFeature">
        <MSDetails p="+" />
        <Device type="TimeOfFlight" />
        <MSPeaks>
          <p rt="17.635" x="334.2529" y="82489.97" v="521328" z="1" s="M+H" />
          <p rt="17.635" x="335.2562" y="23991.38" v="154278" z="1" s="M+H+1" />
          <p rt="17.635" x="336.2584" y="3307.55" v="22136" z="1" s="M+H+2" />
        </MSPeaks>
      </Spectrum>
    </Compound>
    <Compound algo="FindByMolecularFeature">
      <Location m="461.3042" rt="17.639" y="188325" v="1755088" />
      <Spectrum type="MFE" cpdAlgo="FindByMolecularFeature">
        <MSDetails p="+" />
        <Device type="TimeOfFlight" />
        <MSPeaks>
          <p rt="17.639" x="462.3115" y="188324.77" v="1254263" z="1" s="M+H" />
          <p rt="17.638" x="463.3147" y="62722.89" v="421021" z="1" s="M+H+1" />
          <p rt="17.640" x="464.3179" y="10638.80" v="69616" z="1" s="M+H+2" />
          <p rt="17.640" x="465.3178" y="1608.05" v="10189" z="1" s="M+H+3" />
        </MSPeaks>
      </Spectrum>
    </Compound>
    <Compound algo="FindByMolecularFeature">
      <Location m="294.2199" rt="17.662" y="357609" v="3036801" />
      <Spectrum type="MFE" cpdAlgo="FindByMolecularFeature">
        <MSDetails p="+" />
        <Device type="TimeOfFlight" />
        <MSPeaks>
          <p rt="17.662" x="295.2272" y="357608.66" v="2488543" z="1" s="M+H" />
          <p rt="17.662" x="296.2303" y="69758.45" v="476215" z="1" s="M+H+1" />
          <p rt="17.660" x="297.2347" y="13281.39" v="68923" z="1" s="M+H+2" />
          <p rt="17.631" x="298.2407" y="702.49" v="3119" z="1" s="M+H+3" />
        </MSPeaks>
      </Spectrum>
    </Compound>
    <Compound algo="FindByMolecularFeature">
      <Location m="276.2093" rt="17.662" y="350578" v="2898422" />
      <Spectrum type="MFE" cpdAlgo="FindByMolecularFeature">
        <MSDetails p="+" />
        <Device type="TimeOfFlight" />
        <MSPeaks>
          <p rt="17.662" x="277.2166" y="350578.19" v="2376576" z="1" s="M+H" />
          <p rt="17.663" x="278.2198" y="71172.43" v="491621" z="1" s="M+H+1" />
          <p rt="17.659" x="279.2291" y="5428.86" v="30225" z="1" s="M+H+2" />
        </MSPeaks>
      </Spectrum>
    </Compound>
    <Compound algo="FindByMolecularFeature">
      <Location m="316.2003" rt="17.669" y="96137" v="884279" />
      <Spectrum type="MFE" cpdAlgo="FindByMolecularFeature">
        <MSDetails p="+" />
        <Device type="TimeOfFlight" />
        <MSPeaks>
          <p rt="17.671" x="317.2075" y="96137.08" v="736878" z="1" s="M+H" />
          <p rt="17.660" x="318.2118" y="15970.06" v="127802" z="1" s="M+H+1" />
          <p rt="17.648" x="319.2220" y="2166.74" v="19598" z="1" s="M+H+2" />
        </MSPeaks>
      </Spectrum>
    </Compound>
    <Compound algo="FindByMolecularFeature">
      <Location m="459.2981" rt="17.710" y="62238" v="1000511" />
      <Spectrum type="MFE" cpdAlgo="FindByMolecularFeature">
        <MSDetails p="+" />
        <Device type="TimeOfFlight" />
        <MSPeaks>
          <p rt="17.732" x="460.3054" y="62238.06" v="642199" z="1" s="M+H" />
          <p rt="17.666" x="461.3057" y="33702.17" v="358312" z="1" s="M+H+1" />
        </MSPeaks>
      </Spectrum>
    </Compound>
    <Compound algo="FindByMolecularFeature">
      <Location m="850.4629" rt="17.728" y="81778" v="802147" />
      <Spectrum type="MFE" cpdAlgo="FindByMolecularFeature">
        <MSDetails p="+" />
        <Device type="TimeOfFlight" />
        <MSPeaks>
          <p rt="17.728" x="851.4702" y="81778.41" v="451159" z="1" s="M+H" />
          <p rt="17.728" x="852.4734" y="44861.02" v="247176" z="1" s="M+H+1" />
          <p rt="17.728" x="853.4776" y="14885.33" v="84093" z="1" s="M+H+2" />
          <p rt="17.723" x="854.4818" y="3713.25" v="19718" z="1" s="M+H+3" />
        </MSPeaks>
      </Spectrum>
    </Compound>
    <Compound algo="FindByMolecularFeature">
      <Location m="268.1830" rt="17.731" y="224858" v="2148094" />
      <Spectrum type="MFE" cpdAlgo="FindByMolecularFeature">
        <MSDetails p="+" />
        <Device type="TimeOfFlight" />
        <MSPeaks>
          <p rt="17.731" x="269.1903" y="224857.58" v="1789024" z="1" s="M+H" />
          <p rt="17.731" x="270.1935" y="45171.06" v="359070" z="1" s="M+H+1" />
        </MSPeaks>
      </Spectrum>
    </Compound>
    <Compound algo="FindByMolecularFeature">
      <Location m="314.1888" rt="17.731" y="2199412" v="20917866" />
      <Spectrum type="MFE" cpdAlgo="FindByMolecularFeature">
        <MSDetails p="+" />
        <Device type="TimeOfFlight" />
        <MSPeaks>
          <p rt="17.731" x="315.1961" y="2199411.50" v="17096538" z="1" sat="true" s="M+H" />
          <p rt="17.731" x="316.1994" y="489011.59" v="3821328" z="1" s="M+H+1" />
        </MSPeaks>
      </Spectrum>
    </Compound>
    <Compound algo="FindByMolecularFeature">
      <Location m="431.2678" rt="17.731" y="3522347" v="37334936" />
      <Spectrum type="MFE" cpdAlgo="FindByMolecularFeature">
        <MSDetails p="+" />
        <Device type="TimeOfFlight" />
        <MSPeaks>
          <p rt="17.731" x="432.2751" y="3522347.00" v="28212104" z="1" sat="true" s="M+H" />
          <p rt="17.731" x="433.2787" y="955130.31" v="7712090" z="1" s="M+H+1" />
          <p rt="17.731" x="434.2812" y="159548.14" v="1274991" z="1" s="M+H+2" />
          <p rt="17.731" x="435.2843" y="17257.41" v="135753" z="1" s="M+H+3" />
        </MSPeaks>
      </Spectrum>
    </Compound>
    <Compound algo="FindByMolecularFeature">
      <Location m="296.1778" rt="17.732" y="194600" v="1892759" />
      <Spectrum type="MFE" cpdAlgo="FindByMolecularFeature">
        <MSDetails p="+" />
        <Device type="TimeOfFlight" />
        <MSPeaks>
          <p rt="17.732" x="297.1851" y="194599.66" v="1576714" z="1" s="M+H" />
          <p rt="17.732" x="298.1882" y="38928.98" v="316045" z="1" s="M+H+1" />
        </MSPeaks>
      </Spectrum>
    </Compound>
    <Compound algo="FindByMolecularFeature">
      <Location m="452.1965" rt="17.735" y="85970" v="1094605" />
      <Spectrum type="MFE" cpdAlgo="FindByMolecularFeature">
        <MSDetails p="+" />
        <Device type="TimeOfFlight" />
        <MSPeaks>
          <p rt="17.736" x="453.2038" y="85970.36" v="781775" z="1" s="M+H" />
          <p rt="17.736" x="454.2071" y="22966.37" v="210322" z="1" s="M+H+1" />
          <p rt="17.732" x="455.2054" y="8970.71" v="81809" z="1" s="M+H+2" />
          <p rt="17.729" x="456.2073" y="2359.01" v="20700" z="1" s="M+H+3" />
        </MSPeaks>
      </Spectrum>
    </Compound>
    <Compound algo="FindByMolecularFeature">
      <Location m="436.2232" rt="17.735" y="514246" v="5998667" />
      <Spectrum type="MFE" cpdAlgo="FindByMolecularFeature">
        <MSDetails p="+" />
        <Device type="TimeOfFlight" />
        <MSPeaks>
          <p rt="17.736" x="437.2305" y="514245.59" v="4539756" z="1" s="M+H" />
          <p rt="17.734" x="438.2334" y="138217.88" v="1231008" z="1" s="M+H+1" />
          <p rt="17.738" x="439.2371" y="22857.46" v="202686" z="1" s="M+H+2" />
          <p rt="17.736" x="440.2421" y="2846.24" v="25217" z="1" s="M+H+3" />
        </MSPeaks>
      </Spectrum>
    </Compound>
    <Compound algo="FindByMolecularFeature">
      <Location m="278.1520" rt="17.948" y="83104" v="1139413" />
      <Spectrum type="MFE" cpdAlgo="FindByMolecularFeature">
        <MSDetails p="+" />
        <Device type="TimeOfFlight" />
        <MSPeaks>
          <p rt="17.949" x="279.1593" y="83103.73" v="993007" z="1" s="M+H" />
          <p rt="17.943" x="280.1626" y="14072.85" v="131540" z="1" s="M+H+1" />
          <p rt="17.926" x="281.1666" y="1644.63" v="14865" z="1" s="M+H+2" />
        </MSPeaks>
      </Spectrum>
    </Compound>
    <Compound algo="FindByMolecularFeature">
      <Location m="300.1339" rt="17.951" y="72899" v="926603" />
      <Spectrum type="MFE" cpdAlgo="FindByMolecularFeature">
        <MSDetails p="+" />
        <Device type="TimeOfFlight" />
        <MSPeaks>
          <p rt="17.952" x="301.1412" y="72898.63" v="763899" z="1" s="M+H" />
          <p rt="17.947" x="302.1446" y="13435.59" v="139929" z="1" s="M+H+1" />
          <p rt="17.966" x="303.1480" y="2338.65" v="22776" z="1" s="M+H+2" />
        </MSPeaks>
      </Spectrum>
    </Compound>
    <Compound algo="FindByMolecularFeature">
      <Location m="148.0159" rt="17.954" y="180220" v="2573077" />
      <Spectrum type="MFE" cpdAlgo="FindByMolecularFeature">
        <MSDetails p="+" />
        <Device type="TimeOfFlight" />
        <MSPeaks>
          <p rt="17.954" x="149.0232" y="180220.16" v="2324357" z="1" s="M+H" />
          <p rt="17.957" x="150.0266" y="15123.33" v="205305" z="1" s="M+H+1" />
          <p rt="17.958" x="151.0334" y="3523.91" v="43415" z="1" s="M+H+2" />
        </MSPeaks>
      </Spectrum>
    </Compound>
    <Compound algo="FindByMolecularFeature">
      <Location m="382.1970" rt="18.095" y="122199" v="1059928" />
      <Spectrum type="MFE" cpdAlgo="FindByMolecularFeature">
        <MSDetails p="+" />
        <Device type="TimeOfFlight" />
        <MSPeaks>
          <p rt="18.095" x="383.2043" y="122199.34" v="865587" z="1" s="M+H" />
          <p rt="18.095" x="384.2075" y="24505.74" v="157738" z="1" s="M+H+1" />
          <p rt="18.092" x="385.2106" y="4731.83" v="32828" z="1" s="M+H+2" />
          <p rt="18.119" x="386.2127" y="590.71" v="3775" z="1" s="M+H+3" />
        </MSPeaks>
      </Spectrum>
    </Compound>
    <Compound algo="FindByMolecularFeature">
      <Location m="360.2150" rt="18.101" y="84155" v="827761" />
      <Spectrum type="MFE" cpdAlgo="FindByMolecularFeature">
        <MSDetails p="+" />
        <Device type="TimeOfFlight" />
        <MSPeaks>
          <p rt="18.101" x="361.2222" y="84154.98" v="653190" z="1" s="M+H" />
          <p rt="18.099" x="362.2255" y="17635.14" v="150714" z="1" s="M+H+1" />
          <p rt="18.093" x="363.2290" y="3010.55" v="23857" z="1" s="M+H+2" />
        </MSPeaks>
      </Spectrum>
    </Compound>
    <Compound algo="FindByMolecularFeature">
      <Location m="354.2770" rt="18.113" y="78325" v="754653" />
      <Spectrum type="MFE" cpdAlgo="FindByMolecularFeature">
        <MSDetails p="+" />
        <Device type="TimeOfFlight" />
        <MSPeaks>
          <p rt="18.113" x="355.2843" y="78324.73" v="611023" z="1" s="M+H" />
          <p rt="18.113" x="356.2876" y="16755.03" v="122142" z="1" s="M+H+1" />
          <p rt="18.107" x="357.2905" y="3252.57" v="21488" z="1" s="M+H+2" />
        </MSPeaks>
      </Spectrum>
    </Compound>
    <Compound algo="FindByMolecularFeature">
      <Location m="854.4944" rt="18.180" y="101914" v="933927" />
      <Spectrum type="MFE" cpdAlgo="FindByMolecularFeature">
        <MSDetails p="+" />
        <Device type="TimeOfFlight" />
        <MSPeaks>
          <p rt="18.179" x="855.5017" y="101914.39" v="522849" z="1" s="M+H" />
          <p rt="18.180" x="856.5049" y="57094.55" v="294528" z="1" s="M+H+1" />
          <p rt="18.180" x="857.5078" y="17339.71" v="91435" z="1" s="M+H+2" />
          <p rt="18.184" x="858.5112" y="3966.38" v="19468" z="1" s="M+H+3" />
          <p rt="18.176" x="859.5132" y="935.74" v="5646" z="1" s="M+H+4" />
        </MSPeaks>
      </Spectrum>
    </Compound>
    <Compound algo="FindByMolecularFeature">
      <Location m="454.2120" rt="18.185" y="88759" v="1219701" />
      <Spectrum type="MFE" cpdAlgo="FindByMolecularFeature">
        <MSDetails p="+" />
        <Device type="TimeOfFlight" />
        <MSPeaks>
          <p rt="18.185" x="455.2193" y="88758.59" v="873769" z="1" s="M+H" />
          <p rt="18.185" x="456.2228" y="23253.70" v="228816" z="1" s="M+H+1" />
          <p rt="18.183" x="457.2219" y="9656.75" v="93650" z="1" s="M+H+2" />
          <p rt="18.191" x="458.2241" y="2435.84" v="23466" z="1" s="M+H+3" />
        </MSPeaks>
      </Spectrum>
    </Compound>
    <Compound algo="FindByMolecularFeature">
      <Location m="314.1888" rt="18.185" y="1999886" v="21339986" />
      <Spectrum type="MFE" cpdAlgo="FindByMolecularFeature">
        <MSDetails p="+" />
        <Device type="TimeOfFlight" />
        <MSPeaks>
          <p rt="18.185" x="315.1961" y="1999885.50" v="16926732" z="1" s="M+H" />
          <p rt="18.187" x="316.1994" y="447393.63" v="3922032" z="1" s="M+H+1" />
          <p rt="18.187" x="317.2032" y="51084.49" v="447371" z="1" s="M+H+2" />
          <p rt="18.184" x="318.2074" y="5244.76" v="43851" z="1" s="M+H+3" />
        </MSPeaks>
      </Spectrum>
    </Compound>
    <Compound algo="FindByMolecularFeature">
      <Location m="438.2390" rt="18.186" y="608623" v="7643919" />
      <Spectrum type="MFE" cpdAlgo="FindByMolecularFeature">
        <MSDetails p="+" />
        <Device type="TimeOfFlight" />
        <MSPeaks>
          <p rt="18.186" x="439.2463" y="608623.38" v="5840936" z="1" s="M+H" />
          <p rt="18.185" x="440.2491" y="158174.16" v="1517925" z="1" s="M+H+1" />
          <p rt="18.183" x="441.2518" y="26432.06" v="252957" z="1" s="M+H+2" />
          <p rt="18.182" x="442.2549" y="3409.95" v="32100" z="1" s="M+H+3" />
        </MSPeaks>
      </Spectrum>
    </Compound>
    <Compound algo="FindByMolecularFeature">
      <Location m="461.3140" rt="18.187" y="52631" v="804652" />
      <Spectrum type="MFE" cpdAlgo="FindByMolecularFeature">
        <MSDetails p="+" />
        <Device type="TimeOfFlight" />
        <MSPeaks>
          <p rt="18.187" x="462.3213" y="52630.86" v="573073" z="1" s="M+H" />
          <p rt="18.187" x="463.3257" y="17011.90" v="191319" z="1" s="M+H+1" />
          <p rt="18.185" x="464.3283" y="3553.97" v="40260" z="1" s="M+H+2" />
        </MSPeaks>
      </Spectrum>
    </Compound>
    <Compound algo="FindByMolecularFeature">
      <Location m="268.1830" rt="18.189" y="197016" v="2193067" />
      <Spectrum type="MFE" cpdAlgo="FindByMolecularFeature">
        <MSDetails p="+" />
        <Device type="TimeOfFlight" />
        <MSPeaks>
          <p rt="18.189" x="269.1903" y="197015.75" v="1826536" z="1" s="M+H" />
          <p rt="18.191" x="270.1934" y="39663.74" v="366530" z="1" s="M+H+1" />
        </MSPeaks>
      </Spectrum>
    </Compound>
    <Compound algo="FindByMolecularFeature">
      <Location m="296.1778" rt="18.189" y="168564" v="1883692" />
      <Spectrum type="MFE" cpdAlgo="FindByMolecularFeature">
        <MSDetails p="+" />
        <Device type="TimeOfFlight" />
        <MSPeaks>
          <p rt="18.190" x="297.1850" y="168563.66" v="1563969" z="1" s="M+H" />
          <p rt="18.187" x="298.1883" y="34217.91" v="319723" z="1" s="M+H+1" />
        </MSPeaks>
      </Spectrum>
    </Compound>
    <Compound algo="FindByMolecularFeature">
      <Location m="433.2835" rt="18.190" y="3351586" v="41350668" />
      <Spectrum type="MFE" cpdAlgo="FindByMolecularFeature">
        <MSDetails p="+" />
        <Device type="TimeOfFlight" />
        <MSPeaks>
          <p rt="18.190" x="434.2908" y="3351586.25" v="31469176" z="1" sat="true" s="M+H" />
          <p rt="18.190" x="435.2945" y="881511.06" v="8286502" z="1" s="M+H+1" />
          <p rt="18.189" x="436.2966" y="147776.83" v="1383993" z="1" s="M+H+2" />
          <p rt="18.189" x="437.3001" y="19879.53" v="190192" z="1" s="M+H+3" />
          <p rt="18.189" x="438.3037" y="2309.22" v="20808" z="1" s="M+H+4" />
        </MSPeaks>
      </Spectrum>
    </Compound>
    <Compound algo="FindByMolecularFeature">
      <Location m="227.2252" rt="18.302" y="319680" v="3171846" />
      <Spectrum type="MFE" cpdAlgo="FindByMolecularFeature">
        <MSDetails p="+" />
        <Device type="TimeOfFlight" />
        <MSPeaks>
          <p rt="18.302" x="228.2325" y="319680.25" v="2715257" z="1" s="M+H" />
          <p rt="18.303" x="229.2356" y="48850.64" v="423144" z="1" s="M+H+1" />
          <p rt="18.315" x="230.2435" y="3599.64" v="33446" z="1" s="M+H+2" />
        </MSPeaks>
      </Spectrum>
    </Compound>
    <Compound algo="FindByMolecularFeature">
      <Location m="574.4599" rt="18.424" y="67025" v="593319" />
      <Spectrum type="MFE" cpdAlgo="FindByMolecularFeature">
        <MSDetails p="+" />
        <Device type="TimeOfFlight" />
        <MSPeaks>
          <p rt="18.424" x="575.4672" y="67024.52" v="400615" z="1" s="M+H" />
          <p rt="18.422" x="576.4702" y="25899.24" v="154668" z="1" s="M+H+1" />
          <p rt="18.427" x="577.4734" y="5764.25" v="33918" z="1" s="M+H+2" />
          <p rt="18.426" x="578.4748" y="713.42" v="4118" z="1" s="M+H+3" />
        </MSPeaks>
      </Spectrum>
    </Compound>
    <Compound algo="FindByMolecularFeature">
      <Location m="645.3821" rt="18.426" y="134819" v="1672741" />
      <Spectrum type="MFE" cpdAlgo="FindByMolecularFeature">
        <MSDetails p="+" />
        <Device type="TimeOfFlight" />
        <MSPeaks>
          <p rt="18.426" x="646.3894" y="134819.14" v="917079" z="1" s="M+H" />
          <p rt="18.427" x="647.3940" y="85668.84" v="583879" z="1" s="M+H+1" />
          <p rt="18.426" x="648.3978" y="25245.79" v="171782" z="1" s="M+H+2" />
        </MSPeaks>
      </Spectrum>
    </Compound>
    <Compound algo="FindByMolecularFeature">
      <Location m="648.3906" rt="18.427" y="67882" v="886686" />
      <Spectrum type="MFE" cpdAlgo="FindByMolecularFeature">
        <MSDetails p="+" />
        <Device type="TimeOfFlight" />
        <MSPeaks>
          <p rt="18.427" x="649.3979" y="67882.14" v="491573" z="1" s="M+H" />
          <p rt="18.428" x="650.4015" y="26244.44" v="188972" z="1" s="M+H+1" />
          <p rt="18.427" x="651.3956" y="28378.12" v="206141" z="1" s="M+H+2" />
        </MSPeaks>
      </Spectrum>
    </Compound>
    <Compound algo="FindByMolecularFeature">
      <Location m="182.1308" rt="18.427" y="56204" v="486787" />
      <Spectrum type="MFE" cpdAlgo="FindByMolecularFeature">
        <MSDetails p="+" />
        <Device type="TimeOfFlight" />
        <MSPeaks>
          <p rt="18.427" x="183.1381" y="56203.92" v="425943" z="1" s="M+H" />
          <p rt="18.428" x="184.1411" y="7708.37" v="60843" z="1" s="M+H+1" />
        </MSPeaks>
      </Spectrum>
    </Compound>
    <Compound algo="FindByMolecularFeature">
      <Location m="337.2619" rt="18.428" y="195980" v="2008444" />
      <Spectrum type="MFE" cpdAlgo="FindByMolecularFeature">
        <MSDetails p="+" />
        <Device type="TimeOfFlight" />
        <MSPeaks>
          <p rt="18.428" x="338.2692" y="195980.27" v="1596740" z="1" s="M+H" />
          <p rt="18.429" x="339.2725" y="43048.26" v="357821" z="1" s="M+H+1" />
          <p rt="18.425" x="340.2762" y="6407.45" v="53883" z="1" s="M+H+2" />
        </MSPeaks>
      </Spectrum>
    </Compound>
    <Compound algo="FindByMolecularFeature">
      <Location m="296.2357" rt="18.430" y="2106593" v="23143562" />
      <Spectrum type="MFE" cpdAlgo="FindByMolecularFeature">
        <MSDetails p="+" />
        <Device type="TimeOfFlight" />
        <MSPeaks>
          <p rt="18.430" x="297.2430" y="2106592.75" v="18021468" z="1" sat="true" s="M+H" />
          <p rt="18.431" x="298.2463" y="409287.56" v="3485733" z="1" s="M+H+1" />
          <p rt="18.429" x="299.2487" y="48258.78" v="408557" z="1" s="M+H+2" />
          <p rt="18.432" x="300.2514" y="5460.61" v="52013" z="1" s="M+H+3" />
          <p rt="18.422" x="593.4774" y="72383.91" v="392006" z="1" s="2M+H" />
          <p rt="18.422" x="594.4807" y="28937.91" v="156590" z="1" s="2M+H+1" />
          <p rt="18.425" x="595.4840" y="6389.17" v="33890" z="1" s="2M+H+2" />
          <p rt="18.429" x="596.4857" y="1038.27" v="5410" z="1" s="2M+H+3" />
        </MSPeaks>
      </Spectrum>
    </Compound>
    <Compound algo="FindByMolecularFeature">
      <Location m="260.2141" rt="18.435" y="132567" v="1643026" />
      <Spectrum type="MFE" cpdAlgo="FindByMolecularFeature">
        <MSDetails p="+" />
        <Device type="TimeOfFlight" />
        <MSPeaks>
          <p rt="18.437" x="261.2214" y="132567.47" v="1338852" z="1" s="M+H" />
          <p rt="18.430" x="262.2247" y="24987.89" v="283695" z="1" s="M+H+1" />
          <p rt="18.407" x="263.2346" y="3468.04" v="20480" z="1" s="M+H+2" />
        </MSPeaks>
      </Spectrum>
    </Compound>
    <Compound algo="FindByMolecularFeature">
      <Location m="350.1541" rt="18.436" y="90522" v="2344136" />
      <Spectrum type="MFE" cpdAlgo="FindByMolecularFeature">
        <MSDetails p="+" />
        <Device type="TimeOfFlight" />
        <MSPeaks>
          <p rt="18.434" x="351.1614" y="47059.63" v="498045" z="1" s="M+H" />
          <p rt="18.434" x="352.1646" y="10337.14" v="108907" z="1" s="M+H+1" />
          <p rt="18.437" x="353.1622" y="90521.88" v="974800" z="1" s="M+H+2" />
          <p rt="18.436" x="354.1652" y="19831.75" v="207038" z="1" s="M+H+3" />
          <p rt="18.437" x="355.1583" y="36485.23" v="382842" z="1" s="M+H+4" />
          <p rt="18.440" x="356.1607" y="8996.37" v="95408" z="1" s="M+H+5" />
          <p rt="18.428" x="357.1577" y="5937.50" v="77096" z="1" s="M+H+6" />
        </MSPeaks>
      </Spectrum>
    </Compound>
    <Compound algo="FindByMolecularFeature">
      <Location m="395.1523" rt="18.437" y="109554" v="1505453" />
      <Spectrum type="MFE" cpdAlgo="FindByMolecularFeature">
        <MSDetails p="+" />
        <Device type="TimeOfFlight" />
        <MSPeaks>
          <p rt="18.437" x="396.1596" y="109554.38" v="1185619" z="1" s="M+H" />
          <p rt="18.437" x="397.1627" y="24856.22" v="266094" z="1" s="M+H+1" />
          <p rt="18.435" x="398.1665" y="4386.10" v="44768" z="1" s="M+H+2" />
          <p rt="18.441" x="399.1752" y="858.18" v="8971" z="1" s="M+H+3" />
        </MSPeaks>
      </Spectrum>
    </Compound>
    <Compound algo="FindByMolecularFeature">
      <Location m="278.2252" rt="18.438" y="1422542" v="16612913" />
      <Spectrum type="MFE" cpdAlgo="FindByMolecularFeature">
        <MSDetails p="+" />
        <Device type="TimeOfFlight" />
        <MSPeaks>
          <p rt="18.438" x="279.2325" y="1422541.88" v="13472202" z="1" s="M+H" />
          <p rt="18.437" x="280.2355" y="292300.50" v="2776654" z="1" s="M+H+1" />
          <p rt="18.432" x="281.2395" y="27483.63" v="247011" z="1" s="M+H+2" />
          <p rt="18.422" x="282.2435" y="2154.03" v="19667" z="1" s="M+H+3" />
          <p rt="18.426" x="557.4560" y="5647.97" v="32800" z="1" s="2M+H" />
          <p rt="18.421" x="558.4576" y="2226.28" v="14784" z="1" s="2M+H+1" />
          <p rt="18.414" x="559.4635" y="706.42" v="1105" z="1" s="2M+H+2" />
        </MSPeaks>
      </Spectrum>
    </Compound>
    <Compound algo="FindByMolecularFeature">
      <Location m="250.2296" rt="18.458" y="63717" v="853898" />
      <Spectrum type="MFE" cpdAlgo="FindByMolecularFeature">
        <MSDetails p="+" />
        <Device type="TimeOfFlight" />
        <MSPeaks>
          <p rt="18.458" x="251.2369" y="63716.56" v="706264" z="1" s="M+H" />
          <p rt="18.459" x="252.2400" y="11503.76" v="131223" z="1" s="M+H+1" />
          <p rt="18.455" x="253.2451" y="1533.22" v="16410" z="1" s="M+H+2" />
        </MSPeaks>
      </Spectrum>
    </Compound>
    <Compound algo="FindByMolecularFeature">
      <Location m="318.2172" rt="18.480" y="132680" v="1740685" />
      <Spectrum type="MFE" cpdAlgo="FindByMolecularFeature">
        <MSDetails p="+" />
        <Device type="TimeOfFlight" />
        <MSPeaks>
          <p rt="18.480" x="319.2245" y="132680.02" v="1417292" z="1" s="M+H" />
          <p rt="18.480" x="320.2280" y="27376.93" v="289155" z="1" s="M+H+1" />
          <p rt="18.483" x="321.2340" y="3200.45" v="34238" z="1" s="M+H+2" />
        </MSPeaks>
      </Spectrum>
    </Compound>
    <Compound algo="FindByMolecularFeature">
      <Location m="327.2564" rt="18.670" y="95013" v="1114587" />
      <Spectrum type="MFE" cpdAlgo="FindByMolecularFeature">
        <MSDetails p="+" />
        <Device type="TimeOfFlight" />
        <MSPeaks>
          <p rt="18.670" x="328.2637" y="95013.45" v="867289" z="1" s="M+H" />
          <p rt="18.670" x="329.2669" y="23576.16" v="210947" z="1" s="M+H+1" />
          <p rt="18.672" x="330.2697" y="3771.24" v="36351" z="1" s="M+H+2" />
        </MSPeaks>
      </Spectrum>
    </Compound>
    <Compound algo="FindByMolecularFeature">
      <Location m="643.4867" rt="18.761" y="50539" v="925930" />
      <Spectrum type="MFE" cpdAlgo="FindByMolecularFeature">
        <MSDetails p="+" />
        <Device type="TimeOfFlight" />
        <MSPeaks>
          <p rt="18.759" x="644.4940" y="50539.04" v="645563" z="1" s="M+H" />
          <p rt="18.761" x="645.4972" y="16974.71" v="211865" z="1" s="M+H+1" />
          <p rt="18.778" x="646.4973" y="4654.17" v="58314" z="1" s="M+H+2" />
          <p rt="18.756" x="647.4983" y="787.65" v="10188" z="1" s="M+H+3" />
        </MSPeaks>
      </Spectrum>
    </Compound>
    <Compound algo="FindByMolecularFeature">
      <Location m="323.2825" rt="18.789" y="100437" v="950966" />
      <Spectrum type="MFE" cpdAlgo="FindByMolecularFeature">
        <MSDetails p="+" />
        <Device type="TimeOfFlight" />
        <MSPeaks>
          <p rt="18.789" x="324.2898" y="100437.13" v="757316" z="1" s="M+H" />
          <p rt="18.789" x="325.2931" y="22446.63" v="168131" z="1" s="M+H+1" />
          <p rt="18.792" x="326.2958" y="3506.58" v="25519" z="1" s="M+H+2" />
        </MSPeaks>
      </Spectrum>
    </Compound>
    <Compound algo="FindByMolecularFeature">
      <Location m="599.4605" rt="18.843" y="71776" v="1329610" />
      <Spectrum type="MFE" cpdAlgo="FindByMolecularFeature">
        <MSDetails p="+" />
        <Device type="TimeOfFlight" />
        <MSPeaks>
          <p rt="18.841" x="600.4678" y="71776.34" v="932046" z="1" s="M+H" />
          <p rt="18.844" x="601.4712" y="23730.35" v="310368" z="1" s="M+H+1" />
          <p rt="18.859" x="602.4727" y="6142.74" v="77833" z="1" s="M+H+2" />
          <p rt="18.845" x="603.4726" y="738.95" v="9362" z="1" s="M+H+3" />
        </MSPeaks>
      </Spectrum>
    </Compound>
    <Compound algo="FindByMolecularFeature">
      <Location m="555.4346" rt="18.924" y="92473" v="1796475" />
      <Spectrum type="MFE" cpdAlgo="FindByMolecularFeature">
        <MSDetails p="+" />
        <Device type="TimeOfFlight" />
        <MSPeaks>
          <p rt="18.924" x="556.4419" y="92472.85" v="1314567" z="1" s="M+H" />
          <p rt="18.924" x="557.4451" y="28806.06" v="374327" z="1" s="M+H+1" />
          <p rt="18.925" x="558.4472" y="6595.97" v="93803" z="1" s="M+H+2" />
          <p rt="18.936" x="559.4478" y="1069.56" v="13779" z="1" s="M+H+3" />
        </MSPeaks>
      </Spectrum>
    </Compound>
    <Compound algo="FindByMolecularFeature">
      <Location m="511.4085" rt="19.004" y="125354" v="2299033" />
      <Spectrum type="MFE" cpdAlgo="FindByMolecularFeature">
        <MSDetails p="+" />
        <Device type="TimeOfFlight" />
        <MSPeaks>
          <p rt="19.004" x="512.4158" y="125354.43" v="1708440" z="1" s="M+H" />
          <p rt="19.005" x="513.4190" y="36074.64" v="487047" z="1" s="M+H+1" />
          <p rt="19.003" x="514.4210" y="6892.64" v="92260" z="1" s="M+H+2" />
          <p rt="19.005" x="515.4227" y="850.59" v="11286" z="1" s="M+H+3" />
        </MSPeaks>
      </Spectrum>
    </Compound>
    <Compound algo="FindByMolecularFeature">
      <Location m="253.2412" rt="19.012" y="931073" v="9690512" />
      <Spectrum type="MFE" cpdAlgo="FindByMolecularFeature">
        <MSDetails p="+" />
        <Device type="TimeOfFlight" />
        <MSPeaks>
          <p rt="19.012" x="254.2485" y="931073.00" v="8078817" z="1" s="M+H" />
          <p rt="19.012" x="255.2513" y="161065.73" v="1378976" z="1" s="M+H+1" />
          <p rt="19.010" x="256.2546" y="16655.00" v="137562" z="1" s="M+H+2" />
          <p rt="19.010" x="257.2577" y="1126.22" v="9103" z="1" s="M+H+3" />
          <p rt="19.007" x="507.4878" y="5584.96" v="32840" z="1" s="2M+H" />
          <p rt="19.007" x="508.4908" y="2096.15" v="10188" z="1" s="2M+H+1" />
        </MSPeaks>
      </Spectrum>
    </Compound>
    <Compound algo="FindByMolecularFeature">
      <Location m="467.3823" rt="19.082" y="116928" v="2246236" />
      <Spectrum type="MFE" cpdAlgo="FindByMolecularFeature">
        <MSDetails p="+" />
        <Device type="TimeOfFlight" />
        <MSPeaks>
          <p rt="19.082" x="468.3896" y="116928.28" v="1679174" z="1" s="M+H" />
          <p rt="19.083" x="469.3928" y="32705.86" v="461728" z="1" s="M+H+1" />
          <p rt="19.087" x="470.3945" y="6565.16" v="92420" z="1" s="M+H+2" />
          <p rt="19.084" x="471.3929" y="933.13" v="12914" z="1" s="M+H+3" />
        </MSPeaks>
      </Spectrum>
    </Compound>
    <Compound algo="FindByMolecularFeature">
      <Location m="423.3561" rt="19.152" y="82971" v="1677033" />
      <Spectrum type="MFE" cpdAlgo="FindByMolecularFeature">
        <MSDetails p="+" />
        <Device type="TimeOfFlight" />
        <MSPeaks>
          <p rt="19.151" x="424.3633" y="82970.85" v="1262854" z="1" s="M+H" />
          <p rt="19.154" x="425.3703" y="26289.28" v="344917" z="1" s="M+H+1" />
          <p rt="19.151" x="426.3738" y="5522.80" v="69262" z="1" s="M+H+2" />
        </MSPeaks>
      </Spectrum>
    </Compound>
    <Compound algo="FindByMolecularFeature">
      <Location m="241.2406" rt="19.401" y="52892" v="520069" />
      <Spectrum type="MFE" cpdAlgo="FindByMolecularFeature">
        <MSDetails p="+" />
        <Device type="TimeOfFlight" />
        <MSPeaks>
          <p rt="19.402" x="242.2479" y="52891.87" v="441235" z="1" s="M+H" />
          <p rt="19.392" x="243.2510" y="8433.47" v="76301" z="1" s="M+H+1" />
          <p rt="19.421" x="244.2529" y="900.44" v="2532" z="1" s="M+H+2" />
        </MSPeaks>
      </Spectrum>
    </Compound>
    <Compound algo="FindByMolecularFeature">
      <Location m="424.3696" rt="19.462" y="52602" v="676891" />
      <Spectrum type="MFE" cpdAlgo="FindByMolecularFeature">
        <MSDetails p="+" />
        <Device type="TimeOfFlight" />
        <MSPeaks>
          <p rt="19.463" x="425.3769" y="52602.14" v="479233" z="1" s="M+H" />
          <p rt="19.462" x="426.3802" y="15993.25" v="135488" z="1" s="M+H+1" />
          <p rt="19.460" x="427.3880" y="6947.67" v="62171" z="1" s="M+H+2" />
        </MSPeaks>
      </Spectrum>
    </Compound>
    <Compound algo="FindByMolecularFeature">
      <Location m="498.2829" rt="19.594" y="93648" v="1148857" />
      <Spectrum type="MFE" cpdAlgo="FindByMolecularFeature">
        <MSDetails p="+" />
        <Device type="TimeOfFlight" />
        <MSPeaks>
          <p rt="19.593" x="499.2902" y="93647.58" v="855400" z="1" s="M+H" />
          <p rt="19.596" x="500.2935" y="25693.52" v="237724" z="1" s="M+H+1" />
          <p rt="19.600" x="501.2999" y="5288.92" v="38925" z="1" s="M+H+2" />
          <p rt="19.601" x="502.3091" y="1385.39" v="16809" z="1" s="M+H+3" />
        </MSPeaks>
      </Spectrum>
    </Compound>
    <Compound algo="FindByMolecularFeature">
      <Location m="456.2363" rt="19.597" y="263277" v="3290262" />
      <Spectrum type="MFE" cpdAlgo="FindByMolecularFeature">
        <MSDetails p="+" />
        <Device type="TimeOfFlight" />
        <MSPeaks>
          <p rt="19.598" x="457.2436" y="263277.22" v="2516276" z="1" s="M+H" />
          <p rt="19.597" x="458.2467" y="65323.25" v="625176" z="1" s="M+H+1" />
          <p rt="19.598" x="459.2493" y="12756.69" v="122570" z="1" s="M+H+2" />
          <p rt="19.591" x="460.2521" y="2439.72" v="26240" z="1" s="M+H+3" />
        </MSPeaks>
      </Spectrum>
    </Compound>
    <Compound algo="FindByMolecularFeature">
      <Location m="575.3316" rt="19.598" y="612089" v="8303523" />
      <Spectrum type="MFE" cpdAlgo="FindByMolecularFeature">
        <MSDetails p="+" />
        <Device type="TimeOfFlight" />
        <MSPeaks>
          <p rt="19.598" x="576.3388" y="612088.75" v="5952647" z="1" s="M+H" />
          <p rt="19.597" x="577.3414" y="191875.09" v="1867933" z="1" s="M+H+1" />
          <p rt="19.597" x="578.3438" y="41862.16" v="403258" z="1" s="M+H+2" />
          <p rt="19.600" x="579.3470" y="7088.52" v="68581" z="1" s="M+H+3" />
          <p rt="19.605" x="580.3512" y="1160.11" v="11105" z="1" s="M+H+4" />
        </MSPeaks>
      </Spectrum>
    </Compound>
    <Compound algo="FindByMolecularFeature">
      <Location m="540.2940" rt="19.599" y="400117" v="5236847" />
      <Spectrum type="MFE" cpdAlgo="FindByMolecularFeature">
        <MSDetails p="+" />
        <Device type="TimeOfFlight" />
        <MSPeaks>
          <p rt="19.599" x="541.3013" y="400117.28" v="3836456" z="1" s="M+H" />
          <p rt="19.598" x="542.3042" y="117285.96" v="1122661" z="1" s="M+H+1" />
          <p rt="19.601" x="543.3068" y="24725.25" v="234836" z="1" s="M+H+2" />
          <p rt="19.597" x="544.3100" y="4362.88" v="41998" z="1" s="M+H+3" />
          <p rt="19.622" x="545.3172" y="95.03" v="896" z="1" s="M+H+4" />
        </MSPeaks>
      </Spectrum>
    </Compound>
    <Compound algo="FindByMolecularFeature">
      <Location m="558.3040" rt="19.600" y="105047" v="1427463" />
      <Spectrum type="MFE" cpdAlgo="FindByMolecularFeature">
        <MSDetails p="+" />
        <Device type="TimeOfFlight" />
        <MSPeaks>
          <p rt="19.601" x="559.3113" y="105047.28" v="1042743" z="1" s="M+H" />
          <p rt="19.601" x="560.3146" y="31882.13" v="309312" z="1" s="M+H+1" />
          <p rt="19.598" x="561.3178" y="7352.01" v="69332" z="1" s="M+H+2" />
          <p rt="19.584" x="562.3234" y="614.01" v="6076" z="1" s="M+H+3" />
        </MSPeaks>
      </Spectrum>
    </Compound>
    <Compound algo="FindByMolecularFeature">
      <Location m="580.2858" rt="19.601" y="83615" v="1200576" />
      <Spectrum type="MFE" cpdAlgo="FindByMolecularFeature">
        <MSDetails p="+" />
        <Device type="TimeOfFlight" />
        <MSPeaks>
          <p rt="19.600" x="581.2931" y="83615.49" v="865621" z="1" s="M+H" />
          <p rt="19.602" x="582.2964" y="25787.22" v="271741" z="1" s="M+H+1" />
          <p rt="19.608" x="583.3023" y="5495.18" v="50464" z="1" s="M+H+2" />
          <p rt="19.610" x="584.3107" y="924.49" v="12750" z="1" s="M+H+3" />
        </MSPeaks>
      </Spectrum>
    </Compound>
    <Compound algo="FindByMolecularFeature">
      <Location m="300.2096" rt="19.631" y="901055" v="11710207" />
      <Spectrum type="MFE" cpdAlgo="FindByMolecularFeature">
        <MSDetails p="+" />
        <Device type="TimeOfFlight" />
        <MSPeaks>
          <p rt="19.631" x="301.2168" y="901054.63" v="9463304" z="1" s="M+H" />
          <p rt="19.632" x="302.2197" y="189367.77" v="1993665" z="1" s="M+H+1" />
          <p rt="19.632" x="303.2228" y="22000.62" v="225079" z="1" s="M+H+2" />
          <p rt="19.635" x="304.2282" y="2759.61" v="28160" z="1" s="M+H+3" />
        </MSPeaks>
      </Spectrum>
    </Compound>
    <Compound algo="FindByMolecularFeature">
      <Location m="254.2035" rt="19.642" y="141257" v="1950623" />
      <Spectrum type="MFE" cpdAlgo="FindByMolecularFeature">
        <MSDetails p="+" />
        <Device type="TimeOfFlight" />
        <MSPeaks>
          <p rt="19.642" x="255.2108" y="141257.34" v="1589320" z="1" s="M+H" />
          <p rt="19.641" x="256.2143" y="29096.50" v="326119" z="1" s="M+H+1" />
          <p rt="19.637" x="257.2208" y="3290.90" v="35185" z="1" s="M+H+2" />
        </MSPeaks>
      </Spectrum>
    </Compound>
    <Compound algo="FindByMolecularFeature">
      <Location m="339.2782" rt="19.763" y="1208164" v="12759153" />
      <Spectrum type="MFE" cpdAlgo="FindByMolecularFeature">
        <MSDetails p="+" />
        <Device type="TimeOfFlight" />
        <MSPeaks>
          <p rt="19.763" x="340.2854" y="1208163.75" v="10188184" z="1" s="M+H" />
          <p rt="19.763" x="341.2884" y="269631.00" v="2268237" z="1" s="M+H+1" />
          <p rt="19.759" x="342.2908" y="33629.14" v="269994" z="1" s="M+H+2" />
          <p rt="19.772" x="343.2941" y="4035.33" v="32738" z="1" s="M+H+3" />
        </MSPeaks>
      </Spectrum>
    </Compound>
    <Compound algo="FindByMolecularFeature">
      <Location m="454.3446" rt="19.829" y="56758" v="747556" />
      <Spectrum type="MFE" cpdAlgo="FindByMolecularFeature">
        <MSDetails p="+" />
        <Device type="TimeOfFlight" />
        <MSPeaks>
          <p rt="19.830" x="455.3519" y="56757.97" v="490342" z="1" s="M+H" />
          <p rt="19.830" x="456.3553" y="19084.09" v="175675" z="1" s="M+H+1" />
          <p rt="19.825" x="457.3562" y="7845.16" v="69802" z="1" s="M+H+2" />
          <p rt="19.810" x="458.3550" y="1364.00" v="11737" z="1" s="M+H+3" />
        </MSPeaks>
      </Spectrum>
    </Compound>
    <Compound algo="FindByMolecularFeature">
      <Location m="580.2861" rt="19.843" y="85082" v="636307" />
      <Spectrum type="MFE" cpdAlgo="FindByMolecularFeature">
        <MSDetails p="+" />
        <Device type="TimeOfFlight" />
        <MSPeaks>
          <p rt="19.844" x="581.2934" y="85081.90" v="464354" z="1" s="M+H" />
          <p rt="19.843" x="582.2963" y="26243.63" v="126872" z="1" s="M+H+1" />
          <p rt="19.842" x="583.3025" y="6427.39" v="40888" z="1" s="M+H+2" />
          <p rt="19.845" x="584.3058" y="867.10" v="4192" z="1" s="M+H+3" />
        </MSPeaks>
      </Spectrum>
    </Compound>
    <Compound algo="FindByMolecularFeature">
      <Location m="262.2297" rt="19.849" y="123569" v="1530535" />
      <Spectrum type="MFE" cpdAlgo="FindByMolecularFeature">
        <MSDetails p="+" />
        <Device type="TimeOfFlight" />
        <MSPeaks>
          <p rt="19.850" x="263.2370" y="123568.78" v="1236112" z="1" s="M+H" />
          <p rt="19.847" x="264.2402" y="25349.20" v="263425" z="1" s="M+H+1" />
          <p rt="19.847" x="265.2479" y="3528.94" v="30998" z="1" s="M+H+2" />
        </MSPeaks>
      </Spectrum>
    </Compound>
    <Compound algo="FindByMolecularFeature">
      <Location m="279.2569" rt="19.851" y="848413" v="7719825" />
      <Spectrum type="MFE" cpdAlgo="FindByMolecularFeature">
        <MSDetails p="+" />
        <Device type="TimeOfFlight" />
        <MSPeaks>
          <p rt="19.865" x="280.2642" y="848413.31" v="6732223" z="1" s="M+H" />
          <p rt="19.792" x="281.2571" y="304690.75" v="861501" z="1" s="M+H+1" />
          <p rt="19.749" x="282.2514" y="54970.36" v="126102" z="1" s="M+H+2" />
        </MSPeaks>
      </Spectrum>
    </Compound>
    <Compound algo="FindByMolecularFeature">
      <Location m="575.3312" rt="19.860" y="339111" v="3787089" />
      <Spectrum type="MFE" cpdAlgo="FindByMolecularFeature">
        <MSDetails p="+" />
        <Device type="TimeOfFlight" />
        <MSPeaks>
          <p rt="19.860" x="576.3385" y="339110.72" v="2715521" z="1" s="M+H" />
          <p rt="19.860" x="577.3414" y="104745.02" v="839093" z="1" s="M+H+1" />
          <p rt="19.859" x="578.3439" y="23217.10" v="190474" z="1" s="M+H+2" />
          <p rt="19.858" x="579.3479" y="4571.33" v="37505" z="1" s="M+H+3" />
          <p rt="19.838" x="580.3509" y="565.77" v="4496" z="1" s="M+H+4" />
        </MSPeaks>
      </Spectrum>
    </Compound>
    <Compound algo="FindByMolecularFeature">
      <Location m="456.2359" rt="19.866" y="56851" v="697480" />
      <Spectrum type="MFE" cpdAlgo="FindByMolecularFeature">
        <MSDetails p="+" />
        <Device type="TimeOfFlight" />
        <MSPeaks>
          <p rt="19.867" x="457.2432" y="56850.86" v="525229" z="1" s="M+H" />
          <p rt="19.864" x="458.2464" y="15091.28" v="143830" z="1" s="M+H+1" />
          <p rt="19.866" x="459.2494" y="3278.94" v="28421" z="1" s="M+H+2" />
        </MSPeaks>
      </Spectrum>
    </Compound>
    <Compound algo="FindByMolecularFeature">
      <Location m="540.2937" rt="19.867" y="121931" v="1489844" />
      <Spectrum type="MFE" cpdAlgo="FindByMolecularFeature">
        <MSDetails p="+" />
        <Device type="TimeOfFlight" />
        <MSPeaks>
          <p rt="19.868" x="541.3009" y="121930.57" v="1109020" z="1" s="M+H" />
          <p rt="19.869" x="542.3041" y="36594.25" v="330129" z="1" s="M+H+1" />
          <p rt="19.843" x="543.3080" y="8276.81" v="44810" z="1" s="M+H+2" />
          <p rt="19.844" x="544.3107" y="1148.28" v="5885" z="1" s="M+H+3" />
        </MSPeaks>
      </Spectrum>
    </Compound>
    <Compound algo="FindByMolecularFeature">
      <Location m="268.1312" rt="19.943" y="61872" v="593491" />
      <Spectrum type="MFE" cpdAlgo="FindByMolecularFeature">
        <MSDetails p="+" />
        <Device type="TimeOfFlight" />
        <MSPeaks>
          <p rt="19.942" x="269.1385" y="61871.98" v="505094" z="1" s="M+H" />
          <p rt="19.949" x="270.1421" y="8573.85" v="81119" z="1" s="M+H+1" />
          <p rt="19.945" x="271.1476" y="1443.58" v="7278" z="1" s="M+H+2" />
        </MSPeaks>
      </Spectrum>
    </Compound>
    <Compound algo="FindByMolecularFeature">
      <Location m="328.1530" rt="19.943" y="1381797" v="14286724" />
      <Spectrum type="MFE" cpdAlgo="FindByMolecularFeature">
        <MSDetails p="+" />
        <Device type="TimeOfFlight" />
        <MSPeaks>
          <p rt="19.943" x="329.1603" y="1381797.00" v="12059140" z="1" s="M+H" />
          <p rt="19.942" x="330.1633" y="237701.73" v="1862668" z="1" s="M+H+1" />
          <p rt="19.942" x="331.1654" y="38640.02" v="328206" z="1" s="M+H+2" />
          <p rt="19.946" x="332.1680" y="4709.90" v="36710" z="1" s="M+H+3" />
        </MSPeaks>
      </Spectrum>
    </Compound>
    <Compound algo="FindByMolecularFeature">
      <Location m="156.0057" rt="19.943" y="66045" v="553822" />
      <Spectrum type="MFE" cpdAlgo="FindByMolecularFeature">
        <MSDetails p="+" />
        <Device type="TimeOfFlight" />
        <MSPeaks>
          <p rt="19.943" x="157.0130" y="66045.29" v="512227" z="1" s="M+H" />
          <p rt="19.940" x="158.0133" y="4229.00" v="34817" z="1" s="M+H+1" />
          <p rt="19.960" x="159.0177" y="2321.07" v="6778" z="1" s="M+H+2" />
        </MSPeaks>
      </Spectrum>
    </Compound>
    <Compound algo="FindByMolecularFeature">
      <Location m="272.0899" rt="19.943" y="188264" v="1900680" />
      <Spectrum type="MFE" cpdAlgo="FindByMolecularFeature">
        <MSDetails p="+" />
        <Device type="TimeOfFlight" />
        <MSPeaks>
          <p rt="19.944" x="273.0972" y="188263.67" v="1644466" z="1" s="M+H" />
          <p rt="19.938" x="274.1003" y="24457.66" v="212969" z="1" s="M+H+1" />
          <p rt="19.946" x="275.1031" y="4429.38" v="43245" z="1" s="M+H+2" />
        </MSPeaks>
      </Spectrum>
    </Compound>
    <Compound algo="FindByMolecularFeature">
      <Location m="258.1469" rt="19.944" y="137743" v="1318977" />
      <Spectrum type="MFE" cpdAlgo="FindByMolecularFeature">
        <MSDetails p="+" />
        <Device type="TimeOfFlight" />
        <MSPeaks>
          <p rt="19.944" x="259.1542" y="137742.72" v="1144147" z="1" s="M+H" />
          <p rt="19.943" x="260.1576" y="18945.63" v="147356" z="1" s="M+H+1" />
          <p rt="19.944" x="261.1594" y="3311.41" v="27474" z="1" s="M+H+2" />
        </MSPeaks>
      </Spectrum>
    </Compound>
    <Compound algo="FindByMolecularFeature">
      <Location m="360.2154" rt="19.944" y="445713" v="4731230" />
      <Spectrum type="MFE" cpdAlgo="FindByMolecularFeature">
        <MSDetails p="+" />
        <Device type="TimeOfFlight" />
        <MSPeaks>
          <p rt="19.944" x="361.2227" y="445713.03" v="3764057" z="1" s="M+H" />
          <p rt="19.944" x="362.2258" y="90458.81" v="818384" z="1" s="M+H+1" />
          <p rt="19.948" x="363.2282" y="14602.11" v="121494" z="1" s="M+H+2" />
          <p rt="19.925" x="364.2268" y="2730.72" v="27296" z="1" s="M+H+3" />
        </MSPeaks>
      </Spectrum>
    </Compound>
    <Compound algo="FindByMolecularFeature">
      <Location m="402.2262" rt="19.944" y="4946872" v="55620772" />
      <Spectrum type="MFE" cpdAlgo="FindByMolecularFeature">
        <MSDetails p="+" />
        <Device type="TimeOfFlight" />
        <MSPeaks>
          <p rt="19.945" x="403.2335" y="4946872.00" v="44245996" z="1" sat="true" s="M+H" />
          <p rt="19.944" x="404.2371" y="1075170.13" v="9616589" z="1" s="M+H+1" />
          <p rt="19.942" x="405.2390" y="186467.47" v="1529790" z="1" s="M+H+2" />
          <p rt="19.943" x="406.2413" y="25133.98" v="204268" z="1" s="M+H+3" />
          <p rt="19.948" x="407.2447" y="3064.25" v="24133" z="1" s="M+H+4" />
        </MSPeaks>
      </Spectrum>
    </Compound>
    <Compound algo="FindByMolecularFeature">
      <Location m="216.0270" rt="19.945" y="73053" v="714366" />
      <Spectrum type="MFE" cpdAlgo="FindByMolecularFeature">
        <MSDetails p="+" />
        <Device type="TimeOfFlight" />
        <MSPeaks>
          <p rt="19.945" x="217.0342" y="73053.24" v="646970" z="1" s="M+H" />
          <p rt="19.944" x="218.0377" y="7518.73" v="58992" z="1" s="M+H+1" />
          <p rt="19.938" x="219.0405" y="1535.10" v="8403" z="1" s="M+H+2" />
        </MSPeaks>
      </Spectrum>
    </Compound>
    <Compound algo="FindByMolecularFeature">
      <Location m="184.0735" rt="19.945" y="100282" v="1076625" />
      <Spectrum type="MFE" cpdAlgo="FindByMolecularFeature">
        <MSDetails p="+" />
        <Device type="TimeOfFlight" />
        <MSPeaks>
          <p rt="19.944" x="185.0808" y="100281.98" v="890185" z="1" s="M+H" />
          <p rt="19.946" x="186.0847" y="10163.13" v="87425" z="1" s="M+H+1" />
          <p rt="19.939" x="187.0873" y="1804.13" v="12601" z="1" s="M+H+2" />
          <p rt="19.977" x="369.1536" y="3327.75" v="39410" z="1" s="2M+H" />
          <p rt="19.923" x="370.1555" y="1207.42" v="3797" z="1" s="2M+H+1" />
        </MSPeaks>
      </Spectrum>
    </Compound>
    <Compound algo="FindByMolecularFeature">
      <Location m="212.0685" rt="19.946" y="74742" v="732544" />
      <Spectrum type="MFE" cpdAlgo="FindByMolecularFeature">
        <MSDetails p="+" />
        <Device type="TimeOfFlight" />
        <MSPeaks>
          <p rt="19.945" x="213.0758" y="74741.93" v="664510" z="1" s="M+H" />
          <p rt="19.946" x="214.0811" y="7615.40" v="57673" z="1" s="M+H+1" />
          <p rt="19.956" x="215.0835" y="1522.62" v="10362" z="1" s="M+H+2" />
        </MSPeaks>
      </Spectrum>
    </Compound>
    <Compound algo="FindByMolecularFeature">
      <Location m="128.0109" rt="19.946" y="77424" v="741221" />
      <Spectrum type="MFE" cpdAlgo="FindByMolecularFeature">
        <MSDetails p="+" />
        <Device type="TimeOfFlight" />
        <MSPeaks>
          <p rt="19.946" x="129.0182" y="77424.14" v="699806" z="1" s="M+H" />
          <p rt="19.950" x="130.0209" y="5048.42" v="41415" z="1" s="M+H+1" />
        </MSPeaks>
      </Spectrum>
    </Compound>
    <Compound algo="FindByMolecularFeature">
      <Location m="440.1818" rt="19.950" y="317626" v="4126709" />
      <Spectrum type="MFE" cpdAlgo="FindByMolecularFeature">
        <MSDetails p="+" />
        <Device type="TimeOfFlight" />
        <MSPeaks>
          <p rt="19.950" x="441.1890" y="317626.16" v="3056934" z="1" s="M+H" />
          <p rt="19.950" x="442.1921" y="71055.99" v="701023" z="1" s="M+H+1" />
          <p rt="19.949" x="443.1898" y="31761.68" v="295048" z="1" s="M+H+2" />
          <p rt="19.956" x="444.1918" y="7106.79" v="73704" z="1" s="M+H+3" />
        </MSPeaks>
      </Spectrum>
    </Compound>
    <Compound algo="FindByMolecularFeature">
      <Location m="826.4343" rt="19.953" y="1001116" v="13719938" />
      <Spectrum type="MFE" cpdAlgo="FindByMolecularFeature">
        <MSDetails p="+" />
        <Device type="TimeOfFlight" />
        <MSPeaks>
          <p rt="19.939" x="414.2223" y="1853.23" v="8830" z="2" s="M+2H" />
          <p rt="19.930" x="414.7220" y="1325.46" v="3032" z="2" s="M+2H+1" />
          <p rt="19.953" x="827.4415" y="1001116.00" v="8558942" z="1" s="M+H" />
          <p rt="19.953" x="828.4445" y="450806.59" v="3849610" z="1" s="M+H+1" />
          <p rt="19.952" x="829.4465" y="121337.13" v="1040559" z="1" s="M+H+2" />
          <p rt="19.952" x="830.4487" y="25165.08" v="213383" z="1" s="M+H+3" />
          <p rt="19.957" x="831.4510" y="4745.37" v="40453" z="1" s="M+H+4" />
          <p rt="19.935" x="832.4568" y="611.24" v="5130" z="1" s="M+H+5" />
        </MSPeaks>
      </Spectrum>
    </Compound>
    <Compound algo="FindByMolecularFeature">
      <Location m="424.2081" rt="19.957" y="2993887" v="43331568" />
      <Spectrum type="MFE" cpdAlgo="FindByMolecularFeature">
        <MSDetails p="+" />
        <Device type="TimeOfFlight" />
        <MSPeaks>
          <p rt="19.957" x="425.2154" y="2993886.75" v="34717328" z="1" sat="true" s="M+H" />
          <p rt="19.957" x="426.2191" y="628007.69" v="7167016" z="1" s="M+H+1" />
          <p rt="19.957" x="427.2207" y="104322.94" v="1259395" z="1" s="M+H+2" />
          <p rt="19.960" x="428.2232" y="13875.15" v="164399" z="1" s="M+H+3" />
          <p rt="19.962" x="429.2235" y="2066.76" v="23426" z="1" s="M+H+4" />
        </MSPeaks>
      </Spectrum>
    </Compound>
    <Compound algo="FindByMolecularFeature">
      <Location m="447.2832" rt="19.961" y="69316" v="1161760" />
      <Spectrum type="MFE" cpdAlgo="FindByMolecularFeature">
        <MSDetails p="+" />
        <Device type="TimeOfFlight" />
        <MSPeaks>
          <p rt="19.961" x="448.2905" y="69316.23" v="907580" z="1" s="M+H" />
          <p rt="19.958" x="449.2944" y="17008.04" v="208887" z="1" s="M+H+1" />
          <p rt="19.958" x="450.2981" y="3641.69" v="45294" z="1" s="M+H+2" />
        </MSPeaks>
      </Spectrum>
    </Compound>
    <Compound algo="FindByMolecularFeature">
      <Location m="657.5026" rt="20.128" y="77611" v="1730921" />
      <Spectrum type="MFE" cpdAlgo="FindByMolecularFeature">
        <MSDetails p="+" />
        <Device type="TimeOfFlight" />
        <MSPeaks>
          <p rt="20.121" x="658.5099" y="77611.41" v="1230487" z="1" s="M+H" />
          <p rt="20.146" x="659.5129" y="28321.19" v="365819" z="1" s="M+H+1" />
          <p rt="20.126" x="660.5147" y="6754.01" v="102995" z="1" s="M+H+2" />
          <p rt="20.152" x="661.5124" y="2143.41" v="31620" z="1" s="M+H+3" />
        </MSPeaks>
      </Spectrum>
    </Compound>
    <Compound algo="FindByMolecularFeature">
      <Location m="336.2667" rt="20.164" y="182240" v="1771782" />
      <Spectrum type="MFE" cpdAlgo="FindByMolecularFeature">
        <MSDetails p="+" />
        <Device type="TimeOfFlight" />
        <MSPeaks>
          <p rt="20.164" x="337.2740" y="182239.84" v="1395097" z="1" s="M+H" />
          <p rt="20.164" x="338.2771" y="43036.64" v="331450" z="1" s="M+H+1" />
          <p rt="20.162" x="339.2816" y="6157.34" v="45235" z="1" s="M+H+2" />
        </MSPeaks>
      </Spectrum>
    </Compound>
    <Compound algo="FindByMolecularFeature">
      <Location m="354.2772" rt="20.165" y="184093" v="1830217" />
      <Spectrum type="MFE" cpdAlgo="FindByMolecularFeature">
        <MSDetails p="+" />
        <Device type="TimeOfFlight" />
        <MSPeaks>
          <p rt="20.166" x="355.2845" y="184093.09" v="1446452" z="1" s="M+H" />
          <p rt="20.162" x="356.2877" y="41860.71" v="329244" z="1" s="M+H+1" />
          <p rt="20.165" x="357.2907" y="6894.77" v="54521" z="1" s="M+H+2" />
        </MSPeaks>
      </Spectrum>
    </Compound>
    <Compound algo="FindByMolecularFeature">
      <Location m="376.2591" rt="20.167" y="73667" v="633705" />
      <Spectrum type="MFE" cpdAlgo="FindByMolecularFeature">
        <MSDetails p="+" />
        <Device type="TimeOfFlight" />
        <MSPeaks>
          <p rt="20.167" x="377.2664" y="73667.41" v="495363" z="1" s="M+H" />
          <p rt="20.166" x="378.2695" y="17418.90" v="114581" z="1" s="M+H+1" />
          <p rt="20.167" x="379.2757" y="3727.32" v="23761" z="1" s="M+H+2" />
        </MSPeaks>
      </Spectrum>
    </Compound>
    <Compound algo="FindByMolecularFeature">
      <Location m="244.2190" rt="20.172" y="64249" v="603620" />
      <Spectrum type="MFE" cpdAlgo="FindByMolecularFeature">
        <MSDetails p="+" />
        <Device type="TimeOfFlight" />
        <MSPeaks>
          <p rt="20.196" x="123.1160" y="3474.27" v="5725" z="2" s="M+2H" />
          <p rt="20.171" x="245.2263" y="64248.88" v="491576" z="1" s="M+H" />
          <p rt="20.171" x="246.2295" y="11499.07" v="88246" z="1" s="M+H+1" />
          <p rt="20.194" x="247.2354" y="1942.16" v="18073" z="1" s="M+H+2" />
        </MSPeaks>
      </Spectrum>
    </Compound>
    <Compound algo="FindByMolecularFeature">
      <Location m="613.4765" rt="20.220" y="115283" v="2915559" />
      <Spectrum type="MFE" cpdAlgo="FindByMolecularFeature">
        <MSDetails p="+" />
        <Device type="TimeOfFlight" />
        <MSPeaks>
          <p rt="20.220" x="614.4838" y="115283.32" v="2041527" z="1" s="M+H" />
          <p rt="20.221" x="615.4869" y="39460.55" v="665563" z="1" s="M+H+1" />
          <p rt="20.223" x="616.4889" y="10279.76" v="176402" z="1" s="M+H+2" />
          <p rt="20.218" x="617.4918" y="1921.56" v="32066" z="1" s="M+H+3" />
        </MSPeaks>
      </Spectrum>
    </Compound>
    <Compound algo="FindByMolecularFeature">
      <Location m="279.2563" rt="20.233" y="97376" v="1444053" />
      <Spectrum type="MFE" cpdAlgo="FindByMolecularFeature">
        <MSDetails p="+" />
        <Device type="TimeOfFlight" />
        <MSPeaks>
          <p rt="20.235" x="280.2636" y="97375.52" v="1179600" z="1" s="M+H" />
          <p rt="20.225" x="281.2655" y="21292.14" v="248557" z="1" s="M+H+1" />
          <p rt="20.218" x="282.2723" y="2013.50" v="15896" z="1" s="M+H+2" />
        </MSPeaks>
      </Spectrum>
    </Compound>
    <Compound algo="FindByMolecularFeature">
      <Location m="569.4506" rt="20.321" y="180243" v="4084792" />
      <Spectrum type="MFE" cpdAlgo="FindByMolecularFeature">
        <MSDetails p="+" />
        <Device type="TimeOfFlight" />
        <MSPeaks>
          <p rt="20.321" x="570.4579" y="180243.31" v="2888720" z="1" s="M+H" />
          <p rt="20.321" x="571.4609" y="58059.97" v="992908" z="1" s="M+H+1" />
          <p rt="20.319" x="572.4629" y="12120.02" v="203164" z="1" s="M+H+2" />
        </MSPeaks>
      </Spectrum>
    </Compound>
    <Compound algo="FindByMolecularFeature">
      <Location m="267.2564" rt="20.379" y="106309" v="1166321" />
      <Spectrum type="MFE" cpdAlgo="FindByMolecularFeature">
        <MSDetails p="+" />
        <Device type="TimeOfFlight" />
        <MSPeaks>
          <p rt="20.380" x="268.2636" y="106309.09" v="968299" z="1" s="M+H" />
          <p rt="20.377" x="269.2668" y="20109.80" v="180608" z="1" s="M+H+1" />
          <p rt="20.383" x="270.2707" y="2213.21" v="17413" z="1" s="M+H+2" />
        </MSPeaks>
      </Spectrum>
    </Compound>
    <Compound algo="FindByMolecularFeature">
      <Location m="617.3777" rt="20.427" y="53467" v="591753" />
      <Spectrum type="MFE" cpdAlgo="FindByMolecularFeature">
        <MSDetails p="+" />
        <Device type="TimeOfFlight" />
        <MSPeaks>
          <p rt="20.425" x="618.3850" y="53466.98" v="380602" z="1" s="M+H" />
          <p rt="20.426" x="619.3886" y="21631.46" v="156982" z="1" s="M+H+1" />
          <p rt="20.428" x="620.3923" y="5536.53" v="40413" z="1" s="M+H+2" />
          <p rt="20.512" x="621.4040" y="1408.07" v="13756" z="1" s="M+H+3" />
        </MSPeaks>
      </Spectrum>
    </Compound>
    <Compound algo="FindByMolecularFeature">
      <Location m="498.2832" rt="20.444" y="120390" v="1278285" />
      <Spectrum type="MFE" cpdAlgo="FindByMolecularFeature">
        <MSDetails p="+" />
        <Device type="TimeOfFlight" />
        <MSPeaks>
          <p rt="20.444" x="499.2904" y="120390.00" v="949955" z="1" s="M+H" />
          <p rt="20.443" x="500.2938" y="32497.99" v="256135" z="1" s="M+H+1" />
          <p rt="20.443" x="501.2978" y="7272.46" v="59154" z="1" s="M+H+2" />
          <p rt="20.458" x="502.3047" y="1287.32" v="13040" z="1" s="M+H+3" />
        </MSPeaks>
      </Spectrum>
    </Compound>
    <Compound algo="FindByMolecularFeature">
      <Location m="554.3104" rt="20.449" y="794999" v="8495036" />
      <Spectrum type="MFE" cpdAlgo="FindByMolecularFeature">
        <MSDetails p="+" />
        <Device type="TimeOfFlight" />
        <MSPeaks>
          <p rt="20.449" x="555.3177" y="794998.88" v="6107096" z="1" s="M+H" />
          <p rt="20.449" x="556.3203" y="250070.63" v="1916157" z="1" s="M+H+1" />
          <p rt="20.450" x="557.3228" y="52913.25" v="404072" z="1" s="M+H+2" />
          <p rt="20.452" x="558.3251" y="8202.06" v="61661" z="1" s="M+H+3" />
          <p rt="20.438" x="559.3304" y="692.29" v="6050" z="1" s="M+H+4" />
        </MSPeaks>
      </Spectrum>
    </Compound>
    <Compound algo="FindByMolecularFeature">
      <Location m="470.2524" rt="20.449" y="467076" v="4788949" />
      <Spectrum type="MFE" cpdAlgo="FindByMolecularFeature">
        <MSDetails p="+" />
        <Device type="TimeOfFlight" />
        <MSPeaks>
          <p rt="20.449" x="471.2597" y="467076.41" v="3642405" z="1" s="M+H" />
          <p rt="20.448" x="472.2625" y="118926.27" v="931833" z="1" s="M+H+1" />
          <p rt="20.447" x="473.2649" y="23206.17" v="185308" z="1" s="M+H+2" />
          <p rt="20.449" x="474.2677" y="3926.92" v="29403" z="1" s="M+H+3" />
        </MSPeaks>
      </Spectrum>
    </Compound>
    <Compound algo="FindByMolecularFeature">
      <Location m="594.3022" rt="20.449" y="283518" v="2636126" />
      <Spectrum type="MFE" cpdAlgo="FindByMolecularFeature">
        <MSDetails p="+" />
        <Device type="TimeOfFlight" />
        <MSPeaks>
          <p rt="20.449" x="595.3094" y="283517.59" v="1905219" z="1" s="M+H" />
          <p rt="20.449" x="596.3124" y="86708.60" v="573918" z="1" s="M+H+1" />
          <p rt="20.451" x="597.3151" y="19712.78" v="132893" z="1" s="M+H+2" />
          <p rt="20.444" x="598.3179" y="3730.16" v="24096" z="1" s="M+H+3" />
        </MSPeaks>
      </Spectrum>
    </Compound>
    <Compound algo="FindByMolecularFeature">
      <Location m="589.3474" rt="20.450" y="1024991" v="11146270" />
      <Spectrum type="MFE" cpdAlgo="FindByMolecularFeature">
        <MSDetails p="+" />
        <Device type="TimeOfFlight" />
        <MSPeaks>
          <p rt="20.450" x="590.3547" y="1024991.06" v="7977121" z="1" s="M+H" />
          <p rt="20.449" x="591.3576" y="324476.94" v="2513429" z="1" s="M+H+1" />
          <p rt="20.451" x="592.3598" y="69411.73" v="537368" z="1" s="M+H+2" />
          <p rt="20.448" x="593.3628" y="12885.86" v="99723" z="1" s="M+H+3" />
          <p rt="20.455" x="594.3708" y="2382.71" v="18629" z="1" s="M+H+4" />
        </MSPeaks>
      </Spectrum>
    </Compound>
    <Compound algo="FindByMolecularFeature">
      <Location m="572.3202" rt="20.451" y="250554" v="2630193" />
      <Spectrum type="MFE" cpdAlgo="FindByMolecularFeature">
        <MSDetails p="+" />
        <Device type="TimeOfFlight" />
        <MSPeaks>
          <p rt="20.451" x="573.3275" y="250553.59" v="1899254" z="1" s="M+H" />
          <p rt="20.451" x="574.3305" y="75935.55" v="580094" z="1" s="M+H+1" />
          <p rt="20.446" x="575.3333" y="17825.54" v="132200" z="1" s="M+H+2" />
          <p rt="20.465" x="576.3395" y="2530.66" v="18646" z="1" s="M+H+3" />
        </MSPeaks>
      </Spectrum>
    </Compound>
    <Compound algo="FindByMolecularFeature">
      <Location m="484.2676" rt="20.454" y="127750" v="1284237" />
      <Spectrum type="MFE" cpdAlgo="FindByMolecularFeature">
        <MSDetails p="+" />
        <Device type="TimeOfFlight" />
        <MSPeaks>
          <p rt="20.454" x="485.2748" y="127749.82" v="960671" z="1" s="M+H" />
          <p rt="20.456" x="486.2780" y="35373.60" v="262109" z="1" s="M+H+1" />
          <p rt="20.460" x="487.2814" y="7352.27" v="53591" z="1" s="M+H+2" />
          <p rt="20.450" x="488.2836" y="1017.30" v="7866" z="1" s="M+H+3" />
        </MSPeaks>
      </Spectrum>
    </Compound>
    <Compound algo="FindByMolecularFeature">
      <Location m="1116.7524" rt="20.504" y="91775" v="1514827" />
      <Spectrum type="MFE" cpdAlgo="FindByMolecularFeature">
        <MSDetails p="+" />
        <Device type="TimeOfFlight" />
        <MSPeaks>
          <p rt="20.503" x="559.3835" y="33076.84" v="193837" z="2" s="M+2H" />
          <p rt="20.505" x="559.8851" y="20668.92" v="119186" z="2" s="M+2H+1" />
          <p rt="20.504" x="560.3841" y="91775.48" v="530818" z="2" s="M+2H+2" />
          <p rt="20.505" x="560.8852" y="60933.95" v="351008" z="2" s="M+2H+3" />
          <p rt="20.506" x="561.3836" y="54516.26" v="319979" z="2" s="M+2H+4" />
        </MSPeaks>
      </Spectrum>
    </Compound>
    <Compound algo="FindByMolecularFeature">
      <Location m="761.4658" rt="20.507" y="103159" v="1141316" />
      <Spectrum type="MFE" cpdAlgo="FindByMolecularFeature">
        <MSDetails p="+" />
        <Device type="TimeOfFlight" />
        <MSPeaks>
          <p rt="20.507" x="762.4731" y="103158.74" v="767102" z="1" s="M+H" />
          <p rt="20.508" x="763.4761" y="50306.40" v="374215" z="1" s="M+H+1" />
        </MSPeaks>
      </Spectrum>
    </Compound>
    <Compound algo="FindByMolecularFeature">
      <Location m="336.2668" rt="20.511" y="211707" v="2091700" />
      <Spectrum type="MFE" cpdAlgo="FindByMolecularFeature">
        <MSDetails p="+" />
        <Device type="TimeOfFlight" />
        <MSPeaks>
          <p rt="20.510" x="337.2741" y="211707.05" v="1656193" z="1" s="M+H" />
          <p rt="20.512" x="338.2772" y="48847.36" v="381485" z="1" s="M+H+1" />
          <p rt="20.509" x="339.2820" y="6904.64" v="54023" z="1" s="M+H+2" />
        </MSPeaks>
      </Spectrum>
    </Compound>
    <Compound algo="FindByMolecularFeature">
      <Location m="354.2774" rt="20.511" y="283143" v="2901140" />
      <Spectrum type="MFE" cpdAlgo="FindByMolecularFeature">
        <MSDetails p="+" />
        <Device type="TimeOfFlight" />
        <MSPeaks>
          <p rt="20.510" x="355.2847" y="283143.25" v="2273793" z="1" s="M+H" />
          <p rt="20.513" x="356.2878" y="62194.76" v="531705" z="1" s="M+H+1" />
          <p rt="20.514" x="357.2910" y="10528.55" v="86002" z="1" s="M+H+2" />
          <p rt="20.552" x="358.2959" y="1053.74" v="9641" z="1" s="M+H+3" />
        </MSPeaks>
      </Spectrum>
    </Compound>
    <Compound algo="FindByMolecularFeature">
      <Location m="244.2192" rt="20.511" y="128499" v="1248558" />
      <Spectrum type="MFE" cpdAlgo="FindByMolecularFeature">
        <MSDetails p="+" />
        <Device type="TimeOfFlight" />
        <MSPeaks>
          <p rt="20.511" x="245.2264" y="128499.19" v="1011935" z="1" s="M+H" />
          <p rt="20.511" x="246.2298" y="23852.57" v="188738" z="1" s="M+H+1" />
          <p rt="20.513" x="247.2370" y="4328.04" v="47885" z="1" s="M+H+2" />
        </MSPeaks>
      </Spectrum>
    </Compound>
    <Compound algo="FindByMolecularFeature">
      <Location m="376.2595" rt="20.511" y="342309" v="3411787" />
      <Spectrum type="MFE" cpdAlgo="FindByMolecularFeature">
        <MSDetails p="+" />
        <Device type="TimeOfFlight" />
        <MSPeaks>
          <p rt="20.511" x="377.2667" y="342308.88" v="2704220" z="1" s="M+H" />
          <p rt="20.511" x="378.2699" y="75466.35" v="602365" z="1" s="M+H+1" />
          <p rt="20.517" x="379.2732" y="11713.79" v="90141" z="1" s="M+H+2" />
          <p rt="20.538" x="380.2740" y="1779.88" v="15062" z="1" s="M+H+3" />
        </MSPeaks>
      </Spectrum>
    </Compound>
    <Compound algo="FindByMolecularFeature">
      <Location m="764.4759" rt="20.512" y="96765" v="1114440" />
      <Spectrum type="MFE" cpdAlgo="FindByMolecularFeature">
        <MSDetails p="+" />
        <Device type="TimeOfFlight" />
        <MSPeaks>
          <p rt="20.513" x="383.2452" y="96764.53" v="763457" z="2" s="M+2H" />
          <p rt="20.510" x="383.7465" y="44530.61" v="350984" z="2" s="M+2H+1" />
        </MSPeaks>
      </Spectrum>
    </Compound>
    <Compound algo="FindByMolecularFeature">
      <Location m="262.2300" rt="20.513" y="367136" v="3967927" />
      <Spectrum type="MFE" cpdAlgo="FindByMolecularFeature">
        <MSDetails p="+" />
        <Device type="TimeOfFlight" />
        <MSPeaks>
          <p rt="20.513" x="263.2373" y="367135.50" v="3291161" z="1" s="M+H" />
          <p rt="20.513" x="264.2404" y="74775.05" v="676767" z="1" s="M+H+1" />
        </MSPeaks>
      </Spectrum>
    </Compound>
    <Compound algo="FindByMolecularFeature">
      <Location m="408.1952" rt="20.515" y="76352" v="2042078" />
      <Spectrum type="MFE" cpdAlgo="FindByMolecularFeature">
        <MSDetails p="+" />
        <Device type="TimeOfFlight" />
        <MSPeaks>
          <p rt="20.526" x="205.1053" y="4712.15" v="46457" z="2" s="M+2H" />
          <p rt="20.517" x="205.6071" y="1508.93" v="13055" z="2" s="M+2H+1" />
          <p rt="20.519" x="206.1083" y="7935.45" v="86424" z="2" s="M+2H+2" />
          <p rt="20.539" x="206.6074" y="1828.92" v="17864" z="2" s="M+2H+3" />
          <p rt="20.520" x="207.1120" y="4618.59" v="39188" z="2" s="M+2H+4" />
          <p rt="20.489" x="207.6052" y="1083.25" v="5050" z="2" s="M+2H+5" />
          <p rt="20.514" x="409.2023" y="44975.27" v="450778" z="1" s="M+H" />
          <p rt="20.521" x="410.2059" y="12564.40" v="127195" z="1" s="M+H+1" />
          <p rt="20.515" x="411.2042" y="76351.77" v="753371" z="1" s="M+H+2" />
          <p rt="20.513" x="412.2076" y="20555.44" v="209373" z="1" s="M+H+3" />
          <p rt="20.513" x="413.2011" y="29416.90" v="293323" z="1" s="M+H+4" />
        </MSPeaks>
      </Spectrum>
    </Compound>
    <Compound algo="FindByMolecularFeature">
      <Location m="481.3984" rt="20.517" y="271804" v="6449464" />
      <Spectrum type="MFE" cpdAlgo="FindByMolecularFeature">
        <MSDetails p="+" />
        <Device type="TimeOfFlight" />
        <MSPeaks>
          <p rt="20.516" x="482.4056" y="271804.06" v="4865445" z="1" s="M+H" />
          <p rt="20.516" x="483.4087" y="70136.56" v="1322358" z="1" s="M+H+1" />
          <p rt="20.513" x="484.4103" y="14159.05" v="238529" z="1" s="M+H+2" />
          <p rt="20.552" x="485.4123" y="1397.02" v="23132" z="1" s="M+H+3" />
        </MSPeaks>
      </Spectrum>
    </Compound>
    <Compound algo="FindByMolecularFeature">
      <Location m="334.1595" rt="20.522" y="54209" v="798897" />
      <Spectrum type="MFE" cpdAlgo="FindByMolecularFeature">
        <MSDetails p="+" />
        <Device type="TimeOfFlight" />
        <MSPeaks>
          <p rt="20.522" x="335.1667" y="54208.93" v="607208" z="1" s="M+H" />
          <p rt="20.520" x="336.1700" y="11172.09" v="123994" z="1" s="M+H+1" />
          <p rt="20.528" x="337.1686" y="6330.39" v="67696" z="1" s="M+H+2" />
        </MSPeaks>
      </Spectrum>
    </Compound>
    <Compound algo="FindByMolecularFeature">
      <Location m="325.2982" rt="20.592" y="134300" v="1391611" />
      <Spectrum type="MFE" cpdAlgo="FindByMolecularFeature">
        <MSDetails p="+" />
        <Device type="TimeOfFlight" />
        <MSPeaks>
          <p rt="20.592" x="326.3055" y="134299.88" v="1104020" z="1" s="M+H" />
          <p rt="20.593" x="327.3086" y="30244.63" v="256507" z="1" s="M+H+1" />
          <p rt="20.593" x="328.3130" y="3952.05" v="31084" z="1" s="M+H+2" />
        </MSPeaks>
      </Spectrum>
    </Compound>
    <Compound algo="FindByMolecularFeature">
      <Location m="250.0396" rt="20.604" y="68561" v="599192" />
      <Spectrum type="MFE" cpdAlgo="FindByMolecularFeature">
        <MSDetails p="+" />
        <Device type="TimeOfFlight" />
        <MSPeaks>
          <p rt="20.604" x="251.0468" y="68561.07" v="521983" z="1" s="M+H" />
          <p rt="20.604" x="252.0504" y="9171.16" v="70734" z="1" s="M+H+1" />
          <p rt="20.599" x="253.0524" y="1166.64" v="6475" z="1" s="M+H+2" />
        </MSPeaks>
      </Spectrum>
    </Compound>
    <Compound algo="FindByMolecularFeature">
      <Location m="437.3720" rt="20.609" y="233425" v="5360810" />
      <Spectrum type="MFE" cpdAlgo="FindByMolecularFeature">
        <MSDetails p="+" />
        <Device type="TimeOfFlight" />
        <MSPeaks>
          <p rt="20.610" x="438.3793" y="233425.31" v="4143236" z="1" s="M+H" />
          <p rt="20.605" x="439.3822" y="61963.13" v="1047578" z="1" s="M+H+1" />
          <p rt="20.606" x="440.3838" y="10604.07" v="169997" z="1" s="M+H+2" />
        </MSPeaks>
      </Spectrum>
    </Compound>
    <Compound algo="FindByMolecularFeature">
      <Location m="393.3455" rt="20.695" y="114141" v="2646342" />
      <Spectrum type="MFE" cpdAlgo="FindByMolecularFeature">
        <MSDetails p="+" />
        <Device type="TimeOfFlight" />
        <MSPeaks>
          <p rt="20.696" x="394.3527" y="114140.88" v="2093946" z="1" s="M+H" />
          <p rt="20.689" x="395.3562" y="28034.89" v="459213" z="1" s="M+H+1" />
          <p rt="20.688" x="396.3581" y="5353.41" v="86516" z="1" s="M+H+2" />
          <p rt="20.740" x="397.3518" y="412.51" v="6666" z="1" s="M+H+3" />
        </MSPeaks>
      </Spectrum>
    </Compound>
    <Compound algo="FindByMolecularFeature">
      <Location m="300.2095" rt="20.712" y="1656446" v="24546630" />
      <Spectrum type="MFE" cpdAlgo="FindByMolecularFeature">
        <MSDetails p="+" />
        <Device type="TimeOfFlight" />
        <MSPeaks>
          <p rt="20.711" x="301.2168" y="1656446.25" v="19655506" z="1" s="M+H" />
          <p rt="20.715" x="302.2199" y="345115.28" v="4328228" z="1" s="M+H+1" />
          <p rt="20.715" x="303.2230" y="39905.84" v="507053" z="1" s="M+H+2" />
          <p rt="20.711" x="304.2262" y="4396.88" v="55844" z="1" s="M+H+3" />
        </MSPeaks>
      </Spectrum>
    </Compound>
    <Compound algo="FindByMolecularFeature">
      <Location m="254.2036" rt="20.722" y="259072" v="4233237" />
      <Spectrum type="MFE" cpdAlgo="FindByMolecularFeature">
        <MSDetails p="+" />
        <Device type="TimeOfFlight" />
        <MSPeaks>
          <p rt="20.721" x="255.2108" y="259071.98" v="3426172" z="1" s="M+H" />
          <p rt="20.723" x="256.2142" y="53959.93" v="718517" z="1" s="M+H+1" />
          <p rt="20.738" x="257.2212" y="6218.43" v="82233" z="1" s="M+H+2" />
          <p rt="20.672" x="258.2282" y="470.56" v="6314" z="1" s="M+H+3" />
        </MSPeaks>
      </Spectrum>
    </Compound>
    <Compound algo="FindByMolecularFeature">
      <Location m="268.2403" rt="20.992" y="62913" v="638607" />
      <Spectrum type="MFE" cpdAlgo="FindByMolecularFeature">
        <MSDetails p="+" />
        <Device type="TimeOfFlight" />
        <MSPeaks>
          <p rt="21.002" x="269.2476" y="62913.20" v="479508" z="1" s="M+H" />
          <p rt="20.998" x="270.2509" y="11348.91" v="87837" z="1" s="M+H+1" />
          <p rt="20.912" x="271.2425" y="6323.10" v="60878" z="1" s="M+H+2" />
          <p rt="20.913" x="272.2521" y="1078.36" v="10384" z="1" s="M+H+3" />
        </MSPeaks>
      </Spectrum>
    </Compound>
    <Compound algo="FindByMolecularFeature">
      <Location m="256.2191" rt="21.191" y="50682" v="617390" />
      <Spectrum type="MFE" cpdAlgo="FindByMolecularFeature">
        <MSDetails p="+" />
        <Device type="TimeOfFlight" />
        <MSPeaks>
          <p rt="21.190" x="257.2264" y="50682.43" v="499526" z="1" s="M+H" />
          <p rt="21.195" x="258.2296" y="10330.08" v="103721" z="1" s="M+H+1" />
          <p rt="21.199" x="259.2337" y="1666.72" v="14143" z="1" s="M+H+2" />
        </MSPeaks>
      </Spectrum>
    </Compound>
    <Compound algo="FindByMolecularFeature">
      <Location m="440.1974" rt="21.197" y="162485" v="2121720" />
      <Spectrum type="MFE" cpdAlgo="FindByMolecularFeature">
        <MSDetails p="+" />
        <Device type="TimeOfFlight" />
        <MSPeaks>
          <p rt="21.197" x="441.2046" y="162484.72" v="1621918" z="1" s="M+H" />
          <p rt="21.196" x="442.2074" y="49039.86" v="499802" z="1" s="M+H+1" />
        </MSPeaks>
      </Spectrum>
    </Compound>
    <Compound algo="FindByMolecularFeature">
      <Location m="442.1923" rt="21.198" y="75838" v="1159371" />
      <Spectrum type="MFE" cpdAlgo="FindByMolecularFeature">
        <MSDetails p="+" />
        <Device type="TimeOfFlight" />
        <MSPeaks>
          <p rt="21.197" x="443.1996" y="75838.07" v="773138" z="1" s="M+H" />
          <p rt="21.197" x="444.2015" y="23171.82" v="234644" z="1" s="M+H+1" />
          <p rt="21.202" x="445.1998" y="12015.78" v="119727" z="1" s="M+H+2" />
          <p rt="21.200" x="446.2027" y="3216.08" v="31862" z="1" s="M+H+3" />
        </MSPeaks>
      </Spectrum>
    </Compound>
    <Compound algo="FindByMolecularFeature">
      <Location m="255.2567" rt="21.199" y="544166" v="5701952" />
      <Spectrum type="MFE" cpdAlgo="FindByMolecularFeature">
        <MSDetails p="+" />
        <Device type="TimeOfFlight" />
        <MSPeaks>
          <p rt="21.199" x="256.2640" y="544165.81" v="4660866" z="1" s="M+H" />
          <p rt="21.202" x="257.2668" y="102264.41" v="947991" z="1" s="M+H+1" />
          <p rt="21.204" x="258.2710" y="9514.54" v="87379" z="1" s="M+H+2" />
          <p rt="21.172" x="259.2754" y="416.80" v="3554" z="1" s="M+H+3" />
          <p rt="21.191" x="511.5158" y="654.56" v="1081" z="1" s="2M+H" />
        </MSPeaks>
      </Spectrum>
    </Compound>
    <Compound algo="FindByMolecularFeature">
      <Location m="608.3178" rt="21.218" y="339256" v="3577988" />
      <Spectrum type="MFE" cpdAlgo="FindByMolecularFeature">
        <MSDetails p="+" />
        <Device type="TimeOfFlight" />
        <MSPeaks>
          <p rt="21.218" x="609.3251" y="339255.75" v="2553836" z="1" s="M+H" />
          <p rt="21.218" x="610.3282" y="108003.66" v="812407" z="1" s="M+H+1" />
          <p rt="21.218" x="611.3304" y="23342.23" v="177347" z="1" s="M+H+2" />
          <p rt="21.214" x="612.3339" y="4382.44" v="31565" z="1" s="M+H+3" />
          <p rt="21.212" x="613.3433" y="393.50" v="2834" z="1" s="M+H+4" />
        </MSPeaks>
      </Spectrum>
    </Compound>
    <Compound algo="FindByMolecularFeature">
      <Location m="498.2835" rt="21.220" y="466393" v="4655997" />
      <Spectrum type="MFE" cpdAlgo="FindByMolecularFeature">
        <MSDetails p="+" />
        <Device type="TimeOfFlight" />
        <MSPeaks>
          <p rt="21.220" x="499.2908" y="466393.31" v="3503387" z="1" s="M+H" />
          <p rt="21.220" x="500.2936" y="123970.34" v="926595" z="1" s="M+H+1" />
          <p rt="21.219" x="501.2964" y="25498.00" v="191605" z="1" s="M+H+2" />
          <p rt="21.219" x="502.2995" y="4582.29" v="34411" z="1" s="M+H+3" />
        </MSPeaks>
      </Spectrum>
    </Compound>
    <Compound algo="FindByMolecularFeature">
      <Location m="603.3627" rt="21.221" y="2029527" v="21240914" />
      <Spectrum type="MFE" cpdAlgo="FindByMolecularFeature">
        <MSDetails p="+" />
        <Device type="TimeOfFlight" />
        <MSPeaks>
          <p rt="21.221" x="604.3700" y="2029527.25" v="15086603" z="1" s="M+H" />
          <p rt="21.220" x="605.3736" y="657480.44" v="4893875" z="1" s="M+H+1" />
          <p rt="21.220" x="606.3754" y="141510.91" v="1054246" z="1" s="M+H+2" />
          <p rt="21.221" x="607.3781" y="24039.00" v="179453" z="1" s="M+H+3" />
          <p rt="21.222" x="608.3821" y="3637.25" v="26736" z="1" s="M+H+4" />
        </MSPeaks>
      </Spectrum>
    </Compound>
    <Compound algo="FindByMolecularFeature">
      <Location m="568.3256" rt="21.221" y="1708644" v="17757364" />
      <Spectrum type="MFE" cpdAlgo="FindByMolecularFeature">
        <MSDetails p="+" />
        <Device type="TimeOfFlight" />
        <MSPeaks>
          <p rt="21.221" x="569.3329" y="1708643.75" v="12704913" z="1" s="M+H" />
          <p rt="21.221" x="570.3363" y="544006.13" v="4050128" z="1" s="M+H+1" />
          <p rt="21.221" x="571.3383" y="112646.19" v="838803" z="1" s="M+H+2" />
          <p rt="21.220" x="572.3411" y="18455.42" v="136442" z="1" s="M+H+3" />
          <p rt="21.222" x="573.3447" y="3311.36" v="27078" z="1" s="M+H+4" />
        </MSPeaks>
      </Spectrum>
    </Compound>
    <Compound algo="FindByMolecularFeature">
      <Location m="484.2681" rt="21.221" y="1148793" v="11265457" />
      <Spectrum type="MFE" cpdAlgo="FindByMolecularFeature">
        <MSDetails p="+" />
        <Device type="TimeOfFlight" />
        <MSPeaks>
          <p rt="21.221" x="485.2754" y="1148793.25" v="8465638" z="1" s="M+H" />
          <p rt="21.222" x="486.2784" y="309876.19" v="2286499" z="1" s="M+H+1" />
          <p rt="21.221" x="487.2805" y="58795.33" v="437507" z="1" s="M+H+2" />
          <p rt="21.219" x="488.2830" y="9307.04" v="69220" z="1" s="M+H+3" />
          <p rt="21.221" x="489.2887" y="915.96" v="6593" z="1" s="M+H+4" />
        </MSPeaks>
      </Spectrum>
    </Compound>
    <Compound algo="FindByMolecularFeature">
      <Location m="644.3887" rt="21.222" y="115942" v="1288569" />
      <Spectrum type="MFE" cpdAlgo="FindByMolecularFeature">
        <MSDetails p="+" />
        <Device type="TimeOfFlight" />
        <MSPeaks>
          <p rt="21.222" x="645.3959" y="115941.68" v="898132" z="1" s="M+H" />
          <p rt="21.221" x="646.3999" y="40277.00" v="310554" z="1" s="M+H+1" />
          <p rt="21.221" x="647.4066" y="10950.24" v="79883" z="1" s="M+H+2" />
        </MSPeaks>
      </Spectrum>
    </Compound>
    <Compound algo="FindByMolecularFeature">
      <Location m="586.3362" rt="21.222" y="580649" v="6101886" />
      <Spectrum type="MFE" cpdAlgo="FindByMolecularFeature">
        <MSDetails p="+" />
        <Device type="TimeOfFlight" />
        <MSPeaks>
          <p rt="21.222" x="587.3435" y="580649.31" v="4372520" z="1" s="M+H" />
          <p rt="21.222" x="588.3462" y="187456.28" v="1411123" z="1" s="M+H+1" />
          <p rt="21.222" x="589.3487" y="41807.52" v="318243" z="1" s="M+H+2" />
        </MSPeaks>
      </Spectrum>
    </Compound>
    <Compound algo="FindByMolecularFeature">
      <Location m="624.2910" rt="21.225" y="65339" v="739873" />
      <Spectrum type="MFE" cpdAlgo="FindByMolecularFeature">
        <MSDetails p="+" />
        <Device type="TimeOfFlight" />
        <MSPeaks>
          <p rt="21.225" x="625.2983" y="65339.06" v="503224" z="1" s="M+H" />
          <p rt="21.226" x="626.3017" y="21914.02" v="166327" z="1" s="M+H+1" />
          <p rt="21.229" x="627.3013" y="9218.70" v="70322" z="1" s="M+H+2" />
        </MSPeaks>
      </Spectrum>
    </Compound>
    <Compound algo="FindByMolecularFeature">
      <Location m="631.3928" rt="21.227" y="95010" v="1178655" />
      <Spectrum type="MFE" cpdAlgo="FindByMolecularFeature">
        <MSDetails p="+" />
        <Device type="TimeOfFlight" />
        <MSPeaks>
          <p rt="21.227" x="632.4000" y="95009.87" v="801976" z="1" s="M+H" />
          <p rt="21.227" x="633.4038" y="34431.18" v="291024" z="1" s="M+H+1" />
          <p rt="21.229" x="634.4074" y="8120.05" v="67836" z="1" s="M+H+2" />
          <p rt="21.216" x="635.4204" y="1704.85" v="17819" z="1" s="M+H+3" />
        </MSPeaks>
      </Spectrum>
    </Compound>
    <Compound algo="FindByMolecularFeature">
      <Location m="442.3450" rt="21.381" y="77390" v="576127" />
      <Spectrum type="MFE" cpdAlgo="FindByMolecularFeature">
        <MSDetails p="+" />
        <Device type="TimeOfFlight" />
        <MSPeaks>
          <p rt="21.380" x="443.3523" y="77390.38" v="399837" z="1" s="M+H" />
          <p rt="21.386" x="444.3558" y="26803.74" v="158538" z="1" s="M+H+1" />
          <p rt="21.377" x="445.3612" y="4575.31" v="17751" z="1" s="M+H+2" />
        </MSPeaks>
      </Spectrum>
    </Compound>
    <Compound algo="FindByMolecularFeature">
      <Location m="442.3448" rt="21.500" y="74467" v="954709" />
      <Spectrum type="MFE" cpdAlgo="FindByMolecularFeature">
        <MSDetails p="+" />
        <Device type="TimeOfFlight" />
        <MSPeaks>
          <p rt="21.498" x="443.3521" y="74466.59" v="679145" z="1" s="M+H" />
          <p rt="21.506" x="444.3553" y="25519.89" v="230714" z="1" s="M+H+1" />
          <p rt="21.507" x="445.3638" y="5445.98" v="44850" z="1" s="M+H+2" />
        </MSPeaks>
      </Spectrum>
    </Compound>
    <Compound algo="FindByMolecularFeature">
      <Location m="627.4941" rt="21.594" y="63660" v="1587329" />
      <Spectrum type="MFE" cpdAlgo="FindByMolecularFeature">
        <MSDetails p="+" />
        <Device type="TimeOfFlight" />
        <MSPeaks>
          <p rt="21.583" x="628.5013" y="63660.40" v="1223923" z="1" s="M+H" />
          <p rt="21.621" x="629.5027" y="20785.75" v="265931" z="1" s="M+H+1" />
          <p rt="21.627" x="630.5033" y="6333.78" v="77616" z="1" s="M+H+2" />
          <p rt="21.523" x="631.4930" y="800.95" v="19858" z="1" s="M+H+3" />
        </MSPeaks>
      </Spectrum>
    </Compound>
    <Compound algo="FindByMolecularFeature">
      <Location m="539.4398" rt="21.667" y="97716" v="799467" />
      <Spectrum type="MFE" cpdAlgo="FindByMolecularFeature">
        <MSDetails p="+" />
        <Device type="TimeOfFlight" />
        <MSPeaks>
          <p rt="21.667" x="540.4471" y="97716.32" v="607121" z="1" s="M+H" />
          <p rt="21.665" x="541.4502" y="30601.29" v="192346" z="1" s="M+H+1" />
        </MSPeaks>
      </Spectrum>
    </Compound>
    <Compound algo="FindByMolecularFeature">
      <Location m="583.4659" rt="21.709" y="87064" v="2210222" />
      <Spectrum type="MFE" cpdAlgo="FindByMolecularFeature">
        <MSDetails p="+" />
        <Device type="TimeOfFlight" />
        <MSPeaks>
          <p rt="21.698" x="584.4732" y="87063.59" v="1772829" z="1" s="M+H" />
          <p rt="21.741" x="585.4764" y="30652.59" v="437393" z="1" s="M+H+1" />
        </MSPeaks>
      </Spectrum>
    </Compound>
    <Compound algo="FindByMolecularFeature">
      <Location m="264.2453" rt="21.709" y="124929" v="1259939" />
      <Spectrum type="MFE" cpdAlgo="FindByMolecularFeature">
        <MSDetails p="+" />
        <Device type="TimeOfFlight" />
        <MSPeaks>
          <p rt="21.708" x="265.2526" y="124929.35" v="1033190" z="1" s="M+H" />
          <p rt="21.707" x="266.2559" y="22342.42" v="193627" z="1" s="M+H+1" />
          <p rt="21.765" x="267.2669" y="3212.63" v="33121" z="1" s="M+H+2" />
        </MSPeaks>
      </Spectrum>
    </Compound>
    <Compound algo="FindByMolecularFeature">
      <Location m="246.2348" rt="21.709" y="52351" v="544433" />
      <Spectrum type="MFE" cpdAlgo="FindByMolecularFeature">
        <MSDetails p="+" />
        <Device type="TimeOfFlight" />
        <MSPeaks>
          <p rt="21.709" x="247.2421" y="52351.45" v="446370" z="1" s="M+H" />
          <p rt="21.707" x="248.2450" y="9610.79" v="84448" z="1" s="M+H+1" />
          <p rt="21.713" x="249.2526" y="1452.56" v="13615" z="1" s="M+H+2" />
        </MSPeaks>
      </Spectrum>
    </Compound>
    <Compound algo="FindByMolecularFeature">
      <Location m="281.2724" rt="21.711" y="5621248" v="63757716" />
      <Spectrum type="MFE" cpdAlgo="FindByMolecularFeature">
        <MSDetails p="+" />
        <Device type="TimeOfFlight" />
        <MSPeaks>
          <p rt="21.711" x="282.2797" y="5621247.50" v="50585688" z="1" sat="true" s="M+H" />
          <p rt="21.710" x="283.2833" y="1069765.88" v="9803313" z="1" s="M+H+1" />
          <p rt="21.711" x="284.2858" y="107406.32" v="972422" z="1" s="M+H+2" />
          <p rt="21.709" x="285.2885" y="7899.26" v="70958" z="1" s="M+H+3" />
          <p rt="21.730" x="286.3005" y="178.78" v="1830" z="1" s="M+H+4" />
          <p rt="21.707" x="563.5510" y="109055.31" v="760845" z="1" s="2M+H" />
          <p rt="21.707" x="564.5543" y="46024.17" v="321158" z="1" s="2M+H+1" />
          <p rt="21.708" x="565.5577" y="9669.06" v="67944" z="1" s="2M+H+2" />
          <p rt="21.708" x="566.5598" y="1655.38" v="11808" z="1" s="2M+H+3" />
        </MSPeaks>
      </Spectrum>
    </Compound>
    <Compound algo="FindByMolecularFeature">
      <Location m="568.3247" rt="21.766" y="52612" v="693060" />
      <Spectrum type="MFE" cpdAlgo="FindByMolecularFeature">
        <MSDetails p="+" />
        <Device type="TimeOfFlight" />
        <MSPeaks>
          <p rt="21.766" x="569.3320" y="52612.43" v="490042" z="1" s="M+H" />
          <p rt="21.764" x="570.3355" y="17538.45" v="158435" z="1" s="M+H+1" />
          <p rt="21.767" x="571.3387" y="4771.73" v="44583" z="1" s="M+H+2" />
        </MSPeaks>
      </Spectrum>
    </Compound>
    <Compound algo="FindByMolecularFeature">
      <Location m="603.3619" rt="21.773" y="88855" v="1296788" />
      <Spectrum type="MFE" cpdAlgo="FindByMolecularFeature">
        <MSDetails p="+" />
        <Device type="TimeOfFlight" />
        <MSPeaks>
          <p rt="21.773" x="604.3692" y="88855.17" v="910783" z="1" s="M+H" />
          <p rt="21.772" x="605.3727" y="30419.27" v="308905" z="1" s="M+H+1" />
          <p rt="21.771" x="606.3760" y="7427.73" v="77101" z="1" s="M+H+2" />
        </MSPeaks>
      </Spectrum>
    </Compound>
    <Compound algo="FindByMolecularFeature">
      <Location m="495.4136" rt="21.777" y="132203" v="1270645" />
      <Spectrum type="MFE" cpdAlgo="FindByMolecularFeature">
        <MSDetails p="+" />
        <Device type="TimeOfFlight" />
        <MSPeaks>
          <p rt="21.778" x="496.4209" y="132202.63" v="1020948" z="1" s="M+H" />
          <p rt="21.773" x="497.4240" y="35653.20" v="249696" z="1" s="M+H+1" />
        </MSPeaks>
      </Spectrum>
    </Compound>
    <Compound algo="FindByMolecularFeature">
      <Location m="451.3876" rt="21.873" y="117978" v="1112069" />
      <Spectrum type="MFE" cpdAlgo="FindByMolecularFeature">
        <MSDetails p="+" />
        <Device type="TimeOfFlight" />
        <MSPeaks>
          <p rt="21.877" x="452.3949" y="117977.54" v="929333" z="1" s="M+H" />
          <p rt="21.855" x="453.3979" y="33451.03" v="182736" z="1" s="M+H+1" />
        </MSPeaks>
      </Spectrum>
    </Compound>
    <Compound algo="FindByMolecularFeature">
      <Location m="264.2453" rt="21.931" y="51535" v="505218" />
      <Spectrum type="MFE" cpdAlgo="FindByMolecularFeature">
        <MSDetails p="+" />
        <Device type="TimeOfFlight" />
        <MSPeaks>
          <p rt="21.931" x="265.2526" y="51535.40" v="426609" z="1" s="M+H" />
          <p rt="21.930" x="266.2560" y="9496.14" v="78609" z="1" s="M+H+1" />
        </MSPeaks>
      </Spectrum>
    </Compound>
    <Compound algo="FindByMolecularFeature">
      <Location m="440.1974" rt="21.941" y="109377" v="1404921" />
      <Spectrum type="MFE" cpdAlgo="FindByMolecularFeature">
        <MSDetails p="+" />
        <Device type="TimeOfFlight" />
        <MSPeaks>
          <p rt="21.941" x="441.2047" y="109377.18" v="1066146" z="1" s="M+H" />
          <p rt="21.941" x="442.2077" y="33867.16" v="338775" z="1" s="M+H+1" />
        </MSPeaks>
      </Spectrum>
    </Compound>
    <Compound algo="FindByMolecularFeature">
      <Location m="407.3610" rt="21.959" y="63871" v="618461" />
      <Spectrum type="MFE" cpdAlgo="FindByMolecularFeature">
        <MSDetails p="+" />
        <Device type="TimeOfFlight" />
        <MSPeaks>
          <p rt="21.960" x="408.3683" y="63871.31" v="499879" z="1" s="M+H" />
          <p rt="21.955" x="409.3713" y="16767.85" v="118582" z="1" s="M+H+1" />
        </MSPeaks>
      </Spectrum>
    </Compound>
    <Compound algo="FindByMolecularFeature">
      <Location m="600.3516" rt="21.982" y="313711" v="3329933" />
      <Spectrum type="MFE" cpdAlgo="FindByMolecularFeature">
        <MSDetails p="+" />
        <Device type="TimeOfFlight" />
        <MSPeaks>
          <p rt="21.981" x="601.3589" y="313710.69" v="2377863" z="1" s="M+H" />
          <p rt="21.982" x="602.3618" y="101272.07" v="771431" z="1" s="M+H+1" />
          <p rt="21.985" x="603.3649" y="24457.99" v="180639" z="1" s="M+H+2" />
        </MSPeaks>
      </Spectrum>
    </Compound>
    <Compound algo="FindByMolecularFeature">
      <Location m="498.2839" rt="21.982" y="760633" v="7974786" />
      <Spectrum type="MFE" cpdAlgo="FindByMolecularFeature">
        <MSDetails p="+" />
        <Device type="TimeOfFlight" />
        <MSPeaks>
          <p rt="21.983" x="499.2912" y="760632.63" v="5957676" z="1" s="M+H" />
          <p rt="21.982" x="500.2939" y="207655.17" v="1619773" z="1" s="M+H+1" />
          <p rt="21.983" x="501.2963" y="41288.93" v="324374" z="1" s="M+H+2" />
          <p rt="21.984" x="502.2993" y="7166.63" v="60159" z="1" s="M+H+3" />
          <p rt="21.994" x="503.3022" y="1635.16" v="12804" z="1" s="M+H+4" />
        </MSPeaks>
      </Spectrum>
    </Compound>
    <Compound algo="FindByMolecularFeature">
      <Location m="582.3416" rt="21.983" y="739378" v="8213171" />
      <Spectrum type="MFE" cpdAlgo="FindByMolecularFeature">
        <MSDetails p="+" />
        <Device type="TimeOfFlight" />
        <MSPeaks>
          <p rt="21.983" x="583.3489" y="739377.81" v="5713040" z="1" s="M+H" />
          <p rt="21.982" x="584.3516" y="257971.22" v="1988706" z="1" s="M+H+1" />
          <p rt="21.982" x="585.3542" y="55141.24" v="425736" z="1" s="M+H+2" />
          <p rt="21.983" x="586.3572" y="9339.92" v="70256" z="1" s="M+H+3" />
          <p rt="21.971" x="587.3566" y="1830.54" v="15433" z="1" s="M+H+4" />
        </MSPeaks>
      </Spectrum>
    </Compound>
    <Compound algo="FindByMolecularFeature">
      <Location m="617.3787" rt="21.985" y="815282" v="9264545" />
      <Spectrum type="MFE" cpdAlgo="FindByMolecularFeature">
        <MSDetails p="+" />
        <Device type="TimeOfFlight" />
        <MSPeaks>
          <p rt="21.986" x="618.3860" y="815281.56" v="6404822" z="1" s="M+H" />
          <p rt="21.985" x="619.3887" y="285986.19" v="2255647" z="1" s="M+H+1" />
          <p rt="21.985" x="620.3911" y="63712.74" v="504591" z="1" s="M+H+2" />
          <p rt="21.980" x="621.3957" y="12779.21" v="99486" z="1" s="M+H+3" />
        </MSPeaks>
      </Spectrum>
    </Compound>
    <Compound algo="FindByMolecularFeature">
      <Location m="622.3333" rt="21.986" y="209897" v="2264356" />
      <Spectrum type="MFE" cpdAlgo="FindByMolecularFeature">
        <MSDetails p="+" />
        <Device type="TimeOfFlight" />
        <MSPeaks>
          <p rt="21.986" x="623.3405" y="209896.56" v="1593031" z="1" s="M+H" />
          <p rt="21.986" x="624.3437" y="69372.18" v="524230" z="1" s="M+H+1" />
          <p rt="21.984" x="625.3466" y="16657.45" v="124661" z="1" s="M+H+2" />
          <p rt="21.987" x="626.3490" y="3059.36" v="22433" z="1" s="M+H+3" />
        </MSPeaks>
      </Spectrum>
    </Compound>
    <Compound algo="FindByMolecularFeature">
      <Location m="658.4043" rt="21.989" y="72402" v="795765" />
      <Spectrum type="MFE" cpdAlgo="FindByMolecularFeature">
        <MSDetails p="+" />
        <Device type="TimeOfFlight" />
        <MSPeaks>
          <p rt="21.988" x="659.4115" y="72402.36" v="513013" z="1" s="M+H" />
          <p rt="21.988" x="660.4160" y="28555.84" v="203993" z="1" s="M+H+1" />
          <p rt="21.992" x="661.4244" y="8671.72" v="78758" z="1" s="M+H+2" />
        </MSPeaks>
      </Spectrum>
    </Compound>
    <Compound algo="FindByMolecularFeature">
      <Location m="645.4089" rt="21.992" y="68751" v="885640" />
      <Spectrum type="MFE" cpdAlgo="FindByMolecularFeature">
        <MSDetails p="+" />
        <Device type="TimeOfFlight" />
        <MSPeaks>
          <p rt="21.990" x="646.4162" y="68751.09" v="521197" z="1" s="M+H" />
          <p rt="21.994" x="647.4226" y="29365.52" v="300801" z="1" s="M+H+1" />
          <p rt="21.996" x="648.4287" y="8805.07" v="63643" z="1" s="M+H+2" />
        </MSPeaks>
      </Spectrum>
    </Compound>
    <Compound algo="FindByMolecularFeature">
      <Location m="262.2295" rt="22.137" y="54420" v="536021" />
      <Spectrum type="MFE" cpdAlgo="FindByMolecularFeature">
        <MSDetails p="+" />
        <Device type="TimeOfFlight" />
        <MSPeaks>
          <p rt="22.138" x="263.2368" y="54420.49" v="447247" z="1" s="M+H" />
          <p rt="22.134" x="264.2403" y="11463.02" v="88773" z="1" s="M+H+1" />
        </MSPeaks>
      </Spectrum>
    </Compound>
    <Compound algo="FindByMolecularFeature">
      <Location m="720.3220" rt="22.138" y="54922" v="780064" />
      <Spectrum type="MFE" cpdAlgo="FindByMolecularFeature">
        <MSDetails p="+" />
        <Device type="TimeOfFlight" />
        <MSPeaks>
          <p rt="22.138" x="721.3293" y="54922.36" v="432683" z="1" s="M+H" />
          <p rt="22.140" x="722.3314" y="23024.41" v="181438" z="1" s="M+H+1" />
          <p rt="22.137" x="723.3270" y="20971.31" v="165943" z="1" s="M+H+2" />
        </MSPeaks>
      </Spectrum>
    </Compound>
    <Compound algo="FindByMolecularFeature">
      <Location m="611.4056" rt="22.140" y="77857" v="744612" />
      <Spectrum type="MFE" cpdAlgo="FindByMolecularFeature">
        <MSDetails p="+" />
        <Device type="TimeOfFlight" />
        <MSPeaks>
          <p rt="22.138" x="612.4129" y="5646.43" v="42207" z="1" s="M+H" />
          <p rt="22.134" x="613.4073" y="2640.78" v="10980" z="1" s="M+H+1" />
          <p rt="22.140" x="614.3992" y="77856.60" v="691424" z="1" s="M+H+2" />
        </MSPeaks>
      </Spectrum>
    </Compound>
    <Compound algo="FindByMolecularFeature">
      <Location m="716.3261" rt="22.141" y="67472" v="625710" />
      <Spectrum type="MFE" cpdAlgo="FindByMolecularFeature">
        <MSDetails p="+" />
        <Device type="TimeOfFlight" />
        <MSPeaks>
          <p rt="22.144" x="717.3334" y="6750.83" v="58173" z="1" s="M+H" />
          <p rt="22.141" x="718.3343" y="4004.89" v="32816" z="1" s="M+H+1" />
          <p rt="22.140" x="719.3324" y="67471.68" v="534720" z="1" s="M+H+2" />
        </MSPeaks>
      </Spectrum>
    </Compound>
    <Compound algo="FindByMolecularFeature">
      <Location m="336.1604" rt="22.142" y="449265" v="7770027" />
      <Spectrum type="MFE" cpdAlgo="FindByMolecularFeature">
        <MSDetails p="+" />
        <Device type="TimeOfFlight" />
        <MSPeaks>
          <p rt="22.142" x="337.1677" y="449265.28" v="4554585" z="1" s="M+H" />
          <p rt="22.144" x="338.1705" y="91448.41" v="931878" z="1" s="M+H+1" />
          <p rt="22.141" x="339.1633" y="161132.81" v="1607650" z="1" s="M+H+2" />
          <p rt="22.140" x="340.1660" y="40831.36" v="414863" z="1" s="M+H+3" />
          <p rt="22.144" x="341.1621" y="25588.19" v="261050" z="1" s="M+H+4" />
        </MSPeaks>
      </Spectrum>
    </Compound>
    <Compound algo="FindByMolecularFeature">
      <Location m="334.1594" rt="22.143" y="73173" v="932114" />
      <Spectrum type="MFE" cpdAlgo="FindByMolecularFeature">
        <MSDetails p="+" />
        <Device type="TimeOfFlight" />
        <MSPeaks>
          <p rt="22.143" x="335.1667" y="73173.02" v="761354" z="1" s="M+H" />
          <p rt="22.142" x="336.1701" y="15730.83" v="170760" z="1" s="M+H+1" />
        </MSPeaks>
      </Spectrum>
    </Compound>
    <Compound algo="FindByMolecularFeature">
      <Location m="630.4473" rt="22.152" y="78465" v="1408522" />
      <Spectrum type="MFE" cpdAlgo="FindByMolecularFeature">
        <MSDetails p="+" />
        <Device type="TimeOfFlight" />
        <MSPeaks>
          <p rt="22.151" x="631.4546" y="78464.73" v="990493" z="1" s="M+H" />
          <p rt="22.154" x="632.4577" y="33517.55" v="418028" z="1" s="M+H+1" />
        </MSPeaks>
      </Spectrum>
    </Compound>
    <Compound algo="FindByMolecularFeature">
      <Location m="331.2875" rt="22.183" y="60206" v="815217" />
      <Spectrum type="MFE" cpdAlgo="FindByMolecularFeature">
        <MSDetails p="+" />
        <Device type="TimeOfFlight" />
        <MSPeaks>
          <p rt="22.183" x="332.2948" y="60205.93" v="615359" z="1" s="M+H" />
          <p rt="22.181" x="333.2985" y="16452.07" v="175145" z="1" s="M+H+1" />
          <p rt="22.195" x="334.3029" y="2493.29" v="24714" z="1" s="M+H+2" />
        </MSPeaks>
      </Spectrum>
    </Compound>
    <Compound algo="FindByMolecularFeature">
      <Location m="378.2747" rt="22.301" y="82928" v="950523" />
      <Spectrum type="MFE" cpdAlgo="FindByMolecularFeature">
        <MSDetails p="+" />
        <Device type="TimeOfFlight" />
        <MSPeaks>
          <p rt="22.301" x="379.2820" y="82927.75" v="743377" z="1" s="M+H" />
          <p rt="22.301" x="380.2852" y="19194.35" v="170127" z="1" s="M+H+1" />
          <p rt="22.304" x="381.2870" y="4221.23" v="37019" z="1" s="M+H+2" />
        </MSPeaks>
      </Spectrum>
    </Compound>
    <Compound algo="FindByMolecularFeature">
      <Location m="264.2452" rt="22.315" y="88071" v="886682" />
      <Spectrum type="MFE" cpdAlgo="FindByMolecularFeature">
        <MSDetails p="+" />
        <Device type="TimeOfFlight" />
        <MSPeaks>
          <p rt="22.315" x="265.2525" y="88070.91" v="754588" z="1" s="M+H" />
          <p rt="22.316" x="266.2559" y="15500.39" v="132094" z="1" s="M+H+1" />
        </MSPeaks>
      </Spectrum>
    </Compound>
    <Compound algo="FindByMolecularFeature">
      <Location m="327.3139" rt="22.684" y="53931" v="551596" />
      <Spectrum type="MFE" cpdAlgo="FindByMolecularFeature">
        <MSDetails p="+" />
        <Device type="TimeOfFlight" />
        <MSPeaks>
          <p rt="22.685" x="328.3211" y="53930.81" v="442985" z="1" s="M+H" />
          <p rt="22.683" x="329.3242" y="11936.91" v="93425" z="1" s="M+H+1" />
          <p rt="22.683" x="330.3258" y="2003.49" v="15186" z="1" s="M+H+2" />
        </MSPeaks>
      </Spectrum>
    </Compound>
    <Compound algo="FindByMolecularFeature">
      <Location m="444.3606" rt="23.054" y="53069" v="745263" />
      <Spectrum type="MFE" cpdAlgo="FindByMolecularFeature">
        <MSDetails p="+" />
        <Device type="TimeOfFlight" />
        <MSPeaks>
          <p rt="23.055" x="445.3679" y="53069.44" v="544406" z="1" s="M+H" />
          <p rt="23.054" x="446.3711" y="16431.16" v="173166" z="1" s="M+H+1" />
          <p rt="23.053" x="447.3720" y="2967.92" v="27690" z="1" s="M+H+2" />
        </MSPeaks>
      </Spectrum>
    </Compound>
    <Compound algo="FindByMolecularFeature">
      <Location m="688.4893" rt="23.110" y="86355" v="1643188" />
      <Spectrum type="MFE" cpdAlgo="FindByMolecularFeature">
        <MSDetails p="+" />
        <Device type="TimeOfFlight" />
        <MSPeaks>
          <p rt="23.110" x="689.4965" y="86354.70" v="1049080" z="1" s="M+H" />
          <p rt="23.111" x="690.4998" y="37151.36" v="456678" z="1" s="M+H+1" />
          <p rt="23.100" x="691.5032" y="9458.28" v="113065" z="1" s="M+H+2" />
          <p rt="23.099" x="692.5088" y="1734.79" v="24364" z="1" s="M+H+3" />
        </MSPeaks>
      </Spectrum>
    </Compound>
    <Compound algo="FindByMolecularFeature">
      <Location m="370.0939" rt="23.114" y="55735" v="628661" />
      <Spectrum type="MFE" cpdAlgo="FindByMolecularFeature">
        <MSDetails p="+" />
        <Device type="TimeOfFlight" />
        <MSPeaks>
          <p rt="23.113" x="371.1012" y="55734.55" v="389084" z="1" s="M+H" />
          <p rt="23.115" x="372.1021" y="21717.51" v="150219" z="1" s="M+H+1" />
          <p rt="23.115" x="373.0998" y="13647.08" v="89359" z="1" s="M+H+2" />
        </MSPeaks>
      </Spectrum>
    </Compound>
    <Compound algo="FindByMolecularFeature">
      <Location m="630.4857" rt="23.115" y="71423" v="1377241" />
      <Spectrum type="MFE" cpdAlgo="FindByMolecularFeature">
        <MSDetails p="+" />
        <Device type="TimeOfFlight" />
        <MSPeaks>
          <p rt="23.114" x="631.4930" y="71423.34" v="889006" z="1" s="M+H" />
          <p rt="23.117" x="632.4960" y="28208.80" v="351022" z="1" s="M+H+1" />
          <p rt="23.128" x="633.4880" y="10545.47" v="128613" z="1" s="M+H+2" />
          <p rt="23.056" x="634.4737" y="519.77" v="8601" z="1" s="M+H+3" />
        </MSPeaks>
      </Spectrum>
    </Compound>
    <Compound algo="FindByMolecularFeature">
      <Location m="383.3403" rt="23.472" y="233064" v="4273253" />
      <Spectrum type="MFE" cpdAlgo="FindByMolecularFeature">
        <MSDetails p="+" />
        <Device type="TimeOfFlight" />
        <MSPeaks>
          <p rt="23.472" x="384.3476" y="233063.67" v="3260799" z="1" s="M+H" />
          <p rt="23.473" x="385.3499" y="55677.62" v="829386" z="1" s="M+H+1" />
          <p rt="23.463" x="386.3522" y="11021.34" v="168837" z="1" s="M+H+2" />
          <p rt="23.474" x="387.3535" y="1033.95" v="14232" z="1" s="M+H+3" />
        </MSPeaks>
      </Spectrum>
    </Compound>
    <Compound algo="FindByMolecularFeature">
      <Location m="337.3353" rt="23.472" y="804524" v="14997656" />
      <Spectrum type="MFE" cpdAlgo="FindByMolecularFeature">
        <MSDetails p="+" />
        <Device type="TimeOfFlight" />
        <MSPeaks>
          <p rt="23.472" x="338.3425" y="804524.31" v="11853611" z="1" s="M+H" />
          <p rt="23.473" x="339.3453" y="193478.41" v="2814857" z="1" s="M+H+1" />
          <p rt="23.469" x="340.3486" y="22894.95" v="296351" z="1" s="M+H+2" />
          <p rt="23.456" x="341.3509" y="2572.02" v="32837" z="1" s="M+H+3" />
        </MSPeaks>
      </Spectrum>
    </Compound>
    <Compound algo="FindByMolecularFeature">
      <Location m="441.3929" rt="23.478" y="74842" v="1590391" />
      <Spectrum type="MFE" cpdAlgo="FindByMolecularFeature">
        <MSDetails p="+" />
        <Device type="TimeOfFlight" />
        <MSPeaks>
          <p rt="23.480" x="442.4002" y="74841.59" v="1245405" z="1" s="M+H" />
          <p rt="23.481" x="443.4031" y="22832.76" v="327649" z="1" s="M+H+1" />
          <p rt="23.442" x="444.3994" y="6561.98" v="17337" z="1" s="M+H+2" />
        </MSPeaks>
      </Spectrum>
    </Compound>
    <Compound algo="FindByMolecularFeature">
      <Location m="405.3225" rt="23.490" y="420454" v="5816982" />
      <Spectrum type="MFE" cpdAlgo="FindByMolecularFeature">
        <MSDetails p="+" />
        <Device type="TimeOfFlight" />
        <MSPeaks>
          <p rt="23.492" x="406.3298" y="420453.59" v="4271149" z="1" s="M+H" />
          <p rt="23.480" x="407.3330" y="106611.52" v="1322037" z="1" s="M+H+1" />
          <p rt="23.492" x="408.3345" y="18824.13" v="209588" z="1" s="M+H+2" />
          <p rt="23.446" x="409.3409" y="922.38" v="14207" z="1" s="M+H+3" />
        </MSPeaks>
      </Spectrum>
    </Compound>
    <Compound algo="FindByMolecularFeature">
      <Location m="394.2131" rt="23.518" y="82228" v="1260948" />
      <Spectrum type="MFE" cpdAlgo="FindByMolecularFeature">
        <MSDetails p="+" />
        <Device type="TimeOfFlight" />
        <MSPeaks>
          <p rt="23.518" x="395.2204" y="82227.70" v="775442" z="1" s="M+H" />
          <p rt="23.517" x="396.2236" y="18134.06" v="175773" z="1" s="M+H+1" />
          <p rt="23.519" x="397.2166" y="32262.65" v="309733" z="1" s="M+H+2" />
        </MSPeaks>
      </Spectrum>
    </Compound>
    <Compound algo="FindByMolecularFeature">
      <Location m="379.2022" rt="23.814" y="120466" v="2256904" />
      <Spectrum type="MFE" cpdAlgo="FindByMolecularFeature">
        <MSDetails p="+" />
        <Device type="TimeOfFlight" />
        <MSPeaks>
          <p rt="23.813" x="380.2095" y="120466.43" v="1223097" z="1" s="M+H" />
          <p rt="23.814" x="381.2131" y="28741.53" v="290844" z="1" s="M+H+1" />
          <p rt="23.813" x="382.2055" y="49120.30" v="504004" z="1" s="M+H+2" />
          <p rt="23.819" x="383.2082" y="13588.22" v="146091" z="1" s="M+H+3" />
          <p rt="23.816" x="384.2048" y="8530.02" v="92868" z="1" s="M+H+4" />
        </MSPeaks>
      </Spectrum>
    </Compound>
    <Compound algo="FindByMolecularFeature">
      <Location m="614.4531" rt="23.814" y="294503" v="3076935" />
      <Spectrum type="MFE" cpdAlgo="FindByMolecularFeature">
        <MSDetails p="+" />
        <Device type="TimeOfFlight" />
        <MSPeaks>
          <p rt="23.814" x="615.4604" y="294502.84" v="2014366" z="1" s="M+H" />
          <p rt="23.813" x="616.4630" y="119442.34" v="826849" z="1" s="M+H+1" />
          <p rt="23.816" x="617.4661" y="27071.53" v="191815" z="1" s="M+H+2" />
          <p rt="23.828" x="618.4648" y="6213.65" v="43905" z="1" s="M+H+3" />
        </MSPeaks>
      </Spectrum>
    </Compound>
    <Compound algo="FindByMolecularFeature">
      <Location m="278.2244" rt="23.819" y="63686" v="2048289" />
      <Spectrum type="MFE" cpdAlgo="FindByMolecularFeature">
        <MSDetails p="+" />
        <Device type="TimeOfFlight" />
        <MSPeaks>
          <p rt="23.823" x="279.2317" y="31088.98" v="259294" z="1" s="M+H" />
          <p rt="23.834" x="280.2353" y="7650.04" v="68749" z="1" s="M+H+1" />
          <p rt="23.816" x="557.4559" y="63685.72" v="558167" z="1" s="2M+H" />
          <p rt="23.816" x="558.4591" y="27353.17" v="252511" z="1" s="2M+H+1" />
          <p rt="23.816" x="559.4606" y="6095.56" v="43167" z="1" s="2M+H+2" />
          <p rt="23.806" x="560.4623" y="920.29" v="6279" z="1" s="2M+H+3" />
        </MSPeaks>
      </Spectrum>
    </Compound>
    <Compound algo="FindByMolecularFeature">
      <Location m="574.4606" rt="23.821" y="112327" v="1336562" />
      <Spectrum type="MFE" cpdAlgo="FindByMolecularFeature">
        <MSDetails p="+" />
        <Device type="TimeOfFlight" />
        <MSPeaks>
          <p rt="23.822" x="575.4678" y="112326.52" v="901178" z="1" s="M+H" />
          <p rt="23.820" x="576.4709" y="42912.83" v="343271" z="1" s="M+H+1" />
          <p rt="23.822" x="577.4724" y="10209.47" v="76830" z="1" s="M+H+2" />
          <p rt="23.815" x="578.4716" y="2096.76" v="15284" z="1" s="M+H+3" />
        </MSPeaks>
      </Spectrum>
    </Compound>
    <Compound algo="FindByMolecularFeature">
      <Location m="283.2875" rt="23.856" y="82132" v="911751" />
      <Spectrum type="MFE" cpdAlgo="FindByMolecularFeature">
        <MSDetails p="+" />
        <Device type="TimeOfFlight" />
        <MSPeaks>
          <p rt="23.856" x="284.2948" y="82132.48" v="740861" z="1" s="M+H" />
          <p rt="23.855" x="285.2980" y="16206.74" v="152014" z="1" s="M+H+1" />
          <p rt="23.868" x="286.3049" y="2041.31" v="18876" z="1" s="M+H+2" />
        </MSPeaks>
      </Spectrum>
    </Compound>
    <Compound algo="FindByMolecularFeature">
      <Location m="688.4894" rt="23.874" y="73044" v="1868804" />
      <Spectrum type="MFE" cpdAlgo="FindByMolecularFeature">
        <MSDetails p="+" />
        <Device type="TimeOfFlight" />
        <MSPeaks>
          <p rt="23.864" x="689.4967" y="73044.44" v="1139705" z="1" s="M+H" />
          <p rt="23.861" x="690.4999" y="31654.71" v="490222" z="1" s="M+H+1" />
          <p rt="23.910" x="691.5104" y="22180.75" v="238876" z="1" s="M+H+2" />
        </MSPeaks>
      </Spectrum>
    </Compound>
    <Compound algo="FindByMolecularFeature">
      <Location m="614.4538" rt="24.101" y="57043" v="854840" />
      <Spectrum type="MFE" cpdAlgo="FindByMolecularFeature">
        <MSDetails p="+" />
        <Device type="TimeOfFlight" />
        <MSPeaks>
          <p rt="24.099" x="615.4610" y="57042.94" v="538770" z="1" s="M+H" />
          <p rt="24.104" x="616.4640" y="25223.03" v="242647" z="1" s="M+H+1" />
          <p rt="24.106" x="617.4693" y="7561.39" v="73422" z="1" s="M+H+2" />
        </MSPeaks>
      </Spectrum>
    </Compound>
    <Compound algo="FindByMolecularFeature">
      <Location m="556.4487" rt="24.107" y="71685" v="1033033" />
      <Spectrum type="MFE" cpdAlgo="FindByMolecularFeature">
        <MSDetails p="+" />
        <Device type="TimeOfFlight" />
        <MSPeaks>
          <p rt="24.107" x="557.4560" y="71685.05" v="663089" z="1" s="M+H" />
          <p rt="24.104" x="558.4595" y="31645.91" v="299044" z="1" s="M+H+1" />
          <p rt="24.107" x="559.4616" y="7091.76" v="67677" z="1" s="M+H+2" />
          <p rt="24.137" x="560.4657" y="379.54" v="3223" z="1" s="M+H+3" />
        </MSPeaks>
      </Spectrum>
    </Compound>
    <Compound algo="FindByMolecularFeature">
      <Location m="612.4751" rt="24.513" y="102994" v="2147737" />
      <Spectrum type="MFE" cpdAlgo="FindByMolecularFeature">
        <MSDetails p="+" />
        <Device type="TimeOfFlight" />
        <MSPeaks>
          <p rt="24.512" x="613.4824" y="102993.88" v="1227272" z="1" s="M+H" />
          <p rt="24.513" x="614.4850" y="48133.67" v="584200" z="1" s="M+H+1" />
          <p rt="24.514" x="615.4870" y="24255.12" v="272417" z="1" s="M+H+2" />
          <p rt="24.512" x="616.4803" y="5685.03" v="63847" z="1" s="M+H+3" />
        </MSPeaks>
      </Spectrum>
    </Compound>
    <Compound algo="FindByMolecularFeature">
      <Location m="670.4788" rt="24.514" y="96593" v="1665971" />
      <Spectrum type="MFE" cpdAlgo="FindByMolecularFeature">
        <MSDetails p="+" />
        <Device type="TimeOfFlight" />
        <MSPeaks>
          <p rt="24.513" x="671.4861" y="96592.84" v="1155972" z="1" s="M+H" />
          <p rt="24.514" x="672.4915" y="33153.71" v="366505" z="1" s="M+H+1" />
          <p rt="24.529" x="673.4988" y="11771.29" v="134126" z="1" s="M+H+2" />
          <p rt="24.481" x="674.5023" y="893.17" v="9368" z="1" s="M+H+3" />
        </MSPeaks>
      </Spectrum>
    </Compound>
    <Compound algo="FindByMolecularFeature">
      <Location m="627.1873" rt="25.000" y="76473" v="923839" />
      <Spectrum type="MFE" cpdAlgo="FindByMolecularFeature">
        <MSDetails p="+" />
        <Device type="TimeOfFlight" />
        <MSPeaks>
          <p rt="25.001" x="628.1946" y="76473.26" v="452720" z="1" s="M+H" />
          <p rt="25.000" x="629.1955" y="44774.52" v="270573" z="1" s="M+H+1" />
          <p rt="25.001" x="630.1934" y="34377.32" v="200545" z="1" s="M+H+2" />
        </MSPeaks>
      </Spectrum>
    </Compound>
    <Compound algo="FindByMolecularFeature">
      <Location m="612.4754" rt="25.824" y="86627" v="974960" />
      <Spectrum type="MFE" cpdAlgo="FindByMolecularFeature">
        <MSDetails p="+" />
        <Device type="TimeOfFlight" />
        <MSPeaks>
          <p rt="25.824" x="613.4826" y="86626.75" v="633264" z="1" s="M+H" />
          <p rt="25.825" x="614.4850" y="43852.34" v="341696" z="1" s="M+H+1" />
        </MSPeaks>
      </Spectrum>
    </Compound>
    <Compound algo="FindByMolecularFeature">
      <Location m="630.4862" rt="25.825" y="126285" v="1396432" />
      <Spectrum type="MFE" cpdAlgo="FindByMolecularFeature">
        <MSDetails p="+" />
        <Device type="TimeOfFlight" />
        <MSPeaks>
          <p rt="25.824" x="631.4934" y="126285.05" v="884714" z="1" s="M+H" />
          <p rt="25.825" x="632.4968" y="52887.73" v="393936" z="1" s="M+H+1" />
          <p rt="25.823" x="633.4998" y="12667.10" v="90584" z="1" s="M+H+2" />
          <p rt="25.840" x="634.4980" y="3311.49" v="27196" z="1" s="M+H+3" />
        </MSPeaks>
      </Spectrum>
    </Compound>
    <Compound algo="FindByMolecularFeature">
      <Location m="670.4789" rt="25.825" y="262660" v="2891475" />
      <Spectrum type="MFE" cpdAlgo="FindByMolecularFeature">
        <MSDetails p="+" />
        <Device type="TimeOfFlight" />
        <MSPeaks>
          <p rt="25.825" x="671.4862" y="262660.06" v="1965895" z="1" s="M+H" />
          <p rt="25.825" x="672.4901" y="94645.18" v="667000" z="1" s="M+H+1" />
          <p rt="25.825" x="673.4952" y="30343.49" v="216461" z="1" s="M+H+2" />
          <p rt="25.823" x="674.5018" y="5095.49" v="42118" z="1" s="M+H+3" />
        </MSPeaks>
      </Spectrum>
    </Compound>
    <Compound algo="FindByMolecularFeature">
      <Location m="706.5498" rt="25.826" y="84829" v="1085648" />
      <Spectrum type="MFE" cpdAlgo="FindByMolecularFeature">
        <MSDetails p="+" />
        <Device type="TimeOfFlight" />
        <MSPeaks>
          <p rt="25.827" x="707.5571" y="84829.45" v="688266" z="1" s="M+H" />
          <p rt="25.826" x="708.5602" y="40529.05" v="326583" z="1" s="M+H+1" />
          <p rt="25.823" x="709.5635" y="9353.66" v="70799" z="1" s="M+H+2" />
        </MSPeaks>
      </Spectrum>
    </Compound>
    <Compound algo="FindByMolecularFeature">
      <Location m="337.3352" rt="26.063" y="621393" v="7862403" />
      <Spectrum type="MFE" cpdAlgo="FindByMolecularFeature">
        <MSDetails p="+" />
        <Device type="TimeOfFlight" />
        <MSPeaks>
          <p rt="26.063" x="338.3425" y="621393.44" v="5896568" z="1" s="M+H" />
          <p rt="26.062" x="339.3453" y="150449.61" v="1348270" z="1" s="M+H+1" />
          <p rt="26.067" x="340.3488" y="18219.77" v="160602" z="1" s="M+H+2" />
          <p rt="26.075" x="341.3518" y="2676.33" v="24444" z="1" s="M+H+3" />
          <p rt="26.056" x="675.6761" y="20456.78" v="131719" z="1" s="2M+H" />
          <p rt="26.056" x="676.6788" y="10286.30" v="66109" z="1" s="2M+H+1" />
          <p rt="26.056" x="677.6816" y="2954.48" v="18431" z="1" s="2M+H+2" />
        </MSPeaks>
      </Spectrum>
    </Compound>
    <Compound algo="FindByMolecularFeature">
      <Location m="609.1768" rt="26.414" y="84669" v="4033461" />
      <Spectrum type="MFE" cpdAlgo="FindByMolecularFeature">
        <MSDetails p="+" />
        <Device type="TimeOfFlight" />
        <MSPeaks>
          <p rt="26.415" x="610.1841" y="84668.70" v="2039390" z="1" s="M+H" />
          <p rt="26.409" x="611.1849" y="45994.29" v="1118444" z="1" s="M+H+1" />
          <p rt="26.417" x="612.1829" y="36064.70" v="875627" z="1" s="M+H+2" />
        </MSPeaks>
      </Spectrum>
    </Compound>
    <Compound algo="FindByMolecularFeature">
      <Location m="701.2061" rt="26.496" y="71469" v="944692" />
      <Spectrum type="MFE" cpdAlgo="FindByMolecularFeature">
        <MSDetails p="+" />
        <Device type="TimeOfFlight" />
        <MSPeaks>
          <p rt="26.496" x="702.2133" y="71469.08" v="427501" z="1" s="M+H" />
          <p rt="26.496" x="703.2142" y="48239.89" v="295236" z="1" s="M+H+1" />
          <p rt="26.498" x="704.2124" y="36756.77" v="221955" z="1" s="M+H+2" />
        </MSPeaks>
      </Spectrum>
    </Compound>
    <Compound algo="FindByMolecularFeature">
      <Location m="672.4946" rt="26.765" y="104010" v="1191052" />
      <Spectrum type="MFE" cpdAlgo="FindByMolecularFeature">
        <MSDetails p="+" />
        <Device type="TimeOfFlight" />
        <MSPeaks>
          <p rt="26.765" x="673.5019" y="104010.02" v="787418" z="1" s="M+H" />
          <p rt="26.765" x="674.5051" y="40743.00" v="301736" z="1" s="M+H+1" />
          <p rt="26.764" x="675.5107" y="12603.84" v="93526" z="1" s="M+H+2" />
          <p rt="26.778" x="676.5146" y="1148.27" v="8373" z="1" s="M+H+3" />
        </MSPeaks>
      </Spectrum>
    </Compound>
    <Compound algo="FindByMolecularFeature">
      <Location m="632.5025" rt="27.018" y="382731" v="5241727" />
      <Spectrum type="MFE" cpdAlgo="FindByMolecularFeature">
        <MSDetails p="+" />
        <Device type="TimeOfFlight" />
        <MSPeaks>
          <p rt="27.018" x="633.5098" y="382730.59" v="3418326" z="1" s="M+H" />
          <p rt="27.018" x="634.5127" y="157946.70" v="1404748" z="1" s="M+H+1" />
          <p rt="27.016" x="635.5157" y="37651.55" v="342598" z="1" s="M+H+2" />
          <p rt="27.015" x="636.5190" y="6897.82" v="63733" z="1" s="M+H+3" />
          <p rt="27.045" x="637.5326" y="1106.80" v="12321" z="1" s="M+H+4" />
        </MSPeaks>
      </Spectrum>
    </Compound>
    <Compound algo="FindByMolecularFeature">
      <Location m="336.2666" rt="27.018" y="71184" v="856332" />
      <Spectrum type="MFE" cpdAlgo="FindByMolecularFeature">
        <MSDetails p="+" />
        <Device type="TimeOfFlight" />
        <MSPeaks>
          <p rt="27.017" x="337.2739" y="71183.99" v="671223" z="1" s="M+H" />
          <p rt="27.023" x="338.2774" y="16305.49" v="154185" z="1" s="M+H+1" />
          <p rt="27.015" x="339.2861" y="3133.92" v="30924" z="1" s="M+H+2" />
        </MSPeaks>
      </Spectrum>
    </Compound>
    <Compound algo="FindByMolecularFeature">
      <Location m="688.4689" rt="27.021" y="84161" v="1318745" />
      <Spectrum type="MFE" cpdAlgo="FindByMolecularFeature">
        <MSDetails p="+" />
        <Device type="TimeOfFlight" />
        <MSPeaks>
          <p rt="27.021" x="689.4762" y="84160.86" v="801086" z="1" s="M+H" />
          <p rt="27.021" x="690.4798" y="35763.35" v="341269" z="1" s="M+H+1" />
          <p rt="27.019" x="691.4821" y="15211.54" v="141052" z="1" s="M+H+2" />
          <p rt="27.018" x="692.4826" y="3860.83" v="35338" z="1" s="M+H+3" />
        </MSPeaks>
      </Spectrum>
    </Compound>
    <Compound algo="FindByMolecularFeature">
      <Location m="695.5694" rt="27.021" y="149156" v="2073038" />
      <Spectrum type="MFE" cpdAlgo="FindByMolecularFeature">
        <MSDetails p="+" />
        <Device type="TimeOfFlight" />
        <MSPeaks>
          <p rt="27.020" x="696.5767" y="149155.80" v="1310663" z="1" s="M+H" />
          <p rt="27.022" x="697.5805" y="62450.20" v="553220" z="1" s="M+H+1" />
          <p rt="27.025" x="698.5858" y="20080.64" v="174360" z="1" s="M+H+2" />
          <p rt="27.018" x="699.5910" y="3198.12" v="34795" z="1" s="M+H+3" />
        </MSPeaks>
      </Spectrum>
    </Compound>
    <Compound algo="FindByMolecularFeature">
      <Location m="708.5660" rt="27.023" y="215832" v="3061105" />
      <Spectrum type="MFE" cpdAlgo="FindByMolecularFeature">
        <MSDetails p="+" />
        <Device type="TimeOfFlight" />
        <MSPeaks>
          <p rt="27.023" x="709.5733" y="215831.92" v="1910472" z="1" s="M+H" />
          <p rt="27.022" x="710.5773" y="100010.63" v="893855" z="1" s="M+H+1" />
          <p rt="27.022" x="711.5807" y="23286.90" v="207094" z="1" s="M+H+2" />
          <p rt="27.030" x="712.5983" y="4963.80" v="49685" z="1" s="M+H+3" />
        </MSPeaks>
      </Spectrum>
    </Compound>
    <Compound algo="FindByMolecularFeature">
      <Location m="352.2615" rt="27.024" y="63391" v="671429" />
      <Spectrum type="MFE" cpdAlgo="FindByMolecularFeature">
        <MSDetails p="+" />
        <Device type="TimeOfFlight" />
        <MSPeaks>
          <p rt="27.024" x="353.2687" y="63390.54" v="561866" z="1" s="M+H" />
          <p rt="27.024" x="354.2724" y="12863.23" v="109563" z="1" s="M+H+1" />
        </MSPeaks>
      </Spectrum>
    </Compound>
    <Compound algo="FindByMolecularFeature">
      <Location m="614.4912" rt="27.024" y="155809" v="2054190" />
      <Spectrum type="MFE" cpdAlgo="FindByMolecularFeature">
        <MSDetails p="+" />
        <Device type="TimeOfFlight" />
        <MSPeaks>
          <p rt="27.025" x="615.4985" y="155809.34" v="1382795" z="1" s="M+H" />
          <p rt="27.021" x="616.5015" y="59399.80" v="535993" z="1" s="M+H+1" />
          <p rt="27.025" x="617.5047" y="12474.04" v="107967" z="1" s="M+H+2" />
          <p rt="27.013" x="618.5031" y="2905.45" v="27436" z="1" s="M+H+3" />
        </MSPeaks>
      </Spectrum>
    </Compound>
    <Compound algo="FindByMolecularFeature">
      <Location m="672.4954" rt="27.024" y="1765133" v="26820024" />
      <Spectrum type="MFE" cpdAlgo="FindByMolecularFeature">
        <MSDetails p="+" />
        <Device type="TimeOfFlight" />
        <MSPeaks>
          <p rt="27.025" x="673.5027" y="1765132.88" v="17485232" z="1" s="M+H" />
          <p rt="27.024" x="674.5064" y="734279.75" v="7266324" z="1" s="M+H+1" />
          <p rt="27.024" x="675.5087" y="175274.66" v="1742454" z="1" s="M+H+2" />
          <p rt="27.022" x="676.5113" y="27750.01" v="268330" z="1" s="M+H+3" />
          <p rt="27.021" x="677.5110" y="5474.03" v="52372" z="1" s="M+H+4" />
          <p rt="27.020" x="678.5039" y="555.32" v="5313" z="1" s="M+H+5" />
        </MSPeaks>
      </Spectrum>
    </Compound>
    <Compound algo="FindByMolecularFeature">
      <Location m="667.5402" rt="27.025" y="734247" v="9955917" />
      <Spectrum type="MFE" cpdAlgo="FindByMolecularFeature">
        <MSDetails p="+" />
        <Device type="TimeOfFlight" />
        <MSPeaks>
          <p rt="27.025" x="668.5475" y="734246.69" v="6430926" z="1" s="M+H" />
          <p rt="27.024" x="669.5503" y="318805.31" v="2791709" z="1" s="M+H+1" />
          <p rt="27.024" x="670.5528" y="70395.21" v="617235" z="1" s="M+H+2" />
          <p rt="27.021" x="671.5552" y="13288.81" v="116048" z="1" s="M+H+3" />
        </MSPeaks>
      </Spectrum>
    </Compound>
    <Compound algo="FindByMolecularFeature">
      <Location m="650.5126" rt="27.025" y="106525" v="1364904" />
      <Spectrum type="MFE" cpdAlgo="FindByMolecularFeature">
        <MSDetails p="+" />
        <Device type="TimeOfFlight" />
        <MSPeaks>
          <p rt="27.025" x="651.5199" y="106525.48" v="860246" z="1" s="M+H" />
          <p rt="27.025" x="652.5229" y="45397.49" v="372116" z="1" s="M+H+1" />
          <p rt="27.027" x="653.5274" y="12286.36" v="103055" z="1" s="M+H+2" />
          <p rt="27.026" x="654.5352" y="3655.17" v="29487" z="1" s="M+H+3" />
        </MSPeaks>
      </Spectrum>
    </Compound>
    <Compound algo="FindByMolecularFeature">
      <Location m="428.3657" rt="27.117" y="150237" v="1868139" />
      <Spectrum type="MFE" cpdAlgo="FindByMolecularFeature">
        <MSDetails p="+" />
        <Device type="TimeOfFlight" />
        <MSPeaks>
          <p rt="27.117" x="429.3730" y="150237.16" v="1383672" z="1" s="M+H" />
          <p rt="27.117" x="430.3766" y="44451.64" v="404313" z="1" s="M+H+1" />
          <p rt="27.115" x="431.3801" y="8180.90" v="73412" z="1" s="M+H+2" />
          <p rt="27.100" x="432.3817" y="750.61" v="6742" z="1" s="M+H+3" />
        </MSPeaks>
      </Spectrum>
    </Compound>
    <Compound algo="FindByMolecularFeature">
      <Location m="849.2436" rt="27.778" y="52978" v="1590771" />
      <Spectrum type="MFE" cpdAlgo="FindByMolecularFeature">
        <MSDetails p="+" />
        <Device type="TimeOfFlight" />
        <MSPeaks>
          <p rt="27.778" x="850.2509" y="52978.45" v="644496" z="1" s="M+H" />
          <p rt="27.779" x="851.2517" y="42136.79" v="498933" z="1" s="M+H+1" />
          <p rt="27.779" x="852.2501" y="36572.02" v="447342" z="1" s="M+H+2" />
        </MSPeaks>
      </Spectrum>
    </Compound>
    <Compound algo="FindByMolecularFeature">
      <Location m="670.4787" rt="28.027" y="101085" v="1704168" />
      <Spectrum type="MFE" cpdAlgo="FindByMolecularFeature">
        <MSDetails p="+" />
        <Device type="TimeOfFlight" />
        <MSPeaks>
          <p rt="28.028" x="671.4859" y="101084.77" v="1142809" z="1" s="M+H" />
          <p rt="28.026" x="672.4910" y="34888.14" v="385505" z="1" s="M+H+1" />
          <p rt="28.025" x="673.4980" y="14012.74" v="152528" z="1" s="M+H+2" />
          <p rt="28.032" x="674.5062" y="2004.57" v="23326" z="1" s="M+H+3" />
        </MSPeaks>
      </Spectrum>
    </Compound>
    <Compound algo="FindByMolecularFeature">
      <Location m="665.5231" rt="28.031" y="61011" v="1143574" />
      <Spectrum type="MFE" cpdAlgo="FindByMolecularFeature">
        <MSDetails p="+" />
        <Device type="TimeOfFlight" />
        <MSPeaks>
          <p rt="28.032" x="666.5304" y="61011.29" v="708664" z="1" s="M+H" />
          <p rt="28.031" x="667.5339" y="27249.65" v="323399" z="1" s="M+H+1" />
          <p rt="28.024" x="668.5404" y="8102.80" v="90579" z="1" s="M+H+2" />
          <p rt="28.033" x="669.5373" y="1827.34" v="20932" z="1" s="M+H+3" />
        </MSPeaks>
      </Spectrum>
    </Compound>
    <Compound algo="FindByMolecularFeature">
      <Location m="674.5104" rt="28.217" y="219739" v="3670349" />
      <Spectrum type="MFE" cpdAlgo="FindByMolecularFeature">
        <MSDetails p="+" />
        <Device type="TimeOfFlight" />
        <MSPeaks>
          <p rt="28.217" x="675.5177" y="219739.00" v="2390628" z="1" s="M+H" />
          <p rt="28.218" x="676.5208" y="90601.58" v="980349" z="1" s="M+H+1" />
          <p rt="28.219" x="677.5248" y="23696.80" v="255764" z="1" s="M+H+2" />
          <p rt="28.219" x="678.5258" y="4108.67" v="43608" z="1" s="M+H+3" />
        </MSPeaks>
      </Spectrum>
    </Compound>
    <Compound algo="FindByMolecularFeature">
      <Location m="669.5546" rt="28.222" y="69211" v="1179949" />
      <Spectrum type="MFE" cpdAlgo="FindByMolecularFeature">
        <MSDetails p="+" />
        <Device type="TimeOfFlight" />
        <MSPeaks>
          <p rt="28.222" x="670.5619" y="69210.57" v="743667" z="1" s="M+H" />
          <p rt="28.220" x="671.5646" y="31971.60" v="342630" z="1" s="M+H+1" />
          <p rt="28.221" x="672.5645" y="9666.55" v="83116" z="1" s="M+H+2" />
          <p rt="28.231" x="673.5648" y="1271.06" v="10537" z="1" s="M+H+3" />
        </MSPeaks>
      </Spectrum>
    </Compound>
    <Compound algo="FindByMolecularFeature">
      <Location m="614.4921" rt="28.665" y="702682" v="15343244" />
      <Spectrum type="MFE" cpdAlgo="FindByMolecularFeature">
        <MSDetails p="+" />
        <Device type="TimeOfFlight" />
        <MSPeaks>
          <p rt="28.665" x="615.4994" y="702681.81" v="9946041" z="1" s="M+H" />
          <p rt="28.663" x="616.5022" y="294860.84" v="4133578" z="1" s="M+H+1" />
          <p rt="28.668" x="617.5055" y="69990.46" v="1106913" z="1" s="M+H+2" />
          <p rt="28.662" x="618.5089" y="11290.96" v="156712" z="1" s="M+H+3" />
        </MSPeaks>
      </Spectrum>
    </Compound>
    <Compound algo="FindByMolecularFeature">
      <Location m="654.4846" rt="28.665" y="569231" v="12967418" />
      <Spectrum type="MFE" cpdAlgo="FindByMolecularFeature">
        <MSDetails p="+" />
        <Device type="TimeOfFlight" />
        <MSPeaks>
          <p rt="28.666" x="655.4919" y="569231.38" v="8331517" z="1" s="M+H" />
          <p rt="28.664" x="656.4949" y="248924.66" v="3686107" z="1" s="M+H+1" />
          <p rt="28.666" x="657.4977" y="56086.41" v="812083" z="1" s="M+H+2" />
          <p rt="28.652" x="658.5074" y="9489.15" v="137711" z="1" s="M+H+3" />
        </MSPeaks>
      </Spectrum>
    </Compound>
    <Compound algo="FindByMolecularFeature">
      <Location m="677.5587" rt="28.668" y="72968" v="1573596" />
      <Spectrum type="MFE" cpdAlgo="FindByMolecularFeature">
        <MSDetails p="+" />
        <Device type="TimeOfFlight" />
        <MSPeaks>
          <p rt="28.667" x="678.5660" y="72967.91" v="1027895" z="1" s="M+H" />
          <p rt="28.666" x="679.5718" y="29471.24" v="424464" z="1" s="M+H+1" />
          <p rt="28.663" x="680.5774" y="7093.48" v="105211" z="1" s="M+H+2" />
          <p rt="28.745" x="681.5900" y="1152.13" v="16027" z="1" s="M+H+3" />
        </MSPeaks>
      </Spectrum>
    </Compound>
    <Compound algo="FindByMolecularFeature">
      <Location m="690.5547" rt="28.668" y="93823" v="1927332" />
      <Spectrum type="MFE" cpdAlgo="FindByMolecularFeature">
        <MSDetails p="+" />
        <Device type="TimeOfFlight" />
        <MSPeaks>
          <p rt="28.667" x="691.5619" y="93823.27" v="1207273" z="1" s="M+H" />
          <p rt="28.670" x="692.5655" y="41975.25" v="556452" z="1" s="M+H+1" />
          <p rt="28.666" x="693.5685" y="11943.44" v="163607" z="1" s="M+H+2" />
        </MSPeaks>
      </Spectrum>
    </Compound>
    <Compound algo="FindByMolecularFeature">
      <Location m="649.5260" rt="28.692" y="162783" v="3650674" />
      <Spectrum type="MFE" cpdAlgo="FindByMolecularFeature">
        <MSDetails p="+" />
        <Device type="TimeOfFlight" />
        <MSPeaks>
          <p rt="28.697" x="650.5333" y="162782.91" v="2572317" z="1" s="M+H" />
          <p rt="28.680" x="651.5383" y="62789.98" v="842652" z="1" s="M+H+1" />
          <p rt="28.684" x="652.5416" y="15626.39" v="235705" z="1" s="M+H+2" />
        </MSPeaks>
      </Spectrum>
    </Compound>
    <Compound algo="FindByMolecularFeature">
      <Location m="643.5384" rt="28.835" y="56943" v="941639" />
      <Spectrum type="MFE" cpdAlgo="FindByMolecularFeature">
        <MSDetails p="+" />
        <Device type="TimeOfFlight" />
        <MSPeaks>
          <p rt="28.837" x="644.5457" y="56943.41" v="622960" z="1" s="M+H" />
          <p rt="28.834" x="645.5488" y="23234.25" v="247524" z="1" s="M+H+1" />
          <p rt="28.836" x="646.5494" y="6065.39" v="62517" z="1" s="M+H+2" />
          <p rt="28.778" x="647.5507" y="702.00" v="8638" z="1" s="M+H+3" />
        </MSPeaks>
      </Spectrum>
    </Compound>
    <Compound algo="FindByMolecularFeature">
      <Location m="674.5103" rt="28.936" y="221582" v="4881865" />
      <Spectrum type="MFE" cpdAlgo="FindByMolecularFeature">
        <MSDetails p="+" />
        <Device type="TimeOfFlight" />
        <MSPeaks>
          <p rt="28.934" x="675.5175" y="221581.59" v="3266331" z="1" s="M+H" />
          <p rt="28.932" x="676.5206" y="91838.71" v="1338207" z="1" s="M+H+1" />
          <p rt="28.959" x="677.5271" y="19907.79" v="256840" z="1" s="M+H+2" />
          <p rt="28.972" x="678.5265" y="1587.80" v="20486" z="1" s="M+H+3" />
        </MSPeaks>
      </Spectrum>
    </Compound>
    <Compound algo="FindByMolecularFeature">
      <Location m="669.5544" rt="28.939" y="63921" v="1483645" />
      <Spectrum type="MFE" cpdAlgo="FindByMolecularFeature">
        <MSDetails p="+" />
        <Device type="TimeOfFlight" />
        <MSPeaks>
          <p rt="28.938" x="670.5617" y="63921.38" v="913974" z="1" s="M+H" />
          <p rt="28.926" x="671.5641" y="28795.16" v="456139" z="1" s="M+H+1" />
          <p rt="28.971" x="672.5680" y="12261.33" v="87878" z="1" s="M+H+2" />
          <p rt="28.956" x="673.5689" y="3057.83" v="25654" z="1" s="M+H+3" />
        </MSPeaks>
      </Spectrum>
    </Compound>
    <Compound algo="FindByMolecularFeature">
      <Location m="662.4466" rt="29.042" y="84261" v="3328473" />
      <Spectrum type="MFE" cpdAlgo="FindByMolecularFeature">
        <MSDetails p="+" />
        <Device type="TimeOfFlight" />
        <MSPeaks>
          <p rt="29.041" x="663.4539" y="84261.11" v="2315752" z="1" s="M+H" />
          <p rt="29.045" x="664.4571" y="36751.19" v="1012721" z="1" s="M+H+1" />
        </MSPeaks>
      </Spectrum>
    </Compound>
    <Compound algo="FindByMolecularFeature">
      <Location m="535.1583" rt="29.171" y="239377" v="6513650" />
      <Spectrum type="MFE" cpdAlgo="FindByMolecularFeature">
        <MSDetails p="+" />
        <Device type="TimeOfFlight" />
        <MSPeaks>
          <p rt="29.172" x="536.1656" y="239377.28" v="3657984" z="1" s="M+H" />
          <p rt="29.171" x="537.1663" y="112657.94" v="1720848" z="1" s="M+H+1" />
          <p rt="29.169" x="538.1641" y="77173.67" v="1134817" z="1" s="M+H+2" />
        </MSPeaks>
      </Spectrum>
    </Compound>
    <Compound algo="FindByMolecularFeature">
      <Location m="428.3658" rt="29.455" y="168667" v="2208996" />
      <Spectrum type="MFE" cpdAlgo="FindByMolecularFeature">
        <MSDetails p="+" />
        <Device type="TimeOfFlight" />
        <MSPeaks>
          <p rt="29.455" x="429.3731" y="168666.92" v="1619652" z="1" s="M+H" />
          <p rt="29.456" x="430.3766" y="48906.79" v="477694" z="1" s="M+H+1" />
          <p rt="29.456" x="431.3796" y="9805.38" v="103557" z="1" s="M+H+2" />
          <p rt="29.457" x="432.3820" y="853.80" v="8092" z="1" s="M+H+3" />
        </MSPeaks>
      </Spectrum>
    </Compound>
  </CompoundList>
</CEF>
