# Supplementary material for: Identification of sunflower, rapeseed, flaxseed and sesame seed oil metabolomic markers as a potential tool for oil authentication and detecting adulterations
Source: PLoS One. 2023 Apr 20;18(4):e0284599. doi: 10.1371/journal.pone.0284599 (PMC10118080; doi:10.1371/journal.pone.0284599)
Supplement: S1 File — (ZIP) [file pone.0284599.s001.zip › CEF/S_d2.cef]

<CEF version="1.0.0.0">
  <CompoundList>
    <Compound algo="FindByMolecularFeature">
      <Location m="140.9514" rt="0.542" y="327182" v="1185796" />
      <Spectrum type="MFE" cpdAlgo="FindByMolecularFeature">
        <MSDetails p="+" />
        <Device type="TimeOfFlight" />
        <MSPeaks>
          <p rt="0.543" x="141.9587" y="327181.66" v="1057407" z="1" s="M+H" />
          <p rt="0.538" x="142.9628" y="19388.52" v="63229" z="1" s="M+H+1" />
          <p rt="0.542" x="143.9595" y="18840.65" v="65160" z="1" s="M+H+2" />
        </MSPeaks>
      </Spectrum>
    </Compound>
    <Compound algo="FindByMolecularFeature">
      <Location m="252.0186" rt="0.617" y="68052" v="250821" />
      <Spectrum type="MFE" cpdAlgo="FindByMolecularFeature">
        <MSDetails p="+" />
        <Device type="TimeOfFlight" />
        <MSPeaks>
          <p rt="0.616" x="253.0258" y="68052.34" v="211018" z="1" s="M+H" />
          <p rt="0.618" x="254.0285" y="6600.50" v="20747" z="1" s="M+H+1" />
          <p rt="0.622" x="255.0253" y="5642.91" v="19056" z="1" s="M+H+2" />
        </MSPeaks>
      </Spectrum>
    </Compound>
    <Compound algo="FindByMolecularFeature">
      <Location m="139.0612" rt="0.617" y="275402" v="1227540" />
      <Spectrum type="MFE" cpdAlgo="FindByMolecularFeature">
        <MSDetails p="+" />
        <Device type="TimeOfFlight" />
        <MSPeaks>
          <p rt="0.617" x="140.0685" y="275401.81" v="1168244" z="1" s="M+H" />
          <p rt="0.615" x="141.0714" y="12710.94" v="53529" z="1" s="M+H+1" />
          <p rt="0.634" x="142.0709" y="2102.49" v="5221" z="1" s="M+H+2" />
          <p rt="0.648" x="143.0811" y="143.53" v="546" z="1" s="M+H+3" />
        </MSPeaks>
      </Spectrum>
    </Compound>
    <Compound algo="FindByMolecularFeature">
      <Location m="236.0452" rt="0.623" y="527883" v="2139294" />
      <Spectrum type="MFE" cpdAlgo="FindByMolecularFeature">
        <MSDetails p="+" />
        <Device type="TimeOfFlight" />
        <MSPeaks>
          <p rt="0.623" x="237.0524" y="527882.50" v="1936725" z="1" s="M+H" />
          <p rt="0.624" x="238.0546" y="51493.74" v="167358" z="1" s="M+H+1" />
          <p rt="0.625" x="239.0547" y="9851.14" v="35210" z="1" s="M+H+2" />
        </MSPeaks>
      </Spectrum>
    </Compound>
    <Compound algo="FindByMolecularFeature">
      <Location m="364.0982" rt="0.629" y="108971" v="536233" />
      <Spectrum type="MFE" cpdAlgo="FindByMolecularFeature">
        <MSDetails p="+" />
        <Device type="TimeOfFlight" />
        <MSPeaks>
          <p rt="0.629" x="365.1055" y="108970.89" v="460931" z="1" s="M+H" />
          <p rt="0.628" x="366.1089" y="14798.31" v="61211" z="1" s="M+H+1" />
          <p rt="0.635" x="367.1114" y="3747.24" v="14090" z="1" s="M+H+2" />
        </MSPeaks>
      </Spectrum>
    </Compound>
    <Compound algo="FindByMolecularFeature">
      <Location m="191.9723" rt="0.636" y="118746" v="1340628" />
      <Spectrum type="MFE" cpdAlgo="FindByMolecularFeature">
        <MSDetails p="+" />
        <Device type="TimeOfFlight" />
        <MSPeaks>
          <p rt="0.641" x="192.9796" y="118746.28" v="1211717" z="1" s="M+H" />
          <p rt="0.616" x="193.9830" y="7711.92" v="48566" z="1" s="M+H+1" />
          <p rt="0.619" x="194.9799" y="18728.52" v="80345" z="1" s="M+H+2" />
        </MSPeaks>
      </Spectrum>
    </Compound>
    <Compound algo="FindByMolecularFeature">
      <Location m="117.1155" rt="0.649" y="107481" v="457714" />
      <Spectrum type="MFE" cpdAlgo="FindByMolecularFeature">
        <MSDetails p="+" />
        <Device type="TimeOfFlight" />
        <MSPeaks>
          <p rt="0.648" x="118.1228" y="107481.40" v="427607" z="1" s="M+H" />
          <p rt="0.651" x="119.1261" y="8087.72" v="30107" z="1" s="M+H+1" />
        </MSPeaks>
      </Spectrum>
    </Compound>
    <Compound algo="FindByMolecularFeature">
      <Location m="186.9929" rt="0.661" y="63716" v="805185" />
      <Spectrum type="MFE" cpdAlgo="FindByMolecularFeature">
        <MSDetails p="+" />
        <Device type="TimeOfFlight" />
        <MSPeaks>
          <p rt="0.668" x="188.0001" y="63716.42" v="650284" z="1" s="M+H" />
          <p rt="0.674" x="189.0027" y="5034.26" v="55835" z="1" s="M+H+1" />
          <p rt="0.638" x="189.9944" y="21764.18" v="99066" z="1" s="M+H+2" />
        </MSPeaks>
      </Spectrum>
    </Compound>
    <Compound algo="FindByMolecularFeature">
      <Location m="262.1030" rt="0.661" y="103580" v="392039" />
      <Spectrum type="MFE" cpdAlgo="FindByMolecularFeature">
        <MSDetails p="+" />
        <Device type="TimeOfFlight" />
        <MSPeaks>
          <p rt="0.661" x="263.1103" y="103579.59" v="348938" z="1" s="M+H" />
          <p rt="0.661" x="264.1138" y="11365.36" v="35694" z="1" s="M+H+1" />
          <p rt="0.664" x="265.1146" y="2316.03" v="7408" z="1" s="M+H+2" />
        </MSPeaks>
      </Spectrum>
    </Compound>
    <Compound algo="FindByMolecularFeature">
      <Location m="188.0659" rt="0.662" y="137445" v="571750" />
      <Spectrum type="MFE" cpdAlgo="FindByMolecularFeature">
        <MSDetails p="+" />
        <Device type="TimeOfFlight" />
        <MSPeaks>
          <p rt="0.662" x="189.0732" y="137444.88" v="527715" z="1" s="M+H" />
          <p rt="0.661" x="190.0769" y="9551.56" v="36014" z="1" s="M+H+1" />
          <p rt="0.664" x="191.0761" y="2750.44" v="8021" z="1" s="M+H+2" />
        </MSPeaks>
      </Spectrum>
    </Compound>
    <Compound algo="FindByMolecularFeature">
      <Location m="214.0629" rt="0.682" y="348102" v="3003919" />
      <Spectrum type="MFE" cpdAlgo="FindByMolecularFeature">
        <MSDetails p="+" />
        <Device type="TimeOfFlight" />
        <MSPeaks>
          <p rt="0.680" x="215.0702" y="348102.31" v="2844200" z="1" s="M+H" />
          <p rt="0.712" x="216.0735" y="23913.68" v="126487" z="1" s="M+H+1" />
          <p rt="0.704" x="217.0745" y="5552.27" v="33232" z="1" s="M+H+2" />
        </MSPeaks>
      </Spectrum>
    </Compound>
    <Compound algo="FindByMolecularFeature">
      <Location m="208.0528" rt="0.693" y="77308" v="800201" />
      <Spectrum type="MFE" cpdAlgo="FindByMolecularFeature">
        <MSDetails p="+" />
        <Device type="TimeOfFlight" />
        <MSPeaks>
          <p rt="0.693" x="209.0601" y="77308.19" v="734448" z="1" s="M+H" />
          <p rt="0.690" x="210.0638" y="5744.91" v="51545" z="1" s="M+H+1" />
          <p rt="0.692" x="211.0679" y="1799.69" v="14207" z="1" s="M+H+2" />
        </MSPeaks>
      </Spectrum>
    </Compound>
    <Compound algo="FindByMolecularFeature">
      <Location m="237.0061" rt="0.693" y="198955" v="2493014" />
      <Spectrum type="MFE" cpdAlgo="FindByMolecularFeature">
        <MSDetails p="+" />
        <Device type="TimeOfFlight" />
        <MSPeaks>
          <p rt="0.689" x="238.0134" y="198954.86" v="2211143" z="1" s="M+H" />
          <p rt="0.724" x="239.0187" y="28044.52" v="234109" z="1" s="M+H+1" />
          <p rt="0.674" x="240.0198" y="4051.23" v="47762" z="1" s="M+H+2" />
        </MSPeaks>
      </Spectrum>
    </Compound>
    <Compound algo="FindByMolecularFeature">
      <Location m="171.9696" rt="0.808" y="77694" v="733799" />
      <Spectrum type="MFE" cpdAlgo="FindByMolecularFeature">
        <MSDetails p="+" />
        <Device type="TimeOfFlight" />
        <MSPeaks>
          <p rt="0.808" x="172.9769" y="77693.67" v="662815" z="1" s="M+H" />
          <p rt="0.810" x="173.9801" y="6652.38" v="52079" z="1" s="M+H+1" />
          <p rt="0.801" x="174.9881" y="2573.37" v="18906" z="1" s="M+H+2" />
        </MSPeaks>
      </Spectrum>
    </Compound>
    <Compound algo="FindByMolecularFeature">
      <Location m="181.1215" rt="2.315" y="53505" v="298638" />
      <Spectrum type="MFE" cpdAlgo="FindByMolecularFeature">
        <MSDetails p="+" />
        <Device type="TimeOfFlight" />
        <MSPeaks>
          <p rt="2.315" x="182.1287" y="53504.71" v="267852" z="1" s="M+H" />
          <p rt="2.315" x="183.1319" y="5829.01" v="27751" z="1" s="M+H+1" />
          <p rt="2.316" x="184.1340" y="1026.36" v="3035" z="1" s="M+H+2" />
        </MSPeaks>
      </Spectrum>
    </Compound>
    <Compound algo="FindByMolecularFeature">
      <Location m="265.1316" rt="2.336" y="245767" v="1619827" />
      <Spectrum type="MFE" cpdAlgo="FindByMolecularFeature">
        <MSDetails p="+" />
        <Device type="TimeOfFlight" />
        <MSPeaks>
          <p rt="2.336" x="266.1389" y="245767.08" v="1387123" z="1" s="M+H" />
          <p rt="2.335" x="267.1420" y="36602.29" v="208055" z="1" s="M+H+1" />
          <p rt="2.334" x="268.1446" y="4839.08" v="24649" z="1" s="M+H+2" />
        </MSPeaks>
      </Spectrum>
    </Compound>
    <Compound algo="FindByMolecularFeature">
      <Location m="206.0577" rt="2.336" y="62814" v="392690" />
      <Spectrum type="MFE" cpdAlgo="FindByMolecularFeature">
        <MSDetails p="+" />
        <Device type="TimeOfFlight" />
        <MSPeaks>
          <p rt="2.336" x="207.0650" y="62813.83" v="347517" z="1" s="M+H" />
          <p rt="2.338" x="208.0686" y="7976.98" v="40755" z="1" s="M+H+1" />
          <p rt="2.332" x="209.0719" y="1190.33" v="4418" z="1" s="M+H+2" />
        </MSPeaks>
      </Spectrum>
    </Compound>
    <Compound algo="FindByMolecularFeature">
      <Location m="113.0839" rt="2.744" y="100973" v="619376" />
      <Spectrum type="MFE" cpdAlgo="FindByMolecularFeature">
        <MSDetails p="+" />
        <Device type="TimeOfFlight" />
        <MSPeaks>
          <p rt="2.744" x="114.0912" y="100973.21" v="575696" z="1" s="M+H" />
          <p rt="2.747" x="115.0945" y="7259.95" v="43679" z="1" s="M+H+1" />
        </MSPeaks>
      </Spectrum>
    </Compound>
    <Compound algo="FindByMolecularFeature">
      <Location m="162.0315" rt="3.140" y="98508" v="678258" />
      <Spectrum type="MFE" cpdAlgo="FindByMolecularFeature">
        <MSDetails p="+" />
        <Device type="TimeOfFlight" />
        <MSPeaks>
          <p rt="3.140" x="163.0387" y="98507.98" v="609688" z="1" s="M+H" />
          <p rt="3.137" x="164.0423" y="10348.43" v="63663" z="1" s="M+H+1" />
          <p rt="3.141" x="165.0462" y="1070.30" v="4907" z="1" s="M+H+2" />
        </MSPeaks>
      </Spectrum>
    </Compound>
    <Compound algo="FindByMolecularFeature">
      <Location m="326.1941" rt="3.587" y="67231" v="380277" />
      <Spectrum type="MFE" cpdAlgo="FindByMolecularFeature">
        <MSDetails p="+" />
        <Device type="TimeOfFlight" />
        <MSPeaks>
          <p rt="3.587" x="327.2014" y="67231.18" v="326367" z="1" s="M+H" />
          <p rt="3.586" x="328.2048" y="9549.64" v="46451" z="1" s="M+H+1" />
          <p rt="3.584" x="329.2071" y="1816.16" v="7459" z="1" s="M+H+2" />
        </MSPeaks>
      </Spectrum>
    </Compound>
    <Compound algo="FindByMolecularFeature">
      <Location m="343.2205" rt="3.588" y="124565" v="702370" />
      <Spectrum type="MFE" cpdAlgo="FindByMolecularFeature">
        <MSDetails p="+" />
        <Device type="TimeOfFlight" />
        <MSPeaks>
          <p rt="3.588" x="344.2278" y="124564.84" v="596229" z="1" s="M+H" />
          <p rt="3.586" x="345.2312" y="19270.61" v="90727" z="1" s="M+H+1" />
          <p rt="3.584" x="346.2334" y="3439.58" v="15415" z="1" s="M+H+2" />
        </MSPeaks>
      </Spectrum>
    </Compound>
    <Compound algo="FindByMolecularFeature">
      <Location m="370.2200" rt="4.022" y="71641" v="407960" />
      <Spectrum type="MFE" cpdAlgo="FindByMolecularFeature">
        <MSDetails p="+" />
        <Device type="TimeOfFlight" />
        <MSPeaks>
          <p rt="4.021" x="371.2273" y="71640.62" v="335305" z="1" s="M+H" />
          <p rt="4.023" x="372.2307" y="13314.33" v="63429" z="1" s="M+H+1" />
          <p rt="4.024" x="373.2331" y="2295.58" v="9227" z="1" s="M+H+2" />
        </MSPeaks>
      </Spectrum>
    </Compound>
    <Compound algo="FindByMolecularFeature">
      <Location m="387.2469" rt="4.022" y="226611" v="1335211" />
      <Spectrum type="MFE" cpdAlgo="FindByMolecularFeature">
        <MSDetails p="+" />
        <Device type="TimeOfFlight" />
        <MSPeaks>
          <p rt="4.022" x="388.2542" y="226611.44" v="1106163" z="1" s="M+H" />
          <p rt="4.022" x="389.2571" y="39982.87" v="194082" z="1" s="M+H+1" />
          <p rt="4.022" x="390.2595" y="7016.14" v="32727" z="1" s="M+H+2" />
          <p rt="4.003" x="391.2639" y="480.05" v="2240" z="1" s="M+H+3" />
        </MSPeaks>
      </Spectrum>
    </Compound>
    <Compound algo="FindByMolecularFeature">
      <Location m="209.1782" rt="4.255" y="527950" v="3318341" />
      <Spectrum type="MFE" cpdAlgo="FindByMolecularFeature">
        <MSDetails p="+" />
        <Device type="TimeOfFlight" />
        <MSPeaks>
          <p rt="4.255" x="210.1855" y="527949.94" v="2879501" z="1" s="M+H" />
          <p rt="4.256" x="211.1884" y="75714.45" v="405728" z="1" s="M+H+1" />
          <p rt="4.256" x="212.1916" y="6441.76" v="33112" z="1" s="M+H+2" />
        </MSPeaks>
      </Spectrum>
    </Compound>
    <Compound algo="FindByMolecularFeature">
      <Location m="414.2463" rt="4.406" y="71881" v="426757" />
      <Spectrum type="MFE" cpdAlgo="FindByMolecularFeature">
        <MSDetails p="+" />
        <Device type="TimeOfFlight" />
        <MSPeaks>
          <p rt="4.406" x="415.2536" y="71880.70" v="345146" z="1" s="M+H" />
          <p rt="4.405" x="416.2569" y="14433.29" v="68971" z="1" s="M+H+1" />
          <p rt="4.408" x="417.2592" y="2820.66" v="12640" z="1" s="M+H+2" />
        </MSPeaks>
      </Spectrum>
    </Compound>
    <Compound algo="FindByMolecularFeature">
      <Location m="431.2732" rt="4.406" y="287059" v="1774317" />
      <Spectrum type="MFE" cpdAlgo="FindByMolecularFeature">
        <MSDetails p="+" />
        <Device type="TimeOfFlight" />
        <MSPeaks>
          <p rt="4.406" x="432.2804" y="287058.69" v="1430922" z="1" s="M+H" />
          <p rt="4.406" x="433.2836" y="58111.53" v="286690" z="1" s="M+H+1" />
          <p rt="4.407" x="434.2854" y="10397.27" v="51046" z="1" s="M+H+2" />
          <p rt="4.408" x="435.2878" y="1187.77" v="5660" z="1" s="M+H+3" />
        </MSPeaks>
      </Spectrum>
    </Compound>
    <Compound algo="FindByMolecularFeature">
      <Location m="475.2993" rt="4.751" y="287464" v="1746706" />
      <Spectrum type="MFE" cpdAlgo="FindByMolecularFeature">
        <MSDetails p="+" />
        <Device type="TimeOfFlight" />
        <MSPeaks>
          <p rt="4.751" x="476.3066" y="287463.75" v="1394589" z="1" s="M+H" />
          <p rt="4.751" x="477.3095" y="59973.70" v="287176" z="1" s="M+H+1" />
          <p rt="4.751" x="478.3118" y="12068.90" v="58114" z="1" s="M+H+2" />
          <p rt="4.750" x="479.3150" y="1471.74" v="6827" z="1" s="M+H+3" />
        </MSPeaks>
      </Spectrum>
    </Compound>
    <Compound algo="FindByMolecularFeature">
      <Location m="458.2722" rt="4.751" y="60240" v="362284" />
      <Spectrum type="MFE" cpdAlgo="FindByMolecularFeature">
        <MSDetails p="+" />
        <Device type="TimeOfFlight" />
        <MSPeaks>
          <p rt="4.751" x="459.2795" y="60240.18" v="287548" z="1" s="M+H" />
          <p rt="4.751" x="460.2828" y="12922.00" v="62207" z="1" s="M+H+1" />
          <p rt="4.751" x="461.2858" y="2931.02" v="12530" z="1" s="M+H+2" />
        </MSPeaks>
      </Spectrum>
    </Compound>
    <Compound algo="FindByMolecularFeature">
      <Location m="519.3255" rt="5.061" y="214021" v="1388793" />
      <Spectrum type="MFE" cpdAlgo="FindByMolecularFeature">
        <MSDetails p="+" />
        <Device type="TimeOfFlight" />
        <MSPeaks>
          <p rt="5.061" x="520.3328" y="214020.97" v="1079197" z="1" s="M+H" />
          <p rt="5.063" x="521.3356" y="50149.55" v="248184" z="1" s="M+H+1" />
          <p rt="5.064" x="522.3382" y="11022.95" v="54273" z="1" s="M+H+2" />
          <p rt="5.058" x="523.3412" y="1481.45" v="7139" z="1" s="M+H+3" />
        </MSPeaks>
      </Spectrum>
    </Compound>
    <Compound algo="FindByMolecularFeature">
      <Location m="563.3515" rt="5.342" y="137160" v="894814" />
      <Spectrum type="MFE" cpdAlgo="FindByMolecularFeature">
        <MSDetails p="+" />
        <Device type="TimeOfFlight" />
        <MSPeaks>
          <p rt="5.342" x="564.3588" y="137159.89" v="670090" z="1" s="M+H" />
          <p rt="5.342" x="565.3621" y="37590.02" v="181633" z="1" s="M+H+1" />
          <p rt="5.344" x="566.3639" y="8211.64" v="38205" z="1" s="M+H+2" />
          <p rt="5.341" x="567.3674" y="1049.94" v="4885" z="1" s="M+H+3" />
        </MSPeaks>
      </Spectrum>
    </Compound>
    <Compound algo="FindByMolecularFeature">
      <Location m="607.3775" rt="5.597" y="78558" v="518874" />
      <Spectrum type="MFE" cpdAlgo="FindByMolecularFeature">
        <MSDetails p="+" />
        <Device type="TimeOfFlight" />
        <MSPeaks>
          <p rt="5.596" x="304.6968" y="1403.36" v="5391" z="2" s="M+2H" />
          <p rt="5.610" x="305.1967" y="743.60" v="1049" z="2" s="M+2H+1" />
          <p rt="5.596" x="608.3847" y="78557.61" v="377622" z="1" s="M+H" />
          <p rt="5.599" x="609.3879" y="22342.26" v="107120" z="1" s="M+H+1" />
          <p rt="5.594" x="610.3900" y="5165.29" v="23802" z="1" s="M+H+2" />
          <p rt="5.600" x="611.3946" y="843.92" v="3889" z="1" s="M+H+3" />
        </MSPeaks>
      </Spectrum>
    </Compound>
    <Compound algo="FindByMolecularFeature">
      <Location m="134.1095" rt="5.623" y="92589" v="672400" />
      <Spectrum type="MFE" cpdAlgo="FindByMolecularFeature">
        <MSDetails p="+" />
        <Device type="TimeOfFlight" />
        <MSPeaks>
          <p rt="5.624" x="135.1167" y="92589.40" v="603277" z="1" s="M+H" />
          <p rt="5.619" x="136.1201" y="9544.97" v="63917" z="1" s="M+H+1" />
          <p rt="5.618" x="137.1303" y="1186.84" v="5206" z="1" s="M+H+2" />
        </MSPeaks>
      </Spectrum>
    </Compound>
    <Compound algo="FindByMolecularFeature">
      <Location m="170.1417" rt="6.680" y="68826" v="908304" />
      <Spectrum type="MFE" cpdAlgo="FindByMolecularFeature">
        <MSDetails p="+" />
        <Device type="TimeOfFlight" />
        <MSPeaks>
          <p rt="6.680" x="171.1490" y="68825.52" v="819702" z="1" s="M+H" />
          <p rt="6.680" x="172.1524" y="8341.67" v="85639" z="1" s="M+H+1" />
          <p rt="6.679" x="173.1545" y="720.31" v="2963" z="1" s="M+H+2" />
        </MSPeaks>
      </Spectrum>
    </Compound>
    <Compound algo="FindByMolecularFeature">
      <Location m="134.1095" rt="7.490" y="82971" v="602853" />
      <Spectrum type="MFE" cpdAlgo="FindByMolecularFeature">
        <MSDetails p="+" />
        <Device type="TimeOfFlight" />
        <MSPeaks>
          <p rt="7.490" x="135.1168" y="82970.71" v="543791" z="1" s="M+H" />
          <p rt="7.491" x="136.1200" y="9000.92" v="59062" z="1" s="M+H+1" />
        </MSPeaks>
      </Spectrum>
    </Compound>
    <Compound algo="FindByMolecularFeature">
      <Location m="108.0939" rt="7.492" y="85781" v="710647" />
      <Spectrum type="MFE" cpdAlgo="FindByMolecularFeature">
        <MSDetails p="+" />
        <Device type="TimeOfFlight" />
        <MSPeaks>
          <p rt="7.491" x="109.1012" y="85780.99" v="615463" z="1" s="M+H" />
          <p rt="7.493" x="110.1045" y="13273.41" v="95184" z="1" s="M+H+1" />
        </MSPeaks>
      </Spectrum>
    </Compound>
    <Compound algo="FindByMolecularFeature">
      <Location m="307.2144" rt="7.709" y="101097" v="583311" />
      <Spectrum type="MFE" cpdAlgo="FindByMolecularFeature">
        <MSDetails p="+" />
        <Device type="TimeOfFlight" />
        <MSPeaks>
          <p rt="7.708" x="308.2217" y="101097.13" v="474427" z="1" s="M+H" />
          <p rt="7.710" x="309.2252" y="20398.29" v="97170" z="1" s="M+H+1" />
          <p rt="7.708" x="310.2276" y="2704.45" v="11714" z="1" s="M+H+2" />
        </MSPeaks>
      </Spectrum>
    </Compound>
    <Compound algo="FindByMolecularFeature">
      <Location m="359.2458" rt="8.373" y="58831" v="432804" />
      <Spectrum type="MFE" cpdAlgo="FindByMolecularFeature">
        <MSDetails p="+" />
        <Device type="TimeOfFlight" />
        <MSPeaks>
          <p rt="8.373" x="360.2531" y="58830.95" v="333513" z="1" s="M+H" />
          <p rt="8.374" x="361.2564" y="14244.58" v="86823" z="1" s="M+H+1" />
          <p rt="8.371" x="362.2588" y="2399.57" v="12468" z="1" s="M+H+2" />
        </MSPeaks>
      </Spectrum>
    </Compound>
    <Compound algo="FindByMolecularFeature">
      <Location m="216.0787" rt="8.484" y="74630" v="611208" />
      <Spectrum type="MFE" cpdAlgo="FindByMolecularFeature">
        <MSDetails p="+" />
        <Device type="TimeOfFlight" />
        <MSPeaks>
          <p rt="8.484" x="217.0860" y="74630.25" v="519242" z="1" s="M+H" />
          <p rt="8.484" x="218.0894" y="11797.54" v="83006" z="1" s="M+H+1" />
          <p rt="8.501" x="219.0992" y="1435.20" v="8960" z="1" s="M+H+2" />
        </MSPeaks>
      </Spectrum>
    </Compound>
    <Compound algo="FindByMolecularFeature">
      <Location m="234.0891" rt="8.486" y="80419" v="625013" />
      <Spectrum type="MFE" cpdAlgo="FindByMolecularFeature">
        <MSDetails p="+" />
        <Device type="TimeOfFlight" />
        <MSPeaks>
          <p rt="8.484" x="235.0964" y="80419.35" v="545913" z="1" s="M+H" />
          <p rt="8.486" x="236.1002" y="10613.06" v="70476" z="1" s="M+H+1" />
          <p rt="8.596" x="237.1123" y="3414.20" v="8623" z="1" s="M+H+2" />
        </MSPeaks>
      </Spectrum>
    </Compound>
    <Compound algo="FindByMolecularFeature">
      <Location m="358.1416" rt="8.530" y="90956" v="734679" />
      <Spectrum type="MFE" cpdAlgo="FindByMolecularFeature">
        <MSDetails p="+" />
        <Device type="TimeOfFlight" />
        <MSPeaks>
          <p rt="8.529" x="359.1489" y="90955.70" v="602902" z="1" s="M+H" />
          <p rt="8.532" x="360.1522" y="20169.26" v="131777" z="1" s="M+H+1" />
        </MSPeaks>
      </Spectrum>
    </Compound>
    <Compound algo="FindByMolecularFeature">
      <Location m="340.1311" rt="8.530" y="147377" v="1182769" />
      <Spectrum type="MFE" cpdAlgo="FindByMolecularFeature">
        <MSDetails p="+" />
        <Device type="TimeOfFlight" />
        <MSPeaks>
          <p rt="8.530" x="341.1384" y="147376.53" v="973229" z="1" s="M+H" />
          <p rt="8.531" x="342.1415" y="31762.54" v="209540" z="1" s="M+H+1" />
        </MSPeaks>
      </Spectrum>
    </Compound>
    <Compound algo="FindByMolecularFeature">
      <Location m="258.0892" rt="8.542" y="78654" v="728849" />
      <Spectrum type="MFE" cpdAlgo="FindByMolecularFeature">
        <MSDetails p="+" />
        <Device type="TimeOfFlight" />
        <MSPeaks>
          <p rt="8.542" x="259.0965" y="78653.95" v="626649" z="1" s="M+H" />
          <p rt="8.541" x="260.0997" y="13055.43" v="102200" z="1" s="M+H+1" />
        </MSPeaks>
      </Spectrum>
    </Compound>
    <Compound algo="FindByMolecularFeature">
      <Location m="360.1570" rt="8.560" y="54492" v="566697" />
      <Spectrum type="MFE" cpdAlgo="FindByMolecularFeature">
        <MSDetails p="+" />
        <Device type="TimeOfFlight" />
        <MSPeaks>
          <p rt="8.559" x="361.1643" y="54492.46" v="463682" z="1" s="M+H" />
          <p rt="8.564" x="362.1675" y="12287.38" v="103015" z="1" s="M+H+1" />
        </MSPeaks>
      </Spectrum>
    </Compound>
    <Compound algo="FindByMolecularFeature">
      <Location m="255.1008" rt="8.657" y="55271" v="449353" />
      <Spectrum type="MFE" cpdAlgo="FindByMolecularFeature">
        <MSDetails p="+" />
        <Device type="TimeOfFlight" />
        <MSPeaks>
          <p rt="8.656" x="256.1081" y="55271.01" v="378803" z="1" s="M+H" />
          <p rt="8.656" x="257.1113" y="8808.21" v="62796" z="1" s="M+H+1" />
          <p rt="8.671" x="258.1147" y="1118.61" v="7754" z="1" s="M+H+2" />
        </MSPeaks>
      </Spectrum>
    </Compound>
    <Compound algo="FindByMolecularFeature">
      <Location m="218.1672" rt="8.727" y="298898" v="2149943" />
      <Spectrum type="MFE" cpdAlgo="FindByMolecularFeature">
        <MSDetails p="+" />
        <Device type="TimeOfFlight" />
        <MSPeaks>
          <p rt="8.727" x="219.1745" y="298898.13" v="1839734" z="1" s="M+H" />
          <p rt="8.726" x="220.1776" y="48036.57" v="277966" z="1" s="M+H+1" />
          <p rt="8.728" x="221.1813" y="5259.00" v="32244" z="1" s="M+H+2" />
        </MSPeaks>
      </Spectrum>
    </Compound>
    <Compound algo="FindByMolecularFeature">
      <Location m="263.2250" rt="8.727" y="101242" v="706629" />
      <Spectrum type="MFE" cpdAlgo="FindByMolecularFeature">
        <MSDetails p="+" />
        <Device type="TimeOfFlight" />
        <MSPeaks>
          <p rt="8.727" x="264.2323" y="101241.97" v="589075" z="1" s="M+H" />
          <p rt="8.728" x="265.2355" y="19055.66" v="107608" z="1" s="M+H+1" />
          <p rt="8.725" x="266.2388" y="2307.23" v="9946" z="1" s="M+H+2" />
        </MSPeaks>
      </Spectrum>
    </Compound>
    <Compound algo="FindByMolecularFeature">
      <Location m="108.0575" rt="8.968" y="311584" v="2617451" />
      <Spectrum type="MFE" cpdAlgo="FindByMolecularFeature">
        <MSDetails p="+" />
        <Device type="TimeOfFlight" />
        <MSPeaks>
          <p rt="8.968" x="109.0648" y="311584.22" v="2304219" z="1" s="M+H" />
          <p rt="8.966" x="110.0681" y="40056.50" v="292244" z="1" s="M+H+1" />
          <p rt="8.969" x="111.0706" y="3078.22" v="20988" z="1" s="M+H+2" />
        </MSPeaks>
      </Spectrum>
    </Compound>
    <Compound algo="FindByMolecularFeature">
      <Location m="150.1044" rt="8.969" y="264330" v="2255392" />
      <Spectrum type="MFE" cpdAlgo="FindByMolecularFeature">
        <MSDetails p="+" />
        <Device type="TimeOfFlight" />
        <MSPeaks>
          <p rt="8.969" x="151.1117" y="264329.84" v="2032557" z="1" s="M+H" />
          <p rt="8.969" x="152.1151" y="27924.16" v="211199" z="1" s="M+H+1" />
          <p rt="8.951" x="153.1199" y="1537.73" v="11635" z="1" s="M+H+2" />
        </MSPeaks>
      </Spectrum>
    </Compound>
    <Compound algo="FindByMolecularFeature">
      <Location m="122.0729" rt="8.969" y="143444" v="1272267" />
      <Spectrum type="MFE" cpdAlgo="FindByMolecularFeature">
        <MSDetails p="+" />
        <Device type="TimeOfFlight" />
        <MSPeaks>
          <p rt="8.968" x="123.0802" y="143444.42" v="1148841" z="1" s="M+H" />
          <p rt="8.972" x="124.0853" y="12812.81" v="112141" z="1" s="M+H+1" />
          <p rt="9.024" x="125.0935" y="1794.86" v="11285" z="1" s="M+H+2" />
        </MSPeaks>
      </Spectrum>
    </Compound>
    <Compound algo="FindByMolecularFeature">
      <Location m="330.0738" rt="8.970" y="60037" v="540630" />
      <Spectrum type="MFE" cpdAlgo="FindByMolecularFeature">
        <MSDetails p="+" />
        <Device type="TimeOfFlight" />
        <MSPeaks>
          <p rt="8.969" x="331.0811" y="60036.70" v="437069" z="1" s="M+H" />
          <p rt="8.968" x="332.0845" y="11530.56" v="89441" z="1" s="M+H+1" />
          <p rt="8.984" x="333.0885" y="2047.20" v="14120" z="1" s="M+H+2" />
        </MSPeaks>
      </Spectrum>
    </Compound>
    <Compound algo="FindByMolecularFeature">
      <Location m="186.1191" rt="9.197" y="125959" v="1685719" />
      <Spectrum type="MFE" cpdAlgo="FindByMolecularFeature">
        <MSDetails p="+" />
        <Device type="TimeOfFlight" />
        <MSPeaks>
          <p rt="9.197" x="187.1264" y="125958.60" v="1459444" z="1" s="M+H" />
          <p rt="9.195" x="188.1292" y="13531.67" v="154757" z="1" s="M+H+1" />
          <p rt="9.195" x="189.1232" y="5843.60" v="59633" z="1" s="M+H+2" />
          <p rt="9.204" x="190.1249" y="1188.43" v="11885" z="1" s="M+H+3" />
        </MSPeaks>
      </Spectrum>
    </Compound>
    <Compound algo="FindByMolecularFeature">
      <Location m="255.1009" rt="9.357" y="133045" v="1101573" />
      <Spectrum type="MFE" cpdAlgo="FindByMolecularFeature">
        <MSDetails p="+" />
        <Device type="TimeOfFlight" />
        <MSPeaks>
          <p rt="9.356" x="256.1081" y="133044.98" v="932170" z="1" s="M+H" />
          <p rt="9.359" x="257.1112" y="22213.88" v="152676" z="1" s="M+H+1" />
          <p rt="9.357" x="258.1144" y="2476.85" v="16727" z="1" s="M+H+2" />
        </MSPeaks>
      </Spectrum>
    </Compound>
    <Compound algo="FindByMolecularFeature">
      <Location m="323.1631" rt="9.357" y="160565" v="1527858" />
      <Spectrum type="MFE" cpdAlgo="FindByMolecularFeature">
        <MSDetails p="+" />
        <Device type="TimeOfFlight" />
        <MSPeaks>
          <p rt="9.357" x="324.1703" y="160565.06" v="1210930" z="1" s="M+H" />
          <p rt="9.355" x="325.1735" y="35475.63" v="278402" z="1" s="M+H+1" />
          <p rt="9.355" x="326.1765" y="4701.78" v="35368" z="1" s="M+H+2" />
          <p rt="9.367" x="327.1768" y="435.88" v="3158" z="1" s="M+H+3" />
        </MSPeaks>
      </Spectrum>
    </Compound>
    <Compound algo="FindByMolecularFeature">
      <Location m="218.0942" rt="9.476" y="66481" v="601212" />
      <Spectrum type="MFE" cpdAlgo="FindByMolecularFeature">
        <MSDetails p="+" />
        <Device type="TimeOfFlight" />
        <MSPeaks>
          <p rt="9.476" x="219.1015" y="66481.03" v="519235" z="1" s="M+H" />
          <p rt="9.477" x="220.1049" y="10586.07" v="81978" z="1" s="M+H+1" />
        </MSPeaks>
      </Spectrum>
    </Compound>
    <Compound algo="FindByMolecularFeature">
      <Location m="234.1620" rt="9.774" y="154267" v="1404678" />
      <Spectrum type="MFE" cpdAlgo="FindByMolecularFeature">
        <MSDetails p="+" />
        <Device type="TimeOfFlight" />
        <MSPeaks>
          <p rt="9.774" x="235.1693" y="154267.31" v="1191814" z="1" s="M+H" />
          <p rt="9.774" x="236.1725" y="25299.09" v="195321" z="1" s="M+H+1" />
          <p rt="9.771" x="237.1778" y="2405.71" v="17543" z="1" s="M+H+2" />
        </MSPeaks>
      </Spectrum>
    </Compound>
    <Compound algo="FindByMolecularFeature">
      <Location m="294.2194" rt="9.887" y="57600" v="747614" />
      <Spectrum type="MFE" cpdAlgo="FindByMolecularFeature">
        <MSDetails p="+" />
        <Device type="TimeOfFlight" />
        <MSPeaks>
          <p rt="9.887" x="295.2266" y="57599.75" v="613141" z="1" s="M+H" />
          <p rt="9.892" x="296.2300" y="11441.41" v="119195" z="1" s="M+H+1" />
          <p rt="9.859" x="297.2368" y="1857.34" v="15277" z="1" s="M+H+2" />
        </MSPeaks>
      </Spectrum>
    </Compound>
    <Compound algo="FindByMolecularFeature">
      <Location m="228.1148" rt="9.904" y="52641" v="469404" />
      <Spectrum type="MFE" cpdAlgo="FindByMolecularFeature">
        <MSDetails p="+" />
        <Device type="TimeOfFlight" />
        <MSPeaks>
          <p rt="9.904" x="229.1221" y="52641.04" v="401336" z="1" s="M+H" />
          <p rt="9.904" x="230.1259" y="9503.37" v="68068" z="1" s="M+H+1" />
        </MSPeaks>
      </Spectrum>
    </Compound>
    <Compound algo="FindByMolecularFeature">
      <Location m="162.1044" rt="10.002" y="66227" v="553876" />
      <Spectrum type="MFE" cpdAlgo="FindByMolecularFeature">
        <MSDetails p="+" />
        <Device type="TimeOfFlight" />
        <MSPeaks>
          <p rt="10.001" x="163.1117" y="66226.93" v="492948" z="1" s="M+H" />
          <p rt="10.005" x="164.1149" y="8439.91" v="60929" z="1" s="M+H+1" />
        </MSPeaks>
      </Spectrum>
    </Compound>
    <Compound algo="FindByMolecularFeature">
      <Location m="230.1306" rt="10.164" y="72960" v="658305" />
      <Spectrum type="MFE" cpdAlgo="FindByMolecularFeature">
        <MSDetails p="+" />
        <Device type="TimeOfFlight" />
        <MSPeaks>
          <p rt="10.164" x="231.1379" y="72960.13" v="580092" z="1" s="M+H" />
          <p rt="10.167" x="232.1417" y="11200.47" v="78213" z="1" s="M+H+1" />
        </MSPeaks>
      </Spectrum>
    </Compound>
    <Compound algo="FindByMolecularFeature">
      <Location m="261.1364" rt="10.172" y="54002" v="472681" />
      <Spectrum type="MFE" cpdAlgo="FindByMolecularFeature">
        <MSDetails p="+" />
        <Device type="TimeOfFlight" />
        <MSPeaks>
          <p rt="10.171" x="262.1437" y="54001.59" v="407771" z="1" s="M+H" />
          <p rt="10.172" x="263.1475" y="8837.13" v="64910" z="1" s="M+H+1" />
        </MSPeaks>
      </Spectrum>
    </Compound>
    <Compound algo="FindByMolecularFeature">
      <Location m="244.1099" rt="10.174" y="57567" v="486128" />
      <Spectrum type="MFE" cpdAlgo="FindByMolecularFeature">
        <MSDetails p="+" />
        <Device type="TimeOfFlight" />
        <MSPeaks>
          <p rt="10.173" x="245.1172" y="57566.87" v="417415" z="1" s="M+H" />
          <p rt="10.176" x="246.1206" y="9541.97" v="68712" z="1" s="M+H+1" />
        </MSPeaks>
      </Spectrum>
    </Compound>
    <Compound algo="FindByMolecularFeature">
      <Location m="146.0731" rt="10.311" y="54789" v="437501" />
      <Spectrum type="MFE" cpdAlgo="FindByMolecularFeature">
        <MSDetails p="+" />
        <Device type="TimeOfFlight" />
        <MSPeaks>
          <p rt="10.311" x="147.0804" y="54789.40" v="393516" z="1" s="M+H" />
          <p rt="10.309" x="148.0842" y="6998.23" v="43985" z="1" s="M+H+1" />
        </MSPeaks>
      </Spectrum>
    </Compound>
    <Compound algo="FindByMolecularFeature">
      <Location m="232.1464" rt="10.398" y="106893" v="955865" />
      <Spectrum type="MFE" cpdAlgo="FindByMolecularFeature">
        <MSDetails p="+" />
        <Device type="TimeOfFlight" />
        <MSPeaks>
          <p rt="10.398" x="233.1537" y="106892.91" v="825806" z="1" s="M+H" />
          <p rt="10.397" x="234.1569" y="17130.47" v="130059" z="1" s="M+H+1" />
        </MSPeaks>
      </Spectrum>
    </Compound>
    <Compound algo="FindByMolecularFeature">
      <Location m="250.1569" rt="10.399" y="51952" v="440556" />
      <Spectrum type="MFE" cpdAlgo="FindByMolecularFeature">
        <MSDetails p="+" />
        <Device type="TimeOfFlight" />
        <MSPeaks>
          <p rt="10.397" x="251.1642" y="51952.27" v="378495" z="1" s="M+H" />
          <p rt="10.397" x="252.1672" y="8231.22" v="57987" z="1" s="M+H+1" />
          <p rt="10.467" x="253.1592" y="3408.59" v="4074" z="1" s="M+H+2" />
        </MSPeaks>
      </Spectrum>
    </Compound>
    <Compound algo="FindByMolecularFeature">
      <Location m="375.2409" rt="10.421" y="98245" v="959537" />
      <Spectrum type="MFE" cpdAlgo="FindByMolecularFeature">
        <MSDetails p="+" />
        <Device type="TimeOfFlight" />
        <MSPeaks>
          <p rt="10.420" x="376.2482" y="98244.84" v="727690" z="1" s="M+H" />
          <p rt="10.424" x="377.2512" y="24704.95" v="182569" z="1" s="M+H+1" />
          <p rt="10.419" x="378.2539" y="4102.44" v="39324" z="1" s="M+H+2" />
          <p rt="10.437" x="379.2559" y="1019.33" v="9954" z="1" s="M+H+3" />
        </MSPeaks>
      </Spectrum>
    </Compound>
    <Compound algo="FindByMolecularFeature">
      <Location m="298.1932" rt="10.422" y="149680" v="1278758" />
      <Spectrum type="MFE" cpdAlgo="FindByMolecularFeature">
        <MSDetails p="+" />
        <Device type="TimeOfFlight" />
        <MSPeaks>
          <p rt="10.422" x="299.2005" y="149680.42" v="1042482" z="1" s="M+H" />
          <p rt="10.419" x="300.2041" y="33615.54" v="236276" z="1" s="M+H+1" />
        </MSPeaks>
      </Spectrum>
    </Compound>
    <Compound algo="FindByMolecularFeature">
      <Location m="270.1983" rt="10.423" y="104378" v="985961" />
      <Spectrum type="MFE" cpdAlgo="FindByMolecularFeature">
        <MSDetails p="+" />
        <Device type="TimeOfFlight" />
        <MSPeaks>
          <p rt="10.424" x="271.2056" y="104378.47" v="787664" z="1" s="M+H" />
          <p rt="10.422" x="272.2089" y="22686.88" v="174181" z="1" s="M+H+1" />
          <p rt="10.431" x="273.2168" y="3702.75" v="24115" z="1" s="M+H+2" />
        </MSPeaks>
      </Spectrum>
    </Compound>
    <Compound algo="FindByMolecularFeature">
      <Location m="316.2040" rt="10.424" y="218251" v="2063342" />
      <Spectrum type="MFE" cpdAlgo="FindByMolecularFeature">
        <MSDetails p="+" />
        <Device type="TimeOfFlight" />
        <MSPeaks>
          <p rt="10.424" x="317.2113" y="218251.48" v="1637891" z="1" s="M+H" />
          <p rt="10.424" x="318.2146" y="46626.25" v="348481" z="1" s="M+H+1" />
          <p rt="10.446" x="319.2214" y="10032.41" v="73141" z="1" s="M+H+2" />
          <p rt="10.448" x="320.2268" y="525.22" v="3829" z="1" s="M+H+3" />
        </MSPeaks>
      </Spectrum>
    </Compound>
    <Compound algo="FindByMolecularFeature">
      <Location m="407.2216" rt="10.522" y="50013" v="455285" />
      <Spectrum type="MFE" cpdAlgo="FindByMolecularFeature">
        <MSDetails p="+" />
        <Device type="TimeOfFlight" />
        <MSPeaks>
          <p rt="10.522" x="408.2289" y="50013.13" v="349861" z="1" s="M+H" />
          <p rt="10.521" x="409.2324" y="13386.02" v="92146" z="1" s="M+H+1" />
          <p rt="10.529" x="410.2369" y="2060.44" v="13278" z="1" s="M+H+2" />
        </MSPeaks>
      </Spectrum>
    </Compound>
    <Compound algo="FindByMolecularFeature">
      <Location m="270.1232" rt="10.715" y="59932" v="544252" />
      <Spectrum type="MFE" cpdAlgo="FindByMolecularFeature">
        <MSDetails p="+" />
        <Device type="TimeOfFlight" />
        <MSPeaks>
          <p rt="10.715" x="271.1305" y="59932.20" v="460637" z="1" s="M+H" />
          <p rt="10.720" x="272.1341" y="10225.55" v="76305" z="1" s="M+H+1" />
          <p rt="10.678" x="273.1445" y="1307.15" v="7310" z="1" s="M+H+2" />
        </MSPeaks>
      </Spectrum>
    </Compound>
    <Compound algo="FindByMolecularFeature">
      <Location m="248.1411" rt="10.718" y="55783" v="483576" />
      <Spectrum type="MFE" cpdAlgo="FindByMolecularFeature">
        <MSDetails p="+" />
        <Device type="TimeOfFlight" />
        <MSPeaks>
          <p rt="10.718" x="249.1484" y="55783.05" v="419118" z="1" s="M+H" />
          <p rt="10.718" x="250.1518" y="9015.49" v="64459" z="1" s="M+H+1" />
        </MSPeaks>
      </Spectrum>
    </Compound>
    <Compound algo="FindByMolecularFeature">
      <Location m="230.1309" rt="10.719" y="210755" v="1837000" />
      <Spectrum type="MFE" cpdAlgo="FindByMolecularFeature">
        <MSDetails p="+" />
        <Device type="TimeOfFlight" />
        <MSPeaks>
          <p rt="10.719" x="231.1381" y="210755.27" v="1583250" z="1" s="M+H" />
          <p rt="10.718" x="232.1414" y="33026.27" v="253750" z="1" s="M+H+1" />
        </MSPeaks>
      </Spectrum>
    </Compound>
    <Compound algo="FindByMolecularFeature">
      <Location m="320.1986" rt="10.754" y="66104" v="613657" />
      <Spectrum type="MFE" cpdAlgo="FindByMolecularFeature">
        <MSDetails p="+" />
        <Device type="TimeOfFlight" />
        <MSPeaks>
          <p rt="10.754" x="321.2058" y="66104.03" v="484509" z="1" s="M+H" />
          <p rt="10.753" x="322.2093" y="14406.62" v="104939" z="1" s="M+H+1" />
          <p rt="10.754" x="323.2141" y="2734.40" v="24210" z="1" s="M+H+2" />
        </MSPeaks>
      </Spectrum>
    </Compound>
    <Compound algo="FindByMolecularFeature">
      <Location m="186.1047" rt="10.816" y="355403" v="3247612" />
      <Spectrum type="MFE" cpdAlgo="FindByMolecularFeature">
        <MSDetails p="+" />
        <Device type="TimeOfFlight" />
        <MSPeaks>
          <p rt="10.818" x="187.1120" y="355402.97" v="2781817" z="1" s="M+H" />
          <p rt="10.815" x="188.1150" y="48593.61" v="382537" z="1" s="M+H+1" />
          <p rt="10.761" x="189.1237" y="6393.77" v="72653" z="1" s="M+H+2" />
          <p rt="10.744" x="190.1278" y="986.98" v="10605" z="1" s="M+H+3" />
        </MSPeaks>
      </Spectrum>
    </Compound>
    <Compound algo="FindByMolecularFeature">
      <Location m="227.1885" rt="10.841" y="161559" v="3330915" />
      <Spectrum type="MFE" cpdAlgo="FindByMolecularFeature">
        <MSDetails p="+" />
        <Device type="TimeOfFlight" />
        <MSPeaks>
          <p rt="10.841" x="228.1958" y="161558.84" v="2855328" z="1" s="M+H" />
          <p rt="10.838" x="229.1989" y="24493.67" v="437926" z="1" s="M+H+1" />
          <p rt="10.837" x="230.2018" y="2528.85" v="37661" z="1" s="M+H+2" />
        </MSPeaks>
      </Spectrum>
    </Compound>
    <Compound algo="FindByMolecularFeature">
      <Location m="260.1775" rt="10.933" y="73344" v="708102" />
      <Spectrum type="MFE" cpdAlgo="FindByMolecularFeature">
        <MSDetails p="+" />
        <Device type="TimeOfFlight" />
        <MSPeaks>
          <p rt="10.933" x="261.1847" y="73344.30" v="579957" z="1" s="M+H" />
          <p rt="10.933" x="262.1881" y="15047.44" v="118420" z="1" s="M+H+1" />
          <p rt="10.931" x="263.1940" y="1310.50" v="9725" z="1" s="M+H+2" />
        </MSPeaks>
      </Spectrum>
    </Compound>
    <Compound algo="FindByMolecularFeature">
      <Location m="314.1883" rt="10.977" y="293572" v="2752004" />
      <Spectrum type="MFE" cpdAlgo="FindByMolecularFeature">
        <MSDetails p="+" />
        <Device type="TimeOfFlight" />
        <MSPeaks>
          <p rt="10.977" x="315.1956" y="293572.25" v="2177895" z="1" s="M+H" />
          <p rt="10.978" x="316.1988" y="66002.15" v="524366" z="1" s="M+H+1" />
          <p rt="10.955" x="317.2083" y="6294.70" v="49743" z="1" s="M+H+2" />
        </MSPeaks>
      </Spectrum>
    </Compound>
    <Compound algo="FindByMolecularFeature">
      <Location m="349.2255" rt="10.977" y="260664" v="2483383" />
      <Spectrum type="MFE" cpdAlgo="FindByMolecularFeature">
        <MSDetails p="+" />
        <Device type="TimeOfFlight" />
        <MSPeaks>
          <p rt="10.977" x="350.2328" y="260663.67" v="1982673" z="1" s="M+H" />
          <p rt="10.977" x="351.2357" y="57960.84" v="439918" z="1" s="M+H+1" />
          <p rt="10.978" x="352.2390" y="7935.04" v="60791" z="1" s="M+H+2" />
        </MSPeaks>
      </Spectrum>
    </Compound>
    <Compound algo="FindByMolecularFeature">
      <Location m="268.1827" rt="10.977" y="113567" v="1092841" />
      <Spectrum type="MFE" cpdAlgo="FindByMolecularFeature">
        <MSDetails p="+" />
        <Device type="TimeOfFlight" />
        <MSPeaks>
          <p rt="10.977" x="269.1900" y="113567.35" v="907391" z="1" s="M+H" />
          <p rt="10.977" x="270.1934" y="23421.25" v="185450" z="1" s="M+H+1" />
        </MSPeaks>
      </Spectrum>
    </Compound>
    <Compound algo="FindByMolecularFeature">
      <Location m="354.1806" rt="10.979" y="72954" v="751931" />
      <Spectrum type="MFE" cpdAlgo="FindByMolecularFeature">
        <MSDetails p="+" />
        <Device type="TimeOfFlight" />
        <MSPeaks>
          <p rt="10.980" x="355.1879" y="72954.10" v="590650" z="1" s="M+H" />
          <p rt="10.976" x="356.1913" y="16525.59" v="131751" z="1" s="M+H+1" />
          <p rt="10.962" x="357.1992" y="2779.59" v="29530" z="1" s="M+H+2" />
        </MSPeaks>
      </Spectrum>
    </Compound>
    <Compound algo="FindByMolecularFeature">
      <Location m="278.0861" rt="11.040" y="192235" v="1966315" />
      <Spectrum type="MFE" cpdAlgo="FindByMolecularFeature">
        <MSDetails p="+" />
        <Device type="TimeOfFlight" />
        <MSPeaks>
          <p rt="11.040" x="279.0934" y="192234.81" v="1608570" z="1" s="M+H" />
          <p rt="11.041" x="280.0965" y="38934.21" v="327681" z="1" s="M+H+1" />
          <p rt="11.042" x="281.0999" y="3925.11" v="30064" z="1" s="M+H+2" />
        </MSPeaks>
      </Spectrum>
    </Compound>
    <Compound algo="FindByMolecularFeature">
      <Location m="224.1888" rt="11.266" y="122978" v="1395236" />
      <Spectrum type="MFE" cpdAlgo="FindByMolecularFeature">
        <MSDetails p="+" />
        <Device type="TimeOfFlight" />
        <MSPeaks>
          <p rt="11.266" x="225.1961" y="122978.38" v="1200867" z="1" s="M+H" />
          <p rt="11.265" x="226.1994" y="18615.79" v="176592" z="1" s="M+H+1" />
          <p rt="11.262" x="227.2016" y="1842.12" v="17777" z="1" s="M+H+2" />
        </MSPeaks>
      </Spectrum>
    </Compound>
    <Compound algo="FindByMolecularFeature">
      <Location m="216.0787" rt="11.510" y="126456" v="1222513" />
      <Spectrum type="MFE" cpdAlgo="FindByMolecularFeature">
        <MSDetails p="+" />
        <Device type="TimeOfFlight" />
        <MSPeaks>
          <p rt="11.510" x="217.0860" y="126456.48" v="1051611" z="1" s="M+H" />
          <p rt="11.510" x="218.0892" y="19440.95" v="159599" z="1" s="M+H+1" />
          <p rt="11.490" x="219.0944" y="1624.71" v="11304" z="1" s="M+H+2" />
        </MSPeaks>
      </Spectrum>
    </Compound>
    <Compound algo="FindByMolecularFeature">
      <Location m="375.2047" rt="11.542" y="66024" v="571458" />
      <Spectrum type="MFE" cpdAlgo="FindByMolecularFeature">
        <MSDetails p="+" />
        <Device type="TimeOfFlight" />
        <MSPeaks>
          <p rt="11.542" x="376.2120" y="66024.41" v="452401" z="1" s="M+H" />
          <p rt="11.542" x="377.2158" y="14654.94" v="102352" z="1" s="M+H+1" />
          <p rt="11.533" x="378.2205" y="2653.68" v="16705" z="1" s="M+H+2" />
        </MSPeaks>
      </Spectrum>
    </Compound>
    <Compound algo="FindByMolecularFeature">
      <Location m="344.0896" rt="11.552" y="90756" v="811453" />
      <Spectrum type="MFE" cpdAlgo="FindByMolecularFeature">
        <MSDetails p="+" />
        <Device type="TimeOfFlight" />
        <MSPeaks>
          <p rt="11.553" x="345.0969" y="90755.77" v="670557" z="1" s="M+H" />
          <p rt="11.549" x="346.1000" y="16696.06" v="119858" z="1" s="M+H+1" />
          <p rt="11.553" x="347.1026" y="3005.95" v="21038" z="1" s="M+H+2" />
        </MSPeaks>
      </Spectrum>
    </Compound>
    <Compound algo="FindByMolecularFeature">
      <Location m="374.1000" rt="11.879" y="57310" v="633210" />
      <Spectrum type="MFE" cpdAlgo="FindByMolecularFeature">
        <MSDetails p="+" />
        <Device type="TimeOfFlight" />
        <MSPeaks>
          <p rt="11.879" x="375.1073" y="57309.67" v="520247" z="1" s="M+H" />
          <p rt="11.882" x="376.1107" y="11971.54" v="94601" z="1" s="M+H+1" />
          <p rt="11.877" x="377.1133" y="2483.74" v="18362" z="1" s="M+H+2" />
        </MSPeaks>
      </Spectrum>
    </Compound>
    <Compound algo="FindByMolecularFeature">
      <Location m="344.0896" rt="11.933" y="172875" v="1726154" />
      <Spectrum type="MFE" cpdAlgo="FindByMolecularFeature">
        <MSDetails p="+" />
        <Device type="TimeOfFlight" />
        <MSPeaks>
          <p rt="11.933" x="345.0969" y="172875.31" v="1411419" z="1" s="M+H" />
          <p rt="11.933" x="346.1000" y="32778.14" v="267963" z="1" s="M+H+1" />
          <p rt="11.929" x="347.1027" y="5284.86" v="42899" z="1" s="M+H+2" />
          <p rt="11.934" x="348.1054" y="489.57" v="3873" z="1" s="M+H+3" />
        </MSPeaks>
      </Spectrum>
    </Compound>
    <Compound algo="FindByMolecularFeature">
      <Location m="315.2774" rt="12.184" y="97097" v="564615" />
      <Spectrum type="MFE" cpdAlgo="FindByMolecularFeature">
        <MSDetails p="+" />
        <Device type="TimeOfFlight" />
        <MSPeaks>
          <p rt="12.185" x="316.2847" y="97097.17" v="455599" z="1" s="M+H" />
          <p rt="12.182" x="317.2877" y="20654.92" v="96288" z="1" s="M+H+1" />
          <p rt="12.186" x="318.2909" y="3008.36" v="12728" z="1" s="M+H+2" />
        </MSPeaks>
      </Spectrum>
    </Compound>
    <Compound algo="FindByMolecularFeature">
      <Location m="411.2024" rt="12.485" y="145251" v="2175668" />
      <Spectrum type="MFE" cpdAlgo="FindByMolecularFeature">
        <MSDetails p="+" />
        <Device type="TimeOfFlight" />
        <MSPeaks>
          <p rt="12.485" x="412.2097" y="145251.45" v="1341581" z="1" s="M+H" />
          <p rt="12.484" x="413.2129" y="29306.10" v="261397" z="1" s="M+H+1" />
          <p rt="12.487" x="414.2076" y="48923.37" v="454207" z="1" s="M+H+2" />
          <p rt="12.487" x="415.2115" y="10874.01" v="102095" z="1" s="M+H+3" />
          <p rt="12.481" x="416.2130" y="1837.35" v="16389" z="1" s="M+H+4" />
        </MSPeaks>
      </Spectrum>
    </Compound>
    <Compound algo="FindByMolecularFeature">
      <Location m="292.2037" rt="12.520" y="91409" v="1051960" />
      <Spectrum type="MFE" cpdAlgo="FindByMolecularFeature">
        <MSDetails p="+" />
        <Device type="TimeOfFlight" />
        <MSPeaks>
          <p rt="12.518" x="293.2110" y="91408.77" v="890762" z="1" s="M+H" />
          <p rt="12.525" x="294.2145" y="18564.39" v="161198" z="1" s="M+H+1" />
        </MSPeaks>
      </Spectrum>
    </Compound>
    <Compound algo="FindByMolecularFeature">
      <Location m="292.2036" rt="12.789" y="50243" v="575998" />
      <Spectrum type="MFE" cpdAlgo="FindByMolecularFeature">
        <MSDetails p="+" />
        <Device type="TimeOfFlight" />
        <MSPeaks>
          <p rt="12.790" x="293.2109" y="50243.14" v="470048" z="1" s="M+H" />
          <p rt="12.786" x="294.2146" y="11324.99" v="105950" z="1" s="M+H+1" />
        </MSPeaks>
      </Spectrum>
    </Compound>
    <Compound algo="FindByMolecularFeature">
      <Location m="317.2931" rt="12.815" y="125014" v="756135" />
      <Spectrum type="MFE" cpdAlgo="FindByMolecularFeature">
        <MSDetails p="+" />
        <Device type="TimeOfFlight" />
        <MSPeaks>
          <p rt="12.815" x="318.3004" y="125014.29" v="620797" z="1" s="M+H" />
          <p rt="12.816" x="319.3035" y="24930.53" v="120527" z="1" s="M+H+1" />
          <p rt="12.815" x="320.3068" y="3261.61" v="14810" z="1" s="M+H+2" />
        </MSPeaks>
      </Spectrum>
    </Compound>
    <Compound algo="FindByMolecularFeature">
      <Location m="276.2089" rt="12.856" y="119899" v="1238860" />
      <Spectrum type="MFE" cpdAlgo="FindByMolecularFeature">
        <MSDetails p="+" />
        <Device type="TimeOfFlight" />
        <MSPeaks>
          <p rt="12.856" x="277.2162" y="119898.98" v="1019887" z="1" s="M+H" />
          <p rt="12.856" x="278.2195" y="25547.69" v="218973" z="1" s="M+H+1" />
        </MSPeaks>
      </Spectrum>
    </Compound>
    <Compound algo="FindByMolecularFeature">
      <Location m="370.2719" rt="12.872" y="78023" v="692753" />
      <Spectrum type="MFE" cpdAlgo="FindByMolecularFeature">
        <MSDetails p="+" />
        <Device type="TimeOfFlight" />
        <MSPeaks>
          <p rt="12.872" x="371.2792" y="78023.40" v="544966" z="1" s="M+H" />
          <p rt="12.872" x="372.2827" y="18056.65" v="124887" z="1" s="M+H+1" />
          <p rt="12.875" x="373.2847" y="3109.44" v="20404" z="1" s="M+H+2" />
          <p rt="12.869" x="374.2880" y="380.70" v="2498" z="1" s="M+H+3" />
        </MSPeaks>
      </Spectrum>
    </Compound>
    <Compound algo="FindByMolecularFeature">
      <Location m="352.2614" rt="12.873" y="57255" v="485098" />
      <Spectrum type="MFE" cpdAlgo="FindByMolecularFeature">
        <MSDetails p="+" />
        <Device type="TimeOfFlight" />
        <MSPeaks>
          <p rt="12.873" x="353.2686" y="57254.80" v="382918" z="1" s="M+H" />
          <p rt="12.871" x="354.2716" y="12690.45" v="85139" z="1" s="M+H+1" />
          <p rt="12.873" x="355.2720" y="2599.12" v="17042" z="1" s="M+H+2" />
        </MSPeaks>
      </Spectrum>
    </Compound>
    <Compound algo="FindByMolecularFeature">
      <Location m="316.2038" rt="12.881" y="60808" v="625240" />
      <Spectrum type="MFE" cpdAlgo="FindByMolecularFeature">
        <MSDetails p="+" />
        <Device type="TimeOfFlight" />
        <MSPeaks>
          <p rt="12.882" x="317.2111" y="60807.61" v="505725" z="1" s="M+H" />
          <p rt="12.879" x="318.2145" y="14247.05" v="119516" z="1" s="M+H+1" />
        </MSPeaks>
      </Spectrum>
    </Compound>
    <Compound algo="FindByMolecularFeature">
      <Location m="410.2644" rt="12.887" y="60127" v="468315" />
      <Spectrum type="MFE" cpdAlgo="FindByMolecularFeature">
        <MSDetails p="+" />
        <Device type="TimeOfFlight" />
        <MSPeaks>
          <p rt="12.886" x="411.2717" y="60127.13" v="359977" z="1" s="M+H" />
          <p rt="12.888" x="412.2748" y="14186.75" v="84936" z="1" s="M+H+1" />
          <p rt="12.886" x="413.2730" y="3429.84" v="21619" z="1" s="M+H+2" />
          <p rt="12.925" x="414.2763" y="307.86" v="1784" z="1" s="M+H+3" />
        </MSPeaks>
      </Spectrum>
    </Compound>
    <Compound algo="FindByMolecularFeature">
      <Location m="254.2034" rt="12.912" y="175742" v="1360682" />
      <Spectrum type="MFE" cpdAlgo="FindByMolecularFeature">
        <MSDetails p="+" />
        <Device type="TimeOfFlight" />
        <MSPeaks>
          <p rt="12.910" x="255.2107" y="175741.61" v="1057324" z="1" s="M+H" />
          <p rt="12.918" x="256.2142" y="36730.88" v="276211" z="1" s="M+H+1" />
          <p rt="12.904" x="257.2174" y="3883.92" v="27148" z="1" s="M+H+2" />
        </MSPeaks>
      </Spectrum>
    </Compound>
    <Compound algo="FindByMolecularFeature">
      <Location m="728.3794" rt="12.917" y="61077" v="454182" />
      <Spectrum type="MFE" cpdAlgo="FindByMolecularFeature">
        <MSDetails p="+" />
        <Device type="TimeOfFlight" />
        <MSPeaks>
          <p rt="12.920" x="729.3867" y="4297.34" v="32103" z="1" s="M+H" />
          <p rt="12.917" x="730.3911" y="2437.74" v="17022" z="1" s="M+H+1" />
          <p rt="12.916" x="731.3839" y="61077.11" v="405057" z="1" s="M+H+2" />
        </MSPeaks>
      </Spectrum>
    </Compound>
    <Compound algo="FindByMolecularFeature">
      <Location m="300.2095" rt="12.920" y="1230451" v="11365303" />
      <Spectrum type="MFE" cpdAlgo="FindByMolecularFeature">
        <MSDetails p="+" />
        <Device type="TimeOfFlight" />
        <MSPeaks>
          <p rt="12.920" x="301.2168" y="1230451.38" v="9181427" z="1" s="M+H" />
          <p rt="12.920" x="302.2197" y="259775.77" v="1939377" z="1" s="M+H+1" />
          <p rt="12.917" x="303.2242" y="29096.92" v="221529" z="1" s="M+H+2" />
          <p rt="12.916" x="304.2291" y="3019.66" v="22970" z="1" s="M+H+3" />
        </MSPeaks>
      </Spectrum>
    </Compound>
    <Compound algo="FindByMolecularFeature">
      <Location m="202.0999" rt="12.945" y="548204" v="5211853" />
      <Spectrum type="MFE" cpdAlgo="FindByMolecularFeature">
        <MSDetails p="+" />
        <Device type="TimeOfFlight" />
        <MSPeaks>
          <p rt="12.945" x="203.1071" y="548203.75" v="4476797" z="1" s="M+H" />
          <p rt="12.942" x="204.1099" y="82155.55" v="671873" z="1" s="M+H+1" />
          <p rt="12.948" x="205.1154" y="7476.61" v="63183" z="1" s="M+H+2" />
        </MSPeaks>
      </Spectrum>
    </Compound>
    <Compound algo="FindByMolecularFeature">
      <Location m="252.1877" rt="13.099" y="92959" v="1033980" />
      <Spectrum type="MFE" cpdAlgo="FindByMolecularFeature">
        <MSDetails p="+" />
        <Device type="TimeOfFlight" />
        <MSPeaks>
          <p rt="13.099" x="253.1949" y="92959.29" v="854825" z="1" s="M+H" />
          <p rt="13.100" x="254.1987" y="19692.38" v="179155" z="1" s="M+H+1" />
        </MSPeaks>
      </Spectrum>
    </Compound>
    <Compound algo="FindByMolecularFeature">
      <Location m="298.1932" rt="13.109" y="67333" v="1134914" />
      <Spectrum type="MFE" cpdAlgo="FindByMolecularFeature">
        <MSDetails p="+" />
        <Device type="TimeOfFlight" />
        <MSPeaks>
          <p rt="13.110" x="299.2004" y="67333.36" v="933882" z="1" s="M+H" />
          <p rt="13.105" x="300.2038" y="14965.56" v="201033" z="1" s="M+H+1" />
        </MSPeaks>
      </Spectrum>
    </Compound>
    <Compound algo="FindByMolecularFeature">
      <Location m="456.2484" rt="13.279" y="59683" v="466222" />
      <Spectrum type="MFE" cpdAlgo="FindByMolecularFeature">
        <MSDetails p="+" />
        <Device type="TimeOfFlight" />
        <MSPeaks>
          <p rt="13.278" x="457.2556" y="59683.37" v="366443" z="1" s="M+H" />
          <p rt="13.280" x="458.2591" y="16467.59" v="99778" z="1" s="M+H+1" />
        </MSPeaks>
      </Spectrum>
    </Compound>
    <Compound algo="FindByMolecularFeature">
      <Location m="618.4281" rt="13.297" y="52703" v="475503" />
      <Spectrum type="MFE" cpdAlgo="FindByMolecularFeature">
        <MSDetails p="+" />
        <Device type="TimeOfFlight" />
        <MSPeaks>
          <p rt="13.296" x="619.4354" y="52703.41" v="305258" z="1" s="M+H" />
          <p rt="13.300" x="620.4385" y="23217.94" v="133822" z="1" s="M+H+1" />
          <p rt="13.296" x="621.4415" y="5586.12" v="31136" z="1" s="M+H+2" />
          <p rt="13.296" x="622.4434" y="948.52" v="5287" z="1" s="M+H+3" />
        </MSPeaks>
      </Spectrum>
    </Compound>
    <Compound algo="FindByMolecularFeature">
      <Location m="1005.5702" rt="13.300" y="108722" v="797108" />
      <Spectrum type="MFE" cpdAlgo="FindByMolecularFeature">
        <MSDetails p="+" />
        <Device type="TimeOfFlight" />
        <MSPeaks>
          <p rt="13.294" x="1006.5774" y="7881.55" v="52674" z="1" s="M+H" />
          <p rt="13.304" x="1007.5812" y="5396.42" v="35277" z="1" s="M+H+1" />
          <p rt="13.300" x="1008.5774" y="108721.85" v="709157" z="1" s="M+H+2" />
        </MSPeaks>
      </Spectrum>
    </Compound>
    <Compound algo="FindByMolecularFeature">
      <Location m="272.1776" rt="13.300" y="58103" v="561616" />
      <Spectrum type="MFE" cpdAlgo="FindByMolecularFeature">
        <MSDetails p="+" />
        <Device type="TimeOfFlight" />
        <MSPeaks>
          <p rt="13.301" x="273.1849" y="58102.61" v="475641" z="1" s="M+H" />
          <p rt="13.300" x="274.1883" y="10731.55" v="85975" z="1" s="M+H+1" />
        </MSPeaks>
      </Spectrum>
    </Compound>
    <Compound algo="FindByMolecularFeature">
      <Location m="282.1985" rt="13.301" y="119386" v="1243007" />
      <Spectrum type="MFE" cpdAlgo="FindByMolecularFeature">
        <MSDetails p="+" />
        <Device type="TimeOfFlight" />
        <MSPeaks>
          <p rt="13.301" x="283.2058" y="119386.10" v="987347" z="1" s="M+H" />
          <p rt="13.301" x="284.2089" y="25937.49" v="212098" z="1" s="M+H+1" />
          <p rt="13.299" x="285.2165" y="4830.72" v="43561" z="1" s="M+H+2" />
        </MSPeaks>
      </Spectrum>
    </Compound>
    <Compound algo="FindByMolecularFeature">
      <Location m="254.2040" rt="13.301" y="912356" v="9133189" />
      <Spectrum type="MFE" cpdAlgo="FindByMolecularFeature">
        <MSDetails p="+" />
        <Device type="TimeOfFlight" />
        <MSPeaks>
          <p rt="13.301" x="255.2112" y="912355.88" v="7384834" z="1" s="M+H" />
          <p rt="13.300" x="256.2146" y="190311.20" v="1549845" z="1" s="M+H+1" />
          <p rt="13.297" x="257.2203" y="18964.26" v="176129" z="1" s="M+H+2" />
          <p rt="13.283" x="258.2267" y="2184.40" v="22381" z="1" s="M+H+3" />
        </MSPeaks>
      </Spectrum>
    </Compound>
    <Compound algo="FindByMolecularFeature">
      <Location m="1008.5736" rt="13.301" y="71729" v="703396" />
      <Spectrum type="MFE" cpdAlgo="FindByMolecularFeature">
        <MSDetails p="+" />
        <Device type="TimeOfFlight" />
        <MSPeaks>
          <p rt="13.301" x="1009.5809" y="71729.20" v="472710" z="1" s="M+H" />
          <p rt="13.300" x="1010.5837" y="26416.04" v="174907" z="1" s="M+H+1" />
          <p rt="13.301" x="1011.5865" y="7068.94" v="46210" z="1" s="M+H+2" />
          <p rt="13.312" x="1012.5907" y="1483.61" v="9569" z="1" s="M+H+3" />
        </MSPeaks>
      </Spectrum>
    </Compound>
    <Compound algo="FindByMolecularFeature">
      <Location m="226.1720" rt="13.301" y="73873" v="693365" />
      <Spectrum type="MFE" cpdAlgo="FindByMolecularFeature">
        <MSDetails p="+" />
        <Device type="TimeOfFlight" />
        <MSPeaks>
          <p rt="13.302" x="227.1793" y="73873.08" v="599865" z="1" s="M+H" />
          <p rt="13.300" x="228.1912" y="11014.80" v="93500" z="1" s="M+H+1" />
        </MSPeaks>
      </Spectrum>
    </Compound>
    <Compound algo="FindByMolecularFeature">
      <Location m="144.0937" rt="13.302" y="152829" v="1375403" />
      <Spectrum type="MFE" cpdAlgo="FindByMolecularFeature">
        <MSDetails p="+" />
        <Device type="TimeOfFlight" />
        <MSPeaks>
          <p rt="13.302" x="145.1009" y="152828.78" v="1233900" z="1" s="M+H" />
          <p rt="13.303" x="146.1046" y="17759.28" v="141503" z="1" s="M+H+1" />
        </MSPeaks>
      </Spectrum>
    </Compound>
    <Compound algo="FindByMolecularFeature">
      <Location m="118.0781" rt="13.302" y="182417" v="1605339" />
      <Spectrum type="MFE" cpdAlgo="FindByMolecularFeature">
        <MSDetails p="+" />
        <Device type="TimeOfFlight" />
        <MSPeaks>
          <p rt="13.302" x="119.0854" y="182417.48" v="1458225" z="1" s="M+H" />
          <p rt="13.304" x="120.0886" y="18469.63" v="147114" z="1" s="M+H+1" />
        </MSPeaks>
      </Spectrum>
    </Compound>
    <Compound algo="FindByMolecularFeature">
      <Location m="198.1408" rt="13.302" y="63097" v="594017" />
      <Spectrum type="MFE" cpdAlgo="FindByMolecularFeature">
        <MSDetails p="+" />
        <Device type="TimeOfFlight" />
        <MSPeaks>
          <p rt="13.302" x="199.1480" y="63096.93" v="504953" z="1" s="M+H" />
          <p rt="13.301" x="200.1518" y="10937.53" v="89064" z="1" s="M+H+1" />
        </MSPeaks>
      </Spectrum>
    </Compound>
    <Compound algo="FindByMolecularFeature">
      <Location m="300.2094" rt="13.302" y="6342477" v="66519084" />
      <Spectrum type="MFE" cpdAlgo="FindByMolecularFeature">
        <MSDetails p="+" />
        <Device type="TimeOfFlight" />
        <MSPeaks>
          <p rt="13.303" x="301.2167" y="6342476.50" v="52880988" z="1" sat="true" s="M+H" />
          <p rt="13.301" x="302.2201" y="1282525.13" v="11145800" z="1" s="M+H+1" />
          <p rt="13.301" x="303.2231" y="153398.78" v="1316459" z="1" s="M+H+2" />
          <p rt="13.301" x="304.2266" y="13594.60" v="112492" z="1" s="M+H+3" />
          <p rt="13.295" x="601.4250" y="56762.68" v="337518" z="1" s="2M+H" />
          <p rt="13.296" x="602.4282" y="26378.53" v="155233" z="1" s="2M+H+1" />
          <p rt="13.298" x="603.4310" y="5901.60" v="34160" z="1" s="2M+H+2" />
          <p rt="13.294" x="604.4332" y="837.91" v="4762" z="1" s="2M+H+3" />
        </MSPeaks>
      </Spectrum>
    </Compound>
    <Compound algo="FindByMolecularFeature">
      <Location m="146.1093" rt="13.302" y="80806" v="707394" />
      <Spectrum type="MFE" cpdAlgo="FindByMolecularFeature">
        <MSDetails p="+" />
        <Device type="TimeOfFlight" />
        <MSPeaks>
          <p rt="13.302" x="147.1166" y="80806.09" v="631447" z="1" s="M+H" />
          <p rt="13.306" x="148.1200" y="9942.90" v="75947" z="1" s="M+H+1" />
        </MSPeaks>
      </Spectrum>
    </Compound>
    <Compound algo="FindByMolecularFeature">
      <Location m="114.0468" rt="13.304" y="58162" v="615377" />
      <Spectrum type="MFE" cpdAlgo="FindByMolecularFeature">
        <MSDetails p="+" />
        <Device type="TimeOfFlight" />
        <MSPeaks>
          <p rt="13.304" x="115.0541" y="58162.09" v="505517" z="1" s="M+H" />
          <p rt="13.304" x="116.0607" y="12535.00" v="109860" z="1" s="M+H+1" />
        </MSPeaks>
      </Spectrum>
    </Compound>
    <Compound algo="FindByMolecularFeature">
      <Location m="731.3806" rt="13.305" y="130639" v="1462487" />
      <Spectrum type="MFE" cpdAlgo="FindByMolecularFeature">
        <MSDetails p="+" />
        <Device type="TimeOfFlight" />
        <MSPeaks>
          <p rt="13.305" x="732.3878" y="130639.34" v="1091605" z="1" s="M+H" />
          <p rt="13.306" x="733.3906" y="34626.91" v="291160" z="1" s="M+H+1" />
          <p rt="13.303" x="734.3937" y="7665.57" v="63840" z="1" s="M+H+2" />
          <p rt="13.308" x="735.3961" y="1923.66" v="15882" z="1" s="M+H+3" />
        </MSPeaks>
      </Spectrum>
    </Compound>
    <Compound algo="FindByMolecularFeature">
      <Location m="336.2276" rt="13.305" y="51123" v="375148" />
      <Spectrum type="MFE" cpdAlgo="FindByMolecularFeature">
        <MSDetails p="+" />
        <Device type="TimeOfFlight" />
        <MSPeaks>
          <p rt="13.307" x="337.2349" y="51123.28" v="304679" z="1" s="M+H" />
          <p rt="13.307" x="338.2391" y="11973.53" v="63966" z="1" s="M+H+1" />
          <p rt="13.247" x="339.2274" y="4887.68" v="6503" z="1" s="M+H+2" />
        </MSPeaks>
      </Spectrum>
    </Compound>
    <Compound algo="FindByMolecularFeature">
      <Location m="728.3797" rt="13.305" y="273726" v="2469970" />
      <Spectrum type="MFE" cpdAlgo="FindByMolecularFeature">
        <MSDetails p="+" />
        <Device type="TimeOfFlight" />
        <MSPeaks>
          <p rt="13.304" x="365.1940" y="1106.96" v="6290" z="2" s="M+2H" />
          <p rt="13.309" x="729.3872" y="17366.44" v="145427" z="1" s="M+H" />
          <p rt="13.308" x="730.3909" y="8912.50" v="73847" z="1" s="M+H+1" />
          <p rt="13.305" x="731.3847" y="273725.75" v="2244406" z="1" s="M+H+2" />
        </MSPeaks>
      </Spectrum>
    </Compound>
    <Compound algo="FindByMolecularFeature">
      <Location m="454.1924" rt="13.306" y="76936" v="1467637" />
      <Spectrum type="MFE" cpdAlgo="FindByMolecularFeature">
        <MSDetails p="+" />
        <Device type="TimeOfFlight" />
        <MSPeaks>
          <p rt="13.307" x="455.1997" y="53489.73" v="469215" z="1" s="M+H" />
          <p rt="13.309" x="456.2027" y="15055.38" v="132815" z="1" s="M+H+1" />
          <p rt="13.306" x="457.1996" y="76935.96" v="677186" z="1" s="M+H+2" />
          <p rt="13.303" x="458.2021" y="21397.54" v="188421" z="1" s="M+H+3" />
        </MSPeaks>
      </Spectrum>
    </Compound>
    <Compound algo="FindByMolecularFeature">
      <Location m="278.2243" rt="13.311" y="52299" v="419473" />
      <Spectrum type="MFE" cpdAlgo="FindByMolecularFeature">
        <MSDetails p="+" />
        <Device type="TimeOfFlight" />
        <MSPeaks>
          <p rt="13.311" x="279.2316" y="52298.52" v="343700" z="1" s="M+H" />
          <p rt="13.313" x="280.2353" y="11744.11" v="75772" z="1" s="M+H+1" />
        </MSPeaks>
      </Spectrum>
    </Compound>
    <Compound algo="FindByMolecularFeature">
      <Location m="458.1674" rt="13.315" y="80278" v="1276802" />
      <Spectrum type="MFE" cpdAlgo="FindByMolecularFeature">
        <MSDetails p="+" />
        <Device type="TimeOfFlight" />
        <MSPeaks>
          <p rt="13.316" x="459.1746" y="80278.27" v="942927" z="1" s="M+H" />
          <p rt="13.314" x="460.1778" y="23179.20" v="273306" z="1" s="M+H+1" />
          <p rt="13.306" x="461.1881" y="5185.83" v="60569" z="1" s="M+H+2" />
        </MSPeaks>
      </Spectrum>
    </Compound>
    <Compound algo="FindByMolecularFeature">
      <Location m="334.2121" rt="13.357" y="86229" v="880854" />
      <Spectrum type="MFE" cpdAlgo="FindByMolecularFeature">
        <MSDetails p="+" />
        <Device type="TimeOfFlight" />
        <MSPeaks>
          <p rt="13.358" x="335.2194" y="86229.17" v="735322" z="1" s="M+H" />
          <p rt="13.356" x="336.2231" y="17074.60" v="145532" z="1" s="M+H+1" />
        </MSPeaks>
      </Spectrum>
    </Compound>
    <Compound algo="FindByMolecularFeature">
      <Location m="276.2090" rt="13.366" y="103345" v="1118514" />
      <Spectrum type="MFE" cpdAlgo="FindByMolecularFeature">
        <MSDetails p="+" />
        <Device type="TimeOfFlight" />
        <MSPeaks>
          <p rt="13.367" x="277.2163" y="103344.88" v="923656" z="1" s="M+H" />
          <p rt="13.363" x="278.2195" y="22384.19" v="194858" z="1" s="M+H+1" />
        </MSPeaks>
      </Spectrum>
    </Compound>
    <Compound algo="FindByMolecularFeature">
      <Location m="232.0736" rt="13.384" y="190211" v="1815336" />
      <Spectrum type="MFE" cpdAlgo="FindByMolecularFeature">
        <MSDetails p="+" />
        <Device type="TimeOfFlight" />
        <MSPeaks>
          <p rt="13.383" x="233.0809" y="190211.31" v="1571542" z="1" s="M+H" />
          <p rt="13.385" x="234.0842" y="26402.78" v="219518" z="1" s="M+H+1" />
          <p rt="13.386" x="235.0885" y="3232.10" v="24277" z="1" s="M+H+2" />
        </MSPeaks>
      </Spectrum>
    </Compound>
    <Compound algo="FindByMolecularFeature">
      <Location m="294.2195" rt="13.387" y="77924" v="708284" />
      <Spectrum type="MFE" cpdAlgo="FindByMolecularFeature">
        <MSDetails p="+" />
        <Device type="TimeOfFlight" />
        <MSPeaks>
          <p rt="13.388" x="295.2268" y="77923.72" v="597460" z="1" s="M+H" />
          <p rt="13.385" x="296.2301" y="14721.60" v="110823" z="1" s="M+H+1" />
        </MSPeaks>
      </Spectrum>
    </Compound>
    <Compound algo="FindByMolecularFeature">
      <Location m="298.1932" rt="13.396" y="84696" v="899579" />
      <Spectrum type="MFE" cpdAlgo="FindByMolecularFeature">
        <MSDetails p="+" />
        <Device type="TimeOfFlight" />
        <MSPeaks>
          <p rt="13.397" x="299.2005" y="84696.27" v="740393" z="1" s="M+H" />
          <p rt="13.391" x="300.2040" y="17659.65" v="159186" z="1" s="M+H+1" />
        </MSPeaks>
      </Spectrum>
    </Compound>
    <Compound algo="FindByMolecularFeature">
      <Location m="276.2090" rt="13.564" y="76024" v="844516" />
      <Spectrum type="MFE" cpdAlgo="FindByMolecularFeature">
        <MSDetails p="+" />
        <Device type="TimeOfFlight" />
        <MSPeaks>
          <p rt="13.565" x="277.2163" y="76023.89" v="681846" z="1" s="M+H" />
          <p rt="13.563" x="278.2194" y="17376.76" v="162670" z="1" s="M+H+1" />
        </MSPeaks>
      </Spectrum>
    </Compound>
    <Compound algo="FindByMolecularFeature">
      <Location m="728.3806" rt="13.577" y="90475" v="659272" />
      <Spectrum type="MFE" cpdAlgo="FindByMolecularFeature">
        <MSDetails p="+" />
        <Device type="TimeOfFlight" />
        <MSPeaks>
          <p rt="13.581" x="729.3879" y="5850.47" v="39186" z="1" s="M+H" />
          <p rt="13.576" x="730.3914" y="3387.12" v="21498" z="1" s="M+H+1" />
          <p rt="13.577" x="731.3839" y="90475.23" v="598588" z="1" s="M+H+2" />
        </MSPeaks>
      </Spectrum>
    </Compound>
    <Compound algo="FindByMolecularFeature">
      <Location m="282.1983" rt="13.579" y="55565" v="564193" />
      <Spectrum type="MFE" cpdAlgo="FindByMolecularFeature">
        <MSDetails p="+" />
        <Device type="TimeOfFlight" />
        <MSPeaks>
          <p rt="13.581" x="283.2056" y="55564.73" v="448493" z="1" s="M+H" />
          <p rt="13.577" x="284.2088" y="11888.17" v="93607" z="1" s="M+H+1" />
          <p rt="13.566" x="285.2159" y="2938.21" v="22094" z="1" s="M+H+2" />
        </MSPeaks>
      </Spectrum>
    </Compound>
    <Compound algo="FindByMolecularFeature">
      <Location m="254.2038" rt="13.580" y="494872" v="4985962" />
      <Spectrum type="MFE" cpdAlgo="FindByMolecularFeature">
        <MSDetails p="+" />
        <Device type="TimeOfFlight" />
        <MSPeaks>
          <p rt="13.577" x="128.1065" y="1439.33" v="10583" z="2" s="M+2H" />
          <p rt="13.580" x="255.2111" y="494871.53" v="4060990" z="1" s="M+H" />
          <p rt="13.579" x="256.2151" y="104342.88" v="835932" z="1" s="M+H+1" />
          <p rt="13.570" x="257.2220" y="11929.15" v="72339" z="1" s="M+H+2" />
          <p rt="13.557" x="258.2281" y="1028.16" v="6117" z="1" s="M+H+3" />
        </MSPeaks>
      </Spectrum>
    </Compound>
    <Compound algo="FindByMolecularFeature">
      <Location m="300.2094" rt="13.580" y="2432316" v="23917412" />
      <Spectrum type="MFE" cpdAlgo="FindByMolecularFeature">
        <MSDetails p="+" />
        <Device type="TimeOfFlight" />
        <MSPeaks>
          <p rt="13.580" x="301.2167" y="2432316.00" v="19433584" z="1" sat="true" s="M+H" />
          <p rt="13.580" x="302.2200" y="498296.09" v="3976410" z="1" s="M+H+1" />
          <p rt="13.579" x="303.2233" y="55477.30" v="437695" z="1" s="M+H+2" />
          <p rt="13.578" x="304.2267" y="4151.91" v="35357" z="1" s="M+H+3" />
          <p rt="13.571" x="601.4235" y="2223.69" v="11066" z="1" s="2M+H" />
          <p rt="13.578" x="602.4204" y="1368.67" v="6116" z="1" s="2M+H+1" />
        </MSPeaks>
      </Spectrum>
    </Compound>
    <Compound algo="FindByMolecularFeature">
      <Location m="458.1659" rt="13.589" y="53356" v="780670" />
      <Spectrum type="MFE" cpdAlgo="FindByMolecularFeature">
        <MSDetails p="+" />
        <Device type="TimeOfFlight" />
        <MSPeaks>
          <p rt="13.588" x="459.1732" y="53356.31" v="595876" z="1" s="M+H" />
          <p rt="13.588" x="460.1763" y="15098.77" v="145274" z="1" s="M+H+1" />
          <p rt="13.605" x="461.1857" y="3890.06" v="39519" z="1" s="M+H+2" />
        </MSPeaks>
      </Spectrum>
    </Compound>
    <Compound algo="FindByMolecularFeature">
      <Location m="278.2246" rt="13.766" y="117897" v="1039703" />
      <Spectrum type="MFE" cpdAlgo="FindByMolecularFeature">
        <MSDetails p="+" />
        <Device type="TimeOfFlight" />
        <MSPeaks>
          <p rt="13.765" x="279.2319" y="117896.86" v="835968" z="1" s="M+H" />
          <p rt="13.767" x="280.2350" y="24852.88" v="180139" z="1" s="M+H+1" />
          <p rt="13.809" x="281.2457" y="4209.59" v="23595" z="1" s="M+H+2" />
        </MSPeaks>
      </Spectrum>
    </Compound>
    <Compound algo="FindByMolecularFeature">
      <Location m="254.2034" rt="13.791" y="115472" v="1097848" />
      <Spectrum type="MFE" cpdAlgo="FindByMolecularFeature">
        <MSDetails p="+" />
        <Device type="TimeOfFlight" />
        <MSPeaks>
          <p rt="13.791" x="255.2107" y="115472.19" v="902831" z="1" s="M+H" />
          <p rt="13.791" x="256.2146" y="23441.31" v="195017" z="1" s="M+H+1" />
        </MSPeaks>
      </Spectrum>
    </Compound>
    <Compound algo="FindByMolecularFeature">
      <Location m="414.2045" rt="13.825" y="215943" v="2051538" />
      <Spectrum type="MFE" cpdAlgo="FindByMolecularFeature">
        <MSDetails p="+" />
        <Device type="TimeOfFlight" />
        <MSPeaks>
          <p rt="13.826" x="415.2118" y="215943.05" v="1568762" z="1" s="M+H" />
          <p rt="13.825" x="416.2150" y="56291.59" v="410692" z="1" s="M+H+1" />
          <p rt="13.825" x="417.2177" y="10308.32" v="72083" z="1" s="M+H+2" />
        </MSPeaks>
      </Spectrum>
    </Compound>
    <Compound algo="FindByMolecularFeature">
      <Location m="417.2151" rt="13.860" y="82601" v="783739" />
      <Spectrum type="MFE" cpdAlgo="FindByMolecularFeature">
        <MSDetails p="+" />
        <Device type="TimeOfFlight" />
        <MSPeaks>
          <p rt="13.860" x="418.2224" y="82600.66" v="602381" z="1" s="M+H" />
          <p rt="13.859" x="419.2269" y="21278.40" v="151729" z="1" s="M+H+1" />
          <p rt="13.869" x="420.2322" y="4172.23" v="29629" z="1" s="M+H+2" />
        </MSPeaks>
      </Spectrum>
    </Compound>
    <Compound algo="FindByMolecularFeature">
      <Location m="270.2346" rt="13.865" y="71739" v="731423" />
      <Spectrum type="MFE" cpdAlgo="FindByMolecularFeature">
        <MSDetails p="+" />
        <Device type="TimeOfFlight" />
        <MSPeaks>
          <p rt="13.865" x="271.2419" y="71738.69" v="596403" z="1" s="M+H" />
          <p rt="13.864" x="272.2453" y="15417.15" v="120625" z="1" s="M+H+1" />
          <p rt="13.871" x="273.2463" y="2106.82" v="14395" z="1" s="M+H+2" />
        </MSPeaks>
      </Spectrum>
    </Compound>
    <Compound algo="FindByMolecularFeature">
      <Location m="276.2090" rt="14.008" y="55255" v="587730" />
      <Spectrum type="MFE" cpdAlgo="FindByMolecularFeature">
        <MSDetails p="+" />
        <Device type="TimeOfFlight" />
        <MSPeaks>
          <p rt="14.008" x="277.2162" y="55255.36" v="480031" z="1" s="M+H" />
          <p rt="14.009" x="278.2198" y="12159.39" v="107698" z="1" s="M+H+1" />
        </MSPeaks>
      </Spectrum>
    </Compound>
    <Compound algo="FindByMolecularFeature">
      <Location m="294.2196" rt="14.019" y="105275" v="1057702" />
      <Spectrum type="MFE" cpdAlgo="FindByMolecularFeature">
        <MSDetails p="+" />
        <Device type="TimeOfFlight" />
        <MSPeaks>
          <p rt="14.019" x="295.2268" y="105274.58" v="887142" z="1" s="M+H" />
          <p rt="14.020" x="296.2303" y="20239.81" v="170559" z="1" s="M+H+1" />
        </MSPeaks>
      </Spectrum>
    </Compound>
    <Compound algo="FindByMolecularFeature">
      <Location m="334.2122" rt="14.024" y="75417" v="635565" />
      <Spectrum type="MFE" cpdAlgo="FindByMolecularFeature">
        <MSDetails p="+" />
        <Device type="TimeOfFlight" />
        <MSPeaks>
          <p rt="14.024" x="335.2195" y="75417.18" v="530134" z="1" s="M+H" />
          <p rt="14.025" x="336.2237" y="14921.03" v="105431" z="1" s="M+H+1" />
        </MSPeaks>
      </Spectrum>
    </Compound>
    <Compound algo="FindByMolecularFeature">
      <Location m="336.2278" rt="14.030" y="120431" v="877388" />
      <Spectrum type="MFE" cpdAlgo="FindByMolecularFeature">
        <MSDetails p="+" />
        <Device type="TimeOfFlight" />
        <MSPeaks>
          <p rt="14.030" x="337.2351" y="120431.02" v="712270" z="1" s="M+H" />
          <p rt="14.031" x="338.2387" y="24667.29" v="143760" z="1" s="M+H+1" />
          <p rt="14.033" x="339.2417" y="3376.22" v="18975" z="1" s="M+H+2" />
          <p rt="14.040" x="340.2427" y="339.21" v="2383" z="1" s="M+H+3" />
        </MSPeaks>
      </Spectrum>
    </Compound>
    <Compound algo="FindByMolecularFeature">
      <Location m="314.2457" rt="14.031" y="79816" v="762538" />
      <Spectrum type="MFE" cpdAlgo="FindByMolecularFeature">
        <MSDetails p="+" />
        <Device type="TimeOfFlight" />
        <MSPeaks>
          <p rt="14.031" x="315.2530" y="79815.63" v="586224" z="1" s="M+H" />
          <p rt="14.032" x="316.2560" y="16499.69" v="123257" z="1" s="M+H+1" />
          <p rt="14.034" x="317.2576" y="3153.55" v="17035" z="1" s="M+H+2" />
          <p rt="14.025" x="629.4986" y="2793.97" v="12601" z="1" s="2M+H" />
          <p rt="14.016" x="630.5003" y="1296.18" v="5409" z="1" s="2M+H+1" />
        </MSPeaks>
      </Spectrum>
    </Compound>
    <Compound algo="FindByMolecularFeature">
      <Location m="296.2354" rt="14.031" y="236476" v="2159749" />
      <Spectrum type="MFE" cpdAlgo="FindByMolecularFeature">
        <MSDetails p="+" />
        <Device type="TimeOfFlight" />
        <MSPeaks>
          <p rt="14.031" x="297.2426" y="236476.28" v="1763068" z="1" s="M+H" />
          <p rt="14.031" x="298.2458" y="46646.87" v="342820" z="1" s="M+H+1" />
          <p rt="14.037" x="299.2477" y="7766.09" v="47922" z="1" s="M+H+2" />
          <p rt="14.040" x="300.2510" y="840.05" v="5938" z="1" s="M+H+3" />
        </MSPeaks>
      </Spectrum>
    </Compound>
    <Compound algo="FindByMolecularFeature">
      <Location m="278.2249" rt="14.033" y="356609" v="3200348" />
      <Spectrum type="MFE" cpdAlgo="FindByMolecularFeature">
        <MSDetails p="+" />
        <Device type="TimeOfFlight" />
        <MSPeaks>
          <p rt="14.032" x="279.2321" y="356608.97" v="2544316" z="1" s="M+H" />
          <p rt="14.032" x="280.2352" y="74179.88" v="533658" z="1" s="M+H+1" />
          <p rt="14.081" x="281.2438" y="10949.55" v="98374" z="1" s="M+H+2" />
          <p rt="14.089" x="282.2479" y="2157.30" v="23999" z="1" s="M+H+3" />
        </MSPeaks>
      </Spectrum>
    </Compound>
    <Compound algo="FindByMolecularFeature">
      <Location m="294.2195" rt="14.195" y="83934" v="684456" />
      <Spectrum type="MFE" cpdAlgo="FindByMolecularFeature">
        <MSDetails p="+" />
        <Device type="TimeOfFlight" />
        <MSPeaks>
          <p rt="14.195" x="295.2268" y="83933.94" v="569993" z="1" s="M+H" />
          <p rt="14.192" x="296.2303" y="16854.88" v="114463" z="1" s="M+H+1" />
        </MSPeaks>
      </Spectrum>
    </Compound>
    <Compound algo="FindByMolecularFeature">
      <Location m="276.2089" rt="14.205" y="57689" v="451376" />
      <Spectrum type="MFE" cpdAlgo="FindByMolecularFeature">
        <MSDetails p="+" />
        <Device type="TimeOfFlight" />
        <MSPeaks>
          <p rt="14.205" x="277.2162" y="57689.15" v="367570" z="1" s="M+H" />
          <p rt="14.205" x="278.2196" y="13152.88" v="83805" z="1" s="M+H+1" />
        </MSPeaks>
      </Spectrum>
    </Compound>
    <Compound algo="FindByMolecularFeature">
      <Location m="770.4000" rt="14.316" y="62463" v="461533" />
      <Spectrum type="MFE" cpdAlgo="FindByMolecularFeature">
        <MSDetails p="+" />
        <Device type="TimeOfFlight" />
        <MSPeaks>
          <p rt="14.316" x="771.4073" y="62463.30" v="277000" z="1" s="M+H" />
          <p rt="14.316" x="772.4110" y="31362.93" v="138495" z="1" s="M+H+1" />
          <p rt="14.317" x="773.4135" y="8678.54" v="38053" z="1" s="M+H+2" />
          <p rt="14.323" x="774.4170" y="1884.73" v="7985" z="1" s="M+H+3" />
        </MSPeaks>
      </Spectrum>
    </Compound>
    <Compound algo="FindByMolecularFeature">
      <Location m="412.1651" rt="14.327" y="77743" v="775922" />
      <Spectrum type="MFE" cpdAlgo="FindByMolecularFeature">
        <MSDetails p="+" />
        <Device type="TimeOfFlight" />
        <MSPeaks>
          <p rt="14.327" x="413.1724" y="77742.83" v="565499" z="1" s="M+H" />
          <p rt="14.328" x="414.1756" y="19336.54" v="136310" z="1" s="M+H+1" />
          <p rt="14.328" x="415.1746" y="8671.91" v="60815" z="1" s="M+H+2" />
          <p rt="14.336" x="416.1761" y="1923.48" v="13298" z="1" s="M+H+3" />
        </MSPeaks>
      </Spectrum>
    </Compound>
    <Compound algo="FindByMolecularFeature">
      <Location m="396.1916" rt="14.330" y="380766" v="3729522" />
      <Spectrum type="MFE" cpdAlgo="FindByMolecularFeature">
        <MSDetails p="+" />
        <Device type="TimeOfFlight" />
        <MSPeaks>
          <p rt="14.331" x="397.1989" y="380765.84" v="2929568" z="1" s="M+H" />
          <p rt="14.329" x="398.2020" y="89277.52" v="681815" z="1" s="M+H+1" />
          <p rt="14.325" x="399.2050" y="13379.46" v="103230" z="1" s="M+H+2" />
          <p rt="14.329" x="400.2078" y="2009.73" v="14908" z="1" s="M+H+3" />
        </MSPeaks>
      </Spectrum>
    </Compound>
    <Compound algo="FindByMolecularFeature">
      <Location m="316.2034" rt="14.332" y="340343" v="3485134" />
      <Spectrum type="MFE" cpdAlgo="FindByMolecularFeature">
        <MSDetails p="+" />
        <Device type="TimeOfFlight" />
        <MSPeaks>
          <p rt="14.332" x="317.2107" y="340342.75" v="2780504" z="1" s="M+H" />
          <p rt="14.331" x="318.2144" y="68218.77" v="554710" z="1" s="M+H+1" />
          <p rt="14.339" x="319.2222" y="14065.37" v="137835" z="1" s="M+H+2" />
          <p rt="14.345" x="320.2273" y="1470.37" v="12086" z="1" s="M+H+3" />
        </MSPeaks>
      </Spectrum>
    </Compound>
    <Compound algo="FindByMolecularFeature">
      <Location m="314.1886" rt="14.341" y="2751530" v="25925958" />
      <Spectrum type="MFE" cpdAlgo="FindByMolecularFeature">
        <MSDetails p="+" />
        <Device type="TimeOfFlight" />
        <MSPeaks>
          <p rt="14.341" x="315.1959" y="2751530.25" v="21291516" z="1" sat="true" s="M+H" />
          <p rt="14.341" x="316.1995" y="601923.75" v="4634442" z="1" s="M+H+1" />
        </MSPeaks>
      </Spectrum>
    </Compound>
    <Compound algo="FindByMolecularFeature">
      <Location m="296.1777" rt="14.341" y="207427" v="2374990" />
      <Spectrum type="MFE" cpdAlgo="FindByMolecularFeature">
        <MSDetails p="+" />
        <Device type="TimeOfFlight" />
        <MSPeaks>
          <p rt="14.341" x="297.1850" y="207426.72" v="1978574" z="1" s="M+H" />
          <p rt="14.342" x="298.1883" y="41163.88" v="396417" z="1" s="M+H+1" />
        </MSPeaks>
      </Spectrum>
    </Compound>
    <Compound algo="FindByMolecularFeature">
      <Location m="391.2362" rt="14.344" y="3296893" v="33108400" />
      <Spectrum type="MFE" cpdAlgo="FindByMolecularFeature">
        <MSDetails p="+" />
        <Device type="TimeOfFlight" />
        <MSPeaks>
          <p rt="14.344" x="392.2435" y="3296893.25" v="26009038" z="1" sat="true" s="M+H" />
          <p rt="14.344" x="393.2472" y="770792.31" v="6080644" z="1" s="M+H+1" />
          <p rt="14.344" x="394.2492" y="114201.38" v="906425" z="1" s="M+H+2" />
          <p rt="14.340" x="395.2522" y="12762.99" v="97884" z="1" s="M+H+3" />
          <p rt="14.347" x="396.2565" y="1814.10" v="14410" z="1" s="M+H+4" />
        </MSPeaks>
      </Spectrum>
    </Compound>
    <Compound algo="FindByMolecularFeature">
      <Location m="268.1829" rt="14.344" y="229931" v="2397105" />
      <Spectrum type="MFE" cpdAlgo="FindByMolecularFeature">
        <MSDetails p="+" />
        <Device type="TimeOfFlight" />
        <MSPeaks>
          <p rt="14.344" x="269.1902" y="229931.22" v="2010662" z="1" s="M+H" />
          <p rt="14.345" x="270.1934" y="46580.94" v="386443" z="1" s="M+H+1" />
        </MSPeaks>
      </Spectrum>
    </Compound>
    <Compound algo="FindByMolecularFeature">
      <Location m="270.2352" rt="14.381" y="790659" v="8019498" />
      <Spectrum type="MFE" cpdAlgo="FindByMolecularFeature">
        <MSDetails p="+" />
        <Device type="TimeOfFlight" />
        <MSPeaks>
          <p rt="14.381" x="271.2425" y="790659.25" v="6485502" z="1" s="M+H" />
          <p rt="14.381" x="272.2454" y="168649.45" v="1379462" z="1" s="M+H+1" />
          <p rt="14.385" x="273.2485" y="17736.57" v="145208" z="1" s="M+H+2" />
          <p rt="14.373" x="274.2523" y="1167.01" v="9326" z="1" s="M+H+3" />
        </MSPeaks>
      </Spectrum>
    </Compound>
    <Compound algo="FindByMolecularFeature">
      <Location m="218.0945" rt="14.481" y="478311" v="4705631" />
      <Spectrum type="MFE" cpdAlgo="FindByMolecularFeature">
        <MSDetails p="+" />
        <Device type="TimeOfFlight" />
        <MSPeaks>
          <p rt="14.481" x="219.1018" y="478310.66" v="4056135" z="1" s="M+H" />
          <p rt="14.482" x="220.1047" y="69472.52" v="582751" z="1" s="M+H+1" />
          <p rt="14.480" x="221.1088" y="7981.43" v="66744" z="1" s="M+H+2" />
        </MSPeaks>
      </Spectrum>
    </Compound>
    <Compound algo="FindByMolecularFeature">
      <Location m="218.1669" rt="14.499" y="85657" v="776416" />
      <Spectrum type="MFE" cpdAlgo="FindByMolecularFeature">
        <MSDetails p="+" />
        <Device type="TimeOfFlight" />
        <MSPeaks>
          <p rt="14.499" x="219.1742" y="85656.98" v="667082" z="1" s="M+H" />
          <p rt="14.496" x="220.1773" y="13097.86" v="102183" z="1" s="M+H+1" />
          <p rt="14.504" x="221.1848" y="1098.69" v="7151" z="1" s="M+H+2" />
        </MSPeaks>
      </Spectrum>
    </Compound>
    <Compound algo="FindByMolecularFeature">
      <Location m="332.1986" rt="14.499" y="126236" v="1140572" />
      <Spectrum type="MFE" cpdAlgo="FindByMolecularFeature">
        <MSDetails p="+" />
        <Device type="TimeOfFlight" />
        <MSPeaks>
          <p rt="14.500" x="333.2059" y="126235.93" v="934990" z="1" s="M+H" />
          <p rt="14.499" x="334.2091" y="27826.08" v="205582" z="1" s="M+H+1" />
        </MSPeaks>
      </Spectrum>
    </Compound>
    <Compound algo="FindByMolecularFeature">
      <Location m="477.2912" rt="14.591" y="60212" v="766428" />
      <Spectrum type="MFE" cpdAlgo="FindByMolecularFeature">
        <MSDetails p="+" />
        <Device type="TimeOfFlight" />
        <MSPeaks>
          <p rt="14.591" x="478.2985" y="60211.94" v="545929" z="1" s="M+H" />
          <p rt="14.593" x="479.3018" y="17753.99" v="180145" z="1" s="M+H+1" />
          <p rt="14.592" x="480.3042" y="3920.66" v="40354" z="1" s="M+H+2" />
        </MSPeaks>
      </Spectrum>
    </Compound>
    <Compound algo="FindByMolecularFeature">
      <Location m="352.2614" rt="14.771" y="79503" v="570959" />
      <Spectrum type="MFE" cpdAlgo="FindByMolecularFeature">
        <MSDetails p="+" />
        <Device type="TimeOfFlight" />
        <MSPeaks>
          <p rt="14.772" x="353.2687" y="79502.65" v="463142" z="1" s="M+H" />
          <p rt="14.769" x="354.2723" y="16335.82" v="94180" z="1" s="M+H+1" />
          <p rt="14.770" x="355.2745" y="2273.87" v="13637" z="1" s="M+H+2" />
        </MSPeaks>
      </Spectrum>
    </Compound>
    <Compound algo="FindByMolecularFeature">
      <Location m="316.2039" rt="14.806" y="65182" v="644841" />
      <Spectrum type="MFE" cpdAlgo="FindByMolecularFeature">
        <MSDetails p="+" />
        <Device type="TimeOfFlight" />
        <MSPeaks>
          <p rt="14.806" x="317.2112" y="65181.73" v="524184" z="1" s="M+H" />
          <p rt="14.807" x="318.2149" y="15099.70" v="120656" z="1" s="M+H+1" />
        </MSPeaks>
      </Spectrum>
    </Compound>
    <Compound algo="FindByMolecularFeature">
      <Location m="292.2038" rt="14.835" y="139233" v="1837820" />
      <Spectrum type="MFE" cpdAlgo="FindByMolecularFeature">
        <MSDetails p="+" />
        <Device type="TimeOfFlight" />
        <MSPeaks>
          <p rt="14.834" x="293.2111" y="139233.39" v="1525956" z="1" s="M+H" />
          <p rt="14.838" x="294.2148" y="28270.30" v="311864" z="1" s="M+H+1" />
        </MSPeaks>
      </Spectrum>
    </Compound>
    <Compound algo="FindByMolecularFeature">
      <Location m="503.2050" rt="14.876" y="58451" v="1227370" />
      <Spectrum type="MFE" cpdAlgo="FindByMolecularFeature">
        <MSDetails p="+" />
        <Device type="TimeOfFlight" />
        <MSPeaks>
          <p rt="14.873" x="504.2122" y="58451.41" v="518771" z="1" s="M+H" />
          <p rt="14.879" x="505.2154" y="14328.81" v="144287" z="1" s="M+H+1" />
          <p rt="14.879" x="506.2099" y="37686.39" v="388976" z="1" s="M+H+2" />
          <p rt="14.879" x="507.2128" y="9453.82" v="99224" z="1" s="M+H+3" />
          <p rt="14.884" x="508.2084" y="7359.29" v="76111" z="1" s="M+H+4" />
        </MSPeaks>
      </Spectrum>
    </Compound>
    <Compound algo="FindByMolecularFeature">
      <Location m="352.2617" rt="14.967" y="328947" v="2902004" />
      <Spectrum type="MFE" cpdAlgo="FindByMolecularFeature">
        <MSDetails p="+" />
        <Device type="TimeOfFlight" />
        <MSPeaks>
          <p rt="14.967" x="353.2690" y="328946.78" v="2360337" z="1" s="M+H" />
          <p rt="14.966" x="354.2720" y="69668.79" v="472149" z="1" s="M+H+1" />
          <p rt="14.965" x="355.2751" y="9829.93" v="69518" z="1" s="M+H+2" />
        </MSPeaks>
      </Spectrum>
    </Compound>
    <Compound algo="FindByMolecularFeature">
      <Location m="392.2539" rt="14.970" y="88281" v="793099" />
      <Spectrum type="MFE" cpdAlgo="FindByMolecularFeature">
        <MSDetails p="+" />
        <Device type="TimeOfFlight" />
        <MSPeaks>
          <p rt="14.971" x="393.2611" y="88280.71" v="635812" z="1" s="M+H" />
          <p rt="14.967" x="394.2646" y="18654.93" v="131174" z="1" s="M+H+1" />
          <p rt="14.967" x="395.2676" y="3300.76" v="20351" z="1" s="M+H+2" />
          <p rt="14.962" x="396.2797" y="755.02" v="5762" z="1" s="M+H+3" />
        </MSPeaks>
      </Spectrum>
    </Compound>
    <Compound algo="FindByMolecularFeature">
      <Location m="447.2622" rt="14.992" y="59354" v="656963" />
      <Spectrum type="MFE" cpdAlgo="FindByMolecularFeature">
        <MSDetails p="+" />
        <Device type="TimeOfFlight" />
        <MSPeaks>
          <p rt="14.993" x="448.2695" y="59353.70" v="519176" z="1" s="M+H" />
          <p rt="14.991" x="449.2728" y="16176.43" v="137788" z="1" s="M+H+1" />
        </MSPeaks>
      </Spectrum>
    </Compound>
    <Compound algo="FindByMolecularFeature">
      <Location m="830.4940" rt="15.026" y="64597" v="680334" />
      <Spectrum type="MFE" cpdAlgo="FindByMolecularFeature">
        <MSDetails p="+" />
        <Device type="TimeOfFlight" />
        <MSPeaks>
          <p rt="15.026" x="831.5012" y="64596.80" v="402590" z="1" s="M+H" />
          <p rt="15.026" x="832.5045" y="32703.40" v="202730" z="1" s="M+H+1" />
          <p rt="15.027" x="833.5074" y="10002.23" v="61404" z="1" s="M+H+2" />
          <p rt="15.024" x="834.5100" y="2242.87" v="13610" z="1" s="M+H+3" />
        </MSPeaks>
      </Spectrum>
    </Compound>
    <Compound algo="FindByMolecularFeature">
      <Location m="298.1938" rt="15.030" y="653349" v="6411806" />
      <Spectrum type="MFE" cpdAlgo="FindByMolecularFeature">
        <MSDetails p="+" />
        <Device type="TimeOfFlight" />
        <MSPeaks>
          <p rt="15.030" x="299.2011" y="653349.13" v="5230568" z="1" s="M+H" />
          <p rt="15.029" x="300.2040" y="142271.39" v="1144164" z="1" s="M+H+1" />
          <p rt="15.034" x="597.3909" y="2006.00" v="12411" z="1" s="2M+H" />
          <p rt="15.034" x="598.3981" y="1126.62" v="6126" z="1" s="2M+H+1" />
        </MSPeaks>
      </Spectrum>
    </Compound>
    <Compound algo="FindByMolecularFeature">
      <Location m="426.2382" rt="15.031" y="84324" v="907748" />
      <Spectrum type="MFE" cpdAlgo="FindByMolecularFeature">
        <MSDetails p="+" />
        <Device type="TimeOfFlight" />
        <MSPeaks>
          <p rt="15.032" x="427.2454" y="84323.70" v="701901" z="1" s="M+H" />
          <p rt="15.031" x="428.2491" y="21449.72" v="176258" z="1" s="M+H+1" />
          <p rt="15.022" x="429.2524" y="3715.26" v="29589" z="1" s="M+H+2" />
        </MSPeaks>
      </Spectrum>
    </Compound>
    <Compound algo="FindByMolecularFeature">
      <Location m="252.1878" rt="15.033" y="66239" v="667955" />
      <Spectrum type="MFE" cpdAlgo="FindByMolecularFeature">
        <MSDetails p="+" />
        <Device type="TimeOfFlight" />
        <MSPeaks>
          <p rt="15.033" x="253.1950" y="66239.22" v="546838" z="1" s="M+H" />
          <p rt="15.032" x="254.1991" y="14860.21" v="121118" z="1" s="M+H+1" />
        </MSPeaks>
      </Spectrum>
    </Compound>
    <Compound algo="FindByMolecularFeature">
      <Location m="352.2617" rt="15.151" y="291903" v="3294187" />
      <Spectrum type="MFE" cpdAlgo="FindByMolecularFeature">
        <MSDetails p="+" />
        <Device type="TimeOfFlight" />
        <MSPeaks>
          <p rt="15.152" x="353.2690" y="291902.72" v="2623136" z="1" s="M+H" />
          <p rt="15.149" x="354.2718" y="62868.71" v="586130" z="1" s="M+H+1" />
          <p rt="15.151" x="355.2748" y="9752.26" v="84921" z="1" s="M+H+2" />
        </MSPeaks>
      </Spectrum>
    </Compound>
    <Compound algo="FindByMolecularFeature">
      <Location m="392.2539" rt="15.156" y="82810" v="918847" />
      <Spectrum type="MFE" cpdAlgo="FindByMolecularFeature">
        <MSDetails p="+" />
        <Device type="TimeOfFlight" />
        <MSPeaks>
          <p rt="15.156" x="393.2612" y="82809.92" v="728605" z="1" s="M+H" />
          <p rt="15.156" x="394.2644" y="17538.76" v="154599" z="1" s="M+H+1" />
          <p rt="15.157" x="395.2694" y="3885.51" v="35642" z="1" s="M+H+2" />
        </MSPeaks>
      </Spectrum>
    </Compound>
    <Compound algo="FindByMolecularFeature">
      <Location m="401.3505" rt="15.175" y="82648" v="661664" />
      <Spectrum type="MFE" cpdAlgo="FindByMolecularFeature">
        <MSDetails p="+" />
        <Device type="TimeOfFlight" />
        <MSPeaks>
          <p rt="15.176" x="402.3578" y="82647.70" v="514650" z="1" s="M+H" />
          <p rt="15.173" x="403.3610" y="21368.24" v="128957" z="1" s="M+H+1" />
          <p rt="15.177" x="404.3639" y="3150.16" v="18057" z="1" s="M+H+2" />
        </MSPeaks>
      </Spectrum>
    </Compound>
    <Compound algo="FindByMolecularFeature">
      <Location m="276.2091" rt="15.197" y="70062" v="920674" />
      <Spectrum type="MFE" cpdAlgo="FindByMolecularFeature">
        <MSDetails p="+" />
        <Device type="TimeOfFlight" />
        <MSPeaks>
          <p rt="15.197" x="277.2163" y="70061.60" v="766314" z="1" s="M+H" />
          <p rt="15.199" x="278.2197" y="14007.00" v="154360" z="1" s="M+H+1" />
        </MSPeaks>
      </Spectrum>
    </Compound>
    <Compound algo="FindByMolecularFeature">
      <Location m="254.2034" rt="15.210" y="152389" v="1705298" />
      <Spectrum type="MFE" cpdAlgo="FindByMolecularFeature">
        <MSDetails p="+" />
        <Device type="TimeOfFlight" />
        <MSPeaks>
          <p rt="15.210" x="255.2107" y="152388.91" v="1390996" z="1" s="M+H" />
          <p rt="15.209" x="256.2143" y="31657.92" v="284030" z="1" s="M+H+1" />
          <p rt="15.207" x="257.2195" y="3591.84" v="30272" z="1" s="M+H+2" />
        </MSPeaks>
      </Spectrum>
    </Compound>
    <Compound algo="FindByMolecularFeature">
      <Location m="300.2095" rt="15.211" y="1080957" v="12296729" />
      <Spectrum type="MFE" cpdAlgo="FindByMolecularFeature">
        <MSDetails p="+" />
        <Device type="TimeOfFlight" />
        <MSPeaks>
          <p rt="15.210" x="301.2168" y="1080956.88" v="9764766" z="1" s="M+H" />
          <p rt="15.211" x="302.2197" y="230322.95" v="2021386" z="1" s="M+H+1" />
          <p rt="15.216" x="303.2287" y="44323.34" v="431372" z="1" s="M+H+2" />
          <p rt="15.210" x="304.2337" y="7839.94" v="79205" z="1" s="M+H+3" />
        </MSPeaks>
      </Spectrum>
    </Compound>
    <Compound algo="FindByMolecularFeature">
      <Location m="338.2433" rt="15.234" y="63766" v="548094" />
      <Spectrum type="MFE" cpdAlgo="FindByMolecularFeature">
        <MSDetails p="+" />
        <Device type="TimeOfFlight" />
        <MSPeaks>
          <p rt="15.235" x="339.2506" y="63765.52" v="414047" z="1" s="M+H" />
          <p rt="15.235" x="340.2541" y="15009.57" v="102061" z="1" s="M+H+1" />
          <p rt="15.221" x="341.2512" y="4949.17" v="31986" z="1" s="M+H+2" />
        </MSPeaks>
      </Spectrum>
    </Compound>
    <Compound algo="FindByMolecularFeature">
      <Location m="280.2403" rt="15.238" y="146445" v="1313352" />
      <Spectrum type="MFE" cpdAlgo="FindByMolecularFeature">
        <MSDetails p="+" />
        <Device type="TimeOfFlight" />
        <MSPeaks>
          <p rt="15.238" x="281.2476" y="146444.89" v="1094856" z="1" s="M+H" />
          <p rt="15.238" x="282.2508" y="28795.64" v="218497" z="1" s="M+H+1" />
        </MSPeaks>
      </Spectrum>
    </Compound>
    <Compound algo="FindByMolecularFeature">
      <Location m="199.1937" rt="15.318" y="55638" v="609577" />
      <Spectrum type="MFE" cpdAlgo="FindByMolecularFeature">
        <MSDetails p="+" />
        <Device type="TimeOfFlight" />
        <MSPeaks>
          <p rt="15.318" x="200.2009" y="55638.08" v="538132" z="1" s="M+H" />
          <p rt="15.318" x="201.2043" y="7567.64" v="68864" z="1" s="M+H+1" />
          <p rt="15.316" x="202.2075" y="906.52" v="2582" z="1" s="M+H+2" />
        </MSPeaks>
      </Spectrum>
    </Compound>
    <Compound algo="FindByMolecularFeature">
      <Location m="292.2040" rt="15.393" y="285337" v="2633007" />
      <Spectrum type="MFE" cpdAlgo="FindByMolecularFeature">
        <MSDetails p="+" />
        <Device type="TimeOfFlight" />
        <MSPeaks>
          <p rt="15.393" x="293.2113" y="285337.06" v="2210264" z="1" s="M+H" />
          <p rt="15.391" x="294.2146" y="55557.16" v="422743" z="1" s="M+H+1" />
        </MSPeaks>
      </Spectrum>
    </Compound>
    <Compound algo="FindByMolecularFeature">
      <Location m="268.1681" rt="15.459" y="62468" v="490796" />
      <Spectrum type="MFE" cpdAlgo="FindByMolecularFeature">
        <MSDetails p="+" />
        <Device type="TimeOfFlight" />
        <MSPeaks>
          <p rt="15.460" x="269.1753" y="62468.07" v="432642" z="1" s="M+H" />
          <p rt="15.454" x="270.1789" y="9595.05" v="58154" z="1" s="M+H+1" />
        </MSPeaks>
      </Spectrum>
    </Compound>
    <Compound algo="FindByMolecularFeature">
      <Location m="357.1943" rt="15.505" y="269064" v="2624744" />
      <Spectrum type="MFE" cpdAlgo="FindByMolecularFeature">
        <MSDetails p="+" />
        <Device type="TimeOfFlight" />
        <MSPeaks>
          <p rt="15.506" x="358.2016" y="269064.13" v="2074038" z="1" s="M+H" />
          <p rt="15.504" x="359.2047" y="61651.23" v="477491" z="1" s="M+H+1" />
          <p rt="15.507" x="360.2080" y="8776.67" v="66668" z="1" s="M+H+2" />
          <p rt="15.499" x="361.2067" y="679.82" v="6546" z="1" s="M+H+3" />
        </MSPeaks>
      </Spectrum>
    </Compound>
    <Compound algo="FindByMolecularFeature">
      <Location m="447.2620" rt="15.506" y="58207" v="582602" />
      <Spectrum type="MFE" cpdAlgo="FindByMolecularFeature">
        <MSDetails p="+" />
        <Device type="TimeOfFlight" />
        <MSPeaks>
          <p rt="15.506" x="448.2693" y="58206.92" v="452221" z="1" s="M+H" />
          <p rt="15.505" x="449.2729" y="16810.82" v="130381" z="1" s="M+H+1" />
        </MSPeaks>
      </Spectrum>
    </Compound>
    <Compound algo="FindByMolecularFeature">
      <Location m="283.3240" rt="15.524" y="150873" v="2290831" />
      <Spectrum type="MFE" cpdAlgo="FindByMolecularFeature">
        <MSDetails p="+" />
        <Device type="TimeOfFlight" />
        <MSPeaks>
          <p rt="15.525" x="284.3313" y="150873.42" v="1854199" z="1" s="M+H" />
          <p rt="15.524" x="285.3344" y="31713.04" v="408791" z="1" s="M+H+1" />
          <p rt="15.520" x="286.3371" y="3586.97" v="27840" z="1" s="M+H+2" />
        </MSPeaks>
      </Spectrum>
    </Compound>
    <Compound algo="FindByMolecularFeature">
      <Location m="292.2039" rt="15.606" y="237548" v="1936487" />
      <Spectrum type="MFE" cpdAlgo="FindByMolecularFeature">
        <MSDetails p="+" />
        <Device type="TimeOfFlight" />
        <MSPeaks>
          <p rt="15.607" x="293.2112" y="237548.22" v="1621878" z="1" s="M+H" />
          <p rt="15.606" x="294.2145" y="45067.39" v="314609" z="1" s="M+H+1" />
        </MSPeaks>
      </Spectrum>
    </Compound>
    <Compound algo="FindByMolecularFeature">
      <Location m="305.0961" rt="15.661" y="73124" v="724034" />
      <Spectrum type="MFE" cpdAlgo="FindByMolecularFeature">
        <MSDetails p="+" />
        <Device type="TimeOfFlight" />
        <MSPeaks>
          <p rt="15.661" x="306.1034" y="73123.70" v="604404" z="1" s="M+H" />
          <p rt="15.664" x="307.1063" y="10694.90" v="87833" z="1" s="M+H+1" />
          <p rt="15.654" x="308.1015" y="3930.54" v="31797" z="1" s="M+H+2" />
        </MSPeaks>
      </Spectrum>
    </Compound>
    <Compound algo="FindByMolecularFeature">
      <Location m="405.2515" rt="15.730" y="82988" v="807975" />
      <Spectrum type="MFE" cpdAlgo="FindByMolecularFeature">
        <MSDetails p="+" />
        <Device type="TimeOfFlight" />
        <MSPeaks>
          <p rt="15.730" x="406.2587" y="82988.05" v="614029" z="1" s="M+H" />
          <p rt="15.733" x="407.2623" y="22325.78" v="166765" z="1" s="M+H+1" />
          <p rt="15.723" x="408.2659" y="3824.67" v="27181" z="1" s="M+H+2" />
        </MSPeaks>
      </Spectrum>
    </Compound>
    <Compound algo="FindByMolecularFeature">
      <Location m="314.1881" rt="15.732" y="62458" v="657098" />
      <Spectrum type="MFE" cpdAlgo="FindByMolecularFeature">
        <MSDetails p="+" />
        <Device type="TimeOfFlight" />
        <MSPeaks>
          <p rt="15.731" x="315.1953" y="62458.05" v="529037" z="1" s="M+H" />
          <p rt="15.733" x="316.1989" y="15945.87" v="128060" z="1" s="M+H+1" />
        </MSPeaks>
      </Spectrum>
    </Compound>
    <Compound algo="FindByMolecularFeature">
      <Location m="854.4941" rt="15.930" y="57848" v="554582" />
      <Spectrum type="MFE" cpdAlgo="FindByMolecularFeature">
        <MSDetails p="+" />
        <Device type="TimeOfFlight" />
        <MSPeaks>
          <p rt="15.930" x="855.5013" y="57848.36" v="353626" z="1" s="M+H" />
          <p rt="15.929" x="856.5047" y="32679.02" v="200956" z="1" s="M+H+1" />
        </MSPeaks>
      </Spectrum>
    </Compound>
    <Compound algo="FindByMolecularFeature">
      <Location m="438.2382" rt="15.934" y="82152" v="848150" />
      <Spectrum type="MFE" cpdAlgo="FindByMolecularFeature">
        <MSDetails p="+" />
        <Device type="TimeOfFlight" />
        <MSPeaks>
          <p rt="15.935" x="439.2454" y="82151.87" v="655939" z="1" s="M+H" />
          <p rt="15.936" x="440.2487" y="21979.25" v="175625" z="1" s="M+H+1" />
          <p rt="15.915" x="441.2536" y="3552.37" v="16586" z="1" s="M+H+2" />
        </MSPeaks>
      </Spectrum>
    </Compound>
    <Compound algo="FindByMolecularFeature">
      <Location m="218.1672" rt="15.936" y="238635" v="2476372" />
      <Spectrum type="MFE" cpdAlgo="FindByMolecularFeature">
        <MSDetails p="+" />
        <Device type="TimeOfFlight" />
        <MSPeaks>
          <p rt="15.937" x="219.1745" y="238635.48" v="2115590" z="1" s="M+H" />
          <p rt="15.934" x="220.1776" y="38737.58" v="334302" z="1" s="M+H+1" />
          <p rt="15.937" x="221.1820" y="3340.45" v="26481" z="1" s="M+H+2" />
        </MSPeaks>
      </Spectrum>
    </Compound>
    <Compound algo="FindByMolecularFeature">
      <Location m="252.1878" rt="16.108" y="103236" v="1841687" />
      <Spectrum type="MFE" cpdAlgo="FindByMolecularFeature">
        <MSDetails p="+" />
        <Device type="TimeOfFlight" />
        <MSPeaks>
          <p rt="16.105" x="253.1950" y="103236.06" v="1556544" z="1" s="M+H" />
          <p rt="16.121" x="254.1991" y="23415.04" v="285143" z="1" s="M+H+1" />
        </MSPeaks>
      </Spectrum>
    </Compound>
    <Compound algo="FindByMolecularFeature">
      <Location m="298.1939" rt="16.113" y="1058630" v="14332391" />
      <Spectrum type="MFE" cpdAlgo="FindByMolecularFeature">
        <MSDetails p="+" />
        <Device type="TimeOfFlight" />
        <MSPeaks>
          <p rt="16.112" x="299.2012" y="1058629.88" v="11533769" z="1" s="M+H" />
          <p rt="16.116" x="300.2042" y="226822.39" v="2612658" z="1" s="M+H+1" />
          <p rt="16.109" x="597.3936" y="5642.19" v="55444" z="1" s="2M+H" />
          <p rt="16.108" x="598.3966" y="2630.38" v="26452" z="1" s="2M+H+1" />
          <p rt="16.103" x="599.3973" y="1143.36" v="11087" z="1" s="2M+H+2" />
        </MSPeaks>
      </Spectrum>
    </Compound>
    <Compound algo="FindByMolecularFeature">
      <Location m="858.5257" rt="16.121" y="147042" v="2580880" />
      <Spectrum type="MFE" cpdAlgo="FindByMolecularFeature">
        <MSDetails p="+" />
        <Device type="TimeOfFlight" />
        <MSPeaks>
          <p rt="16.121" x="859.5329" y="147041.53" v="1472643" z="1" s="M+H" />
          <p rt="16.121" x="860.5361" y="80580.51" v="805986" z="1" s="M+H+1" />
          <p rt="16.120" x="861.5389" y="22955.32" v="229848" z="1" s="M+H+2" />
          <p rt="16.120" x="862.5420" y="5653.81" v="56713" z="1" s="M+H+3" />
          <p rt="16.068" x="863.5612" y="888.03" v="15690" z="1" s="M+H+4" />
        </MSPeaks>
      </Spectrum>
    </Compound>
    <Compound algo="FindByMolecularFeature">
      <Location m="440.2538" rt="16.121" y="124533" v="1948088" />
      <Spectrum type="MFE" cpdAlgo="FindByMolecularFeature">
        <MSDetails p="+" />
        <Device type="TimeOfFlight" />
        <MSPeaks>
          <p rt="16.120" x="441.2611" y="124533.06" v="1472530" z="1" s="M+H" />
          <p rt="16.121" x="442.2644" y="33399.54" v="397382" z="1" s="M+H+1" />
          <p rt="16.123" x="443.2686" y="5515.64" v="64636" z="1" s="M+H+2" />
          <p rt="16.174" x="444.2733" y="1124.34" v="13540" z="1" s="M+H+3" />
        </MSPeaks>
      </Spectrum>
    </Compound>
    <Compound algo="FindByMolecularFeature">
      <Location m="449.2777" rt="16.126" y="78633" v="863804" />
      <Spectrum type="MFE" cpdAlgo="FindByMolecularFeature">
        <MSDetails p="+" />
        <Device type="TimeOfFlight" />
        <MSPeaks>
          <p rt="16.126" x="450.2849" y="78632.84" v="653737" z="1" s="M+H" />
          <p rt="16.124" x="451.2887" y="21545.63" v="175501" z="1" s="M+H+1" />
          <p rt="16.119" x="452.2930" y="4257.37" v="34565" z="1" s="M+H+2" />
        </MSPeaks>
      </Spectrum>
    </Compound>
    <Compound algo="FindByMolecularFeature">
      <Location m="225.2092" rt="16.256" y="81616" v="752894" />
      <Spectrum type="MFE" cpdAlgo="FindByMolecularFeature">
        <MSDetails p="+" />
        <Device type="TimeOfFlight" />
        <MSPeaks>
          <p rt="16.256" x="226.2165" y="81615.56" v="650424" z="1" s="M+H" />
          <p rt="16.258" x="227.2199" y="12615.97" v="98858" z="1" s="M+H+1" />
          <p rt="16.236" x="228.2222" y="2111.42" v="3611" z="1" s="M+H+2" />
        </MSPeaks>
      </Spectrum>
    </Compound>
    <Compound algo="FindByMolecularFeature">
      <Location m="325.3711" rt="16.339" y="174430" v="1368227" />
      <Spectrum type="MFE" cpdAlgo="FindByMolecularFeature">
        <MSDetails p="+" />
        <Device type="TimeOfFlight" />
        <MSPeaks>
          <p rt="16.339" x="326.3783" y="174429.59" v="1081322" z="1" s="M+H" />
          <p rt="16.341" x="327.3816" y="39806.46" v="257291" z="1" s="M+H+1" />
          <p rt="16.340" x="328.3846" y="5139.01" v="29615" z="1" s="M+H+2" />
        </MSPeaks>
      </Spectrum>
    </Compound>
    <Compound algo="FindByMolecularFeature">
      <Location m="318.2173" rt="16.487" y="87909" v="819177" />
      <Spectrum type="MFE" cpdAlgo="FindByMolecularFeature">
        <MSDetails p="+" />
        <Device type="TimeOfFlight" />
        <MSPeaks>
          <p rt="16.487" x="319.2245" y="87909.45" v="672171" z="1" s="M+H" />
          <p rt="16.490" x="320.2279" y="18790.34" v="147006" z="1" s="M+H+1" />
        </MSPeaks>
      </Spectrum>
    </Compound>
    <Compound algo="FindByMolecularFeature">
      <Location m="609.3607" rt="16.491" y="94980" v="1410255" />
      <Spectrum type="MFE" cpdAlgo="FindByMolecularFeature">
        <MSDetails p="+" />
        <Device type="TimeOfFlight" />
        <MSPeaks>
          <p rt="16.491" x="610.3680" y="94979.97" v="848437" z="1" s="M+H" />
          <p rt="16.491" x="611.3722" y="48944.40" v="439576" z="1" s="M+H+1" />
          <p rt="16.492" x="612.3759" y="13670.33" v="122243" z="1" s="M+H+2" />
        </MSPeaks>
      </Spectrum>
    </Compound>
    <Compound algo="FindByMolecularFeature">
      <Location m="349.1467" rt="16.494" y="132815" v="2082808" />
      <Spectrum type="MFE" cpdAlgo="FindByMolecularFeature">
        <MSDetails p="+" />
        <Device type="TimeOfFlight" />
        <MSPeaks>
          <p rt="16.493" x="350.1540" y="132814.69" v="1651971" z="1" s="M+H" />
          <p rt="16.499" x="351.1573" y="30011.10" v="369925" z="1" s="M+H+1" />
          <p rt="16.501" x="352.1602" y="4825.33" v="60912" z="1" s="M+H+2" />
        </MSPeaks>
      </Spectrum>
    </Compound>
    <Compound algo="FindByMolecularFeature">
      <Location m="278.2251" rt="16.497" y="2636910" v="37648820" />
      <Spectrum type="MFE" cpdAlgo="FindByMolecularFeature">
        <MSDetails p="+" />
        <Device type="TimeOfFlight" />
        <MSPeaks>
          <p rt="16.497" x="279.2324" y="2636910.00" v="26057370" z="1" sat="true" s="M+H" />
          <p rt="16.497" x="280.2358" y="524705.63" v="5195967" z="1" s="M+H+1" />
          <p rt="16.495" x="281.2394" y="51700.23" v="503845" z="1" s="M+H+2" />
          <p rt="16.499" x="282.2434" y="4679.20" v="46329" z="1" s="M+H+3" />
          <p rt="16.499" x="557.4567" y="277747.03" v="1994761" z="1" s="2M+H" />
          <p rt="16.500" x="558.4598" y="103970.86" v="747676" z="1" s="2M+H+1" />
          <p rt="16.501" x="559.4629" y="21918.19" v="157038" z="1" s="2M+H+2" />
          <p rt="16.502" x="560.4662" y="3252.60" v="23181" z="1" s="2M+H+3" />
        </MSPeaks>
      </Spectrum>
    </Compound>
    <Compound algo="FindByMolecularFeature">
      <Location m="332.1431" rt="16.498" y="112444" v="2956654" />
      <Spectrum type="MFE" cpdAlgo="FindByMolecularFeature">
        <MSDetails p="+" />
        <Device type="TimeOfFlight" />
        <MSPeaks>
          <p rt="16.496" x="333.1504" y="51726.91" v="583929" z="1" s="M+H" />
          <p rt="16.497" x="334.1547" y="12092.37" v="135140" z="1" s="M+H+1" />
          <p rt="16.499" x="335.1519" y="112444.24" v="1263448" z="1" s="M+H+2" />
          <p rt="16.497" x="336.1549" y="24398.00" v="274415" z="1" s="M+H+3" />
          <p rt="16.499" x="337.1476" y="44886.82" v="502802" z="1" s="M+H+4" />
          <p rt="16.496" x="338.1504" y="10991.87" v="123037" z="1" s="M+H+5" />
          <p rt="16.497" x="339.1468" y="6770.13" v="73883" z="1" s="M+H+6" />
        </MSPeaks>
      </Spectrum>
    </Compound>
    <Compound algo="FindByMolecularFeature">
      <Location m="260.2141" rt="16.501" y="50194" v="903323" />
      <Spectrum type="MFE" cpdAlgo="FindByMolecularFeature">
        <MSDetails p="+" />
        <Device type="TimeOfFlight" />
        <MSPeaks>
          <p rt="16.500" x="261.2214" y="50194.13" v="590191" z="1" s="M+H" />
          <p rt="16.506" x="262.2248" y="9987.32" v="116534" z="1" s="M+H+1" />
          <p rt="16.502" x="521.4351" y="10020.56" v="69927" z="1" s="2M+H" />
          <p rt="16.496" x="522.4382" y="3535.17" v="25016" z="1" s="2M+H+1" />
          <p rt="16.509" x="523.4410" y="956.11" v="3356" z="1" s="2M+H+2" />
        </MSPeaks>
      </Spectrum>
    </Compound>
    <Compound algo="FindByMolecularFeature">
      <Location m="417.2517" rt="16.559" y="92878" v="954228" />
      <Spectrum type="MFE" cpdAlgo="FindByMolecularFeature">
        <MSDetails p="+" />
        <Device type="TimeOfFlight" />
        <MSPeaks>
          <p rt="16.559" x="418.2590" y="92878.13" v="720642" z="1" s="M+H" />
          <p rt="16.560" x="419.2626" y="25820.91" v="196406" z="1" s="M+H+1" />
          <p rt="16.562" x="420.2665" y="4998.56" v="37179" z="1" s="M+H+2" />
        </MSPeaks>
      </Spectrum>
    </Compound>
    <Compound algo="FindByMolecularFeature">
      <Location m="314.1882" rt="16.561" y="57666" v="553734" />
      <Spectrum type="MFE" cpdAlgo="FindByMolecularFeature">
        <MSDetails p="+" />
        <Device type="TimeOfFlight" />
        <MSPeaks>
          <p rt="16.561" x="315.1954" y="57665.89" v="447773" z="1" s="M+H" />
          <p rt="16.561" x="316.1988" y="13856.47" v="105960" z="1" s="M+H+1" />
        </MSPeaks>
      </Spectrum>
    </Compound>
    <Compound algo="FindByMolecularFeature">
      <Location m="392.2541" rt="16.572" y="83331" v="791651" />
      <Spectrum type="MFE" cpdAlgo="FindByMolecularFeature">
        <MSDetails p="+" />
        <Device type="TimeOfFlight" />
        <MSPeaks>
          <p rt="16.572" x="393.2613" y="83331.35" v="611097" z="1" s="M+H" />
          <p rt="16.572" x="394.2645" y="18419.10" v="150452" z="1" s="M+H+1" />
          <p rt="16.571" x="395.2694" y="4312.10" v="30102" z="1" s="M+H+2" />
        </MSPeaks>
      </Spectrum>
    </Compound>
    <Compound algo="FindByMolecularFeature">
      <Location m="370.2719" rt="16.580" y="58704" v="548034" />
      <Spectrum type="MFE" cpdAlgo="FindByMolecularFeature">
        <MSDetails p="+" />
        <Device type="TimeOfFlight" />
        <MSPeaks>
          <p rt="16.580" x="371.2792" y="58703.92" v="425812" z="1" s="M+H" />
          <p rt="16.581" x="372.2824" y="13735.76" v="100610" z="1" s="M+H+1" />
          <p rt="16.581" x="373.2862" y="3048.11" v="21612" z="1" s="M+H+2" />
        </MSPeaks>
      </Spectrum>
    </Compound>
    <Compound algo="FindByMolecularFeature">
      <Location m="352.2617" rt="16.581" y="276385" v="2610663" />
      <Spectrum type="MFE" cpdAlgo="FindByMolecularFeature">
        <MSDetails p="+" />
        <Device type="TimeOfFlight" />
        <MSPeaks>
          <p rt="16.582" x="353.2690" y="276384.81" v="2077999" z="1" s="M+H" />
          <p rt="16.580" x="354.2721" y="61350.09" v="461941" z="1" s="M+H+1" />
          <p rt="16.582" x="355.2757" y="8933.36" v="67219" z="1" s="M+H+2" />
          <p rt="16.578" x="356.2787" y="478.49" v="3504" z="1" s="M+H+3" />
        </MSPeaks>
      </Spectrum>
    </Compound>
    <Compound algo="FindByMolecularFeature">
      <Location m="370.2722" rt="16.825" y="293242" v="2890063" />
      <Spectrum type="MFE" cpdAlgo="FindByMolecularFeature">
        <MSDetails p="+" />
        <Device type="TimeOfFlight" />
        <MSPeaks>
          <p rt="16.825" x="371.2795" y="293241.81" v="2278040" z="1" s="M+H" />
          <p rt="16.824" x="372.2828" y="65717.38" v="524555" z="1" s="M+H+1" />
          <p rt="16.822" x="373.2849" y="9941.39" v="75930" z="1" s="M+H+2" />
          <p rt="16.838" x="374.2868" y="1540.86" v="11538" z="1" s="M+H+3" />
        </MSPeaks>
      </Spectrum>
    </Compound>
    <Compound algo="FindByMolecularFeature">
      <Location m="352.2620" rt="16.826" y="491117" v="4968371" />
      <Spectrum type="MFE" cpdAlgo="FindByMolecularFeature">
        <MSDetails p="+" />
        <Device type="TimeOfFlight" />
        <MSPeaks>
          <p rt="16.826" x="353.2692" y="491116.94" v="3974203" z="1" s="M+H" />
          <p rt="16.826" x="354.2721" y="106504.20" v="856469" z="1" s="M+H+1" />
          <p rt="16.825" x="355.2749" y="15881.14" v="126049" z="1" s="M+H+2" />
          <p rt="16.832" x="356.2778" y="1526.66" v="11650" z="1" s="M+H+3" />
        </MSPeaks>
      </Spectrum>
    </Compound>
    <Compound algo="FindByMolecularFeature">
      <Location m="387.2984" rt="16.826" y="68617" v="704167" />
      <Spectrum type="MFE" cpdAlgo="FindByMolecularFeature">
        <MSDetails p="+" />
        <Device type="TimeOfFlight" />
        <MSPeaks>
          <p rt="16.825" x="388.3057" y="68617.08" v="543679" z="1" s="M+H" />
          <p rt="16.828" x="389.3089" y="17432.31" v="136167" z="1" s="M+H+1" />
          <p rt="16.825" x="390.3114" y="3222.83" v="24322" z="1" s="M+H+2" />
        </MSPeaks>
      </Spectrum>
    </Compound>
    <Compound algo="FindByMolecularFeature">
      <Location m="392.2541" rt="16.830" y="158269" v="1597389" />
      <Spectrum type="MFE" cpdAlgo="FindByMolecularFeature">
        <MSDetails p="+" />
        <Device type="TimeOfFlight" />
        <MSPeaks>
          <p rt="16.830" x="393.2613" y="158269.03" v="1265462" z="1" s="M+H" />
          <p rt="16.828" x="394.2646" y="33628.32" v="272861" z="1" s="M+H+1" />
          <p rt="16.833" x="395.2681" y="6386.98" v="52112" z="1" s="M+H+2" />
          <p rt="16.831" x="396.2729" y="913.40" v="6954" z="1" s="M+H+3" />
        </MSPeaks>
      </Spectrum>
    </Compound>
    <Compound algo="FindByMolecularFeature">
      <Location m="278.2248" rt="16.876" y="315129" v="3440732" />
      <Spectrum type="MFE" cpdAlgo="FindByMolecularFeature">
        <MSDetails p="+" />
        <Device type="TimeOfFlight" />
        <MSPeaks>
          <p rt="16.876" x="279.2320" y="315129.03" v="2806695" z="1" s="M+H" />
          <p rt="16.876" x="280.2352" y="65687.64" v="579811" z="1" s="M+H+1" />
          <p rt="16.869" x="557.4555" y="4140.35" v="19127" z="1" s="2M+H" />
          <p rt="16.870" x="558.4546" y="1794.89" v="7986" z="1" s="2M+H+1" />
        </MSPeaks>
      </Spectrum>
    </Compound>
    <Compound algo="FindByMolecularFeature">
      <Location m="451.3146" rt="16.930" y="137650" v="1433091" />
      <Spectrum type="MFE" cpdAlgo="FindByMolecularFeature">
        <MSDetails p="+" />
        <Device type="TimeOfFlight" />
        <MSPeaks>
          <p rt="16.930" x="452.3218" y="137649.89" v="1133153" z="1" s="M+H" />
          <p rt="16.931" x="453.3255" y="32346.61" v="253743" z="1" s="M+H+1" />
          <p rt="16.933" x="454.3292" y="6016.44" v="46195" z="1" s="M+H+2" />
        </MSPeaks>
      </Spectrum>
    </Compound>
    <Compound algo="FindByMolecularFeature">
      <Location m="314.1889" rt="16.979" y="807966" v="7417901" />
      <Spectrum type="MFE" cpdAlgo="FindByMolecularFeature">
        <MSDetails p="+" />
        <Device type="TimeOfFlight" />
        <MSPeaks>
          <p rt="16.980" x="315.1962" y="807965.75" v="5997875" z="1" s="M+H" />
          <p rt="16.979" x="316.1990" y="198122.50" v="1393214" z="1" s="M+H+1" />
          <p rt="16.906" x="317.2058" y="39088.77" v="26812" z="1" s="M+H+2" />
        </MSPeaks>
      </Spectrum>
    </Compound>
    <Compound algo="FindByMolecularFeature">
      <Location m="268.1829" rt="16.979" y="86503" v="801472" />
      <Spectrum type="MFE" cpdAlgo="FindByMolecularFeature">
        <MSDetails p="+" />
        <Device type="TimeOfFlight" />
        <MSPeaks>
          <p rt="16.979" x="269.1902" y="86502.89" v="660826" z="1" s="M+H" />
          <p rt="16.980" x="270.1935" y="18370.41" v="140646" z="1" s="M+H+1" />
        </MSPeaks>
      </Spectrum>
    </Compound>
    <Compound algo="FindByMolecularFeature">
      <Location m="296.1776" rt="16.979" y="71122" v="658639" />
      <Spectrum type="MFE" cpdAlgo="FindByMolecularFeature">
        <MSDetails p="+" />
        <Device type="TimeOfFlight" />
        <MSPeaks>
          <p rt="16.979" x="297.1849" y="71122.23" v="550235" z="1" s="M+H" />
          <p rt="16.978" x="298.1881" y="14283.13" v="108404" z="1" s="M+H+1" />
        </MSPeaks>
      </Spectrum>
    </Compound>
    <Compound algo="FindByMolecularFeature">
      <Location m="419.2678" rt="16.980" y="1391135" v="13808216" />
      <Spectrum type="MFE" cpdAlgo="FindByMolecularFeature">
        <MSDetails p="+" />
        <Device type="TimeOfFlight" />
        <MSPeaks>
          <p rt="16.979" x="420.2751" y="1391134.75" v="10542002" z="1" s="M+H" />
          <p rt="16.980" x="421.2782" y="363892.69" v="2761418" z="1" s="M+H+1" />
          <p rt="16.979" x="422.2806" y="56294.17" v="429101" z="1" s="M+H+2" />
          <p rt="16.979" x="423.2846" y="8453.71" v="62076" z="1" s="M+H+3" />
          <p rt="17.001" x="424.2864" y="1854.57" v="13619" z="1" s="M+H+4" />
        </MSPeaks>
      </Spectrum>
    </Compound>
    <Compound algo="FindByMolecularFeature">
      <Location m="424.2226" rt="16.986" y="141882" v="1460130" />
      <Spectrum type="MFE" cpdAlgo="FindByMolecularFeature">
        <MSDetails p="+" />
        <Device type="TimeOfFlight" />
        <MSPeaks>
          <p rt="16.987" x="425.2299" y="141882.34" v="1107364" z="1" s="M+H" />
          <p rt="16.985" x="426.2332" y="37891.77" v="289814" z="1" s="M+H+1" />
          <p rt="16.984" x="427.2373" y="5399.52" v="52773" z="1" s="M+H+2" />
          <p rt="16.944" x="428.2433" y="923.41" v="10179" z="1" s="M+H+3" />
        </MSPeaks>
      </Spectrum>
    </Compound>
    <Compound algo="FindByMolecularFeature">
      <Location m="294.2198" rt="17.051" y="343089" v="2772651" />
      <Spectrum type="MFE" cpdAlgo="FindByMolecularFeature">
        <MSDetails p="+" />
        <Device type="TimeOfFlight" />
        <MSPeaks>
          <p rt="17.050" x="295.2271" y="343089.22" v="2209645" z="1" s="M+H" />
          <p rt="17.051" x="296.2302" y="66772.38" v="433032" z="1" s="M+H+1" />
          <p rt="17.082" x="297.2360" y="11350.21" v="118124" z="1" s="M+H+2" />
          <p rt="17.036" x="298.2415" y="995.58" v="11850" z="1" s="M+H+3" />
        </MSPeaks>
      </Spectrum>
    </Compound>
    <Compound algo="FindByMolecularFeature">
      <Location m="178.1356" rt="17.062" y="98487" v="953885" />
      <Spectrum type="MFE" cpdAlgo="FindByMolecularFeature">
        <MSDetails p="+" />
        <Device type="TimeOfFlight" />
        <MSPeaks>
          <p rt="17.062" x="179.1429" y="98487.21" v="827819" z="1" s="M+H" />
          <p rt="17.060" x="180.1464" y="14458.71" v="123417" z="1" s="M+H+1" />
          <p rt="17.010" x="181.1524" y="1260.70" v="2649" z="1" s="M+H+2" />
        </MSPeaks>
      </Spectrum>
    </Compound>
    <Compound algo="FindByMolecularFeature">
      <Location m="276.2094" rt="17.062" y="503712" v="5852465" />
      <Spectrum type="MFE" cpdAlgo="FindByMolecularFeature">
        <MSDetails p="+" />
        <Device type="TimeOfFlight" />
        <MSPeaks>
          <p rt="17.062" x="277.2166" y="503711.59" v="4754120" z="1" s="M+H" />
          <p rt="17.062" x="278.2198" y="104673.08" v="1098346" z="1" s="M+H+1" />
        </MSPeaks>
      </Spectrum>
    </Compound>
    <Compound algo="FindByMolecularFeature">
      <Location m="316.2013" rt="17.063" y="119981" v="1296539" />
      <Spectrum type="MFE" cpdAlgo="FindByMolecularFeature">
        <MSDetails p="+" />
        <Device type="TimeOfFlight" />
        <MSPeaks>
          <p rt="17.063" x="317.2085" y="119981.13" v="1080503" z="1" s="M+H" />
          <p rt="17.063" x="318.2122" y="22924.39" v="196761" z="1" s="M+H+1" />
          <p rt="17.063" x="319.2211" y="2305.14" v="19275" z="1" s="M+H+2" />
        </MSPeaks>
      </Spectrum>
    </Compound>
    <Compound algo="FindByMolecularFeature">
      <Location m="262.2296" rt="17.189" y="68693" v="709717" />
      <Spectrum type="MFE" cpdAlgo="FindByMolecularFeature">
        <MSDetails p="+" />
        <Device type="TimeOfFlight" />
        <MSPeaks>
          <p rt="17.189" x="263.2368" y="68693.01" v="576974" z="1" s="M+H" />
          <p rt="17.188" x="264.2400" y="15533.10" v="132743" z="1" s="M+H+1" />
        </MSPeaks>
      </Spectrum>
    </Compound>
    <Compound algo="FindByMolecularFeature">
      <Location m="280.2402" rt="17.190" y="60714" v="587694" />
      <Spectrum type="MFE" cpdAlgo="FindByMolecularFeature">
        <MSDetails p="+" />
        <Device type="TimeOfFlight" />
        <MSPeaks>
          <p rt="17.190" x="281.2475" y="60714.10" v="482567" z="1" s="M+H" />
          <p rt="17.190" x="282.2509" y="12681.57" v="105127" z="1" s="M+H+1" />
        </MSPeaks>
      </Spectrum>
    </Compound>
    <Compound algo="FindByMolecularFeature">
      <Location m="272.2138" rt="17.248" y="50557" v="664475" />
      <Spectrum type="MFE" cpdAlgo="FindByMolecularFeature">
        <MSDetails p="+" />
        <Device type="TimeOfFlight" />
        <MSPeaks>
          <p rt="17.247" x="273.2211" y="50557.36" v="541273" z="1" s="M+H" />
          <p rt="17.245" x="274.2247" y="10960.68" v="110020" z="1" s="M+H+1" />
          <p rt="17.291" x="275.2280" y="1889.75" v="13182" z="1" s="M+H+2" />
        </MSPeaks>
      </Spectrum>
    </Compound>
    <Compound algo="FindByMolecularFeature">
      <Location m="431.2672" rt="17.317" y="79364" v="746161" />
      <Spectrum type="MFE" cpdAlgo="FindByMolecularFeature">
        <MSDetails p="+" />
        <Device type="TimeOfFlight" />
        <MSPeaks>
          <p rt="17.318" x="432.2745" y="79363.88" v="583007" z="1" s="M+H" />
          <p rt="17.315" x="433.2776" y="22209.98" v="163154" z="1" s="M+H+1" />
        </MSPeaks>
      </Spectrum>
    </Compound>
    <Compound algo="FindByMolecularFeature">
      <Location m="294.2200" rt="17.364" y="580845" v="5436288" />
      <Spectrum type="MFE" cpdAlgo="FindByMolecularFeature">
        <MSDetails p="+" />
        <Device type="TimeOfFlight" />
        <MSPeaks>
          <p rt="17.364" x="295.2273" y="580845.13" v="4426929" z="1" s="M+H" />
          <p rt="17.364" x="296.2302" y="113514.19" v="865717" z="1" s="M+H+1" />
          <p rt="17.361" x="297.2351" y="16939.89" v="134901" z="1" s="M+H+2" />
          <p rt="17.365" x="298.2392" y="1073.76" v="8741" z="1" s="M+H+3" />
        </MSPeaks>
      </Spectrum>
    </Compound>
    <Compound algo="FindByMolecularFeature">
      <Location m="276.2095" rt="17.365" y="644039" v="5990981" />
      <Spectrum type="MFE" cpdAlgo="FindByMolecularFeature">
        <MSDetails p="+" />
        <Device type="TimeOfFlight" />
        <MSPeaks>
          <p rt="17.364" x="277.2168" y="644038.69" v="4867049" z="1" s="M+H" />
          <p rt="17.365" x="278.2198" y="132548.77" v="1003180" z="1" s="M+H+1" />
          <p rt="17.375" x="279.2288" y="12809.42" v="108234" z="1" s="M+H+2" />
          <p rt="17.440" x="280.2343" y="1263.04" v="12517" z="1" s="M+H+3" />
        </MSPeaks>
      </Spectrum>
    </Compound>
    <Compound algo="FindByMolecularFeature">
      <Location m="248.2139" rt="17.365" y="60501" v="565339" />
      <Spectrum type="MFE" cpdAlgo="FindByMolecularFeature">
        <MSDetails p="+" />
        <Device type="TimeOfFlight" />
        <MSPeaks>
          <p rt="17.365" x="249.2212" y="60501.34" v="467476" z="1" s="M+H" />
          <p rt="17.367" x="250.2245" y="11265.66" v="90764" z="1" s="M+H+1" />
          <p rt="17.361" x="251.2295" y="1129.36" v="7099" z="1" s="M+H+2" />
        </MSPeaks>
      </Spectrum>
    </Compound>
    <Compound algo="FindByMolecularFeature">
      <Location m="316.2018" rt="17.370" y="157780" v="1430054" />
      <Spectrum type="MFE" cpdAlgo="FindByMolecularFeature">
        <MSDetails p="+" />
        <Device type="TimeOfFlight" />
        <MSPeaks>
          <p rt="17.369" x="317.2090" y="157780.48" v="1203043" z="1" s="M+H" />
          <p rt="17.371" x="318.2124" y="29529.04" v="227012" z="1" s="M+H+1" />
        </MSPeaks>
      </Spectrum>
    </Compound>
    <Compound algo="FindByMolecularFeature">
      <Location m="436.2225" rt="17.544" y="79369" v="633825" />
      <Spectrum type="MFE" cpdAlgo="FindByMolecularFeature">
        <MSDetails p="+" />
        <Device type="TimeOfFlight" />
        <MSPeaks>
          <p rt="17.544" x="437.2297" y="79369.30" v="462248" z="1" s="M+H" />
          <p rt="17.545" x="438.2330" y="21584.90" v="136999" z="1" s="M+H+1" />
          <p rt="17.534" x="439.2420" y="5158.63" v="30599" z="1" s="M+H+2" />
          <p rt="17.556" x="440.2489" y="709.43" v="3978" z="1" s="M+H+3" />
        </MSPeaks>
      </Spectrum>
    </Compound>
    <Compound algo="FindByMolecularFeature">
      <Location m="431.2676" rt="17.548" y="398577" v="3562965" />
      <Spectrum type="MFE" cpdAlgo="FindByMolecularFeature">
        <MSDetails p="+" />
        <Device type="TimeOfFlight" />
        <MSPeaks>
          <p rt="17.548" x="432.2748" y="398576.69" v="2687784" z="1" s="M+H" />
          <p rt="17.549" x="433.2779" y="113613.09" v="766462" z="1" s="M+H+1" />
          <p rt="17.543" x="434.2814" y="17693.69" v="108719" z="1" s="M+H+2" />
        </MSPeaks>
      </Spectrum>
    </Compound>
    <Compound algo="FindByMolecularFeature">
      <Location m="333.2455" rt="17.634" y="88570" v="674946" />
      <Spectrum type="MFE" cpdAlgo="FindByMolecularFeature">
        <MSDetails p="+" />
        <Device type="TimeOfFlight" />
        <MSPeaks>
          <p rt="17.633" x="334.2528" y="88569.65" v="503910" z="1" s="M+H" />
          <p rt="17.638" x="335.2563" y="24825.76" v="148918" z="1" s="M+H+1" />
          <p rt="17.639" x="336.2589" y="3739.57" v="22117" z="1" s="M+H+2" />
        </MSPeaks>
      </Spectrum>
    </Compound>
    <Compound algo="FindByMolecularFeature">
      <Location m="461.3041" rt="17.640" y="183803" v="1788915" />
      <Spectrum type="MFE" cpdAlgo="FindByMolecularFeature">
        <MSDetails p="+" />
        <Device type="TimeOfFlight" />
        <MSPeaks>
          <p rt="17.640" x="462.3114" y="183803.41" v="1288026" z="1" s="M+H" />
          <p rt="17.640" x="463.3145" y="59147.82" v="419526" z="1" s="M+H+1" />
          <p rt="17.639" x="464.3179" y="10420.94" v="71028" z="1" s="M+H+2" />
          <p rt="17.654" x="465.3191" y="1553.63" v="10335" z="1" s="M+H+3" />
        </MSPeaks>
      </Spectrum>
    </Compound>
    <Compound algo="FindByMolecularFeature">
      <Location m="294.2197" rt="17.663" y="346797" v="2962902" />
      <Spectrum type="MFE" cpdAlgo="FindByMolecularFeature">
        <MSDetails p="+" />
        <Device type="TimeOfFlight" />
        <MSPeaks>
          <p rt="17.663" x="295.2270" y="346796.53" v="2411854" z="1" s="M+H" />
          <p rt="17.662" x="296.2301" y="67593.45" v="472779" z="1" s="M+H+1" />
          <p rt="17.657" x="297.2344" y="13873.86" v="78270" z="1" s="M+H+2" />
        </MSPeaks>
      </Spectrum>
    </Compound>
    <Compound algo="FindByMolecularFeature">
      <Location m="276.2091" rt="17.663" y="343162" v="2895706" />
      <Spectrum type="MFE" cpdAlgo="FindByMolecularFeature">
        <MSDetails p="+" />
        <Device type="TimeOfFlight" />
        <MSPeaks>
          <p rt="17.663" x="277.2164" y="343161.84" v="2348483" z="1" s="M+H" />
          <p rt="17.662" x="278.2196" y="72847.59" v="500964" z="1" s="M+H+1" />
          <p rt="17.655" x="279.2292" y="7076.50" v="46259" z="1" s="M+H+2" />
        </MSPeaks>
      </Spectrum>
    </Compound>
    <Compound algo="FindByMolecularFeature">
      <Location m="316.2001" rt="17.670" y="93964" v="824028" />
      <Spectrum type="MFE" cpdAlgo="FindByMolecularFeature">
        <MSDetails p="+" />
        <Device type="TimeOfFlight" />
        <MSPeaks>
          <p rt="17.673" x="317.2074" y="93964.18" v="714158" z="1" s="M+H" />
          <p rt="17.657" x="318.2118" y="15546.91" v="109869" z="1" s="M+H+1" />
        </MSPeaks>
      </Spectrum>
    </Compound>
    <Compound algo="FindByMolecularFeature">
      <Location m="850.4628" rt="17.729" y="87418" v="810016" />
      <Spectrum type="MFE" cpdAlgo="FindByMolecularFeature">
        <MSDetails p="+" />
        <Device type="TimeOfFlight" />
        <MSPeaks>
          <p rt="17.729" x="851.4700" y="87418.27" v="465364" z="1" s="M+H" />
          <p rt="17.729" x="852.4731" y="45470.93" v="242518" z="1" s="M+H+1" />
          <p rt="17.730" x="853.4772" y="14480.15" v="78329" z="1" s="M+H+2" />
          <p rt="17.730" x="854.4812" y="3902.55" v="19968" z="1" s="M+H+3" />
          <p rt="17.725" x="855.4902" y="750.08" v="3837" z="1" s="M+H+4" />
        </MSPeaks>
      </Spectrum>
    </Compound>
    <Compound algo="FindByMolecularFeature">
      <Location m="268.1829" rt="17.731" y="217288" v="2076365" />
      <Spectrum type="MFE" cpdAlgo="FindByMolecularFeature">
        <MSDetails p="+" />
        <Device type="TimeOfFlight" />
        <MSPeaks>
          <p rt="17.731" x="269.1902" y="217287.94" v="1728774" z="1" s="M+H" />
          <p rt="17.732" x="270.1934" y="44108.90" v="347591" z="1" s="M+H+1" />
        </MSPeaks>
      </Spectrum>
    </Compound>
    <Compound algo="FindByMolecularFeature">
      <Location m="314.1887" rt="17.731" y="2167089" v="20389432" />
      <Spectrum type="MFE" cpdAlgo="FindByMolecularFeature">
        <MSDetails p="+" />
        <Device type="TimeOfFlight" />
        <MSPeaks>
          <p rt="17.731" x="315.1960" y="2167089.00" v="16680310" z="1" sat="true" s="M+H" />
          <p rt="17.732" x="316.1994" y="481729.19" v="3709123" z="1" s="M+H+1" />
        </MSPeaks>
      </Spectrum>
    </Compound>
    <Compound algo="FindByMolecularFeature">
      <Location m="431.2678" rt="17.732" y="3464429" v="36358968" />
      <Spectrum type="MFE" cpdAlgo="FindByMolecularFeature">
        <MSDetails p="+" />
        <Device type="TimeOfFlight" />
        <MSPeaks>
          <p rt="17.732" x="432.2751" y="3464429.00" v="27430542" z="1" sat="true" s="M+H" />
          <p rt="17.731" x="433.2785" y="950538.06" v="7515599" z="1" s="M+H+1" />
          <p rt="17.731" x="434.2811" y="158497.72" v="1268310" z="1" s="M+H+2" />
          <p rt="17.732" x="435.2844" y="18168.74" v="144518" z="1" s="M+H+3" />
        </MSPeaks>
      </Spectrum>
    </Compound>
    <Compound algo="FindByMolecularFeature">
      <Location m="296.1777" rt="17.732" y="197930" v="1873572" />
      <Spectrum type="MFE" cpdAlgo="FindByMolecularFeature">
        <MSDetails p="+" />
        <Device type="TimeOfFlight" />
        <MSPeaks>
          <p rt="17.732" x="297.1850" y="197929.72" v="1565632" z="1" s="M+H" />
          <p rt="17.732" x="298.1882" y="39190.30" v="307939" z="1" s="M+H+1" />
        </MSPeaks>
      </Spectrum>
    </Compound>
    <Compound algo="FindByMolecularFeature">
      <Location m="436.2231" rt="17.736" y="508479" v="5956638" />
      <Spectrum type="MFE" cpdAlgo="FindByMolecularFeature">
        <MSDetails p="+" />
        <Device type="TimeOfFlight" />
        <MSPeaks>
          <p rt="17.737" x="437.2304" y="508478.97" v="4501714" z="1" s="M+H" />
          <p rt="17.735" x="438.2333" y="139114.48" v="1228751" z="1" s="M+H+1" />
          <p rt="17.737" x="439.2368" y="23273.95" v="204219" z="1" s="M+H+2" />
          <p rt="17.733" x="440.2407" y="2570.23" v="21954" z="1" s="M+H+3" />
        </MSPeaks>
      </Spectrum>
    </Compound>
    <Compound algo="FindByMolecularFeature">
      <Location m="452.1964" rt="17.736" y="91092" v="1090791" />
      <Spectrum type="MFE" cpdAlgo="FindByMolecularFeature">
        <MSDetails p="+" />
        <Device type="TimeOfFlight" />
        <MSPeaks>
          <p rt="17.737" x="453.2037" y="91092.20" v="784721" z="1" s="M+H" />
          <p rt="17.735" x="454.2068" y="23619.79" v="204688" z="1" s="M+H+1" />
          <p rt="17.737" x="455.2055" y="9688.86" v="82725" z="1" s="M+H+2" />
          <p rt="17.736" x="456.2070" y="2241.57" v="18657" z="1" s="M+H+3" />
        </MSPeaks>
      </Spectrum>
    </Compound>
    <Compound algo="FindByMolecularFeature">
      <Location m="278.1521" rt="17.945" y="81905" v="1202421" />
      <Spectrum type="MFE" cpdAlgo="FindByMolecularFeature">
        <MSDetails p="+" />
        <Device type="TimeOfFlight" />
        <MSPeaks>
          <p rt="17.946" x="279.1593" y="81905.20" v="1009106" z="1" s="M+H" />
          <p rt="17.948" x="280.1628" y="13754.91" v="165852" z="1" s="M+H+1" />
          <p rt="17.930" x="281.1668" y="2642.95" v="27463" z="1" s="M+H+2" />
        </MSPeaks>
      </Spectrum>
    </Compound>
    <Compound algo="FindByMolecularFeature">
      <Location m="300.1339" rt="17.949" y="68246" v="899356" />
      <Spectrum type="MFE" cpdAlgo="FindByMolecularFeature">
        <MSDetails p="+" />
        <Device type="TimeOfFlight" />
        <MSPeaks>
          <p rt="17.949" x="301.1412" y="68246.16" v="732405" z="1" s="M+H" />
          <p rt="17.949" x="302.1446" y="13229.09" v="143907" z="1" s="M+H+1" />
          <p rt="17.939" x="303.1484" y="2190.95" v="23044" z="1" s="M+H+2" />
        </MSPeaks>
      </Spectrum>
    </Compound>
    <Compound algo="FindByMolecularFeature">
      <Location m="148.0160" rt="17.951" y="183457" v="2512939" />
      <Spectrum type="MFE" cpdAlgo="FindByMolecularFeature">
        <MSDetails p="+" />
        <Device type="TimeOfFlight" />
        <MSPeaks>
          <p rt="17.951" x="149.0232" y="183456.78" v="2292485" z="1" s="M+H" />
          <p rt="17.953" x="150.0267" y="15259.08" v="191537" z="1" s="M+H+1" />
          <p rt="17.936" x="151.0330" y="3113.12" v="28917" z="1" s="M+H+2" />
        </MSPeaks>
      </Spectrum>
    </Compound>
    <Compound algo="FindByMolecularFeature">
      <Location m="382.1969" rt="18.096" y="103816" v="993106" />
      <Spectrum type="MFE" cpdAlgo="FindByMolecularFeature">
        <MSDetails p="+" />
        <Device type="TimeOfFlight" />
        <MSPeaks>
          <p rt="18.096" x="383.2041" y="103816.10" v="806232" z="1" s="M+H" />
          <p rt="18.095" x="384.2073" y="22226.36" v="157787" z="1" s="M+H+1" />
          <p rt="18.100" x="385.2112" y="3895.61" v="27269" z="1" s="M+H+2" />
          <p rt="18.090" x="386.2113" y="266.21" v="1819" z="1" s="M+H+3" />
        </MSPeaks>
      </Spectrum>
    </Compound>
    <Compound algo="FindByMolecularFeature">
      <Location m="360.2148" rt="18.102" y="81856" v="775986" />
      <Spectrum type="MFE" cpdAlgo="FindByMolecularFeature">
        <MSDetails p="+" />
        <Device type="TimeOfFlight" />
        <MSPeaks>
          <p rt="18.102" x="361.2221" y="81856.22" v="629510" z="1" s="M+H" />
          <p rt="18.102" x="362.2254" y="16122.33" v="123703" z="1" s="M+H+1" />
          <p rt="18.105" x="363.2290" y="3328.54" v="22773" z="1" s="M+H+2" />
        </MSPeaks>
      </Spectrum>
    </Compound>
    <Compound algo="FindByMolecularFeature">
      <Location m="354.2770" rt="18.115" y="71498" v="719220" />
      <Spectrum type="MFE" cpdAlgo="FindByMolecularFeature">
        <MSDetails p="+" />
        <Device type="TimeOfFlight" />
        <MSPeaks>
          <p rt="18.116" x="355.2843" y="71497.50" v="573667" z="1" s="M+H" />
          <p rt="18.113" x="356.2876" y="15477.09" v="121585" z="1" s="M+H+1" />
          <p rt="18.115" x="357.2913" y="3280.56" v="23968" z="1" s="M+H+2" />
        </MSPeaks>
      </Spectrum>
    </Compound>
    <Compound algo="FindByMolecularFeature">
      <Location m="854.4942" rt="18.180" y="101552" v="904896" />
      <Spectrum type="MFE" cpdAlgo="FindByMolecularFeature">
        <MSDetails p="+" />
        <Device type="TimeOfFlight" />
        <MSPeaks>
          <p rt="18.180" x="855.5015" y="101552.02" v="512914" z="1" s="M+H" />
          <p rt="18.178" x="856.5048" y="54517.09" v="282951" z="1" s="M+H+1" />
          <p rt="18.179" x="857.5077" y="16626.43" v="84752" z="1" s="M+H+2" />
          <p rt="18.179" x="858.5116" y="4253.52" v="21072" z="1" s="M+H+3" />
          <p rt="18.172" x="859.5172" y="666.32" v="3205" z="1" s="M+H+4" />
        </MSPeaks>
      </Spectrum>
    </Compound>
    <Compound algo="FindByMolecularFeature">
      <Location m="454.2121" rt="18.185" y="85856" v="1126537" />
      <Spectrum type="MFE" cpdAlgo="FindByMolecularFeature">
        <MSDetails p="+" />
        <Device type="TimeOfFlight" />
        <MSPeaks>
          <p rt="18.185" x="455.2194" y="85855.50" v="820166" z="1" s="M+H" />
          <p rt="18.184" x="456.2226" y="22597.65" v="218456" z="1" s="M+H+1" />
          <p rt="18.187" x="457.2220" y="9283.20" v="87915" z="1" s="M+H+2" />
        </MSPeaks>
      </Spectrum>
    </Compound>
    <Compound algo="FindByMolecularFeature">
      <Location m="461.3140" rt="18.186" y="54122" v="762506" />
      <Spectrum type="MFE" cpdAlgo="FindByMolecularFeature">
        <MSDetails p="+" />
        <Device type="TimeOfFlight" />
        <MSPeaks>
          <p rt="18.185" x="462.3213" y="54122.19" v="552540" z="1" s="M+H" />
          <p rt="18.186" x="463.3251" y="16714.50" v="172769" z="1" s="M+H+1" />
          <p rt="18.192" x="464.3284" y="3602.22" v="37197" z="1" s="M+H+2" />
        </MSPeaks>
      </Spectrum>
    </Compound>
    <Compound algo="FindByMolecularFeature">
      <Location m="438.2390" rt="18.186" y="584573" v="7364832" />
      <Spectrum type="MFE" cpdAlgo="FindByMolecularFeature">
        <MSDetails p="+" />
        <Device type="TimeOfFlight" />
        <MSPeaks>
          <p rt="18.186" x="439.2462" y="584572.75" v="5620230" z="1" s="M+H" />
          <p rt="18.185" x="440.2490" y="152216.77" v="1465359" z="1" s="M+H+1" />
          <p rt="18.187" x="441.2521" y="25576.24" v="247392" z="1" s="M+H+2" />
          <p rt="18.186" x="442.2551" y="3373.84" v="31851" z="1" s="M+H+3" />
        </MSPeaks>
      </Spectrum>
    </Compound>
    <Compound algo="FindByMolecularFeature">
      <Location m="314.1888" rt="18.188" y="1836843" v="20711078" />
      <Spectrum type="MFE" cpdAlgo="FindByMolecularFeature">
        <MSDetails p="+" />
        <Device type="TimeOfFlight" />
        <MSPeaks>
          <p rt="18.188" x="315.1961" y="1836842.63" v="16533226" z="1" s="M+H" />
          <p rt="18.187" x="316.1994" y="414597.06" v="3708341" z="1" s="M+H+1" />
          <p rt="18.189" x="317.2033" y="48314.24" v="427437" z="1" s="M+H+2" />
          <p rt="18.184" x="318.2077" y="4729.00" v="42075" z="1" s="M+H+3" />
        </MSPeaks>
      </Spectrum>
    </Compound>
    <Compound algo="FindByMolecularFeature">
      <Location m="268.1830" rt="18.189" y="180599" v="2094559" />
      <Spectrum type="MFE" cpdAlgo="FindByMolecularFeature">
        <MSDetails p="+" />
        <Device type="TimeOfFlight" />
        <MSPeaks>
          <p rt="18.189" x="269.1903" y="180598.61" v="1752874" z="1" s="M+H" />
          <p rt="18.189" x="270.1934" y="35599.86" v="341684" z="1" s="M+H+1" />
        </MSPeaks>
      </Spectrum>
    </Compound>
    <Compound algo="FindByMolecularFeature">
      <Location m="296.1778" rt="18.189" y="164484" v="1773397" />
      <Spectrum type="MFE" cpdAlgo="FindByMolecularFeature">
        <MSDetails p="+" />
        <Device type="TimeOfFlight" />
        <MSPeaks>
          <p rt="18.190" x="297.1851" y="164484.41" v="1478905" z="1" s="M+H" />
          <p rt="18.188" x="298.1883" y="32831.63" v="294492" z="1" s="M+H+1" />
        </MSPeaks>
      </Spectrum>
    </Compound>
    <Compound algo="FindByMolecularFeature">
      <Location m="433.2835" rt="18.191" y="3147939" v="38755132" />
      <Spectrum type="MFE" cpdAlgo="FindByMolecularFeature">
        <MSDetails p="+" />
        <Device type="TimeOfFlight" />
        <MSPeaks>
          <p rt="18.191" x="434.2908" y="3147939.25" v="29568594" z="1" sat="true" s="M+H" />
          <p rt="18.190" x="435.2944" y="816532.75" v="7684024" z="1" s="M+H+1" />
          <p rt="18.191" x="436.2966" y="137820.53" v="1298719" z="1" s="M+H+2" />
          <p rt="18.190" x="437.2999" y="18215.43" v="179870" z="1" s="M+H+3" />
          <p rt="18.185" x="438.3032" y="2563.26" v="23928" z="1" s="M+H+4" />
        </MSPeaks>
      </Spectrum>
    </Compound>
    <Compound algo="FindByMolecularFeature">
      <Location m="278.2251" rt="18.252" y="437905" v="3579728" />
      <Spectrum type="MFE" cpdAlgo="FindByMolecularFeature">
        <MSDetails p="+" />
        <Device type="TimeOfFlight" />
        <MSPeaks>
          <p rt="18.252" x="279.2324" y="437904.75" v="2917649" z="1" s="M+H" />
          <p rt="18.253" x="280.2354" y="93192.02" v="614545" z="1" s="M+H+1" />
          <p rt="18.250" x="281.2408" y="7624.29" v="47534" z="1" s="M+H+2" />
        </MSPeaks>
      </Spectrum>
    </Compound>
    <Compound algo="FindByMolecularFeature">
      <Location m="227.2252" rt="18.304" y="368164" v="3810240" />
      <Spectrum type="MFE" cpdAlgo="FindByMolecularFeature">
        <MSDetails p="+" />
        <Device type="TimeOfFlight" />
        <MSPeaks>
          <p rt="18.304" x="228.2325" y="368163.97" v="3256736" z="1" s="M+H" />
          <p rt="18.302" x="229.2357" y="58503.74" v="512416" z="1" s="M+H+1" />
          <p rt="18.308" x="230.2426" y="4130.14" v="39156" z="1" s="M+H+2" />
          <p rt="18.210" x="231.2486" y="144.25" v="1932" z="1" s="M+H+3" />
        </MSPeaks>
      </Spectrum>
    </Compound>
    <Compound algo="FindByMolecularFeature">
      <Location m="574.4599" rt="18.423" y="74503" v="601076" />
      <Spectrum type="MFE" cpdAlgo="FindByMolecularFeature">
        <MSDetails p="+" />
        <Device type="TimeOfFlight" />
        <MSPeaks>
          <p rt="18.423" x="575.4672" y="74503.09" v="401342" z="1" s="M+H" />
          <p rt="18.423" x="576.4705" y="29651.78" v="158947" z="1" s="M+H+1" />
          <p rt="18.424" x="577.4729" y="6720.68" v="35874" z="1" s="M+H+2" />
          <p rt="18.417" x="578.4750" y="954.05" v="4914" z="1" s="M+H+3" />
        </MSPeaks>
      </Spectrum>
    </Compound>
    <Compound algo="FindByMolecularFeature">
      <Location m="645.3822" rt="18.426" y="138634" v="1715205" />
      <Spectrum type="MFE" cpdAlgo="FindByMolecularFeature">
        <MSDetails p="+" />
        <Device type="TimeOfFlight" />
        <MSPeaks>
          <p rt="18.416" x="323.6985" y="1717.39" v="7918" z="2" s="M+2H" />
          <p rt="18.417" x="324.2042" y="1442.03" v="3917" z="2" s="M+2H+1" />
          <p rt="18.425" x="646.3895" y="138633.75" v="928391" z="1" s="M+H" />
          <p rt="18.427" x="647.3941" y="89833.27" v="598415" z="1" s="M+H+1" />
          <p rt="18.427" x="648.3976" y="26351.38" v="176564" z="1" s="M+H+2" />
        </MSPeaks>
      </Spectrum>
    </Compound>
    <Compound algo="FindByMolecularFeature">
      <Location m="648.3907" rt="18.427" y="65202" v="866001" />
      <Spectrum type="MFE" cpdAlgo="FindByMolecularFeature">
        <MSDetails p="+" />
        <Device type="TimeOfFlight" />
        <MSPeaks>
          <p rt="18.427" x="649.3980" y="65201.55" v="476888" z="1" s="M+H" />
          <p rt="18.428" x="650.4010" y="26865.67" v="196493" z="1" s="M+H+1" />
          <p rt="18.428" x="651.3957" y="26990.73" v="192620" z="1" s="M+H+2" />
        </MSPeaks>
      </Spectrum>
    </Compound>
    <Compound algo="FindByMolecularFeature">
      <Location m="182.1307" rt="18.428" y="52993" v="472589" />
      <Spectrum type="MFE" cpdAlgo="FindByMolecularFeature">
        <MSDetails p="+" />
        <Device type="TimeOfFlight" />
        <MSPeaks>
          <p rt="18.428" x="183.1380" y="52992.53" v="423600" z="1" s="M+H" />
          <p rt="18.428" x="184.1412" y="6473.43" v="48988" z="1" s="M+H+1" />
        </MSPeaks>
      </Spectrum>
    </Compound>
    <Compound algo="FindByMolecularFeature">
      <Location m="337.2620" rt="18.429" y="191678" v="2021676" />
      <Spectrum type="MFE" cpdAlgo="FindByMolecularFeature">
        <MSDetails p="+" />
        <Device type="TimeOfFlight" />
        <MSPeaks>
          <p rt="18.429" x="338.2693" y="191677.53" v="1612992" z="1" s="M+H" />
          <p rt="18.429" x="339.2723" y="42856.52" v="345593" z="1" s="M+H+1" />
          <p rt="18.428" x="340.2760" y="6497.20" v="63091" z="1" s="M+H+2" />
        </MSPeaks>
      </Spectrum>
    </Compound>
    <Compound algo="FindByMolecularFeature">
      <Location m="296.2358" rt="18.431" y="2101916" v="22895084" />
      <Spectrum type="MFE" cpdAlgo="FindByMolecularFeature">
        <MSDetails p="+" />
        <Device type="TimeOfFlight" />
        <MSPeaks>
          <p rt="18.431" x="297.2431" y="2101915.50" v="17768364" z="1" s="M+H" />
          <p rt="18.432" x="298.2463" y="412609.84" v="3502853" z="1" s="M+H+1" />
          <p rt="18.430" x="299.2489" y="49190.98" v="409661" z="1" s="M+H+2" />
          <p rt="18.431" x="300.2507" y="5032.84" v="48401" z="1" s="M+H+3" />
          <p rt="18.423" x="593.4774" y="69059.76" v="388842" z="1" s="2M+H" />
          <p rt="18.421" x="594.4810" y="27520.01" v="153842" z="1" s="2M+H+1" />
          <p rt="18.422" x="595.4836" y="6279.16" v="34588" z="1" s="2M+H+2" />
          <p rt="18.420" x="596.4859" y="1043.72" v="5631" z="1" s="2M+H+3" />
        </MSPeaks>
      </Spectrum>
    </Compound>
    <Compound algo="FindByMolecularFeature">
      <Location m="350.1542" rt="18.434" y="88896" v="2218782" />
      <Spectrum type="MFE" cpdAlgo="FindByMolecularFeature">
        <MSDetails p="+" />
        <Device type="TimeOfFlight" />
        <MSPeaks>
          <p rt="18.431" x="351.1614" y="46865.61" v="467878" z="1" s="M+H" />
          <p rt="18.434" x="352.1648" y="10646.88" v="101489" z="1" s="M+H+1" />
          <p rt="18.436" x="353.1622" y="88895.66" v="909080" z="1" s="M+H+2" />
          <p rt="18.432" x="354.1652" y="19159.90" v="190723" z="1" s="M+H+3" />
          <p rt="18.436" x="355.1582" y="35684.04" v="382547" z="1" s="M+H+4" />
          <p rt="18.432" x="356.1609" y="8791.92" v="108286" z="1" s="M+H+5" />
          <p rt="18.434" x="357.1584" y="5818.54" v="58779" z="1" s="M+H+6" />
        </MSPeaks>
      </Spectrum>
    </Compound>
    <Compound algo="FindByMolecularFeature">
      <Location m="260.2142" rt="18.437" y="127641" v="1552540" />
      <Spectrum type="MFE" cpdAlgo="FindByMolecularFeature">
        <MSDetails p="+" />
        <Device type="TimeOfFlight" />
        <MSPeaks>
          <p rt="18.438" x="261.2214" y="127641.38" v="1302989" z="1" s="M+H" />
          <p rt="18.434" x="262.2247" y="24276.66" v="249551" z="1" s="M+H+1" />
        </MSPeaks>
      </Spectrum>
    </Compound>
    <Compound algo="FindByMolecularFeature">
      <Location m="278.2252" rt="18.438" y="1413772" v="16493809" />
      <Spectrum type="MFE" cpdAlgo="FindByMolecularFeature">
        <MSDetails p="+" />
        <Device type="TimeOfFlight" />
        <MSPeaks>
          <p rt="18.438" x="279.2325" y="1413771.63" v="13374759" z="1" s="M+H" />
          <p rt="18.437" x="280.2355" y="288354.53" v="2728937" z="1" s="M+H+1" />
          <p rt="18.436" x="281.2395" y="27239.44" v="266703" z="1" s="M+H+2" />
          <p rt="18.435" x="282.2437" y="2218.27" v="20557" z="1" s="M+H+3" />
          <p rt="18.428" x="557.4558" y="5470.77" v="34858" z="1" s="2M+H" />
          <p rt="18.430" x="558.4564" y="2595.86" v="14887" z="1" s="2M+H+1" />
          <p rt="18.447" x="559.4618" y="784.05" v="1681" z="1" s="2M+H+2" />
        </MSPeaks>
      </Spectrum>
    </Compound>
    <Compound algo="FindByMolecularFeature">
      <Location m="395.1524" rt="18.439" y="107288" v="1484949" />
      <Spectrum type="MFE" cpdAlgo="FindByMolecularFeature">
        <MSDetails p="+" />
        <Device type="TimeOfFlight" />
        <MSPeaks>
          <p rt="18.440" x="396.1597" y="107287.68" v="1181939" z="1" s="M+H" />
          <p rt="18.437" x="397.1627" y="24306.97" v="260533" z="1" s="M+H+1" />
          <p rt="18.440" x="398.1674" y="3985.91" v="42477" z="1" s="M+H+2" />
        </MSPeaks>
      </Spectrum>
    </Compound>
    <Compound algo="FindByMolecularFeature">
      <Location m="250.2295" rt="18.461" y="61480" v="858397" />
      <Spectrum type="MFE" cpdAlgo="FindByMolecularFeature">
        <MSDetails p="+" />
        <Device type="TimeOfFlight" />
        <MSPeaks>
          <p rt="18.461" x="251.2368" y="61480.27" v="711570" z="1" s="M+H" />
          <p rt="18.458" x="252.2400" y="11461.51" v="131591" z="1" s="M+H+1" />
          <p rt="18.467" x="253.2445" y="1509.81" v="15236" z="1" s="M+H+2" />
        </MSPeaks>
      </Spectrum>
    </Compound>
    <Compound algo="FindByMolecularFeature">
      <Location m="318.2172" rt="18.482" y="138938" v="1718265" />
      <Spectrum type="MFE" cpdAlgo="FindByMolecularFeature">
        <MSDetails p="+" />
        <Device type="TimeOfFlight" />
        <MSPeaks>
          <p rt="18.482" x="319.2245" y="138938.02" v="1383173" z="1" s="M+H" />
          <p rt="18.482" x="320.2281" y="29114.44" v="287679" z="1" s="M+H+1" />
          <p rt="18.481" x="321.2341" y="3605.99" v="47413" z="1" s="M+H+2" />
        </MSPeaks>
      </Spectrum>
    </Compound>
    <Compound algo="FindByMolecularFeature">
      <Location m="327.2564" rt="18.671" y="90622" v="1034917" />
      <Spectrum type="MFE" cpdAlgo="FindByMolecularFeature">
        <MSDetails p="+" />
        <Device type="TimeOfFlight" />
        <MSPeaks>
          <p rt="18.672" x="328.2637" y="90621.98" v="801517" z="1" s="M+H" />
          <p rt="18.671" x="329.2669" y="22119.25" v="194696" z="1" s="M+H+1" />
          <p rt="18.669" x="330.2692" y="4024.79" v="38705" z="1" s="M+H+2" />
        </MSPeaks>
      </Spectrum>
    </Compound>
    <Compound algo="FindByMolecularFeature">
      <Location m="323.2824" rt="18.790" y="93965" v="952970" />
      <Spectrum type="MFE" cpdAlgo="FindByMolecularFeature">
        <MSDetails p="+" />
        <Device type="TimeOfFlight" />
        <MSPeaks>
          <p rt="18.790" x="324.2897" y="93964.90" v="753391" z="1" s="M+H" />
          <p rt="18.791" x="325.2931" y="21919.77" v="175929" z="1" s="M+H+1" />
          <p rt="18.792" x="326.2965" y="3179.76" v="23650" z="1" s="M+H+2" />
        </MSPeaks>
      </Spectrum>
    </Compound>
    <Compound algo="FindByMolecularFeature">
      <Location m="599.4606" rt="18.846" y="63879" v="1259906" />
      <Spectrum type="MFE" cpdAlgo="FindByMolecularFeature">
        <MSDetails p="+" />
        <Device type="TimeOfFlight" />
        <MSPeaks>
          <p rt="18.846" x="600.4679" y="63878.86" v="887296" z="1" s="M+H" />
          <p rt="18.842" x="601.4712" y="21792.87" v="291546" z="1" s="M+H+1" />
          <p rt="18.852" x="602.4723" y="5172.09" v="71466" z="1" s="M+H+2" />
          <p rt="18.847" x="603.4752" y="720.57" v="9598" z="1" s="M+H+3" />
        </MSPeaks>
      </Spectrum>
    </Compound>
    <Compound algo="FindByMolecularFeature">
      <Location m="555.4344" rt="18.927" y="86267" v="1709261" />
      <Spectrum type="MFE" cpdAlgo="FindByMolecularFeature">
        <MSDetails p="+" />
        <Device type="TimeOfFlight" />
        <MSPeaks>
          <p rt="18.927" x="556.4417" y="86266.51" v="1227268" z="1" s="M+H" />
          <p rt="18.929" x="557.4450" y="27912.26" v="381732" z="1" s="M+H+1" />
          <p rt="18.930" x="558.4470" y="6582.92" v="89079" z="1" s="M+H+2" />
          <p rt="18.905" x="559.4434" y="927.34" v="11183" z="1" s="M+H+3" />
        </MSPeaks>
      </Spectrum>
    </Compound>
    <Compound algo="FindByMolecularFeature">
      <Location m="511.4084" rt="19.007" y="114878" v="2143611" />
      <Spectrum type="MFE" cpdAlgo="FindByMolecularFeature">
        <MSDetails p="+" />
        <Device type="TimeOfFlight" />
        <MSPeaks>
          <p rt="19.007" x="512.4157" y="114877.70" v="1588868" z="1" s="M+H" />
          <p rt="19.008" x="513.4188" y="32020.68" v="448284" z="1" s="M+H+1" />
          <p rt="19.008" x="514.4207" y="6993.97" v="95121" z="1" s="M+H+2" />
          <p rt="19.001" x="515.4235" y="843.83" v="11338" z="1" s="M+H+3" />
        </MSPeaks>
      </Spectrum>
    </Compound>
    <Compound algo="FindByMolecularFeature">
      <Location m="253.2412" rt="19.013" y="1103768" v="11782490" />
      <Spectrum type="MFE" cpdAlgo="FindByMolecularFeature">
        <MSDetails p="+" />
        <Device type="TimeOfFlight" />
        <MSPeaks>
          <p rt="19.013" x="254.2485" y="1103768.38" v="9792149" z="1" s="M+H" />
          <p rt="19.013" x="255.2513" y="190864.41" v="1689859" z="1" s="M+H+1" />
          <p rt="19.018" x="256.2547" y="19261.91" v="165123" z="1" s="M+H+2" />
          <p rt="19.007" x="257.2570" y="879.96" v="7383" z="1" s="M+H+3" />
          <p rt="19.009" x="507.4879" y="7375.91" v="48404" z="1" s="2M+H" />
          <p rt="19.005" x="508.4912" y="2668.58" v="15584" z="1" s="2M+H+1" />
        </MSPeaks>
      </Spectrum>
    </Compound>
    <Compound algo="FindByMolecularFeature">
      <Location m="467.3822" rt="19.083" y="114386" v="2062998" />
      <Spectrum type="MFE" cpdAlgo="FindByMolecularFeature">
        <MSDetails p="+" />
        <Device type="TimeOfFlight" />
        <MSPeaks>
          <p rt="19.083" x="468.3895" y="114385.80" v="1546773" z="1" s="M+H" />
          <p rt="19.085" x="469.3928" y="31744.71" v="422991" z="1" s="M+H+1" />
          <p rt="19.081" x="470.3948" y="6622.91" v="85817" z="1" s="M+H+2" />
          <p rt="19.071" x="471.3938" y="572.46" v="7418" z="1" s="M+H+3" />
        </MSPeaks>
      </Spectrum>
    </Compound>
    <Compound algo="FindByMolecularFeature">
      <Location m="423.3560" rt="19.154" y="81941" v="1570740" />
      <Spectrum type="MFE" cpdAlgo="FindByMolecularFeature">
        <MSDetails p="+" />
        <Device type="TimeOfFlight" />
        <MSPeaks>
          <p rt="19.154" x="424.3633" y="81941.20" v="1146841" z="1" s="M+H" />
          <p rt="19.153" x="425.3706" y="26631.20" v="355238" z="1" s="M+H+1" />
          <p rt="19.158" x="426.3738" y="5656.74" v="68661" z="1" s="M+H+2" />
        </MSPeaks>
      </Spectrum>
    </Compound>
    <Compound algo="FindByMolecularFeature">
      <Location m="241.2407" rt="19.257" y="77481" v="550724" />
      <Spectrum type="MFE" cpdAlgo="FindByMolecularFeature">
        <MSDetails p="+" />
        <Device type="TimeOfFlight" />
        <MSPeaks>
          <p rt="19.257" x="242.2479" y="77481.12" v="464145" z="1" s="M+H" />
          <p rt="19.256" x="243.2510" y="13223.61" v="79326" z="1" s="M+H+1" />
          <p rt="19.262" x="244.2544" y="1265.95" v="7253" z="1" s="M+H+2" />
        </MSPeaks>
      </Spectrum>
    </Compound>
    <Compound algo="FindByMolecularFeature">
      <Location m="241.2407" rt="19.399" y="69221" v="717711" />
      <Spectrum type="MFE" cpdAlgo="FindByMolecularFeature">
        <MSDetails p="+" />
        <Device type="TimeOfFlight" />
        <MSPeaks>
          <p rt="19.399" x="242.2479" y="69220.88" v="613738" z="1" s="M+H" />
          <p rt="19.403" x="243.2510" y="11188.71" v="96231" z="1" s="M+H+1" />
          <p rt="19.406" x="244.2541" y="1407.36" v="7742" z="1" s="M+H+2" />
        </MSPeaks>
      </Spectrum>
    </Compound>
    <Compound algo="FindByMolecularFeature">
      <Location m="498.2829" rt="19.597" y="88772" v="1075007" />
      <Spectrum type="MFE" cpdAlgo="FindByMolecularFeature">
        <MSDetails p="+" />
        <Device type="TimeOfFlight" />
        <MSPeaks>
          <p rt="19.598" x="499.2902" y="88772.20" v="799517" z="1" s="M+H" />
          <p rt="19.596" x="500.2934" y="23794.88" v="218406" z="1" s="M+H+1" />
          <p rt="19.593" x="501.3007" y="5557.08" v="51874" z="1" s="M+H+2" />
          <p rt="19.606" x="502.3034" y="522.44" v="5210" z="1" s="M+H+3" />
        </MSPeaks>
      </Spectrum>
    </Compound>
    <Compound algo="FindByMolecularFeature">
      <Location m="456.2362" rt="19.600" y="259589" v="3133695" />
      <Spectrum type="MFE" cpdAlgo="FindByMolecularFeature">
        <MSDetails p="+" />
        <Device type="TimeOfFlight" />
        <MSPeaks>
          <p rt="19.600" x="457.2435" y="259589.00" v="2393965" z="1" s="M+H" />
          <p rt="19.601" x="458.2466" y="64883.29" v="597743" z="1" s="M+H+1" />
          <p rt="19.605" x="459.2491" y="12975.66" v="119511" z="1" s="M+H+2" />
          <p rt="19.600" x="460.2518" y="2363.15" v="22476" z="1" s="M+H+3" />
        </MSPeaks>
      </Spectrum>
    </Compound>
    <Compound algo="FindByMolecularFeature">
      <Location m="575.3315" rt="19.601" y="603119" v="7958153" />
      <Spectrum type="MFE" cpdAlgo="FindByMolecularFeature">
        <MSDetails p="+" />
        <Device type="TimeOfFlight" />
        <MSPeaks>
          <p rt="19.602" x="576.3388" y="603118.69" v="5754199" z="1" s="M+H" />
          <p rt="19.601" x="577.3415" y="182559.64" v="1745306" z="1" s="M+H+1" />
          <p rt="19.601" x="578.3437" y="39455.14" v="377040" z="1" s="M+H+2" />
          <p rt="19.600" x="579.3472" y="7375.27" v="71747" z="1" s="M+H+3" />
          <p rt="19.601" x="580.3526" y="1042.72" v="9861" z="1" s="M+H+4" />
        </MSPeaks>
      </Spectrum>
    </Compound>
    <Compound algo="FindByMolecularFeature">
      <Location m="540.2940" rt="19.603" y="394546" v="5011310" />
      <Spectrum type="MFE" cpdAlgo="FindByMolecularFeature">
        <MSDetails p="+" />
        <Device type="TimeOfFlight" />
        <MSPeaks>
          <p rt="19.603" x="541.3013" y="394545.78" v="3633642" z="1" s="M+H" />
          <p rt="19.602" x="542.3042" y="118392.16" v="1092701" z="1" s="M+H+1" />
          <p rt="19.604" x="543.3066" y="25942.35" v="240547" z="1" s="M+H+2" />
          <p rt="19.601" x="544.3099" y="4337.77" v="40107" z="1" s="M+H+3" />
          <p rt="19.625" x="545.3128" y="472.79" v="4313" z="1" s="M+H+4" />
        </MSPeaks>
      </Spectrum>
    </Compound>
    <Compound algo="FindByMolecularFeature">
      <Location m="580.2859" rt="19.604" y="84554" v="1175536" />
      <Spectrum type="MFE" cpdAlgo="FindByMolecularFeature">
        <MSDetails p="+" />
        <Device type="TimeOfFlight" />
        <MSPeaks>
          <p rt="19.605" x="581.2932" y="84553.99" v="846417" z="1" s="M+H" />
          <p rt="19.605" x="582.2965" y="26097.98" v="261993" z="1" s="M+H+1" />
          <p rt="19.599" x="583.3011" y="5864.80" v="56837" z="1" s="M+H+2" />
          <p rt="19.591" x="584.3070" y="892.71" v="10288" z="1" s="M+H+3" />
        </MSPeaks>
      </Spectrum>
    </Compound>
    <Compound algo="FindByMolecularFeature">
      <Location m="558.3040" rt="19.605" y="106093" v="1361416" />
      <Spectrum type="MFE" cpdAlgo="FindByMolecularFeature">
        <MSDetails p="+" />
        <Device type="TimeOfFlight" />
        <MSPeaks>
          <p rt="19.605" x="559.3113" y="106092.70" v="986976" z="1" s="M+H" />
          <p rt="19.604" x="560.3145" y="32282.97" v="300031" z="1" s="M+H+1" />
          <p rt="19.606" x="561.3175" y="7539.63" v="67935" z="1" s="M+H+2" />
          <p rt="19.597" x="562.3212" y="724.85" v="6475" z="1" s="M+H+3" />
        </MSPeaks>
      </Spectrum>
    </Compound>
    <Compound algo="FindByMolecularFeature">
      <Location m="300.2096" rt="19.633" y="894556" v="11886156" />
      <Spectrum type="MFE" cpdAlgo="FindByMolecularFeature">
        <MSDetails p="+" />
        <Device type="TimeOfFlight" />
        <MSPeaks>
          <p rt="19.633" x="301.2169" y="894556.25" v="9608773" z="1" s="M+H" />
          <p rt="19.633" x="302.2197" y="189765.19" v="2020189" z="1" s="M+H+1" />
          <p rt="19.636" x="303.2228" y="22280.66" v="235223" z="1" s="M+H+2" />
          <p rt="19.624" x="304.2275" y="2129.77" v="21971" z="1" s="M+H+3" />
        </MSPeaks>
      </Spectrum>
    </Compound>
    <Compound algo="FindByMolecularFeature">
      <Location m="254.2035" rt="19.644" y="143107" v="1955061" />
      <Spectrum type="MFE" cpdAlgo="FindByMolecularFeature">
        <MSDetails p="+" />
        <Device type="TimeOfFlight" />
        <MSPeaks>
          <p rt="19.644" x="255.2108" y="143107.38" v="1600148" z="1" s="M+H" />
          <p rt="19.647" x="256.2144" y="28952.58" v="319505" z="1" s="M+H+1" />
          <p rt="19.648" x="257.2203" y="2952.18" v="32453" z="1" s="M+H+2" />
          <p rt="19.686" x="258.2263" y="272.74" v="2955" z="1" s="M+H+3" />
        </MSPeaks>
      </Spectrum>
    </Compound>
    <Compound algo="FindByMolecularFeature">
      <Location m="339.2781" rt="19.768" y="1224980" v="12804467" />
      <Spectrum type="MFE" cpdAlgo="FindByMolecularFeature">
        <MSDetails p="+" />
        <Device type="TimeOfFlight" />
        <MSPeaks>
          <p rt="19.768" x="340.2854" y="1224980.13" v="10344925" z="1" s="M+H" />
          <p rt="19.767" x="341.2883" y="270340.09" v="2142408" z="1" s="M+H+1" />
          <p rt="19.767" x="342.2910" y="34428.51" v="285617" z="1" s="M+H+2" />
          <p rt="19.769" x="343.2937" y="3967.98" v="31517" z="1" s="M+H+3" />
        </MSPeaks>
      </Spectrum>
    </Compound>
    <Compound algo="FindByMolecularFeature">
      <Location m="454.3446" rt="19.832" y="56984" v="731269" />
      <Spectrum type="MFE" cpdAlgo="FindByMolecularFeature">
        <MSDetails p="+" />
        <Device type="TimeOfFlight" />
        <MSPeaks>
          <p rt="19.833" x="455.3519" y="56984.50" v="536617" z="1" s="M+H" />
          <p rt="19.838" x="456.3552" y="16295.65" v="142840" z="1" s="M+H+1" />
          <p rt="19.819" x="457.3552" y="6905.34" v="41823" z="1" s="M+H+2" />
          <p rt="19.757" x="458.3637" y="431.61" v="9988" z="1" s="M+H+3" />
        </MSPeaks>
      </Spectrum>
    </Compound>
    <Compound algo="FindByMolecularFeature">
      <Location m="580.2859" rt="19.848" y="87062" v="669121" />
      <Spectrum type="MFE" cpdAlgo="FindByMolecularFeature">
        <MSDetails p="+" />
        <Device type="TimeOfFlight" />
        <MSPeaks>
          <p rt="19.848" x="581.2932" y="87061.67" v="485244" z="1" s="M+H" />
          <p rt="19.849" x="582.2965" y="27537.00" v="150278" z="1" s="M+H+1" />
          <p rt="19.845" x="583.3012" y="6263.76" v="28826" z="1" s="M+H+2" />
          <p rt="19.846" x="584.3056" y="1036.86" v="4772" z="1" s="M+H+3" />
        </MSPeaks>
      </Spectrum>
    </Compound>
    <Compound algo="FindByMolecularFeature">
      <Location m="262.2296" rt="19.858" y="150748" v="1895697" />
      <Spectrum type="MFE" cpdAlgo="FindByMolecularFeature">
        <MSDetails p="+" />
        <Device type="TimeOfFlight" />
        <MSPeaks>
          <p rt="19.860" x="263.2369" y="150748.36" v="1490310" z="1" s="M+H" />
          <p rt="19.843" x="264.2402" y="31879.89" v="360283" z="1" s="M+H+1" />
          <p rt="19.866" x="265.2475" y="3844.27" v="45104" z="1" s="M+H+2" />
        </MSPeaks>
      </Spectrum>
    </Compound>
    <Compound algo="FindByMolecularFeature">
      <Location m="575.3310" rt="19.868" y="340219" v="4021316" />
      <Spectrum type="MFE" cpdAlgo="FindByMolecularFeature">
        <MSDetails p="+" />
        <Device type="TimeOfFlight" />
        <MSPeaks>
          <p rt="19.868" x="576.3383" y="340218.94" v="2917255" z="1" s="M+H" />
          <p rt="19.868" x="577.3412" y="101468.29" v="871863" z="1" s="M+H+1" />
          <p rt="19.866" x="578.3438" y="22636.87" v="188408" z="1" s="M+H+2" />
          <p rt="19.870" x="579.3473" y="4342.86" v="37241" z="1" s="M+H+3" />
          <p rt="19.831" x="580.3498" y="688.65" v="6548" z="1" s="M+H+4" />
        </MSPeaks>
      </Spectrum>
    </Compound>
    <Compound algo="FindByMolecularFeature">
      <Location m="279.2568" rt="19.870" y="1090655" v="10571832" />
      <Spectrum type="MFE" cpdAlgo="FindByMolecularFeature">
        <MSDetails p="+" />
        <Device type="TimeOfFlight" />
        <MSPeaks>
          <p rt="19.870" x="280.2641" y="1090654.75" v="8689559" z="1" s="M+H" />
          <p rt="19.869" x="281.2664" y="220051.80" v="1710827" z="1" s="M+H+1" />
          <p rt="19.865" x="282.2690" y="22382.61" v="171446" z="1" s="M+H+2" />
        </MSPeaks>
      </Spectrum>
    </Compound>
    <Compound algo="FindByMolecularFeature">
      <Location m="456.2359" rt="19.872" y="59130" v="715161" />
      <Spectrum type="MFE" cpdAlgo="FindByMolecularFeature">
        <MSDetails p="+" />
        <Device type="TimeOfFlight" />
        <MSPeaks>
          <p rt="19.871" x="457.2431" y="59129.56" v="546070" z="1" s="M+H" />
          <p rt="19.873" x="458.2462" y="15282.42" v="141896" z="1" s="M+H+1" />
          <p rt="19.870" x="459.2505" y="3290.40" v="27195" z="1" s="M+H+2" />
        </MSPeaks>
      </Spectrum>
    </Compound>
    <Compound algo="FindByMolecularFeature">
      <Location m="540.2935" rt="19.874" y="115450" v="1533053" />
      <Spectrum type="MFE" cpdAlgo="FindByMolecularFeature">
        <MSDetails p="+" />
        <Device type="TimeOfFlight" />
        <MSPeaks>
          <p rt="19.876" x="541.3007" y="115449.66" v="1145174" z="1" s="M+H" />
          <p rt="19.876" x="542.3041" y="34458.48" v="350065" z="1" s="M+H+1" />
          <p rt="19.846" x="543.3085" y="7482.27" v="32437" z="1" s="M+H+2" />
          <p rt="19.845" x="544.3114" y="1240.11" v="5376" z="1" s="M+H+3" />
        </MSPeaks>
      </Spectrum>
    </Compound>
    <Compound algo="FindByMolecularFeature">
      <Location m="258.1468" rt="19.949" y="134418" v="1317671" />
      <Spectrum type="MFE" cpdAlgo="FindByMolecularFeature">
        <MSDetails p="+" />
        <Device type="TimeOfFlight" />
        <MSPeaks>
          <p rt="19.949" x="259.1541" y="134418.30" v="1150604" z="1" s="M+H" />
          <p rt="19.951" x="260.1574" y="17467.71" v="142286" z="1" s="M+H+1" />
          <p rt="19.947" x="261.1592" y="3059.42" v="24781" z="1" s="M+H+2" />
        </MSPeaks>
      </Spectrum>
    </Compound>
    <Compound algo="FindByMolecularFeature">
      <Location m="328.1529" rt="19.949" y="1382167" v="14097449" />
      <Spectrum type="MFE" cpdAlgo="FindByMolecularFeature">
        <MSDetails p="+" />
        <Device type="TimeOfFlight" />
        <MSPeaks>
          <p rt="19.949" x="329.1602" y="1382166.50" v="11635386" z="1" s="M+H" />
          <p rt="19.950" x="330.1632" y="241074.06" v="2117260" z="1" s="M+H+1" />
          <p rt="19.949" x="331.1654" y="37348.47" v="289981" z="1" s="M+H+2" />
          <p rt="19.952" x="332.1681" y="5236.42" v="54822" z="1" s="M+H+3" />
        </MSPeaks>
      </Spectrum>
    </Compound>
    <Compound algo="FindByMolecularFeature">
      <Location m="184.0735" rt="19.950" y="104593" v="1091196" />
      <Spectrum type="MFE" cpdAlgo="FindByMolecularFeature">
        <MSDetails p="+" />
        <Device type="TimeOfFlight" />
        <MSPeaks>
          <p rt="19.949" x="185.0808" y="104592.76" v="931902" z="1" s="M+H" />
          <p rt="19.954" x="186.0846" y="10802.31" v="85596" z="1" s="M+H+1" />
          <p rt="19.971" x="187.0875" y="1912.53" v="14674" z="1" s="M+H+2" />
          <p rt="19.957" x="369.1536" y="3565.84" v="29512" z="1" s="2M+H" />
        </MSPeaks>
      </Spectrum>
    </Compound>
    <Compound algo="FindByMolecularFeature">
      <Location m="216.0269" rt="19.950" y="71799" v="707620" />
      <Spectrum type="MFE" cpdAlgo="FindByMolecularFeature">
        <MSDetails p="+" />
        <Device type="TimeOfFlight" />
        <MSPeaks>
          <p rt="19.951" x="217.0342" y="71798.58" v="634621" z="1" s="M+H" />
          <p rt="19.948" x="218.0377" y="7185.83" v="63712" z="1" s="M+H+1" />
          <p rt="19.933" x="219.0409" y="1439.95" v="9287" z="1" s="M+H+2" />
        </MSPeaks>
      </Spectrum>
    </Compound>
    <Compound algo="FindByMolecularFeature">
      <Location m="212.0684" rt="19.950" y="74396" v="679516" />
      <Spectrum type="MFE" cpdAlgo="FindByMolecularFeature">
        <MSDetails p="+" />
        <Device type="TimeOfFlight" />
        <MSPeaks>
          <p rt="19.950" x="213.0757" y="74396.32" v="605739" z="1" s="M+H" />
          <p rt="19.947" x="214.0807" y="7632.75" v="57570" z="1" s="M+H+1" />
          <p rt="19.963" x="215.0843" y="1538.27" v="16207" z="1" s="M+H+2" />
        </MSPeaks>
      </Spectrum>
    </Compound>
    <Compound algo="FindByMolecularFeature">
      <Location m="272.0898" rt="19.950" y="189206" v="1924302" />
      <Spectrum type="MFE" cpdAlgo="FindByMolecularFeature">
        <MSDetails p="+" />
        <Device type="TimeOfFlight" />
        <MSPeaks>
          <p rt="19.951" x="273.0971" y="189206.48" v="1669133" z="1" s="M+H" />
          <p rt="19.950" x="274.1000" y="24993.42" v="210567" z="1" s="M+H+1" />
          <p rt="19.947" x="275.1027" y="4751.66" v="42021" z="1" s="M+H+2" />
          <p rt="19.934" x="276.1045" y="310.27" v="2581" z="1" s="M+H+3" />
        </MSPeaks>
      </Spectrum>
    </Compound>
    <Compound algo="FindByMolecularFeature">
      <Location m="402.2261" rt="19.950" y="4908071" v="55835732" />
      <Spectrum type="MFE" cpdAlgo="FindByMolecularFeature">
        <MSDetails p="+" />
        <Device type="TimeOfFlight" />
        <MSPeaks>
          <p rt="19.951" x="403.2334" y="4908071.00" v="44135584" z="1" sat="true" s="M+H" />
          <p rt="19.950" x="404.2370" y="1083964.88" v="9824964" z="1" s="M+H+1" />
          <p rt="19.950" x="405.2389" y="184480.45" v="1620902" z="1" s="M+H+2" />
          <p rt="19.949" x="406.2414" y="26155.41" v="226715" z="1" s="M+H+3" />
          <p rt="19.948" x="407.2443" y="3204.63" v="27563" z="1" s="M+H+4" />
        </MSPeaks>
      </Spectrum>
    </Compound>
    <Compound algo="FindByMolecularFeature">
      <Location m="156.0057" rt="19.951" y="67740" v="623492" />
      <Spectrum type="MFE" cpdAlgo="FindByMolecularFeature">
        <MSDetails p="+" />
        <Device type="TimeOfFlight" />
        <MSPeaks>
          <p rt="19.951" x="157.0130" y="67740.41" v="572157" z="1" s="M+H" />
          <p rt="19.961" x="158.0147" y="4997.71" v="42646" z="1" s="M+H+1" />
          <p rt="19.914" x="159.0192" y="1981.68" v="8689" z="1" s="M+H+2" />
        </MSPeaks>
      </Spectrum>
    </Compound>
    <Compound algo="FindByMolecularFeature">
      <Location m="360.2153" rt="19.951" y="459423" v="5054337" />
      <Spectrum type="MFE" cpdAlgo="FindByMolecularFeature">
        <MSDetails p="+" />
        <Device type="TimeOfFlight" />
        <MSPeaks>
          <p rt="19.951" x="361.2226" y="459423.41" v="4103806" z="1" s="M+H" />
          <p rt="19.951" x="362.2256" y="89801.47" v="791188" z="1" s="M+H+1" />
          <p rt="19.953" x="363.2281" y="14607.33" v="128791" z="1" s="M+H+2" />
          <p rt="19.924" x="364.2248" y="2870.28" v="30552" z="1" s="M+H+3" />
        </MSPeaks>
      </Spectrum>
    </Compound>
    <Compound algo="FindByMolecularFeature">
      <Location m="128.0109" rt="19.951" y="84828" v="770642" />
      <Spectrum type="MFE" cpdAlgo="FindByMolecularFeature">
        <MSDetails p="+" />
        <Device type="TimeOfFlight" />
        <MSPeaks>
          <p rt="19.951" x="129.0182" y="84827.71" v="714993" z="1" s="M+H" />
          <p rt="19.954" x="130.0212" y="5273.60" v="49706" z="1" s="M+H+1" />
          <p rt="19.936" x="131.0229" y="1028.96" v="5942" z="1" s="M+H+2" />
        </MSPeaks>
      </Spectrum>
    </Compound>
    <Compound algo="FindByMolecularFeature">
      <Location m="268.1312" rt="19.951" y="60313" v="606125" />
      <Spectrum type="MFE" cpdAlgo="FindByMolecularFeature">
        <MSDetails p="+" />
        <Device type="TimeOfFlight" />
        <MSPeaks>
          <p rt="19.951" x="269.1385" y="60312.95" v="502354" z="1" s="M+H" />
          <p rt="19.952" x="270.1417" y="9662.04" v="91212" z="1" s="M+H+1" />
          <p rt="19.963" x="271.1447" y="1636.28" v="12559" z="1" s="M+H+2" />
        </MSPeaks>
      </Spectrum>
    </Compound>
    <Compound algo="FindByMolecularFeature">
      <Location m="440.1816" rt="19.957" y="333941" v="4301875" />
      <Spectrum type="MFE" cpdAlgo="FindByMolecularFeature">
        <MSDetails p="+" />
        <Device type="TimeOfFlight" />
        <MSPeaks>
          <p rt="19.956" x="441.1889" y="333940.72" v="3153865" z="1" s="M+H" />
          <p rt="19.958" x="442.1920" y="72237.78" v="746664" z="1" s="M+H+1" />
          <p rt="19.957" x="443.1899" y="32781.25" v="342280" z="1" s="M+H+2" />
          <p rt="19.957" x="444.1922" y="6411.44" v="59066" z="1" s="M+H+3" />
        </MSPeaks>
      </Spectrum>
    </Compound>
    <Compound algo="FindByMolecularFeature">
      <Location m="826.4342" rt="19.960" y="1020007" v="14316958" />
      <Spectrum type="MFE" cpdAlgo="FindByMolecularFeature">
        <MSDetails p="+" />
        <Device type="TimeOfFlight" />
        <MSPeaks>
          <p rt="19.944" x="414.2192" y="1412.64" v="8553" z="2" s="M+2H" />
          <p rt="19.936" x="414.7201" y="849.39" v="2433" z="2" s="M+2H+1" />
          <p rt="19.960" x="827.4415" y="1020006.56" v="8930131" z="1" s="M+H" />
          <p rt="19.960" x="828.4445" y="456893.22" v="4001653" z="1" s="M+H+1" />
          <p rt="19.959" x="829.4465" y="124346.89" v="1093547" z="1" s="M+H+2" />
          <p rt="19.958" x="830.4486" y="26326.44" v="232262" z="1" s="M+H+3" />
          <p rt="19.963" x="831.4518" y="4625.74" v="42817" z="1" s="M+H+4" />
          <p rt="19.996" x="832.4573" y="647.81" v="5562" z="1" s="M+H+5" />
        </MSPeaks>
      </Spectrum>
    </Compound>
    <Compound algo="FindByMolecularFeature">
      <Location m="424.2081" rt="19.964" y="3080672" v="48546764" />
      <Spectrum type="MFE" cpdAlgo="FindByMolecularFeature">
        <MSDetails p="+" />
        <Device type="TimeOfFlight" />
        <MSPeaks>
          <p rt="19.964" x="425.2154" y="3080671.50" v="39417564" z="1" sat="true" s="M+H" />
          <p rt="19.963" x="426.2190" y="647764.38" v="7662450" z="1" s="M+H+1" />
          <p rt="19.963" x="427.2207" y="108257.78" v="1281255" z="1" s="M+H+2" />
          <p rt="19.964" x="428.2233" y="13619.40" v="161689" z="1" s="M+H+3" />
          <p rt="19.966" x="429.2242" y="1969.08" v="23806" z="1" s="M+H+4" />
        </MSPeaks>
      </Spectrum>
    </Compound>
    <Compound algo="FindByMolecularFeature">
      <Location m="447.2833" rt="19.971" y="68854" v="1322328" />
      <Spectrum type="MFE" cpdAlgo="FindByMolecularFeature">
        <MSDetails p="+" />
        <Device type="TimeOfFlight" />
        <MSPeaks>
          <p rt="19.973" x="448.2906" y="68854.30" v="1070874" z="1" s="M+H" />
          <p rt="19.962" x="449.2942" y="16147.83" v="205655" z="1" s="M+H+1" />
          <p rt="19.988" x="450.2981" y="3500.10" v="45799" z="1" s="M+H+2" />
        </MSPeaks>
      </Spectrum>
    </Compound>
    <Compound algo="FindByMolecularFeature">
      <Location m="657.5025" rt="20.129" y="75833" v="1621769" />
      <Spectrum type="MFE" cpdAlgo="FindByMolecularFeature">
        <MSDetails p="+" />
        <Device type="TimeOfFlight" />
        <MSPeaks>
          <p rt="20.125" x="658.5098" y="75833.09" v="1168801" z="1" s="M+H" />
          <p rt="20.139" x="659.5129" y="29546.07" v="335465" z="1" s="M+H+1" />
          <p rt="20.124" x="660.5148" y="6835.10" v="98297" z="1" s="M+H+2" />
          <p rt="20.140" x="661.5163" y="1626.64" v="19206" z="1" s="M+H+3" />
        </MSPeaks>
      </Spectrum>
    </Compound>
    <Compound algo="FindByMolecularFeature">
      <Location m="354.2771" rt="20.169" y="205507" v="1948728" />
      <Spectrum type="MFE" cpdAlgo="FindByMolecularFeature">
        <MSDetails p="+" />
        <Device type="TimeOfFlight" />
        <MSPeaks>
          <p rt="20.169" x="355.2844" y="205507.14" v="1545311" z="1" s="M+H" />
          <p rt="20.169" x="356.2876" y="45843.70" v="346065" z="1" s="M+H+1" />
          <p rt="20.171" x="357.2910" y="7553.55" v="57353" z="1" s="M+H+2" />
        </MSPeaks>
      </Spectrum>
    </Compound>
    <Compound algo="FindByMolecularFeature">
      <Location m="336.2667" rt="20.169" y="194830" v="1869722" />
      <Spectrum type="MFE" cpdAlgo="FindByMolecularFeature">
        <MSDetails p="+" />
        <Device type="TimeOfFlight" />
        <MSPeaks>
          <p rt="20.169" x="337.2740" y="194829.52" v="1478470" z="1" s="M+H" />
          <p rt="20.169" x="338.2772" y="45242.98" v="346933" z="1" s="M+H+1" />
          <p rt="20.167" x="339.2817" y="5949.50" v="44319" z="1" s="M+H+2" />
        </MSPeaks>
      </Spectrum>
    </Compound>
    <Compound algo="FindByMolecularFeature">
      <Location m="376.2588" rt="20.174" y="68946" v="691350" />
      <Spectrum type="MFE" cpdAlgo="FindByMolecularFeature">
        <MSDetails p="+" />
        <Device type="TimeOfFlight" />
        <MSPeaks>
          <p rt="20.173" x="377.2661" y="68946.43" v="543202" z="1" s="M+H" />
          <p rt="20.172" x="378.2697" y="15514.00" v="120911" z="1" s="M+H+1" />
          <p rt="20.175" x="379.2744" y="3113.07" v="24374" z="1" s="M+H+2" />
          <p rt="20.228" x="380.2695" y="322.51" v="2863" z="1" s="M+H+3" />
        </MSPeaks>
      </Spectrum>
    </Compound>
    <Compound algo="FindByMolecularFeature">
      <Location m="244.2190" rt="20.176" y="71363" v="597919" />
      <Spectrum type="MFE" cpdAlgo="FindByMolecularFeature">
        <MSDetails p="+" />
        <Device type="TimeOfFlight" />
        <MSPeaks>
          <p rt="20.176" x="245.2263" y="71362.83" v="504131" z="1" s="M+H" />
          <p rt="20.177" x="246.2296" y="13095.29" v="93788" z="1" s="M+H+1" />
        </MSPeaks>
      </Spectrum>
    </Compound>
    <Compound algo="FindByMolecularFeature">
      <Location m="613.4764" rt="20.224" y="126421" v="2846272" />
      <Spectrum type="MFE" cpdAlgo="FindByMolecularFeature">
        <MSDetails p="+" />
        <Device type="TimeOfFlight" />
        <MSPeaks>
          <p rt="20.224" x="614.4837" y="126420.91" v="2043040" z="1" s="M+H" />
          <p rt="20.223" x="615.4869" y="41786.63" v="618896" z="1" s="M+H+1" />
          <p rt="20.223" x="616.4889" y="10334.60" v="153670" z="1" s="M+H+2" />
          <p rt="20.232" x="617.4910" y="2107.09" v="30666" z="1" s="M+H+3" />
        </MSPeaks>
      </Spectrum>
    </Compound>
    <Compound algo="FindByMolecularFeature">
      <Location m="279.2563" rt="20.235" y="127702" v="1793532" />
      <Spectrum type="MFE" cpdAlgo="FindByMolecularFeature">
        <MSDetails p="+" />
        <Device type="TimeOfFlight" />
        <MSPeaks>
          <p rt="20.238" x="280.2635" y="127702.06" v="1482468" z="1" s="M+H" />
          <p rt="20.226" x="281.2661" y="24820.06" v="296103" z="1" s="M+H+1" />
          <p rt="20.208" x="282.2700" y="2157.37" v="14961" z="1" s="M+H+2" />
        </MSPeaks>
      </Spectrum>
    </Compound>
    <Compound algo="FindByMolecularFeature">
      <Location m="569.4505" rt="20.320" y="173678" v="3939110" />
      <Spectrum type="MFE" cpdAlgo="FindByMolecularFeature">
        <MSDetails p="+" />
        <Device type="TimeOfFlight" />
        <MSPeaks>
          <p rt="20.321" x="570.4578" y="173678.00" v="2792396" z="1" s="M+H" />
          <p rt="20.320" x="571.4608" y="58049.82" v="962594" z="1" s="M+H+1" />
          <p rt="20.318" x="572.4630" y="13453.01" v="184120" z="1" s="M+H+2" />
        </MSPeaks>
      </Spectrum>
    </Compound>
    <Compound algo="FindByMolecularFeature">
      <Location m="267.2564" rt="20.384" y="134861" v="1476086" />
      <Spectrum type="MFE" cpdAlgo="FindByMolecularFeature">
        <MSDetails p="+" />
        <Device type="TimeOfFlight" />
        <MSPeaks>
          <p rt="20.384" x="268.2636" y="134860.73" v="1217535" z="1" s="M+H" />
          <p rt="20.384" x="269.2667" y="26121.36" v="231520" z="1" s="M+H+1" />
          <p rt="20.378" x="270.2705" y="3183.50" v="27031" z="1" s="M+H+2" />
        </MSPeaks>
      </Spectrum>
    </Compound>
    <Compound algo="FindByMolecularFeature">
      <Location m="525.4245" rt="20.423" y="225095" v="5332099" />
      <Spectrum type="MFE" cpdAlgo="FindByMolecularFeature">
        <MSDetails p="+" />
        <Device type="TimeOfFlight" />
        <MSPeaks>
          <p rt="20.422" x="526.4317" y="225095.03" v="3947374" z="1" s="M+H" />
          <p rt="20.423" x="527.4347" y="66475.34" v="1188590" z="1" s="M+H+1" />
          <p rt="20.447" x="528.4370" y="14055.92" v="157889" z="1" s="M+H+2" />
          <p rt="20.434" x="529.4366" y="2271.07" v="38245" z="1" s="M+H+3" />
        </MSPeaks>
      </Spectrum>
    </Compound>
    <Compound algo="FindByMolecularFeature">
      <Location m="617.3778" rt="20.431" y="50223" v="548006" />
      <Spectrum type="MFE" cpdAlgo="FindByMolecularFeature">
        <MSDetails p="+" />
        <Device type="TimeOfFlight" />
        <MSPeaks>
          <p rt="20.430" x="618.3850" y="50222.79" v="364887" z="1" s="M+H" />
          <p rt="20.432" x="619.3882" y="19465.79" v="143391" z="1" s="M+H+1" />
          <p rt="20.441" x="620.3918" y="5459.21" v="39728" z="1" s="M+H+2" />
        </MSPeaks>
      </Spectrum>
    </Compound>
    <Compound algo="FindByMolecularFeature">
      <Location m="498.2831" rt="20.450" y="114802" v="1243250" />
      <Spectrum type="MFE" cpdAlgo="FindByMolecularFeature">
        <MSDetails p="+" />
        <Device type="TimeOfFlight" />
        <MSPeaks>
          <p rt="20.450" x="499.2904" y="114801.75" v="930948" z="1" s="M+H" />
          <p rt="20.452" x="500.2936" y="30922.33" v="250532" z="1" s="M+H+1" />
          <p rt="20.452" x="501.2973" y="7013.80" v="55532" z="1" s="M+H+2" />
          <p rt="20.454" x="502.3012" y="800.77" v="6238" z="1" s="M+H+3" />
        </MSPeaks>
      </Spectrum>
    </Compound>
    <Compound algo="FindByMolecularFeature">
      <Location m="470.2524" rt="20.455" y="446504" v="4633761" />
      <Spectrum type="MFE" cpdAlgo="FindByMolecularFeature">
        <MSDetails p="+" />
        <Device type="TimeOfFlight" />
        <MSPeaks>
          <p rt="20.454" x="471.2596" y="446504.31" v="3527214" z="1" s="M+H" />
          <p rt="20.454" x="472.2625" y="114802.45" v="905695" z="1" s="M+H+1" />
          <p rt="20.456" x="473.2648" y="21750.60" v="170690" z="1" s="M+H+2" />
          <p rt="20.454" x="474.2674" y="3939.79" v="30162" z="1" s="M+H+3" />
        </MSPeaks>
      </Spectrum>
    </Compound>
    <Compound algo="FindByMolecularFeature">
      <Location m="554.3103" rt="20.455" y="769788" v="8409022" />
      <Spectrum type="MFE" cpdAlgo="FindByMolecularFeature">
        <MSDetails p="+" />
        <Device type="TimeOfFlight" />
        <MSPeaks>
          <p rt="20.455" x="555.3176" y="769788.38" v="6035015" z="1" s="M+H" />
          <p rt="20.454" x="556.3204" y="242957.34" v="1908075" z="1" s="M+H+1" />
          <p rt="20.456" x="557.3225" y="50434.71" v="396855" z="1" s="M+H+2" />
          <p rt="20.454" x="558.3253" y="8170.37" v="62825" z="1" s="M+H+3" />
          <p rt="20.434" x="559.3284" y="730.73" v="6253" z="1" s="M+H+4" />
        </MSPeaks>
      </Spectrum>
    </Compound>
    <Compound algo="FindByMolecularFeature">
      <Location m="594.3021" rt="20.455" y="277657" v="2665733" />
      <Spectrum type="MFE" cpdAlgo="FindByMolecularFeature">
        <MSDetails p="+" />
        <Device type="TimeOfFlight" />
        <MSPeaks>
          <p rt="20.454" x="595.3094" y="277656.56" v="1908533" z="1" s="M+H" />
          <p rt="20.455" x="596.3123" y="86302.70" v="596274" z="1" s="M+H+1" />
          <p rt="20.457" x="597.3148" y="19544.96" v="138542" z="1" s="M+H+2" />
          <p rt="20.459" x="598.3191" y="3379.81" v="22384" z="1" s="M+H+3" />
        </MSPeaks>
      </Spectrum>
    </Compound>
    <Compound algo="FindByMolecularFeature">
      <Location m="589.3474" rt="20.455" y="997666" v="10931896" />
      <Spectrum type="MFE" cpdAlgo="FindByMolecularFeature">
        <MSDetails p="+" />
        <Device type="TimeOfFlight" />
        <MSPeaks>
          <p rt="20.455" x="590.3546" y="997665.88" v="7774431" z="1" s="M+H" />
          <p rt="20.456" x="591.3576" y="318350.63" v="2508945" z="1" s="M+H+1" />
          <p rt="20.456" x="592.3597" y="67683.63" v="531221" z="1" s="M+H+2" />
          <p rt="20.458" x="593.3632" y="12716.13" v="98913" z="1" s="M+H+3" />
          <p rt="20.453" x="594.3689" y="1977.84" v="18386" z="1" s="M+H+4" />
        </MSPeaks>
      </Spectrum>
    </Compound>
    <Compound algo="FindByMolecularFeature">
      <Location m="572.3202" rt="20.457" y="236517" v="2581312" />
      <Spectrum type="MFE" cpdAlgo="FindByMolecularFeature">
        <MSDetails p="+" />
        <Device type="TimeOfFlight" />
        <MSPeaks>
          <p rt="20.457" x="573.3275" y="236517.11" v="1867351" z="1" s="M+H" />
          <p rt="20.457" x="574.3304" y="70371.00" v="556695" z="1" s="M+H+1" />
          <p rt="20.458" x="575.3336" y="16553.40" v="129977" z="1" s="M+H+2" />
          <p rt="20.470" x="576.3383" y="2826.32" v="27289" z="1" s="M+H+3" />
        </MSPeaks>
      </Spectrum>
    </Compound>
    <Compound algo="FindByMolecularFeature">
      <Location m="484.2675" rt="20.460" y="128356" v="1271502" />
      <Spectrum type="MFE" cpdAlgo="FindByMolecularFeature">
        <MSDetails p="+" />
        <Device type="TimeOfFlight" />
        <MSPeaks>
          <p rt="20.460" x="485.2747" y="128355.93" v="949633" z="1" s="M+H" />
          <p rt="20.459" x="486.2780" y="34924.43" v="258678" z="1" s="M+H+1" />
          <p rt="20.461" x="487.2809" y="7461.06" v="53709" z="1" s="M+H+2" />
          <p rt="20.472" x="488.2842" y="1332.22" v="9483" z="1" s="M+H+3" />
        </MSPeaks>
      </Spectrum>
    </Compound>
    <Compound algo="FindByMolecularFeature">
      <Location m="1116.7530" rt="20.508" y="94697" v="1541579" />
      <Spectrum type="MFE" cpdAlgo="FindByMolecularFeature">
        <MSDetails p="+" />
        <Device type="TimeOfFlight" />
        <MSPeaks>
          <p rt="20.506" x="559.3838" y="33066.81" v="192041" z="2" s="M+2H" />
          <p rt="20.508" x="559.8846" y="21594.30" v="125092" z="2" s="M+2H+1" />
          <p rt="20.508" x="560.3839" y="94696.92" v="547178" z="2" s="M+2H+2" />
          <p rt="20.509" x="560.8852" y="62940.10" v="362442" z="2" s="M+2H+3" />
          <p rt="20.509" x="561.3837" y="54265.45" v="314827" z="2" s="M+2H+4" />
        </MSPeaks>
      </Spectrum>
    </Compound>
    <Compound algo="FindByMolecularFeature">
      <Location m="376.2594" rt="20.510" y="354955" v="3050832" />
      <Spectrum type="MFE" cpdAlgo="FindByMolecularFeature">
        <MSDetails p="+" />
        <Device type="TimeOfFlight" />
        <MSPeaks>
          <p rt="20.509" x="377.2667" y="354955.19" v="2314444" z="1" s="M+H" />
          <p rt="20.515" x="378.2697" y="78175.34" v="624720" z="1" s="M+H+1" />
          <p rt="20.519" x="379.2730" y="11876.01" v="97092" z="1" s="M+H+2" />
          <p rt="20.520" x="380.2736" y="1845.49" v="14576" z="1" s="M+H+3" />
        </MSPeaks>
      </Spectrum>
    </Compound>
    <Compound algo="FindByMolecularFeature">
      <Location m="262.2300" rt="20.511" y="375519" v="3607198" />
      <Spectrum type="MFE" cpdAlgo="FindByMolecularFeature">
        <MSDetails p="+" />
        <Device type="TimeOfFlight" />
        <MSPeaks>
          <p rt="20.510" x="263.2373" y="375518.94" v="2937847" z="1" s="M+H" />
          <p rt="20.516" x="264.2404" y="74424.60" v="669351" z="1" s="M+H+1" />
        </MSPeaks>
      </Spectrum>
    </Compound>
    <Compound algo="FindByMolecularFeature">
      <Location m="761.4664" rt="20.511" y="113107" v="1274417" />
      <Spectrum type="MFE" cpdAlgo="FindByMolecularFeature">
        <MSDetails p="+" />
        <Device type="TimeOfFlight" />
        <MSPeaks>
          <p rt="20.511" x="381.7440" y="8567.71" v="65317" z="2" s="M+2H" />
          <p rt="20.511" x="762.4731" y="113107.05" v="809901" z="1" s="M+H" />
          <p rt="20.512" x="763.4762" y="55481.88" v="399200" z="1" s="M+H+1" />
        </MSPeaks>
      </Spectrum>
    </Compound>
    <Compound algo="FindByMolecularFeature">
      <Location m="764.4756" rt="20.513" y="93186" v="1091149" />
      <Spectrum type="MFE" cpdAlgo="FindByMolecularFeature">
        <MSDetails p="+" />
        <Device type="TimeOfFlight" />
        <MSPeaks>
          <p rt="20.515" x="383.2451" y="93185.82" v="746234" z="2" s="M+2H" />
          <p rt="20.511" x="383.7464" y="43371.93" v="344915" z="2" s="M+2H+1" />
        </MSPeaks>
      </Spectrum>
    </Compound>
    <Compound algo="FindByMolecularFeature">
      <Location m="336.2668" rt="20.514" y="209594" v="2139349" />
      <Spectrum type="MFE" cpdAlgo="FindByMolecularFeature">
        <MSDetails p="+" />
        <Device type="TimeOfFlight" />
        <MSPeaks>
          <p rt="20.514" x="337.2741" y="209594.42" v="1694724" z="1" s="M+H" />
          <p rt="20.513" x="338.2772" y="47684.59" v="381286" z="1" s="M+H+1" />
          <p rt="20.517" x="339.2812" y="6690.79" v="52003" z="1" s="M+H+2" />
          <p rt="20.500" x="340.2843" y="1290.45" v="11337" z="1" s="M+H+3" />
        </MSPeaks>
      </Spectrum>
    </Compound>
    <Compound algo="FindByMolecularFeature">
      <Location m="354.2774" rt="20.514" y="290276" v="2978635" />
      <Spectrum type="MFE" cpdAlgo="FindByMolecularFeature">
        <MSDetails p="+" />
        <Device type="TimeOfFlight" />
        <MSPeaks>
          <p rt="20.514" x="355.2846" y="290276.06" v="2362467" z="1" s="M+H" />
          <p rt="20.513" x="356.2878" y="65312.25" v="521531" z="1" s="M+H+1" />
          <p rt="20.514" x="357.2908" y="10563.99" v="88577" z="1" s="M+H+2" />
          <p rt="20.502" x="358.2940" y="768.28" v="6060" z="1" s="M+H+3" />
        </MSPeaks>
      </Spectrum>
    </Compound>
    <Compound algo="FindByMolecularFeature">
      <Location m="244.2192" rt="20.515" y="127868" v="1270603" />
      <Spectrum type="MFE" cpdAlgo="FindByMolecularFeature">
        <MSDetails p="+" />
        <Device type="TimeOfFlight" />
        <MSPeaks>
          <p rt="20.514" x="245.2265" y="127868.45" v="1034615" z="1" s="M+H" />
          <p rt="20.518" x="246.2298" y="23508.57" v="190236" z="1" s="M+H+1" />
          <p rt="20.528" x="247.2374" y="4991.03" v="45751" z="1" s="M+H+2" />
        </MSPeaks>
      </Spectrum>
    </Compound>
    <Compound algo="FindByMolecularFeature">
      <Location m="334.1594" rt="20.516" y="51923" v="695774" />
      <Spectrum type="MFE" cpdAlgo="FindByMolecularFeature">
        <MSDetails p="+" />
        <Device type="TimeOfFlight" />
        <MSPeaks>
          <p rt="20.516" x="335.1667" y="51922.55" v="526245" z="1" s="M+H" />
          <p rt="20.520" x="336.1699" y="10311.90" v="114891" z="1" s="M+H+1" />
          <p rt="20.511" x="337.1694" y="5901.15" v="54638" z="1" s="M+H+2" />
        </MSPeaks>
      </Spectrum>
    </Compound>
    <Compound algo="FindByMolecularFeature">
      <Location m="408.1953" rt="20.518" y="76048" v="1919635" />
      <Spectrum type="MFE" cpdAlgo="FindByMolecularFeature">
        <MSDetails p="+" />
        <Device type="TimeOfFlight" />
        <MSPeaks>
          <p rt="20.518" x="205.1058" y="5478.54" v="49769" z="2" s="M+2H" />
          <p rt="20.527" x="205.6067" y="1271.81" v="9791" z="2" s="M+2H+1" />
          <p rt="20.523" x="206.1082" y="8516.66" v="83413" z="2" s="M+2H+2" />
          <p rt="20.522" x="206.6076" y="1990.15" v="17570" z="2" s="M+2H+3" />
          <p rt="20.552" x="207.1067" y="3741.03" v="14207" z="2" s="M+2H+4" />
          <p rt="20.520" x="409.2024" y="44757.17" v="440586" z="1" s="M+H" />
          <p rt="20.511" x="410.2060" y="12012.81" v="100669" z="1" s="M+H+1" />
          <p rt="20.519" x="411.2042" y="76048.15" v="743454" z="1" s="M+H+2" />
          <p rt="20.514" x="412.2079" y="20608.06" v="205200" z="1" s="M+H+3" />
          <p rt="20.511" x="413.2009" y="29063.54" v="254977" z="1" s="M+H+4" />
        </MSPeaks>
      </Spectrum>
    </Compound>
    <Compound algo="FindByMolecularFeature">
      <Location m="481.3983" rt="20.520" y="256843" v="6214074" />
      <Spectrum type="MFE" cpdAlgo="FindByMolecularFeature">
        <MSDetails p="+" />
        <Device type="TimeOfFlight" />
        <MSPeaks>
          <p rt="20.520" x="482.4056" y="256843.00" v="4664587" z="1" s="M+H" />
          <p rt="20.518" x="483.4086" y="70280.71" v="1291370" z="1" s="M+H+1" />
          <p rt="20.516" x="484.4106" y="13958.20" v="241106" z="1" s="M+H+2" />
          <p rt="20.556" x="485.4121" y="989.70" v="17010" z="1" s="M+H+3" />
        </MSPeaks>
      </Spectrum>
    </Compound>
    <Compound algo="FindByMolecularFeature">
      <Location m="325.2981" rt="20.594" y="127934" v="1358476" />
      <Spectrum type="MFE" cpdAlgo="FindByMolecularFeature">
        <MSDetails p="+" />
        <Device type="TimeOfFlight" />
        <MSPeaks>
          <p rt="20.594" x="326.3054" y="127933.89" v="1082078" z="1" s="M+H" />
          <p rt="20.592" x="327.3087" y="29001.47" v="243583" z="1" s="M+H+1" />
          <p rt="20.602" x="328.3123" y="4048.40" v="32814" z="1" s="M+H+2" />
        </MSPeaks>
      </Spectrum>
    </Compound>
    <Compound algo="FindByMolecularFeature">
      <Location m="250.0395" rt="20.607" y="68845" v="619324" />
      <Spectrum type="MFE" cpdAlgo="FindByMolecularFeature">
        <MSDetails p="+" />
        <Device type="TimeOfFlight" />
        <MSPeaks>
          <p rt="20.607" x="251.0468" y="68844.92" v="539008" z="1" s="M+H" />
          <p rt="20.609" x="252.0503" y="8901.61" v="71448" z="1" s="M+H+1" />
          <p rt="20.603" x="253.0530" y="1399.95" v="8868" z="1" s="M+H+2" />
        </MSPeaks>
      </Spectrum>
    </Compound>
    <Compound algo="FindByMolecularFeature">
      <Location m="437.3720" rt="20.608" y="214072" v="4760387" />
      <Spectrum type="MFE" cpdAlgo="FindByMolecularFeature">
        <MSDetails p="+" />
        <Device type="TimeOfFlight" />
        <MSPeaks>
          <p rt="20.607" x="438.3792" y="214071.88" v="3781745" z="1" s="M+H" />
          <p rt="20.609" x="439.3821" y="52903.10" v="852997" z="1" s="M+H+1" />
          <p rt="20.610" x="440.3837" y="8084.46" v="125645" z="1" s="M+H+2" />
        </MSPeaks>
      </Spectrum>
    </Compound>
    <Compound algo="FindByMolecularFeature">
      <Location m="393.3455" rt="20.697" y="103188" v="2569779" />
      <Spectrum type="MFE" cpdAlgo="FindByMolecularFeature">
        <MSDetails p="+" />
        <Device type="TimeOfFlight" />
        <MSPeaks>
          <p rt="20.698" x="394.3528" y="103188.31" v="1923773" z="1" s="M+H" />
          <p rt="20.695" x="395.3561" y="29465.76" v="556299" z="1" s="M+H+1" />
          <p rt="20.687" x="396.3579" y="5156.97" v="89706" z="1" s="M+H+2" />
        </MSPeaks>
      </Spectrum>
    </Compound>
    <Compound algo="FindByMolecularFeature">
      <Location m="300.2095" rt="20.721" y="1654744" v="25784058" />
      <Spectrum type="MFE" cpdAlgo="FindByMolecularFeature">
        <MSDetails p="+" />
        <Device type="TimeOfFlight" />
        <MSPeaks>
          <p rt="20.721" x="301.2167" y="1654744.25" v="20802470" z="1" s="M+H" />
          <p rt="20.721" x="302.2199" y="343660.41" v="4339794" z="1" s="M+H+1" />
          <p rt="20.721" x="303.2229" y="40227.48" v="522219" z="1" s="M+H+2" />
          <p rt="20.715" x="304.2256" y="4422.35" v="59820" z="1" s="M+H+3" />
          <p rt="20.702" x="601.4229" y="2567.93" v="17108" z="1" s="2M+H" />
          <p rt="20.717" x="602.4317" y="747.72" v="7104" z="1" s="2M+H+1" />
          <p rt="20.750" x="603.4175" y="1044.96" v="5666" z="1" s="2M+H+2" />
        </MSPeaks>
      </Spectrum>
    </Compound>
    <Compound algo="FindByMolecularFeature">
      <Location m="254.2035" rt="20.727" y="253344" v="4174057" />
      <Spectrum type="MFE" cpdAlgo="FindByMolecularFeature">
        <MSDetails p="+" />
        <Device type="TimeOfFlight" />
        <MSPeaks>
          <p rt="20.727" x="255.2108" y="253343.67" v="3399024" z="1" s="M+H" />
          <p rt="20.726" x="256.2143" y="52423.38" v="709026" z="1" s="M+H+1" />
          <p rt="20.713" x="257.2211" y="5395.08" v="55193" z="1" s="M+H+2" />
          <p rt="20.763" x="258.2273" y="758.99" v="10813" z="1" s="M+H+3" />
        </MSPeaks>
      </Spectrum>
    </Compound>
    <Compound algo="FindByMolecularFeature">
      <Location m="268.2404" rt="21.004" y="56024" v="578581" />
      <Spectrum type="MFE" cpdAlgo="FindByMolecularFeature">
        <MSDetails p="+" />
        <Device type="TimeOfFlight" />
        <MSPeaks>
          <p rt="21.005" x="269.2477" y="56023.89" v="465775" z="1" s="M+H" />
          <p rt="21.000" x="270.2510" y="10990.51" v="89871" z="1" s="M+H+1" />
          <p rt="21.002" x="271.2446" y="3203.57" v="22935" z="1" s="M+H+2" />
        </MSPeaks>
      </Spectrum>
    </Compound>
    <Compound algo="FindByMolecularFeature">
      <Location m="256.2191" rt="21.192" y="51793" v="621493" />
      <Spectrum type="MFE" cpdAlgo="FindByMolecularFeature">
        <MSDetails p="+" />
        <Device type="TimeOfFlight" />
        <MSPeaks>
          <p rt="21.192" x="257.2264" y="51793.46" v="500071" z="1" s="M+H" />
          <p rt="21.196" x="258.2297" y="10970.00" v="108075" z="1" s="M+H+1" />
          <p rt="21.186" x="259.2339" y="1777.58" v="13346" z="1" s="M+H+2" />
        </MSPeaks>
      </Spectrum>
    </Compound>
    <Compound algo="FindByMolecularFeature">
      <Location m="442.1923" rt="21.200" y="74008" v="1154763" />
      <Spectrum type="MFE" cpdAlgo="FindByMolecularFeature">
        <MSDetails p="+" />
        <Device type="TimeOfFlight" />
        <MSPeaks>
          <p rt="21.200" x="443.1996" y="74007.90" v="772536" z="1" s="M+H" />
          <p rt="21.201" x="444.2019" y="22045.42" v="229798" z="1" s="M+H+1" />
          <p rt="21.201" x="445.1996" y="11477.60" v="118531" z="1" s="M+H+2" />
          <p rt="21.203" x="446.2025" y="3344.13" v="33899" z="1" s="M+H+3" />
        </MSPeaks>
      </Spectrum>
    </Compound>
    <Compound algo="FindByMolecularFeature">
      <Location m="440.1974" rt="21.201" y="158543" v="2129679" />
      <Spectrum type="MFE" cpdAlgo="FindByMolecularFeature">
        <MSDetails p="+" />
        <Device type="TimeOfFlight" />
        <MSPeaks>
          <p rt="21.201" x="441.2047" y="158542.69" v="1629357" z="1" s="M+H" />
          <p rt="21.202" x="442.2076" y="48933.57" v="500322" z="1" s="M+H+1" />
        </MSPeaks>
      </Spectrum>
    </Compound>
    <Compound algo="FindByMolecularFeature">
      <Location m="255.2568" rt="21.205" y="694419" v="7606380" />
      <Spectrum type="MFE" cpdAlgo="FindByMolecularFeature">
        <MSDetails p="+" />
        <Device type="TimeOfFlight" />
        <MSPeaks>
          <p rt="21.205" x="256.2641" y="694418.56" v="6343289" z="1" s="M+H" />
          <p rt="21.205" x="257.2669" y="128374.53" v="1153985" z="1" s="M+H+1" />
          <p rt="21.208" x="258.2709" y="11644.39" v="101757" z="1" s="M+H+2" />
          <p rt="21.209" x="259.2762" y="802.45" v="7349" z="1" s="M+H+3" />
        </MSPeaks>
      </Spectrum>
    </Compound>
    <Compound algo="FindByMolecularFeature">
      <Location m="608.3178" rt="21.219" y="358380" v="3768704" />
      <Spectrum type="MFE" cpdAlgo="FindByMolecularFeature">
        <MSDetails p="+" />
        <Device type="TimeOfFlight" />
        <MSPeaks>
          <p rt="21.219" x="609.3250" y="358379.56" v="2684525" z="1" s="M+H" />
          <p rt="21.219" x="610.3281" y="114239.35" v="857748" z="1" s="M+H+1" />
          <p rt="21.222" x="611.3305" y="24690.09" v="187731" z="1" s="M+H+2" />
          <p rt="21.219" x="612.3335" y="4674.56" v="34503" z="1" s="M+H+3" />
          <p rt="21.204" x="613.3405" y="582.56" v="4197" z="1" s="M+H+4" />
        </MSPeaks>
      </Spectrum>
    </Compound>
    <Compound algo="FindByMolecularFeature">
      <Location m="644.3888" rt="21.223" y="120437" v="1336722" />
      <Spectrum type="MFE" cpdAlgo="FindByMolecularFeature">
        <MSDetails p="+" />
        <Device type="TimeOfFlight" />
        <MSPeaks>
          <p rt="21.223" x="645.3960" y="120437.12" v="953376" z="1" s="M+H" />
          <p rt="21.221" x="646.3999" y="41356.32" v="302692" z="1" s="M+H+1" />
          <p rt="21.223" x="647.4052" y="10772.44" v="80655" z="1" s="M+H+2" />
        </MSPeaks>
      </Spectrum>
    </Compound>
    <Compound algo="FindByMolecularFeature">
      <Location m="568.3256" rt="21.223" y="1721132" v="17778188" />
      <Spectrum type="MFE" cpdAlgo="FindByMolecularFeature">
        <MSDetails p="+" />
        <Device type="TimeOfFlight" />
        <MSPeaks>
          <p rt="21.223" x="569.3329" y="1721131.75" v="12711852" z="1" s="M+H" />
          <p rt="21.223" x="570.3363" y="550442.88" v="4060614" z="1" s="M+H+1" />
          <p rt="21.224" x="571.3384" y="113101.88" v="839390" z="1" s="M+H+2" />
          <p rt="21.224" x="572.3408" y="19309.16" v="143287" z="1" s="M+H+3" />
          <p rt="21.218" x="573.3454" y="2908.88" v="20785" z="1" s="M+H+4" />
          <p rt="21.188" x="574.3470" y="316.56" v="2262" z="1" s="M+H+5" />
        </MSPeaks>
      </Spectrum>
    </Compound>
    <Compound algo="FindByMolecularFeature">
      <Location m="498.2835" rt="21.223" y="458703" v="4652876" />
      <Spectrum type="MFE" cpdAlgo="FindByMolecularFeature">
        <MSDetails p="+" />
        <Device type="TimeOfFlight" />
        <MSPeaks>
          <p rt="21.223" x="499.2908" y="458703.06" v="3480237" z="1" s="M+H" />
          <p rt="21.223" x="500.2937" y="125263.93" v="946906" z="1" s="M+H+1" />
          <p rt="21.222" x="501.2963" y="25651.22" v="194961" z="1" s="M+H+2" />
          <p rt="21.219" x="502.2990" y="4228.27" v="30772" z="1" s="M+H+3" />
        </MSPeaks>
      </Spectrum>
    </Compound>
    <Compound algo="FindByMolecularFeature">
      <Location m="603.3627" rt="21.223" y="2043516" v="21463422" />
      <Spectrum type="MFE" cpdAlgo="FindByMolecularFeature">
        <MSDetails p="+" />
        <Device type="TimeOfFlight" />
        <MSPeaks>
          <p rt="21.223" x="604.3700" y="2043516.00" v="15221246" z="1" s="M+H" />
          <p rt="21.224" x="605.3735" y="666547.94" v="4975714" z="1" s="M+H+1" />
          <p rt="21.223" x="606.3755" y="141938.86" v="1063245" z="1" s="M+H+2" />
          <p rt="21.224" x="607.3780" y="23731.48" v="173276" z="1" s="M+H+3" />
          <p rt="21.225" x="608.3821" y="3958.78" v="29941" z="1" s="M+H+4" />
        </MSPeaks>
      </Spectrum>
    </Compound>
    <Compound algo="FindByMolecularFeature">
      <Location m="484.2682" rt="21.223" y="1144537" v="11211424" />
      <Spectrum type="MFE" cpdAlgo="FindByMolecularFeature">
        <MSDetails p="+" />
        <Device type="TimeOfFlight" />
        <MSPeaks>
          <p rt="21.223" x="485.2754" y="1144536.88" v="8443311" z="1" s="M+H" />
          <p rt="21.223" x="486.2784" y="307506.50" v="2264463" z="1" s="M+H+1" />
          <p rt="21.222" x="487.2804" y="57210.72" v="424713" z="1" s="M+H+2" />
          <p rt="21.225" x="488.2830" y="9160.56" v="68399" z="1" s="M+H+3" />
          <p rt="21.232" x="489.2901" y="1248.41" v="10538" z="1" s="M+H+4" />
        </MSPeaks>
      </Spectrum>
    </Compound>
    <Compound algo="FindByMolecularFeature">
      <Location m="624.2912" rt="21.225" y="65559" v="762450" />
      <Spectrum type="MFE" cpdAlgo="FindByMolecularFeature">
        <MSDetails p="+" />
        <Device type="TimeOfFlight" />
        <MSPeaks>
          <p rt="21.224" x="625.2984" y="65558.52" v="503582" z="1" s="M+H" />
          <p rt="21.225" x="626.3015" y="22030.85" v="167644" z="1" s="M+H+1" />
          <p rt="21.224" x="627.3008" y="9607.42" v="72965" z="1" s="M+H+2" />
          <p rt="21.230" x="628.3038" y="2456.21" v="18259" z="1" s="M+H+3" />
        </MSPeaks>
      </Spectrum>
    </Compound>
    <Compound algo="FindByMolecularFeature">
      <Location m="586.3362" rt="21.225" y="571867" v="6171042" />
      <Spectrum type="MFE" cpdAlgo="FindByMolecularFeature">
        <MSDetails p="+" />
        <Device type="TimeOfFlight" />
        <MSPeaks>
          <p rt="21.231" x="294.1768" y="2232.25" v="12698" z="2" s="M+2H" />
          <p rt="21.225" x="587.3435" y="571867.44" v="4351877" z="1" s="M+H" />
          <p rt="21.225" x="588.3463" y="187682.86" v="1428144" z="1" s="M+H+1" />
          <p rt="21.223" x="589.3489" y="42029.59" v="324946" z="1" s="M+H+2" />
          <p rt="21.230" x="590.3523" y="7187.18" v="53378" z="1" s="M+H+3" />
        </MSPeaks>
      </Spectrum>
    </Compound>
    <Compound algo="FindByMolecularFeature">
      <Location m="631.3928" rt="21.229" y="97145" v="1225115" />
      <Spectrum type="MFE" cpdAlgo="FindByMolecularFeature">
        <MSDetails p="+" />
        <Device type="TimeOfFlight" />
        <MSPeaks>
          <p rt="21.230" x="632.4000" y="97145.20" v="834476" z="1" s="M+H" />
          <p rt="21.227" x="633.4039" y="34569.25" v="298743" z="1" s="M+H+1" />
          <p rt="21.229" x="634.4066" y="8448.51" v="72936" z="1" s="M+H+2" />
          <p rt="21.231" x="635.4206" y="1778.69" v="18959" z="1" s="M+H+3" />
        </MSPeaks>
      </Spectrum>
    </Compound>
    <Compound algo="FindByMolecularFeature">
      <Location m="442.3451" rt="21.386" y="68954" v="604367" />
      <Spectrum type="MFE" cpdAlgo="FindByMolecularFeature">
        <MSDetails p="+" />
        <Device type="TimeOfFlight" />
        <MSPeaks>
          <p rt="21.384" x="443.3523" y="68953.99" v="433932" z="1" s="M+H" />
          <p rt="21.389" x="444.3558" y="23204.32" v="153248" z="1" s="M+H+1" />
          <p rt="21.390" x="445.3617" y="3259.10" v="17187" z="1" s="M+H+2" />
        </MSPeaks>
      </Spectrum>
    </Compound>
    <Compound algo="FindByMolecularFeature">
      <Location m="442.3448" rt="21.503" y="72777" v="818845" />
      <Spectrum type="MFE" cpdAlgo="FindByMolecularFeature">
        <MSDetails p="+" />
        <Device type="TimeOfFlight" />
        <MSPeaks>
          <p rt="21.501" x="443.3521" y="72776.66" v="574717" z="1" s="M+H" />
          <p rt="21.505" x="444.3557" y="24654.93" v="217655" z="1" s="M+H+1" />
          <p rt="21.515" x="445.3639" y="3697.04" v="26473" z="1" s="M+H+2" />
        </MSPeaks>
      </Spectrum>
    </Compound>
    <Compound algo="FindByMolecularFeature">
      <Location m="539.4396" rt="21.675" y="89694" v="832178" />
      <Spectrum type="MFE" cpdAlgo="FindByMolecularFeature">
        <MSDetails p="+" />
        <Device type="TimeOfFlight" />
        <MSPeaks>
          <p rt="21.674" x="540.4469" y="89694.25" v="631190" z="1" s="M+H" />
          <p rt="21.678" x="541.4502" y="28855.15" v="200989" z="1" s="M+H+1" />
        </MSPeaks>
      </Spectrum>
    </Compound>
    <Compound algo="FindByMolecularFeature">
      <Location m="264.2453" rt="21.711" y="162510" v="1645415" />
      <Spectrum type="MFE" cpdAlgo="FindByMolecularFeature">
        <MSDetails p="+" />
        <Device type="TimeOfFlight" />
        <MSPeaks>
          <p rt="21.711" x="265.2525" y="162509.63" v="1355840" z="1" s="M+H" />
          <p rt="21.713" x="266.2559" y="30211.87" v="252045" z="1" s="M+H+1" />
          <p rt="21.709" x="267.2660" y="3579.76" v="37530" z="1" s="M+H+2" />
        </MSPeaks>
      </Spectrum>
    </Compound>
    <Compound algo="FindByMolecularFeature">
      <Location m="246.2348" rt="21.714" y="63908" v="726872" />
      <Spectrum type="MFE" cpdAlgo="FindByMolecularFeature">
        <MSDetails p="+" />
        <Device type="TimeOfFlight" />
        <MSPeaks>
          <p rt="21.713" x="247.2420" y="63908.00" v="606647" z="1" s="M+H" />
          <p rt="21.714" x="248.2452" y="12038.56" v="105794" z="1" s="M+H+1" />
          <p rt="21.731" x="249.2522" y="1733.03" v="14431" z="1" s="M+H+2" />
        </MSPeaks>
      </Spectrum>
    </Compound>
    <Compound algo="FindByMolecularFeature">
      <Location m="281.2724" rt="21.715" y="6972331" v="81688152" />
      <Spectrum type="MFE" cpdAlgo="FindByMolecularFeature">
        <MSDetails p="+" />
        <Device type="TimeOfFlight" />
        <MSPeaks>
          <p rt="21.715" x="282.2797" y="6972331.00" v="64294716" z="1" sat="true" s="M+H" />
          <p rt="21.713" x="283.2832" y="1300385.25" v="12638310" z="1" s="M+H+1" />
          <p rt="21.714" x="284.2858" y="135895.19" v="1279305" z="1" s="M+H+2" />
          <p rt="21.712" x="285.2884" y="10781.24" v="96718" z="1" s="M+H+3" />
          <p rt="21.710" x="563.5512" y="152204.48" v="1119970" z="1" s="2M+H" />
          <p rt="21.711" x="564.5542" y="62892.79" v="462608" z="1" s="2M+H+1" />
          <p rt="21.712" x="565.5575" y="12437.42" v="92332" z="1" s="2M+H+2" />
          <p rt="21.705" x="566.5599" y="2071.06" v="14643" z="1" s="2M+H+3" />
        </MSPeaks>
      </Spectrum>
    </Compound>
    <Compound algo="FindByMolecularFeature">
      <Location m="568.3248" rt="21.767" y="59668" v="805642" />
      <Spectrum type="MFE" cpdAlgo="FindByMolecularFeature">
        <MSDetails p="+" />
        <Device type="TimeOfFlight" />
        <MSPeaks>
          <p rt="21.767" x="569.3320" y="59668.20" v="566305" z="1" s="M+H" />
          <p rt="21.766" x="570.3353" y="19836.94" v="188885" z="1" s="M+H+1" />
          <p rt="21.769" x="571.3382" y="4855.12" v="44206" z="1" s="M+H+2" />
          <p rt="21.754" x="572.3413" y="685.88" v="6245" z="1" s="M+H+3" />
        </MSPeaks>
      </Spectrum>
    </Compound>
    <Compound algo="FindByMolecularFeature">
      <Location m="608.3172" rt="21.773" y="51927" v="733596" />
      <Spectrum type="MFE" cpdAlgo="FindByMolecularFeature">
        <MSDetails p="+" />
        <Device type="TimeOfFlight" />
        <MSPeaks>
          <p rt="21.773" x="609.3245" y="51926.59" v="518249" z="1" s="M+H" />
          <p rt="21.770" x="610.3280" y="17138.93" v="164012" z="1" s="M+H+1" />
          <p rt="21.777" x="611.3315" y="4507.99" v="43429" z="1" s="M+H+2" />
          <p rt="21.772" x="612.3348" y="830.55" v="7907" z="1" s="M+H+3" />
        </MSPeaks>
      </Spectrum>
    </Compound>
    <Compound algo="FindByMolecularFeature">
      <Location m="603.3620" rt="21.773" y="100158" v="1479920" />
      <Spectrum type="MFE" cpdAlgo="FindByMolecularFeature">
        <MSDetails p="+" />
        <Device type="TimeOfFlight" />
        <MSPeaks>
          <p rt="21.773" x="604.3693" y="100158.20" v="1027604" z="1" s="M+H" />
          <p rt="21.772" x="605.3725" y="35012.25" v="356795" z="1" s="M+H+1" />
          <p rt="21.775" x="606.3758" y="8350.60" v="84556" z="1" s="M+H+2" />
          <p rt="21.782" x="607.3795" y="1082.78" v="10964" z="1" s="M+H+3" />
        </MSPeaks>
      </Spectrum>
    </Compound>
    <Compound algo="FindByMolecularFeature">
      <Location m="495.4136" rt="21.912" y="155247" v="3532165" />
      <Spectrum type="MFE" cpdAlgo="FindByMolecularFeature">
        <MSDetails p="+" />
        <Device type="TimeOfFlight" />
        <MSPeaks>
          <p rt="21.902" x="496.4209" y="155247.11" v="3035416" z="1" s="M+H" />
          <p rt="21.937" x="497.4240" y="41708.64" v="391606" z="1" s="M+H+1" />
          <p rt="21.960" x="498.4260" y="9432.02" v="105144" z="1" s="M+H+2" />
        </MSPeaks>
      </Spectrum>
    </Compound>
    <Compound algo="FindByMolecularFeature">
      <Location m="440.1972" rt="21.945" y="106928" v="1413420" />
      <Spectrum type="MFE" cpdAlgo="FindByMolecularFeature">
        <MSDetails p="+" />
        <Device type="TimeOfFlight" />
        <MSPeaks>
          <p rt="21.946" x="441.2045" y="106928.38" v="1069790" z="1" s="M+H" />
          <p rt="21.943" x="442.2075" y="33328.68" v="343630" z="1" s="M+H+1" />
        </MSPeaks>
      </Spectrum>
    </Compound>
    <Compound algo="FindByMolecularFeature">
      <Location m="407.3609" rt="21.950" y="61941" v="507732" />
      <Spectrum type="MFE" cpdAlgo="FindByMolecularFeature">
        <MSDetails p="+" />
        <Device type="TimeOfFlight" />
        <MSPeaks>
          <p rt="21.948" x="408.3681" y="61940.57" v="386486" z="1" s="M+H" />
          <p rt="21.961" x="409.3710" y="15476.30" v="121246" z="1" s="M+H+1" />
        </MSPeaks>
      </Spectrum>
    </Compound>
    <Compound algo="FindByMolecularFeature">
      <Location m="600.3513" rt="21.979" y="321275" v="3192765" />
      <Spectrum type="MFE" cpdAlgo="FindByMolecularFeature">
        <MSDetails p="+" />
        <Device type="TimeOfFlight" />
        <MSPeaks>
          <p rt="21.978" x="601.3586" y="321275.06" v="2241199" z="1" s="M+H" />
          <p rt="21.981" x="602.3617" y="103409.60" v="771259" z="1" s="M+H+1" />
          <p rt="21.980" x="603.3646" y="24518.28" v="180308" z="1" s="M+H+2" />
        </MSPeaks>
      </Spectrum>
    </Compound>
    <Compound algo="FindByMolecularFeature">
      <Location m="582.3415" rt="21.983" y="764609" v="8323395" />
      <Spectrum type="MFE" cpdAlgo="FindByMolecularFeature">
        <MSDetails p="+" />
        <Device type="TimeOfFlight" />
        <MSPeaks>
          <p rt="21.983" x="583.3487" y="764609.19" v="5858998" z="1" s="M+H" />
          <p rt="21.981" x="584.3514" y="261445.33" v="1995902" z="1" s="M+H+1" />
          <p rt="21.979" x="585.3539" y="55793.64" v="398271" z="1" s="M+H+2" />
          <p rt="21.982" x="586.3571" y="9213.70" v="70225" z="1" s="M+H+3" />
        </MSPeaks>
      </Spectrum>
    </Compound>
    <Compound algo="FindByMolecularFeature">
      <Location m="498.2837" rt="21.983" y="788686" v="8043103" />
      <Spectrum type="MFE" cpdAlgo="FindByMolecularFeature">
        <MSDetails p="+" />
        <Device type="TimeOfFlight" />
        <MSPeaks>
          <p rt="21.983" x="499.2910" y="788685.63" v="5987190" z="1" s="M+H" />
          <p rt="21.983" x="500.2938" y="219144.94" v="1658028" z="1" s="M+H+1" />
          <p rt="21.981" x="501.2962" y="43798.10" v="333099" z="1" s="M+H+2" />
          <p rt="21.980" x="502.2993" y="7254.15" v="54854" z="1" s="M+H+3" />
          <p rt="21.986" x="503.3018" y="1014.28" v="9933" z="1" s="M+H+4" />
        </MSPeaks>
      </Spectrum>
    </Compound>
    <Compound algo="FindByMolecularFeature">
      <Location m="617.3785" rt="21.985" y="859461" v="9416927" />
      <Spectrum type="MFE" cpdAlgo="FindByMolecularFeature">
        <MSDetails p="+" />
        <Device type="TimeOfFlight" />
        <MSPeaks>
          <p rt="21.985" x="618.3858" y="859460.81" v="6559195" z="1" s="M+H" />
          <p rt="21.986" x="619.3886" y="295081.56" v="2261062" z="1" s="M+H+1" />
          <p rt="21.983" x="620.3907" y="65192.10" v="498616" z="1" s="M+H+2" />
          <p rt="21.982" x="621.3954" y="11628.63" v="85634" z="1" s="M+H+3" />
          <p rt="21.976" x="622.3978" y="1691.09" v="12421" z="1" s="M+H+4" />
        </MSPeaks>
      </Spectrum>
    </Compound>
    <Compound algo="FindByMolecularFeature">
      <Location m="622.3332" rt="21.986" y="217350" v="2319633" />
      <Spectrum type="MFE" cpdAlgo="FindByMolecularFeature">
        <MSDetails p="+" />
        <Device type="TimeOfFlight" />
        <MSPeaks>
          <p rt="21.985" x="623.3404" y="217349.58" v="1639409" z="1" s="M+H" />
          <p rt="21.986" x="624.3435" y="71131.24" v="532576" z="1" s="M+H+1" />
          <p rt="21.987" x="625.3464" y="16390.67" v="123677" z="1" s="M+H+2" />
          <p rt="21.982" x="626.3492" y="3120.77" v="22704" z="1" s="M+H+3" />
          <p rt="21.983" x="627.3562" y="174.07" v="1266" z="1" s="M+H+4" />
        </MSPeaks>
      </Spectrum>
    </Compound>
    <Compound algo="FindByMolecularFeature">
      <Location m="658.4041" rt="21.988" y="73016" v="801950" />
      <Spectrum type="MFE" cpdAlgo="FindByMolecularFeature">
        <MSDetails p="+" />
        <Device type="TimeOfFlight" />
        <MSPeaks>
          <p rt="21.988" x="659.4113" y="73015.55" v="532862" z="1" s="M+H" />
          <p rt="21.987" x="660.4156" y="29162.27" v="211095" z="1" s="M+H+1" />
          <p rt="21.984" x="661.4209" y="8393.59" v="57993" z="1" s="M+H+2" />
        </MSPeaks>
      </Spectrum>
    </Compound>
    <Compound algo="FindByMolecularFeature">
      <Location m="645.4088" rt="21.991" y="71978" v="892703" />
      <Spectrum type="MFE" cpdAlgo="FindByMolecularFeature">
        <MSDetails p="+" />
        <Device type="TimeOfFlight" />
        <MSPeaks>
          <p rt="21.990" x="646.4161" y="71978.31" v="533509" z="1" s="M+H" />
          <p rt="21.994" x="647.4223" y="28351.97" v="310545" z="1" s="M+H+1" />
          <p rt="21.986" x="648.4267" y="7134.20" v="48649" z="1" s="M+H+2" />
        </MSPeaks>
      </Spectrum>
    </Compound>
    <Compound algo="FindByMolecularFeature">
      <Location m="451.3874" rt="21.996" y="138556" v="3864204" />
      <Spectrum type="MFE" cpdAlgo="FindByMolecularFeature">
        <MSDetails p="+" />
        <Device type="TimeOfFlight" />
        <MSPeaks>
          <p rt="21.996" x="452.3946" y="138555.94" v="2989203" z="1" s="M+H" />
          <p rt="22.000" x="453.3977" y="38062.80" v="769744" z="1" s="M+H+1" />
          <p rt="21.973" x="454.3994" y="6344.54" v="105257" z="1" s="M+H+2" />
        </MSPeaks>
      </Spectrum>
    </Compound>
    <Compound algo="FindByMolecularFeature">
      <Location m="269.2719" rt="22.103" y="57293" v="752269" />
      <Spectrum type="MFE" cpdAlgo="FindByMolecularFeature">
        <MSDetails p="+" />
        <Device type="TimeOfFlight" />
        <MSPeaks>
          <p rt="22.102" x="270.2792" y="57293.41" v="602515" z="1" s="M+H" />
          <p rt="22.105" x="271.2824" y="12194.28" v="137378" z="1" s="M+H+1" />
          <p rt="22.103" x="272.2845" y="1432.04" v="12376" z="1" s="M+H+2" />
        </MSPeaks>
      </Spectrum>
    </Compound>
    <Compound algo="FindByMolecularFeature">
      <Location m="720.3220" rt="22.142" y="55144" v="769606" />
      <Spectrum type="MFE" cpdAlgo="FindByMolecularFeature">
        <MSDetails p="+" />
        <Device type="TimeOfFlight" />
        <MSPeaks>
          <p rt="22.142" x="721.3293" y="55143.95" v="420025" z="1" s="M+H" />
          <p rt="22.140" x="722.3310" y="23723.95" v="181514" z="1" s="M+H+1" />
          <p rt="22.143" x="723.3276" y="22039.78" v="168068" z="1" s="M+H+2" />
        </MSPeaks>
      </Spectrum>
    </Compound>
    <Compound algo="FindByMolecularFeature">
      <Location m="716.3258" rt="22.144" y="65810" v="614343" />
      <Spectrum type="MFE" cpdAlgo="FindByMolecularFeature">
        <MSDetails p="+" />
        <Device type="TimeOfFlight" />
        <MSPeaks>
          <p rt="22.146" x="717.3330" y="6941.82" v="60747" z="1" s="M+H" />
          <p rt="22.142" x="718.3349" y="4051.76" v="33020" z="1" s="M+H+1" />
          <p rt="22.144" x="719.3325" y="65810.13" v="520577" z="1" s="M+H+2" />
        </MSPeaks>
      </Spectrum>
    </Compound>
    <Compound algo="FindByMolecularFeature">
      <Location m="611.4074" rt="22.145" y="77164" v="772538" />
      <Spectrum type="MFE" cpdAlgo="FindByMolecularFeature">
        <MSDetails p="+" />
        <Device type="TimeOfFlight" />
        <MSPeaks>
          <p rt="22.146" x="612.4146" y="5313.24" v="56235" z="1" s="M+H" />
          <p rt="22.158" x="613.4059" y="3509.88" v="17335" z="1" s="M+H+1" />
          <p rt="22.144" x="614.3994" y="77164.27" v="698968" z="1" s="M+H+2" />
        </MSPeaks>
      </Spectrum>
    </Compound>
    <Compound algo="FindByMolecularFeature">
      <Location m="338.1560" rt="22.145" y="156383" v="2318471" />
      <Spectrum type="MFE" cpdAlgo="FindByMolecularFeature">
        <MSDetails p="+" />
        <Device type="TimeOfFlight" />
        <MSPeaks>
          <p rt="22.144" x="339.1633" y="156383.17" v="1550895" z="1" s="M+H" />
          <p rt="22.146" x="340.1660" y="40904.93" v="417294" z="1" s="M+H+1" />
          <p rt="22.148" x="341.1621" y="25727.95" v="280459" z="1" s="M+H+2" />
          <p rt="22.155" x="342.1652" y="6596.69" v="69822" z="1" s="M+H+3" />
        </MSPeaks>
      </Spectrum>
    </Compound>
    <Compound algo="FindByMolecularFeature">
      <Location m="334.1594" rt="22.145" y="71973" v="916794" />
      <Spectrum type="MFE" cpdAlgo="FindByMolecularFeature">
        <MSDetails p="+" />
        <Device type="TimeOfFlight" />
        <MSPeaks>
          <p rt="22.146" x="335.1667" y="71973.04" v="745286" z="1" s="M+H" />
          <p rt="22.142" x="336.1700" y="16056.76" v="171508" z="1" s="M+H+1" />
        </MSPeaks>
      </Spectrum>
    </Compound>
    <Compound algo="FindByMolecularFeature">
      <Location m="336.1604" rt="22.146" y="427721" v="5373813" />
      <Spectrum type="MFE" cpdAlgo="FindByMolecularFeature">
        <MSDetails p="+" />
        <Device type="TimeOfFlight" />
        <MSPeaks>
          <p rt="22.146" x="337.1677" y="427720.66" v="4467586" z="1" s="M+H" />
          <p rt="22.147" x="338.1705" y="86630.97" v="906227" z="1" s="M+H+1" />
        </MSPeaks>
      </Spectrum>
    </Compound>
    <Compound algo="FindByMolecularFeature">
      <Location m="331.2874" rt="22.184" y="58900" v="811717" />
      <Spectrum type="MFE" cpdAlgo="FindByMolecularFeature">
        <MSDetails p="+" />
        <Device type="TimeOfFlight" />
        <MSPeaks>
          <p rt="22.185" x="332.2947" y="58900.48" v="630444" z="1" s="M+H" />
          <p rt="22.179" x="333.2984" y="15879.35" v="156531" z="1" s="M+H+1" />
          <p rt="22.181" x="334.3029" y="2474.50" v="24742" z="1" s="M+H+2" />
        </MSPeaks>
      </Spectrum>
    </Compound>
    <Compound algo="FindByMolecularFeature">
      <Location m="378.2747" rt="22.304" y="87600" v="1042544" />
      <Spectrum type="MFE" cpdAlgo="FindByMolecularFeature">
        <MSDetails p="+" />
        <Device type="TimeOfFlight" />
        <MSPeaks>
          <p rt="22.304" x="379.2819" y="87600.45" v="809618" z="1" s="M+H" />
          <p rt="22.303" x="380.2852" y="20811.95" v="189759" z="1" s="M+H+1" />
          <p rt="22.306" x="381.2874" y="4729.11" v="43168" z="1" s="M+H+2" />
        </MSPeaks>
      </Spectrum>
    </Compound>
    <Compound algo="FindByMolecularFeature">
      <Location m="264.2452" rt="22.317" y="79000" v="838314" />
      <Spectrum type="MFE" cpdAlgo="FindByMolecularFeature">
        <MSDetails p="+" />
        <Device type="TimeOfFlight" />
        <MSPeaks>
          <p rt="22.317" x="265.2524" y="79000.08" v="709520" z="1" s="M+H" />
          <p rt="22.317" x="266.2559" y="14570.38" v="128794" z="1" s="M+H+1" />
        </MSPeaks>
      </Spectrum>
    </Compound>
    <Compound algo="FindByMolecularFeature">
      <Location m="327.3138" rt="22.686" y="50009" v="547311" />
      <Spectrum type="MFE" cpdAlgo="FindByMolecularFeature">
        <MSDetails p="+" />
        <Device type="TimeOfFlight" />
        <MSPeaks>
          <p rt="22.687" x="328.3211" y="50008.84" v="437542" z="1" s="M+H" />
          <p rt="22.680" x="329.3243" y="10842.31" v="95603" z="1" s="M+H+1" />
          <p rt="22.689" x="330.3267" y="1725.50" v="14166" z="1" s="M+H+2" />
        </MSPeaks>
      </Spectrum>
    </Compound>
    <Compound algo="FindByMolecularFeature">
      <Location m="444.3604" rt="23.053" y="52214" v="687439" />
      <Spectrum type="MFE" cpdAlgo="FindByMolecularFeature">
        <MSDetails p="+" />
        <Device type="TimeOfFlight" />
        <MSPeaks>
          <p rt="23.051" x="445.3677" y="52214.08" v="499415" z="1" s="M+H" />
          <p rt="23.056" x="446.3708" y="15899.81" v="164158" z="1" s="M+H+1" />
          <p rt="23.067" x="447.3731" y="3102.15" v="23866" z="1" s="M+H+2" />
        </MSPeaks>
      </Spectrum>
    </Compound>
    <Compound algo="FindByMolecularFeature">
      <Location m="370.0938" rt="23.111" y="51802" v="574672" />
      <Spectrum type="MFE" cpdAlgo="FindByMolecularFeature">
        <MSDetails p="+" />
        <Device type="TimeOfFlight" />
        <MSPeaks>
          <p rt="23.111" x="371.1011" y="51801.71" v="355517" z="1" s="M+H" />
          <p rt="23.113" x="372.1019" y="19621.55" v="128987" z="1" s="M+H+1" />
          <p rt="23.111" x="373.0997" y="12619.32" v="90169" z="1" s="M+H+2" />
        </MSPeaks>
      </Spectrum>
    </Compound>
    <Compound algo="FindByMolecularFeature">
      <Location m="630.4855" rt="23.114" y="71501" v="1487886" />
      <Spectrum type="MFE" cpdAlgo="FindByMolecularFeature">
        <MSDetails p="+" />
        <Device type="TimeOfFlight" />
        <MSPeaks>
          <p rt="23.114" x="631.4928" y="71501.00" v="954666" z="1" s="M+H" />
          <p rt="23.109" x="632.4961" y="31202.84" v="391586" z="1" s="M+H+1" />
          <p rt="23.124" x="633.4891" y="10467.96" v="131190" z="1" s="M+H+2" />
          <p rt="23.141" x="634.4968" y="792.44" v="10444" z="1" s="M+H+3" />
        </MSPeaks>
      </Spectrum>
    </Compound>
    <Compound algo="FindByMolecularFeature">
      <Location m="688.4891" rt="23.124" y="83110" v="1317601" />
      <Spectrum type="MFE" cpdAlgo="FindByMolecularFeature">
        <MSDetails p="+" />
        <Device type="TimeOfFlight" />
        <MSPeaks>
          <p rt="23.134" x="689.4964" y="83110.44" v="737805" z="1" s="M+H" />
          <p rt="23.108" x="690.4998" y="34831.07" v="428026" z="1" s="M+H+1" />
          <p rt="23.103" x="691.5027" y="9594.99" v="128647" z="1" s="M+H+2" />
          <p rt="23.103" x="692.5086" y="1612.08" v="23122" z="1" s="M+H+3" />
        </MSPeaks>
      </Spectrum>
    </Compound>
    <Compound algo="FindByMolecularFeature">
      <Location m="383.3402" rt="23.472" y="238440" v="4163279" />
      <Spectrum type="MFE" cpdAlgo="FindByMolecularFeature">
        <MSDetails p="+" />
        <Device type="TimeOfFlight" />
        <MSPeaks>
          <p rt="23.472" x="384.3474" y="238439.73" v="3280469" z="1" s="M+H" />
          <p rt="23.474" x="385.3502" y="57895.28" v="758303" z="1" s="M+H+1" />
          <p rt="23.468" x="386.3528" y="9064.18" v="113081" z="1" s="M+H+2" />
          <p rt="23.500" x="387.3556" y="941.69" v="11426" z="1" s="M+H+3" />
        </MSPeaks>
      </Spectrum>
    </Compound>
    <Compound algo="FindByMolecularFeature">
      <Location m="337.3352" rt="23.473" y="815686" v="15107980" />
      <Spectrum type="MFE" cpdAlgo="FindByMolecularFeature">
        <MSDetails p="+" />
        <Device type="TimeOfFlight" />
        <MSPeaks>
          <p rt="23.473" x="338.3424" y="815686.06" v="11943036" z="1" s="M+H" />
          <p rt="23.474" x="339.3454" y="194987.84" v="2824904" z="1" s="M+H+1" />
          <p rt="23.473" x="340.3484" y="23242.82" v="326147" z="1" s="M+H+2" />
          <p rt="23.488" x="341.3518" y="1001.76" v="13893" z="1" s="M+H+3" />
        </MSPeaks>
      </Spectrum>
    </Compound>
    <Compound algo="FindByMolecularFeature">
      <Location m="405.3224" rt="23.482" y="445249" v="6990347" />
      <Spectrum type="MFE" cpdAlgo="FindByMolecularFeature">
        <MSDetails p="+" />
        <Device type="TimeOfFlight" />
        <MSPeaks>
          <p rt="23.481" x="406.3297" y="445248.59" v="5406857" z="1" s="M+H" />
          <p rt="23.480" x="407.3329" y="113925.68" v="1359219" z="1" s="M+H+1" />
          <p rt="23.490" x="408.3344" y="19390.81" v="210823" z="1" s="M+H+2" />
          <p rt="23.490" x="409.3401" y="1278.49" v="13448" z="1" s="M+H+3" />
        </MSPeaks>
      </Spectrum>
    </Compound>
    <Compound algo="FindByMolecularFeature">
      <Location m="441.3929" rt="23.487" y="81358" v="1174678" />
      <Spectrum type="MFE" cpdAlgo="FindByMolecularFeature">
        <MSDetails p="+" />
        <Device type="TimeOfFlight" />
        <MSPeaks>
          <p rt="23.490" x="442.4001" y="81357.86" v="875553" z="1" s="M+H" />
          <p rt="23.476" x="443.4033" y="24072.39" v="299125" z="1" s="M+H+1" />
        </MSPeaks>
      </Spectrum>
    </Compound>
    <Compound algo="FindByMolecularFeature">
      <Location m="394.2132" rt="23.517" y="83097" v="1341736" />
      <Spectrum type="MFE" cpdAlgo="FindByMolecularFeature">
        <MSDetails p="+" />
        <Device type="TimeOfFlight" />
        <MSPeaks>
          <p rt="23.517" x="395.2204" y="83097.41" v="822573" z="1" s="M+H" />
          <p rt="23.517" x="396.2236" y="19651.53" v="195787" z="1" s="M+H+1" />
          <p rt="23.518" x="397.2166" y="32635.18" v="323375" z="1" s="M+H+2" />
        </MSPeaks>
      </Spectrum>
    </Compound>
    <Compound algo="FindByMolecularFeature">
      <Location m="614.4531" rt="23.814" y="330248" v="3436144" />
      <Spectrum type="MFE" cpdAlgo="FindByMolecularFeature">
        <MSDetails p="+" />
        <Device type="TimeOfFlight" />
        <MSPeaks>
          <p rt="23.813" x="615.4604" y="330248.19" v="2257007" z="1" s="M+H" />
          <p rt="23.813" x="616.4633" y="134860.28" v="935028" z="1" s="M+H+1" />
          <p rt="23.814" x="617.4665" y="28825.00" v="201241" z="1" s="M+H+2" />
          <p rt="23.825" x="618.4644" y="6214.85" v="42868" z="1" s="M+H+3" />
        </MSPeaks>
      </Spectrum>
    </Compound>
    <Compound algo="FindByMolecularFeature">
      <Location m="379.2021" rt="23.814" y="122776" v="2277797" />
      <Spectrum type="MFE" cpdAlgo="FindByMolecularFeature">
        <MSDetails p="+" />
        <Device type="TimeOfFlight" />
        <MSPeaks>
          <p rt="23.815" x="380.2094" y="122775.88" v="1244689" z="1" s="M+H" />
          <p rt="23.815" x="381.2129" y="29679.82" v="310239" z="1" s="M+H+1" />
          <p rt="23.815" x="382.2055" y="49156.64" v="502167" z="1" s="M+H+2" />
          <p rt="23.810" x="383.2081" y="13446.86" v="139687" z="1" s="M+H+3" />
          <p rt="23.816" x="384.2047" y="8007.46" v="81014" z="1" s="M+H+4" />
        </MSPeaks>
      </Spectrum>
    </Compound>
    <Compound algo="FindByMolecularFeature">
      <Location m="278.2243" rt="23.819" y="69569" v="2143967" />
      <Spectrum type="MFE" cpdAlgo="FindByMolecularFeature">
        <MSDetails p="+" />
        <Device type="TimeOfFlight" />
        <MSPeaks>
          <p rt="23.823" x="279.2317" y="31514.21" v="275702" z="1" s="M+H" />
          <p rt="23.827" x="280.2352" y="7034.68" v="63115" z="1" s="M+H+1" />
          <p rt="23.818" x="557.4558" y="69568.52" v="585643" z="1" s="2M+H" />
          <p rt="23.814" x="558.4590" y="29844.39" v="252652" z="1" s="2M+H+1" />
          <p rt="23.820" x="559.4606" y="7459.28" v="62896" z="1" s="2M+H+2" />
          <p rt="23.804" x="560.4637" y="161.82" v="1384" z="1" s="2M+H+3" />
        </MSPeaks>
      </Spectrum>
    </Compound>
    <Compound algo="FindByMolecularFeature">
      <Location m="574.4603" rt="23.821" y="113165" v="1355546" />
      <Spectrum type="MFE" cpdAlgo="FindByMolecularFeature">
        <MSDetails p="+" />
        <Device type="TimeOfFlight" />
        <MSPeaks>
          <p rt="23.821" x="575.4676" y="113164.56" v="899024" z="1" s="M+H" />
          <p rt="23.822" x="576.4708" y="44640.04" v="357833" z="1" s="M+H+1" />
          <p rt="23.819" x="577.4730" y="10587.72" v="83243" z="1" s="M+H+2" />
          <p rt="23.822" x="578.4752" y="2019.85" v="15445" z="1" s="M+H+3" />
        </MSPeaks>
      </Spectrum>
    </Compound>
    <Compound algo="FindByMolecularFeature">
      <Location m="283.2875" rt="23.855" y="99009" v="1112242" />
      <Spectrum type="MFE" cpdAlgo="FindByMolecularFeature">
        <MSDetails p="+" />
        <Device type="TimeOfFlight" />
        <MSPeaks>
          <p rt="23.855" x="284.2948" y="99009.14" v="921844" z="1" s="M+H" />
          <p rt="23.856" x="285.2981" y="19247.42" v="178122" z="1" s="M+H+1" />
          <p rt="23.844" x="286.3026" y="1373.57" v="12276" z="1" s="M+H+2" />
        </MSPeaks>
      </Spectrum>
    </Compound>
    <Compound algo="FindByMolecularFeature">
      <Location m="688.4895" rt="23.860" y="83414" v="1977427" />
      <Spectrum type="MFE" cpdAlgo="FindByMolecularFeature">
        <MSDetails p="+" />
        <Device type="TimeOfFlight" />
        <MSPeaks>
          <p rt="23.860" x="689.4968" y="83414.49" v="1266692" z="1" s="M+H" />
          <p rt="23.860" x="690.5000" y="34804.46" v="522100" z="1" s="M+H+1" />
          <p rt="23.871" x="691.5098" y="18193.96" v="161178" z="1" s="M+H+2" />
          <p rt="23.791" x="692.5135" y="2770.73" v="27458" z="1" s="M+H+3" />
        </MSPeaks>
      </Spectrum>
    </Compound>
    <Compound algo="FindByMolecularFeature">
      <Location m="614.4539" rt="24.098" y="58526" v="897640" />
      <Spectrum type="MFE" cpdAlgo="FindByMolecularFeature">
        <MSDetails p="+" />
        <Device type="TimeOfFlight" />
        <MSPeaks>
          <p rt="24.097" x="615.4611" y="58526.27" v="558281" z="1" s="M+H" />
          <p rt="24.097" x="616.4636" y="26524.02" v="263867" z="1" s="M+H+1" />
          <p rt="24.106" x="617.4673" y="7088.41" v="66353" z="1" s="M+H+2" />
          <p rt="24.091" x="618.4641" y="976.32" v="9139" z="1" s="M+H+3" />
        </MSPeaks>
      </Spectrum>
    </Compound>
    <Compound algo="FindByMolecularFeature">
      <Location m="556.4487" rt="24.101" y="78686" v="1121982" />
      <Spectrum type="MFE" cpdAlgo="FindByMolecularFeature">
        <MSDetails p="+" />
        <Device type="TimeOfFlight" />
        <MSPeaks>
          <p rt="24.100" x="557.4560" y="78685.78" v="736960" z="1" s="M+H" />
          <p rt="24.104" x="558.4594" y="32838.13" v="311435" z="1" s="M+H+1" />
          <p rt="24.095" x="559.4620" y="7958.64" v="73587" z="1" s="M+H+2" />
        </MSPeaks>
      </Spectrum>
    </Compound>
    <Compound algo="FindByMolecularFeature">
      <Location m="670.4786" rt="24.512" y="98743" v="1733989" />
      <Spectrum type="MFE" cpdAlgo="FindByMolecularFeature">
        <MSDetails p="+" />
        <Device type="TimeOfFlight" />
        <MSPeaks>
          <p rt="24.513" x="671.4859" y="98743.37" v="1224356" z="1" s="M+H" />
          <p rt="24.514" x="672.4913" y="34139.80" v="376385" z="1" s="M+H+1" />
          <p rt="24.514" x="673.4976" y="11690.72" v="120380" z="1" s="M+H+2" />
          <p rt="24.457" x="674.4995" y="1153.38" v="12867" z="1" s="M+H+3" />
        </MSPeaks>
      </Spectrum>
    </Compound>
    <Compound algo="FindByMolecularFeature">
      <Location m="612.4750" rt="24.513" y="99103" v="2289163" />
      <Spectrum type="MFE" cpdAlgo="FindByMolecularFeature">
        <MSDetails p="+" />
        <Device type="TimeOfFlight" />
        <MSPeaks>
          <p rt="24.515" x="613.4823" y="99103.05" v="1271854" z="1" s="M+H" />
          <p rt="24.513" x="614.4849" y="47106.00" v="613519" z="1" s="M+H+1" />
          <p rt="24.504" x="615.4859" y="25043.70" v="337015" z="1" s="M+H+2" />
          <p rt="24.514" x="616.4800" y="5804.14" v="66775" z="1" s="M+H+3" />
        </MSPeaks>
      </Spectrum>
    </Compound>
    <Compound algo="FindByMolecularFeature">
      <Location m="614.4542" rt="24.980" y="71670" v="1698705" />
      <Spectrum type="MFE" cpdAlgo="FindByMolecularFeature">
        <MSDetails p="+" />
        <Device type="TimeOfFlight" />
        <MSPeaks>
          <p rt="24.992" x="615.4615" y="71670.27" v="737278" z="1" s="M+H" />
          <p rt="25.000" x="616.4639" y="32902.92" v="421645" z="1" s="M+H+1" />
          <p rt="24.956" x="617.4744" y="33836.46" v="362038" z="1" s="M+H+2" />
          <p rt="24.955" x="618.4786" y="12979.77" v="136633" z="1" s="M+H+3" />
          <p rt="24.957" x="619.4786" y="3457.82" v="37321" z="1" s="M+H+4" />
          <p rt="24.941" x="620.4721" y="360.73" v="3790" z="1" s="M+H+5" />
        </MSPeaks>
      </Spectrum>
    </Compound>
    <Compound algo="FindByMolecularFeature">
      <Location m="627.1872" rt="25.000" y="70907" v="868593" />
      <Spectrum type="MFE" cpdAlgo="FindByMolecularFeature">
        <MSDetails p="+" />
        <Device type="TimeOfFlight" />
        <MSPeaks>
          <p rt="24.999" x="628.1945" y="70906.97" v="430641" z="1" s="M+H" />
          <p rt="25.001" x="629.1949" y="40434.82" v="244789" z="1" s="M+H+1" />
          <p rt="24.999" x="630.1933" y="31539.71" v="193163" z="1" s="M+H+2" />
        </MSPeaks>
      </Spectrum>
    </Compound>
    <Compound algo="FindByMolecularFeature">
      <Location m="802.5365" rt="25.778" y="51678" v="438974" />
      <Spectrum type="MFE" cpdAlgo="FindByMolecularFeature">
        <MSDetails p="+" />
        <Device type="TimeOfFlight" />
        <MSPeaks>
          <p rt="25.778" x="803.5438" y="51678.07" v="251753" z="1" s="M+H" />
          <p rt="25.778" x="804.5475" y="28078.63" v="132879" z="1" s="M+H+1" />
          <p rt="25.780" x="805.5540" y="9190.25" v="44007" z="1" s="M+H+2" />
          <p rt="25.762" x="806.5622" y="2079.59" v="10336" z="1" s="M+H+3" />
        </MSPeaks>
      </Spectrum>
    </Compound>
    <Compound algo="FindByMolecularFeature">
      <Location m="412.2594" rt="25.778" y="297447" v="2220840" />
      <Spectrum type="MFE" cpdAlgo="FindByMolecularFeature">
        <MSDetails p="+" />
        <Device type="TimeOfFlight" />
        <MSPeaks>
          <p rt="25.778" x="413.2667" y="297446.81" v="1687422" z="1" s="M+H" />
          <p rt="25.779" x="414.2697" y="78123.74" v="443057" z="1" s="M+H+1" />
          <p rt="25.780" x="415.2728" y="13509.81" v="74785" z="1" s="M+H+2" />
          <p rt="25.775" x="416.2746" y="2206.65" v="15576" z="1" s="M+H+3" />
        </MSPeaks>
      </Spectrum>
    </Compound>
    <Compound algo="FindByMolecularFeature">
      <Location m="390.2774" rt="25.780" y="272881" v="2024907" />
      <Spectrum type="MFE" cpdAlgo="FindByMolecularFeature">
        <MSDetails p="+" />
        <Device type="TimeOfFlight" />
        <MSPeaks>
          <p rt="25.780" x="391.2847" y="272881.31" v="1616599" z="1" s="M+H" />
          <p rt="25.780" x="392.2878" y="68707.08" v="408308" z="1" s="M+H+1" />
        </MSPeaks>
      </Spectrum>
    </Compound>
    <Compound algo="FindByMolecularFeature">
      <Location m="148.0157" rt="25.781" y="115883" v="760623" />
      <Spectrum type="MFE" cpdAlgo="FindByMolecularFeature">
        <MSDetails p="+" />
        <Device type="TimeOfFlight" />
        <MSPeaks>
          <p rt="25.781" x="149.0230" y="115883.38" v="701725" z="1" s="M+H" />
          <p rt="25.784" x="150.0264" y="9156.05" v="53346" z="1" s="M+H+1" />
          <p rt="25.783" x="151.0295" y="1323.05" v="5551" z="1" s="M+H+2" />
        </MSPeaks>
      </Spectrum>
    </Compound>
    <Compound algo="FindByMolecularFeature">
      <Location m="630.4859" rt="25.827" y="113194" v="1351491" />
      <Spectrum type="MFE" cpdAlgo="FindByMolecularFeature">
        <MSDetails p="+" />
        <Device type="TimeOfFlight" />
        <MSPeaks>
          <p rt="25.826" x="631.4932" y="113193.84" v="846868" z="1" s="M+H" />
          <p rt="25.828" x="632.4966" y="52011.00" v="386580" z="1" s="M+H+1" />
          <p rt="25.827" x="633.4998" y="12277.49" v="88905" z="1" s="M+H+2" />
          <p rt="25.818" x="634.4947" y="2743.20" v="29138" z="1" s="M+H+3" />
        </MSPeaks>
      </Spectrum>
    </Compound>
    <Compound algo="FindByMolecularFeature">
      <Location m="612.4754" rt="25.829" y="77215" v="866860" />
      <Spectrum type="MFE" cpdAlgo="FindByMolecularFeature">
        <MSDetails p="+" />
        <Device type="TimeOfFlight" />
        <MSPeaks>
          <p rt="25.828" x="613.4827" y="77214.72" v="555943" z="1" s="M+H" />
          <p rt="25.829" x="614.4848" y="40307.68" v="310917" z="1" s="M+H+1" />
        </MSPeaks>
      </Spectrum>
    </Compound>
    <Compound algo="FindByMolecularFeature">
      <Location m="670.4788" rt="25.830" y="226406" v="2763626" />
      <Spectrum type="MFE" cpdAlgo="FindByMolecularFeature">
        <MSDetails p="+" />
        <Device type="TimeOfFlight" />
        <MSPeaks>
          <p rt="25.830" x="671.4861" y="226406.19" v="1832050" z="1" s="M+H" />
          <p rt="25.829" x="672.4902" y="80807.99" v="621553" z="1" s="M+H+1" />
          <p rt="25.830" x="673.4961" y="27131.75" v="282034" z="1" s="M+H+2" />
          <p rt="25.830" x="674.5025" y="3721.05" v="27989" z="1" s="M+H+3" />
        </MSPeaks>
      </Spectrum>
    </Compound>
    <Compound algo="FindByMolecularFeature">
      <Location m="706.5494" rt="25.840" y="57430" v="793382" />
      <Spectrum type="MFE" cpdAlgo="FindByMolecularFeature">
        <MSDetails p="+" />
        <Device type="TimeOfFlight" />
        <MSPeaks>
          <p rt="25.840" x="707.5567" y="57430.23" v="480049" z="1" s="M+H" />
          <p rt="25.840" x="708.5600" y="27301.66" v="264370" z="1" s="M+H+1" />
          <p rt="25.839" x="709.5623" y="6527.44" v="48962" z="1" s="M+H+2" />
        </MSPeaks>
      </Spectrum>
    </Compound>
    <Compound algo="FindByMolecularFeature">
      <Location m="337.3350" rt="26.065" y="488291" v="6138403" />
      <Spectrum type="MFE" cpdAlgo="FindByMolecularFeature">
        <MSDetails p="+" />
        <Device type="TimeOfFlight" />
        <MSPeaks>
          <p rt="26.065" x="338.3423" y="488290.69" v="4550516" z="1" s="M+H" />
          <p rt="26.065" x="339.3452" y="116526.02" v="1109996" z="1" s="M+H+1" />
          <p rt="26.063" x="340.3486" y="13774.52" v="135665" z="1" s="M+H+2" />
          <p rt="26.083" x="341.3520" y="2256.32" v="24879" z="1" s="M+H+3" />
          <p rt="26.061" x="675.6760" y="14056.49" v="95702" z="1" s="2M+H" />
          <p rt="26.062" x="676.6788" y="7331.99" v="48752" z="1" s="2M+H+1" />
          <p rt="26.052" x="677.6787" y="2149.90" v="14220" z="1" s="2M+H+2" />
        </MSPeaks>
      </Spectrum>
    </Compound>
    <Compound algo="FindByMolecularFeature">
      <Location m="609.1768" rt="26.437" y="105090" v="4796748" />
      <Spectrum type="MFE" cpdAlgo="FindByMolecularFeature">
        <MSDetails p="+" />
        <Device type="TimeOfFlight" />
        <MSPeaks>
          <p rt="26.436" x="610.1841" y="105089.96" v="2428327" z="1" s="M+H" />
          <p rt="26.438" x="611.1848" y="59016.54" v="1371503" z="1" s="M+H+1" />
          <p rt="26.440" x="612.1828" y="43128.70" v="996917" z="1" s="M+H+2" />
        </MSPeaks>
      </Spectrum>
    </Compound>
    <Compound algo="FindByMolecularFeature">
      <Location m="701.2060" rt="26.495" y="69362" v="927032" />
      <Spectrum type="MFE" cpdAlgo="FindByMolecularFeature">
        <MSDetails p="+" />
        <Device type="TimeOfFlight" />
        <MSPeaks>
          <p rt="26.495" x="702.2133" y="69361.52" v="421572" z="1" s="M+H" />
          <p rt="26.496" x="703.2138" y="47979.43" v="282879" z="1" s="M+H+1" />
          <p rt="26.495" x="704.2120" y="36386.20" v="222581" z="1" s="M+H+2" />
        </MSPeaks>
      </Spectrum>
    </Compound>
    <Compound algo="FindByMolecularFeature">
      <Location m="632.5022" rt="27.017" y="406290" v="5501531" />
      <Spectrum type="MFE" cpdAlgo="FindByMolecularFeature">
        <MSDetails p="+" />
        <Device type="TimeOfFlight" />
        <MSPeaks>
          <p rt="27.017" x="633.5095" y="406290.47" v="3609325" z="1" s="M+H" />
          <p rt="27.017" x="634.5126" y="165003.02" v="1465719" z="1" s="M+H+1" />
          <p rt="27.017" x="635.5156" y="39884.73" v="353300" z="1" s="M+H+2" />
          <p rt="27.010" x="636.5178" y="6358.18" v="54606" z="1" s="M+H+3" />
          <p rt="27.007" x="637.5252" y="1958.10" v="18582" z="1" s="M+H+4" />
        </MSPeaks>
      </Spectrum>
    </Compound>
    <Compound algo="FindByMolecularFeature">
      <Location m="336.2666" rt="27.017" y="72717" v="888843" />
      <Spectrum type="MFE" cpdAlgo="FindByMolecularFeature">
        <MSDetails p="+" />
        <Device type="TimeOfFlight" />
        <MSPeaks>
          <p rt="27.017" x="337.2738" y="72716.93" v="692608" z="1" s="M+H" />
          <p rt="27.015" x="338.2770" y="16950.73" v="166511" z="1" s="M+H+1" />
          <p rt="27.024" x="339.2852" y="2529.30" v="29724" z="1" s="M+H+2" />
        </MSPeaks>
      </Spectrum>
    </Compound>
    <Compound algo="FindByMolecularFeature">
      <Location m="614.4909" rt="27.021" y="178043" v="2291318" />
      <Spectrum type="MFE" cpdAlgo="FindByMolecularFeature">
        <MSDetails p="+" />
        <Device type="TimeOfFlight" />
        <MSPeaks>
          <p rt="27.021" x="615.4982" y="178043.28" v="1537504" z="1" s="M+H" />
          <p rt="27.020" x="616.5013" y="72118.02" v="620986" z="1" s="M+H+1" />
          <p rt="27.024" x="617.5040" y="13774.85" v="114524" z="1" s="M+H+2" />
          <p rt="27.019" x="618.5053" y="2201.64" v="18303" z="1" s="M+H+3" />
        </MSPeaks>
      </Spectrum>
    </Compound>
    <Compound algo="FindByMolecularFeature">
      <Location m="695.5693" rt="27.021" y="162348" v="2202713" />
      <Spectrum type="MFE" cpdAlgo="FindByMolecularFeature">
        <MSDetails p="+" />
        <Device type="TimeOfFlight" />
        <MSPeaks>
          <p rt="27.021" x="696.5766" y="162348.14" v="1399633" z="1" s="M+H" />
          <p rt="27.022" x="697.5803" y="69483.33" v="605628" z="1" s="M+H+1" />
          <p rt="27.018" x="698.5853" y="20574.93" v="169121" z="1" s="M+H+2" />
          <p rt="27.022" x="699.5874" y="3306.54" v="28332" z="1" s="M+H+3" />
        </MSPeaks>
      </Spectrum>
    </Compound>
    <Compound algo="FindByMolecularFeature">
      <Location m="352.2614" rt="27.023" y="64218" v="681910" />
      <Spectrum type="MFE" cpdAlgo="FindByMolecularFeature">
        <MSDetails p="+" />
        <Device type="TimeOfFlight" />
        <MSPeaks>
          <p rt="27.024" x="353.2687" y="64217.80" v="558403" z="1" s="M+H" />
          <p rt="27.019" x="354.2721" y="14339.38" v="123508" z="1" s="M+H+1" />
        </MSPeaks>
      </Spectrum>
    </Compound>
    <Compound algo="FindByMolecularFeature">
      <Location m="688.4687" rt="27.023" y="94618" v="1458244" />
      <Spectrum type="MFE" cpdAlgo="FindByMolecularFeature">
        <MSDetails p="+" />
        <Device type="TimeOfFlight" />
        <MSPeaks>
          <p rt="27.023" x="689.4760" y="94617.98" v="897907" z="1" s="M+H" />
          <p rt="27.022" x="690.4795" y="39861.67" v="377461" z="1" s="M+H+1" />
          <p rt="27.025" x="691.4813" y="17021.18" v="151678" z="1" s="M+H+2" />
          <p rt="27.027" x="692.4843" y="3501.06" v="31197" z="1" s="M+H+3" />
        </MSPeaks>
      </Spectrum>
    </Compound>
    <Compound algo="FindByMolecularFeature">
      <Location m="708.5657" rt="27.023" y="243336" v="3346052" />
      <Spectrum type="MFE" cpdAlgo="FindByMolecularFeature">
        <MSDetails p="+" />
        <Device type="TimeOfFlight" />
        <MSPeaks>
          <p rt="27.024" x="709.5730" y="243336.44" v="2111359" z="1" s="M+H" />
          <p rt="27.023" x="710.5770" y="110408.43" v="957143" z="1" s="M+H+1" />
          <p rt="27.021" x="711.5808" y="25786.75" v="220465" z="1" s="M+H+2" />
          <p rt="27.017" x="712.5887" y="6224.41" v="57086" z="1" s="M+H+3" />
        </MSPeaks>
      </Spectrum>
    </Compound>
    <Compound algo="FindByMolecularFeature">
      <Location m="667.5399" rt="27.024" y="819118" v="10823716" />
      <Spectrum type="MFE" cpdAlgo="FindByMolecularFeature">
        <MSDetails p="+" />
        <Device type="TimeOfFlight" />
        <MSPeaks>
          <p rt="27.024" x="668.5472" y="819117.69" v="6994649" z="1" s="M+H" />
          <p rt="27.024" x="669.5500" y="350407.84" v="2977375" z="1" s="M+H+1" />
          <p rt="27.024" x="670.5526" y="83650.66" v="725200" z="1" s="M+H+2" />
          <p rt="27.021" x="671.5553" y="14770.90" v="126492" z="1" s="M+H+3" />
        </MSPeaks>
      </Spectrum>
    </Compound>
    <Compound algo="FindByMolecularFeature">
      <Location m="672.4951" rt="27.024" y="1981012" v="29703592" />
      <Spectrum type="MFE" cpdAlgo="FindByMolecularFeature">
        <MSDetails p="+" />
        <Device type="TimeOfFlight" />
        <MSPeaks>
          <p rt="27.024" x="673.5024" y="1981011.88" v="19332530" z="1" s="M+H" />
          <p rt="27.024" x="674.5061" y="830440.19" v="8075492" z="1" s="M+H+1" />
          <p rt="27.023" x="675.5085" y="197342.83" v="1934533" z="1" s="M+H+2" />
          <p rt="27.022" x="676.5112" y="31148.82" v="303733" z="1" s="M+H+3" />
          <p rt="27.022" x="677.5118" y="6067.41" v="57305" z="1" s="M+H+4" />
        </MSPeaks>
      </Spectrum>
    </Compound>
    <Compound algo="FindByMolecularFeature">
      <Location m="650.5123" rt="27.025" y="113290" v="1518030" />
      <Spectrum type="MFE" cpdAlgo="FindByMolecularFeature">
        <MSDetails p="+" />
        <Device type="TimeOfFlight" />
        <MSPeaks>
          <p rt="27.025" x="651.5196" y="113289.90" v="961735" z="1" s="M+H" />
          <p rt="27.025" x="652.5226" y="46821.02" v="398498" z="1" s="M+H+1" />
          <p rt="27.024" x="653.5267" y="12642.02" v="111778" z="1" s="M+H+2" />
          <p rt="27.026" x="654.5351" y="3721.30" v="46019" z="1" s="M+H+3" />
        </MSPeaks>
      </Spectrum>
    </Compound>
    <Compound algo="FindByMolecularFeature">
      <Location m="428.3657" rt="27.114" y="161554" v="2024818" />
      <Spectrum type="MFE" cpdAlgo="FindByMolecularFeature">
        <MSDetails p="+" />
        <Device type="TimeOfFlight" />
        <MSPeaks>
          <p rt="27.115" x="429.3730" y="161554.00" v="1511079" z="1" s="M+H" />
          <p rt="27.112" x="430.3765" y="47669.27" v="423475" z="1" s="M+H+1" />
          <p rt="27.115" x="431.3802" y="8527.38" v="80268" z="1" s="M+H+2" />
          <p rt="27.105" x="432.3831" y="1107.78" v="9996" z="1" s="M+H+3" />
        </MSPeaks>
      </Spectrum>
    </Compound>
    <Compound algo="FindByMolecularFeature">
      <Location m="849.2436" rt="27.796" y="54572" v="1812365" />
      <Spectrum type="MFE" cpdAlgo="FindByMolecularFeature">
        <MSDetails p="+" />
        <Device type="TimeOfFlight" />
        <MSPeaks>
          <p rt="27.797" x="850.2509" y="54571.77" v="730137" z="1" s="M+H" />
          <p rt="27.796" x="851.2519" y="43160.75" v="572460" z="1" s="M+H+1" />
          <p rt="27.795" x="852.2501" y="37970.95" v="509768" z="1" s="M+H+2" />
        </MSPeaks>
      </Spectrum>
    </Compound>
    <Compound algo="FindByMolecularFeature">
      <Location m="670.4784" rt="28.029" y="100237" v="1736683" />
      <Spectrum type="MFE" cpdAlgo="FindByMolecularFeature">
        <MSDetails p="+" />
        <Device type="TimeOfFlight" />
        <MSPeaks>
          <p rt="28.030" x="671.4857" y="100236.76" v="1175087" z="1" s="M+H" />
          <p rt="28.029" x="672.4910" y="35296.09" v="386754" z="1" s="M+H+1" />
          <p rt="28.028" x="673.4975" y="13990.83" v="148538" z="1" s="M+H+2" />
          <p rt="28.013" x="674.5053" y="2433.65" v="26304" z="1" s="M+H+3" />
        </MSPeaks>
      </Spectrum>
    </Compound>
    <Compound algo="FindByMolecularFeature">
      <Location m="665.5230" rt="28.033" y="61700" v="1086067" />
      <Spectrum type="MFE" cpdAlgo="FindByMolecularFeature">
        <MSDetails p="+" />
        <Device type="TimeOfFlight" />
        <MSPeaks>
          <p rt="28.034" x="666.5303" y="61699.78" v="686077" z="1" s="M+H" />
          <p rt="28.034" x="667.5337" y="27178.83" v="302897" z="1" s="M+H+1" />
          <p rt="28.029" x="668.5391" y="7209.29" v="81415" z="1" s="M+H+2" />
          <p rt="28.007" x="669.5373" y="1360.31" v="15678" z="1" s="M+H+3" />
        </MSPeaks>
      </Spectrum>
    </Compound>
    <Compound algo="FindByMolecularFeature">
      <Location m="674.5103" rt="28.212" y="249558" v="4132440" />
      <Spectrum type="MFE" cpdAlgo="FindByMolecularFeature">
        <MSDetails p="+" />
        <Device type="TimeOfFlight" />
        <MSPeaks>
          <p rt="28.213" x="675.5175" y="249557.64" v="2720096" z="1" s="M+H" />
          <p rt="28.212" x="676.5208" y="100712.21" v="1080013" z="1" s="M+H+1" />
          <p rt="28.211" x="677.5247" y="26378.91" v="282032" z="1" s="M+H+2" />
          <p rt="28.211" x="678.5254" y="4810.41" v="50299" z="1" s="M+H+3" />
        </MSPeaks>
      </Spectrum>
    </Compound>
    <Compound algo="FindByMolecularFeature">
      <Location m="669.5545" rt="28.216" y="73357" v="1250516" />
      <Spectrum type="MFE" cpdAlgo="FindByMolecularFeature">
        <MSDetails p="+" />
        <Device type="TimeOfFlight" />
        <MSPeaks>
          <p rt="28.217" x="670.5618" y="73356.50" v="780416" z="1" s="M+H" />
          <p rt="28.214" x="671.5651" y="32946.97" v="358820" z="1" s="M+H+1" />
          <p rt="28.215" x="672.5642" y="10501.37" v="98158" z="1" s="M+H+2" />
          <p rt="28.225" x="673.5651" y="1403.81" v="13122" z="1" s="M+H+3" />
        </MSPeaks>
      </Spectrum>
    </Compound>
    <Compound algo="FindByMolecularFeature">
      <Location m="614.4920" rt="28.657" y="723864" v="14716984" />
      <Spectrum type="MFE" cpdAlgo="FindByMolecularFeature">
        <MSDetails p="+" />
        <Device type="TimeOfFlight" />
        <MSPeaks>
          <p rt="28.654" x="615.4992" y="723864.38" v="8965758" z="1" s="M+H" />
          <p rt="28.662" x="616.5021" y="304026.56" v="4343601" z="1" s="M+H+1" />
          <p rt="28.670" x="617.5054" y="67843.07" v="1213364" z="1" s="M+H+2" />
          <p rt="28.671" x="618.5093" y="12045.98" v="186236" z="1" s="M+H+3" />
          <p rt="28.624" x="619.5121" y="652.95" v="8025" z="1" s="M+H+4" />
        </MSPeaks>
      </Spectrum>
    </Compound>
    <Compound algo="FindByMolecularFeature">
      <Location m="670.4578" rt="28.664" y="52004" v="1103671" />
      <Spectrum type="MFE" cpdAlgo="FindByMolecularFeature">
        <MSDetails p="+" />
        <Device type="TimeOfFlight" />
        <MSPeaks>
          <p rt="28.668" x="671.4651" y="52004.25" v="745789" z="1" s="M+H" />
          <p rt="28.665" x="672.4690" y="21824.21" v="325738" z="1" s="M+H+1" />
          <p rt="28.643" x="673.4705" y="6287.54" v="32144" z="1" s="M+H+2" />
        </MSPeaks>
      </Spectrum>
    </Compound>
    <Compound algo="FindByMolecularFeature">
      <Location m="654.4847" rt="28.664" y="619890" v="14200130" />
      <Spectrum type="MFE" cpdAlgo="FindByMolecularFeature">
        <MSDetails p="+" />
        <Device type="TimeOfFlight" />
        <MSPeaks>
          <p rt="28.665" x="655.4920" y="619889.56" v="9090155" z="1" s="M+H" />
          <p rt="28.664" x="656.4948" y="274126.91" v="4042551" z="1" s="M+H+1" />
          <p rt="28.662" x="657.4977" y="61063.33" v="894575" z="1" s="M+H+2" />
          <p rt="28.661" x="658.5072" y="11721.98" v="172849" z="1" s="M+H+3" />
        </MSPeaks>
      </Spectrum>
    </Compound>
    <Compound algo="FindByMolecularFeature">
      <Location m="677.5586" rt="28.667" y="79025" v="1719106" />
      <Spectrum type="MFE" cpdAlgo="FindByMolecularFeature">
        <MSDetails p="+" />
        <Device type="TimeOfFlight" />
        <MSPeaks>
          <p rt="28.668" x="678.5658" y="79025.42" v="1142173" z="1" s="M+H" />
          <p rt="28.666" x="679.5714" y="32375.26" v="458378" z="1" s="M+H+1" />
          <p rt="28.673" x="680.5766" y="7358.87" v="99165" z="1" s="M+H+2" />
          <p rt="28.660" x="681.5872" y="1447.11" v="19389" z="1" s="M+H+3" />
        </MSPeaks>
      </Spectrum>
    </Compound>
    <Compound algo="FindByMolecularFeature">
      <Location m="690.5547" rt="28.668" y="101171" v="2253478" />
      <Spectrum type="MFE" cpdAlgo="FindByMolecularFeature">
        <MSDetails p="+" />
        <Device type="TimeOfFlight" />
        <MSPeaks>
          <p rt="28.670" x="691.5619" y="101171.15" v="1412923" z="1" s="M+H" />
          <p rt="28.666" x="692.5654" y="46558.02" v="668106" z="1" s="M+H+1" />
          <p rt="28.667" x="693.5684" y="12022.49" v="172448" z="1" s="M+H+2" />
        </MSPeaks>
      </Spectrum>
    </Compound>
    <Compound algo="FindByMolecularFeature">
      <Location m="649.5271" rt="28.679" y="179466" v="3288563" />
      <Spectrum type="MFE" cpdAlgo="FindByMolecularFeature">
        <MSDetails p="+" />
        <Device type="TimeOfFlight" />
        <MSPeaks>
          <p rt="28.680" x="650.5344" y="179465.70" v="2089248" z="1" s="M+H" />
          <p rt="28.677" x="651.5380" y="71831.17" v="920797" z="1" s="M+H+1" />
          <p rt="28.683" x="652.5413" y="17478.44" v="237774" z="1" s="M+H+2" />
          <p rt="28.679" x="653.5448" y="3536.27" v="40746" z="1" s="M+H+3" />
        </MSPeaks>
      </Spectrum>
    </Compound>
    <Compound algo="FindByMolecularFeature">
      <Location m="643.5385" rt="28.837" y="61593" v="1027544" />
      <Spectrum type="MFE" cpdAlgo="FindByMolecularFeature">
        <MSDetails p="+" />
        <Device type="TimeOfFlight" />
        <MSPeaks>
          <p rt="28.837" x="644.5457" y="61592.89" v="649667" z="1" s="M+H" />
          <p rt="28.837" x="645.5489" y="26268.46" v="278535" z="1" s="M+H+1" />
          <p rt="28.833" x="646.5500" y="7408.55" v="77898" z="1" s="M+H+2" />
          <p rt="28.847" x="647.5519" y="2079.80" v="21443" z="1" s="M+H+3" />
        </MSPeaks>
      </Spectrum>
    </Compound>
    <Compound algo="FindByMolecularFeature">
      <Location m="648.4945" rt="28.842" y="235440" v="3378553" />
      <Spectrum type="MFE" cpdAlgo="FindByMolecularFeature">
        <MSDetails p="+" />
        <Device type="TimeOfFlight" />
        <MSPeaks>
          <p rt="28.832" x="649.5017" y="235439.91" v="2646028" z="1" s="M+H" />
          <p rt="28.859" x="650.5121" y="96322.59" v="674035" z="1" s="M+H+1" />
          <p rt="28.913" x="651.5154" y="20873.52" v="58490" z="1" s="M+H+2" />
        </MSPeaks>
      </Spectrum>
    </Compound>
    <Compound algo="FindByMolecularFeature">
      <Location m="674.5102" rt="28.932" y="259450" v="5499625" />
      <Spectrum type="MFE" cpdAlgo="FindByMolecularFeature">
        <MSDetails p="+" />
        <Device type="TimeOfFlight" />
        <MSPeaks>
          <p rt="28.930" x="675.5175" y="259450.42" v="3623521" z="1" s="M+H" />
          <p rt="28.929" x="676.5205" y="107760.17" v="1532410" z="1" s="M+H+1" />
          <p rt="28.947" x="677.5277" y="25872.96" v="331034" z="1" s="M+H+2" />
          <p rt="29.011" x="678.5260" y="989.44" v="12660" z="1" s="M+H+3" />
        </MSPeaks>
      </Spectrum>
    </Compound>
    <Compound algo="FindByMolecularFeature">
      <Location m="669.5544" rt="28.959" y="70952" v="1177538" />
      <Spectrum type="MFE" cpdAlgo="FindByMolecularFeature">
        <MSDetails p="+" />
        <Device type="TimeOfFlight" />
        <MSPeaks>
          <p rt="28.955" x="670.5616" y="70951.62" v="789521" z="1" s="M+H" />
          <p rt="28.964" x="671.5645" y="32263.42" v="296494" z="1" s="M+H+1" />
          <p rt="28.965" x="672.5671" y="12769.35" v="91524" z="1" s="M+H+2" />
        </MSPeaks>
      </Spectrum>
    </Compound>
    <Compound algo="FindByMolecularFeature">
      <Location m="662.4466" rt="29.064" y="88110" v="3519338" />
      <Spectrum type="MFE" cpdAlgo="FindByMolecularFeature">
        <MSDetails p="+" />
        <Device type="TimeOfFlight" />
        <MSPeaks>
          <p rt="29.061" x="663.4538" y="88110.42" v="2315871" z="1" s="M+H" />
          <p rt="29.059" x="664.4571" y="38939.78" v="1039676" z="1" s="M+H+1" />
          <p rt="29.103" x="665.4610" y="9888.29" v="137932" z="1" s="M+H+2" />
          <p rt="29.084" x="666.4670" y="1719.42" v="25859" z="1" s="M+H+3" />
        </MSPeaks>
      </Spectrum>
    </Compound>
    <Compound algo="FindByMolecularFeature">
      <Location m="535.1584" rt="29.180" y="295249" v="7619859" />
      <Spectrum type="MFE" cpdAlgo="FindByMolecularFeature">
        <MSDetails p="+" />
        <Device type="TimeOfFlight" />
        <MSPeaks>
          <p rt="29.181" x="536.1657" y="295249.47" v="4277976" z="1" s="M+H" />
          <p rt="29.180" x="537.1663" y="140727.72" v="1970445" z="1" s="M+H+1" />
          <p rt="29.180" x="538.1642" y="96639.01" v="1371438" z="1" s="M+H+2" />
        </MSPeaks>
      </Spectrum>
    </Compound>
    <Compound algo="FindByMolecularFeature">
      <Location m="428.3657" rt="29.452" y="160701" v="2159377" />
      <Spectrum type="MFE" cpdAlgo="FindByMolecularFeature">
        <MSDetails p="+" />
        <Device type="TimeOfFlight" />
        <MSPeaks>
          <p rt="29.451" x="429.3729" y="160701.41" v="1599995" z="1" s="M+H" />
          <p rt="29.451" x="430.3765" y="46320.22" v="450416" z="1" s="M+H+1" />
          <p rt="29.463" x="431.3795" y="9443.22" v="92572" z="1" s="M+H+2" />
          <p rt="29.449" x="432.3820" y="1582.88" v="16394" z="1" s="M+H+3" />
        </MSPeaks>
      </Spectrum>
    </Compound>
  </CompoundList>
</CEF>
