# Supplementary material for: Identification of sunflower, rapeseed, flaxseed and sesame seed oil metabolomic markers as a potential tool for oil authentication and detecting adulterations
Source: PLoS One. 2023 Apr 20;18(4):e0284599. doi: 10.1371/journal.pone.0284599 (PMC10118080; doi:10.1371/journal.pone.0284599)
Supplement: S1 File — (ZIP) [file pone.0284599.s001.zip › CEF/Sez_a1.cef]

<CEF version="1.0.0.0">
  <CompoundList>
    <Compound algo="FindByMolecularFeature">
      <Location m="122.0333" rt="0.543" y="129966" v="662948" />
      <Spectrum type="MFE" cpdAlgo="FindByMolecularFeature">
        <MSDetails p="+" />
        <Device type="TimeOfFlight" />
        <MSPeaks>
          <p rt="0.543" x="123.0406" y="129965.52" v="569195" z="1" s="M+H" />
          <p rt="0.543" x="124.0415" y="22721.97" v="93753" z="1" s="M+H+1" />
        </MSPeaks>
      </Spectrum>
    </Compound>
    <Compound algo="FindByMolecularFeature">
      <Location m="109.0018" rt="0.545" y="1050205" v="3955801" />
      <Spectrum type="MFE" cpdAlgo="FindByMolecularFeature">
        <MSDetails p="+" />
        <Device type="TimeOfFlight" />
        <MSPeaks>
          <p rt="0.545" x="110.0090" y="1050205.38" v="3432727" z="1" s="M+H" />
          <p rt="0.544" x="111.0104" y="166479.73" v="523073" z="1" s="M+H+1" />
        </MSPeaks>
      </Spectrum>
    </Compound>
    <Compound algo="FindByMolecularFeature">
      <Location m="110.9996" rt="0.545" y="173057" v="569956" />
      <Spectrum type="MFE" cpdAlgo="FindByMolecularFeature">
        <MSDetails p="+" />
        <Device type="TimeOfFlight" />
        <MSPeaks>
          <p rt="0.545" x="112.0068" y="173057.48" v="549805" z="1" s="M+H" />
          <p rt="0.544" x="113.0102" y="6981.22" v="20151" z="1" s="M+H+1" />
        </MSPeaks>
      </Spectrum>
    </Compound>
    <Compound algo="FindByMolecularFeature">
      <Location m="127.0119" rt="0.546" y="82246" v="341133" />
      <Spectrum type="MFE" cpdAlgo="FindByMolecularFeature">
        <MSDetails p="+" />
        <Device type="TimeOfFlight" />
        <MSPeaks>
          <p rt="0.545" x="128.0192" y="82246.09" v="301204" z="1" s="M+H" />
          <p rt="0.547" x="129.0208" y="14084.79" v="39930" z="1" s="M+H+1" />
        </MSPeaks>
      </Spectrum>
    </Compound>
    <Compound algo="FindByMolecularFeature">
      <Location m="150.0279" rt="0.547" y="166778" v="656567" />
      <Spectrum type="MFE" cpdAlgo="FindByMolecularFeature">
        <MSDetails p="+" />
        <Device type="TimeOfFlight" />
        <MSPeaks>
          <p rt="0.547" x="151.0352" y="166778.06" v="554865" z="1" s="M+H" />
          <p rt="0.547" x="152.0369" y="29508.32" v="101702" z="1" s="M+H+1" />
        </MSPeaks>
      </Spectrum>
    </Compound>
    <Compound algo="FindByMolecularFeature">
      <Location m="124.9791" rt="0.548" y="60041" v="199063" />
      <Spectrum type="MFE" cpdAlgo="FindByMolecularFeature">
        <MSDetails p="+" />
        <Device type="TimeOfFlight" />
        <MSPeaks>
          <p rt="0.548" x="125.9864" y="60041.45" v="188736" z="1" s="M+H" />
          <p rt="0.548" x="126.9882" y="3440.53" v="10327" z="1" s="M+H+1" />
        </MSPeaks>
      </Spectrum>
    </Compound>
    <Compound algo="FindByMolecularFeature">
      <Location m="174.1117" rt="0.588" y="87565" v="635031" />
      <Spectrum type="MFE" cpdAlgo="FindByMolecularFeature">
        <MSDetails p="+" />
        <Device type="TimeOfFlight" />
        <MSPeaks>
          <p rt="0.587" x="175.1190" y="87564.77" v="583016" z="1" s="M+H" />
          <p rt="0.595" x="176.1229" y="7815.89" v="52015" z="1" s="M+H+1" />
        </MSPeaks>
      </Spectrum>
    </Compound>
    <Compound algo="FindByMolecularFeature">
      <Location m="160.0226" rt="0.605" y="451357" v="2335997" />
      <Spectrum type="MFE" cpdAlgo="FindByMolecularFeature">
        <MSDetails p="+" />
        <Device type="TimeOfFlight" />
        <MSPeaks>
          <p rt="0.605" x="161.0298" y="451357.31" v="1726754" z="1" s="M+H" />
          <p rt="0.604" x="162.0310" y="73584.59" v="279137" z="1" s="M+H+1" />
          <p rt="0.603" x="163.0276" y="64380.68" v="201845" z="1" s="M+H+2" />
          <p rt="0.619" x="164.0326" y="7683.91" v="29292" z="1" s="M+H+3" />
          <p rt="0.623" x="165.0327" y="759.02" v="2873" z="1" s="M+H+4" />
          <p rt="0.609" x="321.0540" y="9826.07" v="33626" z="1" s="2M+H" />
          <p rt="0.600" x="322.0551" y="2884.01" v="7213" z="1" s="2M+H+1" />
          <p rt="0.597" x="323.0505" y="3686.41" v="7209" z="1" s="2M+H+2" />
        </MSPeaks>
      </Spectrum>
    </Compound>
    <Compound algo="FindByMolecularFeature">
      <Location m="526.1479" rt="0.608" y="163113" v="1312111" />
      <Spectrum type="MFE" cpdAlgo="FindByMolecularFeature">
        <MSDetails p="+" />
        <Device type="TimeOfFlight" />
        <MSPeaks>
          <p rt="0.611" x="264.0771" y="68146.16" v="268082" z="2" s="M+2H" />
          <p rt="0.610" x="264.5779" y="21378.60" v="83247" z="2" s="M+2H+1" />
          <p rt="0.620" x="265.0762" y="18829.13" v="75729" z="2" s="M+2H+2" />
          <p rt="0.606" x="265.5790" y="2538.05" v="9398" z="2" s="M+2H+3" />
          <p rt="0.607" x="527.1583" y="163113.27" v="696837" z="1" s="M+H" />
          <p rt="0.608" x="528.1613" y="32070.38" v="135787" z="1" s="M+H+1" />
          <p rt="0.607" x="529.1628" y="8957.76" v="36919" z="1" s="M+H+2" />
          <p rt="0.610" x="530.1652" y="1505.23" v="6112" z="1" s="M+H+3" />
        </MSPeaks>
      </Spectrum>
    </Compound>
    <Compound algo="FindByMolecularFeature">
      <Location m="542.1234" rt="0.613" y="79332" v="593638" />
      <Spectrum type="MFE" cpdAlgo="FindByMolecularFeature">
        <MSDetails p="+" />
        <Device type="TimeOfFlight" />
        <MSPeaks>
          <p rt="0.618" x="272.0658" y="16233.18" v="88288" z="2" s="M+2H" />
          <p rt="0.610" x="272.5676" y="2814.57" v="13586" z="2" s="M+2H+1" />
          <p rt="0.619" x="273.0697" y="1902.46" v="8766" z="2" s="M+2H+2" />
          <p rt="0.612" x="543.1322" y="79331.83" v="363157" z="1" s="M+H" />
          <p rt="0.611" x="544.1353" y="15541.79" v="72408" z="1" s="M+H+1" />
          <p rt="0.612" x="545.1334" y="8673.28" v="39639" z="1" s="M+H+2" />
          <p rt="0.609" x="546.1372" y="1807.05" v="7794" z="1" s="M+H+3" />
        </MSPeaks>
      </Spectrum>
    </Compound>
    <Compound algo="FindByMolecularFeature">
      <Location m="206.0642" rt="0.618" y="63735" v="363186" />
      <Spectrum type="MFE" cpdAlgo="FindByMolecularFeature">
        <MSDetails p="+" />
        <Device type="TimeOfFlight" />
        <MSPeaks>
          <p rt="0.623" x="104.0397" y="12640.63" v="53793" z="2" s="M+2H" />
          <p rt="0.632" x="104.5406" y="2900.55" v="11205" z="2" s="M+2H+1" />
          <p rt="0.633" x="105.0391" y="2395.40" v="9253" z="2" s="M+2H+2" />
          <p rt="0.617" x="207.0714" y="63735.25" v="240137" z="1" s="M+H" />
          <p rt="0.613" x="208.0738" y="12991.34" v="48798" z="1" s="M+H+1" />
        </MSPeaks>
      </Spectrum>
    </Compound>
    <Compound algo="FindByMolecularFeature">
      <Location m="267.9923" rt="0.619" y="120729" v="540863" />
      <Spectrum type="MFE" cpdAlgo="FindByMolecularFeature">
        <MSDetails p="+" />
        <Device type="TimeOfFlight" />
        <MSPeaks>
          <p rt="0.619" x="268.9996" y="120729.39" v="418817" z="1" s="M+H" />
          <p rt="0.620" x="270.0028" y="13968.55" v="48463" z="1" s="M+H+1" />
          <p rt="0.621" x="270.9985" y="18540.99" v="66216" z="1" s="M+H+2" />
          <p rt="0.621" x="272.0011" y="1402.04" v="4776" z="1" s="M+H+3" />
          <p rt="0.622" x="272.9951" y="760.79" v="2591" z="1" s="M+H+4" />
        </MSPeaks>
      </Spectrum>
    </Compound>
    <Compound algo="FindByMolecularFeature">
      <Location m="252.0184" rt="0.621" y="93977" v="383001" />
      <Spectrum type="MFE" cpdAlgo="FindByMolecularFeature">
        <MSDetails p="+" />
        <Device type="TimeOfFlight" />
        <MSPeaks>
          <p rt="0.621" x="253.0257" y="93977.37" v="321248" z="1" s="M+H" />
          <p rt="0.620" x="254.0290" y="8925.78" v="30424" z="1" s="M+H+1" />
          <p rt="0.623" x="255.0244" y="8505.81" v="28959" z="1" s="M+H+2" />
          <p rt="0.615" x="256.0308" y="714.92" v="2370" z="1" s="M+H+3" />
        </MSPeaks>
      </Spectrum>
    </Compound>
    <Compound algo="FindByMolecularFeature">
      <Location m="364.0982" rt="0.622" y="105171" v="608069" />
      <Spectrum type="MFE" cpdAlgo="FindByMolecularFeature">
        <MSDetails p="+" />
        <Device type="TimeOfFlight" />
        <MSPeaks>
          <p rt="0.622" x="365.1055" y="105170.71" v="522937" z="1" s="M+H" />
          <p rt="0.622" x="366.1088" y="14480.18" v="69078" z="1" s="M+H+1" />
          <p rt="0.622" x="367.1117" y="3523.32" v="16055" z="1" s="M+H+2" />
        </MSPeaks>
      </Spectrum>
    </Compound>
    <Compound algo="FindByMolecularFeature">
      <Location m="472.0913" rt="0.625" y="87342" v="318084" />
      <Spectrum type="MFE" cpdAlgo="FindByMolecularFeature">
        <MSDetails p="+" />
        <Device type="TimeOfFlight" />
        <MSPeaks>
          <p rt="0.625" x="237.0529" y="87341.78" v="309603" z="2" s="M+2H" />
          <p rt="0.618" x="237.5640" y="2466.69" v="8481" z="2" s="M+2H+1" />
        </MSPeaks>
      </Spectrum>
    </Compound>
    <Compound algo="FindByMolecularFeature">
      <Location m="114.0170" rt="0.625" y="116096" v="641569" />
      <Spectrum type="MFE" cpdAlgo="FindByMolecularFeature">
        <MSDetails p="+" />
        <Device type="TimeOfFlight" />
        <MSPeaks>
          <p rt="0.626" x="115.0242" y="116095.71" v="552776" z="1" s="M+H" />
          <p rt="0.623" x="116.0265" y="18880.52" v="88794" z="1" s="M+H+1" />
        </MSPeaks>
      </Spectrum>
    </Compound>
    <Compound algo="FindByMolecularFeature">
      <Location m="380.0722" rt="0.628" y="59959" v="356227" />
      <Spectrum type="MFE" cpdAlgo="FindByMolecularFeature">
        <MSDetails p="+" />
        <Device type="TimeOfFlight" />
        <MSPeaks>
          <p rt="0.628" x="381.0794" y="59959.50" v="287049" z="1" s="M+H" />
          <p rt="0.627" x="382.0825" y="8310.29" v="39204" z="1" s="M+H+1" />
          <p rt="0.628" x="383.0812" y="5662.10" v="26357" z="1" s="M+H+2" />
          <p rt="0.616" x="384.0849" y="776.95" v="3617" z="1" s="M+H+3" />
        </MSPeaks>
      </Spectrum>
    </Compound>
    <Compound algo="FindByMolecularFeature">
      <Location m="117.1155" rt="0.646" y="148389" v="645147" />
      <Spectrum type="MFE" cpdAlgo="FindByMolecularFeature">
        <MSDetails p="+" />
        <Device type="TimeOfFlight" />
        <MSPeaks>
          <p rt="0.646" x="118.1228" y="148388.58" v="601050" z="1" s="M+H" />
          <p rt="0.647" x="119.1263" y="10137.35" v="42912" z="1" s="M+H+1" />
          <p rt="0.642" x="120.1284" y="838.11" v="1185" z="1" s="M+H+2" />
        </MSPeaks>
      </Spectrum>
    </Compound>
    <Compound algo="FindByMolecularFeature">
      <Location m="191.9722" rt="0.653" y="80325" v="997352" />
      <Spectrum type="MFE" cpdAlgo="FindByMolecularFeature">
        <MSDetails p="+" />
        <Device type="TimeOfFlight" />
        <MSPeaks>
          <p rt="0.659" x="192.9795" y="80324.80" v="869739" z="1" s="M+H" />
          <p rt="0.662" x="193.9834" y="6056.61" v="68379" z="1" s="M+H+1" />
          <p rt="0.618" x="194.9804" y="14994.00" v="59234" z="1" s="M+H+2" />
        </MSPeaks>
      </Spectrum>
    </Compound>
    <Compound algo="FindByMolecularFeature">
      <Location m="133.1103" rt="0.664" y="50149" v="197654" />
      <Spectrum type="MFE" cpdAlgo="FindByMolecularFeature">
        <MSDetails p="+" />
        <Device type="TimeOfFlight" />
        <MSPeaks>
          <p rt="0.664" x="134.1176" y="50148.87" v="189793" z="1" s="M+H" />
          <p rt="0.666" x="135.1208" y="2537.93" v="7861" z="1" s="M+H+1" />
        </MSPeaks>
      </Spectrum>
    </Compound>
    <Compound algo="FindByMolecularFeature">
      <Location m="188.0658" rt="0.665" y="54574" v="279318" />
      <Spectrum type="MFE" cpdAlgo="FindByMolecularFeature">
        <MSDetails p="+" />
        <Device type="TimeOfFlight" />
        <MSPeaks>
          <p rt="0.665" x="189.0731" y="54574.26" v="255608" z="1" s="M+H" />
          <p rt="0.669" x="190.0782" y="4895.09" v="20516" z="1" s="M+H+1" />
          <p rt="0.664" x="191.0749" y="893.98" v="3193" z="1" s="M+H+2" />
        </MSPeaks>
      </Spectrum>
    </Compound>
    <Compound algo="FindByMolecularFeature">
      <Location m="130.0064" rt="0.672" y="211493" v="1128261" />
      <Spectrum type="MFE" cpdAlgo="FindByMolecularFeature">
        <MSDetails p="+" />
        <Device type="TimeOfFlight" />
        <MSPeaks>
          <p rt="0.672" x="131.0136" y="211492.70" v="1030167" z="1" s="M+H" />
          <p rt="0.672" x="132.0164" y="9073.82" v="42567" z="1" s="M+H+1" />
          <p rt="0.673" x="133.0099" y="10782.95" v="54195" z="1" s="M+H+2" />
          <p rt="0.623" x="134.0176" y="152.21" v="1332" z="1" s="M+H+3" />
        </MSPeaks>
      </Spectrum>
    </Compound>
    <Compound algo="FindByMolecularFeature">
      <Location m="237.0060" rt="0.691" y="169359" v="2114969" />
      <Spectrum type="MFE" cpdAlgo="FindByMolecularFeature">
        <MSDetails p="+" />
        <Device type="TimeOfFlight" />
        <MSPeaks>
          <p rt="0.692" x="238.0133" y="169358.70" v="1800072" z="1" s="M+H" />
          <p rt="0.682" x="239.0192" y="25651.30" v="274534" z="1" s="M+H+1" />
          <p rt="0.678" x="240.0200" y="3923.85" v="40362" z="1" s="M+H+2" />
        </MSPeaks>
      </Spectrum>
    </Compound>
    <Compound algo="FindByMolecularFeature">
      <Location m="214.0626" rt="0.732" y="57714" v="254263" />
      <Spectrum type="MFE" cpdAlgo="FindByMolecularFeature">
        <MSDetails p="+" />
        <Device type="TimeOfFlight" />
        <MSPeaks>
          <p rt="0.733" x="215.0699" y="57713.68" v="234911" z="1" s="M+H" />
          <p rt="0.728" x="216.0729" y="4872.70" v="19352" z="1" s="M+H+1" />
        </MSPeaks>
      </Spectrum>
    </Compound>
    <Compound algo="FindByMolecularFeature">
      <Location m="114.0327" rt="0.740" y="87674" v="545941" />
      <Spectrum type="MFE" cpdAlgo="FindByMolecularFeature">
        <MSDetails p="+" />
        <Device type="TimeOfFlight" />
        <MSPeaks>
          <p rt="0.740" x="115.0399" y="87673.71" v="496977" z="1" s="M+H" />
          <p rt="0.738" x="116.0407" y="4719.99" v="23445" z="1" s="M+H+1" />
          <p rt="0.738" x="117.0358" y="5117.90" v="25519" z="1" s="M+H+2" />
        </MSPeaks>
      </Spectrum>
    </Compound>
    <Compound algo="FindByMolecularFeature">
      <Location m="171.9696" rt="0.807" y="75387" v="687910" />
      <Spectrum type="MFE" cpdAlgo="FindByMolecularFeature">
        <MSDetails p="+" />
        <Device type="TimeOfFlight" />
        <MSPeaks>
          <p rt="0.808" x="172.9769" y="75387.42" v="630381" z="1" s="M+H" />
          <p rt="0.792" x="173.9804" y="6735.51" v="57529" z="1" s="M+H+1" />
        </MSPeaks>
      </Spectrum>
    </Compound>
    <Compound algo="FindByMolecularFeature">
      <Location m="120.0436" rt="0.823" y="114114" v="1694337" />
      <Spectrum type="MFE" cpdAlgo="FindByMolecularFeature">
        <MSDetails p="+" />
        <Device type="TimeOfFlight" />
        <MSPeaks>
          <p rt="0.805" x="121.0509" y="114113.97" v="1307987" z="1" s="M+H" />
          <p rt="0.781" x="122.0542" y="8136.78" v="71833" z="1" s="M+H+1" />
          <p rt="0.855" x="123.0549" y="41726.10" v="314517" z="1" s="M+H+2" />
        </MSPeaks>
      </Spectrum>
    </Compound>
    <Compound algo="FindByMolecularFeature">
      <Location m="162.1155" rt="0.852" y="53255" v="246476" />
      <Spectrum type="MFE" cpdAlgo="FindByMolecularFeature">
        <MSDetails p="+" />
        <Device type="TimeOfFlight" />
        <MSPeaks>
          <p rt="0.852" x="163.1228" y="53254.80" v="218116" z="1" s="M+H" />
          <p rt="0.852" x="164.1265" y="7505.38" v="28361" z="1" s="M+H+1" />
        </MSPeaks>
      </Spectrum>
    </Compound>
    <Compound algo="FindByMolecularFeature">
      <Location m="187.1206" rt="0.859" y="114058" v="606147" />
      <Spectrum type="MFE" cpdAlgo="FindByMolecularFeature">
        <MSDetails p="+" />
        <Device type="TimeOfFlight" />
        <MSPeaks>
          <p rt="0.859" x="188.1279" y="114057.82" v="559634" z="1" s="M+H" />
          <p rt="0.861" x="189.1311" y="10479.09" v="46513" z="1" s="M+H+1" />
        </MSPeaks>
      </Spectrum>
    </Compound>
    <Compound algo="FindByMolecularFeature">
      <Location m="267.0966" rt="0.982" y="59153" v="266286" />
      <Spectrum type="MFE" cpdAlgo="FindByMolecularFeature">
        <MSDetails p="+" />
        <Device type="TimeOfFlight" />
        <MSPeaks>
          <p rt="0.982" x="268.1038" y="59152.88" v="233544" z="1" s="M+H" />
          <p rt="0.983" x="269.1065" y="7239.39" v="28700" z="1" s="M+H+1" />
          <p rt="0.976" x="270.1118" y="1244.78" v="4042" z="1" s="M+H+2" />
        </MSPeaks>
      </Spectrum>
    </Compound>
    <Compound algo="FindByMolecularFeature">
      <Location m="131.0947" rt="1.022" y="171168" v="1058920" />
      <Spectrum type="MFE" cpdAlgo="FindByMolecularFeature">
        <MSDetails p="+" />
        <Device type="TimeOfFlight" />
        <MSPeaks>
          <p rt="1.022" x="132.1020" y="171167.84" v="988456" z="1" s="M+H" />
          <p rt="1.024" x="133.1050" y="12074.32" v="65887" z="1" s="M+H+1" />
          <p rt="1.014" x="134.1048" y="1149.19" v="4577" z="1" s="M+H+2" />
        </MSPeaks>
      </Spectrum>
    </Compound>
    <Compound algo="FindByMolecularFeature">
      <Location m="143.0407" rt="1.435" y="1867875" v="10508363" />
      <Spectrum type="MFE" cpdAlgo="FindByMolecularFeature">
        <MSDetails p="+" />
        <Device type="TimeOfFlight" />
        <MSPeaks>
          <p rt="1.435" x="144.0480" y="1867874.50" v="9358012" z="1" s="M+H" />
          <p rt="1.435" x="145.0507" y="141212.69" v="721200" z="1" s="M+H+1" />
          <p rt="1.434" x="146.0442" y="79795.45" v="398383" z="1" s="M+H+2" />
          <p rt="1.436" x="147.0473" y="6270.57" v="30768" z="1" s="M+H+3" />
        </MSPeaks>
      </Spectrum>
    </Compound>
    <Compound algo="FindByMolecularFeature">
      <Location m="141.1154" rt="1.452" y="76911" v="451980" />
      <Spectrum type="MFE" cpdAlgo="FindByMolecularFeature">
        <MSDetails p="+" />
        <Device type="TimeOfFlight" />
        <MSPeaks>
          <p rt="1.452" x="142.1227" y="76910.73" v="413204" z="1" s="M+H" />
          <p rt="1.450" x="143.1260" y="7352.70" v="38775" z="1" s="M+H+1" />
        </MSPeaks>
      </Spectrum>
    </Compound>
    <Compound algo="FindByMolecularFeature">
      <Location m="169.1102" rt="1.454" y="136602" v="795439" />
      <Spectrum type="MFE" cpdAlgo="FindByMolecularFeature">
        <MSDetails p="+" />
        <Device type="TimeOfFlight" />
        <MSPeaks>
          <p rt="1.454" x="170.1174" y="136602.20" v="733435" z="1" s="M+H" />
          <p rt="1.451" x="171.1207" y="12507.54" v="62003" z="1" s="M+H+1" />
        </MSPeaks>
      </Spectrum>
    </Compound>
    <Compound algo="FindByMolecularFeature">
      <Location m="152.0107" rt="1.529" y="52121" v="307755" />
      <Spectrum type="MFE" cpdAlgo="FindByMolecularFeature">
        <MSDetails p="+" />
        <Device type="TimeOfFlight" />
        <MSPeaks>
          <p rt="1.529" x="153.0180" y="52120.85" v="282640" z="1" s="M+H" />
          <p rt="1.529" x="154.0210" y="4788.76" v="25115" z="1" s="M+H+1" />
        </MSPeaks>
      </Spectrum>
    </Compound>
    <Compound algo="FindByMolecularFeature">
      <Location m="119.0737" rt="1.600" y="1418642" v="8311726" />
      <Spectrum type="MFE" cpdAlgo="FindByMolecularFeature">
        <MSDetails p="+" />
        <Device type="TimeOfFlight" />
        <MSPeaks>
          <p rt="1.600" x="120.0809" y="1418641.88" v="7463456" z="1" s="M+H" />
          <p rt="1.601" x="121.0840" y="155873.94" v="819394" z="1" s="M+H+1" />
          <p rt="1.588" x="122.0943" y="5726.06" v="28876" z="1" s="M+H+2" />
        </MSPeaks>
      </Spectrum>
    </Compound>
    <Compound algo="FindByMolecularFeature">
      <Location m="165.0792" rt="1.601" y="765745" v="4542080" />
      <Spectrum type="MFE" cpdAlgo="FindByMolecularFeature">
        <MSDetails p="+" />
        <Device type="TimeOfFlight" />
        <MSPeaks>
          <p rt="1.601" x="166.0864" y="765745.06" v="4087395" z="1" s="M+H" />
          <p rt="1.601" x="167.0895" y="80324.91" v="423417" z="1" s="M+H+1" />
          <p rt="1.597" x="168.0924" y="6095.34" v="31268" z="1" s="M+H+2" />
        </MSPeaks>
      </Spectrum>
    </Compound>
    <Compound algo="FindByMolecularFeature">
      <Location m="209.1050" rt="1.713" y="64870" v="404604" />
      <Spectrum type="MFE" cpdAlgo="FindByMolecularFeature">
        <MSDetails p="+" />
        <Device type="TimeOfFlight" />
        <MSPeaks>
          <p rt="1.713" x="210.1123" y="64869.91" v="349722" z="1" s="M+H" />
          <p rt="1.713" x="211.1155" y="9345.10" v="50598" z="1" s="M+H+1" />
          <p rt="1.707" x="212.1172" y="1209.88" v="4284" z="1" s="M+H+2" />
        </MSPeaks>
      </Spectrum>
    </Compound>
    <Compound algo="FindByMolecularFeature">
      <Location m="124.0636" rt="1.744" y="63553" v="401237" />
      <Spectrum type="MFE" cpdAlgo="FindByMolecularFeature">
        <MSDetails p="+" />
        <Device type="TimeOfFlight" />
        <MSPeaks>
          <p rt="1.745" x="125.0709" y="63553.06" v="375428" z="1" s="M+H" />
          <p rt="1.737" x="126.0738" y="4943.31" v="25809" z="1" s="M+H+1" />
        </MSPeaks>
      </Spectrum>
    </Compound>
    <Compound algo="FindByMolecularFeature">
      <Location m="141.0791" rt="1.760" y="287454" v="1801916" />
      <Spectrum type="MFE" cpdAlgo="FindByMolecularFeature">
        <MSDetails p="+" />
        <Device type="TimeOfFlight" />
        <MSPeaks>
          <p rt="1.760" x="142.0863" y="287454.47" v="1661269" z="1" s="M+H" />
          <p rt="1.758" x="143.0895" y="22842.27" v="128023" z="1" s="M+H+1" />
          <p rt="1.730" x="144.0945" y="1818.53" v="12624" z="1" s="M+H+2" />
        </MSPeaks>
      </Spectrum>
    </Compound>
    <Compound algo="FindByMolecularFeature">
      <Location m="167.0583" rt="1.997" y="158602" v="878749" />
      <Spectrum type="MFE" cpdAlgo="FindByMolecularFeature">
        <MSDetails p="+" />
        <Device type="TimeOfFlight" />
        <MSPeaks>
          <p rt="1.997" x="168.0656" y="158601.95" v="806439" z="1" s="M+H" />
          <p rt="1.996" x="169.0689" y="14948.46" v="72310" z="1" s="M+H+1" />
        </MSPeaks>
      </Spectrum>
    </Compound>
    <Compound algo="FindByMolecularFeature">
      <Location m="123.0319" rt="1.999" y="60888" v="346622" />
      <Spectrum type="MFE" cpdAlgo="FindByMolecularFeature">
        <MSDetails p="+" />
        <Device type="TimeOfFlight" />
        <MSPeaks>
          <p rt="1.998" x="124.0392" y="60888.09" v="325278" z="1" s="M+H" />
          <p rt="2.004" x="125.0418" y="4176.46" v="21344" z="1" s="M+H+1" />
        </MSPeaks>
      </Spectrum>
    </Compound>
    <Compound algo="FindByMolecularFeature">
      <Location m="146.0840" rt="2.023" y="60010" v="586333" />
      <Spectrum type="MFE" cpdAlgo="FindByMolecularFeature">
        <MSDetails p="+" />
        <Device type="TimeOfFlight" />
        <MSPeaks>
          <p rt="2.023" x="147.0913" y="60010.23" v="528083" z="1" s="M+H" />
          <p rt="2.028" x="148.0952" y="6929.21" v="58250" z="1" s="M+H+1" />
        </MSPeaks>
      </Spectrum>
    </Compound>
    <Compound algo="FindByMolecularFeature">
      <Location m="138.0791" rt="2.144" y="78324" v="575657" />
      <Spectrum type="MFE" cpdAlgo="FindByMolecularFeature">
        <MSDetails p="+" />
        <Device type="TimeOfFlight" />
        <MSPeaks>
          <p rt="2.144" x="139.0864" y="78324.32" v="512448" z="1" s="M+H" />
          <p rt="2.141" x="140.0895" y="7421.48" v="50898" z="1" s="M+H+1" />
          <p rt="2.137" x="141.0927" y="1540.49" v="12311" z="1" s="M+H+2" />
        </MSPeaks>
      </Spectrum>
    </Compound>
    <Compound algo="FindByMolecularFeature">
      <Location m="126.0316" rt="2.317" y="284705" v="1934493" />
      <Spectrum type="MFE" cpdAlgo="FindByMolecularFeature">
        <MSDetails p="+" />
        <Device type="TimeOfFlight" />
        <MSPeaks>
          <p rt="2.317" x="127.0389" y="284705.41" v="1812821" z="1" s="M+H" />
          <p rt="2.319" x="128.0424" y="19681.30" v="121672" z="1" s="M+H+1" />
        </MSPeaks>
      </Spectrum>
    </Compound>
    <Compound algo="FindByMolecularFeature">
      <Location m="142.0271" rt="2.354" y="75554" v="555453" />
      <Spectrum type="MFE" cpdAlgo="FindByMolecularFeature">
        <MSDetails p="+" />
        <Device type="TimeOfFlight" />
        <MSPeaks>
          <p rt="2.353" x="143.0344" y="75553.86" v="500574" z="1" s="M+H" />
          <p rt="2.355" x="144.0389" y="5844.86" v="40548" z="1" s="M+H+1" />
          <p rt="2.404" x="145.0470" y="940.08" v="14331" z="1" s="M+H+2" />
        </MSPeaks>
      </Spectrum>
    </Compound>
    <Compound algo="FindByMolecularFeature">
      <Location m="204.0900" rt="2.412" y="302652" v="1768707" />
      <Spectrum type="MFE" cpdAlgo="FindByMolecularFeature">
        <MSDetails p="+" />
        <Device type="TimeOfFlight" />
        <MSPeaks>
          <p rt="2.412" x="205.0973" y="302652.00" v="1552559" z="1" s="M+H" />
          <p rt="2.411" x="206.1002" y="38346.64" v="197004" z="1" s="M+H+1" />
          <p rt="2.415" x="207.1034" y="3832.70" v="19144" z="1" s="M+H+2" />
        </MSPeaks>
      </Spectrum>
    </Compound>
    <Compound algo="FindByMolecularFeature">
      <Location m="145.0527" rt="2.412" y="78433" v="457427" />
      <Spectrum type="MFE" cpdAlgo="FindByMolecularFeature">
        <MSDetails p="+" />
        <Device type="TimeOfFlight" />
        <MSPeaks>
          <p rt="2.412" x="146.0599" y="78433.48" v="411494" z="1" s="M+H" />
          <p rt="2.414" x="147.0632" y="7630.81" v="45933" z="1" s="M+H+1" />
        </MSPeaks>
      </Spectrum>
    </Compound>
    <Compound algo="FindByMolecularFeature">
      <Location m="187.0636" rt="2.412" y="1039328" v="6046047" />
      <Spectrum type="MFE" cpdAlgo="FindByMolecularFeature">
        <MSDetails p="+" />
        <Device type="TimeOfFlight" />
        <MSPeaks>
          <p rt="2.412" x="188.0708" y="1039327.56" v="5397413" z="1" s="M+H" />
          <p rt="2.412" x="189.0737" y="114035.70" v="596250" z="1" s="M+H+1" />
          <p rt="2.414" x="190.0770" y="10412.92" v="52384" z="1" s="M+H+2" />
        </MSPeaks>
      </Spectrum>
    </Compound>
    <Compound algo="FindByMolecularFeature">
      <Location m="143.0734" rt="2.412" y="108514" v="675239" />
      <Spectrum type="MFE" cpdAlgo="FindByMolecularFeature">
        <MSDetails p="+" />
        <Device type="TimeOfFlight" />
        <MSPeaks>
          <p rt="2.412" x="144.0807" y="108513.70" v="604622" z="1" s="M+H" />
          <p rt="2.413" x="145.0839" y="10644.95" v="62967" z="1" s="M+H+1" />
          <p rt="2.448" x="146.0944" y="4948.15" v="7650" z="1" s="M+H+2" />
        </MSPeaks>
      </Spectrum>
    </Compound>
    <Compound algo="FindByMolecularFeature">
      <Location m="117.0578" rt="2.413" y="95866" v="567158" />
      <Spectrum type="MFE" cpdAlgo="FindByMolecularFeature">
        <MSDetails p="+" />
        <Device type="TimeOfFlight" />
        <MSPeaks>
          <p rt="2.413" x="118.0651" y="95865.50" v="519694" z="1" s="M+H" />
          <p rt="2.416" x="119.0686" y="8849.30" v="47463" z="1" s="M+H+1" />
        </MSPeaks>
      </Spectrum>
    </Compound>
    <Compound algo="FindByMolecularFeature">
      <Location m="129.0578" rt="2.416" y="51005" v="354072" />
      <Spectrum type="MFE" cpdAlgo="FindByMolecularFeature">
        <MSDetails p="+" />
        <Device type="TimeOfFlight" />
        <MSPeaks>
          <p rt="2.415" x="130.0650" y="51004.99" v="314840" z="1" s="M+H" />
          <p rt="2.422" x="131.0688" y="6503.73" v="39233" z="1" s="M+H+1" />
        </MSPeaks>
      </Spectrum>
    </Compound>
    <Compound algo="FindByMolecularFeature">
      <Location m="191.0694" rt="2.671" y="88658" v="502110" />
      <Spectrum type="MFE" cpdAlgo="FindByMolecularFeature">
        <MSDetails p="+" />
        <Device type="TimeOfFlight" />
        <MSPeaks>
          <p rt="2.671" x="192.0766" y="88658.00" v="451962" z="1" s="M+H" />
          <p rt="2.671" x="193.0801" y="9918.10" v="50148" z="1" s="M+H+1" />
        </MSPeaks>
      </Spectrum>
    </Compound>
    <Compound algo="FindByMolecularFeature">
      <Location m="113.0840" rt="2.746" y="167848" v="1168326" />
      <Spectrum type="MFE" cpdAlgo="FindByMolecularFeature">
        <MSDetails p="+" />
        <Device type="TimeOfFlight" />
        <MSPeaks>
          <p rt="2.746" x="114.0913" y="167848.23" v="1074708" z="1" s="M+H" />
          <p rt="2.741" x="115.0945" y="13112.24" v="82840" z="1" s="M+H+1" />
          <p rt="2.756" x="116.1053" y="1816.92" v="10778" z="1" s="M+H+2" />
        </MSPeaks>
      </Spectrum>
    </Compound>
    <Compound algo="FindByMolecularFeature">
      <Location m="140.0471" rt="2.761" y="102231" v="629185" />
      <Spectrum type="MFE" cpdAlgo="FindByMolecularFeature">
        <MSDetails p="+" />
        <Device type="TimeOfFlight" />
        <MSPeaks>
          <p rt="2.761" x="141.0543" y="102231.06" v="579670" z="1" s="M+H" />
          <p rt="2.761" x="142.0578" y="8923.62" v="49514" z="1" s="M+H+1" />
        </MSPeaks>
      </Spectrum>
    </Compound>
    <Compound algo="FindByMolecularFeature">
      <Location m="137.0476" rt="2.823" y="308488" v="2065317" />
      <Spectrum type="MFE" cpdAlgo="FindByMolecularFeature">
        <MSDetails p="+" />
        <Device type="TimeOfFlight" />
        <MSPeaks>
          <p rt="2.823" x="138.0548" y="308488.28" v="1912378" z="1" s="M+H" />
          <p rt="2.822" x="139.0586" y="25779.19" v="152939" z="1" s="M+H+1" />
        </MSPeaks>
      </Spectrum>
    </Compound>
    <Compound algo="FindByMolecularFeature">
      <Location m="168.0785" rt="2.873" y="70742" v="431409" />
      <Spectrum type="MFE" cpdAlgo="FindByMolecularFeature">
        <MSDetails p="+" />
        <Device type="TimeOfFlight" />
        <MSPeaks>
          <p rt="2.873" x="169.0857" y="70741.73" v="389631" z="1" s="M+H" />
          <p rt="2.870" x="170.0886" y="6981.26" v="39035" z="1" s="M+H+1" />
          <p rt="2.887" x="171.0913" y="1305.39" v="2744" z="1" s="M+H+2" />
        </MSPeaks>
      </Spectrum>
    </Compound>
    <Compound algo="FindByMolecularFeature">
      <Location m="155.0944" rt="2.893" y="93239" v="692435" />
      <Spectrum type="MFE" cpdAlgo="FindByMolecularFeature">
        <MSDetails p="+" />
        <Device type="TimeOfFlight" />
        <MSPeaks>
          <p rt="2.893" x="156.1017" y="93239.24" v="630242" z="1" s="M+H" />
          <p rt="2.895" x="157.1048" y="9234.09" v="62193" z="1" s="M+H+1" />
        </MSPeaks>
      </Spectrum>
    </Compound>
    <Compound algo="FindByMolecularFeature">
      <Location m="129.1518" rt="2.943" y="451936" v="2589656" />
      <Spectrum type="MFE" cpdAlgo="FindByMolecularFeature">
        <MSDetails p="+" />
        <Device type="TimeOfFlight" />
        <MSPeaks>
          <p rt="2.943" x="130.1591" y="451935.56" v="2360687" z="1" s="M+H" />
          <p rt="2.944" x="131.1623" y="43422.32" v="220587" z="1" s="M+H+1" />
          <p rt="2.935" x="132.1659" y="1991.55" v="8382" z="1" s="M+H+2" />
        </MSPeaks>
      </Spectrum>
    </Compound>
    <Compound algo="FindByMolecularFeature">
      <Location m="264.1042" rt="3.078" y="131374" v="699576" />
      <Spectrum type="MFE" cpdAlgo="FindByMolecularFeature">
        <MSDetails p="+" />
        <Device type="TimeOfFlight" />
        <MSPeaks>
          <p rt="3.077" x="265.1115" y="131374.34" v="579843" z="1" s="M+H" />
          <p rt="3.080" x="266.1147" y="19053.25" v="84827" z="1" s="M+H+1" />
          <p rt="3.076" x="267.1096" y="6740.56" v="30181" z="1" s="M+H+2" />
          <p rt="3.083" x="268.1129" y="1123.52" v="4726" z="1" s="M+H+3" />
        </MSPeaks>
      </Spectrum>
    </Compound>
    <Compound algo="FindByMolecularFeature">
      <Location m="136.1000" rt="3.089" y="101198" v="696470" />
      <Spectrum type="MFE" cpdAlgo="FindByMolecularFeature">
        <MSDetails p="+" />
        <Device type="TimeOfFlight" />
        <MSPeaks>
          <p rt="3.089" x="137.1073" y="101198.43" v="634251" z="1" s="M+H" />
          <p rt="3.086" x="138.1103" y="10394.39" v="62219" z="1" s="M+H+1" />
        </MSPeaks>
      </Spectrum>
    </Compound>
    <Compound algo="FindByMolecularFeature">
      <Location m="196.1210" rt="3.187" y="185136" v="1231932" />
      <Spectrum type="MFE" cpdAlgo="FindByMolecularFeature">
        <MSDetails p="+" />
        <Device type="TimeOfFlight" />
        <MSPeaks>
          <p rt="3.187" x="197.1283" y="185136.28" v="1107427" z="1" s="M+H" />
          <p rt="3.185" x="198.1316" y="19553.88" v="117673" z="1" s="M+H+1" />
          <p rt="3.194" x="199.1330" y="1379.11" v="6832" z="1" s="M+H+2" />
        </MSPeaks>
      </Spectrum>
    </Compound>
    <Compound algo="FindByMolecularFeature">
      <Location m="143.0734" rt="3.267" y="53854" v="329564" />
      <Spectrum type="MFE" cpdAlgo="FindByMolecularFeature">
        <MSDetails p="+" />
        <Device type="TimeOfFlight" />
        <MSPeaks>
          <p rt="3.267" x="144.0807" y="53854.46" v="296699" z="1" s="M+H" />
          <p rt="3.269" x="145.0839" y="5772.81" v="32865" z="1" s="M+H+1" />
        </MSPeaks>
      </Spectrum>
    </Compound>
    <Compound algo="FindByMolecularFeature">
      <Location m="170.0578" rt="3.328" y="69481" v="419483" />
      <Spectrum type="MFE" cpdAlgo="FindByMolecularFeature">
        <MSDetails p="+" />
        <Device type="TimeOfFlight" />
        <MSPeaks>
          <p rt="3.328" x="171.0651" y="69480.72" v="383443" z="1" s="M+H" />
          <p rt="3.325" x="172.0684" y="6466.19" v="36040" z="1" s="M+H+1" />
        </MSPeaks>
      </Spectrum>
    </Compound>
    <Compound algo="FindByMolecularFeature">
      <Location m="122.0845" rt="3.411" y="536391" v="3960893" />
      <Spectrum type="MFE" cpdAlgo="FindByMolecularFeature">
        <MSDetails p="+" />
        <Device type="TimeOfFlight" />
        <MSPeaks>
          <p rt="3.411" x="123.0918" y="536391.06" v="3644673" z="1" s="M+H" />
          <p rt="3.409" x="124.0947" y="47186.49" v="316220" z="1" s="M+H+1" />
        </MSPeaks>
      </Spectrum>
    </Compound>
    <Compound algo="FindByMolecularFeature">
      <Location m="343.2205" rt="3.589" y="130077" v="747496" />
      <Spectrum type="MFE" cpdAlgo="FindByMolecularFeature">
        <MSDetails p="+" />
        <Device type="TimeOfFlight" />
        <MSPeaks>
          <p rt="3.589" x="344.2277" y="130077.14" v="634060" z="1" s="M+H" />
          <p rt="3.588" x="345.2310" y="19582.19" v="96739" z="1" s="M+H+1" />
          <p rt="3.586" x="346.2331" y="3763.45" v="16697" z="1" s="M+H+2" />
        </MSPeaks>
      </Spectrum>
    </Compound>
    <Compound algo="FindByMolecularFeature">
      <Location m="326.1940" rt="3.589" y="72004" v="413143" />
      <Spectrum type="MFE" cpdAlgo="FindByMolecularFeature">
        <MSDetails p="+" />
        <Device type="TimeOfFlight" />
        <MSPeaks>
          <p rt="3.589" x="327.2012" y="72003.83" v="351041" z="1" s="M+H" />
          <p rt="3.588" x="328.2046" y="11165.46" v="53041" z="1" s="M+H+1" />
          <p rt="3.598" x="329.2071" y="2049.04" v="9060" z="1" s="M+H+2" />
        </MSPeaks>
      </Spectrum>
    </Compound>
    <Compound algo="FindByMolecularFeature">
      <Location m="164.0948" rt="3.611" y="52357" v="509393" />
      <Spectrum type="MFE" cpdAlgo="FindByMolecularFeature">
        <MSDetails p="+" />
        <Device type="TimeOfFlight" />
        <MSPeaks>
          <p rt="3.611" x="165.1021" y="52356.77" v="468732" z="1" s="M+H" />
          <p rt="3.611" x="166.1041" y="5086.08" v="40661" z="1" s="M+H+1" />
        </MSPeaks>
      </Spectrum>
    </Compound>
    <Compound algo="FindByMolecularFeature">
      <Location m="168.0687" rt="3.704" y="142500" v="914016" />
      <Spectrum type="MFE" cpdAlgo="FindByMolecularFeature">
        <MSDetails p="+" />
        <Device type="TimeOfFlight" />
        <MSPeaks>
          <p rt="3.703" x="169.0760" y="142500.19" v="815316" z="1" s="M+H" />
          <p rt="3.705" x="170.0794" y="17706.17" v="95888" z="1" s="M+H+1" />
          <p rt="3.719" x="171.0816" y="1234.58" v="2811" z="1" s="M+H+2" />
        </MSPeaks>
      </Spectrum>
    </Compound>
    <Compound algo="FindByMolecularFeature">
      <Location m="155.0731" rt="3.854" y="63109" v="571386" />
      <Spectrum type="MFE" cpdAlgo="FindByMolecularFeature">
        <MSDetails p="+" />
        <Device type="TimeOfFlight" />
        <MSPeaks>
          <p rt="3.854" x="156.0804" y="63108.68" v="499060" z="1" s="M+H" />
          <p rt="3.853" x="157.0844" y="7976.53" v="63639" z="1" s="M+H+1" />
          <p rt="3.836" x="158.0958" y="1462.13" v="8688" z="1" s="M+H+2" />
        </MSPeaks>
      </Spectrum>
    </Compound>
    <Compound algo="FindByMolecularFeature">
      <Location m="387.2470" rt="4.021" y="242441" v="1434869" />
      <Spectrum type="MFE" cpdAlgo="FindByMolecularFeature">
        <MSDetails p="+" />
        <Device type="TimeOfFlight" />
        <MSPeaks>
          <p rt="4.021" x="388.2542" y="242441.47" v="1186642" z="1" s="M+H" />
          <p rt="4.021" x="389.2571" y="43320.91" v="209387" z="1" s="M+H+1" />
          <p rt="4.019" x="390.2592" y="7283.32" v="34939" z="1" s="M+H+2" />
          <p rt="4.020" x="391.2634" y="830.99" v="3901" z="1" s="M+H+3" />
        </MSPeaks>
      </Spectrum>
    </Compound>
    <Compound algo="FindByMolecularFeature">
      <Location m="370.2200" rt="4.022" y="75934" v="448413" />
      <Spectrum type="MFE" cpdAlgo="FindByMolecularFeature">
        <MSDetails p="+" />
        <Device type="TimeOfFlight" />
        <MSPeaks>
          <p rt="4.022" x="371.2273" y="75934.49" v="371729" z="1" s="M+H" />
          <p rt="4.022" x="372.2308" y="13404.16" v="65244" z="1" s="M+H+1" />
          <p rt="4.019" x="373.2337" y="2702.44" v="11440" z="1" s="M+H+2" />
        </MSPeaks>
      </Spectrum>
    </Compound>
    <Compound algo="FindByMolecularFeature">
      <Location m="164.0948" rt="4.026" y="76519" v="517661" />
      <Spectrum type="MFE" cpdAlgo="FindByMolecularFeature">
        <MSDetails p="+" />
        <Device type="TimeOfFlight" />
        <MSPeaks>
          <p rt="4.025" x="165.1021" y="76518.81" v="473636" z="1" s="M+H" />
          <p rt="4.029" x="166.1040" y="8546.04" v="44025" z="1" s="M+H+1" />
        </MSPeaks>
      </Spectrum>
    </Compound>
    <Compound algo="FindByMolecularFeature">
      <Location m="226.0837" rt="4.036" y="76544" v="539025" />
      <Spectrum type="MFE" cpdAlgo="FindByMolecularFeature">
        <MSDetails p="+" />
        <Device type="TimeOfFlight" />
        <MSPeaks>
          <p rt="4.036" x="227.0910" y="76544.49" v="465929" z="1" s="M+H" />
          <p rt="4.036" x="228.0949" y="10411.04" v="62416" z="1" s="M+H+1" />
          <p rt="4.033" x="229.0973" y="1989.93" v="10680" z="1" s="M+H+2" />
        </MSPeaks>
      </Spectrum>
    </Compound>
    <Compound algo="FindByMolecularFeature">
      <Location m="210.1365" rt="4.062" y="53508" v="340527" />
      <Spectrum type="MFE" cpdAlgo="FindByMolecularFeature">
        <MSDetails p="+" />
        <Device type="TimeOfFlight" />
        <MSPeaks>
          <p rt="4.063" x="211.1438" y="53508.34" v="294591" z="1" s="M+H" />
          <p rt="4.063" x="212.1470" y="7385.51" v="41578" z="1" s="M+H+1" />
          <p rt="4.045" x="213.1467" y="1051.65" v="4358" z="1" s="M+H+2" />
        </MSPeaks>
      </Spectrum>
    </Compound>
    <Compound algo="FindByMolecularFeature">
      <Location m="166.1104" rt="4.093" y="80017" v="578220" />
      <Spectrum type="MFE" cpdAlgo="FindByMolecularFeature">
        <MSDetails p="+" />
        <Device type="TimeOfFlight" />
        <MSPeaks>
          <p rt="4.093" x="167.1177" y="80016.77" v="520156" z="1" s="M+H" />
          <p rt="4.090" x="168.1207" y="8171.22" v="53319" z="1" s="M+H+1" />
          <p rt="4.104" x="169.1223" y="710.66" v="4745" z="1" s="M+H+2" />
        </MSPeaks>
      </Spectrum>
    </Compound>
    <Compound algo="FindByMolecularFeature">
      <Location m="158.0366" rt="4.116" y="80334" v="497540" />
      <Spectrum type="MFE" cpdAlgo="FindByMolecularFeature">
        <MSDetails p="+" />
        <Device type="TimeOfFlight" />
        <MSPeaks>
          <p rt="4.116" x="159.0439" y="80333.84" v="449859" z="1" s="M+H" />
          <p rt="4.114" x="160.0472" y="8308.15" v="47681" z="1" s="M+H+1" />
        </MSPeaks>
      </Spectrum>
    </Compound>
    <Compound algo="FindByMolecularFeature">
      <Location m="302.2202" rt="4.182" y="62179" v="322483" />
      <Spectrum type="MFE" cpdAlgo="FindByMolecularFeature">
        <MSDetails p="+" />
        <Device type="TimeOfFlight" />
        <MSPeaks>
          <p rt="4.181" x="303.2275" y="62179.49" v="274291" z="1" s="M+H" />
          <p rt="4.183" x="304.2309" y="10139.17" v="43467" z="1" s="M+H+1" />
          <p rt="4.182" x="305.2333" y="1283.64" v="4725" z="1" s="M+H+2" />
        </MSPeaks>
      </Spectrum>
    </Compound>
    <Compound algo="FindByMolecularFeature">
      <Location m="194.1049" rt="4.256" y="66283" v="458450" />
      <Spectrum type="MFE" cpdAlgo="FindByMolecularFeature">
        <MSDetails p="+" />
        <Device type="TimeOfFlight" />
        <MSPeaks>
          <p rt="4.256" x="195.1122" y="66283.00" v="416816" z="1" s="M+H" />
          <p rt="4.253" x="196.1152" y="8322.40" v="41634" z="1" s="M+H+1" />
        </MSPeaks>
      </Spectrum>
    </Compound>
    <Compound algo="FindByMolecularFeature">
      <Location m="212.0949" rt="4.284" y="207397" v="1142379" />
      <Spectrum type="MFE" cpdAlgo="FindByMolecularFeature">
        <MSDetails p="+" />
        <Device type="TimeOfFlight" />
        <MSPeaks>
          <p rt="4.284" x="213.1021" y="207397.38" v="965110" z="1" s="M+H" />
          <p rt="4.283" x="214.1053" y="34356.05" v="161570" z="1" s="M+H+1" />
          <p rt="4.282" x="215.1097" y="3452.08" v="15699" z="1" s="M+H+2" />
        </MSPeaks>
      </Spectrum>
    </Compound>
    <Compound algo="FindByMolecularFeature">
      <Location m="194.0839" rt="4.289" y="68443" v="418080" />
      <Spectrum type="MFE" cpdAlgo="FindByMolecularFeature">
        <MSDetails p="+" />
        <Device type="TimeOfFlight" />
        <MSPeaks>
          <p rt="4.289" x="195.0912" y="68443.25" v="353862" z="1" s="M+H" />
          <p rt="4.292" x="196.0956" y="12626.67" v="64218" z="1" s="M+H+1" />
        </MSPeaks>
      </Spectrum>
    </Compound>
    <Compound algo="FindByMolecularFeature">
      <Location m="134.0840" rt="4.364" y="67916" v="567630" />
      <Spectrum type="MFE" cpdAlgo="FindByMolecularFeature">
        <MSDetails p="+" />
        <Device type="TimeOfFlight" />
        <MSPeaks>
          <p rt="4.364" x="135.0913" y="67916.30" v="523576" z="1" s="M+H" />
          <p rt="4.363" x="136.0944" y="6301.70" v="44054" z="1" s="M+H+1" />
        </MSPeaks>
      </Spectrum>
    </Compound>
    <Compound algo="FindByMolecularFeature">
      <Location m="414.2464" rt="4.403" y="74435" v="443758" />
      <Spectrum type="MFE" cpdAlgo="FindByMolecularFeature">
        <MSDetails p="+" />
        <Device type="TimeOfFlight" />
        <MSPeaks>
          <p rt="4.403" x="415.2537" y="74435.22" v="362570" z="1" s="M+H" />
          <p rt="4.403" x="416.2571" y="14773.05" v="69163" z="1" s="M+H+1" />
          <p rt="4.403" x="417.2598" y="2730.63" v="12026" z="1" s="M+H+2" />
        </MSPeaks>
      </Spectrum>
    </Compound>
    <Compound algo="FindByMolecularFeature">
      <Location m="431.2733" rt="4.404" y="306602" v="1838267" />
      <Spectrum type="MFE" cpdAlgo="FindByMolecularFeature">
        <MSDetails p="+" />
        <Device type="TimeOfFlight" />
        <MSPeaks>
          <p rt="4.404" x="432.2805" y="306601.88" v="1484603" z="1" s="M+H" />
          <p rt="4.404" x="433.2835" y="60533.67" v="292665" z="1" s="M+H+1" />
          <p rt="4.404" x="434.2858" y="11529.56" v="55153" z="1" s="M+H+2" />
          <p rt="4.408" x="435.2888" y="1260.81" v="5846" z="1" s="M+H+3" />
        </MSPeaks>
      </Spectrum>
    </Compound>
    <Compound algo="FindByMolecularFeature">
      <Location m="210.1367" rt="4.405" y="208451" v="1516083" />
      <Spectrum type="MFE" cpdAlgo="FindByMolecularFeature">
        <MSDetails p="+" />
        <Device type="TimeOfFlight" />
        <MSPeaks>
          <p rt="4.405" x="211.1440" y="208450.91" v="1322930" z="1" s="M+H" />
          <p rt="4.407" x="212.1472" y="27270.15" v="170870" z="1" s="M+H+1" />
          <p rt="4.391" x="213.1489" y="4610.80" v="22283" z="1" s="M+H+2" />
        </MSPeaks>
      </Spectrum>
    </Compound>
    <Compound algo="FindByMolecularFeature">
      <Location m="141.1153" rt="4.443" y="114536" v="748592" />
      <Spectrum type="MFE" cpdAlgo="FindByMolecularFeature">
        <MSDetails p="+" />
        <Device type="TimeOfFlight" />
        <MSPeaks>
          <p rt="4.443" x="142.1226" y="114535.85" v="684243" z="1" s="M+H" />
          <p rt="4.443" x="143.1259" y="10862.21" v="60509" z="1" s="M+H+1" />
          <p rt="4.432" x="144.1296" y="1244.51" v="3841" z="1" s="M+H+2" />
        </MSPeaks>
      </Spectrum>
    </Compound>
    <Compound algo="FindByMolecularFeature">
      <Location m="169.1101" rt="4.443" y="137668" v="951432" />
      <Spectrum type="MFE" cpdAlgo="FindByMolecularFeature">
        <MSDetails p="+" />
        <Device type="TimeOfFlight" />
        <MSPeaks>
          <p rt="4.444" x="170.1174" y="137668.08" v="863168" z="1" s="M+H" />
          <p rt="4.441" x="171.1202" y="14315.38" v="82088" z="1" s="M+H+1" />
          <p rt="4.417" x="172.1255" y="1437.46" v="6175" z="1" s="M+H+2" />
        </MSPeaks>
      </Spectrum>
    </Compound>
    <Compound algo="FindByMolecularFeature">
      <Location m="152.0472" rt="4.516" y="55802" v="405924" />
      <Spectrum type="MFE" cpdAlgo="FindByMolecularFeature">
        <MSDetails p="+" />
        <Device type="TimeOfFlight" />
        <MSPeaks>
          <p rt="4.516" x="153.0545" y="55801.90" v="374361" z="1" s="M+H" />
          <p rt="4.514" x="154.0579" y="4889.08" v="31562" z="1" s="M+H+1" />
        </MSPeaks>
      </Spectrum>
    </Compound>
    <Compound algo="FindByMolecularFeature">
      <Location m="115.0994" rt="4.665" y="94651" v="605688" />
      <Spectrum type="MFE" cpdAlgo="FindByMolecularFeature">
        <MSDetails p="+" />
        <Device type="TimeOfFlight" />
        <MSPeaks>
          <p rt="4.665" x="116.1067" y="94651.25" v="563087" z="1" s="M+H" />
          <p rt="4.664" x="117.1102" y="7109.34" v="42602" z="1" s="M+H+1" />
        </MSPeaks>
      </Spectrum>
    </Compound>
    <Compound algo="FindByMolecularFeature">
      <Location m="210.1367" rt="4.743" y="310628" v="2256708" />
      <Spectrum type="MFE" cpdAlgo="FindByMolecularFeature">
        <MSDetails p="+" />
        <Device type="TimeOfFlight" />
        <MSPeaks>
          <p rt="4.743" x="211.1440" y="310627.81" v="1932100" z="1" s="M+H" />
          <p rt="4.743" x="212.1468" y="42812.35" v="262367" z="1" s="M+H+1" />
          <p rt="4.760" x="213.1456" y="8613.45" v="62240" z="1" s="M+H+2" />
        </MSPeaks>
      </Spectrum>
    </Compound>
    <Compound algo="FindByMolecularFeature">
      <Location m="458.2725" rt="4.747" y="64498" v="387932" />
      <Spectrum type="MFE" cpdAlgo="FindByMolecularFeature">
        <MSDetails p="+" />
        <Device type="TimeOfFlight" />
        <MSPeaks>
          <p rt="4.746" x="459.2798" y="64498.28" v="312073" z="1" s="M+H" />
          <p rt="4.748" x="460.2833" y="12936.31" v="62154" z="1" s="M+H+1" />
          <p rt="4.747" x="461.2855" y="3168.26" v="13706" z="1" s="M+H+2" />
        </MSPeaks>
      </Spectrum>
    </Compound>
    <Compound algo="FindByMolecularFeature">
      <Location m="475.2994" rt="4.747" y="296652" v="1865504" />
      <Spectrum type="MFE" cpdAlgo="FindByMolecularFeature">
        <MSDetails p="+" />
        <Device type="TimeOfFlight" />
        <MSPeaks>
          <p rt="4.747" x="476.3067" y="296651.59" v="1485744" z="1" s="M+H" />
          <p rt="4.748" x="477.3096" y="61867.79" v="309175" z="1" s="M+H+1" />
          <p rt="4.746" x="478.3117" y="12413.45" v="62952" z="1" s="M+H+2" />
          <p rt="4.750" x="479.3142" y="1589.66" v="7634" z="1" s="M+H+3" />
        </MSPeaks>
      </Spectrum>
    </Compound>
    <Compound algo="FindByMolecularFeature">
      <Location m="193.1083" rt="4.752" y="50431" v="748783" />
      <Spectrum type="MFE" cpdAlgo="FindByMolecularFeature">
        <MSDetails p="+" />
        <Device type="TimeOfFlight" />
        <MSPeaks>
          <p rt="4.752" x="194.1155" y="50431.26" v="628987" z="1" s="M+H" />
          <p rt="4.751" x="195.1174" y="8786.15" v="119796" z="1" s="M+H+1" />
        </MSPeaks>
      </Spectrum>
    </Compound>
    <Compound algo="FindByMolecularFeature">
      <Location m="171.1257" rt="4.762" y="68267" v="960977" />
      <Spectrum type="MFE" cpdAlgo="FindByMolecularFeature">
        <MSDetails p="+" />
        <Device type="TimeOfFlight" />
        <MSPeaks>
          <p rt="4.762" x="172.1330" y="68267.45" v="869708" z="1" s="M+H" />
          <p rt="4.764" x="173.1358" y="7153.24" v="81200" z="1" s="M+H+1" />
          <p rt="4.750" x="174.1351" y="998.15" v="10069" z="1" s="M+H+2" />
        </MSPeaks>
      </Spectrum>
    </Compound>
    <Compound algo="FindByMolecularFeature">
      <Location m="111.0684" rt="4.781" y="61059" v="420197" />
      <Spectrum type="MFE" cpdAlgo="FindByMolecularFeature">
        <MSDetails p="+" />
        <Device type="TimeOfFlight" />
        <MSPeaks>
          <p rt="4.781" x="112.0757" y="61058.75" v="383844" z="1" s="M+H" />
          <p rt="4.787" x="113.0786" y="3994.61" v="28131" z="1" s="M+H+1" />
          <p rt="4.762" x="114.0661" y="5374.95" v="8222" z="1" s="M+H+2" />
        </MSPeaks>
      </Spectrum>
    </Compound>
    <Compound algo="FindByMolecularFeature">
      <Location m="161.0839" rt="4.782" y="297398" v="2187026" />
      <Spectrum type="MFE" cpdAlgo="FindByMolecularFeature">
        <MSDetails p="+" />
        <Device type="TimeOfFlight" />
        <MSPeaks>
          <p rt="4.782" x="162.0912" y="297397.81" v="1941546" z="1" s="M+H" />
          <p rt="4.782" x="163.0948" y="33378.49" v="228175" z="1" s="M+H+1" />
          <p rt="4.751" x="164.1024" y="2031.73" v="17305" z="1" s="M+H+2" />
        </MSPeaks>
      </Spectrum>
    </Compound>
    <Compound algo="FindByMolecularFeature">
      <Location m="179.0947" rt="4.783" y="558879" v="4083929" />
      <Spectrum type="MFE" cpdAlgo="FindByMolecularFeature">
        <MSDetails p="+" />
        <Device type="TimeOfFlight" />
        <MSPeaks>
          <p rt="4.783" x="180.1020" y="558879.06" v="3654701" z="1" s="M+H" />
          <p rt="4.782" x="181.1049" y="66526.44" v="429228" z="1" s="M+H+1" />
        </MSPeaks>
      </Spectrum>
    </Compound>
    <Compound algo="FindByMolecularFeature">
      <Location m="519.3256" rt="5.056" y="236482" v="1516408" />
      <Spectrum type="MFE" cpdAlgo="FindByMolecularFeature">
        <MSDetails p="+" />
        <Device type="TimeOfFlight" />
        <MSPeaks>
          <p rt="5.056" x="520.3329" y="236482.16" v="1180943" z="1" s="M+H" />
          <p rt="5.056" x="521.3358" y="53794.80" v="269371" z="1" s="M+H+1" />
          <p rt="5.052" x="522.3380" y="11919.50" v="59240" z="1" s="M+H+2" />
          <p rt="5.060" x="523.3401" y="1433.96" v="6853" z="1" s="M+H+3" />
        </MSPeaks>
      </Spectrum>
    </Compound>
    <Compound algo="FindByMolecularFeature">
      <Location m="166.0628" rt="5.123" y="197774" v="1515400" />
      <Spectrum type="MFE" cpdAlgo="FindByMolecularFeature">
        <MSDetails p="+" />
        <Device type="TimeOfFlight" />
        <MSPeaks>
          <p rt="5.124" x="167.0701" y="197773.66" v="1354868" z="1" s="M+H" />
          <p rt="5.122" x="168.0735" y="20899.50" v="146336" z="1" s="M+H+1" />
          <p rt="5.125" x="169.0770" y="2149.63" v="14196" z="1" s="M+H+2" />
        </MSPeaks>
      </Spectrum>
    </Compound>
    <Compound algo="FindByMolecularFeature">
      <Location m="218.1053" rt="5.267" y="61760" v="433752" />
      <Spectrum type="MFE" cpdAlgo="FindByMolecularFeature">
        <MSDetails p="+" />
        <Device type="TimeOfFlight" />
        <MSPeaks>
          <p rt="5.267" x="219.1126" y="61760.27" v="380198" z="1" s="M+H" />
          <p rt="5.268" x="220.1159" y="9286.29" v="53554" z="1" s="M+H+1" />
        </MSPeaks>
      </Spectrum>
    </Compound>
    <Compound algo="FindByMolecularFeature">
      <Location m="162.1044" rt="5.275" y="55231" v="406107" />
      <Spectrum type="MFE" cpdAlgo="FindByMolecularFeature">
        <MSDetails p="+" />
        <Device type="TimeOfFlight" />
        <MSPeaks>
          <p rt="5.276" x="163.1117" y="55230.75" v="364580" z="1" s="M+H" />
          <p rt="5.272" x="164.1146" y="7400.51" v="41527" z="1" s="M+H+1" />
        </MSPeaks>
      </Spectrum>
    </Compound>
    <Compound algo="FindByMolecularFeature">
      <Location m="235.1208" rt="5.331" y="77062" v="511891" />
      <Spectrum type="MFE" cpdAlgo="FindByMolecularFeature">
        <MSDetails p="+" />
        <Device type="TimeOfFlight" />
        <MSPeaks>
          <p rt="5.332" x="236.1281" y="77061.53" v="448280" z="1" s="M+H" />
          <p rt="5.330" x="237.1314" y="11169.62" v="63611" z="1" s="M+H+1" />
        </MSPeaks>
      </Spectrum>
    </Compound>
    <Compound algo="FindByMolecularFeature">
      <Location m="563.3517" rt="5.337" y="150852" v="1004858" />
      <Spectrum type="MFE" cpdAlgo="FindByMolecularFeature">
        <MSDetails p="+" />
        <Device type="TimeOfFlight" />
        <MSPeaks>
          <p rt="5.337" x="564.3590" y="150851.83" v="747251" z="1" s="M+H" />
          <p rt="5.336" x="565.3623" y="41530.91" v="205440" z="1" s="M+H+1" />
          <p rt="5.338" x="566.3644" y="9344.12" v="45314" z="1" s="M+H+2" />
          <p rt="5.335" x="567.3669" y="1446.62" v="6853" z="1" s="M+H+3" />
        </MSPeaks>
      </Spectrum>
    </Compound>
    <Compound algo="FindByMolecularFeature">
      <Location m="136.1002" rt="5.348" y="379856" v="3141246" />
      <Spectrum type="MFE" cpdAlgo="FindByMolecularFeature">
        <MSDetails p="+" />
        <Device type="TimeOfFlight" />
        <MSPeaks>
          <p rt="5.348" x="137.1075" y="379855.50" v="2838095" z="1" s="M+H" />
          <p rt="5.346" x="138.1105" y="37198.69" v="273550" z="1" s="M+H+1" />
          <p rt="5.321" x="139.1127" y="3791.58" v="29601" z="1" s="M+H+2" />
        </MSPeaks>
      </Spectrum>
    </Compound>
    <Compound algo="FindByMolecularFeature">
      <Location m="129.1151" rt="5.380" y="51672" v="387615" />
      <Spectrum type="MFE" cpdAlgo="FindByMolecularFeature">
        <MSDetails p="+" />
        <Device type="TimeOfFlight" />
        <MSPeaks>
          <p rt="5.380" x="130.1224" y="51671.95" v="356380" z="1" s="M+H" />
          <p rt="5.386" x="131.1249" y="5469.86" v="31235" z="1" s="M+H+1" />
        </MSPeaks>
      </Spectrum>
    </Compound>
    <Compound algo="FindByMolecularFeature">
      <Location m="244.1209" rt="5.393" y="89044" v="642682" />
      <Spectrum type="MFE" cpdAlgo="FindByMolecularFeature">
        <MSDetails p="+" />
        <Device type="TimeOfFlight" />
        <MSPeaks>
          <p rt="5.393" x="245.1282" y="89043.53" v="552040" z="1" s="M+H" />
          <p rt="5.393" x="246.1316" y="14487.57" v="90642" z="1" s="M+H+1" />
        </MSPeaks>
      </Spectrum>
    </Compound>
    <Compound algo="FindByMolecularFeature">
      <Location m="607.3778" rt="5.593" y="84298" v="594470" />
      <Spectrum type="MFE" cpdAlgo="FindByMolecularFeature">
        <MSDetails p="+" />
        <Device type="TimeOfFlight" />
        <MSPeaks>
          <p rt="5.594" x="304.6964" y="1806.45" v="8429" z="2" s="M+2H" />
          <p rt="5.594" x="608.3851" y="84298.16" v="429184" z="1" s="M+H" />
          <p rt="5.593" x="609.3883" y="24915.92" v="125830" z="1" s="M+H+1" />
          <p rt="5.589" x="610.3907" y="5618.14" v="27325" z="1" s="M+H+2" />
          <p rt="5.593" x="611.3946" y="761.12" v="3702" z="1" s="M+H+3" />
        </MSPeaks>
      </Spectrum>
    </Compound>
    <Compound algo="FindByMolecularFeature">
      <Location m="196.1099" rt="5.688" y="103126" v="762884" />
      <Spectrum type="MFE" cpdAlgo="FindByMolecularFeature">
        <MSDetails p="+" />
        <Device type="TimeOfFlight" />
        <MSPeaks>
          <p rt="5.688" x="197.1172" y="103126.30" v="668059" z="1" s="M+H" />
          <p rt="5.685" x="198.1208" y="12922.79" v="87261" z="1" s="M+H+1" />
          <p rt="5.705" x="199.1248" y="1174.69" v="7563" z="1" s="M+H+2" />
        </MSPeaks>
      </Spectrum>
    </Compound>
    <Compound algo="FindByMolecularFeature">
      <Location m="212.1524" rt="5.783" y="64577" v="480811" />
      <Spectrum type="MFE" cpdAlgo="FindByMolecularFeature">
        <MSDetails p="+" />
        <Device type="TimeOfFlight" />
        <MSPeaks>
          <p rt="5.783" x="213.1597" y="64577.12" v="414487" z="1" s="M+H" />
          <p rt="5.782" x="214.1620" y="8910.85" v="66324" z="1" s="M+H+1" />
        </MSPeaks>
      </Spectrum>
    </Compound>
    <Compound algo="FindByMolecularFeature">
      <Location m="117.0576" rt="5.787" y="62616" v="535801" />
      <Spectrum type="MFE" cpdAlgo="FindByMolecularFeature">
        <MSDetails p="+" />
        <Device type="TimeOfFlight" />
        <MSPeaks>
          <p rt="5.787" x="118.0649" y="62616.46" v="472403" z="1" s="M+H" />
          <p rt="5.785" x="119.0651" y="8377.56" v="63398" z="1" s="M+H+1" />
        </MSPeaks>
      </Spectrum>
    </Compound>
    <Compound algo="FindByMolecularFeature">
      <Location m="145.0527" rt="5.787" y="165009" v="1335926" />
      <Spectrum type="MFE" cpdAlgo="FindByMolecularFeature">
        <MSDetails p="+" />
        <Device type="TimeOfFlight" />
        <MSPeaks>
          <p rt="5.787" x="146.0600" y="165008.70" v="1193250" z="1" s="M+H" />
          <p rt="5.786" x="147.0631" y="17257.98" v="121862" z="1" s="M+H+1" />
          <p rt="5.760" x="148.0729" y="2502.08" v="20814" z="1" s="M+H+2" />
        </MSPeaks>
      </Spectrum>
    </Compound>
    <Compound algo="FindByMolecularFeature">
      <Location m="185.2141" rt="6.286" y="72006" v="387303" />
      <Spectrum type="MFE" cpdAlgo="FindByMolecularFeature">
        <MSDetails p="+" />
        <Device type="TimeOfFlight" />
        <MSPeaks>
          <p rt="6.286" x="186.2214" y="72006.02" v="346582" z="1" s="M+H" />
          <p rt="6.286" x="187.2248" y="8823.17" v="40721" z="1" s="M+H+1" />
        </MSPeaks>
      </Spectrum>
    </Compound>
    <Compound algo="FindByMolecularFeature">
      <Location m="172.0524" rt="6.297" y="151030" v="1194060" />
      <Spectrum type="MFE" cpdAlgo="FindByMolecularFeature">
        <MSDetails p="+" />
        <Device type="TimeOfFlight" />
        <MSPeaks>
          <p rt="6.292" x="173.0597" y="151030.20" v="922583" z="1" s="M+H" />
          <p rt="6.331" x="174.0617" y="25207.37" v="237224" z="1" s="M+H+1" />
          <p rt="6.294" x="175.0739" y="4540.71" v="34254" z="1" s="M+H+2" />
        </MSPeaks>
      </Spectrum>
    </Compound>
    <Compound algo="FindByMolecularFeature">
      <Location m="143.0734" rt="6.388" y="63704" v="579946" />
      <Spectrum type="MFE" cpdAlgo="FindByMolecularFeature">
        <MSDetails p="+" />
        <Device type="TimeOfFlight" />
        <MSPeaks>
          <p rt="6.388" x="144.0807" y="63703.64" v="523733" z="1" s="M+H" />
          <p rt="6.390" x="145.0841" y="7706.65" v="56213" z="1" s="M+H+1" />
        </MSPeaks>
      </Spectrum>
    </Compound>
    <Compound algo="FindByMolecularFeature">
      <Location m="170.1415" rt="6.680" y="79228" v="1092222" />
      <Spectrum type="MFE" cpdAlgo="FindByMolecularFeature">
        <MSDetails p="+" />
        <Device type="TimeOfFlight" />
        <MSPeaks>
          <p rt="6.680" x="171.1488" y="79227.86" v="982509" z="1" s="M+H" />
          <p rt="6.685" x="172.1524" y="8823.91" v="104511" z="1" s="M+H+1" />
          <p rt="6.669" x="173.1541" y="983.19" v="5202" z="1" s="M+H+2" />
        </MSPeaks>
      </Spectrum>
    </Compound>
    <Compound algo="FindByMolecularFeature">
      <Location m="197.1414" rt="6.801" y="69178" v="510554" />
      <Spectrum type="MFE" cpdAlgo="FindByMolecularFeature">
        <MSDetails p="+" />
        <Device type="TimeOfFlight" />
        <MSPeaks>
          <p rt="6.802" x="198.1487" y="69177.87" v="456814" z="1" s="M+H" />
          <p rt="6.792" x="199.1518" y="6879.91" v="50111" z="1" s="M+H+1" />
          <p rt="6.787" x="200.1540" y="978.63" v="3629" z="1" s="M+H+2" />
        </MSPeaks>
      </Spectrum>
    </Compound>
    <Compound algo="FindByMolecularFeature">
      <Location m="192.0785" rt="6.842" y="63285" v="460514" />
      <Spectrum type="MFE" cpdAlgo="FindByMolecularFeature">
        <MSDetails p="+" />
        <Device type="TimeOfFlight" />
        <MSPeaks>
          <p rt="6.842" x="193.0858" y="63284.54" v="407311" z="1" s="M+H" />
          <p rt="6.844" x="194.0895" y="7768.79" v="53202" z="1" s="M+H+1" />
        </MSPeaks>
      </Spectrum>
    </Compound>
    <Compound algo="FindByMolecularFeature">
      <Location m="173.0838" rt="6.878" y="53354" v="407552" />
      <Spectrum type="MFE" cpdAlgo="FindByMolecularFeature">
        <MSDetails p="+" />
        <Device type="TimeOfFlight" />
        <MSPeaks>
          <p rt="6.875" x="174.0910" y="53353.84" v="370361" z="1" s="M+H" />
          <p rt="6.895" x="175.0914" y="10341.56" v="37191" z="1" s="M+H+1" />
        </MSPeaks>
      </Spectrum>
    </Compound>
    <Compound algo="FindByMolecularFeature">
      <Location m="180.0786" rt="6.880" y="234839" v="1801564" />
      <Spectrum type="MFE" cpdAlgo="FindByMolecularFeature">
        <MSDetails p="+" />
        <Device type="TimeOfFlight" />
        <MSPeaks>
          <p rt="6.879" x="181.0859" y="234839.33" v="1602769" z="1" s="M+H" />
          <p rt="6.887" x="182.0890" y="24406.10" v="171129" z="1" s="M+H+1" />
          <p rt="6.885" x="183.0932" y="3882.13" v="27666" z="1" s="M+H+2" />
        </MSPeaks>
      </Spectrum>
    </Compound>
    <Compound algo="FindByMolecularFeature">
      <Location m="218.0942" rt="7.012" y="192176" v="1442355" />
      <Spectrum type="MFE" cpdAlgo="FindByMolecularFeature">
        <MSDetails p="+" />
        <Device type="TimeOfFlight" />
        <MSPeaks>
          <p rt="7.012" x="219.1015" y="192176.36" v="1260178" z="1" s="M+H" />
          <p rt="7.012" x="220.1048" y="28285.04" v="182177" z="1" s="M+H+1" />
        </MSPeaks>
      </Spectrum>
    </Compound>
    <Compound algo="FindByMolecularFeature">
      <Location m="197.1414" rt="7.115" y="109929" v="957450" />
      <Spectrum type="MFE" cpdAlgo="FindByMolecularFeature">
        <MSDetails p="+" />
        <Device type="TimeOfFlight" />
        <MSPeaks>
          <p rt="7.115" x="198.1487" y="109929.33" v="843186" z="1" s="M+H" />
          <p rt="7.114" x="199.1518" y="14042.71" v="99592" z="1" s="M+H+1" />
          <p rt="7.082" x="200.1604" y="3029.63" v="14672" z="1" s="M+H+2" />
        </MSPeaks>
      </Spectrum>
    </Compound>
    <Compound algo="FindByMolecularFeature">
      <Location m="173.0839" rt="7.341" y="64781" v="499487" />
      <Spectrum type="MFE" cpdAlgo="FindByMolecularFeature">
        <MSDetails p="+" />
        <Device type="TimeOfFlight" />
        <MSPeaks>
          <p rt="7.341" x="174.0912" y="64780.59" v="440370" z="1" s="M+H" />
          <p rt="7.340" x="175.0950" y="8740.20" v="56725" z="1" s="M+H+1" />
          <p rt="7.315" x="176.1072" y="1208.47" v="2392" z="1" s="M+H+2" />
        </MSPeaks>
      </Spectrum>
    </Compound>
    <Compound algo="FindByMolecularFeature">
      <Location m="148.0886" rt="7.391" y="78734" v="612931" />
      <Spectrum type="MFE" cpdAlgo="FindByMolecularFeature">
        <MSDetails p="+" />
        <Device type="TimeOfFlight" />
        <MSPeaks>
          <p rt="7.392" x="149.0959" y="78733.77" v="534370" z="1" s="M+H" />
          <p rt="7.386" x="150.0982" y="11747.54" v="78561" z="1" s="M+H+1" />
        </MSPeaks>
      </Spectrum>
    </Compound>
    <Compound algo="FindByMolecularFeature">
      <Location m="352.0944" rt="7.543" y="99335" v="701308" />
      <Spectrum type="MFE" cpdAlgo="FindByMolecularFeature">
        <MSDetails p="+" />
        <Device type="TimeOfFlight" />
        <MSPeaks>
          <p rt="7.543" x="353.1017" y="99335.05" v="575893" z="1" s="M+H" />
          <p rt="7.545" x="354.1051" y="22583.65" v="125415" z="1" s="M+H+1" />
        </MSPeaks>
      </Spectrum>
    </Compound>
    <Compound algo="FindByMolecularFeature">
      <Location m="711.2373" rt="7.544" y="100626" v="850642" />
      <Spectrum type="MFE" cpdAlgo="FindByMolecularFeature">
        <MSDetails p="+" />
        <Device type="TimeOfFlight" />
        <MSPeaks>
          <p rt="7.544" x="712.2446" y="100625.86" v="631056" z="1" s="M+H" />
          <p rt="7.544" x="713.2476" y="34768.69" v="219586" z="1" s="M+H+1" />
        </MSPeaks>
      </Spectrum>
    </Compound>
    <Compound algo="FindByMolecularFeature">
      <Location m="713.2525" rt="7.618" y="73552" v="737907" />
      <Spectrum type="MFE" cpdAlgo="FindByMolecularFeature">
        <MSDetails p="+" />
        <Device type="TimeOfFlight" />
        <MSPeaks>
          <p rt="7.618" x="714.2598" y="73552.09" v="516375" z="1" s="M+H" />
          <p rt="7.619" x="715.2631" y="24742.59" v="168267" z="1" s="M+H+1" />
          <p rt="7.624" x="716.2655" y="6682.43" v="44842" z="1" s="M+H+2" />
          <p rt="7.608" x="717.2652" y="1300.03" v="8423" z="1" s="M+H+3" />
        </MSPeaks>
      </Spectrum>
    </Compound>
    <Compound algo="FindByMolecularFeature">
      <Location m="228.1261" rt="7.622" y="87229" v="763517" />
      <Spectrum type="MFE" cpdAlgo="FindByMolecularFeature">
        <MSDetails p="+" />
        <Device type="TimeOfFlight" />
        <MSPeaks>
          <p rt="7.622" x="229.1334" y="87228.51" v="634147" z="1" s="M+H" />
          <p rt="7.621" x="230.1367" y="14439.76" v="105464" z="1" s="M+H+1" />
          <p rt="7.619" x="231.1388" y="3435.48" v="23906" z="1" s="M+H+2" />
        </MSPeaks>
      </Spectrum>
    </Compound>
    <Compound algo="FindByMolecularFeature">
      <Location m="188.1201" rt="7.643" y="247782" v="1960520" />
      <Spectrum type="MFE" cpdAlgo="FindByMolecularFeature">
        <MSDetails p="+" />
        <Device type="TimeOfFlight" />
        <MSPeaks>
          <p rt="7.643" x="189.1273" y="247781.63" v="1706127" z="1" s="M+H" />
          <p rt="7.641" x="190.1305" y="34910.30" v="237410" z="1" s="M+H+1" />
          <p rt="7.642" x="191.1365" y="2569.53" v="16984" z="1" s="M+H+2" />
        </MSPeaks>
      </Spectrum>
    </Compound>
    <Compound algo="FindByMolecularFeature">
      <Location m="366.2306" rt="7.702" y="53657" v="327591" />
      <Spectrum type="MFE" cpdAlgo="FindByMolecularFeature">
        <MSDetails p="+" />
        <Device type="TimeOfFlight" />
        <MSPeaks>
          <p rt="7.702" x="367.2379" y="53657.16" v="245595" z="1" s="M+H" />
          <p rt="7.702" x="368.2408" y="14724.29" v="71927" z="1" s="M+H+1" />
          <p rt="7.703" x="369.2433" y="2440.34" v="10070" z="1" s="M+H+2" />
        </MSPeaks>
      </Spectrum>
    </Compound>
    <Compound algo="FindByMolecularFeature">
      <Location m="307.2150" rt="7.709" y="458052" v="2732484" />
      <Spectrum type="MFE" cpdAlgo="FindByMolecularFeature">
        <MSDetails p="+" />
        <Device type="TimeOfFlight" />
        <MSPeaks>
          <p rt="7.709" x="308.2222" y="458052.13" v="2236504" z="1" s="M+H" />
          <p rt="7.708" x="309.2253" y="90241.32" v="428218" z="1" s="M+H+1" />
          <p rt="7.709" x="310.2293" y="11970.54" v="56649" z="1" s="M+H+2" />
          <p rt="7.715" x="311.2309" y="1537.24" v="11114" z="1" s="M+H+3" />
        </MSPeaks>
      </Spectrum>
    </Compound>
    <Compound algo="FindByMolecularFeature">
      <Location m="167.1310" rt="7.780" y="183654" v="1554625" />
      <Spectrum type="MFE" cpdAlgo="FindByMolecularFeature">
        <MSDetails p="+" />
        <Device type="TimeOfFlight" />
        <MSPeaks>
          <p rt="7.779" x="168.1383" y="183653.70" v="1379418" z="1" s="M+H" />
          <p rt="7.780" x="169.1412" y="21868.54" v="168854" z="1" s="M+H+1" />
          <p rt="7.793" x="170.1484" y="1604.85" v="6353" z="1" s="M+H+2" />
        </MSPeaks>
      </Spectrum>
    </Compound>
    <Compound algo="FindByMolecularFeature">
      <Location m="291.2198" rt="7.831" y="124129" v="680832" />
      <Spectrum type="MFE" cpdAlgo="FindByMolecularFeature">
        <MSDetails p="+" />
        <Device type="TimeOfFlight" />
        <MSPeaks>
          <p rt="7.832" x="292.2271" y="124128.75" v="554505" z="1" s="M+H" />
          <p rt="7.830" x="293.2301" y="25299.41" v="112381" z="1" s="M+H+1" />
          <p rt="7.822" x="294.2355" y="2998.92" v="13946" z="1" s="M+H+2" />
        </MSPeaks>
      </Spectrum>
    </Compound>
    <Compound algo="FindByMolecularFeature">
      <Location m="230.0577" rt="7.854" y="51647" v="424283" />
      <Spectrum type="MFE" cpdAlgo="FindByMolecularFeature">
        <MSDetails p="+" />
        <Device type="TimeOfFlight" />
        <MSPeaks>
          <p rt="7.854" x="231.0650" y="51646.55" v="371487" z="1" s="M+H" />
          <p rt="7.854" x="232.0685" y="7236.17" v="52796" z="1" s="M+H+1" />
        </MSPeaks>
      </Spectrum>
    </Compound>
    <Compound algo="FindByMolecularFeature">
      <Location m="206.1306" rt="8.069" y="106449" v="951458" />
      <Spectrum type="MFE" cpdAlgo="FindByMolecularFeature">
        <MSDetails p="+" />
        <Device type="TimeOfFlight" />
        <MSPeaks>
          <p rt="8.069" x="207.1379" y="106449.17" v="839284" z="1" s="M+H" />
          <p rt="8.069" x="208.1410" y="14355.43" v="112174" z="1" s="M+H+1" />
        </MSPeaks>
      </Spectrum>
    </Compound>
    <Compound algo="FindByMolecularFeature">
      <Location m="185.1415" rt="8.117" y="63026" v="544294" />
      <Spectrum type="MFE" cpdAlgo="FindByMolecularFeature">
        <MSDetails p="+" />
        <Device type="TimeOfFlight" />
        <MSPeaks>
          <p rt="8.117" x="186.1487" y="63025.91" v="478404" z="1" s="M+H" />
          <p rt="8.115" x="187.1514" y="8885.50" v="63681" z="1" s="M+H+1" />
          <p rt="8.079" x="188.1526" y="1173.78" v="2209" z="1" s="M+H+2" />
        </MSPeaks>
      </Spectrum>
    </Compound>
    <Compound algo="FindByMolecularFeature">
      <Location m="370.1415" rt="8.140" y="62802" v="527011" />
      <Spectrum type="MFE" cpdAlgo="FindByMolecularFeature">
        <MSDetails p="+" />
        <Device type="TimeOfFlight" />
        <MSPeaks>
          <p rt="8.140" x="371.1488" y="62801.66" v="415637" z="1" s="M+H" />
          <p rt="8.137" x="372.1520" y="13855.03" v="93734" z="1" s="M+H+1" />
          <p rt="8.136" x="373.1526" y="2738.28" v="16385" z="1" s="M+H+2" />
          <p rt="8.161" x="374.1553" y="209.69" v="1255" z="1" s="M+H+3" />
        </MSPeaks>
      </Spectrum>
    </Compound>
    <Compound algo="FindByMolecularFeature">
      <Location m="148.0887" rt="8.161" y="51909" v="455381" />
      <Spectrum type="MFE" cpdAlgo="FindByMolecularFeature">
        <MSDetails p="+" />
        <Device type="TimeOfFlight" />
        <MSPeaks>
          <p rt="8.162" x="149.0960" y="51908.97" v="401271" z="1" s="M+H" />
          <p rt="8.155" x="150.0982" y="7537.18" v="54110" z="1" s="M+H+1" />
        </MSPeaks>
      </Spectrum>
    </Compound>
    <Compound algo="FindByMolecularFeature">
      <Location m="368.0896" rt="8.253" y="52202" v="473336" />
      <Spectrum type="MFE" cpdAlgo="FindByMolecularFeature">
        <MSDetails p="+" />
        <Device type="TimeOfFlight" />
        <MSPeaks>
          <p rt="8.253" x="369.0969" y="52202.24" v="367756" z="1" s="M+H" />
          <p rt="8.252" x="370.1003" y="12231.71" v="86174" z="1" s="M+H+1" />
          <p rt="8.260" x="371.1054" y="2760.54" v="19407" z="1" s="M+H+2" />
        </MSPeaks>
      </Spectrum>
    </Compound>
    <Compound algo="FindByMolecularFeature">
      <Location m="408.0822" rt="8.268" y="87015" v="560659" />
      <Spectrum type="MFE" cpdAlgo="FindByMolecularFeature">
        <MSDetails p="+" />
        <Device type="TimeOfFlight" />
        <MSPeaks>
          <p rt="8.268" x="409.0895" y="87014.97" v="450498" z="1" s="M+H" />
          <p rt="8.268" x="410.0926" y="17430.69" v="91348" z="1" s="M+H+1" />
          <p rt="8.267" x="411.0949" y="4013.02" v="18813" z="1" s="M+H+2" />
        </MSPeaks>
      </Spectrum>
    </Compound>
    <Compound algo="FindByMolecularFeature">
      <Location m="174.0680" rt="8.284" y="277708" v="1922224" />
      <Spectrum type="MFE" cpdAlgo="FindByMolecularFeature">
        <MSDetails p="+" />
        <Device type="TimeOfFlight" />
        <MSPeaks>
          <p rt="8.283" x="175.0753" y="277708.13" v="1669128" z="1" s="M+H" />
          <p rt="8.287" x="176.0786" y="35451.12" v="226964" z="1" s="M+H+1" />
          <p rt="8.290" x="177.0847" y="4308.68" v="26132" z="1" s="M+H+2" />
        </MSPeaks>
      </Spectrum>
    </Compound>
    <Compound algo="FindByMolecularFeature">
      <Location m="186.0681" rt="8.284" y="95376" v="677685" />
      <Spectrum type="MFE" cpdAlgo="FindByMolecularFeature">
        <MSDetails p="+" />
        <Device type="TimeOfFlight" />
        <MSPeaks>
          <p rt="8.284" x="187.0754" y="95376.44" v="588713" z="1" s="M+H" />
          <p rt="8.286" x="188.0793" y="14104.98" v="88972" z="1" s="M+H+1" />
        </MSPeaks>
      </Spectrum>
    </Compound>
    <Compound algo="FindByMolecularFeature">
      <Location m="136.0523" rt="8.286" y="71488" v="521509" />
      <Spectrum type="MFE" cpdAlgo="FindByMolecularFeature">
        <MSDetails p="+" />
        <Device type="TimeOfFlight" />
        <MSPeaks>
          <p rt="8.284" x="137.0596" y="71487.95" v="437662" z="1" s="M+H" />
          <p rt="8.293" x="138.0635" y="6469.66" v="39134" z="1" s="M+H+1" />
          <p rt="8.303" x="139.0533" y="3380.76" v="31030" z="1" s="M+H+2" />
          <p rt="8.294" x="273.1099" y="1482.10" v="6842" z="1" s="2M+H" />
        </MSPeaks>
      </Spectrum>
    </Compound>
    <Compound algo="FindByMolecularFeature">
      <Location m="340.1318" rt="8.286" y="977217" v="8068562" />
      <Spectrum type="MFE" cpdAlgo="FindByMolecularFeature">
        <MSDetails p="+" />
        <Device type="TimeOfFlight" />
        <MSPeaks>
          <p rt="8.286" x="341.1391" y="977216.63" v="6445435" z="1" s="M+H" />
          <p rt="8.286" x="342.1419" y="212323.52" v="1400856" z="1" s="M+H+1" />
          <p rt="8.286" x="343.1444" y="30485.15" v="196921" z="1" s="M+H+2" />
          <p rt="8.288" x="344.1474" y="3704.93" v="23767" z="1" s="M+H+3" />
          <p rt="8.286" x="345.1583" y="246.81" v="1583" z="1" s="M+H+4" />
        </MSPeaks>
      </Spectrum>
    </Compound>
    <Compound algo="FindByMolecularFeature">
      <Location m="322.1206" rt="8.287" y="188721" v="1575930" />
      <Spectrum type="MFE" cpdAlgo="FindByMolecularFeature">
        <MSDetails p="+" />
        <Device type="TimeOfFlight" />
        <MSPeaks>
          <p rt="8.286" x="323.1279" y="188721.25" v="1251705" z="1" s="M+H" />
          <p rt="8.288" x="324.1310" y="42694.42" v="282067" z="1" s="M+H+1" />
          <p rt="8.290" x="325.1346" y="5981.66" v="42158" z="1" s="M+H+2" />
        </MSPeaks>
      </Spectrum>
    </Compound>
    <Compound algo="FindByMolecularFeature">
      <Location m="357.1335" rt="8.294" y="54958" v="626470" />
      <Spectrum type="MFE" cpdAlgo="FindByMolecularFeature">
        <MSDetails p="+" />
        <Device type="TimeOfFlight" />
        <MSPeaks>
          <p rt="8.294" x="358.1408" y="54957.76" v="454291" z="1" s="M+H" />
          <p rt="8.292" x="359.1463" y="17298.44" v="138912" z="1" s="M+H+1" />
          <p rt="8.290" x="360.1503" y="3500.43" v="26583" z="1" s="M+H+2" />
          <p rt="8.314" x="361.1556" y="735.16" v="6683" z="1" s="M+H+3" />
        </MSPeaks>
      </Spectrum>
    </Compound>
    <Compound algo="FindByMolecularFeature">
      <Location m="457.0585" rt="8.299" y="80472" v="1083322" />
      <Spectrum type="MFE" cpdAlgo="FindByMolecularFeature">
        <MSDetails p="+" />
        <Device type="TimeOfFlight" />
        <MSPeaks>
          <p rt="8.301" x="458.0658" y="80472.32" v="830679" z="1" s="M+H" />
          <p rt="8.297" x="459.0690" y="20019.42" v="204464" z="1" s="M+H+1" />
          <p rt="8.291" x="460.0715" y="4152.45" v="41686" z="1" s="M+H+2" />
          <p rt="8.292" x="461.0771" y="646.84" v="6494" z="1" s="M+H+3" />
        </MSPeaks>
      </Spectrum>
    </Compound>
    <Compound algo="FindByMolecularFeature">
      <Location m="172.1574" rt="8.317" y="65927" v="519829" />
      <Spectrum type="MFE" cpdAlgo="FindByMolecularFeature">
        <MSDetails p="+" />
        <Device type="TimeOfFlight" />
        <MSPeaks>
          <p rt="8.316" x="173.1647" y="65927.42" v="468432" z="1" s="M+H" />
          <p rt="8.322" x="174.1681" y="7433.99" v="51397" z="1" s="M+H+1" />
        </MSPeaks>
      </Spectrum>
    </Compound>
    <Compound algo="FindByMolecularFeature">
      <Location m="197.1414" rt="8.348" y="217259" v="1729250" />
      <Spectrum type="MFE" cpdAlgo="FindByMolecularFeature">
        <MSDetails p="+" />
        <Device type="TimeOfFlight" />
        <MSPeaks>
          <p rt="8.349" x="198.1487" y="217259.33" v="1501242" z="1" s="M+H" />
          <p rt="8.344" x="199.1518" y="27641.16" v="187583" z="1" s="M+H+1" />
          <p rt="8.351" x="200.1625" y="5939.62" v="40425" z="1" s="M+H+2" />
        </MSPeaks>
      </Spectrum>
    </Compound>
    <Compound algo="FindByMolecularFeature">
      <Location m="220.1826" rt="8.540" y="50992" v="377746" />
      <Spectrum type="MFE" cpdAlgo="FindByMolecularFeature">
        <MSDetails p="+" />
        <Device type="TimeOfFlight" />
        <MSPeaks>
          <p rt="8.540" x="221.1898" y="50992.31" v="321136" z="1" s="M+H" />
          <p rt="8.541" x="222.1928" y="8818.25" v="56610" z="1" s="M+H+1" />
        </MSPeaks>
      </Spectrum>
    </Compound>
    <Compound algo="FindByMolecularFeature">
      <Location m="315.0867" rt="8.548" y="53075" v="518428" />
      <Spectrum type="MFE" cpdAlgo="FindByMolecularFeature">
        <MSDetails p="+" />
        <Device type="TimeOfFlight" />
        <MSPeaks>
          <p rt="8.547" x="316.0940" y="53075.46" v="410462" z="1" s="M+H" />
          <p rt="8.547" x="317.0988" y="11889.89" v="87715" z="1" s="M+H+1" />
          <p rt="8.567" x="318.1033" y="2566.52" v="20252" z="1" s="M+H+2" />
        </MSPeaks>
      </Spectrum>
    </Compound>
    <Compound algo="FindByMolecularFeature">
      <Location m="255.1260" rt="8.617" y="404714" v="3540639" />
      <Spectrum type="MFE" cpdAlgo="FindByMolecularFeature">
        <MSDetails p="+" />
        <Device type="TimeOfFlight" />
        <MSPeaks>
          <p rt="8.617" x="256.1333" y="404713.84" v="2987856" z="1" s="M+H" />
          <p rt="8.617" x="257.1365" y="66676.65" v="493654" z="1" s="M+H+1" />
          <p rt="8.620" x="258.1396" y="7933.94" v="59129" z="1" s="M+H+2" />
        </MSPeaks>
      </Spectrum>
    </Compound>
    <Compound algo="FindByMolecularFeature">
      <Location m="556.1557" rt="8.659" y="58057" v="490384" />
      <Spectrum type="MFE" cpdAlgo="FindByMolecularFeature">
        <MSDetails p="+" />
        <Device type="TimeOfFlight" />
        <MSPeaks>
          <p rt="8.659" x="557.1630" y="58056.96" v="359775" z="1" s="M+H" />
          <p rt="8.659" x="558.1661" y="16651.69" v="103351" z="1" s="M+H+1" />
          <p rt="8.661" x="559.1635" y="4211.24" v="25195" z="1" s="M+H+2" />
          <p rt="8.658" x="560.1636" y="344.79" v="2063" z="1" s="M+H+3" />
        </MSPeaks>
      </Spectrum>
    </Compound>
    <Compound algo="FindByMolecularFeature">
      <Location m="191.1308" rt="8.711" y="54167" v="518403" />
      <Spectrum type="MFE" cpdAlgo="FindByMolecularFeature">
        <MSDetails p="+" />
        <Device type="TimeOfFlight" />
        <MSPeaks>
          <p rt="8.711" x="192.1381" y="54167.17" v="460849" z="1" s="M+H" />
          <p rt="8.709" x="193.1410" y="7529.25" v="57554" z="1" s="M+H+1" />
        </MSPeaks>
      </Spectrum>
    </Compound>
    <Compound algo="FindByMolecularFeature">
      <Location m="263.2250" rt="8.732" y="112369" v="787889" />
      <Spectrum type="MFE" cpdAlgo="FindByMolecularFeature">
        <MSDetails p="+" />
        <Device type="TimeOfFlight" />
        <MSPeaks>
          <p rt="8.732" x="264.2323" y="112368.56" v="650769" z="1" s="M+H" />
          <p rt="8.731" x="265.2353" y="22491.92" v="125815" z="1" s="M+H+1" />
          <p rt="8.734" x="266.2380" y="2523.38" v="11305" z="1" s="M+H+2" />
        </MSPeaks>
      </Spectrum>
    </Compound>
    <Compound algo="FindByMolecularFeature">
      <Location m="218.1671" rt="8.734" y="316072" v="2305803" />
      <Spectrum type="MFE" cpdAlgo="FindByMolecularFeature">
        <MSDetails p="+" />
        <Device type="TimeOfFlight" />
        <MSPeaks>
          <p rt="8.733" x="219.1744" y="316072.00" v="1897626" z="1" s="M+H" />
          <p rt="8.732" x="220.1774" y="52211.11" v="311909" z="1" s="M+H+1" />
          <p rt="8.827" x="221.1880" y="10260.19" v="89728" z="1" s="M+H+2" />
          <p rt="8.743" x="222.1894" y="1133.35" v="6539" z="1" s="M+H+3" />
        </MSPeaks>
      </Spectrum>
    </Compound>
    <Compound algo="FindByMolecularFeature">
      <Location m="340.1311" rt="8.839" y="132077" v="1086742" />
      <Spectrum type="MFE" cpdAlgo="FindByMolecularFeature">
        <MSDetails p="+" />
        <Device type="TimeOfFlight" />
        <MSPeaks>
          <p rt="8.839" x="341.1384" y="132076.91" v="865243" z="1" s="M+H" />
          <p rt="8.839" x="342.1414" y="28903.88" v="190311" z="1" s="M+H+1" />
          <p rt="8.839" x="343.1445" y="5185.04" v="31187" z="1" s="M+H+2" />
        </MSPeaks>
      </Spectrum>
    </Compound>
    <Compound algo="FindByMolecularFeature">
      <Location m="352.0946" rt="8.848" y="137006" v="1110504" />
      <Spectrum type="MFE" cpdAlgo="FindByMolecularFeature">
        <MSDetails p="+" />
        <Device type="TimeOfFlight" />
        <MSPeaks>
          <p rt="8.848" x="353.1019" y="137006.44" v="902897" z="1" s="M+H" />
          <p rt="8.847" x="354.1052" y="31783.25" v="207607" z="1" s="M+H+1" />
        </MSPeaks>
      </Spectrum>
    </Compound>
    <Compound algo="FindByMolecularFeature">
      <Location m="184.0522" rt="8.849" y="52081" v="392915" />
      <Spectrum type="MFE" cpdAlgo="FindByMolecularFeature">
        <MSDetails p="+" />
        <Device type="TimeOfFlight" />
        <MSPeaks>
          <p rt="8.849" x="185.0595" y="52080.85" v="334826" z="1" s="M+H" />
          <p rt="8.852" x="186.0648" y="9259.42" v="58089" z="1" s="M+H+1" />
        </MSPeaks>
      </Spectrum>
    </Compound>
    <Compound algo="FindByMolecularFeature">
      <Location m="314.2456" rt="8.878" y="56785" v="391194" />
      <Spectrum type="MFE" cpdAlgo="FindByMolecularFeature">
        <MSDetails p="+" />
        <Device type="TimeOfFlight" />
        <MSPeaks>
          <p rt="8.877" x="315.2528" y="56784.80" v="320736" z="1" s="M+H" />
          <p rt="8.880" x="316.2559" y="11157.29" v="61078" z="1" s="M+H+1" />
          <p rt="8.891" x="317.2601" y="1819.08" v="9381" z="1" s="M+H+2" />
        </MSPeaks>
      </Spectrum>
    </Compound>
    <Compound algo="FindByMolecularFeature">
      <Location m="171.1259" rt="8.887" y="209490" v="1751067" />
      <Spectrum type="MFE" cpdAlgo="FindByMolecularFeature">
        <MSDetails p="+" />
        <Device type="TimeOfFlight" />
        <MSPeaks>
          <p rt="8.887" x="172.1332" y="209489.91" v="1568156" z="1" s="M+H" />
          <p rt="8.887" x="173.1361" y="21969.91" v="171651" z="1" s="M+H+1" />
          <p rt="8.880" x="174.1379" y="2155.08" v="11260" z="1" s="M+H+2" />
        </MSPeaks>
      </Spectrum>
    </Compound>
    <Compound algo="FindByMolecularFeature">
      <Location m="164.0835" rt="8.936" y="79351" v="707375" />
      <Spectrum type="MFE" cpdAlgo="FindByMolecularFeature">
        <MSDetails p="+" />
        <Device type="TimeOfFlight" />
        <MSPeaks>
          <p rt="8.936" x="165.0907" y="79350.70" v="625807" z="1" s="M+H" />
          <p rt="8.936" x="166.0944" y="9855.40" v="81567" z="1" s="M+H+1" />
        </MSPeaks>
      </Spectrum>
    </Compound>
    <Compound algo="FindByMolecularFeature">
      <Location m="372.1210" rt="8.937" y="121130" v="1108242" />
      <Spectrum type="MFE" cpdAlgo="FindByMolecularFeature">
        <MSDetails p="+" />
        <Device type="TimeOfFlight" />
        <MSPeaks>
          <p rt="8.937" x="373.1282" y="121129.89" v="889792" z="1" s="M+H" />
          <p rt="8.939" x="374.1314" y="24860.94" v="184340" z="1" s="M+H+1" />
          <p rt="8.932" x="375.1344" y="4699.16" v="34110" z="1" s="M+H+2" />
        </MSPeaks>
      </Spectrum>
    </Compound>
    <Compound algo="FindByMolecularFeature">
      <Location m="340.0946" rt="9.078" y="105638" v="1057230" />
      <Spectrum type="MFE" cpdAlgo="FindByMolecularFeature">
        <MSDetails p="+" />
        <Device type="TimeOfFlight" />
        <MSPeaks>
          <p rt="9.079" x="341.1019" y="105637.93" v="861864" z="1" s="M+H" />
          <p rt="9.077" x="342.1053" y="20397.88" v="160174" z="1" s="M+H+1" />
          <p rt="9.052" x="343.1125" y="4136.62" v="35193" z="1" s="M+H+2" />
        </MSPeaks>
      </Spectrum>
    </Compound>
    <Compound algo="FindByMolecularFeature">
      <Location m="322.0842" rt="9.081" y="57091" v="579856" />
      <Spectrum type="MFE" cpdAlgo="FindByMolecularFeature">
        <MSDetails p="+" />
        <Device type="TimeOfFlight" />
        <MSPeaks>
          <p rt="9.081" x="323.0914" y="57090.91" v="473574" z="1" s="M+H" />
          <p rt="9.080" x="324.0944" y="11553.42" v="96729" z="1" s="M+H+1" />
          <p rt="9.078" x="325.1037" y="1319.24" v="9553" z="1" s="M+H+2" />
        </MSPeaks>
      </Spectrum>
    </Compound>
    <Compound algo="FindByMolecularFeature">
      <Location m="186.1190" rt="9.205" y="126715" v="1701168" />
      <Spectrum type="MFE" cpdAlgo="FindByMolecularFeature">
        <MSDetails p="+" />
        <Device type="TimeOfFlight" />
        <MSPeaks>
          <p rt="9.204" x="187.1263" y="126715.02" v="1484288" z="1" s="M+H" />
          <p rt="9.209" x="188.1292" y="13924.69" v="157240" z="1" s="M+H+1" />
          <p rt="9.206" x="189.1247" y="5967.84" v="59639" z="1" s="M+H+2" />
        </MSPeaks>
      </Spectrum>
    </Compound>
    <Compound algo="FindByMolecularFeature">
      <Location m="218.0941" rt="9.286" y="202833" v="1989391" />
      <Spectrum type="MFE" cpdAlgo="FindByMolecularFeature">
        <MSDetails p="+" />
        <Device type="TimeOfFlight" />
        <MSPeaks>
          <p rt="9.285" x="219.1014" y="202832.66" v="1699274" z="1" s="M+H" />
          <p rt="9.285" x="220.1046" y="29752.38" v="246060" z="1" s="M+H+1" />
          <p rt="9.313" x="221.1119" y="5295.09" v="44057" z="1" s="M+H+2" />
        </MSPeaks>
      </Spectrum>
    </Compound>
    <Compound algo="FindByMolecularFeature">
      <Location m="319.1995" rt="9.294" y="140267" v="1244005" />
      <Spectrum type="MFE" cpdAlgo="FindByMolecularFeature">
        <MSDetails p="+" />
        <Device type="TimeOfFlight" />
        <MSPeaks>
          <p rt="9.295" x="320.2068" y="140267.41" v="1023886" z="1" s="M+H" />
          <p rt="9.293" x="321.2101" y="25204.08" v="183111" z="1" s="M+H+1" />
          <p rt="9.291" x="322.2115" y="5129.72" v="37008" z="1" s="M+H+2" />
        </MSPeaks>
      </Spectrum>
    </Compound>
    <Compound algo="FindByMolecularFeature">
      <Location m="324.0996" rt="9.346" y="58181" v="464300" />
      <Spectrum type="MFE" cpdAlgo="FindByMolecularFeature">
        <MSDetails p="+" />
        <Device type="TimeOfFlight" />
        <MSPeaks>
          <p rt="9.345" x="325.1069" y="58181.16" v="371069" z="1" s="M+H" />
          <p rt="9.345" x="326.1102" y="11572.24" v="74983" z="1" s="M+H+1" />
          <p rt="9.357" x="327.1168" y="2683.75" v="18248" z="1" s="M+H+2" />
        </MSPeaks>
      </Spectrum>
    </Compound>
    <Compound algo="FindByMolecularFeature">
      <Location m="477.0749" rt="9.349" y="77525" v="773579" />
      <Spectrum type="MFE" cpdAlgo="FindByMolecularFeature">
        <MSDetails p="+" />
        <Device type="TimeOfFlight" />
        <MSPeaks>
          <p rt="9.350" x="478.0822" y="77525.40" v="573249" z="1" s="M+H" />
          <p rt="9.349" x="479.0852" y="21847.24" v="160571" z="1" s="M+H+1" />
          <p rt="9.350" x="480.0864" y="4885.11" v="35216" z="1" s="M+H+2" />
          <p rt="9.338" x="481.0877" y="640.01" v="4543" z="1" s="M+H+3" />
        </MSPeaks>
      </Spectrum>
    </Compound>
    <Compound algo="FindByMolecularFeature">
      <Location m="314.2457" rt="9.377" y="89149" v="705760" />
      <Spectrum type="MFE" cpdAlgo="FindByMolecularFeature">
        <MSDetails p="+" />
        <Device type="TimeOfFlight" />
        <MSPeaks>
          <p rt="9.378" x="315.2530" y="89148.56" v="577237" z="1" s="M+H" />
          <p rt="9.376" x="316.2560" y="17408.67" v="113629" z="1" s="M+H+1" />
          <p rt="9.376" x="317.2599" y="2553.57" v="14894" z="1" s="M+H+2" />
        </MSPeaks>
      </Spectrum>
    </Compound>
    <Compound algo="FindByMolecularFeature">
      <Location m="229.1499" rt="9.419" y="89092" v="739311" />
      <Spectrum type="MFE" cpdAlgo="FindByMolecularFeature">
        <MSDetails p="+" />
        <Device type="TimeOfFlight" />
        <MSPeaks>
          <p rt="9.418" x="230.1571" y="89092.20" v="613646" z="1" s="M+H" />
          <p rt="9.422" x="231.1598" y="12823.86" v="87771" z="1" s="M+H+1" />
          <p rt="9.425" x="232.1515" y="5458.25" v="37894" z="1" s="M+H+2" />
        </MSPeaks>
      </Spectrum>
    </Compound>
    <Compound algo="FindByMolecularFeature">
      <Location m="598.1662" rt="9.877" y="85167" v="733559" />
      <Spectrum type="MFE" cpdAlgo="FindByMolecularFeature">
        <MSDetails p="+" />
        <Device type="TimeOfFlight" />
        <MSPeaks>
          <p rt="9.876" x="599.1735" y="85167.05" v="532476" z="1" s="M+H" />
          <p rt="9.878" x="600.1763" y="24891.72" v="155865" z="1" s="M+H+1" />
          <p rt="9.877" x="601.1783" y="6130.22" v="36912" z="1" s="M+H+2" />
          <p rt="9.878" x="602.1800" y="1379.28" v="8305" z="1" s="M+H+3" />
        </MSPeaks>
      </Spectrum>
    </Compound>
    <Compound algo="FindByMolecularFeature">
      <Location m="593.2106" rt="9.879" y="51701" v="471584" />
      <Spectrum type="MFE" cpdAlgo="FindByMolecularFeature">
        <MSDetails p="+" />
        <Device type="TimeOfFlight" />
        <MSPeaks>
          <p rt="9.880" x="594.2179" y="51700.79" v="342383" z="1" s="M+H" />
          <p rt="9.879" x="595.2212" y="15348.54" v="102252" z="1" s="M+H+1" />
          <p rt="9.875" x="596.2246" y="3636.09" v="23179" z="1" s="M+H+2" />
          <p rt="9.882" x="597.2251" y="591.38" v="3770" z="1" s="M+H+3" />
        </MSPeaks>
      </Spectrum>
    </Compound>
    <Compound algo="FindByMolecularFeature">
      <Location m="185.0838" rt="9.882" y="68301" v="632472" />
      <Spectrum type="MFE" cpdAlgo="FindByMolecularFeature">
        <MSDetails p="+" />
        <Device type="TimeOfFlight" />
        <MSPeaks>
          <p rt="9.882" x="186.0911" y="68301.00" v="540719" z="1" s="M+H" />
          <p rt="9.881" x="187.0938" y="10712.32" v="91753" z="1" s="M+H+1" />
        </MSPeaks>
      </Spectrum>
    </Compound>
    <Compound algo="FindByMolecularFeature">
      <Location m="294.2195" rt="9.882" y="114419" v="1283845" />
      <Spectrum type="MFE" cpdAlgo="FindByMolecularFeature">
        <MSDetails p="+" />
        <Device type="TimeOfFlight" />
        <MSPeaks>
          <p rt="9.883" x="295.2268" y="114419.37" v="1077529" z="1" s="M+H" />
          <p rt="9.881" x="296.2306" y="22242.84" v="206316" z="1" s="M+H+1" />
        </MSPeaks>
      </Spectrum>
    </Compound>
    <Compound algo="FindByMolecularFeature">
      <Location m="276.2088" rt="9.888" y="72175" v="850712" />
      <Spectrum type="MFE" cpdAlgo="FindByMolecularFeature">
        <MSDetails p="+" />
        <Device type="TimeOfFlight" />
        <MSPeaks>
          <p rt="9.887" x="139.1124" y="3224.67" v="24276" z="2" s="M+2H" />
          <p rt="9.888" x="277.2161" y="72174.80" v="677144" z="1" s="M+H" />
          <p rt="9.889" x="278.2198" y="15174.88" v="149293" z="1" s="M+H+1" />
        </MSPeaks>
      </Spectrum>
    </Compound>
    <Compound algo="FindByMolecularFeature">
      <Location m="347.2669" rt="9.888" y="69559" v="831842" />
      <Spectrum type="MFE" cpdAlgo="FindByMolecularFeature">
        <MSDetails p="+" />
        <Device type="TimeOfFlight" />
        <MSPeaks>
          <p rt="9.887" x="348.2742" y="69559.13" v="666541" z="1" s="M+H" />
          <p rt="9.891" x="349.2778" y="14508.84" v="138501" z="1" s="M+H+1" />
          <p rt="9.897" x="350.2757" y="3057.14" v="26801" z="1" s="M+H+2" />
        </MSPeaks>
      </Spectrum>
    </Compound>
    <Compound algo="FindByMolecularFeature">
      <Location m="162.1043" rt="10.008" y="60358" v="611075" />
      <Spectrum type="MFE" cpdAlgo="FindByMolecularFeature">
        <MSDetails p="+" />
        <Device type="TimeOfFlight" />
        <MSPeaks>
          <p rt="10.007" x="163.1116" y="60357.91" v="531274" z="1" s="M+H" />
          <p rt="10.012" x="164.1146" y="9239.01" v="79801" z="1" s="M+H+1" />
        </MSPeaks>
      </Spectrum>
    </Compound>
    <Compound algo="FindByMolecularFeature">
      <Location m="180.1153" rt="10.183" y="450117" v="4060893" />
      <Spectrum type="MFE" cpdAlgo="FindByMolecularFeature">
        <MSDetails p="+" />
        <Device type="TimeOfFlight" />
        <MSPeaks>
          <p rt="10.183" x="181.1226" y="450117.22" v="3555270" z="1" s="M+H" />
          <p rt="10.182" x="182.1254" y="58881.91" v="468182" z="1" s="M+H+1" />
          <p rt="10.179" x="183.1286" y="5009.29" v="37441" z="1" s="M+H+2" />
        </MSPeaks>
      </Spectrum>
    </Compound>
    <Compound algo="FindByMolecularFeature">
      <Location m="593.2117" rt="10.218" y="541893" v="4838557" />
      <Spectrum type="MFE" cpdAlgo="FindByMolecularFeature">
        <MSDetails p="+" />
        <Device type="TimeOfFlight" />
        <MSPeaks>
          <p rt="10.219" x="594.2190" y="541893.06" v="3535415" z="1" s="M+H" />
          <p rt="10.218" x="595.2217" y="155636.59" v="1015155" z="1" s="M+H+1" />
          <p rt="10.218" x="596.2239" y="36842.07" v="240587" z="1" s="M+H+2" />
          <p rt="10.218" x="597.2262" y="6374.05" v="41060" z="1" s="M+H+3" />
          <p rt="10.217" x="598.2307" y="1012.54" v="6340" z="1" s="M+H+4" />
        </MSPeaks>
      </Spectrum>
    </Compound>
    <Compound algo="FindByMolecularFeature">
      <Location m="232.0735" rt="10.219" y="56057" v="427050" />
      <Spectrum type="MFE" cpdAlgo="FindByMolecularFeature">
        <MSDetails p="+" />
        <Device type="TimeOfFlight" />
        <MSPeaks>
          <p rt="10.218" x="233.0808" y="56056.66" v="374221" z="1" s="M+H" />
          <p rt="10.222" x="234.0846" y="7846.09" v="52829" z="1" s="M+H+1" />
        </MSPeaks>
      </Spectrum>
    </Compound>
    <Compound algo="FindByMolecularFeature">
      <Location m="134.0367" rt="10.219" y="160085" v="1204936" />
      <Spectrum type="MFE" cpdAlgo="FindByMolecularFeature">
        <MSDetails p="+" />
        <Device type="TimeOfFlight" />
        <MSPeaks>
          <p rt="10.219" x="135.0440" y="160085.25" v="1099861" z="1" s="M+H" />
          <p rt="10.220" x="136.0478" y="14662.60" v="105075" z="1" s="M+H+1" />
        </MSPeaks>
      </Spectrum>
    </Compound>
    <Compound algo="FindByMolecularFeature">
      <Location m="172.0524" rt="10.221" y="69528" v="525501" />
      <Spectrum type="MFE" cpdAlgo="FindByMolecularFeature">
        <MSDetails p="+" />
        <Device type="TimeOfFlight" />
        <MSPeaks>
          <p rt="10.222" x="173.0597" y="69527.54" v="463005" z="1" s="M+H" />
          <p rt="10.218" x="174.0631" y="9577.78" v="62495" z="1" s="M+H+1" />
        </MSPeaks>
      </Spectrum>
    </Compound>
    <Compound algo="FindByMolecularFeature">
      <Location m="598.1670" rt="10.224" y="407143" v="4469657" />
      <Spectrum type="MFE" cpdAlgo="FindByMolecularFeature">
        <MSDetails p="+" />
        <Device type="TimeOfFlight" />
        <MSPeaks>
          <p rt="10.225" x="599.1743" y="407142.78" v="3253453" z="1" s="M+H" />
          <p rt="10.224" x="600.1772" y="120625.80" v="965030" z="1" s="M+H+1" />
          <p rt="10.224" x="601.1791" y="26723.30" v="212642" z="1" s="M+H+2" />
          <p rt="10.228" x="602.1812" y="4693.95" v="36465" z="1" s="M+H+3" />
          <p rt="10.203" x="603.1826" y="265.99" v="2066" z="1" s="M+H+4" />
        </MSPeaks>
      </Spectrum>
    </Compound>
    <Compound algo="FindByMolecularFeature">
      <Location m="338.0792" rt="10.319" y="227215" v="2100759" />
      <Spectrum type="MFE" cpdAlgo="FindByMolecularFeature">
        <MSDetails p="+" />
        <Device type="TimeOfFlight" />
        <MSPeaks>
          <p rt="10.319" x="339.0864" y="227214.70" v="1666054" z="1" s="M+H" />
          <p rt="10.319" x="340.0896" y="51304.48" v="377859" z="1" s="M+H+1" />
          <p rt="10.320" x="341.0947" y="6782.52" v="49276" z="1" s="M+H+2" />
          <p rt="10.313" x="342.0995" y="1083.56" v="7570" z="1" s="M+H+3" />
        </MSPeaks>
      </Spectrum>
    </Compound>
    <Compound algo="FindByMolecularFeature">
      <Location m="134.0367" rt="10.535" y="84017" v="458082" />
      <Spectrum type="MFE" cpdAlgo="FindByMolecularFeature">
        <MSDetails p="+" />
        <Device type="TimeOfFlight" />
        <MSPeaks>
          <p rt="10.535" x="135.0439" y="84017.45" v="421164" z="1" s="M+H" />
          <p rt="10.531" x="136.0485" y="6553.27" v="34606" z="1" s="M+H+1" />
          <p rt="10.544" x="137.0454" y="1638.39" v="2312" z="1" s="M+H+2" />
        </MSPeaks>
      </Spectrum>
    </Compound>
    <Compound algo="FindByMolecularFeature">
      <Location m="352.0949" rt="10.539" y="262105" v="1792979" />
      <Spectrum type="MFE" cpdAlgo="FindByMolecularFeature">
        <MSDetails p="+" />
        <Device type="TimeOfFlight" />
        <MSPeaks>
          <p rt="10.539" x="353.1021" y="262104.53" v="1460262" z="1" s="M+H" />
          <p rt="10.539" x="354.1054" y="59566.08" v="332716" z="1" s="M+H+1" />
        </MSPeaks>
      </Spectrum>
    </Compound>
    <Compound algo="FindByMolecularFeature">
      <Location m="172.0524" rt="10.539" y="66830" v="438892" />
      <Spectrum type="MFE" cpdAlgo="FindByMolecularFeature">
        <MSDetails p="+" />
        <Device type="TimeOfFlight" />
        <MSPeaks>
          <p rt="10.539" x="173.0596" y="66830.38" v="385081" z="1" s="M+H" />
          <p rt="10.540" x="174.0636" y="9428.73" v="53811" z="1" s="M+H+1" />
        </MSPeaks>
      </Spectrum>
    </Compound>
    <Compound algo="FindByMolecularFeature">
      <Location m="184.0523" rt="10.541" y="90332" v="679322" />
      <Spectrum type="MFE" cpdAlgo="FindByMolecularFeature">
        <MSDetails p="+" />
        <Device type="TimeOfFlight" />
        <MSPeaks>
          <p rt="10.541" x="185.0595" y="90331.84" v="575619" z="1" s="M+H" />
          <p rt="10.542" x="186.0648" y="16516.44" v="103702" z="1" s="M+H+1" />
        </MSPeaks>
      </Spectrum>
    </Compound>
    <Compound algo="FindByMolecularFeature">
      <Location m="596.1505" rt="10.541" y="94485" v="857236" />
      <Spectrum type="MFE" cpdAlgo="FindByMolecularFeature">
        <MSDetails p="+" />
        <Device type="TimeOfFlight" />
        <MSPeaks>
          <p rt="10.537" x="299.0785" y="2569.89" v="15024" z="2" s="M+2H" />
          <p rt="10.525" x="299.5779" y="1120.38" v="4177" z="2" s="M+2H+1" />
          <p rt="10.542" x="597.1580" y="94484.84" v="591980" z="1" s="M+H" />
          <p rt="10.541" x="598.1612" y="28645.21" v="178616" z="1" s="M+H+1" />
          <p rt="10.542" x="599.1619" y="9273.04" v="56812" z="1" s="M+H+2" />
          <p rt="10.532" x="600.1625" y="1759.80" v="10627" z="1" s="M+H+3" />
        </MSPeaks>
      </Spectrum>
    </Compound>
    <Compound algo="FindByMolecularFeature">
      <Location m="334.0840" rt="10.542" y="59762" v="454729" />
      <Spectrum type="MFE" cpdAlgo="FindByMolecularFeature">
        <MSDetails p="+" />
        <Device type="TimeOfFlight" />
        <MSPeaks>
          <p rt="10.541" x="335.0913" y="59762.03" v="371788" z="1" s="M+H" />
          <p rt="10.543" x="336.0949" y="13332.11" v="82941" z="1" s="M+H+1" />
        </MSPeaks>
      </Spectrum>
    </Compound>
    <Compound algo="FindByMolecularFeature">
      <Location m="591.1951" rt="10.542" y="65985" v="599901" />
      <Spectrum type="MFE" cpdAlgo="FindByMolecularFeature">
        <MSDetails p="+" />
        <Device type="TimeOfFlight" />
        <MSPeaks>
          <p rt="10.543" x="592.2024" y="65984.80" v="420397" z="1" s="M+H" />
          <p rt="10.543" x="593.2057" y="20715.34" v="131709" z="1" s="M+H+1" />
          <p rt="10.538" x="594.2096" y="6100.06" v="39525" z="1" s="M+H+2" />
          <p rt="10.530" x="595.2131" y="1248.05" v="8270" z="1" s="M+H+3" />
        </MSPeaks>
      </Spectrum>
    </Compound>
    <Compound algo="FindByMolecularFeature">
      <Location m="574.1684" rt="10.543" y="59280" v="534527" />
      <Spectrum type="MFE" cpdAlgo="FindByMolecularFeature">
        <MSDetails p="+" />
        <Device type="TimeOfFlight" />
        <MSPeaks>
          <p rt="10.544" x="575.1757" y="59280.34" v="389427" z="1" s="M+H" />
          <p rt="10.540" x="576.1788" y="17834.20" v="116720" z="1" s="M+H+1" />
          <p rt="10.545" x="577.1818" y="3977.27" v="25753" z="1" s="M+H+2" />
          <p rt="10.523" x="578.1840" y="424.67" v="2627" z="1" s="M+H+3" />
        </MSPeaks>
      </Spectrum>
    </Compound>
    <Compound algo="FindByMolecularFeature">
      <Location m="556.1580" rt="10.543" y="69622" v="630792" />
      <Spectrum type="MFE" cpdAlgo="FindByMolecularFeature">
        <MSDetails p="+" />
        <Device type="TimeOfFlight" />
        <MSPeaks>
          <p rt="10.543" x="557.1653" y="69622.09" v="458978" z="1" s="M+H" />
          <p rt="10.541" x="558.1685" y="20961.48" v="136896" z="1" s="M+H+1" />
          <p rt="10.546" x="559.1708" y="4901.42" v="31227" z="1" s="M+H+2" />
          <p rt="10.543" x="560.1747" y="579.37" v="3691" z="1" s="M+H+3" />
        </MSPeaks>
      </Spectrum>
    </Compound>
    <Compound algo="FindByMolecularFeature">
      <Location m="210.0791" rt="10.612" y="70107" v="673929" />
      <Spectrum type="MFE" cpdAlgo="FindByMolecularFeature">
        <MSDetails p="+" />
        <Device type="TimeOfFlight" />
        <MSPeaks>
          <p rt="10.613" x="211.0864" y="70106.84" v="563874" z="1" s="M+H" />
          <p rt="10.612" x="212.0906" y="9100.21" v="73182" z="1" s="M+H+1" />
          <p rt="10.602" x="213.0927" y="4558.20" v="36873" z="1" s="M+H+2" />
        </MSPeaks>
      </Spectrum>
    </Compound>
    <Compound algo="FindByMolecularFeature">
      <Location m="251.1425" rt="10.689" y="244057" v="2106910" />
      <Spectrum type="MFE" cpdAlgo="FindByMolecularFeature">
        <MSDetails p="+" />
        <Device type="TimeOfFlight" />
        <MSPeaks>
          <p rt="10.689" x="252.1497" y="244056.53" v="1768252" z="1" s="M+H" />
          <p rt="10.691" x="253.1528" y="42073.39" v="309631" z="1" s="M+H+1" />
          <p rt="10.689" x="254.1567" y="4183.64" v="29027" z="1" s="M+H+2" />
        </MSPeaks>
      </Spectrum>
    </Compound>
    <Compound algo="FindByMolecularFeature">
      <Location m="157.1467" rt="10.738" y="362998" v="3176243" />
      <Spectrum type="MFE" cpdAlgo="FindByMolecularFeature">
        <MSDetails p="+" />
        <Device type="TimeOfFlight" />
        <MSPeaks>
          <p rt="10.738" x="158.1539" y="362997.91" v="2871224" z="1" s="M+H" />
          <p rt="10.738" x="159.1574" y="37268.16" v="285702" z="1" s="M+H+1" />
          <p rt="10.739" x="160.1598" y="2631.98" v="19317" z="1" s="M+H+2" />
        </MSPeaks>
      </Spectrum>
    </Compound>
    <Compound algo="FindByMolecularFeature">
      <Location m="227.1885" rt="10.846" y="167885" v="4018913" />
      <Spectrum type="MFE" cpdAlgo="FindByMolecularFeature">
        <MSDetails p="+" />
        <Device type="TimeOfFlight" />
        <MSPeaks>
          <p rt="10.846" x="228.1958" y="167884.80" v="3451688" z="1" s="M+H" />
          <p rt="10.843" x="229.1990" y="25415.29" v="513364" z="1" s="M+H+1" />
          <p rt="10.862" x="230.2015" y="2828.44" v="53861" z="1" s="M+H+2" />
        </MSPeaks>
      </Spectrum>
    </Compound>
    <Compound algo="FindByMolecularFeature">
      <Location m="352.0953" rt="10.871" y="2136590" v="27931946" />
      <Spectrum type="MFE" cpdAlgo="FindByMolecularFeature">
        <MSDetails p="+" />
        <Device type="TimeOfFlight" />
        <MSPeaks>
          <p rt="10.871" x="353.1026" y="2136590.25" v="22022802" z="1" sat="true" s="M+H" />
          <p rt="10.871" x="354.1059" y="470678.25" v="5096523" z="1" s="M+H+1" />
          <p rt="10.868" x="355.1080" y="74842.63" v="737127" z="1" s="M+H+2" />
          <p rt="10.872" x="356.1106" y="7102.97" v="68698" z="1" s="M+H+3" />
          <p rt="10.852" x="357.1147" y="702.59" v="6795" z="1" s="M+H+4" />
        </MSPeaks>
      </Spectrum>
    </Compound>
    <Compound algo="FindByMolecularFeature">
      <Location m="292.0734" rt="10.873" y="51488" v="597220" />
      <Spectrum type="MFE" cpdAlgo="FindByMolecularFeature">
        <MSDetails p="+" />
        <Device type="TimeOfFlight" />
        <MSPeaks>
          <p rt="10.873" x="147.0443" y="4828.24" v="34152" z="2" s="M+2H" />
          <p rt="10.873" x="293.0807" y="51487.97" v="466900" z="1" s="M+H" />
          <p rt="10.872" x="294.0845" y="11424.39" v="96168" z="1" s="M+H+1" />
        </MSPeaks>
      </Spectrum>
    </Compound>
    <Compound algo="FindByMolecularFeature">
      <Location m="114.0469" rt="10.873" y="71545" v="800036" />
      <Spectrum type="MFE" cpdAlgo="FindByMolecularFeature">
        <MSDetails p="+" />
        <Device type="TimeOfFlight" />
        <MSPeaks>
          <p rt="10.873" x="115.0542" y="71545.49" v="718999" z="1" s="M+H" />
          <p rt="10.872" x="116.0593" y="8976.83" v="81038" z="1" s="M+H+1" />
        </MSPeaks>
      </Spectrum>
    </Compound>
    <Compound algo="FindByMolecularFeature">
      <Location m="202.0629" rt="10.873" y="219339" v="2269081" />
      <Spectrum type="MFE" cpdAlgo="FindByMolecularFeature">
        <MSDetails p="+" />
        <Device type="TimeOfFlight" />
        <MSPeaks>
          <p rt="10.873" x="203.0702" y="219339.17" v="1963738" z="1" s="M+H" />
          <p rt="10.874" x="204.0739" y="29086.11" v="258317" z="1" s="M+H+1" />
          <p rt="10.859" x="205.0721" y="5340.27" v="47026" z="1" s="M+H+2" />
        </MSPeaks>
      </Spectrum>
    </Compound>
    <Compound algo="FindByMolecularFeature">
      <Location m="791.1257" rt="10.874" y="221498" v="1880205" />
      <Spectrum type="MFE" cpdAlgo="FindByMolecularFeature">
        <MSDetails p="+" />
        <Device type="TimeOfFlight" />
        <MSPeaks>
          <p rt="10.876" x="792.1330" y="12177.91" v="94896" z="1" s="M+H" />
          <p rt="10.872" x="793.1366" y="7551.14" v="57060" z="1" s="M+H+1" />
          <p rt="10.874" x="794.1295" y="221497.84" v="1728250" z="1" s="M+H+2" />
        </MSPeaks>
      </Spectrum>
    </Compound>
    <Compound algo="FindByMolecularFeature">
      <Location m="134.0369" rt="10.874" y="414716" v="4022843" />
      <Spectrum type="MFE" cpdAlgo="FindByMolecularFeature">
        <MSDetails p="+" />
        <Device type="TimeOfFlight" />
        <MSPeaks>
          <p rt="10.874" x="135.0442" y="414715.50" v="3659042" z="1" s="M+H" />
          <p rt="10.873" x="136.0477" y="38271.47" v="342891" z="1" s="M+H+1" />
          <p rt="10.863" x="137.0515" y="2623.68" v="20909" z="1" s="M+H+2" />
        </MSPeaks>
      </Spectrum>
    </Compound>
    <Compound algo="FindByMolecularFeature">
      <Location m="322.0844" rt="10.875" y="275739" v="3138632" />
      <Spectrum type="MFE" cpdAlgo="FindByMolecularFeature">
        <MSDetails p="+" />
        <Device type="TimeOfFlight" />
        <MSPeaks>
          <p rt="10.874" x="323.0917" y="275738.84" v="2553149" z="1" s="M+H" />
          <p rt="10.878" x="324.0946" y="54491.34" v="500256" z="1" s="M+H+1" />
          <p rt="10.868" x="325.1017" y="8537.39" v="72410" z="1" s="M+H+2" />
          <p rt="10.893" x="326.1073" y="1477.98" v="12816" z="1" s="M+H+3" />
        </MSPeaks>
      </Spectrum>
    </Compound>
    <Compound algo="FindByMolecularFeature">
      <Location m="334.0845" rt="10.875" y="422078" v="4655205" />
      <Spectrum type="MFE" cpdAlgo="FindByMolecularFeature">
        <MSDetails p="+" />
        <Device type="TimeOfFlight" />
        <MSPeaks>
          <p rt="10.875" x="335.0918" y="422077.94" v="3762903" z="1" s="M+H" />
          <p rt="10.874" x="336.0949" y="86433.03" v="775978" z="1" s="M+H+1" />
          <p rt="10.873" x="337.0976" y="12440.06" v="107244" z="1" s="M+H+2" />
          <p rt="10.861" x="338.1001" y="1057.51" v="9080" z="1" s="M+H+3" />
        </MSPeaks>
      </Spectrum>
    </Compound>
    <Compound algo="FindByMolecularFeature">
      <Location m="156.0575" rt="10.875" y="65468" v="689102" />
      <Spectrum type="MFE" cpdAlgo="FindByMolecularFeature">
        <MSDetails p="+" />
        <Device type="TimeOfFlight" />
        <MSPeaks>
          <p rt="10.875" x="157.0648" y="65467.90" v="607561" z="1" s="M+H" />
          <p rt="10.873" x="158.0682" y="8563.41" v="81541" z="1" s="M+H+1" />
        </MSPeaks>
      </Spectrum>
    </Compound>
    <Compound algo="FindByMolecularFeature">
      <Location m="316.0737" rt="10.875" y="83637" v="934390" />
      <Spectrum type="MFE" cpdAlgo="FindByMolecularFeature">
        <MSDetails p="+" />
        <Device type="TimeOfFlight" />
        <MSPeaks>
          <p rt="10.875" x="317.0809" y="83636.79" v="747075" z="1" s="M+H" />
          <p rt="10.876" x="318.0843" y="18116.99" v="160581" z="1" s="M+H+1" />
          <p rt="10.866" x="319.0870" y="3112.63" v="26734" z="1" s="M+H+2" />
        </MSPeaks>
      </Spectrum>
    </Compound>
    <Compound algo="FindByMolecularFeature">
      <Location m="340.0950" rt="10.875" y="319550" v="3565668" />
      <Spectrum type="MFE" cpdAlgo="FindByMolecularFeature">
        <MSDetails p="+" />
        <Device type="TimeOfFlight" />
        <MSPeaks>
          <p rt="10.875" x="341.1023" y="319550.25" v="2928113" z="1" s="M+H" />
          <p rt="10.875" x="342.1053" y="60639.50" v="545425" z="1" s="M+H+1" />
          <p rt="10.875" x="343.1079" y="9803.79" v="87485" z="1" s="M+H+2" />
          <p rt="10.896" x="344.1093" y="471.25" v="4645" z="1" s="M+H+3" />
        </MSPeaks>
      </Spectrum>
    </Compound>
    <Compound algo="FindByMolecularFeature">
      <Location m="166.0263" rt="10.875" y="56346" v="510269" />
      <Spectrum type="MFE" cpdAlgo="FindByMolecularFeature">
        <MSDetails p="+" />
        <Device type="TimeOfFlight" />
        <MSPeaks>
          <p rt="10.874" x="167.0336" y="56345.84" v="468563" z="1" s="M+H" />
          <p rt="10.884" x="168.0372" y="5062.23" v="41706" z="1" s="M+H+1" />
        </MSPeaks>
      </Spectrum>
    </Compound>
    <Compound algo="FindByMolecularFeature">
      <Location m="148.0160" rt="10.875" y="329508" v="3476753" />
      <Spectrum type="MFE" cpdAlgo="FindByMolecularFeature">
        <MSDetails p="+" />
        <Device type="TimeOfFlight" />
        <MSPeaks>
          <p rt="10.876" x="149.0233" y="329507.78" v="3178376" z="1" s="M+H" />
          <p rt="10.874" x="150.0267" y="27579.24" v="249700" z="1" s="M+H+1" />
          <p rt="10.875" x="151.0376" y="5682.53" v="48676" z="1" s="M+H+2" />
        </MSPeaks>
      </Spectrum>
    </Compound>
    <Compound algo="FindByMolecularFeature">
      <Location m="230.0580" rt="10.876" y="329247" v="3335124" />
      <Spectrum type="MFE" cpdAlgo="FindByMolecularFeature">
        <MSDetails p="+" />
        <Device type="TimeOfFlight" />
        <MSPeaks>
          <p rt="10.876" x="231.0653" y="329247.47" v="2895547" z="1" s="M+H" />
          <p rt="10.875" x="232.0686" y="45893.28" v="396548" z="1" s="M+H+1" />
          <p rt="10.868" x="233.0706" y="5131.13" v="43030" z="1" s="M+H+2" />
        </MSPeaks>
      </Spectrum>
    </Compound>
    <Compound algo="FindByMolecularFeature">
      <Location m="248.0688" rt="10.876" y="115236" v="1219405" />
      <Spectrum type="MFE" cpdAlgo="FindByMolecularFeature">
        <MSDetails p="+" />
        <Device type="TimeOfFlight" />
        <MSPeaks>
          <p rt="10.875" x="249.0761" y="115235.84" v="1049945" z="1" s="M+H" />
          <p rt="10.877" x="250.0796" y="15275.78" v="134806" z="1" s="M+H+1" />
          <p rt="10.881" x="251.0765" y="3788.16" v="34654" z="1" s="M+H+2" />
        </MSPeaks>
      </Spectrum>
    </Compound>
    <Compound algo="FindByMolecularFeature">
      <Location m="370.1059" rt="10.876" y="7768274" v="98092896" />
      <Spectrum type="MFE" cpdAlgo="FindByMolecularFeature">
        <MSDetails p="+" />
        <Device type="TimeOfFlight" />
        <MSPeaks>
          <p rt="10.876" x="371.1131" y="7768274.00" v="77368440" z="1" sat="true" s="M+H" />
          <p rt="10.874" x="372.1166" y="1651130.25" v="17687488" z="1" s="M+H+1" />
          <p rt="10.873" x="373.1189" y="247605.58" v="2662326" z="1" s="M+H+2" />
          <p rt="10.876" x="374.1211" y="34963.23" v="338978" z="1" s="M+H+3" />
          <p rt="10.875" x="375.1233" y="3527.14" v="33033" z="1" s="M+H+4" />
          <p rt="10.902" x="376.1236" y="166.78" v="2633" z="1" s="M+H+5" />
        </MSPeaks>
      </Spectrum>
    </Compound>
    <Compound algo="FindByMolecularFeature">
      <Location m="128.0624" rt="10.876" y="108547" v="1166973" />
      <Spectrum type="MFE" cpdAlgo="FindByMolecularFeature">
        <MSDetails p="+" />
        <Device type="TimeOfFlight" />
        <MSPeaks>
          <p rt="10.876" x="129.0696" y="108547.27" v="1048925" z="1" s="M+H" />
          <p rt="10.876" x="130.0726" y="13164.67" v="118048" z="1" s="M+H+1" />
        </MSPeaks>
      </Spectrum>
    </Compound>
    <Compound algo="FindByMolecularFeature">
      <Location m="200.0472" rt="10.876" y="121652" v="1295461" />
      <Spectrum type="MFE" cpdAlgo="FindByMolecularFeature">
        <MSDetails p="+" />
        <Device type="TimeOfFlight" />
        <MSPeaks>
          <p rt="10.876" x="201.0545" y="121651.99" v="1150941" z="1" s="M+H" />
          <p rt="10.877" x="202.0587" y="15506.07" v="144520" z="1" s="M+H+1" />
        </MSPeaks>
      </Spectrum>
    </Compound>
    <Compound algo="FindByMolecularFeature">
      <Location m="762.1934" rt="10.877" y="1122260" v="16505923" />
      <Spectrum type="MFE" cpdAlgo="FindByMolecularFeature">
        <MSDetails p="+" />
        <Device type="TimeOfFlight" />
        <MSPeaks>
          <p rt="10.878" x="382.0975" y="5266.06" v="46576" z="2" s="M+2H" />
          <p rt="10.875" x="382.5991" y="2760.18" v="23181" z="2" s="M+2H+1" />
          <p rt="10.877" x="763.2007" y="1122260.13" v="10391247" z="1" s="M+H" />
          <p rt="10.876" x="764.2039" y="488491.13" v="4494627" z="1" s="M+H+1" />
          <p rt="10.876" x="765.2051" y="134233.34" v="1231154" z="1" s="M+H+2" />
          <p rt="10.877" x="766.2055" y="29142.12" v="269020" z="1" s="M+H+3" />
          <p rt="10.872" x="767.2023" y="5635.91" v="50118" z="1" s="M+H+4" />
        </MSPeaks>
      </Spectrum>
    </Compound>
    <Compound algo="FindByMolecularFeature">
      <Location m="408.0614" rt="10.877" y="206429" v="2910699" />
      <Spectrum type="MFE" cpdAlgo="FindByMolecularFeature">
        <MSDetails p="+" />
        <Device type="TimeOfFlight" />
        <MSPeaks>
          <p rt="10.876" x="409.0687" y="206428.83" v="2161129" z="1" s="M+H" />
          <p rt="10.878" x="410.0717" y="44122.03" v="461931" z="1" s="M+H+1" />
          <p rt="10.880" x="411.0692" y="21869.39" v="235359" z="1" s="M+H+2" />
          <p rt="10.877" x="412.0712" y="4194.99" v="44330" z="1" s="M+H+3" />
          <p rt="10.873" x="413.0741" y="783.31" v="7949" z="1" s="M+H+4" />
        </MSPeaks>
      </Spectrum>
    </Compound>
    <Compound algo="FindByMolecularFeature">
      <Location m="281.0449" rt="10.877" y="131485" v="1494710" />
      <Spectrum type="MFE" cpdAlgo="FindByMolecularFeature">
        <MSDetails p="+" />
        <Device type="TimeOfFlight" />
        <MSPeaks>
          <p rt="10.878" x="282.0522" y="131485.36" v="1211377" z="1" s="M+H" />
          <p rt="10.876" x="283.0568" y="27913.71" v="250023" z="1" s="M+H+1" />
          <p rt="10.874" x="284.0601" y="3750.40" v="33310" z="1" s="M+H+2" />
        </MSPeaks>
      </Spectrum>
    </Compound>
    <Compound algo="FindByMolecularFeature">
      <Location m="392.0880" rt="10.878" y="1213511" v="17123022" />
      <Spectrum type="MFE" cpdAlgo="FindByMolecularFeature">
        <MSDetails p="+" />
        <Device type="TimeOfFlight" />
        <MSPeaks>
          <p rt="10.878" x="393.0953" y="1213510.63" v="13778125" z="1" s="M+H" />
          <p rt="10.877" x="394.0981" y="250655.91" v="2847269" z="1" s="M+H+1" />
          <p rt="10.877" x="395.1004" y="40328.79" v="428062" z="1" s="M+H+2" />
          <p rt="10.880" x="396.1033" y="5516.47" v="58673" z="1" s="M+H+3" />
          <p rt="10.862" x="397.1051" y="975.01" v="10894" z="1" s="M+H+4" />
        </MSPeaks>
      </Spectrum>
    </Compound>
    <Compound algo="FindByMolecularFeature">
      <Location m="186.0680" rt="10.878" y="57268" v="687239" />
      <Spectrum type="MFE" cpdAlgo="FindByMolecularFeature">
        <MSDetails p="+" />
        <Device type="TimeOfFlight" />
        <MSPeaks>
          <p rt="10.879" x="187.0753" y="57267.59" v="619401" z="1" s="M+H" />
          <p rt="10.871" x="188.0785" y="7747.23" v="67838" z="1" s="M+H+1" />
        </MSPeaks>
      </Spectrum>
    </Compound>
    <Compound algo="FindByMolecularFeature">
      <Location m="278.0861" rt="11.047" y="234417" v="2493396" />
      <Spectrum type="MFE" cpdAlgo="FindByMolecularFeature">
        <MSDetails p="+" />
        <Device type="TimeOfFlight" />
        <MSPeaks>
          <p rt="11.046" x="279.0934" y="234416.98" v="2025006" z="1" s="M+H" />
          <p rt="11.047" x="280.0964" y="48366.70" v="421610" z="1" s="M+H+1" />
          <p rt="11.048" x="281.0976" y="6101.52" v="44178" z="1" s="M+H+2" />
          <p rt="11.050" x="282.1000" y="409.77" v="2602" z="1" s="M+H+3" />
        </MSPeaks>
      </Spectrum>
    </Compound>
    <Compound algo="FindByMolecularFeature">
      <Location m="338.1155" rt="11.072" y="186260" v="1648052" />
      <Spectrum type="MFE" cpdAlgo="FindByMolecularFeature">
        <MSDetails p="+" />
        <Device type="TimeOfFlight" />
        <MSPeaks>
          <p rt="11.071" x="339.1227" y="186259.64" v="1299844" z="1" s="M+H" />
          <p rt="11.072" x="340.1261" y="40674.58" v="289762" z="1" s="M+H+1" />
          <p rt="11.084" x="341.1279" y="9409.95" v="50515" z="1" s="M+H+2" />
          <p rt="11.096" x="342.1330" y="1294.42" v="7930" z="1" s="M+H+3" />
        </MSPeaks>
      </Spectrum>
    </Compound>
    <Compound algo="FindByMolecularFeature">
      <Location m="455.0430" rt="11.075" y="64645" v="664302" />
      <Spectrum type="MFE" cpdAlgo="FindByMolecularFeature">
        <MSDetails p="+" />
        <Device type="TimeOfFlight" />
        <MSPeaks>
          <p rt="11.076" x="456.0502" y="64645.09" v="513971" z="1" s="M+H" />
          <p rt="11.074" x="457.0534" y="15852.89" v="126054" z="1" s="M+H+1" />
          <p rt="11.072" x="458.0558" y="3243.44" v="24276" z="1" s="M+H+2" />
        </MSPeaks>
      </Spectrum>
    </Compound>
    <Compound algo="FindByMolecularFeature">
      <Location m="202.0627" rt="11.131" y="58732" v="536459" />
      <Spectrum type="MFE" cpdAlgo="FindByMolecularFeature">
        <MSDetails p="+" />
        <Device type="TimeOfFlight" />
        <MSPeaks>
          <p rt="11.130" x="203.0700" y="58732.17" v="470967" z="1" s="M+H" />
          <p rt="11.132" x="204.0746" y="8167.29" v="65492" z="1" s="M+H+1" />
        </MSPeaks>
      </Spectrum>
    </Compound>
    <Compound algo="FindByMolecularFeature">
      <Location m="350.0790" rt="11.154" y="92964" v="790834" />
      <Spectrum type="MFE" cpdAlgo="FindByMolecularFeature">
        <MSDetails p="+" />
        <Device type="TimeOfFlight" />
        <MSPeaks>
          <p rt="11.154" x="351.0862" y="92964.17" v="649543" z="1" s="M+H" />
          <p rt="11.157" x="352.0897" y="20543.61" v="141291" z="1" s="M+H+1" />
        </MSPeaks>
      </Spectrum>
    </Compound>
    <Compound algo="FindByMolecularFeature">
      <Location m="224.1888" rt="11.266" y="135501" v="1535791" />
      <Spectrum type="MFE" cpdAlgo="FindByMolecularFeature">
        <MSDetails p="+" />
        <Device type="TimeOfFlight" />
        <MSPeaks>
          <p rt="11.267" x="225.1960" y="135501.06" v="1324178" z="1" s="M+H" />
          <p rt="11.261" x="226.1994" y="20432.28" v="187167" z="1" s="M+H+1" />
          <p rt="11.254" x="227.2044" y="2231.38" v="24446" z="1" s="M+H+2" />
        </MSPeaks>
      </Spectrum>
    </Compound>
    <Compound algo="FindByMolecularFeature">
      <Location m="196.1101" rt="11.432" y="204091" v="1767235" />
      <Spectrum type="MFE" cpdAlgo="FindByMolecularFeature">
        <MSDetails p="+" />
        <Device type="TimeOfFlight" />
        <MSPeaks>
          <p rt="11.432" x="197.1174" y="204091.11" v="1560322" z="1" s="M+H" />
          <p rt="11.430" x="198.1204" y="23795.29" v="178845" z="1" s="M+H+1" />
          <p rt="11.437" x="199.1234" y="3380.45" v="28069" z="1" s="M+H+2" />
        </MSPeaks>
      </Spectrum>
    </Compound>
    <Compound algo="FindByMolecularFeature">
      <Location m="368.1625" rt="11.483" y="113584" v="1045901" />
      <Spectrum type="MFE" cpdAlgo="FindByMolecularFeature">
        <MSDetails p="+" />
        <Device type="TimeOfFlight" />
        <MSPeaks>
          <p rt="11.483" x="369.1698" y="113583.66" v="805706" z="1" s="M+H" />
          <p rt="11.483" x="370.1731" y="28317.17" v="198983" z="1" s="M+H+1" />
          <p rt="11.481" x="371.1736" y="6228.38" v="41212" z="1" s="M+H+2" />
        </MSPeaks>
      </Spectrum>
    </Compound>
    <Compound algo="FindByMolecularFeature">
      <Location m="375.2046" rt="11.531" y="73069" v="632102" />
      <Spectrum type="MFE" cpdAlgo="FindByMolecularFeature">
        <MSDetails p="+" />
        <Device type="TimeOfFlight" />
        <MSPeaks>
          <p rt="11.532" x="376.2119" y="73068.76" v="489006" z="1" s="M+H" />
          <p rt="11.531" x="377.2154" y="17778.43" v="118542" z="1" s="M+H+1" />
          <p rt="11.536" x="378.2194" y="3154.41" v="20265" z="1" s="M+H+2" />
          <p rt="11.513" x="379.2137" y="667.68" v="4289" z="1" s="M+H+3" />
        </MSPeaks>
      </Spectrum>
    </Compound>
    <Compound algo="FindByMolecularFeature">
      <Location m="826.3706" rt="11.568" y="190536" v="1741020" />
      <Spectrum type="MFE" cpdAlgo="FindByMolecularFeature">
        <MSDetails p="+" />
        <Device type="TimeOfFlight" />
        <MSPeaks>
          <p rt="11.567" x="827.3779" y="190536.17" v="1005785" z="1" s="M+H" />
          <p rt="11.568" x="828.3809" y="101004.88" v="534492" z="1" s="M+H+1" />
          <p rt="11.568" x="829.3833" y="30256.93" v="159814" z="1" s="M+H+2" />
          <p rt="11.567" x="830.3852" y="6528.24" v="33768" z="1" s="M+H+3" />
          <p rt="11.574" x="831.3851" y="1384.35" v="7161" z="1" s="M+H+4" />
        </MSPeaks>
      </Spectrum>
    </Compound>
    <Compound algo="FindByMolecularFeature">
      <Location m="424.1769" rt="11.571" y="572964" v="5653754" />
      <Spectrum type="MFE" cpdAlgo="FindByMolecularFeature">
        <MSDetails p="+" />
        <Device type="TimeOfFlight" />
        <MSPeaks>
          <p rt="11.572" x="425.1842" y="572964.31" v="4296861" z="1" s="M+H" />
          <p rt="11.571" x="426.1870" y="153714.03" v="1155941" z="1" s="M+H+1" />
          <p rt="11.570" x="427.1896" y="24175.57" v="180052" z="1" s="M+H+2" />
          <p rt="11.571" x="428.1924" y="2856.56" v="20900" z="1" s="M+H+3" />
        </MSPeaks>
      </Spectrum>
    </Compound>
    <Compound algo="FindByMolecularFeature">
      <Location m="402.1950" rt="11.574" y="2507150" v="25168932" />
      <Spectrum type="MFE" cpdAlgo="FindByMolecularFeature">
        <MSDetails p="+" />
        <Device type="TimeOfFlight" />
        <MSPeaks>
          <p rt="11.574" x="403.2023" y="2507149.50" v="18117688" z="1" sat="true" s="M+H" />
          <p rt="11.574" x="404.2057" y="652096.69" v="4723860" z="1" s="M+H+1" />
          <p rt="11.575" x="405.2080" y="98816.16" v="719760" z="1" s="M+H+2" />
          <p rt="11.575" x="406.2105" y="10606.42" v="75980" z="1" s="M+H+3" />
          <p rt="11.586" x="407.2062" y="1550.76" v="10915" z="1" s="M+H+4" />
          <p rt="11.571" x="805.3955" y="81729.95" v="427691" z="1" s="2M+H" />
          <p rt="11.570" x="806.3988" y="46503.24" v="243851" z="1" s="2M+H+1" />
          <p rt="11.568" x="807.4020" y="13834.02" v="72566" z="1" s="2M+H+2" />
          <p rt="11.573" x="808.4044" y="3238.97" v="16256" z="1" s="2M+H+3" />
        </MSPeaks>
      </Spectrum>
    </Compound>
    <Compound algo="FindByMolecularFeature">
      <Location m="151.0999" rt="11.574" y="253062" v="2021091" />
      <Spectrum type="MFE" cpdAlgo="FindByMolecularFeature">
        <MSDetails p="+" />
        <Device type="TimeOfFlight" />
        <MSPeaks>
          <p rt="11.574" x="152.1072" y="253061.84" v="1853373" z="1" s="M+H" />
          <p rt="11.573" x="153.1105" y="22653.76" v="160997" z="1" s="M+H+1" />
          <p rt="11.575" x="154.1168" y="1062.65" v="6721" z="1" s="M+H+2" />
        </MSPeaks>
      </Spectrum>
    </Compound>
    <Compound algo="FindByMolecularFeature">
      <Location m="440.1480" rt="11.574" y="78478" v="1091557" />
      <Spectrum type="MFE" cpdAlgo="FindByMolecularFeature">
        <MSDetails p="+" />
        <Device type="TimeOfFlight" />
        <MSPeaks>
          <p rt="11.581" x="221.0783" y="26923.90" v="207579" z="2" s="M+2H" />
          <p rt="11.574" x="221.5799" y="7055.97" v="55075" z="2" s="M+2H+1" />
          <p rt="11.574" x="222.0810" y="1833.71" v="12128" z="2" s="M+2H+2" />
          <p rt="11.573" x="441.1573" y="78478.39" v="580902" z="1" s="M+H" />
          <p rt="11.571" x="442.1605" y="20764.82" v="151260" z="1" s="M+H+1" />
          <p rt="11.571" x="443.1566" y="9218.44" v="69220" z="1" s="M+H+2" />
          <p rt="11.573" x="444.1563" y="2030.41" v="15393" z="1" s="M+H+3" />
        </MSPeaks>
      </Spectrum>
    </Compound>
    <Compound algo="FindByMolecularFeature">
      <Location m="384.1845" rt="11.575" y="682290" v="6490284" />
      <Spectrum type="MFE" cpdAlgo="FindByMolecularFeature">
        <MSDetails p="+" />
        <Device type="TimeOfFlight" />
        <MSPeaks>
          <p rt="11.575" x="385.1918" y="682290.44" v="4900479" z="1" s="M+H" />
          <p rt="11.575" x="386.1944" y="187234.42" v="1371993" z="1" s="M+H+1" />
          <p rt="11.577" x="387.1970" y="28896.80" v="193270" z="1" s="M+H+2" />
          <p rt="11.569" x="388.1992" y="3316.33" v="24543" z="1" s="M+H+3" />
        </MSPeaks>
      </Spectrum>
    </Compound>
    <Compound algo="FindByMolecularFeature">
      <Location m="116.0625" rt="11.576" y="60261" v="528094" />
      <Spectrum type="MFE" cpdAlgo="FindByMolecularFeature">
        <MSDetails p="+" />
        <Device type="TimeOfFlight" />
        <MSPeaks>
          <p rt="11.575" x="117.0698" y="60260.63" v="442022" z="1" s="M+H" />
          <p rt="11.577" x="118.0680" y="9900.66" v="81840" z="1" s="M+H+1" />
          <p rt="11.593" x="119.0693" y="1059.02" v="4232" z="1" s="M+H+2" />
        </MSPeaks>
      </Spectrum>
    </Compound>
    <Compound algo="FindByMolecularFeature">
      <Location m="134.0367" rt="11.605" y="112331" v="1026520" />
      <Spectrum type="MFE" cpdAlgo="FindByMolecularFeature">
        <MSDetails p="+" />
        <Device type="TimeOfFlight" />
        <MSPeaks>
          <p rt="11.605" x="135.0440" y="112330.53" v="944611" z="1" s="M+H" />
          <p rt="11.601" x="136.0477" y="9760.14" v="81909" z="1" s="M+H+1" />
        </MSPeaks>
      </Spectrum>
    </Compound>
    <Compound algo="FindByMolecularFeature">
      <Location m="408.0822" rt="11.627" y="95307" v="1100592" />
      <Spectrum type="MFE" cpdAlgo="FindByMolecularFeature">
        <MSDetails p="+" />
        <Device type="TimeOfFlight" />
        <MSPeaks>
          <p rt="11.627" x="409.0895" y="95307.32" v="883222" z="1" s="M+H" />
          <p rt="11.629" x="410.0927" y="19818.12" v="181672" z="1" s="M+H+1" />
          <p rt="11.623" x="411.0954" y="3891.19" v="35698" z="1" s="M+H+2" />
        </MSPeaks>
      </Spectrum>
    </Compound>
    <Compound algo="FindByMolecularFeature">
      <Location m="352.0953" rt="11.750" y="757943" v="8209742" />
      <Spectrum type="MFE" cpdAlgo="FindByMolecularFeature">
        <MSDetails p="+" />
        <Device type="TimeOfFlight" />
        <MSPeaks>
          <p rt="11.730" x="177.0553" y="2251.30" v="15311" z="2" s="M+2H" />
          <p rt="11.750" x="353.1026" y="757942.94" v="6526602" z="1" s="M+H" />
          <p rt="11.750" x="354.1055" y="170341.59" v="1454760" z="1" s="M+H+1" />
          <p rt="11.744" x="355.1080" y="29236.44" v="193135" z="1" s="M+H+2" />
          <p rt="11.723" x="356.1122" y="2698.63" v="19934" z="1" s="M+H+3" />
        </MSPeaks>
      </Spectrum>
    </Compound>
    <Compound algo="FindByMolecularFeature">
      <Location m="212.1314" rt="11.764" y="263752" v="2475333" />
      <Spectrum type="MFE" cpdAlgo="FindByMolecularFeature">
        <MSDetails p="+" />
        <Device type="TimeOfFlight" />
        <MSPeaks>
          <p rt="11.764" x="213.1387" y="263752.00" v="2104084" z="1" s="M+H" />
          <p rt="11.766" x="214.1417" y="42221.53" v="336123" z="1" s="M+H+1" />
          <p rt="11.769" x="215.1434" y="4374.79" v="35126" z="1" s="M+H+2" />
        </MSPeaks>
      </Spectrum>
    </Compound>
    <Compound algo="FindByMolecularFeature">
      <Location m="229.2403" rt="11.790" y="56414" v="520712" />
      <Spectrum type="MFE" cpdAlgo="FindByMolecularFeature">
        <MSDetails p="+" />
        <Device type="TimeOfFlight" />
        <MSPeaks>
          <p rt="11.790" x="230.2476" y="56414.04" v="452753" z="1" s="M+H" />
          <p rt="11.789" x="231.2508" y="7724.54" v="64945" z="1" s="M+H+1" />
          <p rt="11.795" x="232.2544" y="940.65" v="3014" z="1" s="M+H+2" />
        </MSPeaks>
      </Spectrum>
    </Compound>
    <Compound algo="FindByMolecularFeature">
      <Location m="402.1943" rt="11.837" y="51976" v="499670" />
      <Spectrum type="MFE" cpdAlgo="FindByMolecularFeature">
        <MSDetails p="+" />
        <Device type="TimeOfFlight" />
        <MSPeaks>
          <p rt="11.837" x="403.2015" y="51976.43" v="371332" z="1" s="M+H" />
          <p rt="11.835" x="404.2050" y="15051.96" v="104832" z="1" s="M+H+1" />
          <p rt="11.841" x="405.2128" y="2487.04" v="23506" z="1" s="M+H+2" />
        </MSPeaks>
      </Spectrum>
    </Compound>
    <Compound algo="FindByMolecularFeature">
      <Location m="184.0521" rt="11.884" y="55854" v="453567" />
      <Spectrum type="MFE" cpdAlgo="FindByMolecularFeature">
        <MSDetails p="+" />
        <Device type="TimeOfFlight" />
        <MSPeaks>
          <p rt="11.883" x="185.0594" y="55854.21" v="386663" z="1" s="M+H" />
          <p rt="11.888" x="186.0642" y="9833.46" v="66904" z="1" s="M+H+1" />
        </MSPeaks>
      </Spectrum>
    </Compound>
    <Compound algo="FindByMolecularFeature">
      <Location m="354.1100" rt="11.884" y="114683" v="1026854" />
      <Spectrum type="MFE" cpdAlgo="FindByMolecularFeature">
        <MSDetails p="+" />
        <Device type="TimeOfFlight" />
        <MSPeaks>
          <p rt="11.884" x="355.1173" y="114682.66" v="799240" z="1" s="M+H" />
          <p rt="11.884" x="356.1208" y="25195.49" v="197273" z="1" s="M+H+1" />
          <p rt="11.882" x="357.1240" y="4366.46" v="28324" z="1" s="M+H+2" />
          <p rt="11.898" x="358.1292" y="311.08" v="2018" z="1" s="M+H+3" />
        </MSPeaks>
      </Spectrum>
    </Compound>
    <Compound algo="FindByMolecularFeature">
      <Location m="172.0523" rt="11.885" y="159371" v="1295063" />
      <Spectrum type="MFE" cpdAlgo="FindByMolecularFeature">
        <MSDetails p="+" />
        <Device type="TimeOfFlight" />
        <MSPeaks>
          <p rt="11.885" x="173.0596" y="159371.39" v="1138490" z="1" s="M+H" />
          <p rt="11.885" x="174.0631" y="19842.39" v="140165" z="1" s="M+H+1" />
          <p rt="11.879" x="175.0740" y="2826.44" v="16408" z="1" s="M+H+2" />
        </MSPeaks>
      </Spectrum>
    </Compound>
    <Compound algo="FindByMolecularFeature">
      <Location m="134.0366" rt="11.888" y="104443" v="968188" />
      <Spectrum type="MFE" cpdAlgo="FindByMolecularFeature">
        <MSDetails p="+" />
        <Device type="TimeOfFlight" />
        <MSPeaks>
          <p rt="11.888" x="135.0439" y="104442.73" v="891357" z="1" s="M+H" />
          <p rt="11.887" x="136.0477" y="9006.83" v="76830" z="1" s="M+H+1" />
        </MSPeaks>
      </Spectrum>
    </Compound>
    <Compound algo="FindByMolecularFeature">
      <Location m="408.0820" rt="11.888" y="69682" v="591413" />
      <Spectrum type="MFE" cpdAlgo="FindByMolecularFeature">
        <MSDetails p="+" />
        <Device type="TimeOfFlight" />
        <MSPeaks>
          <p rt="11.889" x="409.0893" y="69682.02" v="441498" z="1" s="M+H" />
          <p rt="11.887" x="410.0904" y="18289.29" v="117554" z="1" s="M+H+1" />
          <p rt="11.890" x="411.0916" y="4303.62" v="26755" z="1" s="M+H+2" />
          <p rt="11.885" x="412.0828" y="750.56" v="5606" z="1" s="M+H+3" />
        </MSPeaks>
      </Spectrum>
    </Compound>
    <Compound algo="FindByMolecularFeature">
      <Location m="471.0378" rt="11.890" y="50120" v="568726" />
      <Spectrum type="MFE" cpdAlgo="FindByMolecularFeature">
        <MSDetails p="+" />
        <Device type="TimeOfFlight" />
        <MSPeaks>
          <p rt="11.888" x="472.0451" y="50119.50" v="430885" z="1" s="M+H" />
          <p rt="11.894" x="473.0482" y="13050.64" v="113486" z="1" s="M+H+1" />
          <p rt="11.897" x="474.0499" y="2908.40" v="24355" z="1" s="M+H+2" />
        </MSPeaks>
      </Spectrum>
    </Compound>
    <Compound algo="FindByMolecularFeature">
      <Location m="139.0394" rt="11.890" y="194478" v="1867749" />
      <Spectrum type="MFE" cpdAlgo="FindByMolecularFeature">
        <MSDetails p="+" />
        <Device type="TimeOfFlight" />
        <MSPeaks>
          <p rt="11.891" x="140.0467" y="194477.83" v="1701548" z="1" s="M+H" />
          <p rt="11.887" x="141.0507" y="17811.76" v="151929" z="1" s="M+H+1" />
          <p rt="11.896" x="142.0517" y="1914.30" v="14272" z="1" s="M+H+2" />
        </MSPeaks>
      </Spectrum>
    </Compound>
    <Compound algo="FindByMolecularFeature">
      <Location m="238.9641" rt="11.891" y="99039" v="958934" />
      <Spectrum type="MFE" cpdAlgo="FindByMolecularFeature">
        <MSDetails p="+" />
        <Device type="TimeOfFlight" />
        <MSPeaks>
          <p rt="11.891" x="239.9714" y="99038.77" v="849189" z="1" s="M+H" />
          <p rt="11.894" x="240.9742" y="11207.95" v="95938" z="1" s="M+H+1" />
          <p rt="11.893" x="241.9764" y="1832.51" v="13806" z="1" s="M+H+2" />
        </MSPeaks>
      </Spectrum>
    </Compound>
    <Compound algo="FindByMolecularFeature">
      <Location m="393.0948" rt="11.891" y="50621" v="580994" />
      <Spectrum type="MFE" cpdAlgo="FindByMolecularFeature">
        <MSDetails p="+" />
        <Device type="TimeOfFlight" />
        <MSPeaks>
          <p rt="11.892" x="394.1021" y="50621.09" v="461565" z="1" s="M+H" />
          <p rt="11.889" x="395.1060" y="11319.11" v="102752" z="1" s="M+H+1" />
          <p rt="11.888" x="396.1089" y="2049.46" v="16677" z="1" s="M+H+2" />
        </MSPeaks>
      </Spectrum>
    </Compound>
    <Compound algo="FindByMolecularFeature">
      <Location m="368.0895" rt="11.897" y="50835" v="490636" />
      <Spectrum type="MFE" cpdAlgo="FindByMolecularFeature">
        <MSDetails p="+" />
        <Device type="TimeOfFlight" />
        <MSPeaks>
          <p rt="11.898" x="369.0968" y="50835.09" v="405169" z="1" s="M+H" />
          <p rt="11.895" x="370.1003" y="11337.59" v="85466" z="1" s="M+H+1" />
        </MSPeaks>
      </Spectrum>
    </Compound>
    <Compound algo="FindByMolecularFeature">
      <Location m="386.1001" rt="11.918" y="60623" v="544157" />
      <Spectrum type="MFE" cpdAlgo="FindByMolecularFeature">
        <MSDetails p="+" />
        <Device type="TimeOfFlight" />
        <MSPeaks>
          <p rt="11.918" x="387.1074" y="60622.80" v="434285" z="1" s="M+H" />
          <p rt="11.917" x="388.1108" y="13224.73" v="94156" z="1" s="M+H+1" />
          <p rt="11.924" x="389.1139" y="2462.32" v="15715" z="1" s="M+H+2" />
        </MSPeaks>
      </Spectrum>
    </Compound>
    <Compound algo="FindByMolecularFeature">
      <Location m="315.2776" rt="11.940" y="263398" v="1424042" />
      <Spectrum type="MFE" cpdAlgo="FindByMolecularFeature">
        <MSDetails p="+" />
        <Device type="TimeOfFlight" />
        <MSPeaks>
          <p rt="11.940" x="316.2849" y="263398.34" v="1152942" z="1" s="M+H" />
          <p rt="11.939" x="317.2878" y="54218.23" v="240776" z="1" s="M+H+1" />
          <p rt="11.942" x="318.2903" y="6778.09" v="27861" z="1" s="M+H+2" />
          <p rt="11.926" x="319.2930" y="599.18" v="2463" z="1" s="M+H+3" />
        </MSPeaks>
      </Spectrum>
    </Compound>
    <Compound algo="FindByMolecularFeature">
      <Location m="178.1469" rt="11.948" y="87906" v="916309" />
      <Spectrum type="MFE" cpdAlgo="FindByMolecularFeature">
        <MSDetails p="+" />
        <Device type="TimeOfFlight" />
        <MSPeaks>
          <p rt="11.947" x="179.1542" y="87906.37" v="790440" z="1" s="M+H" />
          <p rt="11.946" x="180.1569" y="12502.61" v="114184" z="1" s="M+H+1" />
          <p rt="11.989" x="181.1590" y="1354.76" v="11685" z="1" s="M+H+2" />
        </MSPeaks>
      </Spectrum>
    </Compound>
    <Compound algo="FindByMolecularFeature">
      <Location m="333.2279" rt="11.976" y="52794" v="449603" />
      <Spectrum type="MFE" cpdAlgo="FindByMolecularFeature">
        <MSDetails p="+" />
        <Device type="TimeOfFlight" />
        <MSPeaks>
          <p rt="11.976" x="334.2351" y="52793.73" v="357339" z="1" s="M+H" />
          <p rt="11.975" x="335.2361" y="15186.43" v="92264" z="1" s="M+H+1" />
        </MSPeaks>
      </Spectrum>
    </Compound>
    <Compound algo="FindByMolecularFeature">
      <Location m="148.0157" rt="11.980" y="71825" v="755445" />
      <Spectrum type="MFE" cpdAlgo="FindByMolecularFeature">
        <MSDetails p="+" />
        <Device type="TimeOfFlight" />
        <MSPeaks>
          <p rt="11.981" x="149.0230" y="71825.31" v="674131" z="1" s="M+H" />
          <p rt="11.966" x="150.0277" y="8033.13" v="81314" z="1" s="M+H+1" />
        </MSPeaks>
      </Spectrum>
    </Compound>
    <Compound algo="FindByMolecularFeature">
      <Location m="293.2354" rt="11.981" y="104680" v="1066840" />
      <Spectrum type="MFE" cpdAlgo="FindByMolecularFeature">
        <MSDetails p="+" />
        <Device type="TimeOfFlight" />
        <MSPeaks>
          <p rt="11.986" x="294.2427" y="104680.34" v="828936" z="1" s="M+H" />
          <p rt="11.972" x="295.2414" y="46113.63" v="168069" z="1" s="M+H+1" />
          <p rt="11.958" x="296.2305" y="9830.24" v="69835" z="1" s="M+H+2" />
        </MSPeaks>
      </Spectrum>
    </Compound>
    <Compound algo="FindByMolecularFeature">
      <Location m="311.2459" rt="11.984" y="78849" v="839589" />
      <Spectrum type="MFE" cpdAlgo="FindByMolecularFeature">
        <MSDetails p="+" />
        <Device type="TimeOfFlight" />
        <MSPeaks>
          <p rt="11.983" x="312.2532" y="78848.94" v="680971" z="1" s="M+H" />
          <p rt="11.989" x="313.2541" y="19603.82" v="158618" z="1" s="M+H+1" />
        </MSPeaks>
      </Spectrum>
    </Compound>
    <Compound algo="FindByMolecularFeature">
      <Location m="234.1621" rt="11.999" y="108299" v="1061557" />
      <Spectrum type="MFE" cpdAlgo="FindByMolecularFeature">
        <MSDetails p="+" />
        <Device type="TimeOfFlight" />
        <MSPeaks>
          <p rt="11.999" x="235.1693" y="108298.77" v="885846" z="1" s="M+H" />
          <p rt="11.999" x="236.1724" y="18698.96" v="151426" z="1" s="M+H+1" />
          <p rt="11.967" x="237.1837" y="2036.52" v="24285" z="1" s="M+H+2" />
        </MSPeaks>
      </Spectrum>
    </Compound>
    <Compound algo="FindByMolecularFeature">
      <Location m="794.1251" rt="12.097" y="62937" v="652062" />
      <Spectrum type="MFE" cpdAlgo="FindByMolecularFeature">
        <MSDetails p="+" />
        <Device type="TimeOfFlight" />
        <MSPeaks>
          <p rt="12.099" x="795.1324" y="62936.56" v="438152" z="1" s="M+H" />
          <p rt="12.094" x="796.1364" y="20227.44" v="143103" z="1" s="M+H+1" />
          <p rt="12.093" x="797.1383" y="7539.33" v="54118" z="1" s="M+H+2" />
          <p rt="12.089" x="798.1412" y="2224.00" v="16689" z="1" s="M+H+3" />
        </MSPeaks>
      </Spectrum>
    </Compound>
    <Compound algo="FindByMolecularFeature">
      <Location m="352.0949" rt="12.097" y="285553" v="2610794" />
      <Spectrum type="MFE" cpdAlgo="FindByMolecularFeature">
        <MSDetails p="+" />
        <Device type="TimeOfFlight" />
        <MSPeaks>
          <p rt="12.097" x="353.1022" y="285553.44" v="2035383" z="1" s="M+H" />
          <p rt="12.098" x="354.1053" y="64138.16" v="466895" z="1" s="M+H+1" />
          <p rt="12.096" x="355.1088" y="14836.94" v="108517" z="1" s="M+H+2" />
        </MSPeaks>
      </Spectrum>
    </Compound>
    <Compound algo="FindByMolecularFeature">
      <Location m="369.0971" rt="12.099" y="191645" v="2289143" />
      <Spectrum type="MFE" cpdAlgo="FindByMolecularFeature">
        <MSDetails p="+" />
        <Device type="TimeOfFlight" />
        <MSPeaks>
          <p rt="12.098" x="370.1044" y="191645.22" v="1422980" z="1" s="M+H" />
          <p rt="12.102" x="371.1093" y="57568.12" v="510919" z="1" s="M+H+1" />
          <p rt="12.101" x="372.1127" y="5705.49" v="45459" z="1" s="M+H+2" />
          <p rt="12.092" x="373.1171" y="1223.72" v="8993" z="1" s="M+H+3" />
          <p rt="12.101" x="739.2013" y="14302.48" v="98022" z="1" s="2M+H" />
          <p rt="12.097" x="740.2047" y="5900.35" v="40661" z="1" s="2M+H+1" />
          <p rt="12.097" x="741.2081" y="1892.16" v="11713" z="1" s="2M+H+2" />
        </MSPeaks>
      </Spectrum>
    </Compound>
    <Compound algo="FindByMolecularFeature">
      <Location m="760.1766" rt="12.099" y="79832" v="915101" />
      <Spectrum type="MFE" cpdAlgo="FindByMolecularFeature">
        <MSDetails p="+" />
        <Device type="TimeOfFlight" />
        <MSPeaks>
          <p rt="12.099" x="761.1839" y="79831.58" v="566624" z="1" s="M+H" />
          <p rt="12.101" x="762.1872" y="35008.97" v="247646" z="1" s="M+H+1" />
          <p rt="12.096" x="763.1912" y="10879.47" v="78569" z="1" s="M+H+2" />
          <p rt="12.095" x="764.1941" y="3032.90" v="22263" z="1" s="M+H+3" />
        </MSPeaks>
      </Spectrum>
    </Compound>
    <Compound algo="FindByMolecularFeature">
      <Location m="172.0524" rt="12.099" y="109316" v="970826" />
      <Spectrum type="MFE" cpdAlgo="FindByMolecularFeature">
        <MSDetails p="+" />
        <Device type="TimeOfFlight" />
        <MSPeaks>
          <p rt="12.100" x="173.0597" y="109315.83" v="820963" z="1" s="M+H" />
          <p rt="12.097" x="174.0652" y="19419.89" v="149863" z="1" s="M+H+1" />
        </MSPeaks>
      </Spectrum>
    </Compound>
    <Compound algo="FindByMolecularFeature">
      <Location m="791.1263" rt="12.100" y="136879" v="1006293" />
      <Spectrum type="MFE" cpdAlgo="FindByMolecularFeature">
        <MSDetails p="+" />
        <Device type="TimeOfFlight" />
        <MSPeaks>
          <p rt="12.100" x="792.1336" y="8637.92" v="56998" z="1" s="M+H" />
          <p rt="12.100" x="793.1364" y="4345.31" v="28940" z="1" s="M+H+1" />
          <p rt="12.100" x="794.1293" y="136878.52" v="920356" z="1" s="M+H+2" />
        </MSPeaks>
      </Spectrum>
    </Compound>
    <Compound algo="FindByMolecularFeature">
      <Location m="469.0223" rt="12.114" y="93795" v="1402126" />
      <Spectrum type="MFE" cpdAlgo="FindByMolecularFeature">
        <MSDetails p="+" />
        <Device type="TimeOfFlight" />
        <MSPeaks>
          <p rt="12.116" x="470.0296" y="93795.02" v="1032086" z="1" s="M+H" />
          <p rt="12.114" x="471.0333" y="26562.16" v="283947" z="1" s="M+H+1" />
          <p rt="12.099" x="472.0370" y="6506.49" v="67953" z="1" s="M+H+2" />
          <p rt="12.107" x="473.0392" y="1736.94" v="18140" z="1" s="M+H+3" />
        </MSPeaks>
      </Spectrum>
    </Compound>
    <Compound algo="FindByMolecularFeature">
      <Location m="315.2780" rt="12.182" y="691393" v="3717964" />
      <Spectrum type="MFE" cpdAlgo="FindByMolecularFeature">
        <MSDetails p="+" />
        <Device type="TimeOfFlight" />
        <MSPeaks>
          <p rt="12.182" x="316.2852" y="691393.38" v="3023673" z="1" s="M+H" />
          <p rt="12.181" x="317.2880" y="139473.27" v="612368" z="1" s="M+H+1" />
          <p rt="12.183" x="318.2908" y="16877.72" v="75176" z="1" s="M+H+2" />
          <p rt="12.177" x="319.2933" y="1632.80" v="6747" z="1" s="M+H+3" />
        </MSPeaks>
      </Spectrum>
    </Compound>
    <Compound algo="FindByMolecularFeature">
      <Location m="171.1622" rt="12.227" y="79713" v="712675" />
      <Spectrum type="MFE" cpdAlgo="FindByMolecularFeature">
        <MSDetails p="+" />
        <Device type="TimeOfFlight" />
        <MSPeaks>
          <p rt="12.227" x="172.1695" y="79713.02" v="636682" z="1" s="M+H" />
          <p rt="12.226" x="173.1728" y="9892.50" v="75993" z="1" s="M+H+1" />
        </MSPeaks>
      </Spectrum>
    </Compound>
    <Compound algo="FindByMolecularFeature">
      <Location m="368.0897" rt="12.247" y="171254" v="1877298" />
      <Spectrum type="MFE" cpdAlgo="FindByMolecularFeature">
        <MSDetails p="+" />
        <Device type="TimeOfFlight" />
        <MSPeaks>
          <p rt="12.251" x="369.0970" y="171254.11" v="1422366" z="1" s="M+H" />
          <p rt="12.229" x="370.1026" y="41390.80" v="393568" z="1" s="M+H+1" />
          <p rt="12.333" x="371.1097" y="14834.70" v="61365" z="1" s="M+H+2" />
        </MSPeaks>
      </Spectrum>
    </Compound>
    <Compound algo="FindByMolecularFeature">
      <Location m="359.3035" rt="12.272" y="82815" v="442612" />
      <Spectrum type="MFE" cpdAlgo="FindByMolecularFeature">
        <MSDetails p="+" />
        <Device type="TimeOfFlight" />
        <MSPeaks>
          <p rt="12.272" x="360.3108" y="82814.63" v="352742" z="1" s="M+H" />
          <p rt="12.273" x="361.3141" y="18375.46" v="77788" z="1" s="M+H+1" />
          <p rt="12.275" x="362.3152" y="3259.17" v="12082" z="1" s="M+H+2" />
        </MSPeaks>
      </Spectrum>
    </Compound>
    <Compound algo="FindByMolecularFeature">
      <Location m="293.2353" rt="12.379" y="97869" v="910619" />
      <Spectrum type="MFE" cpdAlgo="FindByMolecularFeature">
        <MSDetails p="+" />
        <Device type="TimeOfFlight" />
        <MSPeaks>
          <p rt="12.380" x="294.2426" y="97869.22" v="677540" z="1" s="M+H" />
          <p rt="12.379" x="295.2423" y="34609.57" v="211351" z="1" s="M+H+1" />
          <p rt="12.371" x="296.2302" y="3984.58" v="21728" z="1" s="M+H+2" />
        </MSPeaks>
      </Spectrum>
    </Compound>
    <Compound algo="FindByMolecularFeature">
      <Location m="411.2027" rt="12.487" y="345063" v="5085102" />
      <Spectrum type="MFE" cpdAlgo="FindByMolecularFeature">
        <MSDetails p="+" />
        <Device type="TimeOfFlight" />
        <MSPeaks>
          <p rt="12.487" x="412.2100" y="345062.56" v="3153772" z="1" s="M+H" />
          <p rt="12.489" x="413.2132" y="65974.43" v="606118" z="1" s="M+H+1" />
          <p rt="12.487" x="414.2078" y="113450.14" v="1041425" z="1" s="M+H+2" />
          <p rt="12.490" x="415.2107" y="24671.03" v="238525" z="1" s="M+H+3" />
          <p rt="12.490" x="416.2130" y="4453.08" v="45261" z="1" s="M+H+4" />
        </MSPeaks>
      </Spectrum>
    </Compound>
    <Compound algo="FindByMolecularFeature">
      <Location m="274.1931" rt="12.523" y="102713" v="950844" />
      <Spectrum type="MFE" cpdAlgo="FindByMolecularFeature">
        <MSDetails p="+" />
        <Device type="TimeOfFlight" />
        <MSPeaks>
          <p rt="12.523" x="275.2004" y="102712.64" v="784828" z="1" s="M+H" />
          <p rt="12.523" x="276.2041" y="21901.88" v="166016" z="1" s="M+H+1" />
        </MSPeaks>
      </Spectrum>
    </Compound>
    <Compound algo="FindByMolecularFeature">
      <Location m="292.2040" rt="12.526" y="239567" v="2445470" />
      <Spectrum type="MFE" cpdAlgo="FindByMolecularFeature">
        <MSDetails p="+" />
        <Device type="TimeOfFlight" />
        <MSPeaks>
          <p rt="12.526" x="293.2112" y="239566.75" v="2026164" z="1" s="M+H" />
          <p rt="12.524" x="294.2145" y="47160.88" v="419306" z="1" s="M+H+1" />
        </MSPeaks>
      </Spectrum>
    </Compound>
    <Compound algo="FindByMolecularFeature">
      <Location m="312.2300" rt="12.534" y="68455" v="629577" />
      <Spectrum type="MFE" cpdAlgo="FindByMolecularFeature">
        <MSDetails p="+" />
        <Device type="TimeOfFlight" />
        <MSPeaks>
          <p rt="12.534" x="313.2373" y="68455.30" v="509629" z="1" s="M+H" />
          <p rt="12.538" x="314.2397" y="15146.41" v="114402" z="1" s="M+H+1" />
          <p rt="12.513" x="315.2410" y="2389.99" v="5546" z="1" s="M+H+2" />
        </MSPeaks>
      </Spectrum>
    </Compound>
    <Compound algo="FindByMolecularFeature">
      <Location m="310.2149" rt="12.621" y="68726" v="1211727" />
      <Spectrum type="MFE" cpdAlgo="FindByMolecularFeature">
        <MSDetails p="+" />
        <Device type="TimeOfFlight" />
        <MSPeaks>
          <p rt="12.621" x="311.2221" y="68726.20" v="1000973" z="1" s="M+H" />
          <p rt="12.624" x="312.2248" y="12586.70" v="210754" z="1" s="M+H+1" />
        </MSPeaks>
      </Spectrum>
    </Compound>
    <Compound algo="FindByMolecularFeature">
      <Location m="468.3239" rt="12.646" y="70913" v="691577" />
      <Spectrum type="MFE" cpdAlgo="FindByMolecularFeature">
        <MSDetails p="+" />
        <Device type="TimeOfFlight" />
        <MSPeaks>
          <p rt="12.645" x="469.3312" y="70913.20" v="500693" z="1" s="M+H" />
          <p rt="12.647" x="470.3345" y="25217.83" v="179184" z="1" s="M+H+1" />
          <p rt="12.642" x="471.3339" y="2120.64" v="11700" z="1" s="M+H+2" />
        </MSPeaks>
      </Spectrum>
    </Compound>
    <Compound algo="FindByMolecularFeature">
      <Location m="338.0793" rt="12.668" y="342640" v="3154835" />
      <Spectrum type="MFE" cpdAlgo="FindByMolecularFeature">
        <MSDetails p="+" />
        <Device type="TimeOfFlight" />
        <MSPeaks>
          <p rt="12.668" x="339.0865" y="342639.53" v="2527012" z="1" s="M+H" />
          <p rt="12.669" x="340.0896" y="72781.36" v="536529" z="1" s="M+H+1" />
          <p rt="12.669" x="341.0928" y="11065.86" v="80737" z="1" s="M+H+2" />
          <p rt="12.665" x="342.0952" y="1475.16" v="10557" z="1" s="M+H+3" />
        </MSPeaks>
      </Spectrum>
    </Compound>
    <Compound algo="FindByMolecularFeature">
      <Location m="360.0609" rt="12.675" y="52606" v="472999" />
      <Spectrum type="MFE" cpdAlgo="FindByMolecularFeature">
        <MSDetails p="+" />
        <Device type="TimeOfFlight" />
        <MSPeaks>
          <p rt="12.676" x="361.0682" y="52606.35" v="386598" z="1" s="M+H" />
          <p rt="12.674" x="362.0715" y="10474.89" v="76544" z="1" s="M+H+1" />
          <p rt="12.669" x="363.0755" y="1521.64" v="9858" z="1" s="M+H+2" />
        </MSPeaks>
      </Spectrum>
    </Compound>
    <Compound algo="FindByMolecularFeature">
      <Location m="292.2041" rt="12.793" y="120364" v="1501120" />
      <Spectrum type="MFE" cpdAlgo="FindByMolecularFeature">
        <MSDetails p="+" />
        <Device type="TimeOfFlight" />
        <MSPeaks>
          <p rt="12.794" x="293.2114" y="120364.27" v="1252516" z="1" s="M+H" />
          <p rt="12.787" x="294.2141" y="23890.51" v="248605" z="1" s="M+H+1" />
        </MSPeaks>
      </Spectrum>
    </Compound>
    <Compound algo="FindByMolecularFeature">
      <Location m="317.2935" rt="12.814" y="547148" v="3183891" />
      <Spectrum type="MFE" cpdAlgo="FindByMolecularFeature">
        <MSDetails p="+" />
        <Device type="TimeOfFlight" />
        <MSPeaks>
          <p rt="12.814" x="318.3008" y="547148.44" v="2590532" z="1" s="M+H" />
          <p rt="12.815" x="319.3037" y="109968.20" v="517645" z="1" s="M+H+1" />
          <p rt="12.813" x="320.3065" y="14140.57" v="65534" z="1" s="M+H+2" />
          <p rt="12.815" x="321.3100" y="2260.75" v="10179" z="1" s="M+H+3" />
        </MSPeaks>
      </Spectrum>
    </Compound>
    <Compound algo="FindByMolecularFeature">
      <Location m="452.3291" rt="12.829" y="74041" v="798264" />
      <Spectrum type="MFE" cpdAlgo="FindByMolecularFeature">
        <MSDetails p="+" />
        <Device type="TimeOfFlight" />
        <MSPeaks>
          <p rt="12.828" x="453.3363" y="74040.94" v="583020" z="1" s="M+H" />
          <p rt="12.831" x="454.3397" y="22817.59" v="173974" z="1" s="M+H+1" />
          <p rt="12.832" x="455.3379" y="6250.85" v="41270" z="1" s="M+H+2" />
        </MSPeaks>
      </Spectrum>
    </Compound>
    <Compound algo="FindByMolecularFeature">
      <Location m="293.2353" rt="12.854" y="93083" v="1261225" />
      <Spectrum type="MFE" cpdAlgo="FindByMolecularFeature">
        <MSDetails p="+" />
        <Device type="TimeOfFlight" />
        <MSPeaks>
          <p rt="12.855" x="294.2426" y="93082.70" v="1015024" z="1" s="M+H" />
          <p rt="12.848" x="295.2416" y="27001.01" v="246201" z="1" s="M+H+1" />
        </MSPeaks>
      </Spectrum>
    </Compound>
    <Compound algo="FindByMolecularFeature">
      <Location m="361.3192" rt="12.905" y="110951" v="594167" />
      <Spectrum type="MFE" cpdAlgo="FindByMolecularFeature">
        <MSDetails p="+" />
        <Device type="TimeOfFlight" />
        <MSPeaks>
          <p rt="12.905" x="362.3264" y="110950.95" v="468593" z="1" s="M+H" />
          <p rt="12.905" x="363.3295" y="26378.23" v="110118" z="1" s="M+H+1" />
          <p rt="12.907" x="364.3321" y="3896.17" v="15456" z="1" s="M+H+2" />
        </MSPeaks>
      </Spectrum>
    </Compound>
    <Compound algo="FindByMolecularFeature">
      <Location m="120.0939" rt="12.980" y="87146" v="780891" />
      <Spectrum type="MFE" cpdAlgo="FindByMolecularFeature">
        <MSDetails p="+" />
        <Device type="TimeOfFlight" />
        <MSPeaks>
          <p rt="12.981" x="121.1012" y="87145.58" v="735678" z="1" s="M+H" />
          <p rt="12.962" x="122.1027" y="5423.00" v="45213" z="1" s="M+H+1" />
        </MSPeaks>
      </Spectrum>
    </Compound>
    <Compound algo="FindByMolecularFeature">
      <Location m="351.1622" rt="12.984" y="56206" v="669351" />
      <Spectrum type="MFE" cpdAlgo="FindByMolecularFeature">
        <MSDetails p="+" />
        <Device type="TimeOfFlight" />
        <MSPeaks>
          <p rt="12.985" x="352.1695" y="56205.98" v="468452" z="1" s="M+H" />
          <p rt="12.980" x="353.1750" y="20797.57" v="169272" z="1" s="M+H+1" />
          <p rt="12.985" x="354.1796" y="4188.74" v="31628" z="1" s="M+H+2" />
        </MSPeaks>
      </Spectrum>
    </Compound>
    <Compound algo="FindByMolecularFeature">
      <Location m="298.2514" rt="12.984" y="3283500" v="30977872" />
      <Spectrum type="MFE" cpdAlgo="FindByMolecularFeature">
        <MSDetails p="+" />
        <Device type="TimeOfFlight" />
        <MSPeaks>
          <p rt="12.984" x="299.2586" y="3283500.00" v="25726698" z="1" sat="true" s="M+H" />
          <p rt="12.984" x="300.2621" y="585650.56" v="4586985" z="1" s="M+H+1" />
          <p rt="12.982" x="301.2644" y="77315.59" v="605132" z="1" s="M+H+2" />
          <p rt="12.984" x="302.2672" y="7137.06" v="55066" z="1" s="M+H+3" />
          <p rt="13.008" x="303.2702" y="533.83" v="3989" z="1" s="M+H+4" />
        </MSPeaks>
      </Spectrum>
    </Compound>
    <Compound algo="FindByMolecularFeature">
      <Location m="244.2191" rt="12.984" y="184653" v="1733042" />
      <Spectrum type="MFE" cpdAlgo="FindByMolecularFeature">
        <MSDetails p="+" />
        <Device type="TimeOfFlight" />
        <MSPeaks>
          <p rt="12.984" x="245.2264" y="184652.53" v="1429667" z="1" s="M+H" />
          <p rt="12.984" x="246.2295" y="34341.96" v="268645" z="1" s="M+H+1" />
          <p rt="12.987" x="247.2342" y="3869.70" v="34729" z="1" s="M+H+2" />
        </MSPeaks>
      </Spectrum>
    </Compound>
    <Compound algo="FindByMolecularFeature">
      <Location m="262.2301" rt="12.984" y="1204150" v="11507559" />
      <Spectrum type="MFE" cpdAlgo="FindByMolecularFeature">
        <MSDetails p="+" />
        <Device type="TimeOfFlight" />
        <MSPeaks>
          <p rt="12.984" x="263.2374" y="1204150.00" v="9435194" z="1" s="M+H" />
          <p rt="12.984" x="264.2404" y="235240.27" v="1867260" z="1" s="M+H+1" />
          <p rt="12.982" x="265.2437" y="23610.49" v="184735" z="1" s="M+H+2" />
          <p rt="12.992" x="266.2444" y="2442.65" v="20370" z="1" s="M+H+3" />
        </MSPeaks>
      </Spectrum>
    </Compound>
    <Compound algo="FindByMolecularFeature">
      <Location m="280.2408" rt="12.984" y="2444964" v="23220214" />
      <Spectrum type="MFE" cpdAlgo="FindByMolecularFeature">
        <MSDetails p="+" />
        <Device type="TimeOfFlight" />
        <MSPeaks>
          <p rt="12.984" x="281.2480" y="2444964.00" v="19227402" z="1" sat="true" s="M+H" />
          <p rt="12.984" x="282.2513" y="456385.81" v="3577058" z="1" s="M+H+1" />
          <p rt="12.985" x="283.2543" y="49374.58" v="380919" z="1" s="M+H+2" />
          <p rt="12.988" x="284.2571" y="4483.00" v="34835" z="1" s="M+H+3" />
        </MSPeaks>
      </Spectrum>
    </Compound>
    <Compound algo="FindByMolecularFeature">
      <Location m="134.1095" rt="12.986" y="52797" v="506881" />
      <Spectrum type="MFE" cpdAlgo="FindByMolecularFeature">
        <MSDetails p="+" />
        <Device type="TimeOfFlight" />
        <MSPeaks>
          <p rt="12.985" x="135.1167" y="52797.02" v="459771" z="1" s="M+H" />
          <p rt="12.992" x="136.1194" y="5558.08" v="47109" z="1" s="M+H+1" />
        </MSPeaks>
      </Spectrum>
    </Compound>
    <Compound algo="FindByMolecularFeature">
      <Location m="320.2331" rt="12.989" y="326047" v="3646649" />
      <Spectrum type="MFE" cpdAlgo="FindByMolecularFeature">
        <MSDetails p="+" />
        <Device type="TimeOfFlight" />
        <MSPeaks>
          <p rt="12.989" x="321.2404" y="326046.81" v="2983777" z="1" s="M+H" />
          <p rt="12.986" x="322.2435" y="63032.53" v="569018" z="1" s="M+H+1" />
          <p rt="12.986" x="323.2470" y="7655.12" v="76627" z="1" s="M+H+2" />
          <p rt="12.979" x="324.2518" y="1865.71" v="17226" z="1" s="M+H+3" />
        </MSPeaks>
      </Spectrum>
    </Compound>
    <Compound algo="FindByMolecularFeature">
      <Location m="450.3134" rt="13.005" y="92049" v="945313" />
      <Spectrum type="MFE" cpdAlgo="FindByMolecularFeature">
        <MSDetails p="+" />
        <Device type="TimeOfFlight" />
        <MSPeaks>
          <p rt="13.005" x="451.3207" y="92048.50" v="710577" z="1" s="M+H" />
          <p rt="13.006" x="452.3240" y="30283.63" v="234736" z="1" s="M+H+1" />
        </MSPeaks>
      </Spectrum>
    </Compound>
    <Compound algo="FindByMolecularFeature">
      <Location m="329.2565" rt="13.083" y="50516" v="526700" />
      <Spectrum type="MFE" cpdAlgo="FindByMolecularFeature">
        <MSDetails p="+" />
        <Device type="TimeOfFlight" />
        <MSPeaks>
          <p rt="13.083" x="330.2638" y="50516.41" v="430718" z="1" s="M+H" />
          <p rt="13.081" x="331.2672" y="10977.23" v="90628" z="1" s="M+H+1" />
          <p rt="13.076" x="332.2684" y="780.10" v="5354" z="1" s="M+H+2" />
        </MSPeaks>
      </Spectrum>
    </Compound>
    <Compound algo="FindByMolecularFeature">
      <Location m="228.1149" rt="13.235" y="107744" v="1032900" />
      <Spectrum type="MFE" cpdAlgo="FindByMolecularFeature">
        <MSDetails p="+" />
        <Device type="TimeOfFlight" />
        <MSPeaks>
          <p rt="13.234" x="229.1222" y="107744.20" v="864148" z="1" s="M+H" />
          <p rt="13.236" x="230.1258" y="18936.70" v="149254" z="1" s="M+H+1" />
          <p rt="13.251" x="231.1301" y="2508.61" v="19498" z="1" s="M+H+2" />
        </MSPeaks>
      </Spectrum>
    </Compound>
    <Compound algo="FindByMolecularFeature">
      <Location m="291.2199" rt="13.346" y="87646" v="1369172" />
      <Spectrum type="MFE" cpdAlgo="FindByMolecularFeature">
        <MSDetails p="+" />
        <Device type="TimeOfFlight" />
        <MSPeaks>
          <p rt="13.353" x="292.2271" y="87645.81" v="1227120" z="1" s="M+H" />
          <p rt="13.312" x="293.2267" y="17178.48" v="54508" z="1" s="M+H+1" />
          <p rt="13.341" x="294.2145" y="7259.35" v="87543" z="1" s="M+H+2" />
        </MSPeaks>
      </Spectrum>
    </Compound>
    <Compound algo="FindByMolecularFeature">
      <Location m="267.2197" rt="13.347" y="63233" v="567084" />
      <Spectrum type="MFE" cpdAlgo="FindByMolecularFeature">
        <MSDetails p="+" />
        <Device type="TimeOfFlight" />
        <MSPeaks>
          <p rt="13.348" x="268.2270" y="63233.27" v="470124" z="1" s="M+H" />
          <p rt="13.346" x="269.2300" y="12188.81" v="88674" z="1" s="M+H+1" />
          <p rt="13.329" x="270.2312" y="2015.30" v="8287" z="1" s="M+H+2" />
        </MSPeaks>
      </Spectrum>
    </Compound>
    <Compound algo="FindByMolecularFeature">
      <Location m="424.3339" rt="13.422" y="57231" v="896450" />
      <Spectrum type="MFE" cpdAlgo="FindByMolecularFeature">
        <MSDetails p="+" />
        <Device type="TimeOfFlight" />
        <MSPeaks>
          <p rt="13.422" x="425.3412" y="57231.19" v="662169" z="1" s="M+H" />
          <p rt="13.425" x="426.3445" y="17612.93" v="199260" z="1" s="M+H+1" />
          <p rt="13.407" x="427.3501" y="3901.86" v="35022" z="1" s="M+H+2" />
        </MSPeaks>
      </Spectrum>
    </Compound>
    <Compound algo="FindByMolecularFeature">
      <Location m="470.3398" rt="13.440" y="225690" v="3229484" />
      <Spectrum type="MFE" cpdAlgo="FindByMolecularFeature">
        <MSDetails p="+" />
        <Device type="TimeOfFlight" />
        <MSPeaks>
          <p rt="13.440" x="471.3470" y="225689.73" v="2326900" z="1" s="M+H" />
          <p rt="13.439" x="472.3502" y="70830.16" v="730125" z="1" s="M+H+1" />
          <p rt="13.437" x="473.3520" y="14891.04" v="147201" z="1" s="M+H+2" />
          <p rt="13.446" x="474.3519" y="2555.11" v="25258" z="1" s="M+H+3" />
        </MSPeaks>
      </Spectrum>
    </Compound>
    <Compound algo="FindByMolecularFeature">
      <Location m="452.3290" rt="13.441" y="81435" v="1161277" />
      <Spectrum type="MFE" cpdAlgo="FindByMolecularFeature">
        <MSDetails p="+" />
        <Device type="TimeOfFlight" />
        <MSPeaks>
          <p rt="13.442" x="453.3363" y="81435.48" v="814163" z="1" s="M+H" />
          <p rt="13.443" x="454.3393" y="25276.64" v="250096" z="1" s="M+H+1" />
          <p rt="13.435" x="455.3440" y="8195.01" v="73945" z="1" s="M+H+2" />
          <p rt="13.422" x="456.3500" y="2233.13" v="23073" z="1" s="M+H+3" />
        </MSPeaks>
      </Spectrum>
    </Compound>
    <Compound algo="FindByMolecularFeature">
      <Location m="190.1355" rt="13.501" y="119575" v="1252060" />
      <Spectrum type="MFE" cpdAlgo="FindByMolecularFeature">
        <MSDetails p="+" />
        <Device type="TimeOfFlight" />
        <MSPeaks>
          <p rt="13.501" x="191.1428" y="119574.66" v="1087676" z="1" s="M+H" />
          <p rt="13.501" x="192.1461" y="18200.95" v="164385" z="1" s="M+H+1" />
        </MSPeaks>
      </Spectrum>
    </Compound>
    <Compound algo="FindByMolecularFeature">
      <Location m="348.0633" rt="13.504" y="53572" v="481242" />
      <Spectrum type="MFE" cpdAlgo="FindByMolecularFeature">
        <MSDetails p="+" />
        <Device type="TimeOfFlight" />
        <MSPeaks>
          <p rt="13.504" x="349.0706" y="53572.23" v="386660" z="1" s="M+H" />
          <p rt="13.503" x="350.0738" y="11290.55" v="81099" z="1" s="M+H+1" />
          <p rt="13.507" x="351.0779" y="2123.07" v="13483" z="1" s="M+H+2" />
        </MSPeaks>
      </Spectrum>
    </Compound>
    <Compound algo="FindByMolecularFeature">
      <Location m="456.3240" rt="13.534" y="74747" v="800507" />
      <Spectrum type="MFE" cpdAlgo="FindByMolecularFeature">
        <MSDetails p="+" />
        <Device type="TimeOfFlight" />
        <MSPeaks>
          <p rt="13.534" x="457.3313" y="74747.48" v="566764" z="1" s="M+H" />
          <p rt="13.534" x="458.3347" y="26468.69" v="215438" z="1" s="M+H+1" />
          <p rt="13.521" x="459.3435" y="5063.89" v="18305" z="1" s="M+H+2" />
        </MSPeaks>
      </Spectrum>
    </Compound>
    <Compound algo="FindByMolecularFeature">
      <Location m="224.1409" rt="13.599" y="73848" v="656434" />
      <Spectrum type="MFE" cpdAlgo="FindByMolecularFeature">
        <MSDetails p="+" />
        <Device type="TimeOfFlight" />
        <MSPeaks>
          <p rt="13.599" x="225.1481" y="73848.29" v="574815" z="1" s="M+H" />
          <p rt="13.598" x="226.1517" y="10712.48" v="81618" z="1" s="M+H+1" />
        </MSPeaks>
      </Spectrum>
    </Compound>
    <Compound algo="FindByMolecularFeature">
      <Location m="267.2198" rt="13.659" y="106157" v="1281516" />
      <Spectrum type="MFE" cpdAlgo="FindByMolecularFeature">
        <MSDetails p="+" />
        <Device type="TimeOfFlight" />
        <MSPeaks>
          <p rt="13.659" x="268.2270" y="106156.53" v="1075035" z="1" s="M+H" />
          <p rt="13.659" x="269.2301" y="20077.52" v="206482" z="1" s="M+H+1" />
        </MSPeaks>
      </Spectrum>
    </Compound>
    <Compound algo="FindByMolecularFeature">
      <Location m="193.1100" rt="13.706" y="68211" v="622787" />
      <Spectrum type="MFE" cpdAlgo="FindByMolecularFeature">
        <MSDetails p="+" />
        <Device type="TimeOfFlight" />
        <MSPeaks>
          <p rt="13.707" x="194.1173" y="68210.52" v="584640" z="1" s="M+H" />
          <p rt="13.697" x="195.1205" y="5653.49" v="38147" z="1" s="M+H+1" />
        </MSPeaks>
      </Spectrum>
    </Compound>
    <Compound algo="FindByMolecularFeature">
      <Location m="444.2058" rt="13.706" y="739518" v="8210123" />
      <Spectrum type="MFE" cpdAlgo="FindByMolecularFeature">
        <MSDetails p="+" />
        <Device type="TimeOfFlight" />
        <MSPeaks>
          <p rt="13.707" x="445.2131" y="739518.00" v="5983663" z="1" s="M+H" />
          <p rt="13.706" x="446.2157" y="223806.70" v="1815459" z="1" s="M+H+1" />
          <p rt="13.704" x="447.2185" y="37231.11" v="302872" z="1" s="M+H+2" />
          <p rt="13.702" x="448.2216" y="4971.79" v="40713" z="1" s="M+H+3" />
          <p rt="13.705" x="889.4169" y="4014.01" v="19462" z="1" s="2M+H" />
          <p rt="13.706" x="890.4203" y="2415.60" v="11559" z="1" s="2M+H+1" />
          <p rt="13.709" x="891.4238" y="954.83" v="2688" z="1" s="2M+H+2" />
        </MSPeaks>
      </Spectrum>
    </Compound>
    <Compound algo="FindByMolecularFeature">
      <Location m="466.1872" rt="13.707" y="276701" v="2937264" />
      <Spectrum type="MFE" cpdAlgo="FindByMolecularFeature">
        <MSDetails p="+" />
        <Device type="TimeOfFlight" />
        <MSPeaks>
          <p rt="13.707" x="467.1945" y="276701.19" v="2144362" z="1" s="M+H" />
          <p rt="13.707" x="468.1978" y="85619.07" v="663877" z="1" s="M+H+1" />
          <p rt="13.708" x="469.2004" y="14465.46" v="109326" z="1" s="M+H+2" />
          <p rt="13.711" x="470.2055" y="2210.30" v="19699" z="1" s="M+H+3" />
        </MSPeaks>
      </Spectrum>
    </Compound>
    <Compound algo="FindByMolecularFeature">
      <Location m="367.1574" rt="13.757" y="72082" v="761480" />
      <Spectrum type="MFE" cpdAlgo="FindByMolecularFeature">
        <MSDetails p="+" />
        <Device type="TimeOfFlight" />
        <MSPeaks>
          <p rt="13.761" x="368.1647" y="72082.41" v="544854" z="1" s="M+H" />
          <p rt="13.751" x="369.1700" y="28254.83" v="147639" z="1" s="M+H+1" />
          <p rt="13.748" x="370.1730" y="6586.91" v="38261" z="1" s="M+H+2" />
          <p rt="13.752" x="735.3224" y="2010.68" v="15362" z="1" s="2M+H" />
        </MSPeaks>
      </Spectrum>
    </Compound>
    <Compound algo="FindByMolecularFeature">
      <Location m="681.4030" rt="13.760" y="53799" v="564069" />
      <Spectrum type="MFE" cpdAlgo="FindByMolecularFeature">
        <MSDetails p="+" />
        <Device type="TimeOfFlight" />
        <MSPeaks>
          <p rt="13.759" x="682.4103" y="53799.46" v="331905" z="1" s="M+H" />
          <p rt="13.762" x="683.4140" y="29235.46" v="189459" z="1" s="M+H+1" />
          <p rt="13.756" x="684.4174" y="8957.89" v="42705" z="1" s="M+H+2" />
        </MSPeaks>
      </Spectrum>
    </Compound>
    <Compound algo="FindByMolecularFeature">
      <Location m="278.2251" rt="13.766" y="1008965" v="9010412" />
      <Spectrum type="MFE" cpdAlgo="FindByMolecularFeature">
        <MSDetails p="+" />
        <Device type="TimeOfFlight" />
        <MSPeaks>
          <p rt="13.766" x="279.2324" y="1008965.00" v="7286164" z="1" s="M+H" />
          <p rt="13.766" x="280.2354" y="207757.03" v="1502228" z="1" s="M+H+1" />
          <p rt="13.770" x="281.2437" y="26553.44" v="190575" z="1" s="M+H+2" />
          <p rt="13.774" x="282.2496" y="4351.07" v="31445" z="1" s="M+H+3" />
        </MSPeaks>
      </Spectrum>
    </Compound>
    <Compound algo="FindByMolecularFeature">
      <Location m="314.2460" rt="13.766" y="134393" v="1235930" />
      <Spectrum type="MFE" cpdAlgo="FindByMolecularFeature">
        <MSDetails p="+" />
        <Device type="TimeOfFlight" />
        <MSPeaks>
          <p rt="13.767" x="315.2532" y="134392.81" v="998634" z="1" s="M+H" />
          <p rt="13.765" x="316.2564" y="26503.98" v="193926" z="1" s="M+H+1" />
          <p rt="13.749" x="317.2560" y="5454.85" v="43370" z="1" s="M+H+2" />
        </MSPeaks>
      </Spectrum>
    </Compound>
    <Compound algo="FindByMolecularFeature">
      <Location m="296.2355" rt="13.766" y="320827" v="2913139" />
      <Spectrum type="MFE" cpdAlgo="FindByMolecularFeature">
        <MSDetails p="+" />
        <Device type="TimeOfFlight" />
        <MSPeaks>
          <p rt="13.766" x="297.2428" y="320827.06" v="2424815" z="1" s="M+H" />
          <p rt="13.765" x="298.2459" y="64030.34" v="488324" z="1" s="M+H+1" />
        </MSPeaks>
      </Spectrum>
    </Compound>
    <Compound algo="FindByMolecularFeature">
      <Location m="452.3296" rt="13.818" y="341269" v="4276590" />
      <Spectrum type="MFE" cpdAlgo="FindByMolecularFeature">
        <MSDetails p="+" />
        <Device type="TimeOfFlight" />
        <MSPeaks>
          <p rt="13.817" x="453.3369" y="341269.41" v="3097702" z="1" s="M+H" />
          <p rt="13.818" x="454.3398" y="103314.39" v="940805" z="1" s="M+H+1" />
          <p rt="13.819" x="455.3422" y="21973.82" v="195110" z="1" s="M+H+2" />
          <p rt="13.818" x="456.3471" y="4858.38" v="42974" z="1" s="M+H+3" />
        </MSPeaks>
      </Spectrum>
    </Compound>
    <Compound algo="FindByMolecularFeature">
      <Location m="470.3395" rt="13.818" y="83727" v="1112019" />
      <Spectrum type="MFE" cpdAlgo="FindByMolecularFeature">
        <MSDetails p="+" />
        <Device type="TimeOfFlight" />
        <MSPeaks>
          <p rt="13.819" x="471.3468" y="83727.38" v="785755" z="1" s="M+H" />
          <p rt="13.816" x="472.3502" y="27346.68" v="252574" z="1" s="M+H+1" />
          <p rt="13.815" x="473.3499" y="7334.57" v="62009" z="1" s="M+H+2" />
          <p rt="13.831" x="474.3436" y="1193.44" v="11681" z="1" s="M+H+3" />
        </MSPeaks>
      </Spectrum>
    </Compound>
    <Compound algo="FindByMolecularFeature">
      <Location m="234.1255" rt="13.820" y="50912" v="494584" />
      <Spectrum type="MFE" cpdAlgo="FindByMolecularFeature">
        <MSDetails p="+" />
        <Device type="TimeOfFlight" />
        <MSPeaks>
          <p rt="13.821" x="235.1328" y="50912.26" v="422321" z="1" s="M+H" />
          <p rt="13.815" x="236.1360" y="8948.40" v="72262" z="1" s="M+H+1" />
        </MSPeaks>
      </Spectrum>
    </Compound>
    <Compound algo="FindByMolecularFeature">
      <Location m="431.2311" rt="13.822" y="198333" v="1656297" />
      <Spectrum type="MFE" cpdAlgo="FindByMolecularFeature">
        <MSDetails p="+" />
        <Device type="TimeOfFlight" />
        <MSPeaks>
          <p rt="13.822" x="432.2383" y="198332.61" v="1248553" z="1" s="M+H" />
          <p rt="13.821" x="433.2415" y="54012.32" v="331902" z="1" s="M+H+1" />
          <p rt="13.823" x="434.2445" y="10087.89" v="63652" z="1" s="M+H+2" />
          <p rt="13.817" x="435.2483" y="2039.60" v="12191" z="1" s="M+H+3" />
        </MSPeaks>
      </Spectrum>
    </Compound>
    <Compound algo="FindByMolecularFeature">
      <Location m="118.0782" rt="13.825" y="113094" v="972912" />
      <Spectrum type="MFE" cpdAlgo="FindByMolecularFeature">
        <MSDetails p="+" />
        <Device type="TimeOfFlight" />
        <MSPeaks>
          <p rt="13.825" x="119.0855" y="113093.85" v="892654" z="1" s="M+H" />
          <p rt="13.827" x="120.0887" y="10476.65" v="80258" z="1" s="M+H+1" />
        </MSPeaks>
      </Spectrum>
    </Compound>
    <Compound algo="FindByMolecularFeature">
      <Location m="414.2051" rt="13.826" y="841699" v="8325758" />
      <Spectrum type="MFE" cpdAlgo="FindByMolecularFeature">
        <MSDetails p="+" />
        <Device type="TimeOfFlight" />
        <MSPeaks>
          <p rt="13.826" x="415.2124" y="841698.81" v="6422234" z="1" s="M+H" />
          <p rt="13.826" x="416.2153" y="214250.88" v="1632179" z="1" s="M+H+1" />
          <p rt="13.824" x="417.2179" y="35883.81" v="271346" z="1" s="M+H+2" />
        </MSPeaks>
      </Spectrum>
    </Compound>
    <Compound algo="FindByMolecularFeature">
      <Location m="510.3325" rt="13.855" y="255020" v="872444" />
      <Spectrum type="MFE" cpdAlgo="FindByMolecularFeature">
        <MSDetails p="+" />
        <Device type="TimeOfFlight" />
        <MSPeaks>
          <p rt="13.855" x="511.3398" y="255020.44" v="605446" z="1" s="M+H" />
          <p rt="13.855" x="512.3429" y="80887.93" v="217238" z="1" s="M+H+1" />
          <p rt="13.856" x="513.3466" y="15818.37" v="39892" z="1" s="M+H+2" />
          <p rt="13.861" x="514.3501" y="2831.47" v="9868" z="1" s="M+H+3" />
        </MSPeaks>
      </Spectrum>
    </Compound>
    <Compound algo="FindByMolecularFeature">
      <Location m="436.1863" rt="13.856" y="159433" v="1962051" />
      <Spectrum type="MFE" cpdAlgo="FindByMolecularFeature">
        <MSDetails p="+" />
        <Device type="TimeOfFlight" />
        <MSPeaks>
          <p rt="13.855" x="437.1936" y="159433.16" v="1487854" z="1" s="M+H" />
          <p rt="13.854" x="438.1968" y="42098.21" v="393892" z="1" s="M+H+1" />
          <p rt="13.865" x="439.1998" y="8015.52" v="70623" z="1" s="M+H+2" />
          <p rt="13.867" x="440.2012" y="1115.02" v="9682" z="1" s="M+H+3" />
        </MSPeaks>
      </Spectrum>
    </Compound>
    <Compound algo="FindByMolecularFeature">
      <Location m="417.2154" rt="13.862" y="182093" v="1315421" />
      <Spectrum type="MFE" cpdAlgo="FindByMolecularFeature">
        <MSDetails p="+" />
        <Device type="TimeOfFlight" />
        <MSPeaks>
          <p rt="13.862" x="418.2226" y="182092.83" v="1009508" z="1" s="M+H" />
          <p rt="13.863" x="419.2261" y="45962.94" v="251943" z="1" s="M+H+1" />
          <p rt="13.865" x="420.2288" y="8307.32" v="45496" z="1" s="M+H+2" />
          <p rt="13.869" x="421.2224" y="1631.87" v="8475" z="1" s="M+H+3" />
        </MSPeaks>
      </Spectrum>
    </Compound>
    <Compound algo="FindByMolecularFeature">
      <Location m="380.2541" rt="13.867" y="57486" v="508839" />
      <Spectrum type="MFE" cpdAlgo="FindByMolecularFeature">
        <MSDetails p="+" />
        <Device type="TimeOfFlight" />
        <MSPeaks>
          <p rt="13.867" x="381.2614" y="57485.89" v="396477" z="1" s="M+H" />
          <p rt="13.865" x="382.2652" y="13526.64" v="97631" z="1" s="M+H+1" />
          <p rt="13.873" x="383.2607" y="2499.64" v="14732" z="1" s="M+H+2" />
        </MSPeaks>
      </Spectrum>
    </Compound>
    <Compound algo="FindByMolecularFeature">
      <Location m="422.1706" rt="13.869" y="70461" v="492782" />
      <Spectrum type="MFE" cpdAlgo="FindByMolecularFeature">
        <MSDetails p="+" />
        <Device type="TimeOfFlight" />
        <MSPeaks>
          <p rt="13.869" x="423.1779" y="70460.51" v="397031" z="1" s="M+H" />
          <p rt="13.869" x="424.1811" y="16823.77" v="95751" z="1" s="M+H+1" />
        </MSPeaks>
      </Spectrum>
    </Compound>
    <Compound algo="FindByMolecularFeature">
      <Location m="371.1373" rt="13.930" y="54695" v="400780" />
      <Spectrum type="MFE" cpdAlgo="FindByMolecularFeature">
        <MSDetails p="+" />
        <Device type="TimeOfFlight" />
        <MSPeaks>
          <p rt="13.930" x="372.1445" y="54694.87" v="352525" z="1" s="M+H" />
          <p rt="13.931" x="373.1522" y="12761.60" v="39676" z="1" s="M+H+1" />
          <p rt="13.927" x="374.1503" y="2759.03" v="8578" z="1" s="M+H+2" />
        </MSPeaks>
      </Spectrum>
    </Compound>
    <Compound algo="FindByMolecularFeature">
      <Location m="114.0471" rt="13.932" y="1729247" v="15347066" />
      <Spectrum type="MFE" cpdAlgo="FindByMolecularFeature">
        <MSDetails p="+" />
        <Device type="TimeOfFlight" />
        <MSPeaks>
          <p rt="13.932" x="115.0544" y="1729247.38" v="13830677" z="1" s="M+H" />
          <p rt="13.934" x="116.0577" y="183295.28" v="1516389" z="1" s="M+H+1" />
        </MSPeaks>
      </Spectrum>
    </Compound>
    <Compound algo="FindByMolecularFeature">
      <Location m="232.0739" rt="13.932" y="667017" v="6003231" />
      <Spectrum type="MFE" cpdAlgo="FindByMolecularFeature">
        <MSDetails p="+" />
        <Device type="TimeOfFlight" />
        <MSPeaks>
          <p rt="13.932" x="233.0811" y="667016.94" v="5158033" z="1" s="M+H" />
          <p rt="13.934" x="234.0842" y="93075.64" v="720728" z="1" s="M+H+1" />
          <p rt="13.930" x="235.0852" y="13448.05" v="105265" z="1" s="M+H+2" />
          <p rt="13.941" x="236.0847" y="2298.74" v="19205" z="1" s="M+H+3" />
        </MSPeaks>
      </Spectrum>
    </Compound>
    <Compound algo="FindByMolecularFeature">
      <Location m="708.2215" rt="13.933" y="1271915" v="15767360" />
      <Spectrum type="MFE" cpdAlgo="FindByMolecularFeature">
        <MSDetails p="+" />
        <Device type="TimeOfFlight" />
        <MSPeaks>
          <p rt="13.933" x="709.2288" y="1271914.88" v="9988082" z="1" s="M+H" />
          <p rt="13.933" x="710.2322" y="560038.94" v="4402060" z="1" s="M+H+1" />
          <p rt="13.931" x="711.2343" y="142600.31" v="1121681" z="1" s="M+H+2" />
          <p rt="13.932" x="712.2367" y="26788.59" v="211411" z="1" s="M+H+3" />
          <p rt="13.930" x="713.2401" y="4919.26" v="44126" z="1" s="M+H+4" />
        </MSPeaks>
      </Spectrum>
    </Compound>
    <Compound algo="FindByMolecularFeature">
      <Location m="134.0370" rt="13.933" y="868560" v="7675301" />
      <Spectrum type="MFE" cpdAlgo="FindByMolecularFeature">
        <MSDetails p="+" />
        <Device type="TimeOfFlight" />
        <MSPeaks>
          <p rt="13.933" x="135.0443" y="868560.44" v="6991957" z="1" s="M+H" />
          <p rt="13.933" x="136.0475" y="77764.20" v="627953" z="1" s="M+H+1" />
          <p rt="13.934" x="137.0506" y="7170.18" v="55391" z="1" s="M+H+2" />
        </MSPeaks>
      </Spectrum>
    </Compound>
    <Compound algo="FindByMolecularFeature">
      <Location m="142.0418" rt="13.934" y="260787" v="2414848" />
      <Spectrum type="MFE" cpdAlgo="FindByMolecularFeature">
        <MSDetails p="+" />
        <Device type="TimeOfFlight" />
        <MSPeaks>
          <p rt="13.934" x="143.0491" y="260786.86" v="2170471" z="1" s="M+H" />
          <p rt="13.931" x="144.0533" y="30684.71" v="244377" z="1" s="M+H+1" />
        </MSPeaks>
      </Spectrum>
    </Compound>
    <Compound algo="FindByMolecularFeature">
      <Location m="144.0576" rt="13.934" y="519538" v="4963277" />
      <Spectrum type="MFE" cpdAlgo="FindByMolecularFeature">
        <MSDetails p="+" />
        <Device type="TimeOfFlight" />
        <MSPeaks>
          <p rt="13.934" x="145.0648" y="519538.00" v="4360442" z="1" s="M+H" />
          <p rt="13.933" x="146.0681" y="64354.79" v="535491" z="1" s="M+H+1" />
          <p rt="13.936" x="147.0735" y="6218.07" v="67344" z="1" s="M+H+2" />
        </MSPeaks>
      </Spectrum>
    </Compound>
    <Compound algo="FindByMolecularFeature">
      <Location m="116.0624" rt="13.934" y="97778" v="944226" />
      <Spectrum type="MFE" cpdAlgo="FindByMolecularFeature">
        <MSDetails p="+" />
        <Device type="TimeOfFlight" />
        <MSPeaks>
          <p rt="13.933" x="117.0696" y="97777.95" v="831290" z="1" s="M+H" />
          <p rt="13.937" x="118.0692" y="10664.13" v="106512" z="1" s="M+H+1" />
          <p rt="13.969" x="119.0685" y="1627.48" v="6424" z="1" s="M+H+2" />
        </MSPeaks>
      </Spectrum>
    </Compound>
    <Compound algo="FindByMolecularFeature">
      <Location m="186.0680" rt="13.934" y="213256" v="2221930" />
      <Spectrum type="MFE" cpdAlgo="FindByMolecularFeature">
        <MSDetails p="+" />
        <Device type="TimeOfFlight" />
        <MSPeaks>
          <p rt="13.934" x="187.0752" y="213256.14" v="1850135" z="1" s="M+H" />
          <p rt="13.935" x="188.0788" y="28888.01" v="249401" z="1" s="M+H+1" />
          <p rt="13.934" x="189.0692" y="14328.55" v="122394" z="1" s="M+H+2" />
        </MSPeaks>
      </Spectrum>
    </Compound>
    <Compound algo="FindByMolecularFeature">
      <Location m="202.0639" rt="13.934" y="168300" v="1653575" />
      <Spectrum type="MFE" cpdAlgo="FindByMolecularFeature">
        <MSDetails p="+" />
        <Device type="TimeOfFlight" />
        <MSPeaks>
          <p rt="13.934" x="203.0712" y="168299.56" v="1390498" z="1" s="M+H" />
          <p rt="13.937" x="204.0761" y="29067.16" v="263076" z="1" s="M+H+1" />
        </MSPeaks>
      </Spectrum>
    </Compound>
    <Compound algo="FindByMolecularFeature">
      <Location m="172.0528" rt="13.934" y="3340681" v="31405914" />
      <Spectrum type="MFE" cpdAlgo="FindByMolecularFeature">
        <MSDetails p="+" />
        <Device type="TimeOfFlight" />
        <MSPeaks>
          <p rt="13.934" x="173.0600" y="3340681.25" v="27855926" z="1" sat="true" s="M+H" />
          <p rt="13.934" x="174.0633" y="390457.78" v="3264573" z="1" s="M+H+1" />
          <p rt="13.932" x="175.0675" y="34105.93" v="285415" z="1" s="M+H+2" />
        </MSPeaks>
      </Spectrum>
    </Compound>
    <Compound algo="FindByMolecularFeature">
      <Location m="184.0528" rt="13.934" y="1213853" v="11545336" />
      <Spectrum type="MFE" cpdAlgo="FindByMolecularFeature">
        <MSDetails p="+" />
        <Device type="TimeOfFlight" />
        <MSPeaks>
          <p rt="13.934" x="185.0601" y="1213852.50" v="10138197" z="1" s="M+H" />
          <p rt="13.935" x="186.0635" y="167689.53" v="1407139" z="1" s="M+H+1" />
        </MSPeaks>
      </Spectrum>
    </Compound>
    <Compound algo="FindByMolecularFeature">
      <Location m="324.0996" rt="13.934" y="61039" v="629984" />
      <Spectrum type="MFE" cpdAlgo="FindByMolecularFeature">
        <MSDetails p="+" />
        <Device type="TimeOfFlight" />
        <MSPeaks>
          <p rt="13.934" x="325.1069" y="61039.07" v="505144" z="1" s="M+H" />
          <p rt="13.935" x="326.1105" y="12989.24" v="106553" z="1" s="M+H+1" />
          <p rt="13.939" x="327.1146" y="2376.45" v="18286" z="1" s="M+H+2" />
        </MSPeaks>
      </Spectrum>
    </Compound>
    <Compound algo="FindByMolecularFeature">
      <Location m="306.0895" rt="13.935" y="472127" v="4992744" />
      <Spectrum type="MFE" cpdAlgo="FindByMolecularFeature">
        <MSDetails p="+" />
        <Device type="TimeOfFlight" />
        <MSPeaks>
          <p rt="13.935" x="307.0967" y="472127.47" v="4029519" z="1" s="M+H" />
          <p rt="13.935" x="308.1003" y="111235.08" v="963225" z="1" s="M+H+1" />
        </MSPeaks>
      </Spectrum>
    </Compound>
    <Compound algo="FindByMolecularFeature">
      <Location m="128.0623" rt="13.935" y="94996" v="918070" />
      <Spectrum type="MFE" cpdAlgo="FindByMolecularFeature">
        <MSDetails p="+" />
        <Device type="TimeOfFlight" />
        <MSPeaks>
          <p rt="13.934" x="129.0696" y="94995.86" v="823928" z="1" s="M+H" />
          <p rt="13.940" x="130.0726" y="11580.74" v="94142" z="1" s="M+H+1" />
        </MSPeaks>
      </Spectrum>
    </Compound>
    <Compound algo="FindByMolecularFeature">
      <Location m="214.0630" rt="13.935" y="174311" v="1711535" />
      <Spectrum type="MFE" cpdAlgo="FindByMolecularFeature">
        <MSDetails p="+" />
        <Device type="TimeOfFlight" />
        <MSPeaks>
          <p rt="13.935" x="215.0703" y="174311.30" v="1481753" z="1" s="M+H" />
          <p rt="13.935" x="216.0734" y="24670.04" v="205364" z="1" s="M+H+1" />
          <p rt="13.936" x="217.0771" y="3208.47" v="24418" z="1" s="M+H+2" />
        </MSPeaks>
      </Spectrum>
    </Compound>
    <Compound algo="FindByMolecularFeature">
      <Location m="276.0785" rt="13.936" y="69869" v="730898" />
      <Spectrum type="MFE" cpdAlgo="FindByMolecularFeature">
        <MSDetails p="+" />
        <Device type="TimeOfFlight" />
        <MSPeaks>
          <p rt="13.937" x="277.0858" y="69869.33" v="612400" z="1" s="M+H" />
          <p rt="13.933" x="278.0892" y="13792.84" v="118498" z="1" s="M+H+1" />
        </MSPeaks>
      </Spectrum>
    </Compound>
    <Compound algo="FindByMolecularFeature">
      <Location m="278.0581" rt="13.936" y="62152" v="730357" />
      <Spectrum type="MFE" cpdAlgo="FindByMolecularFeature">
        <MSDetails p="+" />
        <Device type="TimeOfFlight" />
        <MSPeaks>
          <p rt="13.936" x="279.0654" y="62152.03" v="592643" z="1" s="M+H" />
          <p rt="13.937" x="280.0697" y="14413.29" v="137714" z="1" s="M+H+1" />
        </MSPeaks>
      </Spectrum>
    </Compound>
    <Compound algo="FindByMolecularFeature">
      <Location m="288.0785" rt="13.936" y="145551" v="1564463" />
      <Spectrum type="MFE" cpdAlgo="FindByMolecularFeature">
        <MSDetails p="+" />
        <Device type="TimeOfFlight" />
        <MSPeaks>
          <p rt="13.936" x="289.0858" y="145551.16" v="1245795" z="1" s="M+H" />
          <p rt="13.937" x="290.0892" y="31328.04" v="268897" z="1" s="M+H+1" />
          <p rt="13.936" x="291.0967" y="5883.83" v="49771" z="1" s="M+H+2" />
        </MSPeaks>
      </Spectrum>
    </Compound>
    <Compound algo="FindByMolecularFeature">
      <Location m="336.1004" rt="13.937" y="5346238" v="61868264" />
      <Spectrum type="MFE" cpdAlgo="FindByMolecularFeature">
        <MSDetails p="+" />
        <Device type="TimeOfFlight" />
        <MSPeaks>
          <p rt="13.937" x="337.1077" y="5346237.50" v="49498092" z="1" sat="true" s="M+H" />
          <p rt="13.936" x="338.1111" y="1136784.25" v="10729236" z="1" s="M+H+1" />
          <p rt="13.935" x="339.1133" y="158907.75" v="1462839" z="1" s="M+H+2" />
          <p rt="13.936" x="340.1156" y="18175.33" v="165820" z="1" s="M+H+3" />
          <p rt="13.909" x="341.1189" y="944.96" v="12276" z="1" s="M+H+4" />
        </MSPeaks>
      </Spectrum>
    </Compound>
    <Compound algo="FindByMolecularFeature">
      <Location m="318.0897" rt="13.937" y="1293234" v="14538327" />
      <Spectrum type="MFE" cpdAlgo="FindByMolecularFeature">
        <MSDetails p="+" />
        <Device type="TimeOfFlight" />
        <MSPeaks>
          <p rt="13.937" x="319.0970" y="1293234.13" v="11856679" z="1" s="M+H" />
          <p rt="13.937" x="320.1000" y="253005.42" v="2313566" z="1" s="M+H+1" />
          <p rt="13.940" x="321.1027" y="35767.35" v="326337" z="1" s="M+H+2" />
          <p rt="13.942" x="322.1035" y="4685.46" v="41746" z="1" s="M+H+3" />
        </MSPeaks>
      </Spectrum>
    </Compound>
    <Compound algo="FindByMolecularFeature">
      <Location m="308.1036" rt="13.938" y="52195" v="595949" />
      <Spectrum type="MFE" cpdAlgo="FindByMolecularFeature">
        <MSDetails p="+" />
        <Device type="TimeOfFlight" />
        <MSPeaks>
          <p rt="13.937" x="309.1108" y="52194.66" v="493648" z="1" s="M+H" />
          <p rt="13.943" x="310.1148" y="9612.44" v="90012" z="1" s="M+H+1" />
          <p rt="13.934" x="311.1180" y="1594.02" v="12289" z="1" s="M+H+2" />
        </MSPeaks>
      </Spectrum>
    </Compound>
    <Compound algo="FindByMolecularFeature">
      <Location m="353.1024" rt="13.942" y="354719" v="6457257" />
      <Spectrum type="MFE" cpdAlgo="FindByMolecularFeature">
        <MSDetails p="+" />
        <Device type="TimeOfFlight" />
        <MSPeaks>
          <p rt="13.945" x="354.1097" y="354718.78" v="4436086" z="1" s="M+H" />
          <p rt="13.937" x="355.1160" y="141209.25" v="1659949" z="1" s="M+H+1" />
          <p rt="13.937" x="356.1195" y="27346.73" v="313553" z="1" s="M+H+2" />
          <p rt="13.935" x="357.1230" y="4157.41" v="47668" z="1" s="M+H+3" />
        </MSPeaks>
      </Spectrum>
    </Compound>
    <Compound algo="FindByMolecularFeature">
      <Location m="376.0921" rt="13.942" y="56087" v="687885" />
      <Spectrum type="MFE" cpdAlgo="FindByMolecularFeature">
        <MSDetails p="+" />
        <Device type="TimeOfFlight" />
        <MSPeaks>
          <p rt="13.942" x="377.0994" y="56086.67" v="546346" z="1" s="M+H" />
          <p rt="13.942" x="378.1030" y="12344.00" v="120474" z="1" s="M+H+1" />
          <p rt="13.941" x="379.1061" y="2363.66" v="21065" z="1" s="M+H+2" />
        </MSPeaks>
      </Spectrum>
    </Compound>
    <Compound algo="FindByMolecularFeature">
      <Location m="147.0445" rt="13.942" y="79242" v="1290455" />
      <Spectrum type="MFE" cpdAlgo="FindByMolecularFeature">
        <MSDetails p="+" />
        <Device type="TimeOfFlight" />
        <MSPeaks>
          <p rt="13.944" x="148.0518" y="79242.02" v="946691" z="1" s="M+H" />
          <p rt="13.946" x="149.0565" y="13393.57" v="153575" z="1" s="M+H+1" />
          <p rt="13.919" x="150.0447" y="3109.59" v="14843" z="1" s="M+H+2" />
          <p rt="13.933" x="295.0956" y="8603.69" v="66992" z="1" s="2M+H" />
          <p rt="13.933" x="296.1007" y="2049.17" v="17349" z="1" s="2M+H+1" />
          <p rt="13.955" x="297.1034" y="1126.35" v="3332" z="1" s="2M+H+2" />
        </MSPeaks>
      </Spectrum>
    </Compound>
    <Compound algo="FindByMolecularFeature">
      <Location m="266.0575" rt="13.942" y="282749" v="2970069" />
      <Spectrum type="MFE" cpdAlgo="FindByMolecularFeature">
        <MSDetails p="+" />
        <Device type="TimeOfFlight" />
        <MSPeaks>
          <p rt="13.938" x="267.0648" y="282749.00" v="2571374" z="1" s="M+H" />
          <p rt="13.971" x="268.0678" y="50629.86" v="317923" z="1" s="M+H+1" />
          <p rt="13.952" x="269.0718" y="8066.67" v="68920" z="1" s="M+H+2" />
          <p rt="13.955" x="270.0707" y="1436.90" v="11852" z="1" s="M+H+3" />
        </MSPeaks>
      </Spectrum>
    </Compound>
    <Compound algo="FindByMolecularFeature">
      <Location m="148.0157" rt="13.946" y="64336" v="823714" />
      <Spectrum type="MFE" cpdAlgo="FindByMolecularFeature">
        <MSDetails p="+" />
        <Device type="TimeOfFlight" />
        <MSPeaks>
          <p rt="13.947" x="149.0229" y="64336.02" v="753028" z="1" s="M+H" />
          <p rt="13.937" x="150.0274" y="5984.18" v="70686" z="1" s="M+H+1" />
        </MSPeaks>
      </Spectrum>
    </Compound>
    <Compound algo="FindByMolecularFeature">
      <Location m="290.1883" rt="13.948" y="73367" v="799104" />
      <Spectrum type="MFE" cpdAlgo="FindByMolecularFeature">
        <MSDetails p="+" />
        <Device type="TimeOfFlight" />
        <MSPeaks>
          <p rt="13.950" x="291.1956" y="73367.27" v="674955" z="1" s="M+H" />
          <p rt="13.943" x="292.1990" y="14798.75" v="124149" z="1" s="M+H+1" />
        </MSPeaks>
      </Spectrum>
    </Compound>
    <Compound algo="FindByMolecularFeature">
      <Location m="331.2122" rt="13.970" y="137838" v="1253429" />
      <Spectrum type="MFE" cpdAlgo="FindByMolecularFeature">
        <MSDetails p="+" />
        <Device type="TimeOfFlight" />
        <MSPeaks>
          <p rt="13.970" x="332.2195" y="137838.47" v="921397" z="1" s="M+H" />
          <p rt="13.967" x="333.2197" y="28916.74" v="279282" z="1" s="M+H+1" />
          <p rt="13.978" x="334.2289" y="8587.76" v="52750" z="1" s="M+H+2" />
        </MSPeaks>
      </Spectrum>
    </Compound>
    <Compound algo="FindByMolecularFeature">
      <Location m="309.2304" rt="13.976" y="226495" v="2143347" />
      <Spectrum type="MFE" cpdAlgo="FindByMolecularFeature">
        <MSDetails p="+" />
        <Device type="TimeOfFlight" />
        <MSPeaks>
          <p rt="13.976" x="310.2376" y="226494.72" v="1739498" z="1" s="M+H" />
          <p rt="13.977" x="311.2400" y="53030.75" v="403849" z="1" s="M+H+1" />
        </MSPeaks>
      </Spectrum>
    </Compound>
    <Compound algo="FindByMolecularFeature">
      <Location m="406.2331" rt="14.011" y="59411" v="532302" />
      <Spectrum type="MFE" cpdAlgo="FindByMolecularFeature">
        <MSDetails p="+" />
        <Device type="TimeOfFlight" />
        <MSPeaks>
          <p rt="14.011" x="407.2403" y="59411.08" v="435818" z="1" s="M+H" />
          <p rt="14.012" x="408.2436" y="13628.12" v="96485" z="1" s="M+H+1" />
        </MSPeaks>
      </Spectrum>
    </Compound>
    <Compound algo="FindByMolecularFeature">
      <Location m="329.2566" rt="14.012" y="69746" v="789283" />
      <Spectrum type="MFE" cpdAlgo="FindByMolecularFeature">
        <MSDetails p="+" />
        <Device type="TimeOfFlight" />
        <MSPeaks>
          <p rt="14.013" x="330.2639" y="69745.87" v="635184" z="1" s="M+H" />
          <p rt="14.007" x="331.2672" y="16318.84" v="154100" z="1" s="M+H+1" />
        </MSPeaks>
      </Spectrum>
    </Compound>
    <Compound algo="FindByMolecularFeature">
      <Location m="334.2124" rt="14.012" y="338834" v="3204624" />
      <Spectrum type="MFE" cpdAlgo="FindByMolecularFeature">
        <MSDetails p="+" />
        <Device type="TimeOfFlight" />
        <MSPeaks>
          <p rt="14.012" x="335.2197" y="338833.66" v="2657642" z="1" s="M+H" />
          <p rt="14.011" x="336.2239" y="69424.11" v="546982" z="1" s="M+H+1" />
        </MSPeaks>
      </Spectrum>
    </Compound>
    <Compound algo="FindByMolecularFeature">
      <Location m="392.2539" rt="14.024" y="55712" v="428767" />
      <Spectrum type="MFE" cpdAlgo="FindByMolecularFeature">
        <MSDetails p="+" />
        <Device type="TimeOfFlight" />
        <MSPeaks>
          <p rt="14.025" x="393.2612" y="55712.19" v="324065" z="1" s="M+H" />
          <p rt="14.025" x="394.2643" y="13007.71" v="75271" z="1" s="M+H+1" />
          <p rt="14.012" x="395.2592" y="4103.68" v="29431" z="1" s="M+H+2" />
        </MSPeaks>
      </Spectrum>
    </Compound>
    <Compound algo="FindByMolecularFeature">
      <Location m="366.2406" rt="14.027" y="68982" v="816647" />
      <Spectrum type="MFE" cpdAlgo="FindByMolecularFeature">
        <MSDetails p="+" />
        <Device type="TimeOfFlight" />
        <MSPeaks>
          <p rt="14.026" x="367.2479" y="68981.95" v="658882" z="1" s="M+H" />
          <p rt="14.030" x="368.2513" y="16059.60" v="157765" z="1" s="M+H+1" />
        </MSPeaks>
      </Spectrum>
    </Compound>
    <Compound algo="FindByMolecularFeature">
      <Location m="336.2284" rt="14.028" y="333384" v="1991752" />
      <Spectrum type="MFE" cpdAlgo="FindByMolecularFeature">
        <MSDetails p="+" />
        <Device type="TimeOfFlight" />
        <MSPeaks>
          <p rt="14.029" x="337.2357" y="333383.91" v="1647320" z="1" s="M+H" />
          <p rt="14.028" x="338.2390" y="59965.35" v="290943" z="1" s="M+H+1" />
          <p rt="14.017" x="339.2461" y="10390.25" v="43578" z="1" s="M+H+2" />
          <p rt="14.009" x="340.2492" y="1245.96" v="9910" z="1" s="M+H+3" />
        </MSPeaks>
      </Spectrum>
    </Compound>
    <Compound algo="FindByMolecularFeature">
      <Location m="314.2459" rt="14.033" y="68902" v="580698" />
      <Spectrum type="MFE" cpdAlgo="FindByMolecularFeature">
        <MSDetails p="+" />
        <Device type="TimeOfFlight" />
        <MSPeaks>
          <p rt="14.033" x="315.2532" y="68902.42" v="473591" z="1" s="M+H" />
          <p rt="14.032" x="316.2565" y="12307.75" v="95628" z="1" s="M+H+1" />
          <p rt="14.042" x="317.2579" y="2411.48" v="11479" z="1" s="M+H+2" />
        </MSPeaks>
      </Spectrum>
    </Compound>
    <Compound algo="FindByMolecularFeature">
      <Location m="278.2248" rt="14.034" y="311353" v="2789920" />
      <Spectrum type="MFE" cpdAlgo="FindByMolecularFeature">
        <MSDetails p="+" />
        <Device type="TimeOfFlight" />
        <MSPeaks>
          <p rt="14.033" x="279.2321" y="311353.25" v="2327839" z="1" s="M+H" />
          <p rt="14.035" x="280.2352" y="64649.24" v="462081" z="1" s="M+H+1" />
        </MSPeaks>
      </Spectrum>
    </Compound>
    <Compound algo="FindByMolecularFeature">
      <Location m="296.2354" rt="14.035" y="202004" v="1831213" />
      <Spectrum type="MFE" cpdAlgo="FindByMolecularFeature">
        <MSDetails p="+" />
        <Device type="TimeOfFlight" />
        <MSPeaks>
          <p rt="14.035" x="297.2427" y="202003.92" v="1508392" z="1" s="M+H" />
          <p rt="14.035" x="298.2458" y="41207.66" v="303373" z="1" s="M+H+1" />
          <p rt="14.034" x="299.2544" y="5135.03" v="19448" z="1" s="M+H+2" />
        </MSPeaks>
      </Spectrum>
    </Compound>
    <Compound algo="FindByMolecularFeature">
      <Location m="480.3216" rt="14.036" y="61305" v="464595" />
      <Spectrum type="MFE" cpdAlgo="FindByMolecularFeature">
        <MSDetails p="+" />
        <Device type="TimeOfFlight" />
        <MSPeaks>
          <p rt="14.036" x="481.3289" y="61305.27" v="319295" z="1" s="M+H" />
          <p rt="14.035" x="482.3324" y="19483.53" v="99949" z="1" s="M+H+1" />
          <p rt="14.031" x="483.3389" y="6139.67" v="31869" z="1" s="M+H+2" />
          <p rt="14.034" x="484.3420" y="2209.72" v="13483" z="1" s="M+H+3" />
        </MSPeaks>
      </Spectrum>
    </Compound>
    <Compound algo="FindByMolecularFeature">
      <Location m="352.2615" rt="14.041" y="72019" v="663569" />
      <Spectrum type="MFE" cpdAlgo="FindByMolecularFeature">
        <MSDetails p="+" />
        <Device type="TimeOfFlight" />
        <MSPeaks>
          <p rt="14.039" x="353.2688" y="72018.86" v="511977" z="1" s="M+H" />
          <p rt="14.047" x="354.2711" y="21066.90" v="151592" z="1" s="M+H+1" />
        </MSPeaks>
      </Spectrum>
    </Compound>
    <Compound algo="FindByMolecularFeature">
      <Location m="458.3399" rt="14.078" y="165069" v="2452963" />
      <Spectrum type="MFE" cpdAlgo="FindByMolecularFeature">
        <MSDetails p="+" />
        <Device type="TimeOfFlight" />
        <MSPeaks>
          <p rt="14.077" x="459.3472" y="165069.16" v="1812118" z="1" s="M+H" />
          <p rt="14.080" x="460.3503" y="46880.20" v="508623" z="1" s="M+H+1" />
          <p rt="14.083" x="461.3538" y="10519.02" v="121804" z="1" s="M+H+2" />
          <p rt="14.091" x="462.3530" y="978.77" v="10417" z="1" s="M+H+3" />
        </MSPeaks>
      </Spectrum>
    </Compound>
    <Compound algo="FindByMolecularFeature">
      <Location m="400.3202" rt="14.135" y="55021" v="385082" />
      <Spectrum type="MFE" cpdAlgo="FindByMolecularFeature">
        <MSDetails p="+" />
        <Device type="TimeOfFlight" />
        <MSPeaks>
          <p rt="14.136" x="401.3274" y="55020.62" v="287263" z="1" s="M+H" />
          <p rt="14.135" x="402.3300" y="14991.17" v="83525" z="1" s="M+H+1" />
          <p rt="14.134" x="403.3298" y="2776.04" v="14295" z="1" s="M+H+2" />
        </MSPeaks>
      </Spectrum>
    </Compound>
    <Compound algo="FindByMolecularFeature">
      <Location m="475.2700" rt="14.138" y="53908" v="470248" />
      <Spectrum type="MFE" cpdAlgo="FindByMolecularFeature">
        <MSDetails p="+" />
        <Device type="TimeOfFlight" />
        <MSPeaks>
          <p rt="14.137" x="476.2773" y="53908.04" v="354299" z="1" s="M+H" />
          <p rt="14.141" x="477.2811" y="14604.38" v="98415" z="1" s="M+H+1" />
          <p rt="14.147" x="478.2857" y="2952.85" v="17534" z="1" s="M+H+2" />
        </MSPeaks>
      </Spectrum>
    </Compound>
    <Compound algo="FindByMolecularFeature">
      <Location m="267.2197" rt="14.156" y="54301" v="518166" />
      <Spectrum type="MFE" cpdAlgo="FindByMolecularFeature">
        <MSDetails p="+" />
        <Device type="TimeOfFlight" />
        <MSPeaks>
          <p rt="14.157" x="268.2270" y="54301.06" v="424147" z="1" s="M+H" />
          <p rt="14.154" x="269.2299" y="11195.57" v="94019" z="1" s="M+H+1" />
        </MSPeaks>
      </Spectrum>
    </Compound>
    <Compound algo="FindByMolecularFeature">
      <Location m="230.1308" rt="14.182" y="247213" v="2342241" />
      <Spectrum type="MFE" cpdAlgo="FindByMolecularFeature">
        <MSDetails p="+" />
        <Device type="TimeOfFlight" />
        <MSPeaks>
          <p rt="14.182" x="231.1381" y="247213.44" v="1988535" z="1" s="M+H" />
          <p rt="14.182" x="232.1412" y="38251.54" v="314556" z="1" s="M+H+1" />
          <p rt="14.197" x="233.1492" y="4513.57" v="39150" z="1" s="M+H+2" />
        </MSPeaks>
      </Spectrum>
    </Compound>
    <Compound algo="FindByMolecularFeature">
      <Location m="414.2044" rt="14.202" y="142941" v="1242270" />
      <Spectrum type="MFE" cpdAlgo="FindByMolecularFeature">
        <MSDetails p="+" />
        <Device type="TimeOfFlight" />
        <MSPeaks>
          <p rt="14.202" x="415.2117" y="142940.92" v="948843" z="1" s="M+H" />
          <p rt="14.204" x="416.2150" y="37030.43" v="246252" z="1" s="M+H+1" />
          <p rt="14.201" x="417.2184" y="5958.44" v="40992" z="1" s="M+H+2" />
          <p rt="14.205" x="418.2270" y="950.15" v="6182" z="1" s="M+H+3" />
        </MSPeaks>
      </Spectrum>
    </Compound>
    <Compound algo="FindByMolecularFeature">
      <Location m="290.1883" rt="14.254" y="51759" v="666999" />
      <Spectrum type="MFE" cpdAlgo="FindByMolecularFeature">
        <MSDetails p="+" />
        <Device type="TimeOfFlight" />
        <MSPeaks>
          <p rt="14.253" x="291.1956" y="51758.96" v="553496" z="1" s="M+H" />
          <p rt="14.258" x="292.1986" y="11122.87" v="113503" z="1" s="M+H+1" />
        </MSPeaks>
      </Spectrum>
    </Compound>
    <Compound algo="FindByMolecularFeature">
      <Location m="309.2303" rt="14.353" y="194066" v="1701063" />
      <Spectrum type="MFE" cpdAlgo="FindByMolecularFeature">
        <MSDetails p="+" />
        <Device type="TimeOfFlight" />
        <MSPeaks>
          <p rt="14.353" x="310.2376" y="194066.38" v="1387117" z="1" s="M+H" />
          <p rt="14.352" x="311.2394" y="47341.05" v="313946" z="1" s="M+H+1" />
        </MSPeaks>
      </Spectrum>
    </Compound>
    <Compound algo="FindByMolecularFeature">
      <Location m="452.3293" rt="14.742" y="138531" v="1986477" />
      <Spectrum type="MFE" cpdAlgo="FindByMolecularFeature">
        <MSDetails p="+" />
        <Device type="TimeOfFlight" />
        <MSPeaks>
          <p rt="14.743" x="453.3365" y="138530.81" v="1421301" z="1" s="M+H" />
          <p rt="14.738" x="454.3396" y="42348.78" v="440751" z="1" s="M+H+1" />
          <p rt="14.735" x="455.3388" y="10819.43" v="107789" z="1" s="M+H+2" />
          <p rt="14.773" x="456.3393" y="1477.31" v="16636" z="1" s="M+H+3" />
        </MSPeaks>
      </Spectrum>
    </Compound>
    <Compound algo="FindByMolecularFeature">
      <Location m="228.2199" rt="14.769" y="121764" v="1089052" />
      <Spectrum type="MFE" cpdAlgo="FindByMolecularFeature">
        <MSDetails p="+" />
        <Device type="TimeOfFlight" />
        <MSPeaks>
          <p rt="14.769" x="229.2272" y="121763.82" v="938926" z="1" s="M+H" />
          <p rt="14.771" x="230.2313" y="18680.79" v="138107" z="1" s="M+H+1" />
          <p rt="14.782" x="231.2323" y="1881.43" v="12018" z="1" s="M+H+2" />
        </MSPeaks>
      </Spectrum>
    </Compound>
    <Compound algo="FindByMolecularFeature">
      <Location m="280.2407" rt="14.783" y="87150" v="908900" />
      <Spectrum type="MFE" cpdAlgo="FindByMolecularFeature">
        <MSDetails p="+" />
        <Device type="TimeOfFlight" />
        <MSPeaks>
          <p rt="14.786" x="281.2479" y="87150.45" v="773552" z="1" s="M+H" />
          <p rt="14.774" x="282.2490" y="18561.18" v="119471" z="1" s="M+H+1" />
          <p rt="14.760" x="283.2567" y="2296.35" v="15877" z="1" s="M+H+2" />
        </MSPeaks>
      </Spectrum>
    </Compound>
    <Compound algo="FindByMolecularFeature">
      <Location m="292.2043" rt="14.792" y="367275" v="2282118" />
      <Spectrum type="MFE" cpdAlgo="FindByMolecularFeature">
        <MSDetails p="+" />
        <Device type="TimeOfFlight" />
        <MSPeaks>
          <p rt="14.792" x="293.2116" y="367275.16" v="1909870" z="1" s="M+H" />
          <p rt="14.792" x="294.2146" y="71391.40" v="372248" z="1" s="M+H+1" />
        </MSPeaks>
      </Spectrum>
    </Compound>
    <Compound algo="FindByMolecularFeature">
      <Location m="338.2438" rt="14.801" y="89746" v="713809" />
      <Spectrum type="MFE" cpdAlgo="FindByMolecularFeature">
        <MSDetails p="+" />
        <Device type="TimeOfFlight" />
        <MSPeaks>
          <p rt="14.802" x="339.2511" y="89745.62" v="600665" z="1" s="M+H" />
          <p rt="14.799" x="340.2547" y="17677.83" v="113145" z="1" s="M+H+1" />
        </MSPeaks>
      </Spectrum>
    </Compound>
    <Compound algo="FindByMolecularFeature">
      <Location m="336.2276" rt="14.822" y="59640" v="640959" />
      <Spectrum type="MFE" cpdAlgo="FindByMolecularFeature">
        <MSDetails p="+" />
        <Device type="TimeOfFlight" />
        <MSPeaks>
          <p rt="14.822" x="337.2349" y="59640.41" v="534614" z="1" s="M+H" />
          <p rt="14.820" x="338.2378" y="12032.57" v="106345" z="1" s="M+H+1" />
        </MSPeaks>
      </Spectrum>
    </Compound>
    <Compound algo="FindByMolecularFeature">
      <Location m="368.0900" rt="14.836" y="388822" v="3519243" />
      <Spectrum type="MFE" cpdAlgo="FindByMolecularFeature">
        <MSDetails p="+" />
        <Device type="TimeOfFlight" />
        <MSPeaks>
          <p rt="14.835" x="369.0973" y="388822.16" v="2546356" z="1" s="M+H" />
          <p rt="14.838" x="370.1021" y="137144.00" v="972888" z="1" s="M+H+1" />
        </MSPeaks>
      </Spectrum>
    </Compound>
    <Compound algo="FindByMolecularFeature">
      <Location m="334.0841" rt="14.836" y="104879" v="924641" />
      <Spectrum type="MFE" cpdAlgo="FindByMolecularFeature">
        <MSDetails p="+" />
        <Device type="TimeOfFlight" />
        <MSPeaks>
          <p rt="14.836" x="335.0914" y="104879.40" v="764970" z="1" s="M+H" />
          <p rt="14.834" x="336.0947" y="21779.55" v="159671" z="1" s="M+H+1" />
        </MSPeaks>
      </Spectrum>
    </Compound>
    <Compound algo="FindByMolecularFeature">
      <Location m="134.0370" rt="14.836" y="721027" v="6136298" />
      <Spectrum type="MFE" cpdAlgo="FindByMolecularFeature">
        <MSDetails p="+" />
        <Device type="TimeOfFlight" />
        <MSPeaks>
          <p rt="14.836" x="135.0443" y="721026.63" v="5622336" z="1" s="M+H" />
          <p rt="14.838" x="136.0475" y="59799.69" v="499671" z="1" s="M+H+1" />
          <p rt="14.823" x="137.0468" y="12490.27" v="14290" z="1" s="M+H+2" />
        </MSPeaks>
      </Spectrum>
    </Compound>
    <Compound algo="FindByMolecularFeature">
      <Location m="602.1790" rt="14.836" y="171726" v="1573442" />
      <Spectrum type="MFE" cpdAlgo="FindByMolecularFeature">
        <MSDetails p="+" />
        <Device type="TimeOfFlight" />
        <MSPeaks>
          <p rt="14.836" x="603.1863" y="171726.31" v="1095422" z="1" s="M+H" />
          <p rt="14.837" x="604.1895" y="58108.25" v="370776" z="1" s="M+H+1" />
          <p rt="14.838" x="605.1922" y="14319.42" v="90451" z="1" s="M+H+2" />
          <p rt="14.834" x="606.1953" y="2701.15" v="16794" z="1" s="M+H+3" />
        </MSPeaks>
      </Spectrum>
    </Compound>
    <Compound algo="FindByMolecularFeature">
      <Location m="332.1971" rt="14.836" y="164267" v="1887439" />
      <Spectrum type="MFE" cpdAlgo="FindByMolecularFeature">
        <MSDetails p="+" />
        <Device type="TimeOfFlight" />
        <MSPeaks>
          <p rt="14.837" x="333.2044" y="164267.03" v="1581732" z="1" s="M+H" />
          <p rt="14.834" x="334.2082" y="31593.10" v="305707" z="1" s="M+H+1" />
        </MSPeaks>
      </Spectrum>
    </Compound>
    <Compound algo="FindByMolecularFeature">
      <Location m="186.0678" rt="14.836" y="96812" v="795868" />
      <Spectrum type="MFE" cpdAlgo="FindByMolecularFeature">
        <MSDetails p="+" />
        <Device type="TimeOfFlight" />
        <MSPeaks>
          <p rt="14.836" x="187.0751" y="96811.77" v="706085" z="1" s="M+H" />
          <p rt="14.835" x="188.0785" y="12524.73" v="89783" z="1" s="M+H+1" />
        </MSPeaks>
      </Spectrum>
    </Compound>
    <Compound algo="FindByMolecularFeature">
      <Location m="352.0954" rt="14.837" y="845083" v="7552536" />
      <Spectrum type="MFE" cpdAlgo="FindByMolecularFeature">
        <MSDetails p="+" />
        <Device type="TimeOfFlight" />
        <MSPeaks>
          <p rt="14.837" x="353.1026" y="845082.81" v="5991567" z="1" s="M+H" />
          <p rt="14.835" x="354.1056" y="185824.34" v="1317843" z="1" s="M+H+1" />
          <p rt="14.836" x="355.1104" y="29871.03" v="211407" z="1" s="M+H+2" />
          <p rt="14.840" x="356.1155" y="4405.80" v="31720" z="1" s="M+H+3" />
        </MSPeaks>
      </Spectrum>
    </Compound>
    <Compound algo="FindByMolecularFeature">
      <Location m="232.0735" rt="14.837" y="227887" v="3221798" />
      <Spectrum type="MFE" cpdAlgo="FindByMolecularFeature">
        <MSDetails p="+" />
        <Device type="TimeOfFlight" />
        <MSPeaks>
          <p rt="14.838" x="233.0808" y="227887.16" v="1790937" z="1" s="M+H" />
          <p rt="14.836" x="234.0841" y="31337.50" v="247854" z="1" s="M+H+1" />
          <p rt="14.840" x="235.0845" y="5188.08" v="39734" z="1" s="M+H+2" />
          <p rt="14.836" x="465.1544" y="61059.32" v="420622" z="1" s="2M+H" />
          <p rt="14.836" x="466.1576" y="17855.30" v="122550" z="1" s="2M+H+1" />
          <p rt="14.833" x="467.1611" y="3656.23" v="25628" z="1" s="2M+H+2" />
          <p rt="14.818" x="468.1643" y="423.51" v="2836" z="1" s="2M+H+3" />
        </MSPeaks>
      </Spectrum>
    </Compound>
    <Compound algo="FindByMolecularFeature">
      <Location m="214.0630" rt="14.838" y="233103" v="2056102" />
      <Spectrum type="MFE" cpdAlgo="FindByMolecularFeature">
        <MSDetails p="+" />
        <Device type="TimeOfFlight" />
        <MSPeaks>
          <p rt="14.838" x="215.0703" y="233102.77" v="1800529" z="1" s="M+H" />
          <p rt="14.837" x="216.0733" y="31934.57" v="250999" z="1" s="M+H+1" />
          <p rt="14.835" x="429.1356" y="815.94" v="2287" z="1" s="2M+H" />
        </MSPeaks>
      </Spectrum>
    </Compound>
    <Compound algo="FindByMolecularFeature">
      <Location m="184.0528" rt="14.838" y="637700" v="5504148" />
      <Spectrum type="MFE" cpdAlgo="FindByMolecularFeature">
        <MSDetails p="+" />
        <Device type="TimeOfFlight" />
        <MSPeaks>
          <p rt="14.838" x="185.0600" y="637700.13" v="4746769" z="1" s="M+H" />
          <p rt="14.837" x="186.0640" y="100849.98" v="757379" z="1" s="M+H+1" />
        </MSPeaks>
      </Spectrum>
    </Compound>
    <Compound algo="FindByMolecularFeature">
      <Location m="322.0842" rt="14.838" y="68126" v="615049" />
      <Spectrum type="MFE" cpdAlgo="FindByMolecularFeature">
        <MSDetails p="+" />
        <Device type="TimeOfFlight" />
        <MSPeaks>
          <p rt="14.838" x="323.0914" y="68126.04" v="489052" z="1" s="M+H" />
          <p rt="14.839" x="324.0946" y="14292.71" v="104542" z="1" s="M+H+1" />
          <p rt="14.838" x="325.1034" y="3120.41" v="21455" z="1" s="M+H+2" />
        </MSPeaks>
      </Spectrum>
    </Compound>
    <Compound algo="FindByMolecularFeature">
      <Location m="144.0574" rt="14.838" y="91757" v="801372" />
      <Spectrum type="MFE" cpdAlgo="FindByMolecularFeature">
        <MSDetails p="+" />
        <Device type="TimeOfFlight" />
        <MSPeaks>
          <p rt="14.838" x="145.0646" y="91756.77" v="714528" z="1" s="M+H" />
          <p rt="14.834" x="146.0681" y="11278.23" v="86845" z="1" s="M+H+1" />
        </MSPeaks>
      </Spectrum>
    </Compound>
    <Compound algo="FindByMolecularFeature">
      <Location m="114.0470" rt="14.838" y="452760" v="3969203" />
      <Spectrum type="MFE" cpdAlgo="FindByMolecularFeature">
        <MSDetails p="+" />
        <Device type="TimeOfFlight" />
        <MSPeaks>
          <p rt="14.838" x="115.0543" y="452759.56" v="3557203" z="1" s="M+H" />
          <p rt="14.840" x="116.0579" y="51815.06" v="412000" z="1" s="M+H+1" />
        </MSPeaks>
      </Spectrum>
    </Compound>
    <Compound algo="FindByMolecularFeature">
      <Location m="172.0527" rt="14.839" y="1711950" v="15024928" />
      <Spectrum type="MFE" cpdAlgo="FindByMolecularFeature">
        <MSDetails p="+" />
        <Device type="TimeOfFlight" />
        <MSPeaks>
          <p rt="14.839" x="173.0600" y="1711950.13" v="13260801" z="1" s="M+H" />
          <p rt="14.838" x="174.0632" y="204775.69" v="1594109" z="1" s="M+H+1" />
          <p rt="14.840" x="175.0699" y="19031.91" v="150732" z="1" s="M+H+2" />
          <p rt="14.841" x="176.0745" y="2585.63" v="19286" z="1" s="M+H+3" />
        </MSPeaks>
      </Spectrum>
    </Compound>
    <Compound algo="FindByMolecularFeature">
      <Location m="142.0417" rt="14.839" y="59572" v="531515" />
      <Spectrum type="MFE" cpdAlgo="FindByMolecularFeature">
        <MSDetails p="+" />
        <Device type="TimeOfFlight" />
        <MSPeaks>
          <p rt="14.840" x="143.0489" y="59572.32" v="464647" z="1" s="M+H" />
          <p rt="14.835" x="144.0539" y="8285.38" v="66868" z="1" s="M+H+1" />
        </MSPeaks>
      </Spectrum>
    </Compound>
    <Compound algo="FindByMolecularFeature">
      <Location m="202.0627" rt="14.840" y="100467" v="1016507" />
      <Spectrum type="MFE" cpdAlgo="FindByMolecularFeature">
        <MSDetails p="+" />
        <Device type="TimeOfFlight" />
        <MSPeaks>
          <p rt="14.839" x="203.0700" y="100467.30" v="880513" z="1" s="M+H" />
          <p rt="14.840" x="204.0744" y="15377.63" v="135994" z="1" s="M+H+1" />
        </MSPeaks>
      </Spectrum>
    </Compound>
    <Compound algo="FindByMolecularFeature">
      <Location m="137.0239" rt="14.844" y="475997" v="6036175" />
      <Spectrum type="MFE" cpdAlgo="FindByMolecularFeature">
        <MSDetails p="+" />
        <Device type="TimeOfFlight" />
        <MSPeaks>
          <p rt="14.845" x="138.0312" y="475996.63" v="5397864" z="1" s="M+H" />
          <p rt="14.840" x="139.0369" y="57689.30" v="595329" z="1" s="M+H+1" />
          <p rt="14.841" x="140.0381" y="7024.21" v="42983" z="1" s="M+H+2" />
        </MSPeaks>
      </Spectrum>
    </Compound>
    <Compound algo="FindByMolecularFeature">
      <Location m="236.9484" rt="14.853" y="114044" v="1559288" />
      <Spectrum type="MFE" cpdAlgo="FindByMolecularFeature">
        <MSDetails p="+" />
        <Device type="TimeOfFlight" />
        <MSPeaks>
          <p rt="14.853" x="237.9557" y="114044.05" v="1385319" z="1" s="M+H" />
          <p rt="14.849" x="238.9585" y="12226.46" v="149220" z="1" s="M+H+1" />
          <p rt="14.859" x="239.9603" y="2131.34" v="24749" z="1" s="M+H+2" />
        </MSPeaks>
      </Spectrum>
    </Compound>
    <Compound algo="FindByMolecularFeature">
      <Location m="336.2665" rt="14.860" y="182993" v="1598634" />
      <Spectrum type="MFE" cpdAlgo="FindByMolecularFeature">
        <MSDetails p="+" />
        <Device type="TimeOfFlight" />
        <MSPeaks>
          <p rt="14.861" x="337.2738" y="182993.42" v="1213984" z="1" s="M+H" />
          <p rt="14.857" x="338.2758" y="52107.18" v="384650" z="1" s="M+H+1" />
        </MSPeaks>
      </Spectrum>
    </Compound>
    <Compound algo="FindByMolecularFeature">
      <Location m="477.2864" rt="14.862" y="681436" v="6152200" />
      <Spectrum type="MFE" cpdAlgo="FindByMolecularFeature">
        <MSDetails p="+" />
        <Device type="TimeOfFlight" />
        <MSPeaks>
          <p rt="14.862" x="478.2937" y="681435.56" v="4704031" z="1" s="M+H" />
          <p rt="14.862" x="479.2967" y="170271.92" v="1170672" z="1" s="M+H+1" />
          <p rt="14.862" x="480.2994" y="28852.07" v="196957" z="1" s="M+H+2" />
          <p rt="14.862" x="481.3041" y="3455.62" v="23087" z="1" s="M+H+3" />
          <p rt="14.802" x="482.2986" y="271.29" v="3168" z="1" s="M+H+4" />
          <p rt="14.866" x="955.5781" y="3831.58" v="17202" z="1" s="2M+H" />
          <p rt="14.869" x="956.5803" y="1963.25" v="8173" z="1" s="2M+H+1" />
          <p rt="14.863" x="957.5844" y="865.19" v="1768" z="1" s="2M+H+2" />
        </MSPeaks>
      </Spectrum>
    </Compound>
    <Compound algo="FindByMolecularFeature">
      <Location m="334.2121" rt="14.881" y="98129" v="1017749" />
      <Spectrum type="MFE" cpdAlgo="FindByMolecularFeature">
        <MSDetails p="+" />
        <Device type="TimeOfFlight" />
        <MSPeaks>
          <p rt="14.879" x="335.2194" y="98128.55" v="843552" z="1" s="M+H" />
          <p rt="14.890" x="336.2243" y="20412.52" v="174196" z="1" s="M+H+1" />
        </MSPeaks>
      </Spectrum>
    </Compound>
    <Compound algo="FindByMolecularFeature">
      <Location m="503.2054" rt="14.885" y="119779" v="2542510" />
      <Spectrum type="MFE" cpdAlgo="FindByMolecularFeature">
        <MSDetails p="+" />
        <Device type="TimeOfFlight" />
        <MSPeaks>
          <p rt="14.886" x="504.2127" y="119778.77" v="1188645" z="1" s="M+H" />
          <p rt="14.884" x="505.2157" y="28145.79" v="278294" z="1" s="M+H+1" />
          <p rt="14.885" x="506.2102" y="75566.20" v="755560" z="1" s="M+H+2" />
          <p rt="14.886" x="507.2134" y="18340.10" v="182377" z="1" s="M+H+3" />
          <p rt="14.886" x="508.2087" y="13686.11" v="137635" z="1" s="M+H+4" />
        </MSPeaks>
      </Spectrum>
    </Compound>
    <Compound algo="FindByMolecularFeature">
      <Location m="292.2042" rt="14.911" y="360377" v="3553101" />
      <Spectrum type="MFE" cpdAlgo="FindByMolecularFeature">
        <MSDetails p="+" />
        <Device type="TimeOfFlight" />
        <MSPeaks>
          <p rt="14.912" x="293.2115" y="360377.31" v="2986179" z="1" s="M+H" />
          <p rt="14.909" x="294.2142" y="70019.77" v="566922" z="1" s="M+H+1" />
        </MSPeaks>
      </Spectrum>
    </Compound>
    <Compound algo="FindByMolecularFeature">
      <Location m="310.2149" rt="14.920" y="78864" v="923502" />
      <Spectrum type="MFE" cpdAlgo="FindByMolecularFeature">
        <MSDetails p="+" />
        <Device type="TimeOfFlight" />
        <MSPeaks>
          <p rt="14.920" x="311.2221" y="78863.78" v="769427" z="1" s="M+H" />
          <p rt="14.921" x="312.2260" y="15637.92" v="154075" z="1" s="M+H+1" />
        </MSPeaks>
      </Spectrum>
    </Compound>
    <Compound algo="FindByMolecularFeature">
      <Location m="292.1675" rt="14.924" y="51185" v="586246" />
      <Spectrum type="MFE" cpdAlgo="FindByMolecularFeature">
        <MSDetails p="+" />
        <Device type="TimeOfFlight" />
        <MSPeaks>
          <p rt="14.922" x="293.1748" y="51185.39" v="413793" z="1" s="M+H" />
          <p rt="14.927" x="294.1782" y="9845.24" v="77082" z="1" s="M+H+1" />
          <p rt="14.940" x="585.3420" y="5515.33" v="32730" z="1" s="2M+H" />
          <p rt="14.939" x="586.3466" y="2256.90" v="10365" z="1" s="2M+H+1" />
          <p rt="14.942" x="587.3477" y="1251.82" v="4591" z="1" s="2M+H+2" />
        </MSPeaks>
      </Spectrum>
    </Compound>
    <Compound algo="FindByMolecularFeature">
      <Location m="319.2487" rt="14.940" y="103050" v="769552" />
      <Spectrum type="MFE" cpdAlgo="FindByMolecularFeature">
        <MSDetails p="+" />
        <Device type="TimeOfFlight" />
        <MSPeaks>
          <p rt="14.941" x="320.2560" y="103049.71" v="642250" z="1" s="M+H" />
          <p rt="14.938" x="321.2590" y="21775.86" v="127302" z="1" s="M+H+1" />
        </MSPeaks>
      </Spectrum>
    </Compound>
    <Compound algo="FindByMolecularFeature">
      <Location m="392.2542" rt="14.951" y="232774" v="1773186" />
      <Spectrum type="MFE" cpdAlgo="FindByMolecularFeature">
        <MSDetails p="+" />
        <Device type="TimeOfFlight" />
        <MSPeaks>
          <p rt="14.951" x="393.2615" y="232773.75" v="1415000" z="1" s="M+H" />
          <p rt="14.950" x="394.2644" y="50803.88" v="293038" z="1" s="M+H+1" />
          <p rt="14.955" x="395.2697" y="9714.90" v="51754" z="1" s="M+H+2" />
          <p rt="14.949" x="396.2729" y="2273.91" v="13395" z="1" s="M+H+3" />
        </MSPeaks>
      </Spectrum>
    </Compound>
    <Compound algo="FindByMolecularFeature">
      <Location m="279.2567" rt="14.956" y="730107" v="6683609" />
      <Spectrum type="MFE" cpdAlgo="FindByMolecularFeature">
        <MSDetails p="+" />
        <Device type="TimeOfFlight" />
        <MSPeaks>
          <p rt="14.955" x="280.2640" y="730107.38" v="5443252" z="1" s="M+H" />
          <p rt="14.961" x="281.2666" y="153893.45" v="1132935" z="1" s="M+H+1" />
          <p rt="14.950" x="282.2685" y="18887.26" v="107423" z="1" s="M+H+2" />
        </MSPeaks>
      </Spectrum>
    </Compound>
    <Compound algo="FindByMolecularFeature">
      <Location m="519.3330" rt="14.970" y="342413" v="3302396" />
      <Spectrum type="MFE" cpdAlgo="FindByMolecularFeature">
        <MSDetails p="+" />
        <Device type="TimeOfFlight" />
        <MSPeaks>
          <p rt="14.970" x="520.3403" y="342412.66" v="2486184" z="1" s="M+H" />
          <p rt="14.969" x="521.3433" y="92059.33" v="668277" z="1" s="M+H+1" />
          <p rt="14.970" x="522.3462" y="18145.90" v="131192" z="1" s="M+H+2" />
          <p rt="14.955" x="523.3509" y="2159.91" v="16743" z="1" s="M+H+3" />
        </MSPeaks>
      </Spectrum>
    </Compound>
    <Compound algo="FindByMolecularFeature">
      <Location m="352.2619" rt="15.000" y="433437" v="6590931" />
      <Spectrum type="MFE" cpdAlgo="FindByMolecularFeature">
        <MSDetails p="+" />
        <Device type="TimeOfFlight" />
        <MSPeaks>
          <p rt="14.997" x="353.2691" y="433436.56" v="5192863" z="1" s="M+H" />
          <p rt="15.009" x="354.2718" y="100297.44" v="1195346" z="1" s="M+H+1" />
          <p rt="15.023" x="355.2770" y="15311.73" v="202723" z="1" s="M+H+2" />
        </MSPeaks>
      </Spectrum>
    </Compound>
    <Compound algo="FindByMolecularFeature">
      <Location m="260.2139" rt="15.007" y="68970" v="1061662" />
      <Spectrum type="MFE" cpdAlgo="FindByMolecularFeature">
        <MSDetails p="+" />
        <Device type="TimeOfFlight" />
        <MSPeaks>
          <p rt="15.007" x="261.2212" y="68969.50" v="884569" z="1" s="M+H" />
          <p rt="15.009" x="262.2245" y="13062.82" v="177093" z="1" s="M+H+1" />
        </MSPeaks>
      </Spectrum>
    </Compound>
    <Compound algo="FindByMolecularFeature">
      <Location m="329.2566" rt="15.135" y="59393" v="731881" />
      <Spectrum type="MFE" cpdAlgo="FindByMolecularFeature">
        <MSDetails p="+" />
        <Device type="TimeOfFlight" />
        <MSPeaks>
          <p rt="15.135" x="330.2638" y="59392.63" v="597956" z="1" s="M+H" />
          <p rt="15.134" x="331.2669" y="13497.59" v="133924" z="1" s="M+H+1" />
        </MSPeaks>
      </Spectrum>
    </Compound>
    <Compound algo="FindByMolecularFeature">
      <Location m="365.3298" rt="15.168" y="373941" v="2771083" />
      <Spectrum type="MFE" cpdAlgo="FindByMolecularFeature">
        <MSDetails p="+" />
        <Device type="TimeOfFlight" />
        <MSPeaks>
          <p rt="15.168" x="366.3370" y="373940.84" v="2142493" z="1" s="M+H" />
          <p rt="15.169" x="367.3403" y="93525.70" v="549396" z="1" s="M+H+1" />
          <p rt="15.169" x="368.3429" y="13492.52" v="70923" z="1" s="M+H+2" />
          <p rt="15.166" x="369.3463" y="1601.53" v="8271" z="1" s="M+H+3" />
        </MSPeaks>
      </Spectrum>
    </Compound>
    <Compound algo="FindByMolecularFeature">
      <Location m="392.2541" rt="15.168" y="97002" v="825856" />
      <Spectrum type="MFE" cpdAlgo="FindByMolecularFeature">
        <MSDetails p="+" />
        <Device type="TimeOfFlight" />
        <MSPeaks>
          <p rt="15.168" x="393.2613" y="97002.11" v="678454" z="1" s="M+H" />
          <p rt="15.166" x="394.2647" y="20077.80" v="147402" z="1" s="M+H+1" />
        </MSPeaks>
      </Spectrum>
    </Compound>
    <Compound algo="FindByMolecularFeature">
      <Location m="334.2126" rt="15.175" y="74800" v="824285" />
      <Spectrum type="MFE" cpdAlgo="FindByMolecularFeature">
        <MSDetails p="+" />
        <Device type="TimeOfFlight" />
        <MSPeaks>
          <p rt="15.176" x="335.2199" y="74799.73" v="683826" z="1" s="M+H" />
          <p rt="15.172" x="336.2251" y="14849.22" v="140459" z="1" s="M+H+1" />
        </MSPeaks>
      </Spectrum>
    </Compound>
    <Compound algo="FindByMolecularFeature">
      <Location m="336.2667" rt="15.193" y="213463" v="1911375" />
      <Spectrum type="MFE" cpdAlgo="FindByMolecularFeature">
        <MSDetails p="+" />
        <Device type="TimeOfFlight" />
        <MSPeaks>
          <p rt="15.195" x="337.2740" y="213463.08" v="1530792" z="1" s="M+H" />
          <p rt="15.194" x="338.2772" y="49786.36" v="351156" z="1" s="M+H+1" />
          <p rt="15.144" x="339.2776" y="9639.01" v="29427" z="1" s="M+H+2" />
        </MSPeaks>
      </Spectrum>
    </Compound>
    <Compound algo="FindByMolecularFeature">
      <Location m="477.2864" rt="15.194" y="5121249" v="50451780" />
      <Spectrum type="MFE" cpdAlgo="FindByMolecularFeature">
        <MSDetails p="+" />
        <Device type="TimeOfFlight" />
        <MSPeaks>
          <p rt="15.194" x="478.2937" y="5121248.50" v="36185416" z="1" sat="true" s="M+H" />
          <p rt="15.193" x="479.2973" y="1248186.38" v="9042610" z="1" s="M+H+1" />
          <p rt="15.193" x="480.2993" y="208678.59" v="1479162" z="1" s="M+H+2" />
          <p rt="15.195" x="481.3028" y="27948.43" v="198915" z="1" s="M+H+3" />
          <p rt="15.189" x="482.3106" y="3063.61" v="24877" z="1" s="M+H+4" />
          <p rt="15.189" x="955.5787" y="216105.17" v="1048828" z="1" s="2M+H" />
          <p rt="15.189" x="956.5815" y="107011.97" v="519837" z="1" s="2M+H+1" />
          <p rt="15.189" x="957.5840" y="31131.90" v="151420" z="1" s="2M+H+2" />
          <p rt="15.189" x="958.5875" y="7390.85" v="35297" z="1" s="2M+H+3" />
          <p rt="15.183" x="959.5887" y="1084.56" v="5020" z="1" s="2M+H+4" />
        </MSPeaks>
      </Spectrum>
    </Compound>
    <Compound algo="FindByMolecularFeature">
      <Location m="401.3507" rt="15.194" y="99094" v="893153" />
      <Spectrum type="MFE" cpdAlgo="FindByMolecularFeature">
        <MSDetails p="+" />
        <Device type="TimeOfFlight" />
        <MSPeaks>
          <p rt="15.185" x="402.3580" y="99094.09" v="567321" z="1" s="M+H" />
          <p rt="15.214" x="403.3505" y="44431.45" v="250818" z="1" s="M+H+1" />
          <p rt="15.224" x="404.3499" y="11576.59" v="65391" z="1" s="M+H+2" />
          <p rt="15.225" x="405.3496" y="1754.19" v="9623" z="1" s="M+H+3" />
        </MSPeaks>
      </Spectrum>
    </Compound>
    <Compound algo="FindByMolecularFeature">
      <Location m="459.2751" rt="15.195" y="77995" v="746713" />
      <Spectrum type="MFE" cpdAlgo="FindByMolecularFeature">
        <MSDetails p="+" />
        <Device type="TimeOfFlight" />
        <MSPeaks>
          <p rt="15.193" x="460.2824" y="77995.18" v="552936" z="1" s="M+H" />
          <p rt="15.197" x="461.2859" y="22025.81" v="156555" z="1" s="M+H+1" />
          <p rt="15.203" x="462.2899" y="4500.25" v="30406" z="1" s="M+H+2" />
          <p rt="15.254" x="463.3050" y="824.08" v="6816" z="1" s="M+H+3" />
        </MSPeaks>
      </Spectrum>
    </Compound>
    <Compound algo="FindByMolecularFeature">
      <Location m="976.5462" rt="15.225" y="199830" v="3152298" />
      <Spectrum type="MFE" cpdAlgo="FindByMolecularFeature">
        <MSDetails p="+" />
        <Device type="TimeOfFlight" />
        <MSPeaks>
          <p rt="15.223" x="489.2812" y="10166.38" v="102721" z="2" s="M+2H" />
          <p rt="15.218" x="489.7820" y="6301.01" v="60479" z="2" s="M+2H+1" />
          <p rt="15.211" x="490.2822" y="3302.51" v="30907" z="2" s="M+2H+2" />
          <p rt="15.213" x="490.7808" y="1053.62" v="9860" z="2" s="M+2H+3" />
          <p rt="15.225" x="977.5534" y="199830.31" v="1571650" z="1" s="M+H" />
          <p rt="15.224" x="978.5560" y="117943.62" v="929547" z="1" s="M+H+1" />
          <p rt="15.225" x="979.5569" y="44044.99" v="348023" z="1" s="M+H+2" />
          <p rt="15.227" x="980.5574" y="12695.04" v="99112" z="1" s="M+H+3" />
        </MSPeaks>
      </Spectrum>
    </Compound>
    <Compound algo="FindByMolecularFeature">
      <Location m="998.5276" rt="15.227" y="100976" v="1700231" />
      <Spectrum type="MFE" cpdAlgo="FindByMolecularFeature">
        <MSDetails p="+" />
        <Device type="TimeOfFlight" />
        <MSPeaks>
          <p rt="15.227" x="999.5349" y="100976.04" v="913753" z="1" s="M+H" />
          <p rt="15.227" x="1000.5374" y="56448.67" v="513727" z="1" s="M+H+1" />
          <p rt="15.224" x="1001.5381" y="21939.42" v="198047" z="1" s="M+H+2" />
          <p rt="15.226" x="1002.5393" y="6565.55" v="58867" z="1" s="M+H+3" />
          <p rt="15.232" x="1003.5414" y="1788.86" v="15836" z="1" s="M+H+4" />
        </MSPeaks>
      </Spectrum>
    </Compound>
    <Compound algo="FindByMolecularFeature">
      <Location m="338.2437" rt="15.232" y="236869" v="1862562" />
      <Spectrum type="MFE" cpdAlgo="FindByMolecularFeature">
        <MSDetails p="+" />
        <Device type="TimeOfFlight" />
        <MSPeaks>
          <p rt="15.231" x="339.2510" y="236869.19" v="1527135" z="1" s="M+H" />
          <p rt="15.233" x="340.2546" y="46036.00" v="296661" z="1" s="M+H+1" />
          <p rt="15.235" x="341.2553" y="5978.48" v="38765" z="1" s="M+H+2" />
        </MSPeaks>
      </Spectrum>
    </Compound>
    <Compound algo="FindByMolecularFeature">
      <Location m="280.2411" rt="15.238" y="453194" v="3853246" />
      <Spectrum type="MFE" cpdAlgo="FindByMolecularFeature">
        <MSDetails p="+" />
        <Device type="TimeOfFlight" />
        <MSPeaks>
          <p rt="15.238" x="281.2484" y="453193.81" v="3108785" z="1" s="M+H" />
          <p rt="15.241" x="282.2511" y="81792.13" v="641541" z="1" s="M+H+1" />
          <p rt="15.223" x="283.2583" y="9545.26" v="80474" z="1" s="M+H+2" />
          <p rt="15.276" x="284.2606" y="2048.31" v="22447" z="1" s="M+H+3" />
        </MSPeaks>
      </Spectrum>
    </Compound>
    <Compound algo="FindByMolecularFeature">
      <Location m="252.2454" rt="15.241" y="80606" v="760001" />
      <Spectrum type="MFE" cpdAlgo="FindByMolecularFeature">
        <MSDetails p="+" />
        <Device type="TimeOfFlight" />
        <MSPeaks>
          <p rt="15.241" x="253.2526" y="80605.97" v="622650" z="1" s="M+H" />
          <p rt="15.241" x="254.2558" y="15682.83" v="125494" z="1" s="M+H+1" />
          <p rt="15.232" x="255.2593" y="2000.22" v="11857" z="1" s="M+H+2" />
        </MSPeaks>
      </Spectrum>
    </Compound>
    <Compound algo="FindByMolecularFeature">
      <Location m="298.2509" rt="15.243" y="108670" v="969143" />
      <Spectrum type="MFE" cpdAlgo="FindByMolecularFeature">
        <MSDetails p="+" />
        <Device type="TimeOfFlight" />
        <MSPeaks>
          <p rt="15.243" x="299.2582" y="108670.03" v="785650" z="1" s="M+H" />
          <p rt="15.245" x="300.2616" y="21805.04" v="162773" z="1" s="M+H+1" />
          <p rt="15.243" x="301.2641" y="3084.71" v="20721" z="1" s="M+H+2" />
        </MSPeaks>
      </Spectrum>
    </Compound>
    <Compound algo="FindByMolecularFeature">
      <Location m="390.2382" rt="15.251" y="66133" v="566525" />
      <Spectrum type="MFE" cpdAlgo="FindByMolecularFeature">
        <MSDetails p="+" />
        <Device type="TimeOfFlight" />
        <MSPeaks>
          <p rt="15.252" x="391.2455" y="66132.63" v="461949" z="1" s="M+H" />
          <p rt="15.248" x="392.2490" y="15130.74" v="104577" z="1" s="M+H+1" />
        </MSPeaks>
      </Spectrum>
    </Compound>
    <Compound algo="FindByMolecularFeature">
      <Location m="350.2459" rt="15.253" y="153620" v="1269227" />
      <Spectrum type="MFE" cpdAlgo="FindByMolecularFeature">
        <MSDetails p="+" />
        <Device type="TimeOfFlight" />
        <MSPeaks>
          <p rt="15.253" x="351.2532" y="153619.53" v="1053258" z="1" s="M+H" />
          <p rt="15.249" x="352.2563" y="32192.59" v="215968" z="1" s="M+H+1" />
        </MSPeaks>
      </Spectrum>
    </Compound>
    <Compound algo="FindByMolecularFeature">
      <Location m="541.3143" rt="15.291" y="104078" v="667216" />
      <Spectrum type="MFE" cpdAlgo="FindByMolecularFeature">
        <MSDetails p="+" />
        <Device type="TimeOfFlight" />
        <MSPeaks>
          <p rt="15.306" x="271.6582" y="2027.35" v="11895" z="2" s="M+2H" />
          <p rt="15.295" x="272.1588" y="802.94" v="5199" z="2" s="M+2H+1" />
          <p rt="15.290" x="542.3219" y="104077.79" v="478907" z="1" s="M+H" />
          <p rt="15.290" x="543.3250" y="29460.73" v="133964" z="1" s="M+H+1" />
          <p rt="15.295" x="544.3287" y="6393.79" v="30990" z="1" s="M+H+2" />
          <p rt="15.314" x="545.3343" y="1424.86" v="6262" z="1" s="M+H+3" />
        </MSPeaks>
      </Spectrum>
    </Compound>
    <Compound algo="FindByMolecularFeature">
      <Location m="519.3334" rt="15.303" y="2762043" v="25807644" />
      <Spectrum type="MFE" cpdAlgo="FindByMolecularFeature">
        <MSDetails p="+" />
        <Device type="TimeOfFlight" />
        <MSPeaks>
          <p rt="15.303" x="520.3407" y="2762043.25" v="19511526" z="1" sat="true" s="M+H" />
          <p rt="15.303" x="521.3444" y="730044.31" v="5131640" z="1" s="M+H+1" />
          <p rt="15.303" x="522.3461" y="141032.02" v="1008027" z="1" s="M+H+2" />
          <p rt="15.306" x="523.3488" y="19864.86" v="135936" z="1" s="M+H+3" />
          <p rt="15.291" x="524.3516" y="2184.19" v="20517" z="1" s="M+H+4" />
        </MSPeaks>
      </Spectrum>
    </Compound>
    <Compound algo="FindByMolecularFeature">
      <Location m="199.1937" rt="15.317" y="185775" v="1798426" />
      <Spectrum type="MFE" cpdAlgo="FindByMolecularFeature">
        <MSDetails p="+" />
        <Device type="TimeOfFlight" />
        <MSPeaks>
          <p rt="15.317" x="200.2010" y="185775.03" v="1579628" z="1" s="M+H" />
          <p rt="15.319" x="201.2041" y="23818.31" v="201477" z="1" s="M+H+1" />
          <p rt="15.303" x="202.2073" y="2225.16" v="17321" z="1" s="M+H+2" />
        </MSPeaks>
      </Spectrum>
    </Compound>
    <Compound algo="FindByMolecularFeature">
      <Location m="319.2488" rt="15.352" y="126345" v="1098896" />
      <Spectrum type="MFE" cpdAlgo="FindByMolecularFeature">
        <MSDetails p="+" />
        <Device type="TimeOfFlight" />
        <MSPeaks>
          <p rt="15.352" x="320.2561" y="126345.02" v="908491" z="1" s="M+H" />
          <p rt="15.353" x="321.2589" y="27060.72" v="190405" z="1" s="M+H+1" />
        </MSPeaks>
      </Spectrum>
    </Compound>
    <Compound algo="FindByMolecularFeature">
      <Location m="279.2567" rt="15.353" y="755114" v="6444911" />
      <Spectrum type="MFE" cpdAlgo="FindByMolecularFeature">
        <MSDetails p="+" />
        <Device type="TimeOfFlight" />
        <MSPeaks>
          <p rt="15.353" x="280.2640" y="755114.13" v="5211627" z="1" s="M+H" />
          <p rt="15.351" x="281.2644" y="191932.17" v="1191540" z="1" s="M+H+1" />
          <p rt="15.347" x="559.5198" y="3502.30" v="14612" z="1" s="2M+H" />
          <p rt="15.352" x="560.5228" y="1605.04" v="6259" z="1" s="2M+H+1" />
        </MSPeaks>
      </Spectrum>
    </Compound>
    <Compound algo="FindByMolecularFeature">
      <Location m="292.2044" rt="15.399" y="789708" v="7730721" />
      <Spectrum type="MFE" cpdAlgo="FindByMolecularFeature">
        <MSDetails p="+" />
        <Device type="TimeOfFlight" />
        <MSPeaks>
          <p rt="15.398" x="293.2116" y="789708.06" v="6480307" z="1" s="M+H" />
          <p rt="15.399" x="294.2151" y="152357.17" v="1250415" z="1" s="M+H+1" />
        </MSPeaks>
      </Spectrum>
    </Compound>
    <Compound algo="FindByMolecularFeature">
      <Location m="310.2146" rt="15.403" y="75128" v="633009" />
      <Spectrum type="MFE" cpdAlgo="FindByMolecularFeature">
        <MSDetails p="+" />
        <Device type="TimeOfFlight" />
        <MSPeaks>
          <p rt="15.403" x="311.2218" y="75128.12" v="529293" z="1" s="M+H" />
          <p rt="15.401" x="312.2247" y="14697.48" v="103716" z="1" s="M+H+1" />
        </MSPeaks>
      </Spectrum>
    </Compound>
    <Compound algo="FindByMolecularFeature">
      <Location m="278.2248" rt="15.448" y="311978" v="2956246" />
      <Spectrum type="MFE" cpdAlgo="FindByMolecularFeature">
        <MSDetails p="+" />
        <Device type="TimeOfFlight" />
        <MSPeaks>
          <p rt="15.448" x="279.2320" y="311977.66" v="2346055" z="1" s="M+H" />
          <p rt="15.447" x="280.2352" y="74216.24" v="568863" z="1" s="M+H+1" />
          <p rt="15.444" x="557.4560" y="2845.49" v="14996" z="1" s="2M+H" />
          <p rt="15.446" x="558.4576" y="1346.05" v="5669" z="1" s="2M+H+1" />
        </MSPeaks>
      </Spectrum>
    </Compound>
    <Compound algo="FindByMolecularFeature">
      <Location m="352.2612" rt="15.478" y="101088" v="939677" />
      <Spectrum type="MFE" cpdAlgo="FindByMolecularFeature">
        <MSDetails p="+" />
        <Device type="TimeOfFlight" />
        <MSPeaks>
          <p rt="15.481" x="353.2685" y="101087.54" v="753043" z="1" s="M+H" />
          <p rt="15.477" x="354.2713" y="25538.81" v="165214" z="1" s="M+H+1" />
          <p rt="15.419" x="355.2815" y="4607.48" v="21420" z="1" s="M+H+2" />
        </MSPeaks>
      </Spectrum>
    </Compound>
    <Compound algo="FindByMolecularFeature">
      <Location m="390.2383" rt="15.495" y="90297" v="765776" />
      <Spectrum type="MFE" cpdAlgo="FindByMolecularFeature">
        <MSDetails p="+" />
        <Device type="TimeOfFlight" />
        <MSPeaks>
          <p rt="15.495" x="391.2456" y="90297.01" v="623799" z="1" s="M+H" />
          <p rt="15.494" x="392.2488" y="20551.63" v="141977" z="1" s="M+H+1" />
        </MSPeaks>
      </Spectrum>
    </Compound>
    <Compound algo="FindByMolecularFeature">
      <Location m="350.2460" rt="15.496" y="256767" v="2142687" />
      <Spectrum type="MFE" cpdAlgo="FindByMolecularFeature">
        <MSDetails p="+" />
        <Device type="TimeOfFlight" />
        <MSPeaks>
          <p rt="15.497" x="351.2532" y="256766.94" v="1741872" z="1" s="M+H" />
          <p rt="15.488" x="352.2561" y="66276.38" v="400815" z="1" s="M+H+1" />
        </MSPeaks>
      </Spectrum>
    </Compound>
    <Compound algo="FindByMolecularFeature">
      <Location m="357.1944" rt="15.509" y="276613" v="2653065" />
      <Spectrum type="MFE" cpdAlgo="FindByMolecularFeature">
        <MSDetails p="+" />
        <Device type="TimeOfFlight" />
        <MSPeaks>
          <p rt="15.509" x="358.2016" y="276613.41" v="2089615" z="1" s="M+H" />
          <p rt="15.509" x="359.2048" y="64217.35" v="487007" z="1" s="M+H+1" />
          <p rt="15.507" x="360.2085" y="9084.71" v="66823" z="1" s="M+H+2" />
          <p rt="15.532" x="361.2078" y="1168.53" v="9619" z="1" s="M+H+3" />
        </MSPeaks>
      </Spectrum>
    </Compound>
    <Compound algo="FindByMolecularFeature">
      <Location m="283.3241" rt="15.533" y="227056" v="3327272" />
      <Spectrum type="MFE" cpdAlgo="FindByMolecularFeature">
        <MSDetails p="+" />
        <Device type="TimeOfFlight" />
        <MSPeaks>
          <p rt="15.533" x="284.3314" y="227056.45" v="2716516" z="1" s="M+H" />
          <p rt="15.531" x="285.3344" y="47950.99" v="555146" z="1" s="M+H+1" />
          <p rt="15.535" x="286.3373" y="5406.79" v="55610" z="1" s="M+H+2" />
        </MSPeaks>
      </Spectrum>
    </Compound>
    <Compound algo="FindByMolecularFeature">
      <Location m="453.2859" rt="15.589" y="138708" v="1136061" />
      <Spectrum type="MFE" cpdAlgo="FindByMolecularFeature">
        <MSDetails p="+" />
        <Device type="TimeOfFlight" />
        <MSPeaks>
          <p rt="15.590" x="454.2932" y="138707.61" v="929841" z="1" s="M+H" />
          <p rt="15.586" x="455.2984" y="26104.34" v="157512" z="1" s="M+H+1" />
          <p rt="15.593" x="456.3050" y="6072.75" v="44014" z="1" s="M+H+2" />
          <p rt="15.629" x="457.2941" y="357.40" v="4693" z="1" s="M+H+3" />
        </MSPeaks>
      </Spectrum>
    </Compound>
    <Compound algo="FindByMolecularFeature">
      <Location m="293.2341" rt="15.598" y="72778" v="636294" />
      <Spectrum type="MFE" cpdAlgo="FindByMolecularFeature">
        <MSDetails p="+" />
        <Device type="TimeOfFlight" />
        <MSPeaks>
          <p rt="15.599" x="294.2414" y="72778.32" v="528699" z="1" s="M+H" />
          <p rt="15.594" x="295.2421" y="21596.97" v="107594" z="1" s="M+H+1" />
        </MSPeaks>
      </Spectrum>
    </Compound>
    <Compound algo="FindByMolecularFeature">
      <Location m="292.2043" rt="15.609" y="602447" v="5004248" />
      <Spectrum type="MFE" cpdAlgo="FindByMolecularFeature">
        <MSDetails p="+" />
        <Device type="TimeOfFlight" />
        <MSPeaks>
          <p rt="15.609" x="293.2116" y="602447.13" v="4198166" z="1" s="M+H" />
          <p rt="15.609" x="294.2148" y="115674.59" v="806083" z="1" s="M+H+1" />
        </MSPeaks>
      </Spectrum>
    </Compound>
    <Compound algo="FindByMolecularFeature">
      <Location m="310.2146" rt="15.610" y="108879" v="897991" />
      <Spectrum type="MFE" cpdAlgo="FindByMolecularFeature">
        <MSDetails p="+" />
        <Device type="TimeOfFlight" />
        <MSPeaks>
          <p rt="15.610" x="311.2218" y="108878.82" v="766447" z="1" s="M+H" />
          <p rt="15.609" x="312.2252" y="19109.17" v="131544" z="1" s="M+H+1" />
        </MSPeaks>
      </Spectrum>
    </Compound>
    <Compound algo="FindByMolecularFeature">
      <Location m="279.2567" rt="15.619" y="498876" v="4352265" />
      <Spectrum type="MFE" cpdAlgo="FindByMolecularFeature">
        <MSDetails p="+" />
        <Device type="TimeOfFlight" />
        <MSPeaks>
          <p rt="15.619" x="280.2640" y="498876.00" v="3485315" z="1" s="M+H" />
          <p rt="15.620" x="281.2667" y="106573.54" v="744560" z="1" s="M+H+1" />
          <p rt="15.615" x="282.2708" y="12086.72" v="104439" z="1" s="M+H+2" />
          <p rt="15.594" x="559.5192" y="1531.60" v="8975" z="1" s="2M+H" />
        </MSPeaks>
      </Spectrum>
    </Compound>
    <Compound algo="FindByMolecularFeature">
      <Location m="350.2460" rt="15.656" y="202585" v="1997458" />
      <Spectrum type="MFE" cpdAlgo="FindByMolecularFeature">
        <MSDetails p="+" />
        <Device type="TimeOfFlight" />
        <MSPeaks>
          <p rt="15.661" x="351.2533" y="202584.56" v="1474426" z="1" s="M+H" />
          <p rt="15.639" x="352.2548" y="58622.71" v="523032" z="1" s="M+H+1" />
        </MSPeaks>
      </Spectrum>
    </Compound>
    <Compound algo="FindByMolecularFeature">
      <Location m="390.2383" rt="15.657" y="71133" v="639964" />
      <Spectrum type="MFE" cpdAlgo="FindByMolecularFeature">
        <MSDetails p="+" />
        <Device type="TimeOfFlight" />
        <MSPeaks>
          <p rt="15.657" x="391.2455" y="71132.55" v="504388" z="1" s="M+H" />
          <p rt="15.657" x="392.2490" y="15999.17" v="112608" z="1" s="M+H+1" />
          <p rt="15.656" x="393.2584" y="4287.69" v="22968" z="1" s="M+H+2" />
        </MSPeaks>
      </Spectrum>
    </Compound>
    <Compound algo="FindByMolecularFeature">
      <Location m="368.2564" rt="15.666" y="91710" v="884784" />
      <Spectrum type="MFE" cpdAlgo="FindByMolecularFeature">
        <MSDetails p="+" />
        <Device type="TimeOfFlight" />
        <MSPeaks>
          <p rt="15.666" x="369.2637" y="91709.57" v="690600" z="1" s="M+H" />
          <p rt="15.666" x="370.2671" y="22017.57" v="168221" z="1" s="M+H+1" />
          <p rt="15.668" x="371.2707" y="3106.23" v="22285" z="1" s="M+H+2" />
          <p rt="15.661" x="372.2725" y="435.71" v="3679" z="1" s="M+H+3" />
        </MSPeaks>
      </Spectrum>
    </Compound>
    <Compound algo="FindByMolecularFeature">
      <Location m="307.2147" rt="15.669" y="123421" v="1159900" />
      <Spectrum type="MFE" cpdAlgo="FindByMolecularFeature">
        <MSDetails p="+" />
        <Device type="TimeOfFlight" />
        <MSPeaks>
          <p rt="15.669" x="308.2220" y="123420.86" v="950795" z="1" s="M+H" />
          <p rt="15.671" x="309.2253" y="27636.56" v="209105" z="1" s="M+H+1" />
        </MSPeaks>
      </Spectrum>
    </Compound>
    <Compound algo="FindByMolecularFeature">
      <Location m="521.2756" rt="15.871" y="122213" v="2469740" />
      <Spectrum type="MFE" cpdAlgo="FindByMolecularFeature">
        <MSDetails p="+" />
        <Device type="TimeOfFlight" />
        <MSPeaks>
          <p rt="15.870" x="522.2829" y="122212.69" v="1859408" z="1" s="M+H" />
          <p rt="15.872" x="523.2861" y="32777.68" v="500197" z="1" s="M+H+1" />
          <p rt="15.876" x="524.2884" y="6810.62" v="101260" z="1" s="M+H+2" />
          <p rt="15.867" x="525.2932" y="604.75" v="8875" z="1" s="M+H+3" />
        </MSPeaks>
      </Spectrum>
    </Compound>
    <Compound algo="FindByMolecularFeature">
      <Location m="368.2563" rt="15.882" y="78145" v="729714" />
      <Spectrum type="MFE" cpdAlgo="FindByMolecularFeature">
        <MSDetails p="+" />
        <Device type="TimeOfFlight" />
        <MSPeaks>
          <p rt="15.882" x="369.2636" y="78145.09" v="575568" z="1" s="M+H" />
          <p rt="15.882" x="370.2671" y="18402.58" v="140434" z="1" s="M+H+1" />
          <p rt="15.875" x="371.2702" y="2207.80" v="13712" z="1" s="M+H+2" />
        </MSPeaks>
      </Spectrum>
    </Compound>
    <Compound algo="FindByMolecularFeature">
      <Location m="350.2460" rt="15.894" y="169290" v="1818066" />
      <Spectrum type="MFE" cpdAlgo="FindByMolecularFeature">
        <MSDetails p="+" />
        <Device type="TimeOfFlight" />
        <MSPeaks>
          <p rt="15.896" x="351.2533" y="169289.80" v="1383019" z="1" s="M+H" />
          <p rt="15.891" x="352.2564" y="39044.65" v="348176" z="1" s="M+H+1" />
          <p rt="15.882" x="353.2632" y="8737.07" v="86871" z="1" s="M+H+2" />
        </MSPeaks>
      </Spectrum>
    </Compound>
    <Compound algo="FindByMolecularFeature">
      <Location m="390.2384" rt="15.908" y="92451" v="1157852" />
      <Spectrum type="MFE" cpdAlgo="FindByMolecularFeature">
        <MSDetails p="+" />
        <Device type="TimeOfFlight" />
        <MSPeaks>
          <p rt="15.906" x="391.2457" y="92451.22" v="883655" z="1" s="M+H" />
          <p rt="15.907" x="392.2492" y="21221.06" v="204184" z="1" s="M+H+1" />
          <p rt="15.941" x="393.2539" y="6371.15" v="70013" z="1" s="M+H+2" />
        </MSPeaks>
      </Spectrum>
    </Compound>
    <Compound algo="FindByMolecularFeature">
      <Location m="216.1514" rt="15.915" y="63736" v="640613" />
      <Spectrum type="MFE" cpdAlgo="FindByMolecularFeature">
        <MSDetails p="+" />
        <Device type="TimeOfFlight" />
        <MSPeaks>
          <p rt="15.916" x="217.1586" y="63735.54" v="548413" z="1" s="M+H" />
          <p rt="15.914" x="218.1618" y="10900.88" v="92200" z="1" s="M+H+1" />
        </MSPeaks>
      </Spectrum>
    </Compound>
    <Compound algo="FindByMolecularFeature">
      <Location m="290.1883" rt="15.917" y="109454" v="841033" />
      <Spectrum type="MFE" cpdAlgo="FindByMolecularFeature">
        <MSDetails p="+" />
        <Device type="TimeOfFlight" />
        <MSPeaks>
          <p rt="15.917" x="291.1956" y="109453.52" v="692788" z="1" s="M+H" />
          <p rt="15.917" x="292.1992" y="22878.99" v="148244" z="1" s="M+H+1" />
        </MSPeaks>
      </Spectrum>
    </Compound>
    <Compound algo="FindByMolecularFeature">
      <Location m="308.1990" rt="15.917" y="205906" v="1557331" />
      <Spectrum type="MFE" cpdAlgo="FindByMolecularFeature">
        <MSDetails p="+" />
        <Device type="TimeOfFlight" />
        <MSPeaks>
          <p rt="15.917" x="309.2063" y="205905.84" v="1295391" z="1" s="M+H" />
          <p rt="15.918" x="310.2100" y="41451.03" v="261940" z="1" s="M+H+1" />
        </MSPeaks>
      </Spectrum>
    </Compound>
    <Compound algo="FindByMolecularFeature">
      <Location m="192.1151" rt="15.925" y="339875" v="2933272" />
      <Spectrum type="MFE" cpdAlgo="FindByMolecularFeature">
        <MSDetails p="+" />
        <Device type="TimeOfFlight" />
        <MSPeaks>
          <p rt="15.925" x="193.1224" y="339875.03" v="2576790" z="1" s="M+H" />
          <p rt="15.924" x="194.1251" y="45340.36" v="328402" z="1" s="M+H+1" />
          <p rt="15.931" x="195.1329" y="4544.51" v="28080" z="1" s="M+H+2" />
        </MSPeaks>
      </Spectrum>
    </Compound>
    <Compound algo="FindByMolecularFeature">
      <Location m="330.1808" rt="15.926" y="83656" v="647739" />
      <Spectrum type="MFE" cpdAlgo="FindByMolecularFeature">
        <MSDetails p="+" />
        <Device type="TimeOfFlight" />
        <MSPeaks>
          <p rt="15.927" x="331.1881" y="83655.98" v="535836" z="1" s="M+H" />
          <p rt="15.922" x="332.1915" y="18429.51" v="111904" z="1" s="M+H+1" />
        </MSPeaks>
      </Spectrum>
    </Compound>
    <Compound algo="FindByMolecularFeature">
      <Location m="341.3293" rt="15.931" y="55901" v="508284" />
      <Spectrum type="MFE" cpdAlgo="FindByMolecularFeature">
        <MSDetails p="+" />
        <Device type="TimeOfFlight" />
        <MSPeaks>
          <p rt="15.931" x="342.3366" y="55901.33" v="402062" z="1" s="M+H" />
          <p rt="15.932" x="343.3399" y="13444.39" v="94399" z="1" s="M+H+1" />
          <p rt="15.934" x="344.3425" y="2148.75" v="11822" z="1" s="M+H+2" />
        </MSPeaks>
      </Spectrum>
    </Compound>
    <Compound algo="FindByMolecularFeature">
      <Location m="453.2864" rt="15.985" y="1684564" v="16282022" />
      <Spectrum type="MFE" cpdAlgo="FindByMolecularFeature">
        <MSDetails p="+" />
        <Device type="TimeOfFlight" />
        <MSPeaks>
          <p rt="15.985" x="454.2937" y="1684563.88" v="12517160" z="1" s="M+H" />
          <p rt="15.985" x="455.2970" y="367168.50" v="2714029" z="1" s="M+H+1" />
          <p rt="15.984" x="456.2993" y="61780.21" v="456822" z="1" s="M+H+2" />
          <p rt="15.987" x="457.3018" y="6848.93" v="48737" z="1" s="M+H+3" />
          <p rt="15.997" x="458.3023" y="505.32" v="3595" z="1" s="M+H+4" />
          <p rt="15.982" x="907.5780" y="31967.83" v="168497" z="1" s="2M+H" />
          <p rt="15.980" x="908.5820" y="14389.38" v="75024" z="1" s="2M+H+1" />
          <p rt="15.983" x="909.5835" y="4558.50" v="23037" z="1" s="2M+H+2" />
          <p rt="15.979" x="910.5853" y="847.37" v="4282" z="1" s="2M+H+3" />
        </MSPeaks>
      </Spectrum>
    </Compound>
    <Compound algo="FindByMolecularFeature">
      <Location m="312.2663" rt="15.985" y="96189" v="960770" />
      <Spectrum type="MFE" cpdAlgo="FindByMolecularFeature">
        <MSDetails p="+" />
        <Device type="TimeOfFlight" />
        <MSPeaks>
          <p rt="15.986" x="313.2736" y="96188.96" v="752694" z="1" s="M+H" />
          <p rt="15.984" x="314.2765" y="22670.72" v="186287" z="1" s="M+H+1" />
          <p rt="15.982" x="315.2760" y="3726.67" v="17592" z="1" s="M+H+2" />
          <p rt="16.011" x="316.2815" y="774.40" v="4197" z="1" s="M+H+3" />
        </MSPeaks>
      </Spectrum>
    </Compound>
    <Compound algo="FindByMolecularFeature">
      <Location m="435.2752" rt="15.987" y="50582" v="517656" />
      <Spectrum type="MFE" cpdAlgo="FindByMolecularFeature">
        <MSDetails p="+" />
        <Device type="TimeOfFlight" />
        <MSPeaks>
          <p rt="15.987" x="436.2825" y="50581.70" v="400413" z="1" s="M+H" />
          <p rt="15.988" x="437.2869" y="13365.24" v="101186" z="1" s="M+H+1" />
          <p rt="15.987" x="438.2919" y="2600.75" v="16057" z="1" s="M+H+2" />
        </MSPeaks>
      </Spectrum>
    </Compound>
    <Compound algo="FindByMolecularFeature">
      <Location m="332.1964" rt="16.003" y="58829" v="828921" />
      <Spectrum type="MFE" cpdAlgo="FindByMolecularFeature">
        <MSDetails p="+" />
        <Device type="TimeOfFlight" />
        <MSPeaks>
          <p rt="15.997" x="333.2036" y="58829.37" v="607469" z="1" s="M+H" />
          <p rt="16.017" x="334.2124" y="24180.46" v="221452" z="1" s="M+H+1" />
        </MSPeaks>
      </Spectrum>
    </Compound>
    <Compound algo="FindByMolecularFeature">
      <Location m="295.2518" rt="16.022" y="942080" v="9338923" />
      <Spectrum type="MFE" cpdAlgo="FindByMolecularFeature">
        <MSDetails p="+" />
        <Device type="TimeOfFlight" />
        <MSPeaks>
          <p rt="16.021" x="296.2590" y="942080.19" v="7277716" z="1" s="M+H" />
          <p rt="16.025" x="297.2615" y="215123.48" v="1810948" z="1" s="M+H+1" />
          <p rt="16.032" x="298.2644" y="24697.02" v="204834" z="1" s="M+H+2" />
          <p rt="16.013" x="591.5093" y="3505.71" v="17485" z="1" s="2M+H" />
          <p rt="16.015" x="592.5102" y="1427.29" v="5227" z="1" s="2M+H+1" />
        </MSPeaks>
      </Spectrum>
    </Compound>
    <Compound algo="FindByMolecularFeature">
      <Location m="317.2334" rt="16.025" y="254545" v="2453159" />
      <Spectrum type="MFE" cpdAlgo="FindByMolecularFeature">
        <MSDetails p="+" />
        <Device type="TimeOfFlight" />
        <MSPeaks>
          <p rt="16.026" x="318.2407" y="254544.97" v="2041882" z="1" s="M+H" />
          <p rt="16.024" x="319.2436" y="43307.92" v="367939" z="1" s="M+H+1" />
          <p rt="15.996" x="320.2538" y="5667.29" v="43339" z="1" s="M+H+2" />
        </MSPeaks>
      </Spectrum>
    </Compound>
    <Compound algo="FindByMolecularFeature">
      <Location m="506.2206" rt="16.029" y="57941" v="637949" />
      <Spectrum type="MFE" cpdAlgo="FindByMolecularFeature">
        <MSDetails p="+" />
        <Device type="TimeOfFlight" />
        <MSPeaks>
          <p rt="16.030" x="507.2279" y="57941.03" v="428167" z="1" s="M+H" />
          <p rt="16.027" x="508.2300" y="22330.19" v="171486" z="1" s="M+H+1" />
          <p rt="16.028" x="509.2317" y="5055.73" v="38296" z="1" s="M+H+2" />
        </MSPeaks>
      </Spectrum>
    </Compound>
    <Compound algo="FindByMolecularFeature">
      <Location m="308.1990" rt="16.093" y="245463" v="2492939" />
      <Spectrum type="MFE" cpdAlgo="FindByMolecularFeature">
        <MSDetails p="+" />
        <Device type="TimeOfFlight" />
        <MSPeaks>
          <p rt="16.094" x="155.1063" y="3305.23" v="29029" z="2" s="M+2H" />
          <p rt="16.093" x="309.2063" y="245463.27" v="2064142" z="1" s="M+H" />
          <p rt="16.092" x="310.2101" y="47631.91" v="399767" z="1" s="M+H+1" />
        </MSPeaks>
      </Spectrum>
    </Compound>
    <Compound algo="FindByMolecularFeature">
      <Location m="290.1884" rt="16.095" y="251961" v="2369694" />
      <Spectrum type="MFE" cpdAlgo="FindByMolecularFeature">
        <MSDetails p="+" />
        <Device type="TimeOfFlight" />
        <MSPeaks>
          <p rt="16.095" x="291.1957" y="251961.28" v="1987091" z="1" s="M+H" />
          <p rt="16.094" x="292.1991" y="49946.00" v="382603" z="1" s="M+H+1" />
        </MSPeaks>
      </Spectrum>
    </Compound>
    <Compound algo="FindByMolecularFeature">
      <Location m="397.3556" rt="16.107" y="66666" v="634533" />
      <Spectrum type="MFE" cpdAlgo="FindByMolecularFeature">
        <MSDetails p="+" />
        <Device type="TimeOfFlight" />
        <MSPeaks>
          <p rt="16.107" x="398.3628" y="66665.63" v="471218" z="1" s="M+H" />
          <p rt="16.106" x="399.3658" y="19407.97" v="136993" z="1" s="M+H+1" />
          <p rt="16.113" x="400.3681" y="3693.68" v="26322" z="1" s="M+H+2" />
        </MSPeaks>
      </Spectrum>
    </Compound>
    <Compound algo="FindByMolecularFeature">
      <Location m="495.3329" rt="16.168" y="339918" v="3131134" />
      <Spectrum type="MFE" cpdAlgo="FindByMolecularFeature">
        <MSDetails p="+" />
        <Device type="TimeOfFlight" />
        <MSPeaks>
          <p rt="16.188" x="496.3402" y="339918.22" v="1929820" z="1" s="M+H" />
          <p rt="16.120" x="497.3435" y="94743.45" v="1201314" z="1" s="M+H+1" />
        </MSPeaks>
      </Spectrum>
    </Compound>
    <Compound algo="FindByMolecularFeature">
      <Location m="479.3017" rt="16.168" y="366963" v="3912540" />
      <Spectrum type="MFE" cpdAlgo="FindByMolecularFeature">
        <MSDetails p="+" />
        <Device type="TimeOfFlight" />
        <MSPeaks>
          <p rt="16.167" x="480.3089" y="366963.13" v="3027483" z="1" s="M+H" />
          <p rt="16.173" x="481.3120" y="92166.48" v="684375" z="1" s="M+H+1" />
          <p rt="16.170" x="482.3150" y="17471.90" v="144655" z="1" s="M+H+2" />
          <p rt="16.168" x="483.3196" y="3535.62" v="25268" z="1" s="M+H+3" />
          <p rt="16.172" x="959.6089" y="2474.68" v="11289" z="1" s="2M+H" />
          <p rt="16.166" x="960.6122" y="1277.19" v="4091" z="1" s="2M+H+1" />
        </MSPeaks>
      </Spectrum>
    </Compound>
    <Compound algo="FindByMolecularFeature">
      <Location m="338.2819" rt="16.174" y="107291" v="1001086" />
      <Spectrum type="MFE" cpdAlgo="FindByMolecularFeature">
        <MSDetails p="+" />
        <Device type="TimeOfFlight" />
        <MSPeaks>
          <p rt="16.175" x="339.2892" y="107291.08" v="806516" z="1" s="M+H" />
          <p rt="16.173" x="340.2924" y="23887.98" v="180595" z="1" s="M+H+1" />
          <p rt="16.166" x="341.2971" y="2934.66" v="13975" z="1" s="M+H+2" />
        </MSPeaks>
      </Spectrum>
    </Compound>
    <Compound algo="FindByMolecularFeature">
      <Location m="300.2775" rt="16.188" y="112226" v="1054992" />
      <Spectrum type="MFE" cpdAlgo="FindByMolecularFeature">
        <MSDetails p="+" />
        <Device type="TimeOfFlight" />
        <MSPeaks>
          <p rt="16.188" x="301.2848" y="112225.63" v="866812" z="1" s="M+H" />
          <p rt="16.187" x="302.2879" y="21524.99" v="167438" z="1" s="M+H+1" />
          <p rt="16.189" x="303.2899" y="2787.88" v="20743" z="1" s="M+H+2" />
        </MSPeaks>
      </Spectrum>
    </Compound>
    <Compound algo="FindByMolecularFeature">
      <Location m="390.2382" rt="16.201" y="137406" v="1179871" />
      <Spectrum type="MFE" cpdAlgo="FindByMolecularFeature">
        <MSDetails p="+" />
        <Device type="TimeOfFlight" />
        <MSPeaks>
          <p rt="16.202" x="391.2455" y="137405.80" v="937149" z="1" s="M+H" />
          <p rt="16.199" x="392.2488" y="30543.93" v="207652" z="1" s="M+H+1" />
          <p rt="16.186" x="393.2542" y="7481.52" v="35070" z="1" s="M+H+2" />
        </MSPeaks>
      </Spectrum>
    </Compound>
    <Compound algo="FindByMolecularFeature">
      <Location m="368.2563" rt="16.201" y="118319" v="1096026" />
      <Spectrum type="MFE" cpdAlgo="FindByMolecularFeature">
        <MSDetails p="+" />
        <Device type="TimeOfFlight" />
        <MSPeaks>
          <p rt="16.202" x="369.2635" y="118318.88" v="854714" z="1" s="M+H" />
          <p rt="16.203" x="370.2668" y="29578.90" v="211484" z="1" s="M+H+1" />
          <p rt="16.173" x="371.2681" y="3070.76" v="25232" z="1" s="M+H+2" />
          <p rt="16.183" x="372.2707" y="516.98" v="4596" z="1" s="M+H+3" />
        </MSPeaks>
      </Spectrum>
    </Compound>
    <Compound algo="FindByMolecularFeature">
      <Location m="350.2458" rt="16.202" y="184109" v="1522041" />
      <Spectrum type="MFE" cpdAlgo="FindByMolecularFeature">
        <MSDetails p="+" />
        <Device type="TimeOfFlight" />
        <MSPeaks>
          <p rt="16.202" x="351.2531" y="184109.00" v="1243154" z="1" s="M+H" />
          <p rt="16.204" x="352.2562" y="41449.25" v="278887" z="1" s="M+H+1" />
        </MSPeaks>
      </Spectrum>
    </Compound>
    <Compound algo="FindByMolecularFeature">
      <Location m="225.2094" rt="16.260" y="272752" v="2590790" />
      <Spectrum type="MFE" cpdAlgo="FindByMolecularFeature">
        <MSDetails p="+" />
        <Device type="TimeOfFlight" />
        <MSPeaks>
          <p rt="16.260" x="226.2166" y="272752.47" v="2215017" z="1" s="M+H" />
          <p rt="16.259" x="227.2198" y="41801.19" v="344631" z="1" s="M+H+1" />
          <p rt="16.255" x="228.2210" y="4656.71" v="31141" z="1" s="M+H+2" />
        </MSPeaks>
      </Spectrum>
    </Compound>
    <Compound algo="FindByMolecularFeature">
      <Location m="317.2333" rt="16.264" y="185215" v="1029364" />
      <Spectrum type="MFE" cpdAlgo="FindByMolecularFeature">
        <MSDetails p="+" />
        <Device type="TimeOfFlight" />
        <MSPeaks>
          <p rt="16.264" x="318.2405" y="185215.00" v="881907" z="1" s="M+H" />
          <p rt="16.264" x="319.2432" y="29553.28" v="142230" z="1" s="M+H+1" />
          <p rt="16.247" x="320.2513" y="2558.47" v="5226" z="1" s="M+H+2" />
        </MSPeaks>
      </Spectrum>
    </Compound>
    <Compound algo="FindByMolecularFeature">
      <Location m="367.3454" rt="16.297" y="317934" v="2764091" />
      <Spectrum type="MFE" cpdAlgo="FindByMolecularFeature">
        <MSDetails p="+" />
        <Device type="TimeOfFlight" />
        <MSPeaks>
          <p rt="16.297" x="368.3527" y="317933.56" v="2150470" z="1" s="M+H" />
          <p rt="16.298" x="369.3568" y="78375.33" v="530840" z="1" s="M+H+1" />
          <p rt="16.297" x="370.3583" y="11551.84" v="74259" z="1" s="M+H+2" />
          <p rt="16.313" x="371.3593" y="1350.17" v="8522" z="1" s="M+H+3" />
        </MSPeaks>
      </Spectrum>
    </Compound>
    <Compound algo="FindByMolecularFeature">
      <Location m="521.3487" rt="16.301" y="310858" v="3247439" />
      <Spectrum type="MFE" cpdAlgo="FindByMolecularFeature">
        <MSDetails p="+" />
        <Device type="TimeOfFlight" />
        <MSPeaks>
          <p rt="16.302" x="522.3560" y="310858.28" v="2427939" z="1" s="M+H" />
          <p rt="16.298" x="523.3588" y="82409.97" v="686675" z="1" s="M+H+1" />
          <p rt="16.300" x="524.3616" y="16401.29" v="122312" z="1" s="M+H+2" />
          <p rt="16.297" x="525.3660" y="1430.14" v="10514" z="1" s="M+H+3" />
        </MSPeaks>
      </Spectrum>
    </Compound>
    <Compound algo="FindByMolecularFeature">
      <Location m="325.3712" rt="16.354" y="187095" v="1442660" />
      <Spectrum type="MFE" cpdAlgo="FindByMolecularFeature">
        <MSDetails p="+" />
        <Device type="TimeOfFlight" />
        <MSPeaks>
          <p rt="16.355" x="326.3784" y="187095.33" v="1163534" z="1" s="M+H" />
          <p rt="16.353" x="327.3815" y="41782.61" v="245683" z="1" s="M+H+1" />
          <p rt="16.354" x="328.3844" y="5606.18" v="33442" z="1" s="M+H+2" />
        </MSPeaks>
      </Spectrum>
    </Compound>
    <Compound algo="FindByMolecularFeature">
      <Location m="352.2615" rt="16.360" y="110875" v="1233553" />
      <Spectrum type="MFE" cpdAlgo="FindByMolecularFeature">
        <MSDetails p="+" />
        <Device type="TimeOfFlight" />
        <MSPeaks>
          <p rt="16.359" x="353.2688" y="110874.59" v="1013371" z="1" s="M+H" />
          <p rt="16.364" x="354.2720" y="23978.29" v="220181" z="1" s="M+H+1" />
        </MSPeaks>
      </Spectrum>
    </Compound>
    <Compound algo="FindByMolecularFeature">
      <Location m="578.2860" rt="16.379" y="186110" v="4808729" />
      <Spectrum type="MFE" cpdAlgo="FindByMolecularFeature">
        <MSDetails p="+" />
        <Device type="TimeOfFlight" />
        <MSPeaks>
          <p rt="16.378" x="579.2933" y="186110.27" v="3539830" z="1" s="M+H" />
          <p rt="16.381" x="580.2963" y="53504.56" v="1020828" z="1" s="M+H+1" />
          <p rt="16.379" x="581.2990" y="11526.93" v="210383" z="1" s="M+H+2" />
          <p rt="16.386" x="582.3031" y="2067.78" v="37688" z="1" s="M+H+3" />
        </MSPeaks>
      </Spectrum>
    </Compound>
    <Compound algo="FindByMolecularFeature">
      <Location m="440.3292" rt="16.398" y="58085" v="650198" />
      <Spectrum type="MFE" cpdAlgo="FindByMolecularFeature">
        <MSDetails p="+" />
        <Device type="TimeOfFlight" />
        <MSPeaks>
          <p rt="16.397" x="441.3364" y="58085.32" v="471592" z="1" s="M+H" />
          <p rt="16.401" x="442.3399" y="19027.28" v="162282" z="1" s="M+H+1" />
          <p rt="16.386" x="443.3464" y="2522.57" v="16323" z="1" s="M+H+2" />
        </MSPeaks>
      </Spectrum>
    </Compound>
    <Compound algo="FindByMolecularFeature">
      <Location m="295.2516" rt="16.410" y="1724311" v="18109594" />
      <Spectrum type="MFE" cpdAlgo="FindByMolecularFeature">
        <MSDetails p="+" />
        <Device type="TimeOfFlight" />
        <MSPeaks>
          <p rt="16.409" x="296.2589" y="1724311.25" v="14413994" z="1" s="M+H" />
          <p rt="16.413" x="297.2618" y="375596.81" v="3206760" z="1" s="M+H+1" />
          <p rt="16.421" x="298.2643" y="37817.41" v="326399" z="1" s="M+H+2" />
          <p rt="16.465" x="299.2618" y="1553.28" v="15940" z="1" s="M+H+3" />
          <p rt="16.397" x="591.5097" y="9560.90" v="48279" z="1" s="2M+H" />
          <p rt="16.398" x="592.5117" y="4025.87" v="21432" z="1" s="2M+H+1" />
          <p rt="16.394" x="593.5157" y="1093.41" v="3540" z="1" s="2M+H+2" />
        </MSPeaks>
      </Spectrum>
    </Compound>
    <Compound algo="FindByMolecularFeature">
      <Location m="250.2295" rt="16.410" y="77501" v="856211" />
      <Spectrum type="MFE" cpdAlgo="FindByMolecularFeature">
        <MSDetails p="+" />
        <Device type="TimeOfFlight" />
        <MSPeaks>
          <p rt="16.411" x="251.2368" y="77500.70" v="695701" z="1" s="M+H" />
          <p rt="16.407" x="252.2401" y="13794.42" v="146056" z="1" s="M+H+1" />
          <p rt="16.395" x="253.2417" y="2245.43" v="14453" z="1" s="M+H+2" />
        </MSPeaks>
      </Spectrum>
    </Compound>
    <Compound algo="FindByMolecularFeature">
      <Location m="607.3638" rt="16.482" y="63477" v="620547" />
      <Spectrum type="MFE" cpdAlgo="FindByMolecularFeature">
        <MSDetails p="+" />
        <Device type="TimeOfFlight" />
        <MSPeaks>
          <p rt="16.485" x="608.3711" y="5830.77" v="49364" z="1" s="M+H" />
          <p rt="16.491" x="609.3740" y="3435.93" v="29317" z="1" s="M+H+1" />
          <p rt="16.481" x="610.3680" y="63477.14" v="541866" z="1" s="M+H+2" />
        </MSPeaks>
      </Spectrum>
    </Compound>
    <Compound algo="FindByMolecularFeature">
      <Location m="332.1431" rt="16.492" y="90822" v="2282994" />
      <Spectrum type="MFE" cpdAlgo="FindByMolecularFeature">
        <MSDetails p="+" />
        <Device type="TimeOfFlight" />
        <MSPeaks>
          <p rt="16.491" x="333.1503" y="41524.40" v="443028" z="1" s="M+H" />
          <p rt="16.492" x="334.1545" y="10675.21" v="115607" z="1" s="M+H+1" />
          <p rt="16.493" x="335.1517" y="90822.03" v="970513" z="1" s="M+H+2" />
          <p rt="16.490" x="336.1550" y="19700.81" v="208576" z="1" s="M+H+3" />
          <p rt="16.494" x="337.1474" y="36492.31" v="392603" z="1" s="M+H+4" />
          <p rt="16.485" x="338.1501" y="8907.54" v="94799" z="1" s="M+H+5" />
          <p rt="16.488" x="339.1471" y="5521.37" v="57869" z="1" s="M+H+6" />
        </MSPeaks>
      </Spectrum>
    </Compound>
    <Compound algo="FindByMolecularFeature">
      <Location m="349.1468" rt="16.495" y="114730" v="1764019" />
      <Spectrum type="MFE" cpdAlgo="FindByMolecularFeature">
        <MSDetails p="+" />
        <Device type="TimeOfFlight" />
        <MSPeaks>
          <p rt="16.491" x="350.1541" y="114729.55" v="1376722" z="1" s="M+H" />
          <p rt="16.507" x="351.1579" y="26015.56" v="311343" z="1" s="M+H+1" />
          <p rt="16.537" x="352.1623" y="5419.21" v="65297" z="1" s="M+H+2" />
          <p rt="16.480" x="699.3053" y="989.12" v="5328" z="1" s="2M+H" />
        </MSPeaks>
      </Spectrum>
    </Compound>
    <Compound algo="FindByMolecularFeature">
      <Location m="278.2251" rt="16.496" y="2931829" v="40514612" />
      <Spectrum type="MFE" cpdAlgo="FindByMolecularFeature">
        <MSDetails p="+" />
        <Device type="TimeOfFlight" />
        <MSPeaks>
          <p rt="16.496" x="279.2323" y="2931829.25" v="29251528" z="1" sat="true" s="M+H" />
          <p rt="16.496" x="280.2359" y="582065.25" v="5840042" z="1" s="M+H+1" />
          <p rt="16.484" x="281.2394" y="57572.35" v="437807" z="1" s="M+H+2" />
          <p rt="16.504" x="282.2446" y="4544.38" v="42970" z="1" s="M+H+3" />
          <p rt="16.496" x="557.4569" y="248223.58" v="1653425" z="1" s="2M+H" />
          <p rt="16.496" x="558.4601" y="98739.45" v="657482" z="1" s="2M+H+1" />
          <p rt="16.494" x="559.4629" y="20646.85" v="137721" z="1" s="2M+H+2" />
          <p rt="16.495" x="560.4662" y="3460.22" v="22505" z="1" s="2M+H+3" />
        </MSPeaks>
      </Spectrum>
    </Compound>
    <Compound algo="FindByMolecularFeature">
      <Location m="336.2279" rt="16.502" y="148224" v="1123793" />
      <Spectrum type="MFE" cpdAlgo="FindByMolecularFeature">
        <MSDetails p="+" />
        <Device type="TimeOfFlight" />
        <MSPeaks>
          <p rt="16.502" x="337.2352" y="148223.56" v="921145" z="1" s="M+H" />
          <p rt="16.504" x="338.2385" y="29031.61" v="174186" z="1" s="M+H+1" />
          <p rt="16.492" x="339.2437" y="5902.78" v="28461" z="1" s="M+H+2" />
        </MSPeaks>
      </Spectrum>
    </Compound>
    <Compound algo="FindByMolecularFeature">
      <Location m="808.4408" rt="16.522" y="53600" v="402562" />
      <Spectrum type="MFE" cpdAlgo="FindByMolecularFeature">
        <MSDetails p="+" />
        <Device type="TimeOfFlight" />
        <MSPeaks>
          <p rt="16.519" x="809.4481" y="3822.72" v="25247" z="1" s="M+H" />
          <p rt="16.525" x="810.4514" y="2081.16" v="12121" z="1" s="M+H+1" />
          <p rt="16.522" x="811.4447" y="53600.40" v="365195" z="1" s="M+H+2" />
        </MSPeaks>
      </Spectrum>
    </Compound>
    <Compound algo="FindByMolecularFeature">
      <Location m="461.2909" rt="16.531" y="59719" v="641053" />
      <Spectrum type="MFE" cpdAlgo="FindByMolecularFeature">
        <MSDetails p="+" />
        <Device type="TimeOfFlight" />
        <MSPeaks>
          <p rt="16.531" x="462.2982" y="59719.32" v="480203" z="1" s="M+H" />
          <p rt="16.531" x="463.3019" y="16380.72" v="127307" z="1" s="M+H+1" />
          <p rt="16.532" x="464.3079" y="4255.35" v="33544" z="1" s="M+H+2" />
        </MSPeaks>
      </Spectrum>
    </Compound>
    <Compound algo="FindByMolecularFeature">
      <Location m="479.3021" rt="16.531" y="3344311" v="34127172" />
      <Spectrum type="MFE" cpdAlgo="FindByMolecularFeature">
        <MSDetails p="+" />
        <Device type="TimeOfFlight" />
        <MSPeaks>
          <p rt="16.531" x="480.3094" y="3344311.00" v="25302910" z="1" sat="true" s="M+H" />
          <p rt="16.531" x="481.3131" y="808805.50" v="6188726" z="1" s="M+H+1" />
          <p rt="16.531" x="482.3150" y="139316.47" v="1043155" z="1" s="M+H+2" />
          <p rt="16.532" x="483.3185" y="19876.53" v="150626" z="1" s="M+H+3" />
          <p rt="16.518" x="484.3238" y="1890.60" v="15099" z="1" s="M+H+4" />
          <p rt="16.527" x="959.6094" y="80709.29" v="414848" z="1" s="2M+H" />
          <p rt="16.528" x="960.6123" y="42460.46" v="218087" z="1" s="2M+H+1" />
          <p rt="16.528" x="961.6160" y="13039.99" v="64238" z="1" s="2M+H+2" />
          <p rt="16.527" x="962.6176" y="3201.57" v="16156" z="1" s="2M+H+3" />
        </MSPeaks>
      </Spectrum>
    </Compound>
    <Compound algo="FindByMolecularFeature">
      <Location m="338.2822" rt="16.531" y="163025" v="1521609" />
      <Spectrum type="MFE" cpdAlgo="FindByMolecularFeature">
        <MSDetails p="+" />
        <Device type="TimeOfFlight" />
        <MSPeaks>
          <p rt="16.531" x="339.2895" y="163025.23" v="1233360" z="1" s="M+H" />
          <p rt="16.531" x="340.2929" y="36717.63" v="271106" z="1" s="M+H+1" />
          <p rt="16.533" x="341.2958" y="4123.18" v="17142" z="1" s="M+H+2" />
        </MSPeaks>
      </Spectrum>
    </Compound>
    <Compound algo="FindByMolecularFeature">
      <Location m="260.2140" rt="16.538" y="98328" v="2031509" />
      <Spectrum type="MFE" cpdAlgo="FindByMolecularFeature">
        <MSDetails p="+" />
        <Device type="TimeOfFlight" />
        <MSPeaks>
          <p rt="16.540" x="261.2213" y="98327.84" v="1702273" z="1" s="M+H" />
          <p rt="16.530" x="262.2245" y="19650.13" v="329236" z="1" s="M+H+1" />
        </MSPeaks>
      </Spectrum>
    </Compound>
    <Compound algo="FindByMolecularFeature">
      <Location m="322.2509" rt="16.597" y="143409" v="2085169" />
      <Spectrum type="MFE" cpdAlgo="FindByMolecularFeature">
        <MSDetails p="+" />
        <Device type="TimeOfFlight" />
        <MSPeaks>
          <p rt="16.597" x="323.2581" y="143409.45" v="1637207" z="1" s="M+H" />
          <p rt="16.599" x="324.2619" y="34868.82" v="391384" z="1" s="M+H+1" />
          <p rt="16.600" x="325.2658" y="5008.01" v="56579" z="1" s="M+H+2" />
        </MSPeaks>
      </Spectrum>
    </Compound>
    <Compound algo="FindByMolecularFeature">
      <Location m="392.2546" rt="16.601" y="538349" v="5319809" />
      <Spectrum type="MFE" cpdAlgo="FindByMolecularFeature">
        <MSDetails p="+" />
        <Device type="TimeOfFlight" />
        <MSPeaks>
          <p rt="16.602" x="393.2619" y="538349.06" v="4203419" z="1" s="M+H" />
          <p rt="16.600" x="394.2647" y="115925.14" v="872995" z="1" s="M+H+1" />
          <p rt="16.585" x="395.2702" y="21425.29" v="219769" z="1" s="M+H+2" />
          <p rt="16.527" x="396.2767" y="1840.94" v="23627" z="1" s="M+H+3" />
        </MSPeaks>
      </Spectrum>
    </Compound>
    <Compound algo="FindByMolecularFeature">
      <Location m="370.2724" rt="16.606" y="373427" v="3296913" />
      <Spectrum type="MFE" cpdAlgo="FindByMolecularFeature">
        <MSDetails p="+" />
        <Device type="TimeOfFlight" />
        <MSPeaks>
          <p rt="16.607" x="371.2797" y="373427.25" v="2614414" z="1" s="M+H" />
          <p rt="16.605" x="372.2828" y="85038.85" v="578258" z="1" s="M+H+1" />
          <p rt="16.608" x="373.2852" y="12628.49" v="89574" z="1" s="M+H+2" />
          <p rt="16.605" x="374.2877" y="1972.60" v="14666" z="1" s="M+H+3" />
        </MSPeaks>
      </Spectrum>
    </Compound>
    <Compound algo="FindByMolecularFeature">
      <Location m="228.1359" rt="16.609" y="72489" v="632632" />
      <Spectrum type="MFE" cpdAlgo="FindByMolecularFeature">
        <MSDetails p="+" />
        <Device type="TimeOfFlight" />
        <MSPeaks>
          <p rt="16.608" x="229.1432" y="72488.77" v="545898" z="1" s="M+H" />
          <p rt="16.609" x="230.1465" y="10208.31" v="69209" z="1" s="M+H+1" />
          <p rt="16.629" x="231.1429" y="2094.14" v="17524" z="1" s="M+H+2" />
        </MSPeaks>
      </Spectrum>
    </Compound>
    <Compound algo="FindByMolecularFeature">
      <Location m="352.2621" rt="16.609" y="1778694" v="15884058" />
      <Spectrum type="MFE" cpdAlgo="FindByMolecularFeature">
        <MSDetails p="+" />
        <Device type="TimeOfFlight" />
        <MSPeaks>
          <p rt="16.609" x="353.2693" y="1778694.13" v="12797859" z="1" s="M+H" />
          <p rt="16.609" x="354.2724" y="369811.38" v="2662438" z="1" s="M+H+1" />
          <p rt="16.608" x="355.2754" y="50642.89" v="376180" z="1" s="M+H+2" />
          <p rt="16.608" x="356.2785" y="5534.70" v="47581" z="1" s="M+H+3" />
        </MSPeaks>
      </Spectrum>
    </Compound>
    <Compound algo="FindByMolecularFeature">
      <Location m="381.2881" rt="16.662" y="89526" v="1278772" />
      <Spectrum type="MFE" cpdAlgo="FindByMolecularFeature">
        <MSDetails p="+" />
        <Device type="TimeOfFlight" />
        <MSPeaks>
          <p rt="16.661" x="382.2953" y="89526.03" v="973726" z="1" s="M+H" />
          <p rt="16.665" x="383.2983" y="22354.93" v="267219" z="1" s="M+H+1" />
          <p rt="16.653" x="384.3029" y="3369.11" v="37828" z="1" s="M+H+2" />
        </MSPeaks>
      </Spectrum>
    </Compound>
    <Compound algo="FindByMolecularFeature">
      <Location m="521.3491" rt="16.663" y="2541007" v="27147526" />
      <Spectrum type="MFE" cpdAlgo="FindByMolecularFeature">
        <MSDetails p="+" />
        <Device type="TimeOfFlight" />
        <MSPeaks>
          <p rt="16.663" x="522.3564" y="2541007.25" v="20512120" z="1" sat="true" s="M+H" />
          <p rt="16.663" x="523.3599" y="672217.44" v="5456550" z="1" s="M+H+1" />
          <p rt="16.661" x="524.3618" y="126416.34" v="1009499" z="1" s="M+H+2" />
          <p rt="16.659" x="525.3652" y="17029.29" v="147435" z="1" s="M+H+3" />
          <p rt="16.667" x="526.3683" y="2797.26" v="21922" z="1" s="M+H+4" />
        </MSPeaks>
      </Spectrum>
    </Compound>
    <Compound algo="FindByMolecularFeature">
      <Location m="387.2985" rt="16.824" y="66125" v="649284" />
      <Spectrum type="MFE" cpdAlgo="FindByMolecularFeature">
        <MSDetails p="+" />
        <Device type="TimeOfFlight" />
        <MSPeaks>
          <p rt="16.824" x="388.3058" y="66125.23" v="522961" z="1" s="M+H" />
          <p rt="16.823" x="389.3093" y="16547.40" v="126322" z="1" s="M+H+1" />
        </MSPeaks>
      </Spectrum>
    </Compound>
    <Compound algo="FindByMolecularFeature">
      <Location m="370.2723" rt="16.829" y="291244" v="3426902" />
      <Spectrum type="MFE" cpdAlgo="FindByMolecularFeature">
        <MSDetails p="+" />
        <Device type="TimeOfFlight" />
        <MSPeaks>
          <p rt="16.828" x="371.2796" y="291243.75" v="2706937" z="1" s="M+H" />
          <p rt="16.831" x="372.2828" y="63949.26" v="615104" z="1" s="M+H+1" />
          <p rt="16.824" x="373.2853" y="10563.89" v="87513" z="1" s="M+H+2" />
          <p rt="16.834" x="374.2844" y="2094.03" v="17348" z="1" s="M+H+3" />
        </MSPeaks>
      </Spectrum>
    </Compound>
    <Compound algo="FindByMolecularFeature">
      <Location m="352.2622" rt="16.832" y="537328" v="6223500" />
      <Spectrum type="MFE" cpdAlgo="FindByMolecularFeature">
        <MSDetails p="+" />
        <Device type="TimeOfFlight" />
        <MSPeaks>
          <p rt="16.830" x="353.2694" y="537328.44" v="4597074" z="1" s="M+H" />
          <p rt="16.843" x="354.2722" y="115259.35" v="1415222" z="1" s="M+H+1" />
          <p rt="16.844" x="355.2767" y="16336.27" v="193699" z="1" s="M+H+2" />
          <p rt="16.825" x="356.2797" y="1605.89" v="17504" z="1" s="M+H+3" />
        </MSPeaks>
      </Spectrum>
    </Compound>
    <Compound algo="FindByMolecularFeature">
      <Location m="392.2542" rt="16.842" y="216003" v="3145616" />
      <Spectrum type="MFE" cpdAlgo="FindByMolecularFeature">
        <MSDetails p="+" />
        <Device type="TimeOfFlight" />
        <MSPeaks>
          <p rt="16.842" x="393.2615" y="216002.61" v="2540070" z="1" s="M+H" />
          <p rt="16.842" x="394.2647" y="44706.46" v="516390" z="1" s="M+H+1" />
          <p rt="16.846" x="395.2717" y="8744.45" v="83072" z="1" s="M+H+2" />
          <p rt="16.836" x="396.2750" y="718.34" v="6084" z="1" s="M+H+3" />
        </MSPeaks>
      </Spectrum>
    </Compound>
    <Compound algo="FindByMolecularFeature">
      <Location m="340.2615" rt="16.856" y="52133" v="579700" />
      <Spectrum type="MFE" cpdAlgo="FindByMolecularFeature">
        <MSDetails p="+" />
        <Device type="TimeOfFlight" />
        <MSPeaks>
          <p rt="16.855" x="341.2687" y="52133.37" v="463974" z="1" s="M+H" />
          <p rt="16.856" x="342.2723" y="11588.41" v="96120" z="1" s="M+H+1" />
          <p rt="16.879" x="343.2713" y="2316.64" v="19607" z="1" s="M+H+2" />
        </MSPeaks>
      </Spectrum>
    </Compound>
    <Compound algo="FindByMolecularFeature">
      <Location m="276.2093" rt="16.860" y="389231" v="3253223" />
      <Spectrum type="MFE" cpdAlgo="FindByMolecularFeature">
        <MSDetails p="+" />
        <Device type="TimeOfFlight" />
        <MSPeaks>
          <p rt="16.860" x="277.2166" y="389231.38" v="2688601" z="1" s="M+H" />
          <p rt="16.860" x="278.2199" y="82091.70" v="564622" z="1" s="M+H+1" />
        </MSPeaks>
      </Spectrum>
    </Compound>
    <Compound algo="FindByMolecularFeature">
      <Location m="278.2251" rt="16.880" y="1048431" v="10300502" />
      <Spectrum type="MFE" cpdAlgo="FindByMolecularFeature">
        <MSDetails p="+" />
        <Device type="TimeOfFlight" />
        <MSPeaks>
          <p rt="16.880" x="279.2324" y="1048430.50" v="8113349" z="1" s="M+H" />
          <p rt="16.881" x="280.2355" y="221038.02" v="1710804" z="1" s="M+H+1" />
          <p rt="16.874" x="557.4562" y="27802.67" v="158342" z="1" s="2M+H" />
          <p rt="16.871" x="558.4594" y="11120.42" v="63481" z="1" s="2M+H+1" />
          <p rt="16.873" x="559.4641" y="3113.59" v="16352" z="1" s="2M+H+2" />
        </MSPeaks>
      </Spectrum>
    </Compound>
    <Compound algo="FindByMolecularFeature">
      <Location m="236.1775" rt="16.885" y="61059" v="1592453" />
      <Spectrum type="MFE" cpdAlgo="FindByMolecularFeature">
        <MSDetails p="+" />
        <Device type="TimeOfFlight" />
        <MSPeaks>
          <p rt="16.864" x="237.1846" y="16392.06" v="139959" z="1" s="M+H" />
          <p rt="16.847" x="238.1877" y="3009.26" v="17613" z="1" s="M+H+1" />
          <p rt="16.882" x="473.3625" y="61058.55" v="395958" z="1" s="2M+H" />
          <p rt="16.919" x="474.3660" y="22238.07" v="272507" z="1" s="2M+H+1" />
          <p rt="16.918" x="475.3685" y="4242.64" v="48975" z="1" s="2M+H+2" />
        </MSPeaks>
      </Spectrum>
    </Compound>
    <Compound algo="FindByMolecularFeature">
      <Location m="295.2517" rt="16.886" y="923020" v="9888563" />
      <Spectrum type="MFE" cpdAlgo="FindByMolecularFeature">
        <MSDetails p="+" />
        <Device type="TimeOfFlight" />
        <MSPeaks>
          <p rt="16.886" x="296.2589" y="923020.38" v="8085609" z="1" s="M+H" />
          <p rt="16.887" x="297.2619" y="190969.33" v="1682739" z="1" s="M+H+1" />
          <p rt="16.881" x="298.2681" y="12341.30" v="93712" z="1" s="M+H+2" />
          <p rt="16.890" x="591.5085" y="1983.08" v="10864" z="1" s="2M+H" />
          <p rt="16.888" x="592.5091" y="801.88" v="2388" z="1" s="2M+H+1" />
        </MSPeaks>
      </Spectrum>
    </Compound>
    <Compound algo="FindByMolecularFeature">
      <Location m="317.2332" rt="16.886" y="125329" v="1379449" />
      <Spectrum type="MFE" cpdAlgo="FindByMolecularFeature">
        <MSDetails p="+" />
        <Device type="TimeOfFlight" />
        <MSPeaks>
          <p rt="16.886" x="318.2404" y="125329.26" v="1173384" z="1" s="M+H" />
          <p rt="16.880" x="319.2380" y="29999.24" v="184752" z="1" s="M+H+1" />
          <p rt="16.926" x="320.2277" y="5880.84" v="21313" z="1" s="M+H+2" />
        </MSPeaks>
      </Spectrum>
    </Compound>
    <Compound algo="FindByMolecularFeature">
      <Location m="565.4206" rt="16.910" y="117347" v="1385992" />
      <Spectrum type="MFE" cpdAlgo="FindByMolecularFeature">
        <MSDetails p="+" />
        <Device type="TimeOfFlight" />
        <MSPeaks>
          <p rt="16.910" x="566.4279" y="117347.36" v="972530" z="1" s="M+H" />
          <p rt="16.910" x="567.4309" y="40669.79" v="336162" z="1" s="M+H+1" />
          <p rt="16.914" x="568.4333" y="8476.77" v="68953" z="1" s="M+H+2" />
          <p rt="16.886" x="569.4357" y="1045.00" v="8347" z="1" s="M+H+3" />
        </MSPeaks>
      </Spectrum>
    </Compound>
    <Compound algo="FindByMolecularFeature">
      <Location m="454.3445" rt="16.922" y="71069" v="1284739" />
      <Spectrum type="MFE" cpdAlgo="FindByMolecularFeature">
        <MSDetails p="+" />
        <Device type="TimeOfFlight" />
        <MSPeaks>
          <p rt="16.922" x="455.3518" y="71069.22" v="970555" z="1" s="M+H" />
          <p rt="16.921" x="456.3549" y="22995.39" v="314184" z="1" s="M+H+1" />
        </MSPeaks>
      </Spectrum>
    </Compound>
    <Compound algo="FindByMolecularFeature">
      <Location m="451.3149" rt="16.933" y="144966" v="1631656" />
      <Spectrum type="MFE" cpdAlgo="FindByMolecularFeature">
        <MSDetails p="+" />
        <Device type="TimeOfFlight" />
        <MSPeaks>
          <p rt="16.932" x="452.3222" y="144966.05" v="1240104" z="1" s="M+H" />
          <p rt="16.934" x="453.3261" y="35531.75" v="313731" z="1" s="M+H+1" />
          <p rt="16.934" x="454.3297" y="8292.46" v="77821" z="1" s="M+H+2" />
        </MSPeaks>
      </Spectrum>
    </Compound>
    <Compound algo="FindByMolecularFeature">
      <Location m="258.1982" rt="17.052" y="69962" v="524341" />
      <Spectrum type="MFE" cpdAlgo="FindByMolecularFeature">
        <MSDetails p="+" />
        <Device type="TimeOfFlight" />
        <MSPeaks>
          <p rt="17.052" x="259.2055" y="69962.45" v="442281" z="1" s="M+H" />
          <p rt="17.052" x="260.2088" y="12980.38" v="82059" z="1" s="M+H+1" />
        </MSPeaks>
      </Spectrum>
    </Compound>
    <Compound algo="FindByMolecularFeature">
      <Location m="610.4210" rt="17.060" y="118702" v="1095722" />
      <Spectrum type="MFE" cpdAlgo="FindByMolecularFeature">
        <MSDetails p="+" />
        <Device type="TimeOfFlight" />
        <MSPeaks>
          <p rt="17.060" x="611.4283" y="118702.27" v="722279" z="1" s="M+H" />
          <p rt="17.061" x="612.4317" y="45563.40" v="278499" z="1" s="M+H+1" />
          <p rt="17.059" x="613.4348" y="12104.06" v="76201" z="1" s="M+H+2" />
          <p rt="17.043" x="614.4350" y="2332.04" v="18743" z="1" s="M+H+3" />
        </MSPeaks>
      </Spectrum>
    </Compound>
    <Compound algo="FindByMolecularFeature">
      <Location m="234.1620" rt="17.063" y="69570" v="710867" />
      <Spectrum type="MFE" cpdAlgo="FindByMolecularFeature">
        <MSDetails p="+" />
        <Device type="TimeOfFlight" />
        <MSPeaks>
          <p rt="17.063" x="235.1692" y="69570.21" v="609487" z="1" s="M+H" />
          <p rt="17.061" x="236.1725" y="12310.55" v="101380" z="1" s="M+H+1" />
        </MSPeaks>
      </Spectrum>
    </Compound>
    <Compound algo="FindByMolecularFeature">
      <Location m="178.1359" rt="17.066" y="529273" v="5364953" />
      <Spectrum type="MFE" cpdAlgo="FindByMolecularFeature">
        <MSDetails p="+" />
        <Device type="TimeOfFlight" />
        <MSPeaks>
          <p rt="17.066" x="179.1432" y="529273.44" v="4697134" z="1" s="M+H" />
          <p rt="17.064" x="180.1464" y="69351.45" v="610761" z="1" s="M+H+1" />
          <p rt="17.091" x="181.1524" y="5533.66" v="57057" z="1" s="M+H+2" />
        </MSPeaks>
      </Spectrum>
    </Compound>
    <Compound algo="FindByMolecularFeature">
      <Location m="276.2094" rt="17.082" y="2879815" v="36636060" />
      <Spectrum type="MFE" cpdAlgo="FindByMolecularFeature">
        <MSDetails p="+" />
        <Device type="TimeOfFlight" />
        <MSPeaks>
          <p rt="17.082" x="277.2167" y="2879815.25" v="30746690" z="1" sat="true" s="M+H" />
          <p rt="17.083" x="278.2202" y="551020.56" v="5889370" z="1" s="M+H+1" />
        </MSPeaks>
      </Spectrum>
    </Compound>
    <Compound algo="FindByMolecularFeature">
      <Location m="160.1251" rt="17.085" y="95690" v="1330418" />
      <Spectrum type="MFE" cpdAlgo="FindByMolecularFeature">
        <MSDetails p="+" />
        <Device type="TimeOfFlight" />
        <MSPeaks>
          <p rt="17.086" x="161.1324" y="95690.03" v="1174937" z="1" s="M+H" />
          <p rt="17.080" x="162.1356" y="12581.57" v="155480" z="1" s="M+H+1" />
        </MSPeaks>
      </Spectrum>
    </Compound>
    <Compound algo="FindByMolecularFeature">
      <Location m="424.2617" rt="17.160" y="65232" v="661717" />
      <Spectrum type="MFE" cpdAlgo="FindByMolecularFeature">
        <MSDetails p="+" />
        <Device type="TimeOfFlight" />
        <MSPeaks>
          <p rt="17.161" x="425.2689" y="65231.93" v="512199" z="1" s="M+H" />
          <p rt="17.158" x="426.2724" y="18970.02" v="149518" z="1" s="M+H+1" />
        </MSPeaks>
      </Spectrum>
    </Compound>
    <Compound algo="FindByMolecularFeature">
      <Location m="316.2020" rt="17.186" y="517719" v="3711685" />
      <Spectrum type="MFE" cpdAlgo="FindByMolecularFeature">
        <MSDetails p="+" />
        <Device type="TimeOfFlight" />
        <MSPeaks>
          <p rt="17.188" x="317.2092" y="517718.88" v="3048632" z="1" s="M+H" />
          <p rt="17.177" x="318.2125" y="98720.19" v="663053" z="1" s="M+H+1" />
        </MSPeaks>
      </Spectrum>
    </Compound>
    <Compound algo="FindByMolecularFeature">
      <Location m="610.4209" rt="17.191" y="74641" v="608236" />
      <Spectrum type="MFE" cpdAlgo="FindByMolecularFeature">
        <MSDetails p="+" />
        <Device type="TimeOfFlight" />
        <MSPeaks>
          <p rt="17.192" x="611.4282" y="74641.12" v="406633" z="1" s="M+H" />
          <p rt="17.191" x="612.4316" y="28816.34" v="156986" z="1" s="M+H+1" />
          <p rt="17.192" x="613.4320" y="7832.72" v="44617" z="1" s="M+H+2" />
        </MSPeaks>
      </Spectrum>
    </Compound>
    <Compound algo="FindByMolecularFeature">
      <Location m="280.2406" rt="17.194" y="73196" v="1012216" />
      <Spectrum type="MFE" cpdAlgo="FindByMolecularFeature">
        <MSDetails p="+" />
        <Device type="TimeOfFlight" />
        <MSPeaks>
          <p rt="17.193" x="281.2479" y="73196.05" v="848492" z="1" s="M+H" />
          <p rt="17.194" x="282.2512" y="13799.71" v="163724" z="1" s="M+H+1" />
        </MSPeaks>
      </Spectrum>
    </Compound>
    <Compound algo="FindByMolecularFeature">
      <Location m="641.3508" rt="17.197" y="51641" v="542174" />
      <Spectrum type="MFE" cpdAlgo="FindByMolecularFeature">
        <MSDetails p="+" />
        <Device type="TimeOfFlight" />
        <MSPeaks>
          <p rt="17.197" x="642.3581" y="51641.46" v="317999" z="1" s="M+H" />
          <p rt="17.199" x="643.3626" y="29007.50" v="170717" z="1" s="M+H+1" />
          <p rt="17.195" x="644.3702" y="8992.25" v="53458" z="1" s="M+H+2" />
        </MSPeaks>
      </Spectrum>
    </Compound>
    <Compound algo="FindByMolecularFeature">
      <Location m="258.1983" rt="17.197" y="93865" v="776489" />
      <Spectrum type="MFE" cpdAlgo="FindByMolecularFeature">
        <MSDetails p="+" />
        <Device type="TimeOfFlight" />
        <MSPeaks>
          <p rt="17.197" x="259.2055" y="93864.69" v="656237" z="1" s="M+H" />
          <p rt="17.198" x="260.2090" y="17125.15" v="120252" z="1" s="M+H+1" />
        </MSPeaks>
      </Spectrum>
    </Compound>
    <Compound algo="FindByMolecularFeature">
      <Location m="294.2200" rt="17.198" y="2792043" v="24056346" />
      <Spectrum type="MFE" cpdAlgo="FindByMolecularFeature">
        <MSDetails p="+" />
        <Device type="TimeOfFlight" />
        <MSPeaks>
          <p rt="17.199" x="295.2273" y="2792043.25" v="19952852" z="1" sat="true" s="M+H" />
          <p rt="17.198" x="296.2311" y="506115.72" v="3621726" z="1" s="M+H+1" />
          <p rt="17.194" x="297.2344" y="69025.90" v="466139" z="1" s="M+H+2" />
          <p rt="17.199" x="298.2381" y="2314.13" v="15628" z="1" s="M+H+3" />
        </MSPeaks>
      </Spectrum>
    </Compound>
    <Compound algo="FindByMolecularFeature">
      <Location m="240.1878" rt="17.215" y="68581" v="820349" />
      <Spectrum type="MFE" cpdAlgo="FindByMolecularFeature">
        <MSDetails p="+" />
        <Device type="TimeOfFlight" />
        <MSPeaks>
          <p rt="17.217" x="241.1951" y="68580.60" v="706665" z="1" s="M+H" />
          <p rt="17.208" x="242.1987" y="13046.43" v="113685" z="1" s="M+H+1" />
        </MSPeaks>
      </Spectrum>
    </Compound>
    <Compound algo="FindByMolecularFeature">
      <Location m="442.3448" rt="17.244" y="104808" v="1387159" />
      <Spectrum type="MFE" cpdAlgo="FindByMolecularFeature">
        <MSDetails p="+" />
        <Device type="TimeOfFlight" />
        <MSPeaks>
          <p rt="17.245" x="443.3521" y="104807.60" v="997699" z="1" s="M+H" />
          <p rt="17.245" x="444.3552" y="35300.62" v="308161" z="1" s="M+H+1" />
          <p rt="17.241" x="445.3591" y="5912.02" v="63764" z="1" s="M+H+2" />
          <p rt="17.175" x="446.3518" y="1226.45" v="17534" z="1" s="M+H+3" />
        </MSPeaks>
      </Spectrum>
    </Compound>
    <Compound algo="FindByMolecularFeature">
      <Location m="321.2668" rt="17.297" y="124898" v="1242347" />
      <Spectrum type="MFE" cpdAlgo="FindByMolecularFeature">
        <MSDetails p="+" />
        <Device type="TimeOfFlight" />
        <MSPeaks>
          <p rt="17.297" x="322.2741" y="124897.91" v="996421" z="1" s="M+H" />
          <p rt="17.297" x="323.2768" y="27474.48" v="212902" z="1" s="M+H+1" />
          <p rt="17.301" x="324.2798" y="3988.88" v="33023" z="1" s="M+H+2" />
        </MSPeaks>
      </Spectrum>
    </Compound>
    <Compound algo="FindByMolecularFeature">
      <Location m="295.2495" rt="17.308" y="288803" v="2802326" />
      <Spectrum type="MFE" cpdAlgo="FindByMolecularFeature">
        <MSDetails p="+" />
        <Device type="TimeOfFlight" />
        <MSPeaks>
          <p rt="17.309" x="296.2568" y="288802.50" v="2360636" z="1" s="M+H" />
          <p rt="17.302" x="297.2604" y="49615.33" v="441691" z="1" s="M+H+1" />
        </MSPeaks>
      </Spectrum>
    </Compound>
    <Compound algo="FindByMolecularFeature">
      <Location m="294.2201" rt="17.359" y="2233609" v="20283872" />
      <Spectrum type="MFE" cpdAlgo="FindByMolecularFeature">
        <MSDetails p="+" />
        <Device type="TimeOfFlight" />
        <MSPeaks>
          <p rt="17.359" x="295.2274" y="2233608.75" v="16701441" z="1" sat="true" s="M+H" />
          <p rt="17.359" x="296.2308" y="411072.38" v="3073732" z="1" s="M+H+1" />
          <p rt="17.363" x="297.2341" y="56818.44" v="498006" z="1" s="M+H+2" />
          <p rt="17.363" x="298.2375" y="1430.11" v="10694" z="1" s="M+H+3" />
        </MSPeaks>
      </Spectrum>
    </Compound>
    <Compound algo="FindByMolecularFeature">
      <Location m="258.1982" rt="17.360" y="85280" v="714819" />
      <Spectrum type="MFE" cpdAlgo="FindByMolecularFeature">
        <MSDetails p="+" />
        <Device type="TimeOfFlight" />
        <MSPeaks>
          <p rt="17.359" x="259.2055" y="85279.78" v="603733" z="1" s="M+H" />
          <p rt="17.365" x="260.2089" y="15372.88" v="111085" z="1" s="M+H+1" />
        </MSPeaks>
      </Spectrum>
    </Compound>
    <Compound algo="FindByMolecularFeature">
      <Location m="276.2095" rt="17.361" y="2441369" v="20392920" />
      <Spectrum type="MFE" cpdAlgo="FindByMolecularFeature">
        <MSDetails p="+" />
        <Device type="TimeOfFlight" />
        <MSPeaks>
          <p rt="17.361" x="277.2168" y="2441368.75" v="17099940" z="1" sat="true" s="M+H" />
          <p rt="17.360" x="278.2201" y="470155.06" v="3292981" z="1" s="M+H+1" />
        </MSPeaks>
      </Spectrum>
    </Compound>
    <Compound algo="FindByMolecularFeature">
      <Location m="610.4211" rt="17.364" y="92119" v="820545" />
      <Spectrum type="MFE" cpdAlgo="FindByMolecularFeature">
        <MSDetails p="+" />
        <Device type="TimeOfFlight" />
        <MSPeaks>
          <p rt="17.365" x="611.4283" y="92118.89" v="551158" z="1" s="M+H" />
          <p rt="17.363" x="612.4327" y="35791.56" v="214550" z="1" s="M+H+1" />
          <p rt="17.364" x="613.4349" y="9419.41" v="54836" z="1" s="M+H+2" />
        </MSPeaks>
      </Spectrum>
    </Compound>
    <Compound algo="FindByMolecularFeature">
      <Location m="389.1654" rt="17.366" y="50267" v="566884" />
      <Spectrum type="MFE" cpdAlgo="FindByMolecularFeature">
        <MSDetails p="+" />
        <Device type="TimeOfFlight" />
        <MSPeaks>
          <p rt="17.361" x="390.1727" y="19988.84" v="171539" z="1" s="M+H" />
          <p rt="17.357" x="391.1765" y="4019.26" v="32915" z="1" s="M+H+1" />
          <p rt="17.369" x="392.1732" y="50266.94" v="362430" z="1" s="M+H+2" />
        </MSPeaks>
      </Spectrum>
    </Compound>
    <Compound algo="FindByMolecularFeature">
      <Location m="248.2141" rt="17.371" y="215451" v="2043506" />
      <Spectrum type="MFE" cpdAlgo="FindByMolecularFeature">
        <MSDetails p="+" />
        <Device type="TimeOfFlight" />
        <MSPeaks>
          <p rt="17.371" x="249.2214" y="215451.25" v="1686334" z="1" s="M+H" />
          <p rt="17.372" x="250.2244" y="42316.35" v="331359" z="1" s="M+H+1" />
          <p rt="17.356" x="251.2318" y="3135.91" v="25813" z="1" s="M+H+2" />
        </MSPeaks>
      </Spectrum>
    </Compound>
    <Compound algo="FindByMolecularFeature">
      <Location m="230.2034" rt="17.372" y="50011" v="460100" />
      <Spectrum type="MFE" cpdAlgo="FindByMolecularFeature">
        <MSDetails p="+" />
        <Device type="TimeOfFlight" />
        <MSPeaks>
          <p rt="17.372" x="231.2107" y="50010.54" v="389935" z="1" s="M+H" />
          <p rt="17.372" x="232.2140" y="8827.18" v="70165" z="1" s="M+H+1" />
        </MSPeaks>
      </Spectrum>
    </Compound>
    <Compound algo="FindByMolecularFeature">
      <Location m="316.2021" rt="17.373" y="714128" v="7147370" />
      <Spectrum type="MFE" cpdAlgo="FindByMolecularFeature">
        <MSDetails p="+" />
        <Device type="TimeOfFlight" />
        <MSPeaks>
          <p rt="17.373" x="317.2094" y="714128.13" v="5871158" z="1" s="M+H" />
          <p rt="17.372" x="318.2126" y="137790.75" v="1135166" z="1" s="M+H+1" />
          <p rt="17.372" x="319.2167" y="16580.34" v="131718" z="1" s="M+H+2" />
          <p rt="17.338" x="320.2183" y="1063.66" v="9328" z="1" s="M+H+3" />
        </MSPeaks>
      </Spectrum>
    </Compound>
    <Compound algo="FindByMolecularFeature">
      <Location m="529.3264" rt="17.456" y="51197" v="544619" />
      <Spectrum type="MFE" cpdAlgo="FindByMolecularFeature">
        <MSDetails p="+" />
        <Device type="TimeOfFlight" />
        <MSPeaks>
          <p rt="17.457" x="530.3337" y="51196.95" v="388823" z="1" s="M+H" />
          <p rt="17.456" x="531.3371" y="16913.96" v="126524" z="1" s="M+H+1" />
          <p rt="17.453" x="532.3407" y="3951.73" v="29273" z="1" s="M+H+2" />
        </MSPeaks>
      </Spectrum>
    </Compound>
    <Compound algo="FindByMolecularFeature">
      <Location m="279.2565" rt="17.473" y="315702" v="3213949" />
      <Spectrum type="MFE" cpdAlgo="FindByMolecularFeature">
        <MSDetails p="+" />
        <Device type="TimeOfFlight" />
        <MSPeaks>
          <p rt="17.474" x="280.2637" y="315702.31" v="2575487" z="1" s="M+H" />
          <p rt="17.470" x="281.2631" y="74454.23" v="593376" z="1" s="M+H+1" />
          <p rt="17.471" x="282.2681" y="5827.44" v="45086" z="1" s="M+H+2" />
        </MSPeaks>
      </Spectrum>
    </Compound>
    <Compound algo="FindByMolecularFeature">
      <Location m="297.2671" rt="17.475" y="322666" v="3465859" />
      <Spectrum type="MFE" cpdAlgo="FindByMolecularFeature">
        <MSDetails p="+" />
        <Device type="TimeOfFlight" />
        <MSPeaks>
          <p rt="17.476" x="298.2744" y="322666.38" v="2724944" z="1" s="M+H" />
          <p rt="17.472" x="299.2772" y="66751.66" v="615094" z="1" s="M+H+1" />
          <p rt="17.473" x="300.2802" y="7690.28" v="63023" z="1" s="M+H+2" />
          <p rt="17.453" x="301.2834" y="1488.21" v="12197" z="1" s="M+H+3" />
          <p rt="17.471" x="595.5406" y="3545.53" v="18088" z="1" s="2M+H" />
          <p rt="17.473" x="596.5431" y="1764.19" v="7212" z="1" s="2M+H+1" />
        </MSPeaks>
      </Spectrum>
    </Compound>
    <Compound algo="FindByMolecularFeature">
      <Location m="554.2859" rt="17.533" y="181648" v="5692922" />
      <Spectrum type="MFE" cpdAlgo="FindByMolecularFeature">
        <MSDetails p="+" />
        <Device type="TimeOfFlight" />
        <MSPeaks>
          <p rt="17.532" x="555.2932" y="181647.94" v="4246922" z="1" s="M+H" />
          <p rt="17.534" x="556.2964" y="49552.82" v="1160615" z="1" s="M+H+1" />
          <p rt="17.540" x="557.2990" y="10720.44" v="247036" z="1" s="M+H+2" />
          <p rt="17.529" x="558.3018" y="1674.68" v="38349" z="1" s="M+H+3" />
        </MSPeaks>
      </Spectrum>
    </Compound>
    <Compound algo="FindByMolecularFeature">
      <Location m="641.3510" rt="17.672" y="56386" v="588051" />
      <Spectrum type="MFE" cpdAlgo="FindByMolecularFeature">
        <MSDetails p="+" />
        <Device type="TimeOfFlight" />
        <MSPeaks>
          <p rt="17.672" x="642.3583" y="56386.30" v="335779" z="1" s="M+H" />
          <p rt="17.673" x="643.3626" y="31406.22" v="187802" z="1" s="M+H+1" />
          <p rt="17.669" x="644.3692" y="10683.70" v="64471" z="1" s="M+H+2" />
        </MSPeaks>
      </Spectrum>
    </Compound>
    <Compound algo="FindByMolecularFeature">
      <Location m="610.4213" rt="17.672" y="185328" v="1882562" />
      <Spectrum type="MFE" cpdAlgo="FindByMolecularFeature">
        <MSDetails p="+" />
        <Device type="TimeOfFlight" />
        <MSPeaks>
          <p rt="17.672" x="611.4285" y="185327.66" v="1262935" z="1" s="M+H" />
          <p rt="17.671" x="612.4317" y="71361.13" v="489859" z="1" s="M+H+1" />
          <p rt="17.673" x="613.4342" y="17385.30" v="119786" z="1" s="M+H+2" />
          <p rt="17.673" x="614.4300" y="1502.59" v="9982" z="1" s="M+H+3" />
        </MSPeaks>
      </Spectrum>
    </Compound>
    <Compound algo="FindByMolecularFeature">
      <Location m="240.1878" rt="17.674" y="88935" v="861038" />
      <Spectrum type="MFE" cpdAlgo="FindByMolecularFeature">
        <MSDetails p="+" />
        <Device type="TimeOfFlight" />
        <MSPeaks>
          <p rt="17.674" x="241.1951" y="88934.59" v="715416" z="1" s="M+H" />
          <p rt="17.674" x="242.1986" y="16932.08" v="134754" z="1" s="M+H+1" />
          <p rt="17.665" x="243.2083" y="1570.91" v="10867" z="1" s="M+H+2" />
        </MSPeaks>
      </Spectrum>
    </Compound>
    <Compound algo="FindByMolecularFeature">
      <Location m="276.2094" rt="17.674" y="3807339" v="35967948" />
      <Spectrum type="MFE" cpdAlgo="FindByMolecularFeature">
        <MSDetails p="+" />
        <Device type="TimeOfFlight" />
        <MSPeaks>
          <p rt="17.685" x="139.1122" y="7859.46" v="59938" z="2" s="M+2H" />
          <p rt="17.675" x="277.2167" y="3807338.75" v="29851656" z="1" sat="true" s="M+H" />
          <p rt="17.674" x="278.2202" y="729356.63" v="5761120" z="1" s="M+H+1" />
          <p rt="17.662" x="279.2264" y="37613.49" v="295231" z="1" s="M+H+2" />
        </MSPeaks>
      </Spectrum>
    </Compound>
    <Compound algo="FindByMolecularFeature">
      <Location m="258.1983" rt="17.674" y="134843" v="1186828" />
      <Spectrum type="MFE" cpdAlgo="FindByMolecularFeature">
        <MSDetails p="+" />
        <Device type="TimeOfFlight" />
        <MSPeaks>
          <p rt="17.674" x="259.2056" y="134843.00" v="1000286" z="1" s="M+H" />
          <p rt="17.675" x="260.2089" y="24611.19" v="186543" z="1" s="M+H+1" />
        </MSPeaks>
      </Spectrum>
    </Compound>
    <Compound algo="FindByMolecularFeature">
      <Location m="248.2140" rt="17.675" y="267121" v="2590530" />
      <Spectrum type="MFE" cpdAlgo="FindByMolecularFeature">
        <MSDetails p="+" />
        <Device type="TimeOfFlight" />
        <MSPeaks>
          <p rt="17.675" x="249.2213" y="267121.41" v="2142202" z="1" s="M+H" />
          <p rt="17.675" x="250.2245" y="51818.84" v="413051" z="1" s="M+H+1" />
          <p rt="17.666" x="251.2303" y="4552.18" v="35277" z="1" s="M+H+2" />
        </MSPeaks>
      </Spectrum>
    </Compound>
    <Compound algo="FindByMolecularFeature">
      <Location m="294.2201" rt="17.675" y="3900819" v="37184076" />
      <Spectrum type="MFE" cpdAlgo="FindByMolecularFeature">
        <MSDetails p="+" />
        <Device type="TimeOfFlight" />
        <MSPeaks>
          <p rt="17.675" x="295.2273" y="3900819.25" v="30666066" z="1" sat="true" s="M+H" />
          <p rt="17.674" x="296.2309" y="714191.81" v="5673942" z="1" s="M+H+1" />
          <p rt="17.674" x="297.2342" y="100483.84" v="799355" z="1" s="M+H+2" />
          <p rt="17.672" x="298.2377" y="5823.73" v="44710" z="1" s="M+H+3" />
        </MSPeaks>
      </Spectrum>
    </Compound>
    <Compound algo="FindByMolecularFeature">
      <Location m="316.2021" rt="17.676" y="1273260" v="12630936" />
      <Spectrum type="MFE" cpdAlgo="FindByMolecularFeature">
        <MSDetails p="+" />
        <Device type="TimeOfFlight" />
        <MSPeaks>
          <p rt="17.676" x="317.2094" y="1273260.25" v="10407857" z="1" s="M+H" />
          <p rt="17.676" x="318.2123" y="242798.86" v="1985323" z="1" s="M+H+1" />
          <p rt="17.674" x="319.2160" y="26240.52" v="221145" z="1" s="M+H+2" />
          <p rt="17.678" x="320.2206" y="1902.79" v="16611" z="1" s="M+H+3" />
        </MSPeaks>
      </Spectrum>
    </Compound>
    <Compound algo="FindByMolecularFeature">
      <Location m="230.2034" rt="17.676" y="50203" v="467803" />
      <Spectrum type="MFE" cpdAlgo="FindByMolecularFeature">
        <MSDetails p="+" />
        <Device type="TimeOfFlight" />
        <MSPeaks>
          <p rt="17.676" x="231.2107" y="50203.29" v="395237" z="1" s="M+H" />
          <p rt="17.679" x="232.2139" y="9395.18" v="72567" z="1" s="M+H+1" />
        </MSPeaks>
      </Spectrum>
    </Compound>
    <Compound algo="FindByMolecularFeature">
      <Location m="393.1395" rt="17.677" y="75630" v="784923" />
      <Spectrum type="MFE" cpdAlgo="FindByMolecularFeature">
        <MSDetails p="+" />
        <Device type="TimeOfFlight" />
        <MSPeaks>
          <p rt="17.679" x="394.1467" y="75629.51" v="663910" z="1" s="M+H" />
          <p rt="17.670" x="395.1504" y="16540.48" v="121013" z="1" s="M+H+1" />
        </MSPeaks>
      </Spectrum>
    </Compound>
    <Compound algo="FindByMolecularFeature">
      <Location m="332.1753" rt="17.678" y="57490" v="840980" />
      <Spectrum type="MFE" cpdAlgo="FindByMolecularFeature">
        <MSDetails p="+" />
        <Device type="TimeOfFlight" />
        <MSPeaks>
          <p rt="17.678" x="333.1826" y="57490.00" v="463200" z="1" s="M+H" />
          <p rt="17.676" x="334.1842" y="13900.18" v="108901" z="1" s="M+H+1" />
          <p rt="17.682" x="335.1696" y="16760.31" v="207679" z="1" s="M+H+2" />
          <p rt="17.671" x="336.1713" y="3925.14" v="41176" z="1" s="M+H+3" />
          <p rt="17.679" x="665.3570" y="1247.13" v="10012" z="1" s="2M+H" />
        </MSPeaks>
      </Spectrum>
    </Compound>
    <Compound algo="FindByMolecularFeature">
      <Location m="308.2351" rt="17.678" y="68111" v="711425" />
      <Spectrum type="MFE" cpdAlgo="FindByMolecularFeature">
        <MSDetails p="+" />
        <Device type="TimeOfFlight" />
        <MSPeaks>
          <p rt="17.679" x="309.2424" y="68111.41" v="568621" z="1" s="M+H" />
          <p rt="17.680" x="310.2464" y="14336.44" v="116891" z="1" s="M+H+1" />
          <p rt="17.657" x="311.2516" y="3179.18" v="25913" z="1" s="M+H+2" />
        </MSPeaks>
      </Spectrum>
    </Compound>
    <Compound algo="FindByMolecularFeature">
      <Location m="389.1653" rt="17.678" y="51460" v="659002" />
      <Spectrum type="MFE" cpdAlgo="FindByMolecularFeature">
        <MSDetails p="+" />
        <Device type="TimeOfFlight" />
        <MSPeaks>
          <p rt="17.675" x="390.1726" y="20199.85" v="175918" z="1" s="M+H" />
          <p rt="17.682" x="391.1783" y="4260.28" v="36096" z="1" s="M+H+1" />
          <p rt="17.679" x="392.1731" y="51459.52" v="446989" z="1" s="M+H+2" />
        </MSPeaks>
      </Spectrum>
    </Compound>
    <Compound algo="FindByMolecularFeature">
      <Location m="254.2247" rt="17.679" y="163670" v="1609566" />
      <Spectrum type="MFE" cpdAlgo="FindByMolecularFeature">
        <MSDetails p="+" />
        <Device type="TimeOfFlight" />
        <MSPeaks>
          <p rt="17.679" x="255.2320" y="163669.83" v="1351810" z="1" s="M+H" />
          <p rt="17.678" x="256.2352" y="27908.48" v="229809" z="1" s="M+H+1" />
          <p rt="17.679" x="257.2380" y="3495.34" v="27947" z="1" s="M+H+2" />
        </MSPeaks>
      </Spectrum>
    </Compound>
    <Compound algo="FindByMolecularFeature">
      <Location m="218.2033" rt="17.680" y="56649" v="546240" />
      <Spectrum type="MFE" cpdAlgo="FindByMolecularFeature">
        <MSDetails p="+" />
        <Device type="TimeOfFlight" />
        <MSPeaks>
          <p rt="17.680" x="219.2106" y="56649.01" v="464023" z="1" s="M+H" />
          <p rt="17.679" x="220.2138" y="10174.21" v="82216" z="1" s="M+H+1" />
        </MSPeaks>
      </Spectrum>
    </Compound>
    <Compound algo="FindByMolecularFeature">
      <Location m="236.2139" rt="17.680" y="143715" v="1432225" />
      <Spectrum type="MFE" cpdAlgo="FindByMolecularFeature">
        <MSDetails p="+" />
        <Device type="TimeOfFlight" />
        <MSPeaks>
          <p rt="17.680" x="237.2211" y="143714.52" v="1201402" z="1" s="M+H" />
          <p rt="17.681" x="238.2245" y="24150.44" v="202174" z="1" s="M+H+1" />
          <p rt="17.679" x="239.2300" y="2813.99" v="28648" z="1" s="M+H+2" />
        </MSPeaks>
      </Spectrum>
    </Compound>
    <Compound algo="FindByMolecularFeature">
      <Location m="319.2489" rt="17.708" y="88145" v="873168" />
      <Spectrum type="MFE" cpdAlgo="FindByMolecularFeature">
        <MSDetails p="+" />
        <Device type="TimeOfFlight" />
        <MSPeaks>
          <p rt="17.722" x="320.2561" y="88145.23" v="749643" z="1" s="M+H" />
          <p rt="17.701" x="321.2575" y="24311.68" v="85800" z="1" s="M+H+1" />
          <p rt="17.581" x="322.2479" y="8919.04" v="37725" z="1" s="M+H+2" />
        </MSPeaks>
      </Spectrum>
    </Compound>
    <Compound algo="FindByMolecularFeature">
      <Location m="279.2565" rt="17.718" y="282004" v="2730576" />
      <Spectrum type="MFE" cpdAlgo="FindByMolecularFeature">
        <MSDetails p="+" />
        <Device type="TimeOfFlight" />
        <MSPeaks>
          <p rt="17.717" x="280.2638" y="282003.69" v="2131938" z="1" s="M+H" />
          <p rt="17.721" x="281.2641" y="65180.23" v="547702" z="1" s="M+H+1" />
          <p rt="17.723" x="282.2692" y="5745.29" v="50937" z="1" s="M+H+2" />
        </MSPeaks>
      </Spectrum>
    </Compound>
    <Compound algo="FindByMolecularFeature">
      <Location m="297.2669" rt="17.719" y="158610" v="1757662" />
      <Spectrum type="MFE" cpdAlgo="FindByMolecularFeature">
        <MSDetails p="+" />
        <Device type="TimeOfFlight" />
        <MSPeaks>
          <p rt="17.715" x="298.2742" y="158610.02" v="1331332" z="1" s="M+H" />
          <p rt="17.734" x="299.2757" y="39832.20" v="368392" z="1" s="M+H+1" />
          <p rt="17.735" x="300.2793" y="5582.89" v="44848" z="1" s="M+H+2" />
          <p rt="17.738" x="301.2816" y="780.81" v="7450" z="1" s="M+H+3" />
          <p rt="17.711" x="595.5392" y="1075.30" v="2820" z="1" s="2M+H" />
        </MSPeaks>
      </Spectrum>
    </Compound>
    <Compound algo="FindByMolecularFeature">
      <Location m="338.2459" rt="17.812" y="61713" v="589839" />
      <Spectrum type="MFE" cpdAlgo="FindByMolecularFeature">
        <MSDetails p="+" />
        <Device type="TimeOfFlight" />
        <MSPeaks>
          <p rt="17.812" x="339.2532" y="61712.57" v="454789" z="1" s="M+H" />
          <p rt="17.815" x="340.2561" y="13572.76" v="94951" z="1" s="M+H+1" />
          <p rt="17.791" x="341.2605" y="3826.08" v="40098" z="1" s="M+H+2" />
        </MSPeaks>
      </Spectrum>
    </Compound>
    <Compound algo="FindByMolecularFeature">
      <Location m="360.2278" rt="17.818" y="59322" v="547290" />
      <Spectrum type="MFE" cpdAlgo="FindByMolecularFeature">
        <MSDetails p="+" />
        <Device type="TimeOfFlight" />
        <MSPeaks>
          <p rt="17.818" x="361.2350" y="59322.28" v="436164" z="1" s="M+H" />
          <p rt="17.815" x="362.2390" y="12593.87" v="91365" z="1" s="M+H+1" />
          <p rt="17.821" x="363.2493" y="2295.00" v="19761" z="1" s="M+H+2" />
        </MSPeaks>
      </Spectrum>
    </Compound>
    <Compound algo="FindByMolecularFeature">
      <Location m="354.2770" rt="17.843" y="55059" v="688400" />
      <Spectrum type="MFE" cpdAlgo="FindByMolecularFeature">
        <MSDetails p="+" />
        <Device type="TimeOfFlight" />
        <MSPeaks>
          <p rt="17.843" x="355.2843" y="55058.70" v="537399" z="1" s="M+H" />
          <p rt="17.844" x="356.2875" y="12688.64" v="124993" z="1" s="M+H+1" />
          <p rt="17.844" x="357.2910" y="2874.82" v="26008" z="1" s="M+H+2" />
        </MSPeaks>
      </Spectrum>
    </Compound>
    <Compound algo="FindByMolecularFeature">
      <Location m="383.2860" rt="17.929" y="98004" v="1079664" />
      <Spectrum type="MFE" cpdAlgo="FindByMolecularFeature">
        <MSDetails p="+" />
        <Device type="TimeOfFlight" />
        <MSPeaks>
          <p rt="17.930" x="384.2933" y="98004.12" v="816222" z="1" s="M+H" />
          <p rt="17.927" x="385.2968" y="24227.58" v="206500" z="1" s="M+H+1" />
          <p rt="17.928" x="386.2947" y="7088.91" v="56942" z="1" s="M+H+2" />
        </MSPeaks>
      </Spectrum>
    </Compound>
    <Compound algo="FindByMolecularFeature">
      <Location m="278.1520" rt="17.955" y="96393" v="1448288" />
      <Spectrum type="MFE" cpdAlgo="FindByMolecularFeature">
        <MSDetails p="+" />
        <Device type="TimeOfFlight" />
        <MSPeaks>
          <p rt="17.955" x="279.1592" y="96393.12" v="1209478" z="1" s="M+H" />
          <p rt="17.952" x="280.1625" y="17012.61" v="204073" z="1" s="M+H+1" />
          <p rt="17.965" x="281.1652" y="3087.99" v="34737" z="1" s="M+H+2" />
        </MSPeaks>
      </Spectrum>
    </Compound>
    <Compound algo="FindByMolecularFeature">
      <Location m="148.0160" rt="17.962" y="228393" v="3405053" />
      <Spectrum type="MFE" cpdAlgo="FindByMolecularFeature">
        <MSDetails p="+" />
        <Device type="TimeOfFlight" />
        <MSPeaks>
          <p rt="17.962" x="149.0233" y="228393.11" v="3099896" z="1" s="M+H" />
          <p rt="17.959" x="150.0266" y="19160.97" v="247120" z="1" s="M+H+1" />
          <p rt="17.989" x="151.0337" y="4394.81" v="58037" z="1" s="M+H+2" />
        </MSPeaks>
      </Spectrum>
    </Compound>
    <Compound algo="FindByMolecularFeature">
      <Location m="300.1338" rt="17.963" y="81509" v="1181955" />
      <Spectrum type="MFE" cpdAlgo="FindByMolecularFeature">
        <MSDetails p="+" />
        <Device type="TimeOfFlight" />
        <MSPeaks>
          <p rt="17.963" x="301.1411" y="81509.20" v="979297" z="1" s="M+H" />
          <p rt="17.959" x="302.1446" y="14726.28" v="177508" z="1" s="M+H+1" />
          <p rt="17.966" x="303.1479" y="2256.95" v="25151" z="1" s="M+H+2" />
        </MSPeaks>
      </Spectrum>
    </Compound>
    <Compound algo="FindByMolecularFeature">
      <Location m="382.1970" rt="18.107" y="166248" v="1483736" />
      <Spectrum type="MFE" cpdAlgo="FindByMolecularFeature">
        <MSDetails p="+" />
        <Device type="TimeOfFlight" />
        <MSPeaks>
          <p rt="18.107" x="383.2043" y="166248.38" v="1183930" z="1" s="M+H" />
          <p rt="18.107" x="384.2076" y="34677.82" v="249437" z="1" s="M+H+1" />
          <p rt="18.110" x="385.2104" y="6265.93" v="45312" z="1" s="M+H+2" />
          <p rt="18.117" x="386.2144" y="652.15" v="5058" z="1" s="M+H+3" />
        </MSPeaks>
      </Spectrum>
    </Compound>
    <Compound algo="FindByMolecularFeature">
      <Location m="360.2150" rt="18.118" y="96389" v="1095412" />
      <Spectrum type="MFE" cpdAlgo="FindByMolecularFeature">
        <MSDetails p="+" />
        <Device type="TimeOfFlight" />
        <MSPeaks>
          <p rt="18.118" x="361.2223" y="96388.53" v="905741" z="1" s="M+H" />
          <p rt="18.117" x="362.2259" y="19414.37" v="189672" z="1" s="M+H+1" />
        </MSPeaks>
      </Spectrum>
    </Compound>
    <Compound algo="FindByMolecularFeature">
      <Location m="413.3143" rt="18.119" y="101639" v="1094473" />
      <Spectrum type="MFE" cpdAlgo="FindByMolecularFeature">
        <MSDetails p="+" />
        <Device type="TimeOfFlight" />
        <MSPeaks>
          <p rt="18.119" x="414.3216" y="101638.53" v="842620" z="1" s="M+H" />
          <p rt="18.117" x="415.3244" y="27153.42" v="218691" z="1" s="M+H+1" />
          <p rt="18.114" x="416.3268" y="4579.95" v="33162" z="1" s="M+H+2" />
        </MSPeaks>
      </Spectrum>
    </Compound>
    <Compound algo="FindByMolecularFeature">
      <Location m="372.2879" rt="18.125" y="66749" v="731824" />
      <Spectrum type="MFE" cpdAlgo="FindByMolecularFeature">
        <MSDetails p="+" />
        <Device type="TimeOfFlight" />
        <MSPeaks>
          <p rt="18.125" x="373.2952" y="66748.95" v="562686" z="1" s="M+H" />
          <p rt="18.127" x="374.2985" y="15378.76" v="127876" z="1" s="M+H+1" />
          <p rt="18.127" x="375.2986" y="3580.11" v="41262" z="1" s="M+H+2" />
        </MSPeaks>
      </Spectrum>
    </Compound>
    <Compound algo="FindByMolecularFeature">
      <Location m="354.2774" rt="18.127" y="376346" v="4500294" />
      <Spectrum type="MFE" cpdAlgo="FindByMolecularFeature">
        <MSDetails p="+" />
        <Device type="TimeOfFlight" />
        <MSPeaks>
          <p rt="18.127" x="355.2847" y="376345.94" v="3569451" z="1" s="M+H" />
          <p rt="18.127" x="356.2877" y="83525.34" v="775058" z="1" s="M+H+1" />
          <p rt="18.129" x="357.2910" y="13212.59" v="137435" z="1" s="M+H+2" />
          <p rt="18.116" x="358.2934" y="1910.17" v="18349" z="1" s="M+H+3" />
        </MSPeaks>
      </Spectrum>
    </Compound>
    <Compound algo="FindByMolecularFeature">
      <Location m="394.2698" rt="18.134" y="210767" v="2731288" />
      <Spectrum type="MFE" cpdAlgo="FindByMolecularFeature">
        <MSDetails p="+" />
        <Device type="TimeOfFlight" />
        <MSPeaks>
          <p rt="18.136" x="395.2771" y="210767.19" v="2253609" z="1" s="M+H" />
          <p rt="18.134" x="396.2802" y="46938.28" v="410433" z="1" s="M+H+1" />
          <p rt="18.104" x="397.2906" y="11761.73" v="67246" z="1" s="M+H+2" />
        </MSPeaks>
      </Spectrum>
    </Compound>
    <Compound algo="FindByMolecularFeature">
      <Location m="240.2091" rt="18.154" y="132600" v="1249219" />
      <Spectrum type="MFE" cpdAlgo="FindByMolecularFeature">
        <MSDetails p="+" />
        <Device type="TimeOfFlight" />
        <MSPeaks>
          <p rt="18.155" x="241.2164" y="132600.31" v="1069130" z="1" s="M+H" />
          <p rt="18.156" x="242.2196" y="21250.54" v="175108" z="1" s="M+H+1" />
          <p rt="18.120" x="243.2171" y="2162.70" v="4980" z="1" s="M+H+2" />
        </MSPeaks>
      </Spectrum>
    </Compound>
    <Compound algo="FindByMolecularFeature">
      <Location m="168.1150" rt="18.225" y="74730" v="658266" />
      <Spectrum type="MFE" cpdAlgo="FindByMolecularFeature">
        <MSDetails p="+" />
        <Device type="TimeOfFlight" />
        <MSPeaks>
          <p rt="18.225" x="169.1223" y="74730.15" v="579217" z="1" s="M+H" />
          <p rt="18.223" x="170.1253" y="10051.44" v="79049" z="1" s="M+H+1" />
        </MSPeaks>
      </Spectrum>
    </Compound>
    <Compound algo="FindByMolecularFeature">
      <Location m="318.2174" rt="18.252" y="295253" v="2952332" />
      <Spectrum type="MFE" cpdAlgo="FindByMolecularFeature">
        <MSDetails p="+" />
        <Device type="TimeOfFlight" />
        <MSPeaks>
          <p rt="18.252" x="319.2247" y="295253.13" v="2281474" z="1" s="M+H" />
          <p rt="18.250" x="320.2280" y="57766.04" v="425370" z="1" s="M+H+1" />
          <p rt="18.247" x="321.2347" y="8253.43" v="57393" z="1" s="M+H+2" />
          <p rt="18.267" x="637.4405" y="7051.11" v="43713" z="1" s="2M+H" />
          <p rt="18.345" x="638.4468" y="2702.50" v="43161" z="1" s="2M+H+1" />
          <p rt="18.253" x="639.4360" y="1183.84" v="7173" z="1" s="2M+H+2" />
        </MSPeaks>
      </Spectrum>
    </Compound>
    <Compound algo="FindByMolecularFeature">
      <Location m="296.2357" rt="18.259" y="2522792" v="23519508" />
      <Spectrum type="MFE" cpdAlgo="FindByMolecularFeature">
        <MSDetails p="+" />
        <Device type="TimeOfFlight" />
        <MSPeaks>
          <p rt="18.259" x="297.2430" y="2522791.75" v="17318148" z="1" sat="true" s="M+H" />
          <p rt="18.260" x="298.2465" y="479162.25" v="3513465" z="1" s="M+H+1" />
          <p rt="18.262" x="299.2491" y="59816.69" v="440179" z="1" s="M+H+2" />
          <p rt="18.261" x="300.2518" y="6169.05" v="47273" z="1" s="M+H+3" />
          <p rt="18.267" x="301.2516" y="596.73" v="4562" z="1" s="M+H+4" />
          <p rt="18.259" x="593.4778" y="139968.48" v="732987" z="1" s="2M+H" />
          <p rt="18.259" x="594.4811" y="56468.47" v="296129" z="1" s="2M+H+1" />
          <p rt="18.257" x="595.4842" y="11431.05" v="59563" z="1" s="2M+H+2" />
          <p rt="18.258" x="596.4863" y="1777.40" v="9261" z="1" s="2M+H+3" />
        </MSPeaks>
      </Spectrum>
    </Compound>
    <Compound algo="FindByMolecularFeature">
      <Location m="574.4603" rt="18.259" y="134233" v="1077159" />
      <Spectrum type="MFE" cpdAlgo="FindByMolecularFeature">
        <MSDetails p="+" />
        <Device type="TimeOfFlight" />
        <MSPeaks>
          <p rt="18.259" x="575.4676" y="134232.70" v="729323" z="1" s="M+H" />
          <p rt="18.259" x="576.4708" y="51121.60" v="276931" z="1" s="M+H+1" />
          <p rt="18.259" x="577.4741" y="10988.51" v="56748" z="1" s="M+H+2" />
          <p rt="18.260" x="578.4784" y="1855.55" v="14157" z="1" s="M+H+3" />
        </MSPeaks>
      </Spectrum>
    </Compound>
    <Compound algo="FindByMolecularFeature">
      <Location m="645.3826" rt="18.260" y="237667" v="2889299" />
      <Spectrum type="MFE" cpdAlgo="FindByMolecularFeature">
        <MSDetails p="+" />
        <Device type="TimeOfFlight" />
        <MSPeaks>
          <p rt="18.260" x="646.3899" y="237667.30" v="1580974" z="1" s="M+H" />
          <p rt="18.261" x="647.3945" y="146563.75" v="1026679" z="1" s="M+H+1" />
          <p rt="18.260" x="648.3979" y="42261.48" v="281647" z="1" s="M+H+2" />
        </MSPeaks>
      </Spectrum>
    </Compound>
    <Compound algo="FindByMolecularFeature">
      <Location m="648.3905" rt="18.260" y="133426" v="1525343" />
      <Spectrum type="MFE" cpdAlgo="FindByMolecularFeature">
        <MSDetails p="+" />
        <Device type="TimeOfFlight" />
        <MSPeaks>
          <p rt="18.260" x="649.3978" y="133426.02" v="848612" z="1" s="M+H" />
          <p rt="18.259" x="650.4008" y="52100.31" v="331865" z="1" s="M+H+1" />
          <p rt="18.262" x="651.3950" y="54273.10" v="344865" z="1" s="M+H+2" />
        </MSPeaks>
      </Spectrum>
    </Compound>
    <Compound algo="FindByMolecularFeature">
      <Location m="162.1409" rt="18.266" y="83087" v="772218" />
      <Spectrum type="MFE" cpdAlgo="FindByMolecularFeature">
        <MSDetails p="+" />
        <Device type="TimeOfFlight" />
        <MSPeaks>
          <p rt="18.266" x="163.1482" y="83086.87" v="689499" z="1" s="M+H" />
          <p rt="18.265" x="164.1512" y="10082.52" v="82719" z="1" s="M+H+1" />
        </MSPeaks>
      </Spectrum>
    </Compound>
    <Compound algo="FindByMolecularFeature">
      <Location m="180.1514" rt="18.266" y="96201" v="910201" />
      <Spectrum type="MFE" cpdAlgo="FindByMolecularFeature">
        <MSDetails p="+" />
        <Device type="TimeOfFlight" />
        <MSPeaks>
          <p rt="18.266" x="181.1587" y="96200.95" v="782244" z="1" s="M+H" />
          <p rt="18.267" x="182.1619" y="13550.21" v="116814" z="1" s="M+H+1" />
          <p rt="18.251" x="183.1698" y="1497.67" v="11142" z="1" s="M+H+2" />
        </MSPeaks>
      </Spectrum>
    </Compound>
    <Compound algo="FindByMolecularFeature">
      <Location m="242.2036" rt="18.270" y="95542" v="1038967" />
      <Spectrum type="MFE" cpdAlgo="FindByMolecularFeature">
        <MSDetails p="+" />
        <Device type="TimeOfFlight" />
        <MSPeaks>
          <p rt="18.270" x="243.2109" y="95541.77" v="890370" z="1" s="M+H" />
          <p rt="18.267" x="244.2143" y="19121.04" v="148597" z="1" s="M+H+1" />
        </MSPeaks>
      </Spectrum>
    </Compound>
    <Compound algo="FindByMolecularFeature">
      <Location m="481.3177" rt="18.275" y="411252" v="4451842" />
      <Spectrum type="MFE" cpdAlgo="FindByMolecularFeature">
        <MSDetails p="+" />
        <Device type="TimeOfFlight" />
        <MSPeaks>
          <p rt="18.274" x="482.3250" y="411252.16" v="3388956" z="1" s="M+H" />
          <p rt="18.275" x="483.3280" y="107742.05" v="879481" z="1" s="M+H+1" />
          <p rt="18.274" x="484.3309" y="20559.89" v="168233" z="1" s="M+H+2" />
          <p rt="18.272" x="485.3391" y="1902.85" v="15172" z="1" s="M+H+3" />
        </MSPeaks>
      </Spectrum>
    </Compound>
    <Compound algo="FindByMolecularFeature">
      <Location m="337.2625" rt="18.276" y="394143" v="5196854" />
      <Spectrum type="MFE" cpdAlgo="FindByMolecularFeature">
        <MSDetails p="+" />
        <Device type="TimeOfFlight" />
        <MSPeaks>
          <p rt="18.280" x="338.2698" y="394143.34" v="4483551" z="1" s="M+H" />
          <p rt="18.262" x="339.2746" y="86625.31" v="630364" z="1" s="M+H+1" />
          <p rt="18.248" x="340.2795" y="12488.78" v="82938" z="1" s="M+H+2" />
        </MSPeaks>
      </Spectrum>
    </Compound>
    <Compound algo="FindByMolecularFeature">
      <Location m="350.1541" rt="18.306" y="114872" v="4616236" />
      <Spectrum type="MFE" cpdAlgo="FindByMolecularFeature">
        <MSDetails p="+" />
        <Device type="TimeOfFlight" />
        <MSPeaks>
          <p rt="18.299" x="351.1614" y="65732.91" v="1078037" z="1" s="M+H" />
          <p rt="18.295" x="352.1646" y="13831.77" v="212622" z="1" s="M+H+1" />
          <p rt="18.309" x="353.1623" y="114871.95" v="1894190" z="1" s="M+H+2" />
          <p rt="18.303" x="354.1651" y="24623.65" v="396075" z="1" s="M+H+3" />
          <p rt="18.312" x="355.1583" y="46500.48" v="727790" z="1" s="M+H+4" />
          <p rt="18.311" x="356.1608" y="11471.03" v="183829" z="1" s="M+H+5" />
          <p rt="18.306" x="357.1581" y="7513.50" v="123692" z="1" s="M+H+6" />
        </MSPeaks>
      </Spectrum>
    </Compound>
    <Compound algo="FindByMolecularFeature">
      <Location m="227.2254" rt="18.310" y="1359676" v="14030257" />
      <Spectrum type="MFE" cpdAlgo="FindByMolecularFeature">
        <MSDetails p="+" />
        <Device type="TimeOfFlight" />
        <MSPeaks>
          <p rt="18.310" x="228.2326" y="1359675.88" v="12062473" z="1" s="M+H" />
          <p rt="18.310" x="229.2357" y="205422.83" v="1825558" z="1" s="M+H+1" />
          <p rt="18.307" x="230.2394" y="14712.26" v="128880" z="1" s="M+H+2" />
          <p rt="18.313" x="231.2431" y="1490.47" v="13346" z="1" s="M+H+3" />
        </MSPeaks>
      </Spectrum>
    </Compound>
    <Compound algo="FindByMolecularFeature">
      <Location m="322.2509" rt="18.409" y="142837" v="1436763" />
      <Spectrum type="MFE" cpdAlgo="FindByMolecularFeature">
        <MSDetails p="+" />
        <Device type="TimeOfFlight" />
        <MSPeaks>
          <p rt="18.409" x="323.2582" y="142836.55" v="1090540" z="1" s="M+H" />
          <p rt="18.409" x="324.2622" y="35006.54" v="269243" z="1" s="M+H+1" />
          <p rt="18.413" x="325.2665" y="6884.98" v="76980" z="1" s="M+H+2" />
        </MSPeaks>
      </Spectrum>
    </Compound>
    <Compound algo="FindByMolecularFeature">
      <Location m="574.4602" rt="18.425" y="63005" v="670840" />
      <Spectrum type="MFE" cpdAlgo="FindByMolecularFeature">
        <MSDetails p="+" />
        <Device type="TimeOfFlight" />
        <MSPeaks>
          <p rt="18.425" x="575.4674" y="63004.54" v="451303" z="1" s="M+H" />
          <p rt="18.426" x="576.4707" y="24609.16" v="179298" z="1" s="M+H+1" />
          <p rt="18.418" x="577.4744" y="5390.50" v="40239" z="1" s="M+H+2" />
        </MSPeaks>
      </Spectrum>
    </Compound>
    <Compound algo="FindByMolecularFeature">
      <Location m="648.3902" rt="18.428" y="72188" v="1187554" />
      <Spectrum type="MFE" cpdAlgo="FindByMolecularFeature">
        <MSDetails p="+" />
        <Device type="TimeOfFlight" />
        <MSPeaks>
          <p rt="18.428" x="649.3975" y="72187.54" v="657875" z="1" s="M+H" />
          <p rt="18.428" x="650.4008" y="28884.47" v="256085" z="1" s="M+H+1" />
          <p rt="18.429" x="651.3953" y="29922.57" v="273594" z="1" s="M+H+2" />
        </MSPeaks>
      </Spectrum>
    </Compound>
    <Compound algo="FindByMolecularFeature">
      <Location m="182.1309" rt="18.434" y="252326" v="2208852" />
      <Spectrum type="MFE" cpdAlgo="FindByMolecularFeature">
        <MSDetails p="+" />
        <Device type="TimeOfFlight" />
        <MSPeaks>
          <p rt="18.434" x="183.1381" y="252326.48" v="1949767" z="1" s="M+H" />
          <p rt="18.435" x="184.1413" y="30693.20" v="241513" z="1" s="M+H+1" />
          <p rt="18.433" x="185.1435" y="2630.93" v="17571" z="1" s="M+H+2" />
        </MSPeaks>
      </Spectrum>
    </Compound>
    <Compound algo="FindByMolecularFeature">
      <Location m="296.2357" rt="18.442" y="2236394" v="31073416" />
      <Spectrum type="MFE" cpdAlgo="FindByMolecularFeature">
        <MSDetails p="+" />
        <Device type="TimeOfFlight" />
        <MSPeaks>
          <p rt="18.442" x="297.2430" y="2236393.75" v="24659984" z="1" sat="true" s="M+H" />
          <p rt="18.443" x="298.2464" y="433765.63" v="4571182" z="1" s="M+H+1" />
          <p rt="18.441" x="299.2490" y="53920.29" v="561786" z="1" s="M+H+2" />
          <p rt="18.447" x="300.2513" y="5653.31" v="59407" z="1" s="M+H+3" />
          <p rt="18.421" x="593.4776" y="62264.94" v="404354" z="1" s="2M+H" />
          <p rt="18.421" x="594.4810" y="25587.60" v="165658" z="1" s="2M+H+1" />
          <p rt="18.418" x="595.4835" y="5686.52" v="35990" z="1" s="2M+H+2" />
          <p rt="18.405" x="596.4860" y="715.17" v="4526" z="1" s="2M+H+3" />
        </MSPeaks>
      </Spectrum>
    </Compound>
    <Compound algo="FindByMolecularFeature">
      <Location m="580.3014" rt="18.444" y="77930" v="2620127" />
      <Spectrum type="MFE" cpdAlgo="FindByMolecularFeature">
        <MSDetails p="+" />
        <Device type="TimeOfFlight" />
        <MSPeaks>
          <p rt="18.445" x="581.3087" y="77930.27" v="1964651" z="1" s="M+H" />
          <p rt="18.439" x="582.3121" y="23185.87" v="561243" z="1" s="M+H+1" />
          <p rt="18.448" x="583.3157" y="4889.99" v="76297" z="1" s="M+H+2" />
          <p rt="18.448" x="584.3197" y="1149.59" v="17936" z="1" s="M+H+3" />
        </MSPeaks>
      </Spectrum>
    </Compound>
    <Compound algo="FindByMolecularFeature">
      <Location m="523.3641" rt="18.446" y="188672" v="2264883" />
      <Spectrum type="MFE" cpdAlgo="FindByMolecularFeature">
        <MSDetails p="+" />
        <Device type="TimeOfFlight" />
        <MSPeaks>
          <p rt="18.446" x="524.3714" y="188672.30" v="1686505" z="1" s="M+H" />
          <p rt="18.446" x="525.3746" y="52634.12" v="473971" z="1" s="M+H+1" />
          <p rt="18.446" x="526.3777" y="10138.48" v="88379" z="1" s="M+H+2" />
          <p rt="18.423" x="527.3806" y="1685.30" v="16028" z="1" s="M+H+3" />
        </MSPeaks>
      </Spectrum>
    </Compound>
    <Compound algo="FindByMolecularFeature">
      <Location m="395.1530" rt="18.454" y="104163" v="2013144" />
      <Spectrum type="MFE" cpdAlgo="FindByMolecularFeature">
        <MSDetails p="+" />
        <Device type="TimeOfFlight" />
        <MSPeaks>
          <p rt="18.464" x="396.1603" y="104163.38" v="1471747" z="1" s="M+H" />
          <p rt="18.405" x="397.1633" y="23221.85" v="479311" z="1" s="M+H+1" />
          <p rt="18.477" x="398.1716" y="4537.65" v="62085" z="1" s="M+H+2" />
        </MSPeaks>
      </Spectrum>
    </Compound>
    <Compound algo="FindByMolecularFeature">
      <Location m="250.2297" rt="18.473" y="233910" v="3470669" />
      <Spectrum type="MFE" cpdAlgo="FindByMolecularFeature">
        <MSDetails p="+" />
        <Device type="TimeOfFlight" />
        <MSPeaks>
          <p rt="18.473" x="251.2370" y="233910.05" v="2892104" z="1" s="M+H" />
          <p rt="18.473" x="252.2401" y="41543.38" v="514981" z="1" s="M+H+1" />
          <p rt="18.470" x="253.2447" y="5269.57" v="63583" z="1" s="M+H+2" />
        </MSPeaks>
      </Spectrum>
    </Compound>
    <Compound algo="FindByMolecularFeature">
      <Location m="376.2980" rt="18.473" y="50204" v="553936" />
      <Spectrum type="MFE" cpdAlgo="FindByMolecularFeature">
        <MSDetails p="+" />
        <Device type="TimeOfFlight" />
        <MSPeaks>
          <p rt="18.479" x="377.3052" y="50204.50" v="410196" z="1" s="M+H" />
          <p rt="18.474" x="378.3084" y="12429.95" v="114971" z="1" s="M+H+1" />
          <p rt="18.392" x="379.3077" y="3177.72" v="28768" z="1" s="M+H+2" />
        </MSPeaks>
      </Spectrum>
    </Compound>
    <Compound algo="FindByMolecularFeature">
      <Location m="318.2175" rt="18.516" y="495399" v="6241358" />
      <Spectrum type="MFE" cpdAlgo="FindByMolecularFeature">
        <MSDetails p="+" />
        <Device type="TimeOfFlight" />
        <MSPeaks>
          <p rt="18.516" x="319.2248" y="495398.88" v="5072832" z="1" s="M+H" />
          <p rt="18.515" x="320.2278" y="99758.78" v="1041974" z="1" s="M+H+1" />
          <p rt="18.504" x="321.2328" y="11473.23" v="126552" z="1" s="M+H+2" />
        </MSPeaks>
      </Spectrum>
    </Compound>
    <Compound algo="FindByMolecularFeature">
      <Location m="232.2189" rt="18.524" y="55942" v="666590" />
      <Spectrum type="MFE" cpdAlgo="FindByMolecularFeature">
        <MSDetails p="+" />
        <Device type="TimeOfFlight" />
        <MSPeaks>
          <p rt="18.523" x="233.2262" y="55941.62" v="558344" z="1" s="M+H" />
          <p rt="18.527" x="234.2294" y="11613.66" v="94179" z="1" s="M+H+1" />
          <p rt="18.522" x="235.2357" y="1656.88" v="14067" z="1" s="M+H+2" />
        </MSPeaks>
      </Spectrum>
    </Compound>
    <Compound algo="FindByMolecularFeature">
      <Location m="322.2508" rt="18.597" y="85642" v="1184670" />
      <Spectrum type="MFE" cpdAlgo="FindByMolecularFeature">
        <MSDetails p="+" />
        <Device type="TimeOfFlight" />
        <MSPeaks>
          <p rt="18.600" x="323.2580" y="85641.98" v="980585" z="1" s="M+H" />
          <p rt="18.585" x="324.2614" y="21512.76" v="204085" z="1" s="M+H+1" />
        </MSPeaks>
      </Spectrum>
    </Compound>
    <Compound algo="FindByMolecularFeature">
      <Location m="327.2565" rt="18.674" y="78755" v="885980" />
      <Spectrum type="MFE" cpdAlgo="FindByMolecularFeature">
        <MSDetails p="+" />
        <Device type="TimeOfFlight" />
        <MSPeaks>
          <p rt="18.674" x="328.2637" y="78754.53" v="696581" z="1" s="M+H" />
          <p rt="18.674" x="329.2671" y="19267.68" v="168376" z="1" s="M+H+1" />
          <p rt="18.673" x="330.2693" y="2895.27" v="21023" z="1" s="M+H+2" />
        </MSPeaks>
      </Spectrum>
    </Compound>
    <Compound algo="FindByMolecularFeature">
      <Location m="293.2354" rt="18.737" y="53893" v="569821" />
      <Spectrum type="MFE" cpdAlgo="FindByMolecularFeature">
        <MSDetails p="+" />
        <Device type="TimeOfFlight" />
        <MSPeaks>
          <p rt="18.737" x="294.2427" y="53892.68" v="447488" z="1" s="M+H" />
          <p rt="18.735" x="295.2416" y="15256.62" v="94664" z="1" s="M+H+1" />
          <p rt="18.733" x="296.2527" y="3797.47" v="27669" z="1" s="M+H+2" />
        </MSPeaks>
      </Spectrum>
    </Compound>
    <Compound algo="FindByMolecularFeature">
      <Location m="252.2090" rt="18.753" y="110899" v="990397" />
      <Spectrum type="MFE" cpdAlgo="FindByMolecularFeature">
        <MSDetails p="+" />
        <Device type="TimeOfFlight" />
        <MSPeaks>
          <p rt="18.753" x="253.2162" y="110899.38" v="846920" z="1" s="M+H" />
          <p rt="18.754" x="254.2192" y="20205.44" v="143477" z="1" s="M+H+1" />
        </MSPeaks>
      </Spectrum>
    </Compound>
    <Compound algo="FindByMolecularFeature">
      <Location m="224.2138" rt="18.754" y="89053" v="830090" />
      <Spectrum type="MFE" cpdAlgo="FindByMolecularFeature">
        <MSDetails p="+" />
        <Device type="TimeOfFlight" />
        <MSPeaks>
          <p rt="18.754" x="225.2211" y="89053.40" v="711201" z="1" s="M+H" />
          <p rt="18.755" x="226.2243" y="14534.31" v="118890" z="1" s="M+H+1" />
        </MSPeaks>
      </Spectrum>
    </Compound>
    <Compound algo="FindByMolecularFeature">
      <Location m="282.2558" rt="18.763" y="93027" v="831091" />
      <Spectrum type="MFE" cpdAlgo="FindByMolecularFeature">
        <MSDetails p="+" />
        <Device type="TimeOfFlight" />
        <MSPeaks>
          <p rt="18.763" x="283.2631" y="93027.29" v="667553" z="1" s="M+H" />
          <p rt="18.761" x="284.2666" y="19552.68" v="140754" z="1" s="M+H+1" />
          <p rt="18.772" x="285.2686" y="3054.75" v="22784" z="1" s="M+H+2" />
        </MSPeaks>
      </Spectrum>
    </Compound>
    <Compound algo="FindByMolecularFeature">
      <Location m="264.2451" rt="18.765" y="60973" v="565100" />
      <Spectrum type="MFE" cpdAlgo="FindByMolecularFeature">
        <MSDetails p="+" />
        <Device type="TimeOfFlight" />
        <MSPeaks>
          <p rt="18.764" x="265.2524" y="60972.52" v="468780" z="1" s="M+H" />
          <p rt="18.769" x="266.2556" y="12394.67" v="96320" z="1" s="M+H+1" />
        </MSPeaks>
      </Spectrum>
    </Compound>
    <Compound algo="FindByMolecularFeature">
      <Location m="348.2776" rt="18.794" y="55023" v="777740" />
      <Spectrum type="MFE" cpdAlgo="FindByMolecularFeature">
        <MSDetails p="+" />
        <Device type="TimeOfFlight" />
        <MSPeaks>
          <p rt="18.793" x="349.2849" y="55022.80" v="603208" z="1" s="M+H" />
          <p rt="18.794" x="350.2888" y="13820.52" v="160651" z="1" s="M+H+1" />
          <p rt="18.799" x="351.2921" y="1539.08" v="13880" z="1" s="M+H+2" />
        </MSPeaks>
      </Spectrum>
    </Compound>
    <Compound algo="FindByMolecularFeature">
      <Location m="345.2649" rt="18.794" y="492448" v="5425017" />
      <Spectrum type="MFE" cpdAlgo="FindByMolecularFeature">
        <MSDetails p="+" />
        <Device type="TimeOfFlight" />
        <MSPeaks>
          <p rt="18.794" x="346.2722" y="492447.53" v="4309382" z="1" s="M+H" />
          <p rt="18.794" x="347.2751" y="111547.41" v="986624" z="1" s="M+H+1" />
          <p rt="18.790" x="348.2784" y="14547.88" v="129011" z="1" s="M+H+2" />
        </MSPeaks>
      </Spectrum>
    </Compound>
    <Compound algo="FindByMolecularFeature">
      <Location m="323.2830" rt="18.797" y="7667391" v="92288120" />
      <Spectrum type="MFE" cpdAlgo="FindByMolecularFeature">
        <MSDetails p="+" />
        <Device type="TimeOfFlight" />
        <MSPeaks>
          <p rt="18.797" x="324.2903" y="7667390.50" v="71272312" z="1" sat="true" s="M+H" />
          <p rt="18.794" x="325.2937" y="1659903.13" v="16656272" z="1" s="M+H+1" />
          <p rt="18.793" x="326.2964" y="199382.69" v="1925374" z="1" s="M+H+2" />
          <p rt="18.798" x="327.2986" y="24802.57" v="197858" z="1" s="M+H+3" />
          <p rt="18.884" x="328.3029" y="2296.57" v="8827" z="1" s="M+H+4" />
          <p rt="18.790" x="647.5721" y="105799.16" v="715580" z="1" s="2M+H" />
          <p rt="18.789" x="648.5753" y="46357.07" v="315304" z="1" s="2M+H+1" />
          <p rt="18.789" x="649.5782" y="10869.40" v="73528" z="1" s="2M+H+2" />
          <p rt="18.779" x="650.5810" y="1421.79" v="9327" z="1" s="2M+H+3" />
        </MSPeaks>
      </Spectrum>
    </Compound>
    <Compound algo="FindByMolecularFeature">
      <Location m="318.2171" rt="18.826" y="84554" v="762455" />
      <Spectrum type="MFE" cpdAlgo="FindByMolecularFeature">
        <MSDetails p="+" />
        <Device type="TimeOfFlight" />
        <MSPeaks>
          <p rt="18.827" x="319.2244" y="84554.11" v="638268" z="1" s="M+H" />
          <p rt="18.823" x="320.2279" y="16534.46" v="124187" z="1" s="M+H+1" />
        </MSPeaks>
      </Spectrum>
    </Compound>
    <Compound algo="FindByMolecularFeature">
      <Location m="232.2189" rt="18.833" y="51407" v="485515" />
      <Spectrum type="MFE" cpdAlgo="FindByMolecularFeature">
        <MSDetails p="+" />
        <Device type="TimeOfFlight" />
        <MSPeaks>
          <p rt="18.833" x="233.2261" y="51407.39" v="405579" z="1" s="M+H" />
          <p rt="18.831" x="234.2295" y="10137.06" v="79936" z="1" s="M+H+1" />
        </MSPeaks>
      </Spectrum>
    </Compound>
    <Compound algo="FindByMolecularFeature">
      <Location m="599.4610" rt="18.844" y="62564" v="1242707" />
      <Spectrum type="MFE" cpdAlgo="FindByMolecularFeature">
        <MSDetails p="+" />
        <Device type="TimeOfFlight" />
        <MSPeaks>
          <p rt="18.844" x="600.4682" y="62563.67" v="871798" z="1" s="M+H" />
          <p rt="18.845" x="601.4720" y="20798.04" v="286358" z="1" s="M+H+1" />
          <p rt="18.849" x="602.4733" y="5031.91" v="72477" z="1" s="M+H+2" />
          <p rt="18.842" x="603.4700" y="883.68" v="12074" z="1" s="M+H+3" />
        </MSPeaks>
      </Spectrum>
    </Compound>
    <Compound algo="FindByMolecularFeature">
      <Location m="555.4347" rt="18.931" y="91682" v="1740541" />
      <Spectrum type="MFE" cpdAlgo="FindByMolecularFeature">
        <MSDetails p="+" />
        <Device type="TimeOfFlight" />
        <MSPeaks>
          <p rt="18.930" x="556.4420" y="91682.14" v="1236651" z="1" s="M+H" />
          <p rt="18.933" x="557.4452" y="29905.34" v="392766" z="1" s="M+H+1" />
          <p rt="18.934" x="558.4463" y="7313.38" v="100129" z="1" s="M+H+2" />
          <p rt="18.955" x="559.4479" y="844.96" v="10994" z="1" s="M+H+3" />
        </MSPeaks>
      </Spectrum>
    </Compound>
    <Compound algo="FindByMolecularFeature">
      <Location m="352.2616" rt="18.979" y="102633" v="966090" />
      <Spectrum type="MFE" cpdAlgo="FindByMolecularFeature">
        <MSDetails p="+" />
        <Device type="TimeOfFlight" />
        <MSPeaks>
          <p rt="18.980" x="353.2689" y="102633.25" v="800962" z="1" s="M+H" />
          <p rt="18.977" x="354.2722" y="22080.04" v="165127" z="1" s="M+H+1" />
        </MSPeaks>
      </Spectrum>
    </Compound>
    <Compound algo="FindByMolecularFeature">
      <Location m="511.4086" rt="19.010" y="114800" v="2173115" />
      <Spectrum type="MFE" cpdAlgo="FindByMolecularFeature">
        <MSDetails p="+" />
        <Device type="TimeOfFlight" />
        <MSPeaks>
          <p rt="19.010" x="512.4159" y="114799.55" v="1620608" z="1" s="M+H" />
          <p rt="19.011" x="513.4191" y="31632.78" v="433860" z="1" s="M+H+1" />
          <p rt="19.005" x="514.4211" y="7075.06" v="103857" z="1" s="M+H+2" />
          <p rt="18.995" x="515.4217" y="1083.45" v="14790" z="1" s="M+H+3" />
        </MSPeaks>
      </Spectrum>
    </Compound>
    <Compound algo="FindByMolecularFeature">
      <Location m="253.2410" rt="19.021" y="1759794" v="19523598" />
      <Spectrum type="MFE" cpdAlgo="FindByMolecularFeature">
        <MSDetails p="+" />
        <Device type="TimeOfFlight" />
        <MSPeaks>
          <p rt="19.021" x="254.2483" y="1759794.00" v="16266411" z="1" s="M+H" />
          <p rt="19.020" x="255.2514" y="294171.56" v="2714271" z="1" s="M+H+1" />
          <p rt="19.021" x="256.2544" y="28826.90" v="265160" z="1" s="M+H+2" />
          <p rt="19.017" x="257.2571" y="1956.37" v="17119" z="1" s="M+H+3" />
          <p rt="19.019" x="507.4884" y="13516.85" v="92695" z="1" s="2M+H" />
          <p rt="19.009" x="508.4913" y="4566.68" v="32028" z="1" s="2M+H+1" />
          <p rt="19.008" x="509.4938" y="1132.97" v="5595" z="1" s="2M+H+2" />
        </MSPeaks>
      </Spectrum>
    </Compound>
    <Compound algo="FindByMolecularFeature">
      <Location m="348.2778" rt="19.035" y="74793" v="580575" />
      <Spectrum type="MFE" cpdAlgo="FindByMolecularFeature">
        <MSDetails p="+" />
        <Device type="TimeOfFlight" />
        <MSPeaks>
          <p rt="19.036" x="349.2851" y="74792.96" v="475430" z="1" s="M+H" />
          <p rt="19.031" x="350.2891" y="17142.67" v="90051" z="1" s="M+H+1" />
          <p rt="19.035" x="351.2911" y="2601.64" v="15094" z="1" s="M+H+2" />
        </MSPeaks>
      </Spectrum>
    </Compound>
    <Compound algo="FindByMolecularFeature">
      <Location m="467.3825" rt="19.088" y="113440" v="2185975" />
      <Spectrum type="MFE" cpdAlgo="FindByMolecularFeature">
        <MSDetails p="+" />
        <Device type="TimeOfFlight" />
        <MSPeaks>
          <p rt="19.088" x="468.3897" y="113440.21" v="1616158" z="1" s="M+H" />
          <p rt="19.090" x="469.3930" y="32154.09" v="461764" z="1" s="M+H+1" />
          <p rt="19.082" x="470.3942" y="6485.35" v="95056" z="1" s="M+H+2" />
          <p rt="19.094" x="471.3953" y="915.85" v="12997" z="1" s="M+H+3" />
        </MSPeaks>
      </Spectrum>
    </Compound>
    <Compound algo="FindByMolecularFeature">
      <Location m="423.3562" rt="19.161" y="88291" v="1679787" />
      <Spectrum type="MFE" cpdAlgo="FindByMolecularFeature">
        <MSDetails p="+" />
        <Device type="TimeOfFlight" />
        <MSPeaks>
          <p rt="19.161" x="424.3634" y="88290.75" v="1246963" z="1" s="M+H" />
          <p rt="19.163" x="425.3661" y="24922.39" v="379603" z="1" s="M+H+1" />
          <p rt="19.165" x="426.3648" y="4888.49" v="53221" z="1" s="M+H+2" />
        </MSPeaks>
      </Spectrum>
    </Compound>
    <Compound algo="FindByMolecularFeature">
      <Location m="348.2779" rt="19.164" y="91325" v="1016346" />
      <Spectrum type="MFE" cpdAlgo="FindByMolecularFeature">
        <MSDetails p="+" />
        <Device type="TimeOfFlight" />
        <MSPeaks>
          <p rt="19.165" x="349.2851" y="91324.50" v="800786" z="1" s="M+H" />
          <p rt="19.161" x="350.2889" y="20949.69" v="195293" z="1" s="M+H+1" />
          <p rt="19.166" x="351.2927" y="2455.49" v="20267" z="1" s="M+H+2" />
        </MSPeaks>
      </Spectrum>
    </Compound>
    <Compound algo="FindByMolecularFeature">
      <Location m="387.2752" rt="19.190" y="148447" v="1453136" />
      <Spectrum type="MFE" cpdAlgo="FindByMolecularFeature">
        <MSDetails p="+" />
        <Device type="TimeOfFlight" />
        <MSPeaks>
          <p rt="19.191" x="388.2824" y="148447.42" v="1152353" z="1" s="M+H" />
          <p rt="19.190" x="389.2855" y="33310.16" v="260635" z="1" s="M+H+1" />
          <p rt="19.186" x="390.2896" y="5742.91" v="40148" z="1" s="M+H+2" />
        </MSPeaks>
      </Spectrum>
    </Compound>
    <Compound algo="FindByMolecularFeature">
      <Location m="365.2939" rt="19.190" y="1023154" v="10182079" />
      <Spectrum type="MFE" cpdAlgo="FindByMolecularFeature">
        <MSDetails p="+" />
        <Device type="TimeOfFlight" />
        <MSPeaks>
          <p rt="19.190" x="366.3012" y="1023154.06" v="7923832" z="1" s="M+H" />
          <p rt="19.191" x="367.3039" y="238997.23" v="1892651" z="1" s="M+H+1" />
          <p rt="19.191" x="368.3068" y="35244.16" v="276752" z="1" s="M+H+2" />
          <p rt="19.186" x="369.3105" y="3505.10" v="26311" z="1" s="M+H+3" />
          <p rt="19.188" x="731.5949" y="3620.79" v="20346" z="1" s="2M+H" />
          <p rt="19.197" x="732.5936" y="2596.52" v="10921" z="1" s="2M+H+1" />
        </MSPeaks>
      </Spectrum>
    </Compound>
    <Compound algo="FindByMolecularFeature">
      <Location m="409.3196" rt="19.368" y="96831" v="1004868" />
      <Spectrum type="MFE" cpdAlgo="FindByMolecularFeature">
        <MSDetails p="+" />
        <Device type="TimeOfFlight" />
        <MSPeaks>
          <p rt="19.367" x="410.3269" y="96830.86" v="796352" z="1" s="M+H" />
          <p rt="19.371" x="411.3300" y="25160.55" v="208516" z="1" s="M+H+1" />
        </MSPeaks>
      </Spectrum>
    </Compound>
    <Compound algo="FindByMolecularFeature">
      <Location m="241.2407" rt="19.407" y="154356" v="1648772" />
      <Spectrum type="MFE" cpdAlgo="FindByMolecularFeature">
        <MSDetails p="+" />
        <Device type="TimeOfFlight" />
        <MSPeaks>
          <p rt="19.408" x="242.2479" y="154355.58" v="1396771" z="1" s="M+H" />
          <p rt="19.403" x="243.2510" y="26842.81" v="236780" z="1" s="M+H+1" />
          <p rt="19.403" x="244.2537" y="2341.25" v="15221" z="1" s="M+H+2" />
        </MSPeaks>
      </Spectrum>
    </Compound>
    <Compound algo="FindByMolecularFeature">
      <Location m="339.2778" rt="19.478" y="147539" v="1370649" />
      <Spectrum type="MFE" cpdAlgo="FindByMolecularFeature">
        <MSDetails p="+" />
        <Device type="TimeOfFlight" />
        <MSPeaks>
          <p rt="19.479" x="340.2851" y="147539.48" v="1125700" z="1" s="M+H" />
          <p rt="19.474" x="341.2888" y="29565.23" v="215665" z="1" s="M+H+1" />
          <p rt="19.488" x="342.2910" y="3905.67" v="29284" z="1" s="M+H+2" />
        </MSPeaks>
      </Spectrum>
    </Compound>
    <Compound algo="FindByMolecularFeature">
      <Location m="298.2508" rt="19.500" y="61895" v="554343" />
      <Spectrum type="MFE" cpdAlgo="FindByMolecularFeature">
        <MSDetails p="+" />
        <Device type="TimeOfFlight" />
        <MSPeaks>
          <p rt="19.500" x="299.2581" y="61894.53" v="448332" z="1" s="M+H" />
          <p rt="19.500" x="300.2618" y="12505.55" v="92767" z="1" s="M+H+1" />
          <p rt="19.499" x="301.2646" y="2098.48" v="13244" z="1" s="M+H+2" />
        </MSPeaks>
      </Spectrum>
    </Compound>
    <Compound algo="FindByMolecularFeature">
      <Location m="320.2330" rt="19.502" y="53456" v="455742" />
      <Spectrum type="MFE" cpdAlgo="FindByMolecularFeature">
        <MSDetails p="+" />
        <Device type="TimeOfFlight" />
        <MSPeaks>
          <p rt="19.502" x="321.2403" y="53455.96" v="376365" z="1" s="M+H" />
          <p rt="19.499" x="322.2442" y="11071.71" v="79377" z="1" s="M+H+1" />
        </MSPeaks>
      </Spectrum>
    </Compound>
    <Compound algo="FindByMolecularFeature">
      <Location m="280.2403" rt="19.502" y="141510" v="1349699" />
      <Spectrum type="MFE" cpdAlgo="FindByMolecularFeature">
        <MSDetails p="+" />
        <Device type="TimeOfFlight" />
        <MSPeaks>
          <p rt="19.502" x="281.2476" y="141510.44" v="1139490" z="1" s="M+H" />
          <p rt="19.501" x="282.2511" y="27085.13" v="210209" z="1" s="M+H+1" />
        </MSPeaks>
      </Spectrum>
    </Compound>
    <Compound algo="FindByMolecularFeature">
      <Location m="359.2802" rt="19.515" y="148195" v="1451071" />
      <Spectrum type="MFE" cpdAlgo="FindByMolecularFeature">
        <MSDetails p="+" />
        <Device type="TimeOfFlight" />
        <MSPeaks>
          <p rt="19.515" x="360.2875" y="148195.47" v="1126790" z="1" s="M+H" />
          <p rt="19.515" x="361.2907" y="36229.05" v="276085" z="1" s="M+H+1" />
          <p rt="19.514" x="362.2958" y="5722.59" v="48197" z="1" s="M+H+2" />
        </MSPeaks>
      </Spectrum>
    </Compound>
    <Compound algo="FindByMolecularFeature">
      <Location m="319.2875" rt="19.518" y="64955" v="698987" />
      <Spectrum type="MFE" cpdAlgo="FindByMolecularFeature">
        <MSDetails p="+" />
        <Device type="TimeOfFlight" />
        <MSPeaks>
          <p rt="19.518" x="320.2947" y="64954.87" v="531895" z="1" s="M+H" />
          <p rt="19.514" x="321.2970" y="17965.53" v="149083" z="1" s="M+H+1" />
          <p rt="19.512" x="322.2998" y="2908.73" v="16799" z="1" s="M+H+2" />
          <p rt="19.555" x="323.2925" y="102.44" v="1211" z="1" s="M+H+3" />
        </MSPeaks>
      </Spectrum>
    </Compound>
    <Compound algo="FindByMolecularFeature">
      <Location m="337.2987" rt="19.520" y="1811202" v="19381256" />
      <Spectrum type="MFE" cpdAlgo="FindByMolecularFeature">
        <MSDetails p="+" />
        <Device type="TimeOfFlight" />
        <MSPeaks>
          <p rt="19.520" x="338.3060" y="1811201.50" v="15171267" z="1" s="M+H" />
          <p rt="19.519" x="339.3092" y="417993.81" v="3544800" z="1" s="M+H+1" />
          <p rt="19.519" x="340.3080" y="71710.52" v="510291" z="1" s="M+H+2" />
          <p rt="19.513" x="675.6032" y="8869.71" v="47806" z="1" s="2M+H" />
          <p rt="19.513" x="676.6064" y="4708.22" v="25012" z="1" s="2M+H+1" />
          <p rt="19.509" x="677.6099" y="1200.20" v="4631" z="1" s="2M+H+2" />
        </MSPeaks>
      </Spectrum>
    </Compound>
    <Compound algo="FindByMolecularFeature">
      <Location m="385.3014" rt="19.685" y="91255" v="1159997" />
      <Spectrum type="MFE" cpdAlgo="FindByMolecularFeature">
        <MSDetails p="+" />
        <Device type="TimeOfFlight" />
        <MSPeaks>
          <p rt="19.685" x="386.3087" y="91255.47" v="870844" z="1" s="M+H" />
          <p rt="19.687" x="387.3119" y="23964.68" v="234326" z="1" s="M+H+1" />
          <p rt="19.679" x="388.3107" y="6981.24" v="54826" z="1" s="M+H+2" />
        </MSPeaks>
      </Spectrum>
    </Compound>
    <Compound algo="FindByMolecularFeature">
      <Location m="252.2455" rt="19.764" y="63951" v="624188" />
      <Spectrum type="MFE" cpdAlgo="FindByMolecularFeature">
        <MSDetails p="+" />
        <Device type="TimeOfFlight" />
        <MSPeaks>
          <p rt="19.767" x="253.2528" y="63951.32" v="498966" z="1" s="M+H" />
          <p rt="19.754" x="254.2527" y="12948.70" v="107522" z="1" s="M+H+1" />
          <p rt="19.768" x="255.2517" y="3337.66" v="17700" z="1" s="M+H+2" />
        </MSPeaks>
      </Spectrum>
    </Compound>
    <Compound algo="FindByMolecularFeature">
      <Location m="578.4913" rt="19.766" y="53037" v="449905" />
      <Spectrum type="MFE" cpdAlgo="FindByMolecularFeature">
        <MSDetails p="+" />
        <Device type="TimeOfFlight" />
        <MSPeaks>
          <p rt="19.765" x="579.4986" y="53036.53" v="298866" z="1" s="M+H" />
          <p rt="19.767" x="580.5023" y="21627.05" v="121479" z="1" s="M+H+1" />
          <p rt="19.770" x="581.5052" y="4465.13" v="25528" z="1" s="M+H+2" />
          <p rt="19.762" x="582.5081" y="749.54" v="4032" z="1" s="M+H+3" />
        </MSPeaks>
      </Spectrum>
    </Compound>
    <Compound algo="FindByMolecularFeature">
      <Location m="298.2513" rt="19.767" y="155075" v="2908143" />
      <Spectrum type="MFE" cpdAlgo="FindByMolecularFeature">
        <MSDetails p="+" />
        <Device type="TimeOfFlight" />
        <MSPeaks>
          <p rt="19.769" x="299.2588" y="155074.67" v="1251227" z="1" s="M+H" />
          <p rt="19.752" x="300.2618" y="29649.91" v="144107" z="1" s="M+H+1" />
          <p rt="19.753" x="301.2664" y="4162.97" v="24437" z="1" s="M+H+2" />
          <p rt="19.769" x="597.5091" y="87824.81" v="504440" z="1" s="2M+H" />
          <p rt="19.769" x="598.5125" y="33102.45" v="190863" z="1" s="2M+H+1" />
          <p rt="19.772" x="599.5144" y="8069.85" v="48883" z="1" s="2M+H+2" />
        </MSPeaks>
      </Spectrum>
    </Compound>
    <Compound algo="FindByMolecularFeature">
      <Location m="649.4141" rt="19.770" y="100435" v="1389244" />
      <Spectrum type="MFE" cpdAlgo="FindByMolecularFeature">
        <MSDetails p="+" />
        <Device type="TimeOfFlight" />
        <MSPeaks>
          <p rt="19.771" x="650.4214" y="100434.74" v="713386" z="1" s="M+H" />
          <p rt="19.770" x="651.4265" y="72172.30" v="509490" z="1" s="M+H+1" />
          <p rt="19.767" x="652.4298" y="23766.45" v="166368" z="1" s="M+H+2" />
        </MSPeaks>
      </Spectrum>
    </Compound>
    <Compound algo="FindByMolecularFeature">
      <Location m="320.2330" rt="19.771" y="101186" v="1276591" />
      <Spectrum type="MFE" cpdAlgo="FindByMolecularFeature">
        <MSDetails p="+" />
        <Device type="TimeOfFlight" />
        <MSPeaks>
          <p rt="19.770" x="321.2403" y="101186.13" v="896086" z="1" s="M+H" />
          <p rt="19.772" x="322.2435" y="20529.32" v="183428" z="1" s="M+H+1" />
          <p rt="19.769" x="641.4736" y="7883.08" v="49989" z="1" s="2M+H" />
          <p rt="19.769" x="642.4813" y="4719.07" v="30788" z="1" s="2M+H+1" />
          <p rt="19.797" x="643.4619" y="2734.99" v="17762" z="1" s="2M+H+2" />
        </MSPeaks>
      </Spectrum>
    </Compound>
    <Compound algo="FindByMolecularFeature">
      <Location m="652.4217" rt="19.772" y="99278" v="1280175" />
      <Spectrum type="MFE" cpdAlgo="FindByMolecularFeature">
        <MSDetails p="+" />
        <Device type="TimeOfFlight" />
        <MSPeaks>
          <p rt="19.773" x="653.4290" y="99277.68" v="709455" z="1" s="M+H" />
          <p rt="19.770" x="654.4322" y="38162.16" v="269650" z="1" s="M+H+1" />
          <p rt="19.773" x="655.4266" y="41728.71" v="301070" z="1" s="M+H+2" />
        </MSPeaks>
      </Spectrum>
    </Compound>
    <Compound algo="FindByMolecularFeature">
      <Location m="339.2781" rt="19.774" y="4110654" v="44385036" />
      <Spectrum type="MFE" cpdAlgo="FindByMolecularFeature">
        <MSDetails p="+" />
        <Device type="TimeOfFlight" />
        <MSPeaks>
          <p rt="19.774" x="340.2854" y="4110654.25" v="36165440" z="1" sat="true" s="M+H" />
          <p rt="19.772" x="341.2888" y="887160.13" v="7232961" z="1" s="M+H+1" />
          <p rt="19.771" x="342.2911" y="109641.91" v="881738" z="1" s="M+H+2" />
          <p rt="19.769" x="343.2937" y="12954.06" v="104895" z="1" s="M+H+3" />
        </MSPeaks>
      </Spectrum>
    </Compound>
    <Compound algo="FindByMolecularFeature">
      <Location m="393.1969" rt="19.778" y="72224" v="2125596" />
      <Spectrum type="MFE" cpdAlgo="FindByMolecularFeature">
        <MSDetails p="+" />
        <Device type="TimeOfFlight" />
        <MSPeaks>
          <p rt="19.774" x="394.2042" y="30308.03" v="367418" z="1" s="M+H" />
          <p rt="19.776" x="395.2072" y="8202.27" v="97531" z="1" s="M+H+1" />
          <p rt="19.779" x="396.2044" y="72224.29" v="848424" z="1" s="M+H+2" />
          <p rt="19.784" x="397.2075" y="18270.33" v="224598" z="1" s="M+H+3" />
          <p rt="19.777" x="398.1981" y="36988.09" v="429026" z="1" s="M+H+4" />
          <p rt="19.776" x="399.1989" y="8940.29" v="103144" z="1" s="M+H+5" />
          <p rt="19.771" x="400.1988" y="4702.09" v="55456" z="1" s="M+H+6" />
        </MSPeaks>
      </Spectrum>
    </Compound>
    <Compound algo="FindByMolecularFeature">
      <Location m="241.2407" rt="19.778" y="103629" v="1060790" />
      <Spectrum type="MFE" cpdAlgo="FindByMolecularFeature">
        <MSDetails p="+" />
        <Device type="TimeOfFlight" />
        <MSPeaks>
          <p rt="19.778" x="242.2479" y="103629.34" v="902023" z="1" s="M+H" />
          <p rt="19.776" x="243.2509" y="16637.09" v="148340" z="1" s="M+H+1" />
          <p rt="19.775" x="244.2540" y="1419.53" v="10426" z="1" s="M+H+2" />
        </MSPeaks>
      </Spectrum>
    </Compound>
    <Compound algo="FindByMolecularFeature">
      <Location m="351.2776" rt="19.782" y="89143" v="899907" />
      <Spectrum type="MFE" cpdAlgo="FindByMolecularFeature">
        <MSDetails p="+" />
        <Device type="TimeOfFlight" />
        <MSPeaks>
          <p rt="19.783" x="352.2848" y="89142.84" v="693560" z="1" s="M+H" />
          <p rt="19.780" x="353.2875" y="21487.81" v="163295" z="1" s="M+H+1" />
          <p rt="19.788" x="354.2942" y="4657.90" v="43052" z="1" s="M+H+2" />
        </MSPeaks>
      </Spectrum>
    </Compound>
    <Compound algo="FindByMolecularFeature">
      <Location m="395.3040" rt="19.807" y="73710" v="723484" />
      <Spectrum type="MFE" cpdAlgo="FindByMolecularFeature">
        <MSDetails p="+" />
        <Device type="TimeOfFlight" />
        <MSPeaks>
          <p rt="19.807" x="396.3113" y="73709.88" v="537817" z="1" s="M+H" />
          <p rt="19.808" x="397.3146" y="19615.99" v="143635" z="1" s="M+H+1" />
          <p rt="19.794" x="398.3171" y="4624.65" v="42033" z="1" s="M+H+2" />
        </MSPeaks>
      </Spectrum>
    </Compound>
    <Compound algo="FindByMolecularFeature">
      <Location m="558.5128" rt="19.860" y="117094" v="774394" />
      <Spectrum type="MFE" cpdAlgo="FindByMolecularFeature">
        <MSDetails p="+" />
        <Device type="TimeOfFlight" />
        <MSPeaks>
          <p rt="19.861" x="559.5201" y="117094.05" v="523721" z="1" s="M+H" />
          <p rt="19.860" x="560.5231" y="45166.16" v="200929" z="1" s="M+H+1" />
          <p rt="19.861" x="561.5267" y="10402.36" v="44484" z="1" s="M+H+2" />
          <p rt="19.857" x="562.5258" y="1274.53" v="5260" z="1" s="M+H+3" />
        </MSPeaks>
      </Spectrum>
    </Compound>
    <Compound algo="FindByMolecularFeature">
      <Location m="244.2191" rt="19.870" y="224730" v="2635121" />
      <Spectrum type="MFE" cpdAlgo="FindByMolecularFeature">
        <MSDetails p="+" />
        <Device type="TimeOfFlight" />
        <MSPeaks>
          <p rt="19.870" x="245.2264" y="224730.47" v="2176904" z="1" s="M+H" />
          <p rt="19.868" x="246.2296" y="40933.06" v="396807" z="1" s="M+H+1" />
          <p rt="19.875" x="247.2341" y="5784.26" v="61411" z="1" s="M+H+2" />
        </MSPeaks>
      </Spectrum>
    </Compound>
    <Compound algo="FindByMolecularFeature">
      <Location m="262.2302" rt="19.871" y="772580" v="8766925" />
      <Spectrum type="MFE" cpdAlgo="FindByMolecularFeature">
        <MSDetails p="+" />
        <Device type="TimeOfFlight" />
        <MSPeaks>
          <p rt="19.871" x="263.2374" y="772579.75" v="7171384" z="1" s="M+H" />
          <p rt="19.871" x="264.2403" y="152380.06" v="1426668" z="1" s="M+H+1" />
          <p rt="19.877" x="265.2453" y="17668.16" v="163486" z="1" s="M+H+2" />
          <p rt="19.852" x="266.2498" y="605.25" v="5387" z="1" s="M+H+3" />
        </MSPeaks>
      </Spectrum>
    </Compound>
    <Compound algo="FindByMolecularFeature">
      <Location m="279.2568" rt="19.877" y="5554231" v="56119544" />
      <Spectrum type="MFE" cpdAlgo="FindByMolecularFeature">
        <MSDetails p="+" />
        <Device type="TimeOfFlight" />
        <MSPeaks>
          <p rt="19.878" x="280.2641" y="5554230.50" v="46237656" z="1" sat="true" s="M+H" />
          <p rt="19.876" x="281.2673" y="1089677.00" v="8921004" z="1" s="M+H+1" />
          <p rt="19.877" x="282.2700" y="119398.87" v="960884" z="1" s="M+H+2" />
        </MSPeaks>
      </Spectrum>
    </Compound>
    <Compound algo="FindByMolecularFeature">
      <Location m="212.0684" rt="19.951" y="85529" v="802121" />
      <Spectrum type="MFE" cpdAlgo="FindByMolecularFeature">
        <MSDetails p="+" />
        <Device type="TimeOfFlight" />
        <MSPeaks>
          <p rt="19.951" x="213.0756" y="85528.50" v="707954" z="1" s="M+H" />
          <p rt="19.952" x="214.0804" y="9113.11" v="77424" z="1" s="M+H+1" />
          <p rt="19.952" x="215.0830" y="2056.99" v="16743" z="1" s="M+H+2" />
        </MSPeaks>
      </Spectrum>
    </Compound>
    <Compound algo="FindByMolecularFeature">
      <Location m="272.0898" rt="19.952" y="223878" v="2172730" />
      <Spectrum type="MFE" cpdAlgo="FindByMolecularFeature">
        <MSDetails p="+" />
        <Device type="TimeOfFlight" />
        <MSPeaks>
          <p rt="19.951" x="273.0971" y="223878.14" v="1874838" z="1" s="M+H" />
          <p rt="19.953" x="274.1003" y="30787.21" v="253260" z="1" s="M+H+1" />
          <p rt="19.955" x="275.1029" y="5240.05" v="44632" z="1" s="M+H+2" />
        </MSPeaks>
      </Spectrum>
    </Compound>
    <Compound algo="FindByMolecularFeature">
      <Location m="156.0058" rt="19.952" y="81429" v="699167" />
      <Spectrum type="MFE" cpdAlgo="FindByMolecularFeature">
        <MSDetails p="+" />
        <Device type="TimeOfFlight" />
        <MSPeaks>
          <p rt="19.951" x="157.0131" y="81429.05" v="641388" z="1" s="M+H" />
          <p rt="19.962" x="158.0152" y="5556.29" v="47616" z="1" s="M+H+1" />
          <p rt="19.945" x="159.0194" y="1995.35" v="10163" z="1" s="M+H+2" />
        </MSPeaks>
      </Spectrum>
    </Compound>
    <Compound algo="FindByMolecularFeature">
      <Location m="258.1468" rt="19.952" y="156529" v="1511284" />
      <Spectrum type="MFE" cpdAlgo="FindByMolecularFeature">
        <MSDetails p="+" />
        <Device type="TimeOfFlight" />
        <MSPeaks>
          <p rt="19.952" x="259.1541" y="156528.53" v="1289913" z="1" s="M+H" />
          <p rt="19.953" x="260.1574" y="22892.46" v="190932" z="1" s="M+H+1" />
          <p rt="19.952" x="261.1591" y="3870.01" v="30439" z="1" s="M+H+2" />
        </MSPeaks>
      </Spectrum>
    </Compound>
    <Compound algo="FindByMolecularFeature">
      <Location m="328.1529" rt="19.953" y="1631129" v="17576104" />
      <Spectrum type="MFE" cpdAlgo="FindByMolecularFeature">
        <MSDetails p="+" />
        <Device type="TimeOfFlight" />
        <MSPeaks>
          <p rt="19.953" x="329.1602" y="1631128.88" v="14693528" z="1" s="M+H" />
          <p rt="19.953" x="330.1632" y="279421.06" v="2454347" z="1" s="M+H+1" />
          <p rt="19.951" x="331.1654" y="45522.72" v="384950" z="1" s="M+H+2" />
          <p rt="19.953" x="332.1678" y="5084.89" v="43278" z="1" s="M+H+3" />
        </MSPeaks>
      </Spectrum>
    </Compound>
    <Compound algo="FindByMolecularFeature">
      <Location m="128.0110" rt="19.953" y="87884" v="881068" />
      <Spectrum type="MFE" cpdAlgo="FindByMolecularFeature">
        <MSDetails p="+" />
        <Device type="TimeOfFlight" />
        <MSPeaks>
          <p rt="19.953" x="129.0183" y="87884.33" v="823660" z="1" s="M+H" />
          <p rt="19.960" x="130.0211" y="5275.98" v="50581" z="1" s="M+H+1" />
          <p rt="19.944" x="131.0225" y="1113.49" v="6827" z="1" s="M+H+2" />
        </MSPeaks>
      </Spectrum>
    </Compound>
    <Compound algo="FindByMolecularFeature">
      <Location m="402.2262" rt="19.954" y="5566533" v="65769516" />
      <Spectrum type="MFE" cpdAlgo="FindByMolecularFeature">
        <MSDetails p="+" />
        <Device type="TimeOfFlight" />
        <MSPeaks>
          <p rt="19.954" x="403.2335" y="5566532.50" v="51927040" z="1" sat="true" s="M+H" />
          <p rt="19.953" x="404.2371" y="1241229.50" v="11726066" z="1" s="M+H+1" />
          <p rt="19.952" x="405.2390" y="206466.33" v="1817312" z="1" s="M+H+2" />
          <p rt="19.953" x="406.2415" y="30485.54" v="273225" z="1" s="M+H+3" />
          <p rt="19.954" x="407.2439" y="2386.24" v="25876" z="1" s="M+H+4" />
        </MSPeaks>
      </Spectrum>
    </Compound>
    <Compound algo="FindByMolecularFeature">
      <Location m="360.2154" rt="19.954" y="530708" v="5961693" />
      <Spectrum type="MFE" cpdAlgo="FindByMolecularFeature">
        <MSDetails p="+" />
        <Device type="TimeOfFlight" />
        <MSPeaks>
          <p rt="19.954" x="361.2227" y="530708.19" v="4910660" z="1" s="M+H" />
          <p rt="19.952" x="362.2257" y="104992.45" v="913168" z="1" s="M+H+1" />
          <p rt="19.954" x="363.2281" y="15594.00" v="137866" z="1" s="M+H+2" />
        </MSPeaks>
      </Spectrum>
    </Compound>
    <Compound algo="FindByMolecularFeature">
      <Location m="268.1311" rt="19.954" y="69716" v="734814" />
      <Spectrum type="MFE" cpdAlgo="FindByMolecularFeature">
        <MSDetails p="+" />
        <Device type="TimeOfFlight" />
        <MSPeaks>
          <p rt="19.953" x="269.1384" y="69716.10" v="626471" z="1" s="M+H" />
          <p rt="19.957" x="270.1417" y="10899.58" v="92181" z="1" s="M+H+1" />
          <p rt="19.963" x="271.1453" y="1788.66" v="16162" z="1" s="M+H+2" />
        </MSPeaks>
      </Spectrum>
    </Compound>
    <Compound algo="FindByMolecularFeature">
      <Location m="184.0736" rt="19.954" y="122060" v="1232745" />
      <Spectrum type="MFE" cpdAlgo="FindByMolecularFeature">
        <MSDetails p="+" />
        <Device type="TimeOfFlight" />
        <MSPeaks>
          <p rt="19.953" x="185.0808" y="122059.73" v="1099653" z="1" s="M+H" />
          <p rt="19.952" x="186.0846" y="12885.36" v="109948" z="1" s="M+H+1" />
          <p rt="19.996" x="187.0883" y="2821.97" v="23145" z="1" s="M+H+2" />
        </MSPeaks>
      </Spectrum>
    </Compound>
    <Compound algo="FindByMolecularFeature">
      <Location m="216.0268" rt="19.954" y="87687" v="882732" />
      <Spectrum type="MFE" cpdAlgo="FindByMolecularFeature">
        <MSDetails p="+" />
        <Device type="TimeOfFlight" />
        <MSPeaks>
          <p rt="19.954" x="217.0341" y="87686.66" v="801447" z="1" s="M+H" />
          <p rt="19.951" x="218.0377" y="8197.29" v="70383" z="1" s="M+H+1" />
          <p rt="19.968" x="219.0398" y="1589.41" v="10903" z="1" s="M+H+2" />
        </MSPeaks>
      </Spectrum>
    </Compound>
    <Compound algo="FindByMolecularFeature">
      <Location m="299.2830" rt="19.961" y="1697085" v="20501614" />
      <Spectrum type="MFE" cpdAlgo="FindByMolecularFeature">
        <MSDetails p="+" />
        <Device type="TimeOfFlight" />
        <MSPeaks>
          <p rt="19.960" x="300.2903" y="1697085.25" v="16826972" z="1" s="M+H" />
          <p rt="19.962" x="301.2935" y="321956.28" v="3242499" z="1" s="M+H+1" />
          <p rt="19.964" x="302.2961" y="36683.96" v="369316" z="1" s="M+H+2" />
          <p rt="19.962" x="303.2987" y="3071.59" v="30363" z="1" s="M+H+3" />
          <p rt="19.962" x="599.5720" y="1847.23" v="13216" z="1" s="2M+H" />
          <p rt="19.967" x="600.5739" y="879.92" v="3017" z="1" s="2M+H+1" />
        </MSPeaks>
      </Spectrum>
    </Compound>
    <Compound algo="FindByMolecularFeature">
      <Location m="440.1818" rt="19.964" y="357845" v="4677825" />
      <Spectrum type="MFE" cpdAlgo="FindByMolecularFeature">
        <MSDetails p="+" />
        <Device type="TimeOfFlight" />
        <MSPeaks>
          <p rt="19.965" x="441.1891" y="357845.38" v="3469488" z="1" s="M+H" />
          <p rt="19.963" x="442.1924" y="79025.40" v="795673" z="1" s="M+H+1" />
          <p rt="19.964" x="443.1900" y="34009.04" v="324844" z="1" s="M+H+2" />
          <p rt="19.962" x="444.1927" y="6766.07" v="69045" z="1" s="M+H+3" />
          <p rt="19.981" x="445.1933" y="1970.83" v="18776" z="1" s="M+H+4" />
        </MSPeaks>
      </Spectrum>
    </Compound>
    <Compound algo="FindByMolecularFeature">
      <Location m="826.4342" rt="19.969" y="886574" v="12428981" />
      <Spectrum type="MFE" cpdAlgo="FindByMolecularFeature">
        <MSDetails p="+" />
        <Device type="TimeOfFlight" />
        <MSPeaks>
          <p rt="19.951" x="414.2181" y="1878.22" v="8137" z="2" s="M+2H" />
          <p rt="19.963" x="414.7201" y="1151.58" v="4539" z="2" s="M+2H+1" />
          <p rt="19.969" x="827.4415" y="886574.00" v="7747918" z="1" s="M+H" />
          <p rt="19.969" x="828.4444" y="398227.56" v="3480925" z="1" s="M+H+1" />
          <p rt="19.969" x="829.4465" y="108967.59" v="954086" z="1" s="M+H+2" />
          <p rt="19.968" x="830.4484" y="22152.16" v="194153" z="1" s="M+H+3" />
          <p rt="19.968" x="831.4517" y="4170.69" v="35858" z="1" s="M+H+4" />
          <p rt="19.969" x="832.4515" y="391.31" v="3365" z="1" s="M+H+5" />
        </MSPeaks>
      </Spectrum>
    </Compound>
    <Compound algo="FindByMolecularFeature">
      <Location m="424.2082" rt="19.970" y="3554090" v="52331940" />
      <Spectrum type="MFE" cpdAlgo="FindByMolecularFeature">
        <MSDetails p="+" />
        <Device type="TimeOfFlight" />
        <MSPeaks>
          <p rt="19.971" x="425.2155" y="3554089.75" v="41407604" z="1" sat="true" s="M+H" />
          <p rt="19.969" x="426.2191" y="746926.25" v="9286434" z="1" s="M+H+1" />
          <p rt="19.968" x="427.2208" y="124015.83" v="1424740" z="1" s="M+H+2" />
          <p rt="19.967" x="428.2234" y="16489.57" v="190142" z="1" s="M+H+3" />
          <p rt="19.976" x="429.2240" y="2012.56" v="23019" z="1" s="M+H+4" />
        </MSPeaks>
      </Spectrum>
    </Compound>
    <Compound algo="FindByMolecularFeature">
      <Location m="447.2835" rt="19.972" y="94978" v="1885614" />
      <Spectrum type="MFE" cpdAlgo="FindByMolecularFeature">
        <MSDetails p="+" />
        <Device type="TimeOfFlight" />
        <MSPeaks>
          <p rt="19.972" x="448.2908" y="94978.46" v="1417622" z="1" s="M+H" />
          <p rt="19.974" x="449.2941" y="24532.22" v="415571" z="1" s="M+H+1" />
          <p rt="19.970" x="450.2973" y="4592.28" v="52421" z="1" s="M+H+2" />
        </MSPeaks>
      </Spectrum>
    </Compound>
    <Compound algo="FindByMolecularFeature">
      <Location m="408.2337" rt="19.973" y="61610" v="967468" />
      <Spectrum type="MFE" cpdAlgo="FindByMolecularFeature">
        <MSDetails p="+" />
        <Device type="TimeOfFlight" />
        <MSPeaks>
          <p rt="19.974" x="409.2410" y="61609.91" v="760198" z="1" s="M+H" />
          <p rt="19.975" x="410.2441" y="13748.14" v="174449" z="1" s="M+H+1" />
          <p rt="19.958" x="411.2463" y="3078.41" v="32821" z="1" s="M+H+2" />
        </MSPeaks>
      </Spectrum>
    </Compound>
    <Compound algo="FindByMolecularFeature">
      <Location m="701.5290" rt="20.029" y="51086" v="1095131" />
      <Spectrum type="MFE" cpdAlgo="FindByMolecularFeature">
        <MSDetails p="+" />
        <Device type="TimeOfFlight" />
        <MSPeaks>
          <p rt="20.029" x="702.5363" y="51085.74" v="710753" z="1" s="M+H" />
          <p rt="20.032" x="703.5392" y="19008.36" v="298562" z="1" s="M+H+1" />
          <p rt="20.024" x="704.5395" y="4471.17" v="67266" z="1" s="M+H+2" />
          <p rt="20.002" x="705.5315" y="1343.83" v="18550" z="1" s="M+H+3" />
        </MSPeaks>
      </Spectrum>
    </Compound>
    <Compound algo="FindByMolecularFeature">
      <Location m="657.5028" rt="20.138" y="75653" v="1725496" />
      <Spectrum type="MFE" cpdAlgo="FindByMolecularFeature">
        <MSDetails p="+" />
        <Device type="TimeOfFlight" />
        <MSPeaks>
          <p rt="20.131" x="658.5101" y="75652.55" v="1234126" z="1" s="M+H" />
          <p rt="20.156" x="659.5134" y="28444.77" v="350007" z="1" s="M+H+1" />
          <p rt="20.141" x="660.5157" y="7347.24" v="114542" z="1" s="M+H+2" />
          <p rt="20.148" x="661.5150" y="1625.70" v="26822" z="1" s="M+H+3" />
        </MSPeaks>
      </Spectrum>
    </Compound>
    <Compound algo="FindByMolecularFeature">
      <Location m="244.2190" rt="20.167" y="100039" v="795736" />
      <Spectrum type="MFE" cpdAlgo="FindByMolecularFeature">
        <MSDetails p="+" />
        <Device type="TimeOfFlight" />
        <MSPeaks>
          <p rt="20.167" x="245.2263" y="100039.21" v="647915" z="1" s="M+H" />
          <p rt="20.167" x="246.2296" y="19251.53" v="122544" z="1" s="M+H+1" />
          <p rt="20.170" x="247.2352" y="3517.27" v="25277" z="1" s="M+H+2" />
        </MSPeaks>
      </Spectrum>
    </Compound>
    <Compound algo="FindByMolecularFeature">
      <Location m="262.2298" rt="20.168" y="320902" v="2627179" />
      <Spectrum type="MFE" cpdAlgo="FindByMolecularFeature">
        <MSDetails p="+" />
        <Device type="TimeOfFlight" />
        <MSPeaks>
          <p rt="20.168" x="263.2371" y="320901.97" v="2130013" z="1" s="M+H" />
          <p rt="20.168" x="264.2403" y="63558.57" v="421872" z="1" s="M+H+1" />
          <p rt="20.170" x="265.2487" y="10137.93" v="75294" z="1" s="M+H+2" />
        </MSPeaks>
      </Spectrum>
    </Compound>
    <Compound algo="FindByMolecularFeature">
      <Location m="761.4656" rt="20.173" y="65625" v="700509" />
      <Spectrum type="MFE" cpdAlgo="FindByMolecularFeature">
        <MSDetails p="+" />
        <Device type="TimeOfFlight" />
        <MSPeaks>
          <p rt="20.172" x="762.4729" y="65624.75" v="431480" z="1" s="M+H" />
          <p rt="20.173" x="763.4759" y="31733.63" v="207859" z="1" s="M+H+1" />
          <p rt="20.174" x="764.4794" y="9366.00" v="61171" z="1" s="M+H+2" />
        </MSPeaks>
      </Spectrum>
    </Compound>
    <Compound algo="FindByMolecularFeature">
      <Location m="376.2592" rt="20.173" y="124410" v="1107923" />
      <Spectrum type="MFE" cpdAlgo="FindByMolecularFeature">
        <MSDetails p="+" />
        <Device type="TimeOfFlight" />
        <MSPeaks>
          <p rt="20.174" x="377.2665" y="124409.71" v="881056" z="1" s="M+H" />
          <p rt="20.172" x="378.2697" y="27196.25" v="192863" z="1" s="M+H+1" />
          <p rt="20.167" x="379.2743" y="5193.68" v="34003" z="1" s="M+H+2" />
        </MSPeaks>
      </Spectrum>
    </Compound>
    <Compound algo="FindByMolecularFeature">
      <Location m="336.2669" rt="20.175" y="286204" v="2790415" />
      <Spectrum type="MFE" cpdAlgo="FindByMolecularFeature">
        <MSDetails p="+" />
        <Device type="TimeOfFlight" />
        <MSPeaks>
          <p rt="20.175" x="337.2742" y="286204.19" v="2223382" z="1" s="M+H" />
          <p rt="20.175" x="338.2778" y="63618.74" v="482281" z="1" s="M+H+1" />
          <p rt="20.171" x="339.2878" y="10097.67" v="84751" z="1" s="M+H+2" />
        </MSPeaks>
      </Spectrum>
    </Compound>
    <Compound algo="FindByMolecularFeature">
      <Location m="354.2773" rt="20.176" y="283321" v="2782857" />
      <Spectrum type="MFE" cpdAlgo="FindByMolecularFeature">
        <MSDetails p="+" />
        <Device type="TimeOfFlight" />
        <MSPeaks>
          <p rt="20.176" x="355.2846" y="283320.63" v="2207975" z="1" s="M+H" />
          <p rt="20.178" x="356.2877" y="63395.53" v="495426" z="1" s="M+H+1" />
          <p rt="20.173" x="357.2907" y="10189.54" v="79455" z="1" s="M+H+2" />
        </MSPeaks>
      </Spectrum>
    </Compound>
    <Compound algo="FindByMolecularFeature">
      <Location m="371.2829" rt="20.183" y="97583" v="1000853" />
      <Spectrum type="MFE" cpdAlgo="FindByMolecularFeature">
        <MSDetails p="+" />
        <Device type="TimeOfFlight" />
        <MSPeaks>
          <p rt="20.184" x="372.2902" y="97583.41" v="739601" z="1" s="M+H" />
          <p rt="20.182" x="373.2936" y="25458.67" v="190418" z="1" s="M+H+1" />
          <p rt="20.186" x="374.2949" y="7827.27" v="70834" z="1" s="M+H+2" />
        </MSPeaks>
      </Spectrum>
    </Compound>
    <Compound algo="FindByMolecularFeature">
      <Location m="613.4767" rt="20.228" y="125416" v="2980642" />
      <Spectrum type="MFE" cpdAlgo="FindByMolecularFeature">
        <MSDetails p="+" />
        <Device type="TimeOfFlight" />
        <MSPeaks>
          <p rt="20.229" x="614.4840" y="125416.24" v="2053456" z="1" s="M+H" />
          <p rt="20.228" x="615.4872" y="42795.43" v="747308" z="1" s="M+H+1" />
          <p rt="20.223" x="616.4894" y="10417.84" v="150641" z="1" s="M+H+2" />
          <p rt="20.226" x="617.4911" y="2021.86" v="29237" z="1" s="M+H+3" />
        </MSPeaks>
      </Spectrum>
    </Compound>
    <Compound algo="FindByMolecularFeature">
      <Location m="279.2564" rt="20.236" y="181685" v="2668690" />
      <Spectrum type="MFE" cpdAlgo="FindByMolecularFeature">
        <MSDetails p="+" />
        <Device type="TimeOfFlight" />
        <MSPeaks>
          <p rt="20.234" x="280.2636" y="181685.17" v="2250753" z="1" s="M+H" />
          <p rt="20.245" x="281.2662" y="39927.35" v="361970" z="1" s="M+H+1" />
          <p rt="20.242" x="282.2722" y="3880.21" v="55967" z="1" s="M+H+2" />
        </MSPeaks>
      </Spectrum>
    </Compound>
    <Compound algo="FindByMolecularFeature">
      <Location m="363.2752" rt="20.289" y="97961" v="874501" />
      <Spectrum type="MFE" cpdAlgo="FindByMolecularFeature">
        <MSDetails p="+" />
        <Device type="TimeOfFlight" />
        <MSPeaks>
          <p rt="20.289" x="364.2825" y="97960.79" v="726802" z="1" s="M+H" />
          <p rt="20.290" x="365.2852" y="25070.38" v="147699" z="1" s="M+H+1" />
        </MSPeaks>
      </Spectrum>
    </Compound>
    <Compound algo="FindByMolecularFeature">
      <Location m="341.2934" rt="20.303" y="294708" v="3094278" />
      <Spectrum type="MFE" cpdAlgo="FindByMolecularFeature">
        <MSDetails p="+" />
        <Device type="TimeOfFlight" />
        <MSPeaks>
          <p rt="20.303" x="342.3007" y="294708.16" v="2457948" z="1" s="M+H" />
          <p rt="20.304" x="343.3038" y="65691.54" v="554666" z="1" s="M+H+1" />
          <p rt="20.301" x="344.3069" y="8922.40" v="73545" z="1" s="M+H+2" />
          <p rt="20.300" x="345.3100" y="1005.73" v="8119" z="1" s="M+H+3" />
        </MSPeaks>
      </Spectrum>
    </Compound>
    <Compound algo="FindByMolecularFeature">
      <Location m="569.4506" rt="20.330" y="188016" v="4356320" />
      <Spectrum type="MFE" cpdAlgo="FindByMolecularFeature">
        <MSDetails p="+" />
        <Device type="TimeOfFlight" />
        <MSPeaks>
          <p rt="20.331" x="570.4579" y="188016.06" v="3092996" z="1" s="M+H" />
          <p rt="20.328" x="571.4610" y="61786.74" v="1023158" z="1" s="M+H+1" />
          <p rt="20.328" x="572.4627" y="15235.49" v="240166" z="1" s="M+H+2" />
        </MSPeaks>
      </Spectrum>
    </Compound>
    <Compound algo="FindByMolecularFeature">
      <Location m="267.2565" rt="20.391" y="249925" v="2828639" />
      <Spectrum type="MFE" cpdAlgo="FindByMolecularFeature">
        <MSDetails p="+" />
        <Device type="TimeOfFlight" />
        <MSPeaks>
          <p rt="20.391" x="268.2637" y="249924.67" v="2336851" z="1" s="M+H" />
          <p rt="20.391" x="269.2667" y="46404.30" v="448289" z="1" s="M+H+1" />
          <p rt="20.390" x="270.2701" y="4924.00" v="43499" z="1" s="M+H+2" />
        </MSPeaks>
      </Spectrum>
    </Compound>
    <Compound algo="FindByMolecularFeature">
      <Location m="525.4246" rt="20.424" y="251137" v="5462826" />
      <Spectrum type="MFE" cpdAlgo="FindByMolecularFeature">
        <MSDetails p="+" />
        <Device type="TimeOfFlight" />
        <MSPeaks>
          <p rt="20.425" x="526.4319" y="251136.84" v="3982742" z="1" s="M+H" />
          <p rt="20.421" x="527.4347" y="77172.36" v="1227462" z="1" s="M+H+1" />
          <p rt="20.415" x="528.4366" y="16469.22" v="217194" z="1" s="M+H+2" />
          <p rt="20.428" x="529.4312" y="2361.08" v="33135" z="1" s="M+H+3" />
          <p rt="20.400" x="530.4372" y="175.22" v="2293" z="1" s="M+H+4" />
        </MSPeaks>
      </Spectrum>
    </Compound>
    <Compound algo="FindByMolecularFeature">
      <Location m="360.2856" rt="20.508" y="78981" v="826433" />
      <Spectrum type="MFE" cpdAlgo="FindByMolecularFeature">
        <MSDetails p="+" />
        <Device type="TimeOfFlight" />
        <MSPeaks>
          <p rt="20.508" x="361.2929" y="78980.83" v="652984" z="1" s="M+H" />
          <p rt="20.507" x="362.2963" y="18295.05" v="147460" z="1" s="M+H+1" />
          <p rt="20.503" x="363.3057" y="4069.11" v="25989" z="1" s="M+H+2" />
        </MSPeaks>
      </Spectrum>
    </Compound>
    <Compound algo="FindByMolecularFeature">
      <Location m="1100.7806" rt="20.513" y="255623" v="3678820" />
      <Spectrum type="MFE" cpdAlgo="FindByMolecularFeature">
        <MSDetails p="+" />
        <Device type="TimeOfFlight" />
        <MSPeaks>
          <p rt="20.513" x="551.3976" y="255623.20" v="1786693" z="2" s="M+2H" />
          <p rt="20.513" x="551.8993" y="181819.89" v="1261735" z="2" s="M+2H+1" />
          <p rt="20.513" x="552.4005" y="69981.90" v="490851" z="2" s="M+2H+2" />
          <p rt="20.512" x="552.9016" y="20021.36" v="139541" z="2" s="M+2H+3" />
        </MSPeaks>
      </Spectrum>
    </Compound>
    <Compound algo="FindByMolecularFeature">
      <Location m="376.2598" rt="20.514" y="1878254" v="18406878" />
      <Spectrum type="MFE" cpdAlgo="FindByMolecularFeature">
        <MSDetails p="+" />
        <Device type="TimeOfFlight" />
        <MSPeaks>
          <p rt="20.514" x="377.2671" y="1878253.63" v="14752996" z="1" s="M+H" />
          <p rt="20.513" x="378.2703" y="401657.41" v="3161430" z="1" s="M+H+1" />
          <p rt="20.509" x="379.2730" y="59688.77" v="438302" z="1" s="M+H+2" />
          <p rt="20.510" x="380.2748" y="7493.79" v="54149" z="1" s="M+H+3" />
        </MSPeaks>
      </Spectrum>
    </Compound>
    <Compound algo="FindByMolecularFeature">
      <Location m="336.2674" rt="20.515" y="826925" v="8173379" />
      <Spectrum type="MFE" cpdAlgo="FindByMolecularFeature">
        <MSDetails p="+" />
        <Device type="TimeOfFlight" />
        <MSPeaks>
          <p rt="20.515" x="337.2746" y="826925.19" v="6664851" z="1" s="M+H" />
          <p rt="20.516" x="338.2775" y="184172.36" v="1508528" z="1" s="M+H+1" />
        </MSPeaks>
      </Spectrum>
    </Compound>
    <Compound algo="FindByMolecularFeature">
      <Location m="1116.7534" rt="20.517" y="355130" v="8419628" />
      <Spectrum type="MFE" cpdAlgo="FindByMolecularFeature">
        <MSDetails p="+" />
        <Device type="TimeOfFlight" />
        <MSPeaks>
          <p rt="20.516" x="559.3840" y="137320.00" v="1111635" z="2" s="M+2H" />
          <p rt="20.516" x="559.8851" y="94861.07" v="766492" z="2" s="M+2H+1" />
          <p rt="20.517" x="560.3846" y="355129.94" v="2882551" z="2" s="M+2H+2" />
          <p rt="20.517" x="560.8858" y="241006.44" v="1952603" z="2" s="M+2H+3" />
          <p rt="20.517" x="561.3843" y="209848.72" v="1706347" z="2" s="M+2H+4" />
        </MSPeaks>
      </Spectrum>
    </Compound>
    <Compound algo="FindByMolecularFeature">
      <Location m="1121.7540" rt="20.517" y="114477" v="1586226" />
      <Spectrum type="MFE" cpdAlgo="FindByMolecularFeature">
        <MSDetails p="+" />
        <Device type="TimeOfFlight" />
        <MSPeaks>
          <p rt="20.517" x="561.8843" y="114476.71" v="932641" z="2" s="M+2H" />
          <p rt="20.518" x="562.3842" y="58200.11" v="482200" z="2" s="M+2H+1" />
          <p rt="20.516" x="562.8840" y="21070.26" v="171385" z="2" s="M+2H+2" />
        </MSPeaks>
      </Spectrum>
    </Compound>
    <Compound algo="FindByMolecularFeature">
      <Location m="354.2778" rt="20.518" y="1068582" v="11595264" />
      <Spectrum type="MFE" cpdAlgo="FindByMolecularFeature">
        <MSDetails p="+" />
        <Device type="TimeOfFlight" />
        <MSPeaks>
          <p rt="20.518" x="355.2851" y="1068581.50" v="9178421" z="1" s="M+H" />
          <p rt="20.519" x="356.2880" y="236546.86" v="2074914" z="1" s="M+H+1" />
          <p rt="20.515" x="357.2906" y="34619.79" v="305884" z="1" s="M+H+2" />
          <p rt="20.514" x="358.2929" y="3065.87" v="29892" z="1" s="M+H+3" />
          <p rt="20.496" x="359.2968" y="686.95" v="6153" z="1" s="M+H+4" />
        </MSPeaks>
      </Spectrum>
    </Compound>
    <Compound algo="FindByMolecularFeature">
      <Location m="262.2302" rt="20.519" y="1101621" v="12337359" />
      <Spectrum type="MFE" cpdAlgo="FindByMolecularFeature">
        <MSDetails p="+" />
        <Device type="TimeOfFlight" />
        <MSPeaks>
          <p rt="20.519" x="263.2374" y="1101620.63" v="10259502" z="1" s="M+H" />
          <p rt="20.521" x="264.2404" y="217068.00" v="2077857" z="1" s="M+H+1" />
        </MSPeaks>
      </Spectrum>
    </Compound>
    <Compound algo="FindByMolecularFeature">
      <Location m="761.4664" rt="20.520" y="281222" v="4030734" />
      <Spectrum type="MFE" cpdAlgo="FindByMolecularFeature">
        <MSDetails p="+" />
        <Device type="TimeOfFlight" />
        <MSPeaks>
          <p rt="20.520" x="762.4736" y="281222.31" v="2723566" z="1" s="M+H" />
          <p rt="20.519" x="763.4767" y="134943.63" v="1307168" z="1" s="M+H+1" />
        </MSPeaks>
      </Spectrum>
    </Compound>
    <Compound algo="FindByMolecularFeature">
      <Location m="244.2194" rt="20.520" y="427948" v="4605185" />
      <Spectrum type="MFE" cpdAlgo="FindByMolecularFeature">
        <MSDetails p="+" />
        <Device type="TimeOfFlight" />
        <MSPeaks>
          <p rt="20.520" x="245.2267" y="427948.41" v="3893396" z="1" s="M+H" />
          <p rt="20.519" x="246.2297" y="80123.35" v="711789" z="1" s="M+H+1" />
        </MSPeaks>
      </Spectrum>
    </Compound>
    <Compound algo="FindByMolecularFeature">
      <Location m="481.3984" rt="20.521" y="276707" v="6556542" />
      <Spectrum type="MFE" cpdAlgo="FindByMolecularFeature">
        <MSDetails p="+" />
        <Device type="TimeOfFlight" />
        <MSPeaks>
          <p rt="20.522" x="482.4057" y="276706.78" v="4902320" z="1" s="M+H" />
          <p rt="20.519" x="483.4087" y="73022.66" v="1348610" z="1" s="M+H+1" />
          <p rt="20.523" x="484.4105" y="15553.76" v="266458" z="1" s="M+H+2" />
          <p rt="20.517" x="485.4118" y="2265.55" v="39155" z="1" s="M+H+3" />
        </MSPeaks>
      </Spectrum>
    </Compound>
    <Compound algo="FindByMolecularFeature">
      <Location m="746.5026" rt="20.522" y="116929" v="1835236" />
      <Spectrum type="MFE" cpdAlgo="FindByMolecularFeature">
        <MSDetails p="+" />
        <Device type="TimeOfFlight" />
        <MSPeaks>
          <p rt="20.523" x="374.2586" y="116928.61" v="1142518" z="2" s="M+2H" />
          <p rt="20.522" x="374.7601" y="52769.11" v="516961" z="2" s="M+2H+1" />
          <p rt="20.515" x="375.2623" y="15030.43" v="146896" z="2" s="M+2H+2" />
          <p rt="20.510" x="375.7632" y="2998.61" v="28860" z="2" s="M+2H+3" />
        </MSPeaks>
      </Spectrum>
    </Compound>
    <Compound algo="FindByMolecularFeature">
      <Location m="408.1955" rt="20.524" y="153258" v="4239905" />
      <Spectrum type="MFE" cpdAlgo="FindByMolecularFeature">
        <MSDetails p="+" />
        <Device type="TimeOfFlight" />
        <MSPeaks>
          <p rt="20.539" x="205.1046" y="4899.11" v="58223" z="2" s="M+2H" />
          <p rt="20.541" x="205.6070" y="1375.63" v="14576" z="2" s="M+2H+1" />
          <p rt="20.551" x="206.1081" y="8375.50" v="108013" z="2" s="M+2H+2" />
          <p rt="20.552" x="206.6078" y="1882.02" v="21994" z="2" s="M+2H+3" />
          <p rt="20.460" x="207.1070" y="2501.39" v="15695" z="2" s="M+2H+4" />
          <p rt="20.526" x="409.2029" y="77422.66" v="821766" z="1" s="M+H" />
          <p rt="20.528" x="410.2066" y="20741.52" v="223961" z="1" s="M+H+1" />
          <p rt="20.521" x="411.2043" y="153258.25" v="1621762" z="1" s="M+H+2" />
          <p rt="20.521" x="412.2081" y="42491.14" v="445693" z="1" s="M+H+3" />
          <p rt="20.524" x="413.2011" y="58340.70" v="614540" z="1" s="M+H+4" />
          <p rt="20.522" x="414.2038" y="17435.83" v="185188" z="1" s="M+H+5" />
          <p rt="20.524" x="415.2012" y="10375.12" v="108495" z="1" s="M+H+6" />
        </MSPeaks>
      </Spectrum>
    </Compound>
    <Compound algo="FindByMolecularFeature">
      <Location m="382.7392" rt="20.527" y="76858" v="1267318" />
      <Spectrum type="MFE" cpdAlgo="FindByMolecularFeature">
        <MSDetails p="+" />
        <Device type="TimeOfFlight" />
        <MSPeaks>
          <p rt="20.527" x="383.7465" y="76857.53" v="837381" z="1" s="M+H" />
          <p rt="20.525" x="384.7448" y="34225.29" v="371818" z="1" s="M+H+1" />
          <p rt="20.537" x="385.7443" y="5380.26" v="58120" z="1" s="M+H+2" />
        </MSPeaks>
      </Spectrum>
    </Compound>
    <Compound algo="FindByMolecularFeature">
      <Location m="392.2301" rt="20.527" y="80752" v="2324257" />
      <Spectrum type="MFE" cpdAlgo="FindByMolecularFeature">
        <MSDetails p="+" />
        <Device type="TimeOfFlight" />
        <MSPeaks>
          <p rt="20.544" x="197.1197" y="43915.75" v="647324" z="2" s="M+2H" />
          <p rt="20.559" x="197.6212" y="10617.85" v="156459" z="2" s="M+2H+1" />
          <p rt="20.542" x="198.1215" y="2359.26" v="37672" z="2" s="M+2H+2" />
          <p rt="20.514" x="393.2404" y="80751.89" v="1147807" z="1" s="M+H" />
          <p rt="20.517" x="394.2435" y="18182.77" v="238727" z="1" s="M+H+1" />
          <p rt="20.523" x="395.2477" y="6440.54" v="83109" z="1" s="M+H+2" />
          <p rt="20.567" x="396.2552" y="1256.43" v="13160" z="1" s="M+H+3" />
        </MSPeaks>
      </Spectrum>
    </Compound>
    <Compound algo="FindByMolecularFeature">
      <Location m="382.2379" rt="20.529" y="153570" v="2758498" />
      <Spectrum type="MFE" cpdAlgo="FindByMolecularFeature">
        <MSDetails p="+" />
        <Device type="TimeOfFlight" />
        <MSPeaks>
          <p rt="20.528" x="383.2452" y="153569.59" v="1712685" z="1" s="M+H" />
          <p rt="20.533" x="384.2441" y="76307.46" v="850448" z="1" s="M+H+1" />
          <p rt="20.529" x="385.2443" y="16509.18" v="185094" z="1" s="M+H+2" />
          <p rt="20.472" x="386.2426" y="939.31" v="10271" z="1" s="M+H+3" />
        </MSPeaks>
      </Spectrum>
    </Compound>
    <Compound algo="FindByMolecularFeature">
      <Location m="371.3037" rt="20.529" y="111430" v="1536997" />
      <Spectrum type="MFE" cpdAlgo="FindByMolecularFeature">
        <MSDetails p="+" />
        <Device type="TimeOfFlight" />
        <MSPeaks>
          <p rt="20.515" x="372.3110" y="111429.67" v="909083" z="1" s="M+H" />
          <p rt="20.543" x="373.3167" y="39727.46" v="332451" z="1" s="M+H+1" />
          <p rt="20.563" x="374.3027" y="36575.55" v="251777" z="1" s="M+H+2" />
          <p rt="20.568" x="375.3055" y="6576.90" v="43686" z="1" s="M+H+3" />
        </MSPeaks>
      </Spectrum>
    </Compound>
    <Compound algo="FindByMolecularFeature">
      <Location m="347.2807" rt="20.594" y="586840" v="5813252" />
      <Spectrum type="MFE" cpdAlgo="FindByMolecularFeature">
        <MSDetails p="+" />
        <Device type="TimeOfFlight" />
        <MSPeaks>
          <p rt="20.595" x="348.2879" y="586839.69" v="4655241" z="1" s="M+H" />
          <p rt="20.594" x="349.2909" y="129310.02" v="1030140" z="1" s="M+H+1" />
          <p rt="20.586" x="350.2951" y="16348.94" v="127871" z="1" s="M+H+2" />
        </MSPeaks>
      </Spectrum>
    </Compound>
    <Compound algo="FindByMolecularFeature">
      <Location m="325.2987" rt="20.606" y="5730777" v="69842200" />
      <Spectrum type="MFE" cpdAlgo="FindByMolecularFeature">
        <MSDetails p="+" />
        <Device type="TimeOfFlight" />
        <MSPeaks>
          <p rt="20.607" x="326.3060" y="5730776.50" v="55580836" z="1" sat="true" s="M+H" />
          <p rt="20.605" x="327.3095" y="1238001.25" v="12242715" z="1" s="M+H+1" />
          <p rt="20.604" x="328.3121" y="137028.59" v="1357645" z="1" s="M+H+2" />
          <p rt="20.608" x="329.3149" y="13539.01" v="122449" z="1" s="M+H+3" />
          <p rt="20.607" x="651.6034" y="21142.78" v="174449" z="1" s="2M+H" />
          <p rt="20.605" x="652.6065" y="9472.46" v="77895" z="1" s="2M+H+1" />
          <p rt="20.606" x="653.6097" y="2274.57" v="16933" z="1" s="2M+H+2" />
        </MSPeaks>
      </Spectrum>
    </Compound>
    <Compound algo="FindByMolecularFeature">
      <Location m="331.3064" rt="20.611" y="108667" v="1272994" />
      <Spectrum type="MFE" cpdAlgo="FindByMolecularFeature">
        <MSDetails p="+" />
        <Device type="TimeOfFlight" />
        <MSPeaks>
          <p rt="20.610" x="332.3137" y="108666.60" v="986138" z="1" s="M+H" />
          <p rt="20.608" x="333.3155" y="27374.91" v="221470" z="1" s="M+H+1" />
          <p rt="20.669" x="334.3113" y="3978.00" v="65386" z="1" s="M+H+2" />
        </MSPeaks>
      </Spectrum>
    </Compound>
    <Compound algo="FindByMolecularFeature">
      <Location m="437.3721" rt="20.613" y="230298" v="5474007" />
      <Spectrum type="MFE" cpdAlgo="FindByMolecularFeature">
        <MSDetails p="+" />
        <Device type="TimeOfFlight" />
        <MSPeaks>
[truncated: 142,826 more chars]
