# Supplementary material for: Identification of sunflower, rapeseed, flaxseed and sesame seed oil metabolomic markers as a potential tool for oil authentication and detecting adulterations
Source: PLoS One. 2023 Apr 20;18(4):e0284599. doi: 10.1371/journal.pone.0284599 (PMC10118080; doi:10.1371/journal.pone.0284599)
Supplement: S1 File — (ZIP) [file pone.0284599.s001.zip › CEF/Sez_a2.cef]

<CEF version="1.0.0.0">
  <CompoundList>
    <Compound algo="FindByMolecularFeature">
      <Location m="121.9568" rt="0.539" y="52830" v="227860" />
      <Spectrum type="MFE" cpdAlgo="FindByMolecularFeature">
        <MSDetails p="+" />
        <Device type="TimeOfFlight" />
        <MSPeaks>
          <p rt="0.537" x="122.9640" y="52829.65" v="149084" z="1" s="M+H" />
          <p rt="0.561" x="123.9653" y="7947.08" v="31827" z="1" s="M+H+1" />
          <p rt="0.536" x="124.9638" y="16325.19" v="46949" z="1" s="M+H+2" />
        </MSPeaks>
      </Spectrum>
    </Compound>
    <Compound algo="FindByMolecularFeature">
      <Location m="140.9515" rt="0.542" y="299371" v="1064075" />
      <Spectrum type="MFE" cpdAlgo="FindByMolecularFeature">
        <MSDetails p="+" />
        <Device type="TimeOfFlight" />
        <MSPeaks>
          <p rt="0.542" x="141.9588" y="299371.28" v="941201" z="1" s="M+H" />
          <p rt="0.541" x="142.9621" y="17910.98" v="57612" z="1" s="M+H+1" />
          <p rt="0.543" x="143.9594" y="20953.28" v="65262" z="1" s="M+H+2" />
        </MSPeaks>
      </Spectrum>
    </Compound>
    <Compound algo="FindByMolecularFeature">
      <Location m="138.9802" rt="0.543" y="81014" v="649816" />
      <Spectrum type="MFE" cpdAlgo="FindByMolecularFeature">
        <MSDetails p="+" />
        <Device type="TimeOfFlight" />
        <MSPeaks>
          <p rt="0.543" x="139.9875" y="81013.86" v="337979" z="1" s="M+H" />
          <p rt="0.541" x="140.9936" y="8888.66" v="30577" z="1" s="M+H+1" />
          <p rt="0.542" x="141.9821" y="58901.57" v="230213" z="1" s="M+H+2" />
          <p rt="0.551" x="142.9857" y="4592.69" v="30150" z="1" s="M+H+3" />
          <p rt="0.540" x="143.9789" y="6083.74" v="20896" z="1" s="M+H+4" />
        </MSPeaks>
      </Spectrum>
    </Compound>
    <Compound algo="FindByMolecularFeature">
      <Location m="122.0333" rt="0.543" y="107774" v="571741" />
      <Spectrum type="MFE" cpdAlgo="FindByMolecularFeature">
        <MSDetails p="+" />
        <Device type="TimeOfFlight" />
        <MSPeaks>
          <p rt="0.543" x="123.0406" y="107773.52" v="449637" z="1" s="M+H" />
          <p rt="0.544" x="124.0416" y="20039.65" v="122104" z="1" s="M+H+1" />
        </MSPeaks>
      </Spectrum>
    </Compound>
    <Compound algo="FindByMolecularFeature">
      <Location m="110.9997" rt="0.545" y="179508" v="583464" />
      <Spectrum type="MFE" cpdAlgo="FindByMolecularFeature">
        <MSDetails p="+" />
        <Device type="TimeOfFlight" />
        <MSPeaks>
          <p rt="0.545" x="112.0069" y="179508.06" v="563673" z="1" s="M+H" />
          <p rt="0.543" x="113.0103" y="6799.17" v="19791" z="1" s="M+H+1" />
        </MSPeaks>
      </Spectrum>
    </Compound>
    <Compound algo="FindByMolecularFeature">
      <Location m="109.0018" rt="0.545" y="1091006" v="3887653" />
      <Spectrum type="MFE" cpdAlgo="FindByMolecularFeature">
        <MSDetails p="+" />
        <Device type="TimeOfFlight" />
        <MSPeaks>
          <p rt="0.545" x="110.0091" y="1091006.25" v="3380313" z="1" s="M+H" />
          <p rt="0.546" x="111.0105" y="169553.02" v="507341" z="1" s="M+H+1" />
        </MSPeaks>
      </Spectrum>
    </Compound>
    <Compound algo="FindByMolecularFeature">
      <Location m="127.0119" rt="0.547" y="77809" v="286421" />
      <Spectrum type="MFE" cpdAlgo="FindByMolecularFeature">
        <MSDetails p="+" />
        <Device type="TimeOfFlight" />
        <MSPeaks>
          <p rt="0.545" x="128.0192" y="77808.52" v="271000" z="1" s="M+H" />
          <p rt="0.557" x="129.0209" y="12618.11" v="15421" z="1" s="M+H+1" />
        </MSPeaks>
      </Spectrum>
    </Compound>
    <Compound algo="FindByMolecularFeature">
      <Location m="150.0280" rt="0.548" y="144685" v="644922" />
      <Spectrum type="MFE" cpdAlgo="FindByMolecularFeature">
        <MSDetails p="+" />
        <Device type="TimeOfFlight" />
        <MSPeaks>
          <p rt="0.548" x="151.0352" y="144685.14" v="481974" z="1" s="M+H" />
          <p rt="0.551" x="152.0368" y="25853.53" v="89013" z="1" s="M+H+1" />
          <p rt="0.549" x="153.0331" y="20779.25" v="69078" z="1" s="M+H+2" />
          <p rt="0.544" x="154.0356" y="1481.80" v="4858" z="1" s="M+H+3" />
        </MSPeaks>
      </Spectrum>
    </Compound>
    <Compound algo="FindByMolecularFeature">
      <Location m="143.9749" rt="0.595" y="71471" v="746839" />
      <Spectrum type="MFE" cpdAlgo="FindByMolecularFeature">
        <MSDetails p="+" />
        <Device type="TimeOfFlight" />
        <MSPeaks>
          <p rt="0.596" x="144.9822" y="71470.86" v="730662" z="1" s="M+H" />
          <p rt="0.576" x="145.9825" y="4067.77" v="16177" z="1" s="M+H+1" />
        </MSPeaks>
      </Spectrum>
    </Compound>
    <Compound algo="FindByMolecularFeature">
      <Location m="160.0226" rt="0.604" y="524667" v="2383074" />
      <Spectrum type="MFE" cpdAlgo="FindByMolecularFeature">
        <MSDetails p="+" />
        <Device type="TimeOfFlight" />
        <MSPeaks>
          <p rt="0.604" x="161.0299" y="524666.56" v="1808763" z="1" s="M+H" />
          <p rt="0.605" x="162.0311" y="86105.49" v="294956" z="1" s="M+H+1" />
          <p rt="0.604" x="163.0277" y="77455.07" v="252045" z="1" s="M+H+2" />
          <p rt="0.617" x="164.0320" y="7874.90" v="27311" z="1" s="M+H+3" />
        </MSPeaks>
      </Spectrum>
    </Compound>
    <Compound algo="FindByMolecularFeature">
      <Location m="526.1475" rt="0.608" y="157985" v="1301771" />
      <Spectrum type="MFE" cpdAlgo="FindByMolecularFeature">
        <MSDetails p="+" />
        <Device type="TimeOfFlight" />
        <MSPeaks>
          <p rt="0.613" x="264.0768" y="74928.19" v="271582" z="2" s="M+2H" />
          <p rt="0.613" x="264.5781" y="22997.86" v="82192" z="2" s="M+2H+1" />
          <p rt="0.621" x="265.0762" y="22384.73" v="82724" z="2" s="M+2H+2" />
          <p rt="0.611" x="265.5792" y="3355.40" v="11450" z="2" s="M+2H+3" />
          <p rt="0.606" x="527.1581" y="157985.28" v="679927" z="1" s="M+H" />
          <p rt="0.604" x="528.1609" y="30993.95" v="133547" z="1" s="M+H+1" />
          <p rt="0.606" x="529.1622" y="8610.68" v="35934" z="1" s="M+H+2" />
          <p rt="0.602" x="530.1659" y="1058.14" v="4416" z="1" s="M+H+3" />
        </MSPeaks>
      </Spectrum>
    </Compound>
    <Compound algo="FindByMolecularFeature">
      <Location m="206.0642" rt="0.614" y="61361" v="347318" />
      <Spectrum type="MFE" cpdAlgo="FindByMolecularFeature">
        <MSDetails p="+" />
        <Device type="TimeOfFlight" />
        <MSPeaks>
          <p rt="0.632" x="104.0397" y="8694.84" v="38636" z="2" s="M+2H" />
          <p rt="0.628" x="104.5415" y="1628.11" v="5176" z="2" s="M+2H+1" />
          <p rt="0.633" x="105.0380" y="1835.71" v="8867" z="2" s="M+2H+2" />
          <p rt="0.611" x="207.0714" y="61361.34" v="245233" z="1" s="M+H" />
          <p rt="0.612" x="208.0745" y="12374.08" v="49405" z="1" s="M+H+1" />
        </MSPeaks>
      </Spectrum>
    </Compound>
    <Compound algo="FindByMolecularFeature">
      <Location m="542.1232" rt="0.614" y="81872" v="591680" />
      <Spectrum type="MFE" cpdAlgo="FindByMolecularFeature">
        <MSDetails p="+" />
        <Device type="TimeOfFlight" />
        <MSPeaks>
          <p rt="0.617" x="272.0656" y="18996.80" v="84379" z="2" s="M+2H" />
          <p rt="0.615" x="272.5675" y="3735.65" v="15819" z="2" s="M+2H+1" />
          <p rt="0.626" x="273.0755" y="1986.37" v="4812" z="2" s="M+2H+2" />
          <p rt="0.613" x="543.1319" y="81872.20" v="367548" z="1" s="M+H" />
          <p rt="0.615" x="544.1348" y="16478.53" v="73481" z="1" s="M+H+1" />
          <p rt="0.614" x="545.1334" y="8973.95" v="39231" z="1" s="M+H+2" />
          <p rt="0.610" x="546.1352" y="1492.59" v="6411" z="1" s="M+H+3" />
        </MSPeaks>
      </Spectrum>
    </Compound>
    <Compound algo="FindByMolecularFeature">
      <Location m="267.9924" rt="0.618" y="143719" v="596152" />
      <Spectrum type="MFE" cpdAlgo="FindByMolecularFeature">
        <MSDetails p="+" />
        <Device type="TimeOfFlight" />
        <MSPeaks>
          <p rt="0.618" x="268.9997" y="143719.05" v="464054" z="1" s="M+H" />
          <p rt="0.619" x="270.0029" y="15390.42" v="50129" z="1" s="M+H+1" />
          <p rt="0.621" x="270.9982" y="21753.53" v="70891" z="1" s="M+H+2" />
          <p rt="0.615" x="271.9999" y="1975.23" v="6300" z="1" s="M+H+3" />
          <p rt="0.613" x="272.9940" y="1498.13" v="4778" z="1" s="M+H+4" />
        </MSPeaks>
      </Spectrum>
    </Compound>
    <Compound algo="FindByMolecularFeature">
      <Location m="252.0184" rt="0.620" y="104772" v="436409" />
      <Spectrum type="MFE" cpdAlgo="FindByMolecularFeature">
        <MSDetails p="+" />
        <Device type="TimeOfFlight" />
        <MSPeaks>
          <p rt="0.621" x="253.0257" y="104771.98" v="366034" z="1" s="M+H" />
          <p rt="0.619" x="254.0289" y="10398.41" v="35339" z="1" s="M+H+1" />
          <p rt="0.621" x="255.0248" y="9249.02" v="32507" z="1" s="M+H+2" />
          <p rt="0.612" x="256.0306" y="744.32" v="2529" z="1" s="M+H+3" />
        </MSPeaks>
      </Spectrum>
    </Compound>
    <Compound algo="FindByMolecularFeature">
      <Location m="114.0170" rt="0.622" y="128208" v="711161" />
      <Spectrum type="MFE" cpdAlgo="FindByMolecularFeature">
        <MSDetails p="+" />
        <Device type="TimeOfFlight" />
        <MSPeaks>
          <p rt="0.622" x="115.0242" y="128207.97" v="615212" z="1" s="M+H" />
          <p rt="0.620" x="116.0263" y="20990.64" v="95949" z="1" s="M+H+1" />
        </MSPeaks>
      </Spectrum>
    </Compound>
    <Compound algo="FindByMolecularFeature">
      <Location m="236.0455" rt="0.623" y="94092" v="361069" />
      <Spectrum type="MFE" cpdAlgo="FindByMolecularFeature">
        <MSDetails p="+" />
        <Device type="TimeOfFlight" />
        <MSPeaks>
          <p rt="0.624" x="237.0528" y="94092.03" v="350190" z="1" s="M+H" />
          <p rt="0.609" x="238.0534" y="12315.06" v="10879" z="1" s="M+H+1" />
        </MSPeaks>
      </Spectrum>
    </Compound>
    <Compound algo="FindByMolecularFeature">
      <Location m="364.0982" rt="0.623" y="99906" v="603293" />
      <Spectrum type="MFE" cpdAlgo="FindByMolecularFeature">
        <MSDetails p="+" />
        <Device type="TimeOfFlight" />
        <MSPeaks>
          <p rt="0.624" x="365.1054" y="99905.89" v="513648" z="1" s="M+H" />
          <p rt="0.621" x="366.1089" y="14612.12" v="73265" z="1" s="M+H+1" />
          <p rt="0.627" x="367.1116" y="3385.23" v="16381" z="1" s="M+H+2" />
        </MSPeaks>
      </Spectrum>
    </Compound>
    <Compound algo="FindByMolecularFeature">
      <Location m="380.0722" rt="0.629" y="65184" v="364670" />
      <Spectrum type="MFE" cpdAlgo="FindByMolecularFeature">
        <MSDetails p="+" />
        <Device type="TimeOfFlight" />
        <MSPeaks>
          <p rt="0.629" x="381.0795" y="65183.77" v="292210" z="1" s="M+H" />
          <p rt="0.632" x="382.0830" y="8976.66" v="39866" z="1" s="M+H+1" />
          <p rt="0.633" x="383.0810" y="6586.79" v="28859" z="1" s="M+H+2" />
          <p rt="0.622" x="384.0860" y="852.41" v="3734" z="1" s="M+H+3" />
        </MSPeaks>
      </Spectrum>
    </Compound>
    <Compound algo="FindByMolecularFeature">
      <Location m="117.1155" rt="0.648" y="229441" v="1091002" />
      <Spectrum type="MFE" cpdAlgo="FindByMolecularFeature">
        <MSDetails p="+" />
        <Device type="TimeOfFlight" />
        <MSPeaks>
          <p rt="0.648" x="118.1228" y="229441.23" v="1014919" z="1" s="M+H" />
          <p rt="0.649" x="119.1262" y="17334.66" v="71126" z="1" s="M+H+1" />
          <p rt="0.655" x="120.1281" y="1434.18" v="4957" z="1" s="M+H+2" />
        </MSPeaks>
      </Spectrum>
    </Compound>
    <Compound algo="FindByMolecularFeature">
      <Location m="155.0924" rt="0.655" y="79382" v="229977" />
      <Spectrum type="MFE" cpdAlgo="FindByMolecularFeature">
        <MSDetails p="+" />
        <Device type="TimeOfFlight" />
        <MSPeaks>
          <p rt="0.655" x="156.0997" y="79382.45" v="210300" z="1" s="M+H" />
          <p rt="0.654" x="157.1023" y="7418.46" v="19676" z="1" s="M+H+1" />
        </MSPeaks>
      </Spectrum>
    </Compound>
    <Compound algo="FindByMolecularFeature">
      <Location m="133.1105" rt="0.664" y="346045" v="1332710" />
      <Spectrum type="MFE" cpdAlgo="FindByMolecularFeature">
        <MSDetails p="+" />
        <Device type="TimeOfFlight" />
        <MSPeaks>
          <p rt="0.664" x="134.1178" y="346044.66" v="1243570" z="1" s="M+H" />
          <p rt="0.664" x="135.1210" y="23335.00" v="82944" z="1" s="M+H+1" />
          <p rt="0.664" x="136.1210" y="1800.18" v="6196" z="1" s="M+H+2" />
        </MSPeaks>
      </Spectrum>
    </Compound>
    <Compound algo="FindByMolecularFeature">
      <Location m="188.0658" rt="0.665" y="62447" v="336759" />
      <Spectrum type="MFE" cpdAlgo="FindByMolecularFeature">
        <MSDetails p="+" />
        <Device type="TimeOfFlight" />
        <MSPeaks>
          <p rt="0.666" x="189.0731" y="62446.65" v="300814" z="1" s="M+H" />
          <p rt="0.665" x="190.0780" y="5453.37" v="24636" z="1" s="M+H+1" />
          <p rt="0.657" x="191.0751" y="2019.13" v="11308" z="1" s="M+H+2" />
        </MSPeaks>
      </Spectrum>
    </Compound>
    <Compound algo="FindByMolecularFeature">
      <Location m="130.0062" rt="0.671" y="177934" v="1089371" />
      <Spectrum type="MFE" cpdAlgo="FindByMolecularFeature">
        <MSDetails p="+" />
        <Device type="TimeOfFlight" />
        <MSPeaks>
          <p rt="0.671" x="131.0135" y="177934.08" v="981146" z="1" s="M+H" />
          <p rt="0.672" x="132.0163" y="7853.59" v="49467" z="1" s="M+H+1" />
          <p rt="0.673" x="133.0098" y="9923.74" v="58757" z="1" s="M+H+2" />
        </MSPeaks>
      </Spectrum>
    </Compound>
    <Compound algo="FindByMolecularFeature">
      <Location m="186.9928" rt="0.675" y="69351" v="1054005" />
      <Spectrum type="MFE" cpdAlgo="FindByMolecularFeature">
        <MSDetails p="+" />
        <Device type="TimeOfFlight" />
        <MSPeaks>
          <p rt="0.669" x="188.0001" y="69350.98" v="723554" z="1" s="M+H" />
          <p rt="0.673" x="189.0028" y="5658.01" v="58347" z="1" s="M+H+1" />
          <p rt="0.695" x="189.9941" y="25708.62" v="272104" z="1" s="M+H+2" />
        </MSPeaks>
      </Spectrum>
    </Compound>
    <Compound algo="FindByMolecularFeature">
      <Location m="237.0061" rt="0.691" y="175830" v="2401865" />
      <Spectrum type="MFE" cpdAlgo="FindByMolecularFeature">
        <MSDetails p="+" />
        <Device type="TimeOfFlight" />
        <MSPeaks>
          <p rt="0.696" x="238.0133" y="175829.61" v="1990368" z="1" s="M+H" />
          <p rt="0.667" x="239.0198" y="31716.08" v="362685" z="1" s="M+H+1" />
          <p rt="0.679" x="240.0203" y="4510.53" v="48811" z="1" s="M+H+2" />
        </MSPeaks>
      </Spectrum>
    </Compound>
    <Compound algo="FindByMolecularFeature">
      <Location m="208.0531" rt="0.706" y="57844" v="590033" />
      <Spectrum type="MFE" cpdAlgo="FindByMolecularFeature">
        <MSDetails p="+" />
        <Device type="TimeOfFlight" />
        <MSPeaks>
          <p rt="0.708" x="209.0604" y="57843.76" v="538533" z="1" s="M+H" />
          <p rt="0.695" x="210.0651" y="4695.20" v="40641" z="1" s="M+H+1" />
          <p rt="0.665" x="211.0694" y="1447.45" v="10859" z="1" s="M+H+2" />
        </MSPeaks>
      </Spectrum>
    </Compound>
    <Compound algo="FindByMolecularFeature">
      <Location m="108.0244" rt="0.727" y="54793" v="626853" />
      <Spectrum type="MFE" cpdAlgo="FindByMolecularFeature">
        <MSDetails p="+" />
        <Device type="TimeOfFlight" />
        <MSPeaks>
          <p rt="0.725" x="109.0316" y="54793.07" v="594358" z="1" s="M+H" />
          <p rt="0.745" x="110.0340" y="4287.05" v="32494" z="1" s="M+H+1" />
        </MSPeaks>
      </Spectrum>
    </Compound>
    <Compound algo="FindByMolecularFeature">
      <Location m="114.0326" rt="0.741" y="87963" v="541543" />
      <Spectrum type="MFE" cpdAlgo="FindByMolecularFeature">
        <MSDetails p="+" />
        <Device type="TimeOfFlight" />
        <MSPeaks>
          <p rt="0.741" x="115.0399" y="87962.70" v="494973" z="1" s="M+H" />
          <p rt="0.749" x="116.0398" y="5074.10" v="20316" z="1" s="M+H+1" />
          <p rt="0.725" x="117.0361" y="4707.96" v="26253" z="1" s="M+H+2" />
        </MSPeaks>
      </Spectrum>
    </Compound>
    <Compound algo="FindByMolecularFeature">
      <Location m="171.9695" rt="0.810" y="57075" v="559667" />
      <Spectrum type="MFE" cpdAlgo="FindByMolecularFeature">
        <MSDetails p="+" />
        <Device type="TimeOfFlight" />
        <MSPeaks>
          <p rt="0.810" x="172.9768" y="57075.09" v="520961" z="1" s="M+H" />
          <p rt="0.808" x="173.9801" y="5075.48" v="38706" z="1" s="M+H+1" />
        </MSPeaks>
      </Spectrum>
    </Compound>
    <Compound algo="FindByMolecularFeature">
      <Location m="133.1103" rt="0.847" y="140668" v="584993" />
      <Spectrum type="MFE" cpdAlgo="FindByMolecularFeature">
        <MSDetails p="+" />
        <Device type="TimeOfFlight" />
        <MSPeaks>
          <p rt="0.847" x="134.1176" y="140667.58" v="549995" z="1" s="M+H" />
          <p rt="0.845" x="135.1210" y="9220.04" v="34999" z="1" s="M+H+1" />
        </MSPeaks>
      </Spectrum>
    </Compound>
    <Compound algo="FindByMolecularFeature">
      <Location m="162.1157" rt="0.851" y="57944" v="269196" />
      <Spectrum type="MFE" cpdAlgo="FindByMolecularFeature">
        <MSDetails p="+" />
        <Device type="TimeOfFlight" />
        <MSPeaks>
          <p rt="0.851" x="163.1229" y="57943.93" v="241455" z="1" s="M+H" />
          <p rt="0.850" x="164.1262" y="6651.17" v="27741" z="1" s="M+H+1" />
        </MSPeaks>
      </Spectrum>
    </Compound>
    <Compound algo="FindByMolecularFeature">
      <Location m="187.1206" rt="0.859" y="121529" v="627505" />
      <Spectrum type="MFE" cpdAlgo="FindByMolecularFeature">
        <MSDetails p="+" />
        <Device type="TimeOfFlight" />
        <MSPeaks>
          <p rt="0.859" x="188.1279" y="121529.23" v="569163" z="1" s="M+H" />
          <p rt="0.858" x="189.1311" y="10977.06" v="52705" z="1" s="M+H+1" />
          <p rt="0.862" x="190.1336" y="1399.98" v="5586" z="1" s="M+H+2" />
          <p rt="0.910" x="191.1338" y="8.13" v="51" z="1" s="M+H+3" />
        </MSPeaks>
      </Spectrum>
    </Compound>
    <Compound algo="FindByMolecularFeature">
      <Location m="267.0967" rt="0.984" y="71498" v="319931" />
      <Spectrum type="MFE" cpdAlgo="FindByMolecularFeature">
        <MSDetails p="+" />
        <Device type="TimeOfFlight" />
        <MSPeaks>
          <p rt="0.984" x="268.1040" y="71497.92" v="280945" z="1" s="M+H" />
          <p rt="0.983" x="269.1070" y="8735.28" v="34437" z="1" s="M+H+1" />
          <p rt="0.988" x="270.1108" y="1438.46" v="4549" z="1" s="M+H+2" />
        </MSPeaks>
      </Spectrum>
    </Compound>
    <Compound algo="FindByMolecularFeature">
      <Location m="131.0947" rt="1.024" y="167604" v="990532" />
      <Spectrum type="MFE" cpdAlgo="FindByMolecularFeature">
        <MSDetails p="+" />
        <Device type="TimeOfFlight" />
        <MSPeaks>
          <p rt="1.024" x="132.1020" y="167604.05" v="930315" z="1" s="M+H" />
          <p rt="1.025" x="133.1049" y="11285.75" v="60217" z="1" s="M+H+1" />
        </MSPeaks>
      </Spectrum>
    </Compound>
    <Compound algo="FindByMolecularFeature">
      <Location m="143.0406" rt="1.440" y="1953274" v="10889843" />
      <Spectrum type="MFE" cpdAlgo="FindByMolecularFeature">
        <MSDetails p="+" />
        <Device type="TimeOfFlight" />
        <MSPeaks>
          <p rt="1.440" x="144.0479" y="1953273.75" v="9714317" z="1" s="M+H" />
          <p rt="1.438" x="145.0507" y="149768.34" v="732363" z="1" s="M+H+1" />
          <p rt="1.438" x="146.0442" y="83714.93" v="411872" z="1" s="M+H+2" />
          <p rt="1.439" x="147.0477" y="5834.91" v="31291" z="1" s="M+H+3" />
        </MSPeaks>
      </Spectrum>
    </Compound>
    <Compound algo="FindByMolecularFeature">
      <Location m="141.1153" rt="1.457" y="85919" v="498051" />
      <Spectrum type="MFE" cpdAlgo="FindByMolecularFeature">
        <MSDetails p="+" />
        <Device type="TimeOfFlight" />
        <MSPeaks>
          <p rt="1.457" x="142.1225" y="85919.37" v="460167" z="1" s="M+H" />
          <p rt="1.457" x="143.1256" y="7575.52" v="37884" z="1" s="M+H+1" />
        </MSPeaks>
      </Spectrum>
    </Compound>
    <Compound algo="FindByMolecularFeature">
      <Location m="169.1102" rt="1.458" y="140477" v="781778" />
      <Spectrum type="MFE" cpdAlgo="FindByMolecularFeature">
        <MSDetails p="+" />
        <Device type="TimeOfFlight" />
        <MSPeaks>
          <p rt="1.458" x="170.1175" y="140476.81" v="706559" z="1" s="M+H" />
          <p rt="1.456" x="171.1207" y="14658.48" v="73310" z="1" s="M+H+1" />
          <p rt="1.484" x="172.1246" y="1120.21" v="1910" z="1" s="M+H+2" />
        </MSPeaks>
      </Spectrum>
    </Compound>
    <Compound algo="FindByMolecularFeature">
      <Location m="119.0737" rt="1.605" y="1545066" v="9173062" />
      <Spectrum type="MFE" cpdAlgo="FindByMolecularFeature">
        <MSDetails p="+" />
        <Device type="TimeOfFlight" />
        <MSPeaks>
          <p rt="1.605" x="120.0809" y="1545065.50" v="8248522" z="1" s="M+H" />
          <p rt="1.606" x="121.0839" y="170812.61" v="891734" z="1" s="M+H+1" />
          <p rt="1.602" x="122.0937" y="6118.18" v="32807" z="1" s="M+H+2" />
        </MSPeaks>
      </Spectrum>
    </Compound>
    <Compound algo="FindByMolecularFeature">
      <Location m="165.0792" rt="1.605" y="769844" v="4543902" />
      <Spectrum type="MFE" cpdAlgo="FindByMolecularFeature">
        <MSDetails p="+" />
        <Device type="TimeOfFlight" />
        <MSPeaks>
          <p rt="1.605" x="166.0864" y="769844.31" v="4097141" z="1" s="M+H" />
          <p rt="1.604" x="167.0894" y="78486.23" v="417305" z="1" s="M+H+1" />
          <p rt="1.603" x="168.0926" y="5901.58" v="29456" z="1" s="M+H+2" />
        </MSPeaks>
      </Spectrum>
    </Compound>
    <Compound algo="FindByMolecularFeature">
      <Location m="209.1051" rt="1.718" y="70424" v="428912" />
      <Spectrum type="MFE" cpdAlgo="FindByMolecularFeature">
        <MSDetails p="+" />
        <Device type="TimeOfFlight" />
        <MSPeaks>
          <p rt="1.718" x="210.1124" y="70424.05" v="377186" z="1" s="M+H" />
          <p rt="1.716" x="211.1157" y="9612.36" v="51726" z="1" s="M+H+1" />
        </MSPeaks>
      </Spectrum>
    </Compound>
    <Compound algo="FindByMolecularFeature">
      <Location m="124.0637" rt="1.748" y="63083" v="440916" />
      <Spectrum type="MFE" cpdAlgo="FindByMolecularFeature">
        <MSDetails p="+" />
        <Device type="TimeOfFlight" />
        <MSPeaks>
          <p rt="1.748" x="125.0709" y="63083.43" v="419270" z="1" s="M+H" />
          <p rt="1.748" x="126.0738" y="3839.97" v="21645" z="1" s="M+H+1" />
        </MSPeaks>
      </Spectrum>
    </Compound>
    <Compound algo="FindByMolecularFeature">
      <Location m="141.0791" rt="1.763" y="303365" v="1977481" />
      <Spectrum type="MFE" cpdAlgo="FindByMolecularFeature">
        <MSDetails p="+" />
        <Device type="TimeOfFlight" />
        <MSPeaks>
          <p rt="1.763" x="142.0864" y="303365.34" v="1833943" z="1" s="M+H" />
          <p rt="1.761" x="143.0895" y="22769.93" v="135811" z="1" s="M+H+1" />
          <p rt="1.765" x="144.0896" y="2157.59" v="7726" z="1" s="M+H+2" />
        </MSPeaks>
      </Spectrum>
    </Compound>
    <Compound algo="FindByMolecularFeature">
      <Location m="167.0583" rt="1.999" y="173176" v="956313" />
      <Spectrum type="MFE" cpdAlgo="FindByMolecularFeature">
        <MSDetails p="+" />
        <Device type="TimeOfFlight" />
        <MSPeaks>
          <p rt="1.999" x="168.0655" y="173175.66" v="873548" z="1" s="M+H" />
          <p rt="1.998" x="169.0688" y="15882.72" v="82765" z="1" s="M+H+1" />
        </MSPeaks>
      </Spectrum>
    </Compound>
    <Compound algo="FindByMolecularFeature">
      <Location m="123.0320" rt="2.000" y="66001" v="396278" />
      <Spectrum type="MFE" cpdAlgo="FindByMolecularFeature">
        <MSDetails p="+" />
        <Device type="TimeOfFlight" />
        <MSPeaks>
          <p rt="2.000" x="124.0392" y="66001.09" v="365065" z="1" s="M+H" />
          <p rt="2.000" x="125.0420" y="6070.77" v="31212" z="1" s="M+H+1" />
        </MSPeaks>
      </Spectrum>
    </Compound>
    <Compound algo="FindByMolecularFeature">
      <Location m="146.0841" rt="2.023" y="67130" v="601703" />
      <Spectrum type="MFE" cpdAlgo="FindByMolecularFeature">
        <MSDetails p="+" />
        <Device type="TimeOfFlight" />
        <MSPeaks>
          <p rt="2.023" x="147.0913" y="67130.13" v="543393" z="1" s="M+H" />
          <p rt="2.025" x="148.0952" y="7688.42" v="58310" z="1" s="M+H+1" />
        </MSPeaks>
      </Spectrum>
    </Compound>
    <Compound algo="FindByMolecularFeature">
      <Location m="138.0791" rt="2.145" y="85543" v="679029" />
      <Spectrum type="MFE" cpdAlgo="FindByMolecularFeature">
        <MSDetails p="+" />
        <Device type="TimeOfFlight" />
        <MSPeaks>
          <p rt="2.146" x="139.0864" y="85542.68" v="610256" z="1" s="M+H" />
          <p rt="2.146" x="140.0893" y="8260.58" v="56434" z="1" s="M+H+1" />
          <p rt="2.126" x="141.0918" y="1570.98" v="12339" z="1" s="M+H+2" />
        </MSPeaks>
      </Spectrum>
    </Compound>
    <Compound algo="FindByMolecularFeature">
      <Location m="126.0316" rt="2.318" y="322303" v="2225100" />
      <Spectrum type="MFE" cpdAlgo="FindByMolecularFeature">
        <MSDetails p="+" />
        <Device type="TimeOfFlight" />
        <MSPeaks>
          <p rt="2.318" x="127.0389" y="322303.09" v="2077801" z="1" s="M+H" />
          <p rt="2.318" x="128.0423" y="22780.27" v="147299" z="1" s="M+H+1" />
        </MSPeaks>
      </Spectrum>
    </Compound>
    <Compound algo="FindByMolecularFeature">
      <Location m="142.0270" rt="2.351" y="82875" v="563757" />
      <Spectrum type="MFE" cpdAlgo="FindByMolecularFeature">
        <MSDetails p="+" />
        <Device type="TimeOfFlight" />
        <MSPeaks>
          <p rt="2.350" x="143.0342" y="82875.48" v="521831" z="1" s="M+H" />
          <p rt="2.362" x="144.0395" y="4370.75" v="36182" z="1" s="M+H+1" />
          <p rt="2.361" x="145.0370" y="1417.90" v="5744" z="1" s="M+H+2" />
        </MSPeaks>
      </Spectrum>
    </Compound>
    <Compound algo="FindByMolecularFeature">
      <Location m="129.0577" rt="2.410" y="53323" v="296051" />
      <Spectrum type="MFE" cpdAlgo="FindByMolecularFeature">
        <MSDetails p="+" />
        <Device type="TimeOfFlight" />
        <MSPeaks>
          <p rt="2.408" x="130.0650" y="53322.89" v="248739" z="1" s="M+H" />
          <p rt="2.421" x="131.0688" y="6823.10" v="47312" z="1" s="M+H+1" />
        </MSPeaks>
      </Spectrum>
    </Compound>
    <Compound algo="FindByMolecularFeature">
      <Location m="274.1891" rt="2.411" y="55658" v="326899" />
      <Spectrum type="MFE" cpdAlgo="FindByMolecularFeature">
        <MSDetails p="+" />
        <Device type="TimeOfFlight" />
        <MSPeaks>
          <p rt="2.411" x="275.1964" y="55658.26" v="282844" z="1" s="M+H" />
          <p rt="2.412" x="276.1996" y="8098.16" v="42239" z="1" s="M+H+1" />
          <p rt="2.400" x="277.1940" y="457.86" v="1816" z="1" s="M+H+2" />
        </MSPeaks>
      </Spectrum>
    </Compound>
    <Compound algo="FindByMolecularFeature">
      <Location m="143.0735" rt="2.413" y="118137" v="714749" />
      <Spectrum type="MFE" cpdAlgo="FindByMolecularFeature">
        <MSDetails p="+" />
        <Device type="TimeOfFlight" />
        <MSPeaks>
          <p rt="2.412" x="144.0808" y="118137.34" v="628936" z="1" s="M+H" />
          <p rt="2.414" x="145.0839" y="14344.66" v="85813" z="1" s="M+H+1" />
        </MSPeaks>
      </Spectrum>
    </Compound>
    <Compound algo="FindByMolecularFeature">
      <Location m="117.0579" rt="2.413" y="113792" v="652828" />
      <Spectrum type="MFE" cpdAlgo="FindByMolecularFeature">
        <MSDetails p="+" />
        <Device type="TimeOfFlight" />
        <MSPeaks>
          <p rt="2.413" x="118.0652" y="113792.32" v="598490" z="1" s="M+H" />
          <p rt="2.417" x="119.0688" y="10572.94" v="54338" z="1" s="M+H+1" />
        </MSPeaks>
      </Spectrum>
    </Compound>
    <Compound algo="FindByMolecularFeature">
      <Location m="145.0527" rt="2.413" y="92211" v="520484" />
      <Spectrum type="MFE" cpdAlgo="FindByMolecularFeature">
        <MSDetails p="+" />
        <Device type="TimeOfFlight" />
        <MSPeaks>
          <p rt="2.413" x="146.0600" y="92211.35" v="471466" z="1" s="M+H" />
          <p rt="2.415" x="147.0634" y="8735.03" v="49018" z="1" s="M+H+1" />
        </MSPeaks>
      </Spectrum>
    </Compound>
    <Compound algo="FindByMolecularFeature">
      <Location m="204.0900" rt="2.414" y="312535" v="1882664" />
      <Spectrum type="MFE" cpdAlgo="FindByMolecularFeature">
        <MSDetails p="+" />
        <Device type="TimeOfFlight" />
        <MSPeaks>
          <p rt="2.414" x="205.0973" y="312534.66" v="1641854" z="1" s="M+H" />
          <p rt="2.412" x="206.1002" y="42712.05" v="217792" z="1" s="M+H+1" />
          <p rt="2.414" x="207.1032" y="4326.64" v="23018" z="1" s="M+H+2" />
        </MSPeaks>
      </Spectrum>
    </Compound>
    <Compound algo="FindByMolecularFeature">
      <Location m="187.0635" rt="2.425" y="1160784" v="5339989" />
      <Spectrum type="MFE" cpdAlgo="FindByMolecularFeature">
        <MSDetails p="+" />
        <Device type="TimeOfFlight" />
        <MSPeaks>
          <p rt="2.426" x="188.0708" y="1160783.63" v="4602991" z="1" s="M+H" />
          <p rt="2.413" x="189.0738" y="127602.02" v="669472" z="1" s="M+H+1" />
          <p rt="2.414" x="190.0771" y="13280.81" v="67526" z="1" s="M+H+2" />
        </MSPeaks>
      </Spectrum>
    </Compound>
    <Compound algo="FindByMolecularFeature">
      <Location m="191.0693" rt="2.673" y="97232" v="545290" />
      <Spectrum type="MFE" cpdAlgo="FindByMolecularFeature">
        <MSDetails p="+" />
        <Device type="TimeOfFlight" />
        <MSPeaks>
          <p rt="2.672" x="192.0766" y="97232.27" v="481816" z="1" s="M+H" />
          <p rt="2.674" x="193.0800" y="11390.39" v="58108" z="1" s="M+H+1" />
          <p rt="2.678" x="194.0837" y="1148.37" v="5365" z="1" s="M+H+2" />
        </MSPeaks>
      </Spectrum>
    </Compound>
    <Compound algo="FindByMolecularFeature">
      <Location m="113.0840" rt="2.747" y="195736" v="1397126" />
      <Spectrum type="MFE" cpdAlgo="FindByMolecularFeature">
        <MSDetails p="+" />
        <Device type="TimeOfFlight" />
        <MSPeaks>
          <p rt="2.747" x="114.0912" y="195735.77" v="1296588" z="1" s="M+H" />
          <p rt="2.747" x="115.0944" y="14875.00" v="91755" z="1" s="M+H+1" />
          <p rt="2.760" x="116.1055" y="1729.78" v="8783" z="1" s="M+H+2" />
        </MSPeaks>
      </Spectrum>
    </Compound>
    <Compound algo="FindByMolecularFeature">
      <Location m="140.0470" rt="2.762" y="114213" v="724796" />
      <Spectrum type="MFE" cpdAlgo="FindByMolecularFeature">
        <MSDetails p="+" />
        <Device type="TimeOfFlight" />
        <MSPeaks>
          <p rt="2.762" x="141.0543" y="114213.29" v="667257" z="1" s="M+H" />
          <p rt="2.763" x="142.0578" y="10055.85" v="57539" z="1" s="M+H+1" />
        </MSPeaks>
      </Spectrum>
    </Compound>
    <Compound algo="FindByMolecularFeature">
      <Location m="137.0476" rt="2.826" y="339185" v="2316782" />
      <Spectrum type="MFE" cpdAlgo="FindByMolecularFeature">
        <MSDetails p="+" />
        <Device type="TimeOfFlight" />
        <MSPeaks>
          <p rt="2.826" x="138.0548" y="339184.84" v="2145955" z="1" s="M+H" />
          <p rt="2.825" x="139.0588" y="27916.82" v="170827" z="1" s="M+H+1" />
        </MSPeaks>
      </Spectrum>
    </Compound>
    <Compound algo="FindByMolecularFeature">
      <Location m="168.0785" rt="2.874" y="79801" v="481834" />
      <Spectrum type="MFE" cpdAlgo="FindByMolecularFeature">
        <MSDetails p="+" />
        <Device type="TimeOfFlight" />
        <MSPeaks>
          <p rt="2.874" x="169.0858" y="79800.92" v="432514" z="1" s="M+H" />
          <p rt="2.872" x="170.0892" y="7881.21" v="41564" z="1" s="M+H+1" />
          <p rt="2.863" x="171.0923" y="1321.96" v="7756" z="1" s="M+H+2" />
        </MSPeaks>
      </Spectrum>
    </Compound>
    <Compound algo="FindByMolecularFeature">
      <Location m="155.0944" rt="2.895" y="104061" v="756559" />
      <Spectrum type="MFE" cpdAlgo="FindByMolecularFeature">
        <MSDetails p="+" />
        <Device type="TimeOfFlight" />
        <MSPeaks>
          <p rt="2.895" x="156.1017" y="104060.61" v="693793" z="1" s="M+H" />
          <p rt="2.896" x="157.1046" y="9746.60" v="62766" z="1" s="M+H+1" />
        </MSPeaks>
      </Spectrum>
    </Compound>
    <Compound algo="FindByMolecularFeature">
      <Location m="129.1517" rt="2.946" y="495365" v="2775525" />
      <Spectrum type="MFE" cpdAlgo="FindByMolecularFeature">
        <MSDetails p="+" />
        <Device type="TimeOfFlight" />
        <MSPeaks>
          <p rt="2.946" x="130.1590" y="495364.56" v="2522619" z="1" s="M+H" />
          <p rt="2.945" x="131.1623" y="47356.76" v="243078" z="1" s="M+H+1" />
          <p rt="2.946" x="132.1660" y="2217.36" v="9828" z="1" s="M+H+2" />
        </MSPeaks>
      </Spectrum>
    </Compound>
    <Compound algo="FindByMolecularFeature">
      <Location m="264.1042" rt="3.078" y="150458" v="798903" />
      <Spectrum type="MFE" cpdAlgo="FindByMolecularFeature">
        <MSDetails p="+" />
        <Device type="TimeOfFlight" />
        <MSPeaks>
          <p rt="3.078" x="265.1115" y="150457.95" v="667936" z="1" s="M+H" />
          <p rt="3.076" x="266.1145" y="21871.66" v="95442" z="1" s="M+H+1" />
          <p rt="3.080" x="267.1103" y="6956.11" v="30317" z="1" s="M+H+2" />
          <p rt="3.075" x="268.1125" y="1251.83" v="5207" z="1" s="M+H+3" />
        </MSPeaks>
      </Spectrum>
    </Compound>
    <Compound algo="FindByMolecularFeature">
      <Location m="136.1000" rt="3.087" y="112966" v="753008" />
      <Spectrum type="MFE" cpdAlgo="FindByMolecularFeature">
        <MSDetails p="+" />
        <Device type="TimeOfFlight" />
        <MSPeaks>
          <p rt="3.088" x="137.1073" y="112966.16" v="684257" z="1" s="M+H" />
          <p rt="3.082" x="138.1102" y="11597.50" v="56245" z="1" s="M+H+1" />
          <p rt="3.071" x="139.1106" y="1429.63" v="12506" z="1" s="M+H+2" />
        </MSPeaks>
      </Spectrum>
    </Compound>
    <Compound algo="FindByMolecularFeature">
      <Location m="282.1674" rt="3.101" y="53059" v="304610" />
      <Spectrum type="MFE" cpdAlgo="FindByMolecularFeature">
        <MSDetails p="+" />
        <Device type="TimeOfFlight" />
        <MSPeaks>
          <p rt="3.101" x="283.1747" y="53059.46" v="264449" z="1" s="M+H" />
          <p rt="3.101" x="284.1783" y="8038.26" v="35604" z="1" s="M+H+1" />
          <p rt="3.105" x="285.1809" y="1323.03" v="4556" z="1" s="M+H+2" />
        </MSPeaks>
      </Spectrum>
    </Compound>
    <Compound algo="FindByMolecularFeature">
      <Location m="155.0943" rt="3.166" y="152078" v="847321" />
      <Spectrum type="MFE" cpdAlgo="FindByMolecularFeature">
        <MSDetails p="+" />
        <Device type="TimeOfFlight" />
        <MSPeaks>
          <p rt="3.166" x="156.1016" y="152078.13" v="774947" z="1" s="M+H" />
          <p rt="3.166" x="157.1048" y="14349.28" v="72374" z="1" s="M+H+1" />
        </MSPeaks>
      </Spectrum>
    </Compound>
    <Compound algo="FindByMolecularFeature">
      <Location m="127.0994" rt="3.166" y="196013" v="1096299" />
      <Spectrum type="MFE" cpdAlgo="FindByMolecularFeature">
        <MSDetails p="+" />
        <Device type="TimeOfFlight" />
        <MSPeaks>
          <p rt="3.166" x="128.1067" y="196013.05" v="1016895" z="1" s="M+H" />
          <p rt="3.165" x="129.1100" y="17991.31" v="76509" z="1" s="M+H+1" />
          <p rt="3.158" x="130.1124" y="1012.24" v="2895" z="1" s="M+H+2" />
        </MSPeaks>
      </Spectrum>
    </Compound>
    <Compound algo="FindByMolecularFeature">
      <Location m="138.0680" rt="3.167" y="116020" v="686519" />
      <Spectrum type="MFE" cpdAlgo="FindByMolecularFeature">
        <MSDetails p="+" />
        <Device type="TimeOfFlight" />
        <MSPeaks>
          <p rt="3.166" x="139.0753" y="116019.91" v="628099" z="1" s="M+H" />
          <p rt="3.168" x="140.0781" y="10248.75" v="58420" z="1" s="M+H+1" />
        </MSPeaks>
      </Spectrum>
    </Compound>
    <Compound algo="FindByMolecularFeature">
      <Location m="196.1209" rt="3.187" y="193902" v="1283005" />
      <Spectrum type="MFE" cpdAlgo="FindByMolecularFeature">
        <MSDetails p="+" />
        <Device type="TimeOfFlight" />
        <MSPeaks>
          <p rt="3.187" x="197.1282" y="193902.48" v="1150335" z="1" s="M+H" />
          <p rt="3.187" x="198.1313" y="20752.98" v="126480" z="1" s="M+H+1" />
          <p rt="3.189" x="199.1334" y="1333.90" v="6190" z="1" s="M+H+2" />
        </MSPeaks>
      </Spectrum>
    </Compound>
    <Compound algo="FindByMolecularFeature">
      <Location m="288.2049" rt="3.243" y="226967" v="1173749" />
      <Spectrum type="MFE" cpdAlgo="FindByMolecularFeature">
        <MSDetails p="+" />
        <Device type="TimeOfFlight" />
        <MSPeaks>
          <p rt="3.243" x="289.2122" y="226966.98" v="997322" z="1" s="M+H" />
          <p rt="3.244" x="290.2152" y="36058.37" v="159303" z="1" s="M+H+1" />
          <p rt="3.243" x="291.2178" y="4190.81" v="17124" z="1" s="M+H+2" />
        </MSPeaks>
      </Spectrum>
    </Compound>
    <Compound algo="FindByMolecularFeature">
      <Location m="143.0734" rt="3.270" y="51732" v="332542" />
      <Spectrum type="MFE" cpdAlgo="FindByMolecularFeature">
        <MSDetails p="+" />
        <Device type="TimeOfFlight" />
        <MSPeaks>
          <p rt="3.270" x="144.0807" y="51732.46" v="301841" z="1" s="M+H" />
          <p rt="3.265" x="145.0840" y="5613.56" v="30700" z="1" s="M+H+1" />
        </MSPeaks>
      </Spectrum>
    </Compound>
    <Compound algo="FindByMolecularFeature">
      <Location m="170.0579" rt="3.326" y="77097" v="462269" />
      <Spectrum type="MFE" cpdAlgo="FindByMolecularFeature">
        <MSDetails p="+" />
        <Device type="TimeOfFlight" />
        <MSPeaks>
          <p rt="3.326" x="171.0652" y="77096.83" v="424909" z="1" s="M+H" />
          <p rt="3.329" x="172.0687" y="6917.99" v="37360" z="1" s="M+H+1" />
        </MSPeaks>
      </Spectrum>
    </Compound>
    <Compound algo="FindByMolecularFeature">
      <Location m="122.0845" rt="3.407" y="596469" v="4108089" />
      <Spectrum type="MFE" cpdAlgo="FindByMolecularFeature">
        <MSDetails p="+" />
        <Device type="TimeOfFlight" />
        <MSPeaks>
          <p rt="3.408" x="123.0918" y="596468.50" v="3771741" z="1" s="M+H" />
          <p rt="3.404" x="124.0948" y="51347.11" v="318086" z="1" s="M+H+1" />
          <p rt="3.415" x="125.0974" y="3275.03" v="18262" z="1" s="M+H+2" />
        </MSPeaks>
      </Spectrum>
    </Compound>
    <Compound algo="FindByMolecularFeature">
      <Location m="343.2205" rt="3.585" y="133333" v="758569" />
      <Spectrum type="MFE" cpdAlgo="FindByMolecularFeature">
        <MSDetails p="+" />
        <Device type="TimeOfFlight" />
        <MSPeaks>
          <p rt="3.585" x="344.2277" y="133332.53" v="639572" z="1" s="M+H" />
          <p rt="3.585" x="345.2312" y="20398.35" v="100533" z="1" s="M+H+1" />
          <p rt="3.595" x="346.2337" y="3959.46" v="18464" z="1" s="M+H+2" />
        </MSPeaks>
      </Spectrum>
    </Compound>
    <Compound algo="FindByMolecularFeature">
      <Location m="326.1939" rt="3.586" y="75486" v="422250" />
      <Spectrum type="MFE" cpdAlgo="FindByMolecularFeature">
        <MSDetails p="+" />
        <Device type="TimeOfFlight" />
        <MSPeaks>
          <p rt="3.586" x="327.2012" y="75485.61" v="359662" z="1" s="M+H" />
          <p rt="3.587" x="328.2044" y="11137.63" v="52707" z="1" s="M+H+1" />
          <p rt="3.583" x="329.2065" y="2196.61" v="9881" z="1" s="M+H+2" />
        </MSPeaks>
      </Spectrum>
    </Compound>
    <Compound algo="FindByMolecularFeature">
      <Location m="286.2256" rt="3.689" y="93605" v="488381" />
      <Spectrum type="MFE" cpdAlgo="FindByMolecularFeature">
        <MSDetails p="+" />
        <Device type="TimeOfFlight" />
        <MSPeaks>
          <p rt="3.689" x="287.2329" y="93605.13" v="413109" z="1" s="M+H" />
          <p rt="3.690" x="288.2358" y="15415.11" v="69434" z="1" s="M+H+1" />
          <p rt="3.689" x="289.2390" y="1824.72" v="5837" z="1" s="M+H+2" />
        </MSPeaks>
      </Spectrum>
    </Compound>
    <Compound algo="FindByMolecularFeature">
      <Location m="168.0689" rt="3.703" y="152599" v="994112" />
      <Spectrum type="MFE" cpdAlgo="FindByMolecularFeature">
        <MSDetails p="+" />
        <Device type="TimeOfFlight" />
        <MSPeaks>
          <p rt="3.703" x="169.0762" y="152599.28" v="881950" z="1" s="M+H" />
          <p rt="3.702" x="170.0795" y="19372.46" v="108338" z="1" s="M+H+1" />
          <p rt="3.724" x="171.0816" y="1585.16" v="3824" z="1" s="M+H+2" />
        </MSPeaks>
      </Spectrum>
    </Compound>
    <Compound algo="FindByMolecularFeature">
      <Location m="155.0732" rt="3.857" y="70978" v="645675" />
      <Spectrum type="MFE" cpdAlgo="FindByMolecularFeature">
        <MSDetails p="+" />
        <Device type="TimeOfFlight" />
        <MSPeaks>
          <p rt="3.856" x="156.0805" y="70978.42" v="570638" z="1" s="M+H" />
          <p rt="3.865" x="157.0844" y="9710.74" v="75037" z="1" s="M+H+1" />
        </MSPeaks>
      </Spectrum>
    </Compound>
    <Compound algo="FindByMolecularFeature">
      <Location m="370.2200" rt="4.017" y="80078" v="458386" />
      <Spectrum type="MFE" cpdAlgo="FindByMolecularFeature">
        <MSDetails p="+" />
        <Device type="TimeOfFlight" />
        <MSPeaks>
          <p rt="4.017" x="371.2273" y="80078.43" v="380969" z="1" s="M+H" />
          <p rt="4.019" x="372.2307" y="14042.37" v="65906" z="1" s="M+H+1" />
          <p rt="4.010" x="373.2327" y="2638.00" v="11511" z="1" s="M+H+2" />
        </MSPeaks>
      </Spectrum>
    </Compound>
    <Compound algo="FindByMolecularFeature">
      <Location m="387.2470" rt="4.018" y="245662" v="1454764" />
      <Spectrum type="MFE" cpdAlgo="FindByMolecularFeature">
        <MSDetails p="+" />
        <Device type="TimeOfFlight" />
        <MSPeaks>
          <p rt="4.018" x="388.2542" y="245662.22" v="1203847" z="1" s="M+H" />
          <p rt="4.018" x="389.2573" y="42856.29" v="209621" z="1" s="M+H+1" />
          <p rt="4.015" x="390.2589" y="7410.39" v="35329" z="1" s="M+H+2" />
          <p rt="4.021" x="391.2637" y="1297.69" v="5967" z="1" s="M+H+3" />
        </MSPeaks>
      </Spectrum>
    </Compound>
    <Compound algo="FindByMolecularFeature">
      <Location m="164.0948" rt="4.023" y="78006" v="577608" />
      <Spectrum type="MFE" cpdAlgo="FindByMolecularFeature">
        <MSDetails p="+" />
        <Device type="TimeOfFlight" />
        <MSPeaks>
          <p rt="4.024" x="165.1021" y="78006.20" v="524760" z="1" s="M+H" />
          <p rt="4.019" x="166.1043" y="8520.21" v="52848" z="1" s="M+H+1" />
        </MSPeaks>
      </Spectrum>
    </Compound>
    <Compound algo="FindByMolecularFeature">
      <Location m="226.0838" rt="4.033" y="80761" v="573991" />
      <Spectrum type="MFE" cpdAlgo="FindByMolecularFeature">
        <MSDetails p="+" />
        <Device type="TimeOfFlight" />
        <MSPeaks>
          <p rt="4.033" x="227.0911" y="80760.78" v="500027" z="1" s="M+H" />
          <p rt="4.035" x="228.0949" y="10462.66" v="67137" z="1" s="M+H+1" />
          <p rt="4.033" x="229.0985" y="1466.86" v="6826" z="1" s="M+H+2" />
        </MSPeaks>
      </Spectrum>
    </Compound>
    <Compound algo="FindByMolecularFeature">
      <Location m="210.1365" rt="4.060" y="60040" v="391301" />
      <Spectrum type="MFE" cpdAlgo="FindByMolecularFeature">
        <MSDetails p="+" />
        <Device type="TimeOfFlight" />
        <MSPeaks>
          <p rt="4.060" x="211.1437" y="60040.43" v="342275" z="1" s="M+H" />
          <p rt="4.060" x="212.1469" y="7903.65" v="44977" z="1" s="M+H+1" />
          <p rt="4.098" x="213.1485" y="1159.90" v="4049" z="1" s="M+H+2" />
        </MSPeaks>
      </Spectrum>
    </Compound>
    <Compound algo="FindByMolecularFeature">
      <Location m="166.1105" rt="4.091" y="91199" v="680247" />
      <Spectrum type="MFE" cpdAlgo="FindByMolecularFeature">
        <MSDetails p="+" />
        <Device type="TimeOfFlight" />
        <MSPeaks>
          <p rt="4.092" x="167.1178" y="91199.11" v="606443" z="1" s="M+H" />
          <p rt="4.096" x="168.1207" y="9668.45" v="63973" z="1" s="M+H+1" />
          <p rt="4.003" x="169.1258" y="1011.71" v="9831" z="1" s="M+H+2" />
        </MSPeaks>
      </Spectrum>
    </Compound>
    <Compound algo="FindByMolecularFeature">
      <Location m="158.0367" rt="4.111" y="85408" v="542782" />
      <Spectrum type="MFE" cpdAlgo="FindByMolecularFeature">
        <MSDetails p="+" />
        <Device type="TimeOfFlight" />
        <MSPeaks>
          <p rt="4.112" x="159.0439" y="85407.86" v="494685" z="1" s="M+H" />
          <p rt="4.107" x="160.0473" y="8288.06" v="48096" z="1" s="M+H+1" />
        </MSPeaks>
      </Spectrum>
    </Compound>
    <Compound algo="FindByMolecularFeature">
      <Location m="302.2209" rt="4.180" y="452239" v="2474151" />
      <Spectrum type="MFE" cpdAlgo="FindByMolecularFeature">
        <MSDetails p="+" />
        <Device type="TimeOfFlight" />
        <MSPeaks>
          <p rt="4.180" x="303.2282" y="452239.44" v="2075032" z="1" s="M+H" />
          <p rt="4.181" x="304.2311" y="77494.13" v="354518" z="1" s="M+H+1" />
          <p rt="4.181" x="305.2333" y="9240.20" v="41472" z="1" s="M+H+2" />
          <p rt="4.181" x="306.2355" y="722.38" v="3130" z="1" s="M+H+3" />
        </MSPeaks>
      </Spectrum>
    </Compound>
    <Compound algo="FindByMolecularFeature">
      <Location m="194.1050" rt="4.252" y="69824" v="470019" />
      <Spectrum type="MFE" cpdAlgo="FindByMolecularFeature">
        <MSDetails p="+" />
        <Device type="TimeOfFlight" />
        <MSPeaks>
          <p rt="4.252" x="195.1123" y="69823.80" v="433476" z="1" s="M+H" />
          <p rt="4.247" x="196.1154" y="7755.90" v="36543" z="1" s="M+H+1" />
        </MSPeaks>
      </Spectrum>
    </Compound>
    <Compound algo="FindByMolecularFeature">
      <Location m="212.0949" rt="4.284" y="228179" v="1224169" />
      <Spectrum type="MFE" cpdAlgo="FindByMolecularFeature">
        <MSDetails p="+" />
        <Device type="TimeOfFlight" />
        <MSPeaks>
          <p rt="4.284" x="213.1022" y="228179.14" v="1048032" z="1" s="M+H" />
          <p rt="4.284" x="214.1053" y="35077.29" v="162607" z="1" s="M+H+1" />
          <p rt="4.287" x="215.1101" y="3422.05" v="13530" z="1" s="M+H+2" />
        </MSPeaks>
      </Spectrum>
    </Compound>
    <Compound algo="FindByMolecularFeature">
      <Location m="194.0840" rt="4.288" y="74332" v="439053" />
      <Spectrum type="MFE" cpdAlgo="FindByMolecularFeature">
        <MSDetails p="+" />
        <Device type="TimeOfFlight" />
        <MSPeaks>
          <p rt="4.288" x="195.0913" y="74332.03" v="365323" z="1" s="M+H" />
          <p rt="4.289" x="196.0960" y="11797.46" v="69002" z="1" s="M+H+1" />
          <p rt="4.283" x="197.0957" y="1801.65" v="4728" z="1" s="M+H+2" />
        </MSPeaks>
      </Spectrum>
    </Compound>
    <Compound algo="FindByMolecularFeature">
      <Location m="431.2734" rt="4.403" y="306561" v="1841385" />
      <Spectrum type="MFE" cpdAlgo="FindByMolecularFeature">
        <MSDetails p="+" />
        <Device type="TimeOfFlight" />
        <MSPeaks>
          <p rt="4.403" x="432.2807" y="306560.63" v="1478308" z="1" s="M+H" />
          <p rt="4.403" x="433.2836" y="62827.87" v="302697" z="1" s="M+H+1" />
          <p rt="4.403" x="434.2858" y="11481.24" v="54297" z="1" s="M+H+2" />
          <p rt="4.406" x="435.2884" y="1313.98" v="6083" z="1" s="M+H+3" />
        </MSPeaks>
      </Spectrum>
    </Compound>
    <Compound algo="FindByMolecularFeature">
      <Location m="414.2464" rt="4.405" y="70104" v="451306" />
      <Spectrum type="MFE" cpdAlgo="FindByMolecularFeature">
        <MSDetails p="+" />
        <Device type="TimeOfFlight" />
        <MSPeaks>
          <p rt="4.405" x="415.2537" y="70104.34" v="362761" z="1" s="M+H" />
          <p rt="4.406" x="416.2570" y="14441.84" v="73636" z="1" s="M+H+1" />
          <p rt="4.407" x="417.2589" y="3003.14" v="14908" z="1" s="M+H+2" />
        </MSPeaks>
      </Spectrum>
    </Compound>
    <Compound algo="FindByMolecularFeature">
      <Location m="187.1206" rt="4.441" y="57591" v="409179" />
      <Spectrum type="MFE" cpdAlgo="FindByMolecularFeature">
        <MSDetails p="+" />
        <Device type="TimeOfFlight" />
        <MSPeaks>
          <p rt="4.442" x="188.1279" y="57591.28" v="293859" z="1" s="M+H" />
          <p rt="4.439" x="189.1315" y="6055.86" v="29849" z="1" s="M+H+1" />
          <p rt="4.438" x="190.1329" y="1484.84" v="6326" z="1" s="M+H+2" />
          <p rt="4.437" x="375.2488" y="7387.78" v="33911" z="1" s="2M+H" />
          <p rt="4.438" x="376.2509" y="1624.41" v="5662" z="1" s="2M+H+1" />
        </MSPeaks>
      </Spectrum>
    </Compound>
    <Compound algo="FindByMolecularFeature">
      <Location m="169.1105" rt="4.442" y="512777" v="3408612" />
      <Spectrum type="MFE" cpdAlgo="FindByMolecularFeature">
        <MSDetails p="+" />
        <Device type="TimeOfFlight" />
        <MSPeaks>
          <p rt="4.442" x="170.1178" y="512777.03" v="3053298" z="1" s="M+H" />
          <p rt="4.443" x="171.1206" y="54640.46" v="326057" z="1" s="M+H+1" />
          <p rt="4.442" x="172.1236" y="5109.35" v="29257" z="1" s="M+H+2" />
        </MSPeaks>
      </Spectrum>
    </Compound>
    <Compound algo="FindByMolecularFeature">
      <Location m="141.1156" rt="4.442" y="439944" v="2891358" />
      <Spectrum type="MFE" cpdAlgo="FindByMolecularFeature">
        <MSDetails p="+" />
        <Device type="TimeOfFlight" />
        <MSPeaks>
          <p rt="4.442" x="142.1228" y="439943.91" v="2635156" z="1" s="M+H" />
          <p rt="4.444" x="143.1259" y="40693.75" v="241370" z="1" s="M+H+1" />
          <p rt="4.439" x="144.1288" y="2607.13" v="14832" z="1" s="M+H+2" />
        </MSPeaks>
      </Spectrum>
    </Compound>
    <Compound algo="FindByMolecularFeature">
      <Location m="124.0892" rt="4.442" y="108968" v="704168" />
      <Spectrum type="MFE" cpdAlgo="FindByMolecularFeature">
        <MSDetails p="+" />
        <Device type="TimeOfFlight" />
        <MSPeaks>
          <p rt="4.442" x="125.0965" y="108967.92" v="643374" z="1" s="M+H" />
          <p rt="4.440" x="126.0988" y="10913.56" v="57553" z="1" s="M+H+1" />
          <p rt="4.461" x="127.1047" y="1020.79" v="3241" z="1" s="M+H+2" />
        </MSPeaks>
      </Spectrum>
    </Compound>
    <Compound algo="FindByMolecularFeature">
      <Location m="209.1027" rt="4.443" y="149056" v="863489" />
      <Spectrum type="MFE" cpdAlgo="FindByMolecularFeature">
        <MSDetails p="+" />
        <Device type="TimeOfFlight" />
        <MSPeaks>
          <p rt="4.442" x="210.1100" y="149056.06" v="778733" z="1" s="M+H" />
          <p rt="4.441" x="211.1148" y="16302.26" v="78870" z="1" s="M+H+1" />
          <p rt="4.518" x="212.1204" y="2067.85" v="5886" z="1" s="M+H+2" />
        </MSPeaks>
      </Spectrum>
    </Compound>
    <Compound algo="FindByMolecularFeature">
      <Location m="152.0839" rt="4.444" y="85259" v="562992" />
      <Spectrum type="MFE" cpdAlgo="FindByMolecularFeature">
        <MSDetails p="+" />
        <Device type="TimeOfFlight" />
        <MSPeaks>
          <p rt="4.443" x="153.0912" y="85258.90" v="505634" z="1" s="M+H" />
          <p rt="4.445" x="154.0938" y="9845.37" v="57359" z="1" s="M+H+1" />
        </MSPeaks>
      </Spectrum>
    </Compound>
    <Compound algo="FindByMolecularFeature">
      <Location m="134.0741" rt="4.454" y="51868" v="294522" />
      <Spectrum type="MFE" cpdAlgo="FindByMolecularFeature">
        <MSDetails p="+" />
        <Device type="TimeOfFlight" />
        <MSPeaks>
          <p rt="4.452" x="135.0814" y="51868.06" v="254630" z="1" s="M+H" />
          <p rt="4.473" x="136.0820" y="6361.63" v="39892" z="1" s="M+H+1" />
        </MSPeaks>
      </Spectrum>
    </Compound>
    <Compound algo="FindByMolecularFeature">
      <Location m="152.0472" rt="4.515" y="61201" v="449788" />
      <Spectrum type="MFE" cpdAlgo="FindByMolecularFeature">
        <MSDetails p="+" />
        <Device type="TimeOfFlight" />
        <MSPeaks>
          <p rt="4.516" x="153.0544" y="61201.07" v="405340" z="1" s="M+H" />
          <p rt="4.514" x="154.0579" y="5849.24" v="36910" z="1" s="M+H+1" />
          <p rt="4.512" x="155.0682" y="900.29" v="7538" z="1" s="M+H+2" />
        </MSPeaks>
      </Spectrum>
    </Compound>
    <Compound algo="FindByMolecularFeature">
      <Location m="115.0994" rt="4.665" y="84876" v="585677" />
      <Spectrum type="MFE" cpdAlgo="FindByMolecularFeature">
        <MSDetails p="+" />
        <Device type="TimeOfFlight" />
        <MSPeaks>
          <p rt="4.665" x="116.1067" y="84875.55" v="548046" z="1" s="M+H" />
          <p rt="4.666" x="117.1101" y="5464.46" v="36436" z="1" s="M+H+1" />
          <p rt="4.677" x="118.1213" y="463.94" v="1194" z="1" s="M+H+2" />
        </MSPeaks>
      </Spectrum>
    </Compound>
    <Compound algo="FindByMolecularFeature">
      <Location m="210.1368" rt="4.743" y="342681" v="2441267" />
      <Spectrum type="MFE" cpdAlgo="FindByMolecularFeature">
        <MSDetails p="+" />
        <Device type="TimeOfFlight" />
        <MSPeaks>
          <p rt="4.743" x="211.1441" y="342680.69" v="2075116" z="1" s="M+H" />
          <p rt="4.742" x="212.1469" y="50375.63" v="302703" z="1" s="M+H+1" />
          <p rt="4.765" x="213.1437" y="9442.39" v="63449" z="1" s="M+H+2" />
        </MSPeaks>
      </Spectrum>
    </Compound>
    <Compound algo="FindByMolecularFeature">
      <Location m="475.2992" rt="4.747" y="289312" v="1790424" />
      <Spectrum type="MFE" cpdAlgo="FindByMolecularFeature">
        <MSDetails p="+" />
        <Device type="TimeOfFlight" />
        <MSPeaks>
          <p rt="4.747" x="476.3065" y="289312.09" v="1432529" z="1" s="M+H" />
          <p rt="4.748" x="477.3094" y="59335.74" v="292256" z="1" s="M+H+1" />
          <p rt="4.749" x="478.3119" y="12189.44" v="59172" z="1" s="M+H+2" />
          <p rt="4.743" x="479.3145" y="1365.80" v="6467" z="1" s="M+H+3" />
        </MSPeaks>
      </Spectrum>
    </Compound>
    <Compound algo="FindByMolecularFeature">
      <Location m="458.2726" rt="4.747" y="59443" v="374776" />
      <Spectrum type="MFE" cpdAlgo="FindByMolecularFeature">
        <MSDetails p="+" />
        <Device type="TimeOfFlight" />
        <MSPeaks>
          <p rt="4.747" x="459.2798" y="59443.35" v="298114" z="1" s="M+H" />
          <p rt="4.747" x="460.2829" y="12508.92" v="63623" z="1" s="M+H+1" />
          <p rt="4.748" x="461.2851" y="2859.50" v="13039" z="1" s="M+H+2" />
        </MSPeaks>
      </Spectrum>
    </Compound>
    <Compound algo="FindByMolecularFeature">
      <Location m="171.1258" rt="4.762" y="53644" v="732450" />
      <Spectrum type="MFE" cpdAlgo="FindByMolecularFeature">
        <MSDetails p="+" />
        <Device type="TimeOfFlight" />
        <MSPeaks>
          <p rt="4.761" x="172.1330" y="53643.75" v="654063" z="1" s="M+H" />
          <p rt="4.771" x="173.1360" y="6384.37" v="78387" z="1" s="M+H+1" />
        </MSPeaks>
      </Spectrum>
    </Compound>
    <Compound algo="FindByMolecularFeature">
      <Location m="179.0948" rt="4.782" y="602804" v="4324174" />
      <Spectrum type="MFE" cpdAlgo="FindByMolecularFeature">
        <MSDetails p="+" />
        <Device type="TimeOfFlight" />
        <MSPeaks>
          <p rt="4.782" x="180.1021" y="602804.31" v="3767044" z="1" s="M+H" />
          <p rt="4.782" x="181.1052" y="71777.46" v="444634" z="1" s="M+H+1" />
          <p rt="4.756" x="182.1158" y="11637.88" v="112496" z="1" s="M+H+2" />
        </MSPeaks>
      </Spectrum>
    </Compound>
    <Compound algo="FindByMolecularFeature">
      <Location m="111.0684" rt="4.782" y="69857" v="459697" />
      <Spectrum type="MFE" cpdAlgo="FindByMolecularFeature">
        <MSDetails p="+" />
        <Device type="TimeOfFlight" />
        <MSPeaks>
          <p rt="4.782" x="112.0757" y="69856.95" v="426129" z="1" s="M+H" />
          <p rt="4.784" x="113.0788" y="5633.97" v="33567" z="1" s="M+H+1" />
        </MSPeaks>
      </Spectrum>
    </Compound>
    <Compound algo="FindByMolecularFeature">
      <Location m="161.0840" rt="4.782" y="321126" v="2340865" />
      <Spectrum type="MFE" cpdAlgo="FindByMolecularFeature">
        <MSDetails p="+" />
        <Device type="TimeOfFlight" />
        <MSPeaks>
          <p rt="4.783" x="162.0913" y="321126.47" v="2088846" z="1" s="M+H" />
          <p rt="4.782" x="163.0951" y="35172.88" v="235046" z="1" s="M+H+1" />
          <p rt="4.768" x="164.1005" y="2234.51" v="16973" z="1" s="M+H+2" />
        </MSPeaks>
      </Spectrum>
    </Compound>
    <Compound algo="FindByMolecularFeature">
      <Location m="519.3255" rt="5.056" y="237441" v="1478006" />
      <Spectrum type="MFE" cpdAlgo="FindByMolecularFeature">
        <MSDetails p="+" />
        <Device type="TimeOfFlight" />
        <MSPeaks>
          <p rt="5.055" x="520.3328" y="237440.72" v="1151906" z="1" s="M+H" />
          <p rt="5.058" x="521.3355" y="54332.41" v="260687" z="1" s="M+H+1" />
          <p rt="5.057" x="522.3380" y="11656.21" v="55495" z="1" s="M+H+2" />
          <p rt="5.057" x="523.3409" y="2144.31" v="9918" z="1" s="M+H+3" />
        </MSPeaks>
      </Spectrum>
    </Compound>
    <Compound algo="FindByMolecularFeature">
      <Location m="166.0629" rt="5.124" y="222089" v="1657590" />
      <Spectrum type="MFE" cpdAlgo="FindByMolecularFeature">
        <MSDetails p="+" />
        <Device type="TimeOfFlight" />
        <MSPeaks>
          <p rt="5.124" x="167.0702" y="222089.31" v="1493367" z="1" s="M+H" />
          <p rt="5.124" x="168.0737" y="21808.15" v="145795" z="1" s="M+H+1" />
          <p rt="5.116" x="169.0767" y="2795.97" v="18428" z="1" s="M+H+2" />
        </MSPeaks>
      </Spectrum>
    </Compound>
    <Compound algo="FindByMolecularFeature">
      <Location m="316.2361" rt="5.157" y="59825" v="319745" />
      <Spectrum type="MFE" cpdAlgo="FindByMolecularFeature">
        <MSDetails p="+" />
        <Device type="TimeOfFlight" />
        <MSPeaks>
          <p rt="5.158" x="317.2433" y="59824.83" v="270420" z="1" s="M+H" />
          <p rt="5.154" x="318.2465" y="11165.07" v="45884" z="1" s="M+H+1" />
          <p rt="5.159" x="319.2487" y="1170.21" v="3440" z="1" s="M+H+2" />
        </MSPeaks>
      </Spectrum>
    </Compound>
    <Compound algo="FindByMolecularFeature">
      <Location m="136.1001" rt="5.187" y="72609" v="436765" />
      <Spectrum type="MFE" cpdAlgo="FindByMolecularFeature">
        <MSDetails p="+" />
        <Device type="TimeOfFlight" />
        <MSPeaks>
          <p rt="5.187" x="137.1074" y="72608.88" v="397272" z="1" s="M+H" />
          <p rt="5.186" x="138.1102" y="7327.87" v="39492" z="1" s="M+H+1" />
        </MSPeaks>
      </Spectrum>
    </Compound>
    <Compound algo="FindByMolecularFeature">
      <Location m="218.1054" rt="5.267" y="63958" v="471748" />
      <Spectrum type="MFE" cpdAlgo="FindByMolecularFeature">
        <MSDetails p="+" />
        <Device type="TimeOfFlight" />
        <MSPeaks>
          <p rt="5.267" x="219.1127" y="63958.25" v="414338" z="1" s="M+H" />
          <p rt="5.266" x="220.1159" y="9457.68" v="57410" z="1" s="M+H+1" />
        </MSPeaks>
      </Spectrum>
    </Compound>
    <Compound algo="FindByMolecularFeature">
      <Location m="162.1044" rt="5.275" y="62359" v="458396" />
      <Spectrum type="MFE" cpdAlgo="FindByMolecularFeature">
        <MSDetails p="+" />
        <Device type="TimeOfFlight" />
        <MSPeaks>
          <p rt="5.275" x="163.1117" y="62358.73" v="407356" z="1" s="M+H" />
          <p rt="5.280" x="164.1147" y="8515.76" v="51040" z="1" s="M+H+1" />
        </MSPeaks>
      </Spectrum>
    </Compound>
    <Compound algo="FindByMolecularFeature">
      <Location m="235.1209" rt="5.332" y="80302" v="569153" />
      <Spectrum type="MFE" cpdAlgo="FindByMolecularFeature">
        <MSDetails p="+" />
        <Device type="TimeOfFlight" />
        <MSPeaks>
          <p rt="5.332" x="236.1281" y="80301.80" v="472352" z="1" s="M+H" />
          <p rt="5.332" x="237.1313" y="13239.04" v="76865" z="1" s="M+H+1" />
          <p rt="5.319" x="238.1444" y="2560.25" v="19937" z="1" s="M+H+2" />
        </MSPeaks>
      </Spectrum>
    </Compound>
    <Compound algo="FindByMolecularFeature">
      <Location m="563.3515" rt="5.336" y="147854" v="1003299" />
      <Spectrum type="MFE" cpdAlgo="FindByMolecularFeature">
        <MSDetails p="+" />
        <Device type="TimeOfFlight" />
        <MSPeaks>
          <p rt="5.337" x="564.3588" y="147853.61" v="751074" z="1" s="M+H" />
          <p rt="5.336" x="565.3618" y="39719.55" v="200926" z="1" s="M+H+1" />
          <p rt="5.339" x="566.3642" y="8942.97" v="44959" z="1" s="M+H+2" />
          <p rt="5.338" x="567.3673" y="1307.79" v="6340" z="1" s="M+H+3" />
        </MSPeaks>
      </Spectrum>
    </Compound>
    <Compound algo="FindByMolecularFeature">
      <Location m="136.1002" rt="5.347" y="420083" v="3411764" />
      <Spectrum type="MFE" cpdAlgo="FindByMolecularFeature">
        <MSDetails p="+" />
        <Device type="TimeOfFlight" />
        <MSPeaks>
          <p rt="5.348" x="137.1075" y="420082.91" v="3065018" z="1" s="M+H" />
          <p rt="5.345" x="138.1105" y="41360.83" v="298339" z="1" s="M+H+1" />
          <p rt="5.309" x="139.1128" y="4477.21" v="48407" z="1" s="M+H+2" />
        </MSPeaks>
      </Spectrum>
    </Compound>
    <Compound algo="FindByMolecularFeature">
      <Location m="129.1152" rt="5.379" y="56161" v="429627" />
      <Spectrum type="MFE" cpdAlgo="FindByMolecularFeature">
        <MSDetails p="+" />
        <Device type="TimeOfFlight" />
        <MSPeaks>
          <p rt="5.380" x="130.1224" y="56160.50" v="386841" z="1" s="M+H" />
          <p rt="5.373" x="131.1248" y="6167.85" v="42786" z="1" s="M+H+1" />
        </MSPeaks>
      </Spectrum>
    </Compound>
    <Compound algo="FindByMolecularFeature">
      <Location m="244.1211" rt="5.391" y="92353" v="671233" />
      <Spectrum type="MFE" cpdAlgo="FindByMolecularFeature">
        <MSDetails p="+" />
        <Device type="TimeOfFlight" />
        <MSPeaks>
          <p rt="5.391" x="245.1284" y="92353.38" v="575981" z="1" s="M+H" />
          <p rt="5.390" x="246.1317" y="15411.76" v="95252" z="1" s="M+H+1" />
        </MSPeaks>
      </Spectrum>
    </Compound>
    <Compound algo="FindByMolecularFeature">
      <Location m="607.3776" rt="5.591" y="74475" v="533971" />
      <Spectrum type="MFE" cpdAlgo="FindByMolecularFeature">
        <MSDetails p="+" />
        <Device type="TimeOfFlight" />
        <MSPeaks>
          <p rt="5.591" x="608.3849" y="74474.97" v="390203" z="1" s="M+H" />
          <p rt="5.592" x="609.3884" y="22177.54" v="115246" z="1" s="M+H+1" />
          <p rt="5.595" x="610.3901" y="5146.81" v="25607" z="1" s="M+H+2" />
          <p rt="5.591" x="611.3924" y="585.95" v="2915" z="1" s="M+H+3" />
        </MSPeaks>
      </Spectrum>
    </Compound>
    <Compound algo="FindByMolecularFeature">
      <Location m="196.1099" rt="5.688" y="107662" v="831174" />
      <Spectrum type="MFE" cpdAlgo="FindByMolecularFeature">
        <MSDetails p="+" />
        <Device type="TimeOfFlight" />
        <MSPeaks>
          <p rt="5.688" x="197.1171" y="107661.75" v="721368" z="1" s="M+H" />
          <p rt="5.685" x="198.1207" y="14346.82" v="97986" z="1" s="M+H+1" />
          <p rt="5.695" x="199.1263" y="1927.96" v="11819" z="1" s="M+H+2" />
        </MSPeaks>
      </Spectrum>
    </Compound>
    <Compound algo="FindByMolecularFeature">
      <Location m="155.1308" rt="5.775" y="50843" v="308793" />
      <Spectrum type="MFE" cpdAlgo="FindByMolecularFeature">
        <MSDetails p="+" />
        <Device type="TimeOfFlight" />
        <MSPeaks>
          <p rt="5.775" x="156.1381" y="50843.30" v="276674" z="1" s="M+H" />
          <p rt="5.771" x="157.1413" y="5971.02" v="32119" z="1" s="M+H+1" />
        </MSPeaks>
      </Spectrum>
    </Compound>
    <Compound algo="FindByMolecularFeature">
      <Location m="183.1256" rt="5.776" y="103754" v="689313" />
      <Spectrum type="MFE" cpdAlgo="FindByMolecularFeature">
        <MSDetails p="+" />
        <Device type="TimeOfFlight" />
        <MSPeaks>
          <p rt="5.776" x="184.1329" y="103753.97" v="615701" z="1" s="M+H" />
          <p rt="5.777" x="185.1358" y="12692.15" v="73612" z="1" s="M+H+1" />
        </MSPeaks>
      </Spectrum>
    </Compound>
    <Compound algo="FindByMolecularFeature">
      <Location m="212.1524" rt="5.782" y="66915" v="509449" />
      <Spectrum type="MFE" cpdAlgo="FindByMolecularFeature">
        <MSDetails p="+" />
        <Device type="TimeOfFlight" />
        <MSPeaks>
          <p rt="5.783" x="213.1597" y="66915.26" v="449542" z="1" s="M+H" />
          <p rt="5.780" x="214.1619" y="8509.25" v="56142" z="1" s="M+H+1" />
          <p rt="5.750" x="215.1656" y="1099.70" v="3765" z="1" s="M+H+2" />
        </MSPeaks>
      </Spectrum>
    </Compound>
    <Compound algo="FindByMolecularFeature">
      <Location m="117.0577" rt="5.785" y="67251" v="573437" />
      <Spectrum type="MFE" cpdAlgo="FindByMolecularFeature">
        <MSDetails p="+" />
        <Device type="TimeOfFlight" />
        <MSPeaks>
          <p rt="5.785" x="118.0649" y="67250.70" v="504481" z="1" s="M+H" />
          <p rt="5.786" x="119.0648" y="9181.31" v="68956" z="1" s="M+H+1" />
        </MSPeaks>
      </Spectrum>
    </Compound>
    <Compound algo="FindByMolecularFeature">
      <Location m="145.0527" rt="5.787" y="170738" v="1390200" />
      <Spectrum type="MFE" cpdAlgo="FindByMolecularFeature">
        <MSDetails p="+" />
        <Device type="TimeOfFlight" />
        <MSPeaks>
          <p rt="5.787" x="146.0600" y="170737.72" v="1250778" z="1" s="M+H" />
          <p rt="5.789" x="147.0631" y="17874.25" v="127530" z="1" s="M+H+1" />
          <p rt="5.788" x="148.0726" y="1427.21" v="11892" z="1" s="M+H+2" />
        </MSPeaks>
      </Spectrum>
    </Compound>
    <Compound algo="FindByMolecularFeature">
      <Location m="231.1834" rt="6.246" y="181044" v="982122" />
      <Spectrum type="MFE" cpdAlgo="FindByMolecularFeature">
        <MSDetails p="+" />
        <Device type="TimeOfFlight" />
        <MSPeaks>
          <p rt="6.246" x="232.1907" y="181044.28" v="861533" z="1" s="M+H" />
          <p rt="6.245" x="233.1938" y="23466.98" v="107236" z="1" s="M+H+1" />
          <p rt="6.253" x="234.1957" y="3060.32" v="13353" z="1" s="M+H+2" />
        </MSPeaks>
      </Spectrum>
    </Compound>
    <Compound algo="FindByMolecularFeature">
      <Location m="185.2142" rt="6.289" y="74675" v="445801" />
      <Spectrum type="MFE" cpdAlgo="FindByMolecularFeature">
        <MSDetails p="+" />
        <Device type="TimeOfFlight" />
        <MSPeaks>
          <p rt="6.289" x="186.2214" y="74674.77" v="396950" z="1" s="M+H" />
          <p rt="6.289" x="187.2244" y="9470.08" v="48851" z="1" s="M+H+1" />
        </MSPeaks>
      </Spectrum>
    </Compound>
    <Compound algo="FindByMolecularFeature">
      <Location m="172.0524" rt="6.294" y="154388" v="1247281" />
      <Spectrum type="MFE" cpdAlgo="FindByMolecularFeature">
        <MSDetails p="+" />
        <Device type="TimeOfFlight" />
        <MSPeaks>
          <p rt="6.295" x="173.0597" y="154388.22" v="1140160" z="1" s="M+H" />
          <p rt="6.281" x="174.0639" y="22566.77" v="107121" z="1" s="M+H+1" />
        </MSPeaks>
      </Spectrum>
    </Compound>
    <Compound algo="FindByMolecularFeature">
      <Location m="143.0733" rt="6.389" y="69078" v="602789" />
      <Spectrum type="MFE" cpdAlgo="FindByMolecularFeature">
        <MSDetails p="+" />
        <Device type="TimeOfFlight" />
        <MSPeaks>
          <p rt="6.389" x="144.0806" y="69078.07" v="543898" z="1" s="M+H" />
          <p rt="6.393" x="145.0840" y="8198.59" v="58891" z="1" s="M+H+1" />
        </MSPeaks>
      </Spectrum>
    </Compound>
    <Compound algo="FindByMolecularFeature">
      <Location m="170.1415" rt="6.679" y="84849" v="1112626" />
      <Spectrum type="MFE" cpdAlgo="FindByMolecularFeature">
        <MSDetails p="+" />
        <Device type="TimeOfFlight" />
        <MSPeaks>
          <p rt="6.678" x="171.1488" y="84848.77" v="1009316" z="1" s="M+H" />
          <p rt="6.686" x="172.1523" y="8179.01" v="99052" z="1" s="M+H+1" />
          <p rt="6.666" x="173.1531" y="1158.56" v="4257" z="1" s="M+H+2" />
        </MSPeaks>
      </Spectrum>
    </Compound>
    <Compound algo="FindByMolecularFeature">
      <Location m="197.1414" rt="6.802" y="72599" v="533655" />
      <Spectrum type="MFE" cpdAlgo="FindByMolecularFeature">
        <MSDetails p="+" />
        <Device type="TimeOfFlight" />
        <MSPeaks>
          <p rt="6.802" x="198.1486" y="72598.53" v="461652" z="1" s="M+H" />
          <p rt="6.799" x="199.1516" y="9103.29" v="63296" z="1" s="M+H+1" />
          <p rt="6.821" x="200.1551" y="1306.60" v="8708" z="1" s="M+H+2" />
        </MSPeaks>
      </Spectrum>
    </Compound>
    <Compound algo="FindByMolecularFeature">
      <Location m="192.0785" rt="6.841" y="65889" v="487089" />
      <Spectrum type="MFE" cpdAlgo="FindByMolecularFeature">
        <MSDetails p="+" />
        <Device type="TimeOfFlight" />
        <MSPeaks>
          <p rt="6.841" x="193.0858" y="65888.77" v="435873" z="1" s="M+H" />
          <p rt="6.844" x="194.0892" y="7697.60" v="51216" z="1" s="M+H+1" />
        </MSPeaks>
      </Spectrum>
    </Compound>
    <Compound algo="FindByMolecularFeature">
      <Location m="180.0786" rt="6.882" y="234500" v="1886960" />
      <Spectrum type="MFE" cpdAlgo="FindByMolecularFeature">
        <MSDetails p="+" />
        <Device type="TimeOfFlight" />
        <MSPeaks>
          <p rt="6.882" x="181.0859" y="234499.81" v="1685107" z="1" s="M+H" />
          <p rt="6.881" x="182.0891" y="24380.79" v="174971" z="1" s="M+H+1" />
          <p rt="6.883" x="183.0929" y="3808.79" v="26882" z="1" s="M+H+2" />
        </MSPeaks>
      </Spectrum>
    </Compound>
    <Compound algo="FindByMolecularFeature">
      <Location m="226.1677" rt="6.991" y="51588" v="487232" />
      <Spectrum type="MFE" cpdAlgo="FindByMolecularFeature">
        <MSDetails p="+" />
        <Device type="TimeOfFlight" />
        <MSPeaks>
          <p rt="6.992" x="227.1750" y="51587.64" v="428940" z="1" s="M+H" />
          <p rt="6.992" x="228.1784" y="7107.98" v="51891" z="1" s="M+H+1" />
          <p rt="6.956" x="229.1779" y="1152.52" v="6402" z="1" s="M+H+2" />
        </MSPeaks>
      </Spectrum>
    </Compound>
    <Compound algo="FindByMolecularFeature">
      <Location m="218.0941" rt="7.013" y="218835" v="1582193" />
      <Spectrum type="MFE" cpdAlgo="FindByMolecularFeature">
        <MSDetails p="+" />
        <Device type="TimeOfFlight" />
        <MSPeaks>
          <p rt="7.013" x="219.1014" y="218834.58" v="1385812" z="1" s="M+H" />
          <p rt="7.014" x="220.1048" y="31019.67" v="196381" z="1" s="M+H+1" />
        </MSPeaks>
      </Spectrum>
    </Compound>
    <Compound algo="FindByMolecularFeature">
      <Location m="197.1414" rt="7.094" y="137822" v="1272339" />
      <Spectrum type="MFE" cpdAlgo="FindByMolecularFeature">
        <MSDetails p="+" />
        <Device type="TimeOfFlight" />
        <MSPeaks>
          <p rt="7.094" x="198.1487" y="137822.38" v="1117939" z="1" s="M+H" />
          <p rt="7.094" x="199.1518" y="19135.77" v="154400" z="1" s="M+H+1" />
        </MSPeaks>
      </Spectrum>
    </Compound>
    <Compound algo="FindByMolecularFeature">
      <Location m="173.0839" rt="7.345" y="66706" v="520553" />
      <Spectrum type="MFE" cpdAlgo="FindByMolecularFeature">
        <MSDetails p="+" />
        <Device type="TimeOfFlight" />
        <MSPeaks>
          <p rt="7.345" x="174.0911" y="66705.98" v="473191" z="1" s="M+H" />
          <p rt="7.343" x="175.0949" y="7009.52" v="47362" z="1" s="M+H+1" />
        </MSPeaks>
      </Spectrum>
    </Compound>
    <Compound algo="FindByMolecularFeature">
      <Location m="148.0886" rt="7.392" y="89182" v="658608" />
      <Spectrum type="MFE" cpdAlgo="FindByMolecularFeature">
        <MSDetails p="+" />
        <Device type="TimeOfFlight" />
        <MSPeaks>
          <p rt="7.393" x="149.0959" y="89181.63" v="577024" z="1" s="M+H" />
          <p rt="7.385" x="150.0981" y="12712.55" v="81584" z="1" s="M+H+1" />
        </MSPeaks>
      </Spectrum>
    </Compound>
    <Compound algo="FindByMolecularFeature">
      <Location m="711.2372" rt="7.543" y="112624" v="903785" />
      <Spectrum type="MFE" cpdAlgo="FindByMolecularFeature">
        <MSDetails p="+" />
        <Device type="TimeOfFlight" />
        <MSPeaks>
          <p rt="7.544" x="712.2445" y="112624.38" v="664647" z="1" s="M+H" />
          <p rt="7.542" x="713.2473" y="40830.38" v="239138" z="1" s="M+H+1" />
        </MSPeaks>
      </Spectrum>
    </Compound>
    <Compound algo="FindByMolecularFeature">
      <Location m="352.0945" rt="7.544" y="104955" v="745868" />
      <Spectrum type="MFE" cpdAlgo="FindByMolecularFeature">
        <MSDetails p="+" />
        <Device type="TimeOfFlight" />
        <MSPeaks>
          <p rt="7.544" x="353.1018" y="104955.06" v="603144" z="1" s="M+H" />
          <p rt="7.545" x="354.1053" y="24687.90" v="142724" z="1" s="M+H+1" />
        </MSPeaks>
      </Spectrum>
    </Compound>
    <Compound algo="FindByMolecularFeature">
      <Location m="713.2525" rt="7.620" y="78566" v="777375" />
      <Spectrum type="MFE" cpdAlgo="FindByMolecularFeature">
        <MSDetails p="+" />
        <Device type="TimeOfFlight" />
        <MSPeaks>
          <p rt="7.619" x="714.2598" y="78566.37" v="544752" z="1" s="M+H" />
          <p rt="7.620" x="715.2628" y="26646.90" v="179141" z="1" s="M+H+1" />
          <p rt="7.621" x="716.2656" y="6990.27" v="45124" z="1" s="M+H+2" />
          <p rt="7.633" x="717.2641" y="1313.31" v="8357" z="1" s="M+H+3" />
        </MSPeaks>
      </Spectrum>
    </Compound>
    <Compound algo="FindByMolecularFeature">
      <Location m="228.1261" rt="7.627" y="91123" v="717081" />
      <Spectrum type="MFE" cpdAlgo="FindByMolecularFeature">
        <MSDetails p="+" />
        <Device type="TimeOfFlight" />
        <MSPeaks>
          <p rt="7.622" x="229.1334" y="91122.56" v="674675" z="1" s="M+H" />
          <p rt="7.660" x="230.1365" y="15469.79" v="42406" z="1" s="M+H+1" />
        </MSPeaks>
      </Spectrum>
    </Compound>
    <Compound algo="FindByMolecularFeature">
      <Location m="188.1201" rt="7.643" y="271062" v="2144703" />
      <Spectrum type="MFE" cpdAlgo="FindByMolecularFeature">
        <MSDetails p="+" />
        <Device type="TimeOfFlight" />
        <MSPeaks>
          <p rt="7.644" x="189.1274" y="271061.56" v="1869903" z="1" s="M+H" />
          <p rt="7.642" x="190.1306" y="37095.97" v="259257" z="1" s="M+H+1" />
          <p rt="7.630" x="191.1366" y="2454.60" v="15543" z="1" s="M+H+2" />
        </MSPeaks>
      </Spectrum>
    </Compound>
    <Compound algo="FindByMolecularFeature">
      <Location m="245.1990" rt="7.646" y="128359" v="713896" />
      <Spectrum type="MFE" cpdAlgo="FindByMolecularFeature">
        <MSDetails p="+" />
        <Device type="TimeOfFlight" />
        <MSPeaks>
          <p rt="7.646" x="246.2063" y="128358.68" v="608354" z="1" s="M+H" />
          <p rt="7.647" x="247.2097" y="19711.12" v="95147" z="1" s="M+H+1" />
          <p rt="7.652" x="248.2115" y="2337.03" v="10395" z="1" s="M+H+2" />
        </MSPeaks>
      </Spectrum>
    </Compound>
    <Compound algo="FindByMolecularFeature">
      <Location m="366.2307" rt="7.708" y="62344" v="367928" />
      <Spectrum type="MFE" cpdAlgo="FindByMolecularFeature">
        <MSDetails p="+" />
        <Device type="TimeOfFlight" />
        <MSPeaks>
          <p rt="7.708" x="367.2380" y="62344.22" v="276608" z="1" s="M+H" />
          <p rt="7.707" x="368.2409" y="16696.29" v="74679" z="1" s="M+H+1" />
          <p rt="7.705" x="369.2436" y="2864.73" v="15533" z="1" s="M+H+2" />
          <p rt="7.702" x="370.2502" y="275.59" v="1108" z="1" s="M+H+3" />
        </MSPeaks>
      </Spectrum>
    </Compound>
    <Compound algo="FindByMolecularFeature">
      <Location m="307.2151" rt="7.714" y="495904" v="2977223" />
      <Spectrum type="MFE" cpdAlgo="FindByMolecularFeature">
        <MSDetails p="+" />
        <Device type="TimeOfFlight" />
        <MSPeaks>
          <p rt="7.714" x="308.2223" y="495904.19" v="2429418" z="1" s="M+H" />
          <p rt="7.713" x="309.2254" y="97987.28" v="475269" z="1" s="M+H+1" />
          <p rt="7.715" x="310.2301" y="11411.23" v="72536" z="1" s="M+H+2" />
        </MSPeaks>
      </Spectrum>
    </Compound>
    <Compound algo="FindByMolecularFeature">
      <Location m="167.1310" rt="7.779" y="202950" v="1684646" />
      <Spectrum type="MFE" cpdAlgo="FindByMolecularFeature">
        <MSDetails p="+" />
        <Device type="TimeOfFlight" />
        <MSPeaks>
          <p rt="7.779" x="168.1383" y="202949.91" v="1503602" z="1" s="M+H" />
          <p rt="7.779" x="169.1412" y="24363.28" v="181044" z="1" s="M+H+1" />
        </MSPeaks>
      </Spectrum>
    </Compound>
    <Compound algo="FindByMolecularFeature">
      <Location m="291.2199" rt="7.835" y="136814" v="751203" />
      <Spectrum type="MFE" cpdAlgo="FindByMolecularFeature">
        <MSDetails p="+" />
        <Device type="TimeOfFlight" />
        <MSPeaks>
          <p rt="7.835" x="292.2272" y="136813.58" v="613700" z="1" s="M+H" />
          <p rt="7.834" x="293.2303" y="29261.12" v="137502" z="1" s="M+H+1" />
        </MSPeaks>
      </Spectrum>
    </Compound>
    <Compound algo="FindByMolecularFeature">
      <Location m="230.0577" rt="7.857" y="54923" v="504792" />
      <Spectrum type="MFE" cpdAlgo="FindByMolecularFeature">
        <MSDetails p="+" />
        <Device type="TimeOfFlight" />
        <MSPeaks>
          <p rt="7.856" x="231.0650" y="54923.32" v="440615" z="1" s="M+H" />
          <p rt="7.858" x="232.0685" y="8160.87" v="64177" z="1" s="M+H+1" />
        </MSPeaks>
      </Spectrum>
    </Compound>
    <Compound algo="FindByMolecularFeature">
      <Location m="206.1306" rt="8.071" y="122637" v="1082284" />
      <Spectrum type="MFE" cpdAlgo="FindByMolecularFeature">
        <MSDetails p="+" />
        <Device type="TimeOfFlight" />
        <MSPeaks>
          <p rt="8.071" x="207.1379" y="122636.70" v="960111" z="1" s="M+H" />
          <p rt="8.068" x="208.1409" y="15575.00" v="122173" z="1" s="M+H+1" />
        </MSPeaks>
      </Spectrum>
    </Compound>
    <Compound algo="FindByMolecularFeature">
      <Location m="185.1415" rt="8.118" y="74672" v="588021" />
      <Spectrum type="MFE" cpdAlgo="FindByMolecularFeature">
        <MSDetails p="+" />
        <Device type="TimeOfFlight" />
        <MSPeaks>
          <p rt="8.118" x="186.1488" y="74672.31" v="512502" z="1" s="M+H" />
          <p rt="8.114" x="187.1512" y="9924.93" v="67746" z="1" s="M+H+1" />
          <p rt="8.115" x="188.1558" y="1243.90" v="7774" z="1" s="M+H+2" />
        </MSPeaks>
      </Spectrum>
    </Compound>
    <Compound algo="FindByMolecularFeature">
      <Location m="370.1416" rt="8.142" y="68980" v="579798" />
      <Spectrum type="MFE" cpdAlgo="FindByMolecularFeature">
        <MSDetails p="+" />
        <Device type="TimeOfFlight" />
        <MSPeaks>
          <p rt="8.141" x="371.1489" y="68979.98" v="452551" z="1" s="M+H" />
          <p rt="8.140" x="372.1523" y="15913.08" v="103451" z="1" s="M+H+1" />
          <p rt="8.147" x="373.1534" y="3413.56" v="20764" z="1" s="M+H+2" />
          <p rt="8.187" x="374.1547" y="308.88" v="3032" z="1" s="M+H+3" />
        </MSPeaks>
      </Spectrum>
    </Compound>
    <Compound algo="FindByMolecularFeature">
      <Location m="148.0888" rt="8.158" y="53582" v="536760" />
      <Spectrum type="MFE" cpdAlgo="FindByMolecularFeature">
        <MSDetails p="+" />
        <Device type="TimeOfFlight" />
        <MSPeaks>
          <p rt="8.164" x="149.0961" y="53582.30" v="432972" z="1" s="M+H" />
          <p rt="8.125" x="150.0968" y="9595.41" v="103788" z="1" s="M+H+1" />
        </MSPeaks>
      </Spectrum>
    </Compound>
    <Compound algo="FindByMolecularFeature">
      <Location m="368.0895" rt="8.252" y="59276" v="501426" />
      <Spectrum type="MFE" cpdAlgo="FindByMolecularFeature">
        <MSDetails p="+" />
        <Device type="TimeOfFlight" />
        <MSPeaks>
          <p rt="8.252" x="369.0968" y="59276.14" v="395218" z="1" s="M+H" />
          <p rt="8.250" x="370.1003" y="13272.75" v="86009" z="1" s="M+H+1" />
          <p rt="8.258" x="371.1042" y="2972.14" v="20200" z="1" s="M+H+2" />
        </MSPeaks>
      </Spectrum>
    </Compound>
    <Compound algo="FindByMolecularFeature">
      <Location m="408.0822" rt="8.268" y="88148" v="608733" />
      <Spectrum type="MFE" cpdAlgo="FindByMolecularFeature">
        <MSDetails p="+" />
        <Device type="TimeOfFlight" />
        <MSPeaks>
          <p rt="8.269" x="409.0894" y="88147.99" v="482208" z="1" s="M+H" />
          <p rt="8.267" x="410.0931" y="19380.38" v="106501" z="1" s="M+H+1" />
          <p rt="8.265" x="411.0953" y="3267.46" v="16831" z="1" s="M+H+2" />
          <p rt="8.271" x="412.0949" y="619.65" v="3192" z="1" s="M+H+3" />
        </MSPeaks>
      </Spectrum>
    </Compound>
    <Compound algo="FindByMolecularFeature">
      <Location m="174.0680" rt="8.285" y="292791" v="2008697" />
      <Spectrum type="MFE" cpdAlgo="FindByMolecularFeature">
        <MSDetails p="+" />
        <Device type="TimeOfFlight" />
        <MSPeaks>
          <p rt="8.285" x="175.0753" y="292790.50" v="1770950" z="1" s="M+H" />
          <p rt="8.285" x="176.0785" y="34582.23" v="212975" z="1" s="M+H+1" />
          <p rt="8.284" x="177.0858" y="3858.46" v="24772" z="1" s="M+H+2" />
        </MSPeaks>
      </Spectrum>
    </Compound>
    <Compound algo="FindByMolecularFeature">
      <Location m="136.0523" rt="8.285" y="75838" v="523286" />
      <Spectrum type="MFE" cpdAlgo="FindByMolecularFeature">
        <MSDetails p="+" />
        <Device type="TimeOfFlight" />
        <MSPeaks>
          <p rt="8.284" x="137.0596" y="75837.83" v="472467" z="1" s="M+H" />
          <p rt="8.286" x="138.0636" y="7074.41" v="39329" z="1" s="M+H+1" />
          <p rt="8.312" x="139.0547" y="4317.29" v="11491" z="1" s="M+H+2" />
        </MSPeaks>
      </Spectrum>
    </Compound>
    <Compound algo="FindByMolecularFeature">
      <Location m="186.0680" rt="8.285" y="104530" v="732944" />
      <Spectrum type="MFE" cpdAlgo="FindByMolecularFeature">
        <MSDetails p="+" />
        <Device type="TimeOfFlight" />
        <MSPeaks>
          <p rt="8.285" x="187.0753" y="104529.98" v="637495" z="1" s="M+H" />
          <p rt="8.285" x="188.0793" y="15674.31" v="95449" z="1" s="M+H+1" />
        </MSPeaks>
      </Spectrum>
    </Compound>
    <Compound algo="FindByMolecularFeature">
      <Location m="114.0468" rt="8.286" y="51604" v="352941" />
      <Spectrum type="MFE" cpdAlgo="FindByMolecularFeature">
        <MSDetails p="+" />
        <Device type="TimeOfFlight" />
        <MSPeaks>
          <p rt="8.286" x="115.0540" y="51604.48" v="313777" z="1" s="M+H" />
          <p rt="8.288" x="116.0592" y="6442.36" v="39164" z="1" s="M+H+1" />
        </MSPeaks>
      </Spectrum>
    </Compound>
    <Compound algo="FindByMolecularFeature">
      <Location m="322.1206" rt="8.287" y="205685" v="1688039" />
      <Spectrum type="MFE" cpdAlgo="FindByMolecularFeature">
        <MSDetails p="+" />
        <Device type="TimeOfFlight" />
        <MSPeaks>
          <p rt="8.287" x="323.1279" y="205684.86" v="1334075" z="1" s="M+H" />
          <p rt="8.287" x="324.1310" y="47643.23" v="310294" z="1" s="M+H+1" />
          <p rt="8.288" x="325.1344" y="6844.98" v="43670" z="1" s="M+H+2" />
        </MSPeaks>
      </Spectrum>
    </Compound>
    <Compound algo="FindByMolecularFeature">
      <Location m="340.1318" rt="8.287" y="1074666" v="8624562" />
      <Spectrum type="MFE" cpdAlgo="FindByMolecularFeature">
        <MSDetails p="+" />
        <Device type="TimeOfFlight" />
        <MSPeaks>
          <p rt="8.287" x="341.1391" y="1074665.88" v="6893445" z="1" s="M+H" />
          <p rt="8.287" x="342.1419" y="231880.66" v="1487050" z="1" s="M+H+1" />
          <p rt="8.287" x="343.1445" y="32922.45" v="214170" z="1" s="M+H+2" />
          <p rt="8.288" x="344.1480" y="4239.20" v="26789" z="1" s="M+H+3" />
          <p rt="8.261" x="345.1596" y="417.57" v="3109" z="1" s="M+H+4" />
        </MSPeaks>
      </Spectrum>
    </Compound>
    <Compound algo="FindByMolecularFeature">
      <Location m="357.1336" rt="8.294" y="52130" v="636509" />
      <Spectrum type="MFE" cpdAlgo="FindByMolecularFeature">
        <MSDetails p="+" />
        <Device type="TimeOfFlight" />
        <MSPeaks>
          <p rt="8.296" x="358.1408" y="52129.77" v="456250" z="1" s="M+H" />
          <p rt="8.290" x="359.1463" y="17050.38" v="144819" z="1" s="M+H+1" />
          <p rt="8.285" x="360.1504" y="3657.35" v="30303" z="1" s="M+H+2" />
          <p rt="8.317" x="361.1556" y="619.86" v="5137" z="1" s="M+H+3" />
        </MSPeaks>
      </Spectrum>
    </Compound>
    <Compound algo="FindByMolecularFeature">
      <Location m="457.0587" rt="8.299" y="83496" v="1117501" />
      <Spectrum type="MFE" cpdAlgo="FindByMolecularFeature">
        <MSDetails p="+" />
        <Device type="TimeOfFlight" />
        <MSPeaks>
          <p rt="8.300" x="458.0660" y="83496.26" v="858373" z="1" s="M+H" />
          <p rt="8.297" x="459.0691" y="20708.40" v="210741" z="1" s="M+H+1" />
          <p rt="8.297" x="460.0713" y="4195.54" v="41743" z="1" s="M+H+2" />
          <p rt="8.264" x="461.0785" y="667.80" v="6644" z="1" s="M+H+3" />
        </MSPeaks>
      </Spectrum>
    </Compound>
    <Compound algo="FindByMolecularFeature">
      <Location m="172.1575" rt="8.315" y="67905" v="535221" />
      <Spectrum type="MFE" cpdAlgo="FindByMolecularFeature">
        <MSDetails p="+" />
        <Device type="TimeOfFlight" />
        <MSPeaks>
          <p rt="8.315" x="173.1648" y="67904.61" v="480441" z="1" s="M+H" />
          <p rt="8.311" x="174.1680" y="7932.31" v="54780" z="1" s="M+H+1" />
        </MSPeaks>
      </Spectrum>
    </Compound>
    <Compound algo="FindByMolecularFeature">
      <Location m="197.1416" rt="8.348" y="216918" v="1721768" />
      <Spectrum type="MFE" cpdAlgo="FindByMolecularFeature">
        <MSDetails p="+" />
        <Device type="TimeOfFlight" />
        <MSPeaks>
          <p rt="8.348" x="198.1488" y="216917.53" v="1514375" z="1" s="M+H" />
          <p rt="8.346" x="199.1519" y="28811.60" v="207392" z="1" s="M+H+1" />
        </MSPeaks>
      </Spectrum>
    </Compound>
    <Compound algo="FindByMolecularFeature">
      <Location m="220.1826" rt="8.540" y="56252" v="415708" />
      <Spectrum type="MFE" cpdAlgo="FindByMolecularFeature">
        <MSDetails p="+" />
        <Device type="TimeOfFlight" />
        <MSPeaks>
          <p rt="8.539" x="221.1899" y="56251.98" v="352684" z="1" s="M+H" />
          <p rt="8.542" x="222.1929" y="8718.75" v="55625" z="1" s="M+H+1" />
          <p rt="8.553" x="223.1989" y="1567.72" v="7399" z="1" s="M+H+2" />
        </MSPeaks>
      </Spectrum>
    </Compound>
    <Compound algo="FindByMolecularFeature">
      <Location m="315.0868" rt="8.551" y="53458" v="520631" />
      <Spectrum type="MFE" cpdAlgo="FindByMolecularFeature">
        <MSDetails p="+" />
        <Device type="TimeOfFlight" />
        <MSPeaks>
          <p rt="8.550" x="316.0941" y="53458.39" v="411502" z="1" s="M+H" />
          <p rt="8.550" x="317.0991" y="12044.44" v="90657" z="1" s="M+H+1" />
          <p rt="8.557" x="318.1034" y="2485.54" v="18471" z="1" s="M+H+2" />
        </MSPeaks>
      </Spectrum>
    </Compound>
    <Compound algo="FindByMolecularFeature">
      <Location m="255.1262" rt="8.617" y="441377" v="3870883" />
      <Spectrum type="MFE" cpdAlgo="FindByMolecularFeature">
        <MSDetails p="+" />
        <Device type="TimeOfFlight" />
        <MSPeaks>
          <p rt="8.618" x="256.1334" y="441376.97" v="3258243" z="1" s="M+H" />
          <p rt="8.618" x="257.1367" y="72886.35" v="539060" z="1" s="M+H+1" />
          <p rt="8.623" x="258.1397" y="7860.71" v="58465" z="1" s="M+H+2" />
          <p rt="8.556" x="259.1437" y="1261.82" v="15116" z="1" s="M+H+3" />
        </MSPeaks>
      </Spectrum>
    </Compound>
    <Compound algo="FindByMolecularFeature">
      <Location m="151.0997" rt="8.649" y="55370" v="439730" />
      <Spectrum type="MFE" cpdAlgo="FindByMolecularFeature">
        <MSDetails p="+" />
        <Device type="TimeOfFlight" />
        <MSPeaks>
          <p rt="8.649" x="152.1070" y="55369.61" v="396752" z="1" s="M+H" />
          <p rt="8.649" x="153.1102" y="5992.47" v="42978" z="1" s="M+H+1" />
        </MSPeaks>
      </Spectrum>
    </Compound>
    <Compound algo="FindByMolecularFeature">
      <Location m="556.1555" rt="8.658" y="59287" v="531745" />
      <Spectrum type="MFE" cpdAlgo="FindByMolecularFeature">
        <MSDetails p="+" />
        <Device type="TimeOfFlight" />
        <MSPeaks>
          <p rt="8.658" x="557.1628" y="59286.93" v="386603" z="1" s="M+H" />
          <p rt="8.660" x="558.1663" y="17494.34" v="114382" z="1" s="M+H+1" />
          <p rt="8.655" x="559.1655" y="4480.84" v="28032" z="1" s="M+H+2" />
          <p rt="8.646" x="560.1685" y="436.01" v="2728" z="1" s="M+H+3" />
        </MSPeaks>
      </Spectrum>
    </Compound>
    <Compound algo="FindByMolecularFeature">
      <Location m="551.2003" rt="8.659" y="54501" v="446927" />
      <Spectrum type="MFE" cpdAlgo="FindByMolecularFeature">
        <MSDetails p="+" />
        <Device type="TimeOfFlight" />
        <MSPeaks>
          <p rt="8.658" x="552.2076" y="54500.63" v="328701" z="1" s="M+H" />
          <p rt="8.660" x="553.2108" y="15774.80" v="95578" z="1" s="M+H+1" />
          <p rt="8.658" x="554.2133" y="3641.36" v="21176" z="1" s="M+H+2" />
          <p rt="8.683" x="555.2151" y="260.20" v="1473" z="1" s="M+H+3" />
        </MSPeaks>
      </Spectrum>
    </Compound>
    <Compound algo="FindByMolecularFeature">
      <Location m="191.1308" rt="8.709" y="61838" v="560068" />
      <Spectrum type="MFE" cpdAlgo="FindByMolecularFeature">
        <MSDetails p="+" />
        <Device type="TimeOfFlight" />
        <MSPeaks>
          <p rt="8.710" x="192.1381" y="61838.04" v="483638" z="1" s="M+H" />
          <p rt="8.709" x="193.1411" y="10467.18" v="76429" z="1" s="M+H+1" />
        </MSPeaks>
      </Spectrum>
    </Compound>
    <Compound algo="FindByMolecularFeature">
      <Location m="263.2249" rt="8.736" y="118022" v="861410" />
      <Spectrum type="MFE" cpdAlgo="FindByMolecularFeature">
        <MSDetails p="+" />
        <Device type="TimeOfFlight" />
        <MSPeaks>
          <p rt="8.736" x="264.2322" y="118021.71" v="722656" z="1" s="M+H" />
          <p rt="8.736" x="265.2354" y="22148.93" v="125515" z="1" s="M+H+1" />
          <p rt="8.734" x="266.2386" y="2737.20" v="13239" z="1" s="M+H+2" />
        </MSPeaks>
      </Spectrum>
    </Compound>
    <Compound algo="FindByMolecularFeature">
      <Location m="218.1671" rt="8.736" y="343089" v="2380803" />
      <Spectrum type="MFE" cpdAlgo="FindByMolecularFeature">
        <MSDetails p="+" />
        <Device type="TimeOfFlight" />
        <MSPeaks>
          <p rt="8.736" x="219.1744" y="343088.75" v="2024803" z="1" s="M+H" />
          <p rt="8.736" x="220.1775" y="58687.28" v="329045" z="1" s="M+H+1" />
          <p rt="8.729" x="221.1844" y="6724.44" v="26954" z="1" s="M+H+2" />
        </MSPeaks>
      </Spectrum>
    </Compound>
    <Compound algo="FindByMolecularFeature">
      <Location m="143.1310" rt="8.793" y="57633" v="467974" />
      <Spectrum type="MFE" cpdAlgo="FindByMolecularFeature">
        <MSDetails p="+" />
        <Device type="TimeOfFlight" />
        <MSPeaks>
          <p rt="8.792" x="144.1382" y="57633.36" v="430416" z="1" s="M+H" />
          <p rt="8.796" x="145.1414" y="5188.46" v="37558" z="1" s="M+H+1" />
        </MSPeaks>
      </Spectrum>
    </Compound>
    <Compound algo="FindByMolecularFeature">
      <Location m="340.1312" rt="8.841" y="133716" v="1149659" />
      <Spectrum type="MFE" cpdAlgo="FindByMolecularFeature">
        <MSDetails p="+" />
        <Device type="TimeOfFlight" />
        <MSPeaks>
          <p rt="8.840" x="341.1384" y="133716.47" v="920467" z="1" s="M+H" />
          <p rt="8.841" x="342.1417" y="28352.16" v="196291" z="1" s="M+H+1" />
          <p rt="8.841" x="343.1444" y="4897.56" v="31655" z="1" s="M+H+2" />
          <p rt="8.865" x="344.1512" y="192.66" v="1245" z="1" s="M+H+3" />
        </MSPeaks>
      </Spectrum>
    </Compound>
    <Compound algo="FindByMolecularFeature">
      <Location m="352.0946" rt="8.847" y="155670" v="1237098" />
      <Spectrum type="MFE" cpdAlgo="FindByMolecularFeature">
        <MSDetails p="+" />
        <Device type="TimeOfFlight" />
        <MSPeaks>
          <p rt="8.847" x="353.1019" y="155670.30" v="1018907" z="1" s="M+H" />
          <p rt="8.846" x="354.1052" y="34079.91" v="218191" z="1" s="M+H+1" />
        </MSPeaks>
      </Spectrum>
    </Compound>
    <Compound algo="FindByMolecularFeature">
      <Location m="184.0523" rt="8.848" y="54464" v="428512" />
      <Spectrum type="MFE" cpdAlgo="FindByMolecularFeature">
        <MSDetails p="+" />
        <Device type="TimeOfFlight" />
        <MSPeaks>
          <p rt="8.848" x="185.0595" y="54464.14" v="364564" z="1" s="M+H" />
          <p rt="8.848" x="186.0645" y="9319.16" v="63948" z="1" s="M+H+1" />
        </MSPeaks>
      </Spectrum>
    </Compound>
    <Compound algo="FindByMolecularFeature">
      <Location m="314.2458" rt="8.877" y="62107" v="417728" />
      <Spectrum type="MFE" cpdAlgo="FindByMolecularFeature">
        <MSDetails p="+" />
        <Device type="TimeOfFlight" />
        <MSPeaks>
          <p rt="8.876" x="315.2531" y="62107.33" v="336867" z="1" s="M+H" />
          <p rt="8.879" x="316.2561" y="11702.77" v="70562" z="1" s="M+H+1" />
          <p rt="8.883" x="317.2589" y="2214.42" v="10299" z="1" s="M+H+2" />
        </MSPeaks>
      </Spectrum>
    </Compound>
    <Compound algo="FindByMolecularFeature">
      <Location m="171.1260" rt="8.888" y="228337" v="1851942" />
      <Spectrum type="MFE" cpdAlgo="FindByMolecularFeature">
        <MSDetails p="+" />
        <Device type="TimeOfFlight" />
        <MSPeaks>
          <p rt="8.887" x="172.1332" y="228337.22" v="1631368" z="1" s="M+H" />
          <p rt="8.890" x="173.1361" y="26274.61" v="200225" z="1" s="M+H+1" />
          <p rt="8.887" x="174.1383" y="2935.25" v="20349" z="1" s="M+H+2" />
        </MSPeaks>
      </Spectrum>
    </Compound>
    <Compound algo="FindByMolecularFeature">
      <Location m="259.2149" rt="8.908" y="262267" v="1522633" />
      <Spectrum type="MFE" cpdAlgo="FindByMolecularFeature">
        <MSDetails p="+" />
        <Device type="TimeOfFlight" />
        <MSPeaks>
          <p rt="8.909" x="260.2222" y="262267.41" v="1223916" z="1" s="M+H" />
          <p rt="8.906" x="261.2248" y="48060.04" v="259662" z="1" s="M+H+1" />
          <p rt="8.897" x="262.2267" y="6839.62" v="39056" z="1" s="M+H+2" />
        </MSPeaks>
      </Spectrum>
    </Compound>
    <Compound algo="FindByMolecularFeature">
      <Location m="164.0835" rt="8.936" y="87484" v="745067" />
      <Spectrum type="MFE" cpdAlgo="FindByMolecularFeature">
        <MSDetails p="+" />
        <Device type="TimeOfFlight" />
        <MSPeaks>
          <p rt="8.936" x="165.0907" y="87484.41" v="666338" z="1" s="M+H" />
          <p rt="8.936" x="166.0946" y="10491.98" v="78730" z="1" s="M+H+1" />
        </MSPeaks>
      </Spectrum>
    </Compound>
    <Compound algo="FindByMolecularFeature">
      <Location m="372.1210" rt="8.938" y="129762" v="1198316" />
      <Spectrum type="MFE" cpdAlgo="FindByMolecularFeature">
        <MSDetails p="+" />
        <Device type="TimeOfFlight" />
        <MSPeaks>
          <p rt="8.938" x="373.1283" y="129761.63" v="964975" z="1" s="M+H" />
          <p rt="8.938" x="374.1315" y="26452.02" v="196588" z="1" s="M+H+1" />
          <p rt="8.942" x="375.1338" y="4789.75" v="33953" z="1" s="M+H+2" />
          <p rt="8.929" x="376.1392" y="394.85" v="2799" z="1" s="M+H+3" />
        </MSPeaks>
      </Spectrum>
    </Compound>
    <Compound algo="FindByMolecularFeature">
      <Location m="322.0843" rt="9.078" y="60236" v="582833" />
      <Spectrum type="MFE" cpdAlgo="FindByMolecularFeature">
        <MSDetails p="+" />
        <Device type="TimeOfFlight" />
        <MSPeaks>
          <p rt="9.079" x="323.0916" y="60235.59" v="478844" z="1" s="M+H" />
          <p rt="9.078" x="324.0948" y="11646.99" v="94078" z="1" s="M+H+1" />
          <p rt="9.069" x="325.1011" y="1510.20" v="9911" z="1" s="M+H+2" />
        </MSPeaks>
      </Spectrum>
    </Compound>
    <Compound algo="FindByMolecularFeature">
      <Location m="340.0946" rt="9.080" y="109768" v="1093697" />
      <Spectrum type="MFE" cpdAlgo="FindByMolecularFeature">
        <MSDetails p="+" />
        <Device type="TimeOfFlight" />
        <MSPeaks>
          <p rt="9.079" x="341.1019" y="109768.23" v="892198" z="1" s="M+H" />
          <p rt="9.083" x="342.1053" y="20964.56" v="171016" z="1" s="M+H+1" />
          <p rt="9.078" x="343.1105" y="3980.88" v="30483" z="1" s="M+H+2" />
        </MSPeaks>
      </Spectrum>
    </Compound>
    <Compound algo="FindByMolecularFeature">
      <Location m="186.1190" rt="9.205" y="127321" v="1727161" />
      <Spectrum type="MFE" cpdAlgo="FindByMolecularFeature">
        <MSDetails p="+" />
        <Device type="TimeOfFlight" />
        <MSPeaks>
          <p rt="9.204" x="187.1263" y="127321.05" v="1482458" z="1" s="M+H" />
          <p rt="9.206" x="188.1291" y="14907.63" v="162415" z="1" s="M+H+1" />
          <p rt="9.231" x="189.1249" y="6112.57" v="82288" z="1" s="M+H+2" />
        </MSPeaks>
      </Spectrum>
    </Compound>
    <Compound algo="FindByMolecularFeature">
      <Location m="218.0941" rt="9.284" y="209294" v="1683982" />
      <Spectrum type="MFE" cpdAlgo="FindByMolecularFeature">
        <MSDetails p="+" />
        <Device type="TimeOfFlight" />
        <MSPeaks>
          <p rt="9.284" x="219.1014" y="209293.89" v="1427301" z="1" s="M+H" />
          <p rt="9.284" x="220.1046" y="30352.30" v="208178" z="1" s="M+H+1" />
          <p rt="9.302" x="221.1108" y="4259.59" v="48503" z="1" s="M+H+2" />
        </MSPeaks>
      </Spectrum>
    </Compound>
    <Compound algo="FindByMolecularFeature">
      <Location m="324.0997" rt="9.348" y="53139" v="488845" />
      <Spectrum type="MFE" cpdAlgo="FindByMolecularFeature">
        <MSDetails p="+" />
        <Device type="TimeOfFlight" />
        <MSPeaks>
          <p rt="9.348" x="325.1069" y="53139.30" v="390816" z="1" s="M+H" />
          <p rt="9.349" x="326.1103" y="11102.58" v="81505" z="1" s="M+H+1" />
          <p rt="9.359" x="327.1161" y="2239.62" v="16524" z="1" s="M+H+2" />
        </MSPeaks>
      </Spectrum>
    </Compound>
    <Compound algo="FindByMolecularFeature">
      <Location m="477.0749" rt="9.350" y="76753" v="766702" />
      <Spectrum type="MFE" cpdAlgo="FindByMolecularFeature">
        <MSDetails p="+" />
        <Device type="TimeOfFlight" />
        <MSPeaks>
          <p rt="9.349" x="478.0821" y="76753.16" v="567385" z="1" s="M+H" />
          <p rt="9.351" x="479.0850" y="21654.19" v="160014" z="1" s="M+H+1" />
          <p rt="9.354" x="480.0868" y="4754.20" v="34256" z="1" s="M+H+2" />
          <p rt="9.368" x="481.0872" y="711.97" v="5046" z="1" s="M+H+3" />
        </MSPeaks>
      </Spectrum>
    </Compound>
    <Compound algo="FindByMolecularFeature">
      <Location m="314.2458" rt="9.377" y="99100" v="751938" />
      <Spectrum type="MFE" cpdAlgo="FindByMolecularFeature">
        <MSDetails p="+" />
        <Device type="TimeOfFlight" />
        <MSPeaks>
          <p rt="9.377" x="315.2531" y="99099.72" v="607555" z="1" s="M+H" />
          <p rt="9.378" x="316.2561" y="20350.61" v="126916" z="1" s="M+H+1" />
          <p rt="9.375" x="317.2597" y="3031.99" v="17467" z="1" s="M+H+2" />
        </MSPeaks>
      </Spectrum>
    </Compound>
    <Compound algo="FindByMolecularFeature">
      <Location m="229.1499" rt="9.429" y="97146" v="642694" />
      <Spectrum type="MFE" cpdAlgo="FindByMolecularFeature">
        <MSDetails p="+" />
        <Device type="TimeOfFlight" />
        <MSPeaks>
          <p rt="9.430" x="230.1572" y="97146.00" v="510827" z="1" s="M+H" />
          <p rt="9.419" x="231.1602" y="14028.09" v="93348" z="1" s="M+H+1" />
          <p rt="9.432" x="232.1504" y="5631.92" v="38519" z="1" s="M+H+2" />
        </MSPeaks>
      </Spectrum>
    </Compound>
    <Compound algo="FindByMolecularFeature">
      <Location m="218.0940" rt="9.450" y="52082" v="418369" />
      <Spectrum type="MFE" cpdAlgo="FindByMolecularFeature">
        <MSDetails p="+" />
        <Device type="TimeOfFlight" />
        <MSPeaks>
          <p rt="9.450" x="219.1012" y="52081.54" v="362808" z="1" s="M+H" />
          <p rt="9.449" x="220.1046" y="8079.02" v="55561" z="1" s="M+H+1" />
        </MSPeaks>
      </Spectrum>
    </Compound>
    <Compound algo="FindByMolecularFeature">
      <Location m="598.1659" rt="9.874" y="83233" v="762724" />
      <Spectrum type="MFE" cpdAlgo="FindByMolecularFeature">
        <MSDetails p="+" />
        <Device type="TimeOfFlight" />
        <MSPeaks>
          <p rt="9.874" x="599.1731" y="83232.55" v="548811" z="1" s="M+H" />
          <p rt="9.874" x="600.1766" y="25311.18" v="167419" z="1" s="M+H+1" />
          <p rt="9.876" x="601.1780" y="5979.92" v="38392" z="1" s="M+H+2" />
          <p rt="9.875" x="602.1804" y="1262.04" v="8102" z="1" s="M+H+3" />
        </MSPeaks>
      </Spectrum>
    </Compound>
    <Compound algo="FindByMolecularFeature">
      <Location m="352.2227" rt="9.878" y="53142" v="561372" />
      <Spectrum type="MFE" cpdAlgo="FindByMolecularFeature">
        <MSDetails p="+" />
        <Device type="TimeOfFlight" />
        <MSPeaks>
          <p rt="9.876" x="353.2300" y="53141.54" v="453240" z="1" s="M+H" />
          <p rt="9.885" x="354.2335" y="10279.95" v="90945" z="1" s="M+H+1" />
          <p rt="9.886" x="355.2326" y="2267.76" v="17187" z="1" s="M+H+2" />
        </MSPeaks>
      </Spectrum>
    </Compound>
    <Compound algo="FindByMolecularFeature">
      <Location m="593.2105" rt="9.878" y="55917" v="499238" />
      <Spectrum type="MFE" cpdAlgo="FindByMolecularFeature">
        <MSDetails p="+" />
        <Device type="TimeOfFlight" />
        <MSPeaks>
          <p rt="9.878" x="594.2178" y="55917.41" v="360472" z="1" s="M+H" />
          <p rt="9.879" x="595.2210" y="16836.60" v="109312" z="1" s="M+H+1" />
          <p rt="9.882" x="596.2236" y="4060.58" v="24714" z="1" s="M+H+2" />
          <p rt="9.886" x="597.2212" y="778.78" v="4740" z="1" s="M+H+3" />
        </MSPeaks>
      </Spectrum>
    </Compound>
    <Compound algo="FindByMolecularFeature">
      <Location m="294.2196" rt="9.880" y="125335" v="1352729" />
      <Spectrum type="MFE" cpdAlgo="FindByMolecularFeature">
        <MSDetails p="+" />
        <Device type="TimeOfFlight" />
        <MSPeaks>
          <p rt="9.880" x="295.2269" y="125334.51" v="1128976" z="1" s="M+H" />
          <p rt="9.882" x="296.2302" y="25687.94" v="223753" z="1" s="M+H+1" />
        </MSPeaks>
      </Spectrum>
    </Compound>
    <Compound algo="FindByMolecularFeature">
      <Location m="185.0839" rt="9.881" y="74352" v="662457" />
      <Spectrum type="MFE" cpdAlgo="FindByMolecularFeature">
        <MSDetails p="+" />
        <Device type="TimeOfFlight" />
        <MSPeaks>
          <p rt="9.881" x="186.0912" y="74351.59" v="564402" z="1" s="M+H" />
          <p rt="9.879" x="187.0938" y="13189.71" v="98056" z="1" s="M+H+1" />
        </MSPeaks>
      </Spectrum>
    </Compound>
    <Compound algo="FindByMolecularFeature">
      <Location m="347.2670" rt="9.887" y="67238" v="873288" />
      <Spectrum type="MFE" cpdAlgo="FindByMolecularFeature">
        <MSDetails p="+" />
        <Device type="TimeOfFlight" />
        <MSPeaks>
          <p rt="9.886" x="348.2743" y="67238.33" v="697097" z="1" s="M+H" />
          <p rt="9.887" x="349.2778" y="14320.48" v="147127" z="1" s="M+H+1" />
          <p rt="9.896" x="350.2751" y="2923.06" v="29063" z="1" s="M+H+2" />
        </MSPeaks>
      </Spectrum>
    </Compound>
    <Compound algo="FindByMolecularFeature">
      <Location m="276.2090" rt="9.889" y="80958" v="959302" />
      <Spectrum type="MFE" cpdAlgo="FindByMolecularFeature">
        <MSDetails p="+" />
        <Device type="TimeOfFlight" />
        <MSPeaks>
          <p rt="9.888" x="277.2163" y="80958.31" v="783892" z="1" s="M+H" />
          <p rt="9.892" x="278.2194" y="17210.21" v="175409" z="1" s="M+H+1" />
        </MSPeaks>
      </Spectrum>
    </Compound>
    <Compound algo="FindByMolecularFeature">
      <Location m="162.1044" rt="10.005" y="60439" v="634292" />
      <Spectrum type="MFE" cpdAlgo="FindByMolecularFeature">
        <MSDetails p="+" />
        <Device type="TimeOfFlight" />
        <MSPeaks>
          <p rt="10.005" x="163.1117" y="60439.13" v="548225" z="1" s="M+H" />
          <p rt="10.006" x="164.1145" y="9456.86" v="86067" z="1" s="M+H+1" />
        </MSPeaks>
      </Spectrum>
    </Compound>
    <Compound algo="FindByMolecularFeature">
      <Location m="273.2303" rt="10.041" y="159311" v="866242" />
      <Spectrum type="MFE" cpdAlgo="FindByMolecularFeature">
        <MSDetails p="+" />
        <Device type="TimeOfFlight" />
        <MSPeaks>
          <p rt="10.041" x="274.2376" y="159310.64" v="744781" z="1" s="M+H" />
          <p rt="10.043" x="275.2407" y="25786.68" v="121461" z="1" s="M+H+1" />
        </MSPeaks>
      </Spectrum>
    </Compound>
    <Compound algo="FindByMolecularFeature">
      <Location m="180.1154" rt="10.181" y="474291" v="4219406" />
      <Spectrum type="MFE" cpdAlgo="FindByMolecularFeature">
        <MSDetails p="+" />
        <Device type="TimeOfFlight" />
        <MSPeaks>
          <p rt="10.182" x="181.1226" y="474291.06" v="3699362" z="1" s="M+H" />
          <p rt="10.181" x="182.1254" y="59999.06" v="471652" z="1" s="M+H+1" />
          <p rt="10.178" x="183.1292" y="5532.20" v="48391" z="1" s="M+H+2" />
        </MSPeaks>
      </Spectrum>
    </Compound>
    <Compound algo="FindByMolecularFeature">
      <Location m="230.0578" rt="10.214" y="50192" v="377324" />
      <Spectrum type="MFE" cpdAlgo="FindByMolecularFeature">
        <MSDetails p="+" />
        <Device type="TimeOfFlight" />
        <MSPeaks>
          <p rt="10.214" x="231.0651" y="50192.07" v="326412" z="1" s="M+H" />
          <p rt="10.212" x="232.0695" y="7958.12" v="50912" z="1" s="M+H+1" />
        </MSPeaks>
      </Spectrum>
    </Compound>
    <Compound algo="FindByMolecularFeature">
      <Location m="134.0367" rt="10.214" y="174311" v="1325352" />
      <Spectrum type="MFE" cpdAlgo="FindByMolecularFeature">
        <MSDetails p="+" />
        <Device type="TimeOfFlight" />
        <MSPeaks>
          <p rt="10.214" x="135.0440" y="174311.13" v="1213686" z="1" s="M+H" />
          <p rt="10.215" x="136.0478" y="15900.52" v="111666" z="1" s="M+H+1" />
        </MSPeaks>
      </Spectrum>
    </Compound>
    <Compound algo="FindByMolecularFeature">
      <Location m="593.2114" rt="10.216" y="540912" v="5113307" />
      <Spectrum type="MFE" cpdAlgo="FindByMolecularFeature">
        <MSDetails p="+" />
        <Device type="TimeOfFlight" />
        <MSPeaks>
          <p rt="10.216" x="594.2187" y="540912.13" v="3690588" z="1" s="M+H" />
          <p rt="10.215" x="595.2212" y="164080.67" v="1119866" z="1" s="M+H+1" />
          <p rt="10.216" x="596.2235" y="37068.09" v="253298" z="1" s="M+H+2" />
          <p rt="10.216" x="597.2265" y="6533.54" v="43344" z="1" s="M+H+3" />
          <p rt="10.212" x="598.2277" y="951.07" v="6212" z="1" s="M+H+4" />
        </MSPeaks>
      </Spectrum>
    </Compound>
    <Compound algo="FindByMolecularFeature">
      <Location m="232.0735" rt="10.217" y="60631" v="449575" />
      <Spectrum type="MFE" cpdAlgo="FindByMolecularFeature">
        <MSDetails p="+" />
        <Device type="TimeOfFlight" />
        <MSPeaks>
          <p rt="10.217" x="233.0807" y="60630.99" v="396376" z="1" s="M+H" />
          <p rt="10.216" x="234.0842" y="8202.56" v="53199" z="1" s="M+H+1" />
        </MSPeaks>
      </Spectrum>
    </Compound>
    <Compound algo="FindByMolecularFeature">
      <Location m="598.1665" rt="10.221" y="404585" v="4613086" />
      <Spectrum type="MFE" cpdAlgo="FindByMolecularFeature">
        <MSDetails p="+" />
        <Device type="TimeOfFlight" />
        <MSPeaks>
          <p rt="10.222" x="599.1738" y="404585.06" v="3360501" z="1" s="M+H" />
          <p rt="10.221" x="600.1767" y="118453.16" v="988990" z="1" s="M+H+1" />
          <p rt="10.217" x="601.1788" y="26562.39" v="220547" z="1" s="M+H+2" />
          <p rt="10.223" x="602.1812" y="4857.11" v="39226" z="1" s="M+H+3" />
          <p rt="10.233" x="603.1826" y="473.32" v="3822" z="1" s="M+H+4" />
        </MSPeaks>
      </Spectrum>
    </Compound>
    <Compound algo="FindByMolecularFeature">
      <Location m="338.0791" rt="10.318" y="225281" v="2160132" />
      <Spectrum type="MFE" cpdAlgo="FindByMolecularFeature">
        <MSDetails p="+" />
        <Device type="TimeOfFlight" />
        <MSPeaks>
          <p rt="10.318" x="339.0863" y="225281.45" v="1728110" z="1" s="M+H" />
          <p rt="10.316" x="340.0895" y="49319.66" v="371457" z="1" s="M+H+1" />
          <p rt="10.319" x="341.0943" y="6886.64" v="52513" z="1" s="M+H+2" />
          <p rt="10.331" x="342.1004" y="1073.81" v="8052" z="1" s="M+H+3" />
        </MSPeaks>
      </Spectrum>
    </Compound>
    <Compound algo="FindByMolecularFeature">
      <Location m="134.0367" rt="10.532" y="87122" v="524395" />
      <Spectrum type="MFE" cpdAlgo="FindByMolecularFeature">
        <MSDetails p="+" />
        <Device type="TimeOfFlight" />
        <MSPeaks>
          <p rt="10.532" x="135.0439" y="87121.75" v="482404" z="1" s="M+H" />
          <p rt="10.530" x="136.0481" y="8203.73" v="41991" z="1" s="M+H+1" />
        </MSPeaks>
      </Spectrum>
    </Compound>
    <Compound algo="FindByMolecularFeature">
      <Location m="352.0948" rt="10.535" y="267994" v="1895338" />
      <Spectrum type="MFE" cpdAlgo="FindByMolecularFeature">
        <MSDetails p="+" />
        <Device type="TimeOfFlight" />
        <MSPeaks>
          <p rt="10.535" x="353.1020" y="267993.56" v="1563561" z="1" s="M+H" />
          <p rt="10.535" x="354.1053" y="56964.45" v="331777" z="1" s="M+H+1" />
        </MSPeaks>
      </Spectrum>
    </Compound>
    <Compound algo="FindByMolecularFeature">
      <Location m="172.0524" rt="10.537" y="69930" v="496675" />
      <Spectrum type="MFE" cpdAlgo="FindByMolecularFeature">
        <MSDetails p="+" />
        <Device type="TimeOfFlight" />
        <MSPeaks>
          <p rt="10.537" x="173.0597" y="69930.41" v="431722" z="1" s="M+H" />
          <p rt="10.537" x="174.0638" y="10533.45" v="64953" z="1" s="M+H+1" />
        </MSPeaks>
      </Spectrum>
    </Compound>
    <Compound algo="FindByMolecularFeature">
      <Location m="334.0841" rt="10.537" y="63695" v="442537" />
      <Spectrum type="MFE" cpdAlgo="FindByMolecularFeature">
        <MSDetails p="+" />
        <Device type="TimeOfFlight" />
        <MSPeaks>
          <p rt="10.537" x="335.0913" y="63695.04" v="355036" z="1" s="M+H" />
          <p rt="10.537" x="336.0948" y="15413.37" v="87501" z="1" s="M+H+1" />
        </MSPeaks>
      </Spectrum>
    </Compound>
    <Compound algo="FindByMolecularFeature">
      <Location m="591.1948" rt="10.537" y="65957" v="624565" />
      <Spectrum type="MFE" cpdAlgo="FindByMolecularFeature">
        <MSDetails p="+" />
        <Device type="TimeOfFlight" />
        <MSPeaks>
          <p rt="10.538" x="592.2021" y="65957.22" v="439075" z="1" s="M+H" />
          <p rt="10.538" x="593.2056" y="20927.67" v="138001" z="1" s="M+H+1" />
          <p rt="10.538" x="594.2099" y="5910.52" v="39378" z="1" s="M+H+2" />
          <p rt="10.522" x="595.2142" y="1135.81" v="8111" z="1" s="M+H+3" />
        </MSPeaks>
      </Spectrum>
    </Compound>
    <Compound algo="FindByMolecularFeature">
      <Location m="184.0523" rt="10.538" y="98951" v="725890" />
      <Spectrum type="MFE" cpdAlgo="FindByMolecularFeature">
        <MSDetails p="+" />
        <Device type="TimeOfFlight" />
        <MSPeaks>
          <p rt="10.538" x="185.0596" y="98951.34" v="615138" z="1" s="M+H" />
          <p rt="10.539" x="186.0650" y="18114.05" v="110752" z="1" s="M+H+1" />
        </MSPeaks>
      </Spectrum>
    </Compound>
    <Compound algo="FindByMolecularFeature">
      <Location m="556.1579" rt="10.538" y="76108" v="668701" />
      <Spectrum type="MFE" cpdAlgo="FindByMolecularFeature">
        <MSDetails p="+" />
        <Device type="TimeOfFlight" />
        <MSPeaks>
          <p rt="10.537" x="557.1651" y="76108.13" v="485926" z="1" s="M+H" />
          <p rt="10.540" x="558.1685" y="23174.94" v="146870" z="1" s="M+H+1" />
          <p rt="10.541" x="559.1712" y="5658.56" v="35906" z="1" s="M+H+2" />
        </MSPeaks>
      </Spectrum>
    </Compound>
    <Compound algo="FindByMolecularFeature">
      <Location m="574.1681" rt="10.539" y="64969" v="582724" />
      <Spectrum type="MFE" cpdAlgo="FindByMolecularFeature">
        <MSDetails p="+" />
        <Device type="TimeOfFlight" />
        <MSPeaks>
          <p rt="10.539" x="575.1754" y="64969.05" v="422009" z="1" s="M+H" />
          <p rt="10.539" x="576.1785" y="19981.92" v="129416" z="1" s="M+H+1" />
          <p rt="10.539" x="577.1816" y="4581.54" v="28209" z="1" s="M+H+2" />
          <p rt="10.533" x="578.1852" y="501.78" v="3090" z="1" s="M+H+3" />
        </MSPeaks>
      </Spectrum>
    </Compound>
    <Compound algo="FindByMolecularFeature">
      <Location m="596.1501" rt="10.539" y="94662" v="877699" />
      <Spectrum type="MFE" cpdAlgo="FindByMolecularFeature">
        <MSDetails p="+" />
        <Device type="TimeOfFlight" />
        <MSPeaks>
          <p rt="10.557" x="299.0775" y="2778.42" v="13709" z="2" s="M+2H" />
          <p rt="10.548" x="299.5773" y="1415.49" v="3563" z="2" s="M+2H+1" />
          <p rt="10.538" x="597.1576" y="94662.12" v="601009" z="1" s="M+H" />
          <p rt="10.539" x="598.1609" y="29324.19" v="186534" z="1" s="M+H+1" />
          <p rt="10.542" x="599.1621" y="9246.19" v="60361" z="1" s="M+H+2" />
          <p rt="10.529" x="600.1645" y="1950.57" v="12523" z="1" s="M+H+3" />
        </MSPeaks>
      </Spectrum>
    </Compound>
    <Compound algo="FindByMolecularFeature">
      <Location m="210.0793" rt="10.610" y="69517" v="639014" />
      <Spectrum type="MFE" cpdAlgo="FindByMolecularFeature">
        <MSDetails p="+" />
        <Device type="TimeOfFlight" />
        <MSPeaks>
          <p rt="10.610" x="211.0866" y="69516.77" v="556978" z="1" s="M+H" />
          <p rt="10.610" x="212.0907" y="10412.06" v="82037" z="1" s="M+H+1" />
        </MSPeaks>
      </Spectrum>
    </Compound>
    <Compound algo="FindByMolecularFeature">
      <Location m="251.1425" rt="10.688" y="240224" v="2169628" />
      <Spectrum type="MFE" cpdAlgo="FindByMolecularFeature">
        <MSDetails p="+" />
        <Device type="TimeOfFlight" />
        <MSPeaks>
          <p rt="10.688" x="252.1498" y="240223.72" v="1818691" z="1" s="M+H" />
          <p rt="10.686" x="253.1529" y="42260.76" v="319863" z="1" s="M+H+1" />
          <p rt="10.684" x="254.1569" y="4063.23" v="31073" z="1" s="M+H+2" />
        </MSPeaks>
      </Spectrum>
    </Compound>
    <Compound algo="FindByMolecularFeature">
      <Location m="157.1467" rt="10.735" y="369257" v="3185286" />
      <Spectrum type="MFE" cpdAlgo="FindByMolecularFeature">
        <MSDetails p="+" />
        <Device type="TimeOfFlight" />
        <MSPeaks>
          <p rt="10.736" x="158.1540" y="369257.25" v="2876037" z="1" s="M+H" />
          <p rt="10.734" x="159.1573" y="38370.32" v="293446" z="1" s="M+H+1" />
          <p rt="10.733" x="160.1598" y="2280.96" v="15803" z="1" s="M+H+2" />
        </MSPeaks>
      </Spectrum>
    </Compound>
    <Compound algo="FindByMolecularFeature">
      <Location m="295.2511" rt="10.810" y="71568" v="614127" />
      <Spectrum type="MFE" cpdAlgo="FindByMolecularFeature">
        <MSDetails p="+" />
        <Device type="TimeOfFlight" />
        <MSPeaks>
          <p rt="10.811" x="296.2583" y="71568.27" v="517711" z="1" s="M+H" />
          <p rt="10.807" x="297.2617" y="13328.50" v="96417" z="1" s="M+H+1" />
        </MSPeaks>
      </Spectrum>
    </Compound>
    <Compound algo="FindByMolecularFeature">
      <Location m="198.1157" rt="10.821" y="50816" v="510455" />
      <Spectrum type="MFE" cpdAlgo="FindByMolecularFeature">
        <MSDetails p="+" />
        <Device type="TimeOfFlight" />
        <MSPeaks>
          <p rt="10.821" x="199.1230" y="50816.05" v="448865" z="1" s="M+H" />
          <p rt="10.823" x="200.1263" y="7340.23" v="61590" z="1" s="M+H+1" />
        </MSPeaks>
      </Spectrum>
    </Compound>
    <Compound algo="FindByMolecularFeature">
      <Location m="227.1887" rt="10.840" y="167418" v="3738633" />
      <Spectrum type="MFE" cpdAlgo="FindByMolecularFeature">
        <MSDetails p="+" />
        <Device type="TimeOfFlight" />
        <MSPeaks>
          <p rt="10.839" x="228.1960" y="167417.83" v="3231016" z="1" s="M+H" />
          <p rt="10.842" x="229.1990" y="24685.72" v="459117" z="1" s="M+H+1" />
          <p rt="10.850" x="230.2014" y="2786.68" v="48499" z="1" s="M+H+2" />
        </MSPeaks>
      </Spectrum>
    </Compound>
    <Compound algo="FindByMolecularFeature">
      <Location m="114.0469" rt="10.870" y="74828" v="778019" />
      <Spectrum type="MFE" cpdAlgo="FindByMolecularFeature">
        <MSDetails p="+" />
        <Device type="TimeOfFlight" />
        <MSPeaks>
          <p rt="10.870" x="115.0542" y="74827.89" v="682663" z="1" s="M+H" />
          <p rt="10.870" x="116.0591" y="9529.87" v="95357" z="1" s="M+H+1" />
        </MSPeaks>
      </Spectrum>
    </Compound>
    <Compound algo="FindByMolecularFeature">
      <Location m="128.0624" rt="10.870" y="121337" v="1179179" />
      <Spectrum type="MFE" cpdAlgo="FindByMolecularFeature">
        <MSDetails p="+" />
        <Device type="TimeOfFlight" />
        <MSPeaks>
          <p rt="10.871" x="129.0697" y="121337.02" v="1059911" z="1" s="M+H" />
          <p rt="10.864" x="130.0726" y="14468.35" v="119268" z="1" s="M+H+1" />
        </MSPeaks>
      </Spectrum>
    </Compound>
    <Compound algo="FindByMolecularFeature">
      <Location m="387.1319" rt="10.870" y="50294" v="450354" />
      <Spectrum type="MFE" cpdAlgo="FindByMolecularFeature">
        <MSDetails p="+" />
        <Device type="TimeOfFlight" />
        <MSPeaks>
          <p rt="10.870" x="388.1391" y="50294.50" v="362823" z="1" s="M+H" />
          <p rt="10.868" x="389.1424" y="10587.30" v="75333" z="1" s="M+H+1" />
          <p rt="10.875" x="390.1406" y="4229.94" v="12198" z="1" s="M+H+2" />
        </MSPeaks>
      </Spectrum>
    </Compound>
    <Compound algo="FindByMolecularFeature">
      <Location m="794.1264" rt="10.871" y="120707" v="1802276" />
      <Spectrum type="MFE" cpdAlgo="FindByMolecularFeature">
        <MSDetails p="+" />
        <Device type="TimeOfFlight" />
        <MSPeaks>
          <p rt="10.870" x="398.0727" y="22297.03" v="174694" z="2" s="M+2H" />
          <p rt="10.869" x="398.5743" y="9898.62" v="76181" z="2" s="M+2H+1" />
          <p rt="10.869" x="399.0730" y="36526.55" v="291204" z="2" s="M+2H+2" />
          <p rt="10.870" x="399.5749" y="15949.78" v="123779" z="2" s="M+2H+3" />
          <p rt="10.872" x="400.0720" y="17400.89" v="135757" z="2" s="M+2H+4" />
          <p rt="10.866" x="400.5735" y="6845.93" v="52852" z="2" s="M+2H+5" />
          <p rt="10.867" x="401.0729" y="3910.93" v="29871" z="2" s="M+2H+6" />
          <p rt="10.871" x="795.1329" y="120706.69" v="917938" z="1" s="M+H" />
        </MSPeaks>
      </Spectrum>
    </Compound>
    <Compound algo="FindByMolecularFeature">
      <Location m="791.1259" rt="10.871" y="231647" v="1883078" />
      <Spectrum type="MFE" cpdAlgo="FindByMolecularFeature">
        <MSDetails p="+" />
        <Device type="TimeOfFlight" />
        <MSPeaks>
          <p rt="10.875" x="792.1332" y="13204.59" v="97907" z="1" s="M+H" />
          <p rt="10.871" x="793.1360" y="7835.95" v="57389" z="1" s="M+H+1" />
          <p rt="10.871" x="794.1295" y="231647.05" v="1727782" z="1" s="M+H+2" />
        </MSPeaks>
      </Spectrum>
    </Compound>
    <Compound algo="FindByMolecularFeature">
      <Location m="322.0845" rt="10.871" y="278735" v="3130739" />
      <Spectrum type="MFE" cpdAlgo="FindByMolecularFeature">
        <MSDetails p="+" />
        <Device type="TimeOfFlight" />
        <MSPeaks>
          <p rt="10.872" x="323.0917" y="278734.84" v="2543369" z="1" s="M+H" />
          <p rt="10.870" x="324.0947" y="55472.66" v="495029" z="1" s="M+H+1" />
          <p rt="10.867" x="325.1011" y="9082.61" v="82080" z="1" s="M+H+2" />
          <p rt="10.879" x="326.1071" y="1162.24" v="10261" z="1" s="M+H+3" />
        </MSPeaks>
      </Spectrum>
    </Compound>
    <Compound algo="FindByMolecularFeature">
      <Location m="202.0630" rt="10.872" y="229927" v="2312260" />
      <Spectrum type="MFE" cpdAlgo="FindByMolecularFeature">
        <MSDetails p="+" />
        <Device type="TimeOfFlight" />
        <MSPeaks>
          <p rt="10.872" x="203.0703" y="229926.78" v="2010686" z="1" s="M+H" />
          <p rt="10.872" x="204.0740" y="29819.57" v="262332" z="1" s="M+H+1" />
          <p rt="10.861" x="205.0714" y="4598.38" v="39242" z="1" s="M+H+2" />
        </MSPeaks>
      </Spectrum>
    </Compound>
    <Compound algo="FindByMolecularFeature">
      <Location m="340.0951" rt="10.872" y="322045" v="3596821" />
      <Spectrum type="MFE" cpdAlgo="FindByMolecularFeature">
        <MSDetails p="+" />
        <Device type="TimeOfFlight" />
        <MSPeaks>
          <p rt="10.872" x="341.1023" y="322044.75" v="2950144" z="1" s="M+H" />
          <p rt="10.872" x="342.1053" y="61768.56" v="556314" z="1" s="M+H+1" />
          <p rt="10.870" x="343.1081" y="9575.16" v="85001" z="1" s="M+H+2" />
          <p rt="10.876" x="344.1100" y="559.81" v="5362" z="1" s="M+H+3" />
        </MSPeaks>
      </Spectrum>
    </Compound>
    <Compound algo="FindByMolecularFeature">
      <Location m="200.0473" rt="10.872" y="127051" v="1347103" />
      <Spectrum type="MFE" cpdAlgo="FindByMolecularFeature">
        <MSDetails p="+" />
        <Device type="TimeOfFlight" />
        <MSPeaks>
          <p rt="10.872" x="201.0546" y="127051.27" v="1200354" z="1" s="M+H" />
          <p rt="10.874" x="202.0589" y="16307.81" v="146749" z="1" s="M+H+1" />
        </MSPeaks>
      </Spectrum>
    </Compound>
    <Compound algo="FindByMolecularFeature">
      <Location m="334.0846" rt="10.872" y="423169" v="4601431" />
      <Spectrum type="MFE" cpdAlgo="FindByMolecularFeature">
        <MSDetails p="+" />
        <Device type="TimeOfFlight" />
        <MSPeaks>
          <p rt="10.872" x="335.0919" y="423169.13" v="3703986" z="1" s="M+H" />
          <p rt="10.870" x="336.0949" y="87530.23" v="770311" z="1" s="M+H+1" />
          <p rt="10.871" x="337.0980" y="13424.49" v="116499" z="1" s="M+H+2" />
          <p rt="10.853" x="338.1010" y="1269.05" v="10634" z="1" s="M+H+3" />
        </MSPeaks>
      </Spectrum>
    </Compound>
    <Compound algo="FindByMolecularFeature">
      <Location m="352.0953" rt="10.872" y="2164547" v="26824934" />
      <Spectrum type="MFE" cpdAlgo="FindByMolecularFeature">
        <MSDetails p="+" />
        <Device type="TimeOfFlight" />
        <MSPeaks>
          <p rt="10.874" x="353.1026" y="2164547.00" v="21304184" z="1" sat="true" s="M+H" />
          <p rt="10.867" x="354.1060" y="465373.63" v="4770318" z="1" s="M+H+1" />
          <p rt="10.866" x="355.1081" y="69162.80" v="683624" z="1" s="M+H+2" />
          <p rt="10.869" x="356.1104" y="6964.48" v="63146" z="1" s="M+H+3" />
          <p rt="10.832" x="357.1156" y="403.85" v="3661" z="1" s="M+H+4" />
        </MSPeaks>
      </Spectrum>
    </Compound>
    <Compound algo="FindByMolecularFeature">
      <Location m="281.0450" rt="10.872" y="136643" v="1496010" />
      <Spectrum type="MFE" cpdAlgo="FindByMolecularFeature">
        <MSDetails p="+" />
        <Device type="TimeOfFlight" />
        <MSPeaks>
          <p rt="10.873" x="282.0523" y="136643.27" v="1207062" z="1" s="M+H" />
          <p rt="10.871" x="283.0569" y="28988.71" v="253748" z="1" s="M+H+1" />
          <p rt="10.871" x="284.0598" y="3995.60" v="35200" z="1" s="M+H+2" />
        </MSPeaks>
      </Spectrum>
    </Compound>
    <Compound algo="FindByMolecularFeature">
      <Location m="248.0690" rt="10.872" y="124103" v="1243647" />
      <Spectrum type="MFE" cpdAlgo="FindByMolecularFeature">
        <MSDetails p="+" />
        <Device type="TimeOfFlight" />
        <MSPeaks>
          <p rt="10.872" x="249.0763" y="124102.59" v="1057276" z="1" s="M+H" />
          <p rt="10.873" x="250.0798" y="18065.61" v="150334" z="1" s="M+H+1" />
          <p rt="10.882" x="251.0775" y="3891.58" v="36037" z="1" s="M+H+2" />
        </MSPeaks>
      </Spectrum>
    </Compound>
    <Compound algo="FindByMolecularFeature">
      <Location m="156.0576" rt="10.872" y="72535" v="729300" />
      <Spectrum type="MFE" cpdAlgo="FindByMolecularFeature">
        <MSDetails p="+" />
        <Device type="TimeOfFlight" />
        <MSPeaks>
          <p rt="10.872" x="157.0649" y="72535.37" v="645888" z="1" s="M+H" />
          <p rt="10.875" x="158.0682" y="9652.31" v="83413" z="1" s="M+H+1" />
        </MSPeaks>
      </Spectrum>
    </Compound>
    <Compound algo="FindByMolecularFeature">
      <Location m="148.0161" rt="10.873" y="338927" v="3420244" />
      <Spectrum type="MFE" cpdAlgo="FindByMolecularFeature">
        <MSDetails p="+" />
        <Device type="TimeOfFlight" />
        <MSPeaks>
          <p rt="10.873" x="149.0234" y="338927.47" v="3104540" z="1" s="M+H" />
          <p rt="10.870" x="150.0268" y="27479.95" v="256254" z="1" s="M+H+1" />
          <p rt="10.876" x="151.0378" y="6678.14" v="54409" z="1" s="M+H+2" />
          <p rt="10.939" x="152.0391" y="765.44" v="5041" z="1" s="M+H+3" />
        </MSPeaks>
      </Spectrum>
    </Compound>
    <Compound algo="FindByMolecularFeature">
      <Location m="134.0370" rt="10.873" y="442060" v="4226790" />
      <Spectrum type="MFE" cpdAlgo="FindByMolecularFeature">
        <MSDetails p="+" />
        <Device type="TimeOfFlight" />
        <MSPeaks>
          <p rt="10.873" x="135.0443" y="442059.91" v="3847924" z="1" s="M+H" />
          <p rt="10.872" x="136.0477" y="40447.28" v="348131" z="1" s="M+H+1" />
          <p rt="10.871" x="137.0523" y="3462.23" v="30734" z="1" s="M+H+2" />
        </MSPeaks>
      </Spectrum>
    </Compound>
    <Compound algo="FindByMolecularFeature">
      <Location m="230.0582" rt="10.873" y="331096" v="3385279" />
      <Spectrum type="MFE" cpdAlgo="FindByMolecularFeature">
        <MSDetails p="+" />
        <Device type="TimeOfFlight" />
        <MSPeaks>
          <p rt="10.873" x="231.0654" y="331095.69" v="2923617" z="1" s="M+H" />
          <p rt="10.872" x="232.0688" y="46215.70" v="419540" z="1" s="M+H+1" />
          <p rt="10.868" x="233.0707" y="5151.20" v="42123" z="1" s="M+H+2" />
        </MSPeaks>
      </Spectrum>
    </Compound>
    <Compound algo="FindByMolecularFeature">
      <Location m="316.0737" rt="10.874" y="83193" v="938553" />
      <Spectrum type="MFE" cpdAlgo="FindByMolecularFeature">
        <MSDetails p="+" />
        <Device type="TimeOfFlight" />
        <MSPeaks>
          <p rt="10.873" x="317.0809" y="83193.24" v="753828" z="1" s="M+H" />
          <p rt="10.875" x="318.0844" y="18283.63" v="160478" z="1" s="M+H+1" />
          <p rt="10.871" x="319.0872" y="2765.43" v="24246" z="1" s="M+H+2" />
        </MSPeaks>
      </Spectrum>
    </Compound>
    <Compound algo="FindByMolecularFeature">
      <Location m="370.1058" rt="10.874" y="7843270" v="98391552" />
      <Spectrum type="MFE" cpdAlgo="FindByMolecularFeature">
        <MSDetails p="+" />
        <Device type="TimeOfFlight" />
        <MSPeaks>
          <p rt="10.875" x="371.1131" y="7843270.00" v="77337304" z="1" sat="true" s="M+H" />
          <p rt="10.871" x="372.1167" y="1676528.38" v="18021292" z="1" s="M+H+1" />
          <p rt="10.873" x="373.1189" y="252725.08" v="2661240" z="1" s="M+H+2" />
          <p rt="10.873" x="374.1213" y="33912.96" v="334322" z="1" s="M+H+3" />
          <p rt="10.869" x="375.1233" y="4052.37" v="37403" z="1" s="M+H+4" />
        </MSPeaks>
      </Spectrum>
    </Compound>
    <Compound algo="FindByMolecularFeature">
      <Location m="762.1932" rt="10.875" y="1126497" v="16606040" />
      <Spectrum type="MFE" cpdAlgo="FindByMolecularFeature">
        <MSDetails p="+" />
        <Device type="TimeOfFlight" />
        <MSPeaks>
          <p rt="10.872" x="382.0975" y="6062.56" v="45801" z="2" s="M+2H" />
          <p rt="10.868" x="382.5996" y="3386.68" v="25096" z="2" s="M+2H+1" />
          <p rt="10.875" x="763.2006" y="1126496.88" v="10353864" z="1" s="M+H" />
          <p rt="10.875" x="764.2038" y="494673.50" v="4617525" z="1" s="M+H+1" />
          <p rt="10.874" x="765.2049" y="134532.33" v="1237722" z="1" s="M+H+2" />
          <p rt="10.872" x="766.2053" y="29710.67" v="271863" z="1" s="M+H+3" />
          <p rt="10.867" x="767.2044" y="6070.32" v="54170" z="1" s="M+H+4" />
        </MSPeaks>
      </Spectrum>
    </Compound>
    <Compound algo="FindByMolecularFeature">
      <Location m="186.0681" rt="10.875" y="61535" v="693734" />
      <Spectrum type="MFE" cpdAlgo="FindByMolecularFeature">
        <MSDetails p="+" />
        <Device type="TimeOfFlight" />
        <MSPeaks>
          <p rt="10.875" x="187.0754" y="61534.66" v="623368" z="1" s="M+H" />
          <p rt="10.871" x="188.0785" y="8562.99" v="70366" z="1" s="M+H+1" />
        </MSPeaks>
      </Spectrum>
    </Compound>
    <Compound algo="FindByMolecularFeature">
      <Location m="392.0880" rt="10.875" y="1199991" v="17140036" />
      <Spectrum type="MFE" cpdAlgo="FindByMolecularFeature">
        <MSDetails p="+" />
        <Device type="TimeOfFlight" />
        <MSPeaks>
          <p rt="10.875" x="393.0953" y="1199991.25" v="13769056" z="1" s="M+H" />
          <p rt="10.874" x="394.0981" y="253422.00" v="2879457" z="1" s="M+H+1" />
          <p rt="10.875" x="395.1004" y="39457.14" v="432873" z="1" s="M+H+2" />
          <p rt="10.874" x="396.1031" y="4658.47" v="50257" z="1" s="M+H+3" />
          <p rt="10.850" x="397.1054" y="777.83" v="8392" z="1" s="M+H+4" />
        </MSPeaks>
      </Spectrum>
    </Compound>
    <Compound algo="FindByMolecularFeature">
      <Location m="408.0614" rt="10.876" y="205317" v="2891159" />
      <Spectrum type="MFE" cpdAlgo="FindByMolecularFeature">
        <MSDetails p="+" />
        <Device type="TimeOfFlight" />
        <MSPeaks>
          <p rt="10.876" x="409.0687" y="205317.06" v="2158427" z="1" s="M+H" />
          <p rt="10.875" x="410.0717" y="44436.30" v="457126" z="1" s="M+H+1" />
          <p rt="10.881" x="411.0689" y="21941.77" v="229620" z="1" s="M+H+2" />
          <p rt="10.872" x="412.0709" y="4433.21" v="45986" z="1" s="M+H+3" />
        </MSPeaks>
      </Spectrum>
    </Compound>
    <Compound algo="FindByMolecularFeature">
      <Location m="166.0264" rt="10.877" y="57556" v="498138" />
      <Spectrum type="MFE" cpdAlgo="FindByMolecularFeature">
        <MSDetails p="+" />
        <Device type="TimeOfFlight" />
        <MSPeaks>
          <p rt="10.877" x="167.0336" y="57555.58" v="454708" z="1" s="M+H" />
          <p rt="10.876" x="168.0373" y="4262.33" v="41355" z="1" s="M+H+1" />
          <p rt="10.860" x="169.0403" y="955.58" v="2075" z="1" s="M+H+2" />
        </MSPeaks>
      </Spectrum>
    </Compound>
    <Compound algo="FindByMolecularFeature">
      <Location m="278.0860" rt="11.043" y="229289" v="2415549" />
      <Spectrum type="MFE" cpdAlgo="FindByMolecularFeature">
        <MSDetails p="+" />
        <Device type="TimeOfFlight" />
        <MSPeaks>
          <p rt="11.044" x="279.0933" y="229288.95" v="1963899" z="1" s="M+H" />
          <p rt="11.043" x="280.0964" y="46349.33" v="398582" z="1" s="M+H+1" />
          <p rt="11.044" x="281.0973" y="5969.34" v="44811" z="1" s="M+H+2" />
          <p rt="11.024" x="282.1004" y="406.60" v="3053" z="1" s="M+H+3" />
          <p rt="11.028" x="557.1794" y="1149.29" v="2602" z="1" s="2M+H" />
        </MSPeaks>
      </Spectrum>
    </Compound>
    <Compound algo="FindByMolecularFeature">
      <Location m="338.1153" rt="11.068" y="192523" v="1717276" />
      <Spectrum type="MFE" cpdAlgo="FindByMolecularFeature">
        <MSDetails p="+" />
        <Device type="TimeOfFlight" />
        <MSPeaks>
          <p rt="11.067" x="339.1226" y="192523.42" v="1369788" z="1" s="M+H" />
          <p rt="11.068" x="340.1259" y="40063.64" v="290680" z="1" s="M+H+1" />
          <p rt="11.080" x="341.1279" y="9398.32" v="46889" z="1" s="M+H+2" />
          <p rt="11.100" x="342.1328" y="1683.86" v="9918" z="1" s="M+H+3" />
        </MSPeaks>
      </Spectrum>
    </Compound>
    <Compound algo="FindByMolecularFeature">
      <Location m="455.0427" rt="11.074" y="59691" v="666692" />
      <Spectrum type="MFE" cpdAlgo="FindByMolecularFeature">
        <MSDetails p="+" />
        <Device type="TimeOfFlight" />
        <MSPeaks>
          <p rt="11.075" x="456.0500" y="59690.85" v="515672" z="1" s="M+H" />
          <p rt="11.072" x="457.0532" y="14577.28" v="123157" z="1" s="M+H+1" />
          <p rt="11.072" x="458.0559" y="3062.07" v="24852" z="1" s="M+H+2" />
          <p rt="11.072" x="459.0575" y="371.10" v="3011" z="1" s="M+H+3" />
        </MSPeaks>
      </Spectrum>
    </Compound>
    <Compound algo="FindByMolecularFeature">
      <Location m="295.2510" rt="11.110" y="107631" v="1438597" />
      <Spectrum type="MFE" cpdAlgo="FindByMolecularFeature">
        <MSDetails p="+" />
        <Device type="TimeOfFlight" />
        <MSPeaks>
          <p rt="11.112" x="296.2583" y="107631.19" v="1136949" z="1" s="M+H" />
          <p rt="11.105" x="297.2614" y="21671.81" v="271868" z="1" s="M+H+1" />
          <p rt="11.088" x="298.2634" y="2538.28" v="29780" z="1" s="M+H+2" />
        </MSPeaks>
      </Spectrum>
    </Compound>
    <Compound algo="FindByMolecularFeature">
      <Location m="202.0628" rt="11.129" y="66417" v="571518" />
      <Spectrum type="MFE" cpdAlgo="FindByMolecularFeature">
        <MSDetails p="+" />
        <Device type="TimeOfFlight" />
        <MSPeaks>
          <p rt="11.129" x="203.0701" y="66417.38" v="500128" z="1" s="M+H" />
          <p rt="11.126" x="204.0747" y="9990.48" v="71390" z="1" s="M+H+1" />
        </MSPeaks>
      </Spectrum>
    </Compound>
    <Compound algo="FindByMolecularFeature">
      <Location m="350.0790" rt="11.153" y="94657" v="814686" />
      <Spectrum type="MFE" cpdAlgo="FindByMolecularFeature">
        <MSDetails p="+" />
        <Device type="TimeOfFlight" />
        <MSPeaks>
          <p rt="11.154" x="351.0862" y="94656.91" v="676389" z="1" s="M+H" />
          <p rt="11.153" x="352.0895" y="19828.90" v="138297" z="1" s="M+H+1" />
        </MSPeaks>
      </Spectrum>
    </Compound>
    <Compound algo="FindByMolecularFeature">
      <Location m="310.2148" rt="11.251" y="63034" v="666123" />
      <Spectrum type="MFE" cpdAlgo="FindByMolecularFeature">
        <MSDetails p="+" />
        <Device type="TimeOfFlight" />
        <MSPeaks>
          <p rt="11.252" x="311.2221" y="63033.66" v="563029" z="1" s="M+H" />
          <p rt="11.249" x="312.2245" y="11541.83" v="103094" z="1" s="M+H+1" />
        </MSPeaks>
      </Spectrum>
    </Compound>
    <Compound algo="FindByMolecularFeature">
      <Location m="224.1888" rt="11.263" y="139192" v="1535090" />
      <Spectrum type="MFE" cpdAlgo="FindByMolecularFeature">
        <MSDetails p="+" />
        <Device type="TimeOfFlight" />
        <MSPeaks>
          <p rt="11.264" x="225.1961" y="139191.81" v="1333926" z="1" s="M+H" />
          <p rt="11.259" x="226.2000" y="22182.28" v="185409" z="1" s="M+H+1" />
          <p rt="11.268" x="227.2042" y="2163.34" v="15755" z="1" s="M+H+2" />
        </MSPeaks>
      </Spectrum>
    </Compound>
    <Compound algo="FindByMolecularFeature">
      <Location m="164.1312" rt="11.390" y="51948" v="525390" />
      <Spectrum type="MFE" cpdAlgo="FindByMolecularFeature">
        <MSDetails p="+" />
        <Device type="TimeOfFlight" />
        <MSPeaks>
          <p rt="11.391" x="165.1385" y="51948.20" v="470314" z="1" s="M+H" />
          <p rt="11.381" x="166.1415" y="6162.76" v="55077" z="1" s="M+H+1" />
        </MSPeaks>
      </Spectrum>
    </Compound>
    <Compound algo="FindByMolecularFeature">
      <Location m="196.1101" rt="11.431" y="221667" v="1921179" />
      <Spectrum type="MFE" cpdAlgo="FindByMolecularFeature">
        <MSDetails p="+" />
        <Device type="TimeOfFlight" />
        <MSPeaks>
          <p rt="11.431" x="197.1174" y="221667.45" v="1684413" z="1" s="M+H" />
          <p rt="11.431" x="198.1205" y="26619.39" v="207540" z="1" s="M+H+1" />
          <p rt="11.430" x="199.1228" y="3717.64" v="29226" z="1" s="M+H+2" />
        </MSPeaks>
      </Spectrum>
    </Compound>
    <Compound algo="FindByMolecularFeature">
      <Location m="368.1623" rt="11.482" y="118813" v="1102037" />
      <Spectrum type="MFE" cpdAlgo="FindByMolecularFeature">
        <MSDetails p="+" />
        <Device type="TimeOfFlight" />
        <MSPeaks>
          <p rt="11.481" x="369.1696" y="118812.77" v="858573" z="1" s="M+H" />
          <p rt="11.483" x="370.1730" y="28939.95" v="201622" z="1" s="M+H+1" />
          <p rt="11.483" x="371.1734" y="6321.32" v="41842" z="1" s="M+H+2" />
        </MSPeaks>
      </Spectrum>
    </Compound>
    <Compound algo="FindByMolecularFeature">
      <Location m="375.2047" rt="11.530" y="51268" v="427760" />
      <Spectrum type="MFE" cpdAlgo="FindByMolecularFeature">
        <MSDetails p="+" />
        <Device type="TimeOfFlight" />
        <MSPeaks>
          <p rt="11.530" x="376.2120" y="51268.31" v="336156" z="1" s="M+H" />
          <p rt="11.527" x="377.2153" y="11087.82" v="71159" z="1" s="M+H+1" />
          <p rt="11.531" x="378.2198" y="2626.32" v="18195" z="1" s="M+H+2" />
          <p rt="11.599" x="751.4091" y="702.54" v="1125" z="1" s="2M+H" />
        </MSPeaks>
      </Spectrum>
    </Compound>
    <Compound algo="FindByMolecularFeature">
      <Location m="826.3707" rt="11.568" y="198620" v="1819949" />
      <Spectrum type="MFE" cpdAlgo="FindByMolecularFeature">
        <MSDetails p="+" />
        <Device type="TimeOfFlight" />
        <MSPeaks>
          <p rt="11.569" x="827.3779" y="198620.34" v="1058502" z="1" s="M+H" />
          <p rt="11.568" x="828.3809" y="104565.52" v="558047" z="1" s="M+H+1" />
          <p rt="11.570" x="829.3835" y="30716.08" v="163362" z="1" s="M+H+2" />
          <p rt="11.568" x="830.3851" y="6581.07" v="34841" z="1" s="M+H+3" />
          <p rt="11.566" x="831.3847" y="998.23" v="5197" z="1" s="M+H+4" />
        </MSPeaks>
      </Spectrum>
    </Compound>
    <Compound algo="FindByMolecularFeature">
      <Location m="424.1769" rt="11.573" y="545662" v="5594244" />
      <Spectrum type="MFE" cpdAlgo="FindByMolecularFeature">
        <MSDetails p="+" />
        <Device type="TimeOfFlight" />
        <MSPeaks>
          <p rt="11.573" x="425.1842" y="545661.94" v="4237447" z="1" s="M+H" />
          <p rt="11.572" x="426.1869" y="149182.06" v="1154851" z="1" s="M+H+1" />
          <p rt="11.571" x="427.1896" y="23527.16" v="180577" z="1" s="M+H+2" />
          <p rt="11.569" x="428.1934" y="2830.21" v="21370" z="1" s="M+H+3" />
        </MSPeaks>
      </Spectrum>
    </Compound>
    <Compound algo="FindByMolecularFeature">
      <Location m="116.0625" rt="11.574" y="64888" v="576517" />
      <Spectrum type="MFE" cpdAlgo="FindByMolecularFeature">
        <MSDetails p="+" />
        <Device type="TimeOfFlight" />
        <MSPeaks>
          <p rt="11.575" x="117.0698" y="64887.62" v="483267" z="1" s="M+H" />
          <p rt="11.570" x="118.0688" y="9588.53" v="88338" z="1" s="M+H+1" />
          <p rt="11.549" x="119.0677" y="1063.58" v="4912" z="1" s="M+H+2" />
        </MSPeaks>
      </Spectrum>
    </Compound>
    <Compound algo="FindByMolecularFeature">
      <Location m="402.1950" rt="11.574" y="2610243" v="26351758" />
      <Spectrum type="MFE" cpdAlgo="FindByMolecularFeature">
        <MSDetails p="+" />
        <Device type="TimeOfFlight" />
        <MSPeaks>
          <p rt="11.574" x="403.2023" y="2610242.75" v="18969416" z="1" sat="true" s="M+H" />
          <p rt="11.574" x="404.2057" y="672294.75" v="4879036" z="1" s="M+H+1" />
          <p rt="11.575" x="405.2080" y="101192.84" v="743475" z="1" s="M+H+2" />
          <p rt="11.576" x="406.2107" y="11035.52" v="79871" z="1" s="M+H+3" />
          <p rt="11.571" x="407.2094" y="1180.41" v="8323" z="1" s="M+H+4" />
          <p rt="11.571" x="805.3957" y="90542.84" v="465719" z="1" s="2M+H" />
          <p rt="11.571" x="806.3987" y="52777.03" v="271221" z="1" s="2M+H+1" />
          <p rt="11.569" x="807.4016" y="16097.29" v="81673" z="1" s="2M+H+2" />
          <p rt="11.571" x="808.4051" y="3435.88" v="17205" z="1" s="2M+H+3" />
        </MSPeaks>
      </Spectrum>
    </Compound>
    <Compound algo="FindByMolecularFeature">
      <Location m="384.1845" rt="11.575" y="703784" v="7026916" />
      <Spectrum type="MFE" cpdAlgo="FindByMolecularFeature">
        <MSDetails p="+" />
        <Device type="TimeOfFlight" />
        <MSPeaks>
          <p rt="11.575" x="385.1918" y="703784.31" v="5236365" z="1" s="M+H" />
          <p rt="11.575" x="386.1943" y="191713.33" v="1528274" z="1" s="M+H+1" />
          <p rt="11.578" x="387.1972" y="31040.51" v="225923" z="1" s="M+H+2" />
          <p rt="11.567" x="388.1975" y="3505.88" v="33973" z="1" s="M+H+3" />
          <p rt="11.559" x="389.1980" y="265.82" v="2381" z="1" s="M+H+4" />
        </MSPeaks>
      </Spectrum>
    </Compound>
    <Compound algo="FindByMolecularFeature">
      <Location m="151.0999" rt="11.575" y="267053" v="2167660" />
      <Spectrum type="MFE" cpdAlgo="FindByMolecularFeature">
        <MSDetails p="+" />
        <Device type="TimeOfFlight" />
        <MSPeaks>
          <p rt="11.575" x="152.1072" y="267053.09" v="1962357" z="1" s="M+H" />
          <p rt="11.576" x="153.1105" y="26571.79" v="198109" z="1" s="M+H+1" />
          <p rt="11.551" x="154.1172" y="1039.57" v="7194" z="1" s="M+H+2" />
        </MSPeaks>
      </Spectrum>
    </Compound>
    <Compound algo="FindByMolecularFeature">
      <Location m="440.1480" rt="11.575" y="77192" v="1119705" />
      <Spectrum type="MFE" cpdAlgo="FindByMolecularFeature">
        <MSDetails p="+" />
        <Device type="TimeOfFlight" />
        <MSPeaks>
          <p rt="11.578" x="221.0785" y="27574.71" v="221621" z="2" s="M+2H" />
          <p rt="11.579" x="221.5799" y="7887.63" v="61176" z="2" s="M+2H+1" />
          <p rt="11.577" x="222.0821" y="1790.19" v="12822" z="2" s="M+2H+2" />
          <p rt="11.575" x="441.1574" y="77192.13" v="583058" z="1" s="M+H" />
          <p rt="11.573" x="442.1606" y="21281.51" v="159307" z="1" s="M+H+1" />
          <p rt="11.574" x="443.1575" y="8902.40" v="68610" z="1" s="M+H+2" />
          <p rt="11.564" x="444.1587" y="1687.76" v="13111" z="1" s="M+H+3" />
        </MSPeaks>
      </Spectrum>
    </Compound>
    <Compound algo="FindByMolecularFeature">
      <Location m="134.0368" rt="11.607" y="113837" v="1064216" />
      <Spectrum type="MFE" cpdAlgo="FindByMolecularFeature">
        <MSDetails p="+" />
        <Device type="TimeOfFlight" />
        <MSPeaks>
          <p rt="11.607" x="135.0441" y="113836.56" v="973960" z="1" s="M+H" />
          <p rt="11.609" x="136.0478" y="10909.30" v="90256" z="1" s="M+H+1" />
        </MSPeaks>
      </Spectrum>
    </Compound>
    <Compound algo="FindByMolecularFeature">
      <Location m="408.0821" rt="11.630" y="95149" v="1083550" />
      <Spectrum type="MFE" cpdAlgo="FindByMolecularFeature">
        <MSDetails p="+" />
        <Device type="TimeOfFlight" />
        <MSPeaks>
          <p rt="11.630" x="409.0894" y="95148.53" v="872180" z="1" s="M+H" />
          <p rt="11.629" x="410.0929" y="19442.36" v="176598" z="1" s="M+H+1" />
          <p rt="11.625" x="411.0955" y="3900.11" v="34773" z="1" s="M+H+2" />
        </MSPeaks>
      </Spectrum>
    </Compound>
    <Compound algo="FindByMolecularFeature">
      <Location m="352.0953" rt="11.750" y="770482" v="8186658" />
      <Spectrum type="MFE" cpdAlgo="FindByMolecularFeature">
        <MSDetails p="+" />
        <Device type="TimeOfFlight" />
        <MSPeaks>
          <p rt="11.750" x="177.0560" y="2136.44" v="10135" z="2" s="M+2H" />
          <p rt="11.751" x="353.1026" y="770481.69" v="6561656" z="1" s="M+H" />
          <p rt="11.751" x="354.1055" y="169965.33" v="1444115" z="1" s="M+H+1" />
          <p rt="11.740" x="355.1081" y="25449.17" v="154656" z="1" s="M+H+2" />
          <p rt="11.736" x="356.1124" y="2648.44" v="16096" z="1" s="M+H+3" />
        </MSPeaks>
      </Spectrum>
    </Compound>
    <Compound algo="FindByMolecularFeature">
      <Location m="212.1316" rt="11.765" y="272248" v="2588655" />
      <Spectrum type="MFE" cpdAlgo="FindByMolecularFeature">
        <MSDetails p="+" />
        <Device type="TimeOfFlight" />
        <MSPeaks>
          <p rt="11.765" x="213.1388" y="272248.41" v="2202701" z="1" s="M+H" />
          <p rt="11.766" x="214.1418" y="43165.00" v="354995" z="1" s="M+H+1" />
          <p rt="11.759" x="215.1437" y="4053.34" v="30959" z="1" s="M+H+2" />
        </MSPeaks>
      </Spectrum>
    </Compound>
    <Compound algo="FindByMolecularFeature">
      <Location m="229.2404" rt="11.795" y="79729" v="604944" />
      <Spectrum type="MFE" cpdAlgo="FindByMolecularFeature">
        <MSDetails p="+" />
        <Device type="TimeOfFlight" />
        <MSPeaks>
          <p rt="11.795" x="230.2477" y="79728.73" v="520830" z="1" s="M+H" />
          <p rt="11.798" x="231.2508" y="11205.73" v="78320" z="1" s="M+H+1" />
          <p rt="11.785" x="232.2545" y="1147.06" v="5794" z="1" s="M+H+2" />
        </MSPeaks>
      </Spectrum>
    </Compound>
    <Compound algo="FindByMolecularFeature">
      <Location m="354.1102" rt="11.884" y="117424" v="1008716" />
      <Spectrum type="MFE" cpdAlgo="FindByMolecularFeature">
        <MSDetails p="+" />
        <Device type="TimeOfFlight" />
        <MSPeaks>
          <p rt="11.884" x="355.1174" y="117424.35" v="803315" z="1" s="M+H" />
          <p rt="11.885" x="356.1208" y="25503.05" v="177617" z="1" s="M+H+1" />
          <p rt="11.882" x="357.1238" y="4235.28" v="27784" z="1" s="M+H+2" />
        </MSPeaks>
      </Spectrum>
    </Compound>
    <Compound algo="FindByMolecularFeature">
      <Location m="184.0524" rt="11.884" y="56729" v="468173" />
      <Spectrum type="MFE" cpdAlgo="FindByMolecularFeature">
        <MSDetails p="+" />
        <Device type="TimeOfFlight" />
        <MSPeaks>
          <p rt="11.885" x="185.0597" y="56728.93" v="392365" z="1" s="M+H" />
          <p rt="11.882" x="186.0646" y="11092.21" v="75808" z="1" s="M+H+1" />
        </MSPeaks>
      </Spectrum>
    </Compound>
    <Compound algo="FindByMolecularFeature">
      <Location m="172.0524" rt="11.885" y="170173" v="1301999" />
      <Spectrum type="MFE" cpdAlgo="FindByMolecularFeature">
        <MSDetails p="+" />
        <Device type="TimeOfFlight" />
        <MSPeaks>
          <p rt="11.885" x="173.0597" y="170173.08" v="1132898" z="1" s="M+H" />
          <p rt="11.884" x="174.0633" y="21983.40" v="146190" z="1" s="M+H+1" />
          <p rt="11.878" x="175.0738" y="4000.73" v="22910" z="1" s="M+H+2" />
        </MSPeaks>
      </Spectrum>
    </Compound>
    <Compound algo="FindByMolecularFeature">
      <Location m="114.0467" rt="11.885" y="56031" v="420501" />
      <Spectrum type="MFE" cpdAlgo="FindByMolecularFeature">
        <MSDetails p="+" />
        <Device type="TimeOfFlight" />
        <MSPeaks>
          <p rt="11.885" x="115.0540" y="56030.52" v="372080" z="1" s="M+H" />
          <p rt="11.889" x="116.0591" y="7219.61" v="48421" z="1" s="M+H+1" />
        </MSPeaks>
      </Spectrum>
    </Compound>
    <Compound algo="FindByMolecularFeature">
      <Location m="134.0367" rt="11.886" y="111135" v="988817" />
      <Spectrum type="MFE" cpdAlgo="FindByMolecularFeature">
        <MSDetails p="+" />
        <Device type="TimeOfFlight" />
        <MSPeaks>
          <p rt="11.886" x="135.0440" y="111135.01" v="895835" z="1" s="M+H" />
          <p rt="11.890" x="136.0481" y="9843.30" v="82008" z="1" s="M+H+1" />
          <p rt="11.875" x="137.0589" y="1751.01" v="10975" z="1" s="M+H+2" />
        </MSPeaks>
      </Spectrum>
    </Compound>
    <Compound algo="FindByMolecularFeature">
      <Location m="408.0819" rt="11.887" y="80470" v="601669" />
      <Spectrum type="MFE" cpdAlgo="FindByMolecularFeature">
        <MSDetails p="+" />
        <Device type="TimeOfFlight" />
        <MSPeaks>
          <p rt="11.887" x="409.0892" y="80470.17" v="454795" z="1" s="M+H" />
          <p rt="11.887" x="410.0904" y="20470.46" v="118334" z="1" s="M+H+1" />
          <p rt="11.885" x="411.0917" y="4165.36" v="23994" z="1" s="M+H+2" />
          <p rt="11.891" x="412.0845" y="830.42" v="4546" z="1" s="M+H+3" />
        </MSPeaks>
      </Spectrum>
    </Compound>
    <Compound algo="FindByMolecularFeature">
      <Location m="471.0377" rt="11.888" y="50796" v="589933" />
      <Spectrum type="MFE" cpdAlgo="FindByMolecularFeature">
        <MSDetails p="+" />
        <Device type="TimeOfFlight" />
        <MSPeaks>
          <p rt="11.888" x="472.0450" y="50796.25" v="447157" z="1" s="M+H" />
          <p rt="11.886" x="473.0482" y="13099.79" v="114241" z="1" s="M+H+1" />
          <p rt="11.892" x="474.0505" y="2898.09" v="23954" z="1" s="M+H+2" />
          <p rt="11.913" x="475.0659" y="493.27" v="4581" z="1" s="M+H+3" />
        </MSPeaks>
      </Spectrum>
    </Compound>
    <Compound algo="FindByMolecularFeature">
      <Location m="139.0395" rt="11.888" y="195167" v="1869027" />
      <Spectrum type="MFE" cpdAlgo="FindByMolecularFeature">
        <MSDetails p="+" />
        <Device type="TimeOfFlight" />
        <MSPeaks>
          <p rt="11.888" x="140.0467" y="195167.19" v="1709160" z="1" s="M+H" />
          <p rt="11.892" x="141.0509" y="16831.49" v="148062" z="1" s="M+H+1" />
          <p rt="11.869" x="142.0519" y="2161.57" v="11805" z="1" s="M+H+2" />
        </MSPeaks>
      </Spectrum>
    </Compound>
    <Compound algo="FindByMolecularFeature">
      <Location m="393.0949" rt="11.889" y="50333" v="550497" />
      <Spectrum type="MFE" cpdAlgo="FindByMolecularFeature">
        <MSDetails p="+" />
        <Device type="TimeOfFlight" />
        <MSPeaks>
          <p rt="11.889" x="394.1021" y="50332.79" v="433854" z="1" s="M+H" />
          <p rt="11.888" x="395.1061" y="11222.45" v="97422" z="1" s="M+H+1" />
          <p rt="11.882" x="396.1094" y="2341.31" v="19222" z="1" s="M+H+2" />
        </MSPeaks>
      </Spectrum>
    </Compound>
    <Compound algo="FindByMolecularFeature">
      <Location m="238.9643" rt="11.891" y="98009" v="972672" />
      <Spectrum type="MFE" cpdAlgo="FindByMolecularFeature">
        <MSDetails p="+" />
        <Device type="TimeOfFlight" />
        <MSPeaks>
          <p rt="11.890" x="239.9715" y="98008.59" v="858138" z="1" s="M+H" />
          <p rt="11.894" x="240.9744" y="11373.12" v="100499" z="1" s="M+H+1" />
          <p rt="11.890" x="241.9757" y="1747.82" v="14035" z="1" s="M+H+2" />
        </MSPeaks>
      </Spectrum>
    </Compound>
    <Compound algo="FindByMolecularFeature">
      <Location m="368.0894" rt="11.895" y="52694" v="481561" />
      <Spectrum type="MFE" cpdAlgo="FindByMolecularFeature">
        <MSDetails p="+" />
        <Device type="TimeOfFlight" />
        <MSPeaks>
          <p rt="11.895" x="369.0967" y="52693.70" v="390243" z="1" s="M+H" />
          <p rt="11.893" x="370.1002" y="12038.63" v="91318" z="1" s="M+H+1" />
        </MSPeaks>
      </Spectrum>
    </Compound>
    <Compound algo="FindByMolecularFeature">
      <Location m="386.1001" rt="11.916" y="60949" v="551104" />
      <Spectrum type="MFE" cpdAlgo="FindByMolecularFeature">
        <MSDetails p="+" />
        <Device type="TimeOfFlight" />
        <MSPeaks>
          <p rt="11.916" x="387.1073" y="60948.93" v="436196" z="1" s="M+H" />
          <p rt="11.916" x="388.1111" y="13875.27" v="98325" z="1" s="M+H+1" />
          <p rt="11.922" x="389.1139" y="2523.58" v="16583" z="1" s="M+H+2" />
        </MSPeaks>
      </Spectrum>
    </Compound>
    <Compound algo="FindByMolecularFeature">
      <Location m="315.2776" rt="11.946" y="265782" v="1462589" />
      <Spectrum type="MFE" cpdAlgo="FindByMolecularFeature">
        <MSDetails p="+" />
        <Device type="TimeOfFlight" />
        <MSPeaks>
          <p rt="11.946" x="316.2849" y="265782.09" v="1187637" z="1" s="M+H" />
          <p rt="11.946" x="317.2879" y="53370.89" v="242941" z="1" s="M+H+1" />
          <p rt="11.946" x="318.2901" y="7378.36" v="32011" z="1" s="M+H+2" />
        </MSPeaks>
      </Spectrum>
    </Compound>
    <Compound algo="FindByMolecularFeature">
      <Location m="178.1470" rt="11.948" y="92419" v="930801" />
      <Spectrum type="MFE" cpdAlgo="FindByMolecularFeature">
        <MSDetails p="+" />
        <Device type="TimeOfFlight" />
        <MSPeaks>
          <p rt="11.948" x="179.1543" y="92419.34" v="832083" z="1" s="M+H" />
          <p rt="11.949" x="180.1571" y="11020.39" v="98718" z="1" s="M+H+1" />
        </MSPeaks>
      </Spectrum>
    </Compound>
    <Compound algo="FindByMolecularFeature">
      <Location m="333.2280" rt="11.974" y="122852" v="1070843" />
      <Spectrum type="MFE" cpdAlgo="FindByMolecularFeature">
        <MSDetails p="+" />
        <Device type="TimeOfFlight" />
        <MSPeaks>
          <p rt="11.974" x="334.2352" y="122852.34" v="823107" z="1" s="M+H" />
          <p rt="11.973" x="335.2376" y="28494.94" v="247735" z="1" s="M+H+1" />
        </MSPeaks>
      </Spectrum>
    </Compound>
    <Compound algo="FindByMolecularFeature">
      <Location m="293.2357" rt="11.981" y="255108" v="2619493" />
      <Spectrum type="MFE" cpdAlgo="FindByMolecularFeature">
        <MSDetails p="+" />
        <Device type="TimeOfFlight" />
        <MSPeaks>
          <p rt="11.982" x="294.2429" y="255108.47" v="1957182" z="1" s="M+H" />
          <p rt="11.973" x="295.2418" y="76215.20" v="458565" z="1" s="M+H+1" />
          <p rt="11.992" x="296.2307" y="21662.40" v="203747" z="1" s="M+H+2" />
        </MSPeaks>
      </Spectrum>
    </Compound>
    <Compound algo="FindByMolecularFeature">
      <Location m="148.0158" rt="11.983" y="81733" v="726494" />
      <Spectrum type="MFE" cpdAlgo="FindByMolecularFeature">
        <MSDetails p="+" />
        <Device type="TimeOfFlight" />
        <MSPeaks>
          <p rt="11.984" x="149.0231" y="81732.89" v="650846" z="1" s="M+H" />
          <p rt="11.968" x="150.0274" y="7943.18" v="75648" z="1" s="M+H+1" />
        </MSPeaks>
      </Spectrum>
    </Compound>
    <Compound algo="FindByMolecularFeature">
      <Location m="311.2461" rt="11.983" y="190251" v="1865969" />
      <Spectrum type="MFE" cpdAlgo="FindByMolecularFeature">
        <MSDetails p="+" />
        <Device type="TimeOfFlight" />
        <MSPeaks>
          <p rt="11.983" x="312.2534" y="190250.86" v="1515086" z="1" s="M+H" />
          <p rt="11.984" x="313.2560" y="41235.70" v="325523" z="1" s="M+H+1" />
          <p rt="11.972" x="314.2612" y="3426.84" v="25360" z="1" s="M+H+2" />
        </MSPeaks>
      </Spectrum>
    </Compound>
    <Compound algo="FindByMolecularFeature">
      <Location m="234.1622" rt="11.998" y="106340" v="1051486" />
      <Spectrum type="MFE" cpdAlgo="FindByMolecularFeature">
        <MSDetails p="+" />
        <Device type="TimeOfFlight" />
        <MSPeaks>
          <p rt="11.999" x="235.1695" y="106340.34" v="861436" z="1" s="M+H" />
          <p rt="11.998" x="236.1726" y="18352.90" v="147373" z="1" s="M+H+1" />
          <p rt="11.961" x="237.1839" y="3313.08" v="42678" z="1" s="M+H+2" />
        </MSPeaks>
      </Spectrum>
    </Compound>
    <Compound algo="FindByMolecularFeature">
      <Location m="359.3036" rt="12.044" y="52241" v="294729" />
      <Spectrum type="MFE" cpdAlgo="FindByMolecularFeature">
        <MSDetails p="+" />
        <Device type="TimeOfFlight" />
        <MSPeaks>
          <p rt="12.044" x="360.3108" y="52241.31" v="237011" z="1" s="M+H" />
          <p rt="12.046" x="361.3139" y="10863.11" v="51617" z="1" s="M+H+1" />
          <p rt="12.039" x="362.3130" y="2675.13" v="6101" z="1" s="M+H+2" />
        </MSPeaks>
      </Spectrum>
    </Compound>
    <Compound algo="FindByMolecularFeature">
      <Location m="295.2509" rt="12.090" y="74269" v="700961" />
      <Spectrum type="MFE" cpdAlgo="FindByMolecularFeature">
        <MSDetails p="+" />
        <Device type="TimeOfFlight" />
        <MSPeaks>
          <p rt="12.090" x="296.2582" y="74268.98" v="540374" z="1" s="M+H" />
          <p rt="12.093" x="297.2584" y="25847.22" v="160588" z="1" s="M+H+1" />
        </MSPeaks>
      </Spectrum>
    </Compound>
    <Compound algo="FindByMolecularFeature">
      <Location m="794.1251" rt="12.097" y="66729" v="668073" />
      <Spectrum type="MFE" cpdAlgo="FindByMolecularFeature">
        <MSDetails p="+" />
        <Device type="TimeOfFlight" />
        <MSPeaks>
          <p rt="12.097" x="795.1324" y="66728.80" v="452468" z="1" s="M+H" />
          <p rt="12.095" x="796.1357" y="21312.41" v="146348" z="1" s="M+H+1" />
          <p rt="12.096" x="797.1387" y="7807.54" v="53499" z="1" s="M+H+2" />
          <p rt="12.094" x="798.1411" y="2374.77" v="15758" z="1" s="M+H+3" />
        </MSPeaks>
      </Spectrum>
    </Compound>
    <Compound algo="FindByMolecularFeature">
      <Location m="352.0949" rt="12.098" y="292064" v="2777642" />
      <Spectrum type="MFE" cpdAlgo="FindByMolecularFeature">
        <MSDetails p="+" />
        <Device type="TimeOfFlight" />
        <MSPeaks>
          <p rt="12.098" x="353.1022" y="292063.97" v="2187569" z="1" s="M+H" />
          <p rt="12.100" x="354.1054" y="63049.87" v="479832" z="1" s="M+H+1" />
          <p rt="12.096" x="355.1085" y="13337.62" v="98046" z="1" s="M+H+2" />
          <p rt="12.104" x="356.1105" y="1658.74" v="12194" z="1" s="M+H+3" />
        </MSPeaks>
      </Spectrum>
    </Compound>
    <Compound algo="FindByMolecularFeature">
      <Location m="791.1257" rt="12.099" y="132019" v="1019881" />
      <Spectrum type="MFE" cpdAlgo="FindByMolecularFeature">
        <MSDetails p="+" />
        <Device type="TimeOfFlight" />
        <MSPeaks>
          <p rt="12.096" x="792.1330" y="8252.46" v="57432" z="1" s="M+H" />
          <p rt="12.094" x="793.1355" y="3997.11" v="27450" z="1" s="M+H+1" />
          <p rt="12.099" x="794.1290" y="132018.69" v="934999" z="1" s="M+H+2" />
        </MSPeaks>
      </Spectrum>
    </Compound>
    <Compound algo="FindByMolecularFeature">
      <Location m="369.0971" rt="12.100" y="181419" v="2156902" />
      <Spectrum type="MFE" cpdAlgo="FindByMolecularFeature">
        <MSDetails p="+" />
        <Device type="TimeOfFlight" />
        <MSPeaks>
          <p rt="12.099" x="370.1043" y="181418.73" v="1421210" z="1" s="M+H" />
          <p rt="12.102" x="371.1093" y="43065.11" v="376471" z="1" s="M+H+1" />
          <p rt="12.099" x="372.1129" y="6257.43" v="51897" z="1" s="M+H+2" />
          <p rt="12.104" x="373.1158" y="1728.61" v="14819" z="1" s="M+H+3" />
          <p rt="12.101" x="739.2010" y="14279.21" v="96682" z="1" s="2M+H" />
          <p rt="12.104" x="740.2046" y="5834.44" v="39866" z="1" s="2M+H+1" />
          <p rt="12.092" x="741.2075" y="1615.11" v="9705" z="1" s="2M+H+2" />
        </MSPeaks>
      </Spectrum>
    </Compound>
    <Compound algo="FindByMolecularFeature">
      <Location m="172.0525" rt="12.100" y="110536" v="1041291" />
      <Spectrum type="MFE" cpdAlgo="FindByMolecularFeature">
        <MSDetails p="+" />
        <Device type="TimeOfFlight" />
        <MSPeaks>
          <p rt="12.100" x="173.0597" y="110535.56" v="879314" z="1" s="M+H" />
          <p rt="12.098" x="174.0651" y="19992.96" v="161977" z="1" s="M+H+1" />
        </MSPeaks>
      </Spectrum>
    </Compound>
    <Compound algo="FindByMolecularFeature">
      <Location m="760.1765" rt="12.102" y="75273" v="900442" />
      <Spectrum type="MFE" cpdAlgo="FindByMolecularFeature">
        <MSDetails p="+" />
        <Device type="TimeOfFlight" />
        <MSPeaks>
          <p rt="12.102" x="761.1838" y="75273.45" v="559538" z="1" s="M+H" />
          <p rt="12.104" x="762.1869" y="32694.46" v="242705" z="1" s="M+H+1" />
          <p rt="12.099" x="763.1901" y="10248.24" v="75884" z="1" s="M+H+2" />
          <p rt="12.091" x="764.1939" y="2981.64" v="22316" z="1" s="M+H+3" />
        </MSPeaks>
      </Spectrum>
    </Compound>
    <Compound algo="FindByMolecularFeature">
      <Location m="469.0220" rt="12.115" y="88333" v="1364791" />
      <Spectrum type="MFE" cpdAlgo="FindByMolecularFeature">
        <MSDetails p="+" />
        <Device type="TimeOfFlight" />
        <MSPeaks>
          <p rt="12.115" x="470.0293" y="88332.67" v="1019966" z="1" s="M+H" />
          <p rt="12.114" x="471.0329" y="24320.05" v="279087" z="1" s="M+H+1" />
          <p rt="12.114" x="472.0366" y="6026.29" v="65737" z="1" s="M+H+2" />
        </MSPeaks>
      </Spectrum>
    </Compound>
    <Compound algo="FindByMolecularFeature">
      <Location m="309.2302" rt="12.152" y="55061" v="571645" />
      <Spectrum type="MFE" cpdAlgo="FindByMolecularFeature">
        <MSDetails p="+" />
        <Device type="TimeOfFlight" />
        <MSPeaks>
          <p rt="12.151" x="310.2374" y="55060.79" v="471707" z="1" s="M+H" />
          <p rt="12.154" x="311.2355" y="15024.06" v="99938" z="1" s="M+H+1" />
        </MSPeaks>
      </Spectrum>
    </Compound>
    <Compound algo="FindByMolecularFeature">
      <Location m="315.2779" rt="12.189" y="722146" v="3928144" />
      <Spectrum type="MFE" cpdAlgo="FindByMolecularFeature">
        <MSDetails p="+" />
        <Device type="TimeOfFlight" />
        <MSPeaks>
          <p rt="12.189" x="316.2852" y="722146.00" v="3202902" z="1" s="M+H" />
          <p rt="12.189" x="317.2881" y="142863.58" v="634681" z="1" s="M+H+1" />
          <p rt="12.188" x="318.2906" y="17937.59" v="82498" z="1" s="M+H+2" />
          <p rt="12.185" x="319.2932" y="1926.90" v="8062" z="1" s="M+H+3" />
        </MSPeaks>
      </Spectrum>
    </Compound>
    <Compound algo="FindByMolecularFeature">
      <Location m="171.1623" rt="12.227" y="93134" v="803275" />
      <Spectrum type="MFE" cpdAlgo="FindByMolecularFeature">
        <MSDetails p="+" />
        <Device type="TimeOfFlight" />
        <MSPeaks>
          <p rt="12.227" x="172.1696" y="93133.94" v="718682" z="1" s="M+H" />
          <p rt="12.232" x="173.1728" y="10033.98" v="79328" z="1" s="M+H+1" />
          <p rt="12.248" x="174.1757" y="1027.10" v="5265" z="1" s="M+H+2" />
        </MSPeaks>
      </Spectrum>
    </Compound>
    <Compound algo="FindByMolecularFeature">
      <Location m="368.0896" rt="12.244" y="158922" v="1774268" />
      <Spectrum type="MFE" cpdAlgo="FindByMolecularFeature">
        <MSDetails p="+" />
        <Device type="TimeOfFlight" />
        <MSPeaks>
          <p rt="12.249" x="369.0969" y="158922.38" v="1414270" z="1" s="M+H" />
          <p rt="12.232" x="370.1025" y="50639.04" v="359998" z="1" s="M+H+1" />
        </MSPeaks>
      </Spectrum>
    </Compound>
    <Compound algo="FindByMolecularFeature">
      <Location m="359.3034" rt="12.279" y="89692" v="466064" />
      <Spectrum type="MFE" cpdAlgo="FindByMolecularFeature">
        <MSDetails p="+" />
        <Device type="TimeOfFlight" />
        <MSPeaks>
          <p rt="12.279" x="360.3107" y="89691.75" v="376712" z="1" s="M+H" />
          <p rt="12.279" x="361.3139" y="19176.07" v="77100" z="1" s="M+H+1" />
          <p rt="12.285" x="362.3152" y="3221.21" v="12253" z="1" s="M+H+2" />
        </MSPeaks>
      </Spectrum>
    </Compound>
    <Compound algo="FindByMolecularFeature">
      <Location m="333.2280" rt="12.379" y="69292" v="600951" />
      <Spectrum type="MFE" cpdAlgo="FindByMolecularFeature">
        <MSDetails p="+" />
        <Device type="TimeOfFlight" />
        <MSPeaks>
          <p rt="12.380" x="334.2353" y="69292.17" v="484306" z="1" s="M+H" />
          <p rt="12.375" x="335.2378" y="18138.76" v="116645" z="1" s="M+H+1" />
        </MSPeaks>
      </Spectrum>
    </Compound>
    <Compound algo="FindByMolecularFeature">
      <Location m="293.2356" rt="12.380" y="234764" v="2048197" />
      <Spectrum type="MFE" cpdAlgo="FindByMolecularFeature">
        <MSDetails p="+" />
        <Device type="TimeOfFlight" />
        <MSPeaks>
          <p rt="12.381" x="294.2429" y="234763.86" v="1645445" z="1" s="M+H" />
          <p rt="12.376" x="295.2426" y="56418.84" v="346172" z="1" s="M+H+1" />
          <p rt="12.380" x="296.2295" y="11082.74" v="56580" z="1" s="M+H+2" />
        </MSPeaks>
      </Spectrum>
    </Compound>
    <Compound algo="FindByMolecularFeature">
      <Location m="311.2460" rt="12.380" y="127825" v="1028940" />
      <Spectrum type="MFE" cpdAlgo="FindByMolecularFeature">
        <MSDetails p="+" />
        <Device type="TimeOfFlight" />
        <MSPeaks>
          <p rt="12.381" x="312.2532" y="127824.63" v="865962" z="1" s="M+H" />
          <p rt="12.375" x="313.2561" y="27291.96" v="162978" z="1" s="M+H+1" />
        </MSPeaks>
      </Spectrum>
    </Compound>
    <Compound algo="FindByMolecularFeature">
      <Location m="251.2250" rt="12.442" y="96063" v="883649" />
      <Spectrum type="MFE" cpdAlgo="FindByMolecularFeature">
        <MSDetails p="+" />
        <Device type="TimeOfFlight" />
        <MSPeaks>
          <p rt="12.442" x="252.2323" y="96062.60" v="739890" z="1" s="M+H" />
          <p rt="12.441" x="253.2354" y="17366.54" v="135086" z="1" s="M+H+1" />
          <p rt="12.449" x="254.2385" y="1175.37" v="8673" z="1" s="M+H+2" />
        </MSPeaks>
      </Spectrum>
    </Compound>
    <Compound algo="FindByMolecularFeature">
      <Location m="411.2024" rt="12.486" y="193383" v="2900185" />
      <Spectrum type="MFE" cpdAlgo="FindByMolecularFeature">
        <MSDetails p="+" />
        <Device type="TimeOfFlight" />
        <MSPeaks>
          <p rt="12.486" x="412.2097" y="193382.88" v="1791259" z="1" s="M+H" />
          <p rt="12.485" x="413.2129" y="38375.09" v="354552" z="1" s="M+H+1" />
          <p rt="12.485" x="414.2075" y="64352.49" v="596300" z="1" s="M+H+2" />
          <p rt="12.491" x="415.2108" y="14243.60" v="137291" z="1" s="M+H+3" />
          <p rt="12.508" x="416.2122" y="2191.16" v="20784" z="1" s="M+H+4" />
        </MSPeaks>
      </Spectrum>
    </Compound>
    <Compound algo="FindByMolecularFeature">
      <Location m="292.2041" rt="12.524" y="256290" v="2608023" />
      <Spectrum type="MFE" cpdAlgo="FindByMolecularFeature">
        <MSDetails p="+" />
        <Device type="TimeOfFlight" />
        <MSPeaks>
          <p rt="12.524" x="293.2114" y="256289.92" v="2188424" z="1" s="M+H" />
          <p rt="12.522" x="294.2144" y="50219.50" v="419598" z="1" s="M+H+1" />
        </MSPeaks>
      </Spectrum>
    </Compound>
    <Compound algo="FindByMolecularFeature">
      <Location m="274.1932" rt="12.524" y="109638" v="1076843" />
      <Spectrum type="MFE" cpdAlgo="FindByMolecularFeature">
        <MSDetails p="+" />
        <Device type="TimeOfFlight" />
        <MSPeaks>
          <p rt="12.524" x="275.2005" y="109637.95" v="876383" z="1" s="M+H" />
          <p rt="12.525" x="276.2041" y="25083.52" v="200459" z="1" s="M+H+1" />
        </MSPeaks>
      </Spectrum>
    </Compound>
    <Compound algo="FindByMolecularFeature">
      <Location m="312.2302" rt="12.536" y="77078" v="670699" />
      <Spectrum type="MFE" cpdAlgo="FindByMolecularFeature">
        <MSDetails p="+" />
        <Device type="TimeOfFlight" />
        <MSPeaks>
          <p rt="12.536" x="313.2375" y="77078.26" v="553724" z="1" s="M+H" />
          <p rt="12.536" x="314.2396" y="16625.37" v="116975" z="1" s="M+H+1" />
        </MSPeaks>
      </Spectrum>
    </Compound>
    <Compound algo="FindByMolecularFeature">
      <Location m="181.1464" rt="12.538" y="52637" v="462055" />
      <Spectrum type="MFE" cpdAlgo="FindByMolecularFeature">
        <MSDetails p="+" />
        <Device type="TimeOfFlight" />
        <MSPeaks>
          <p rt="12.537" x="182.1537" y="52637.49" v="407895" z="1" s="M+H" />
          <p rt="12.545" x="183.1575" y="7105.15" v="54159" z="1" s="M+H+1" />
        </MSPeaks>
      </Spectrum>
    </Compound>
    <Compound algo="FindByMolecularFeature">
      <Location m="310.2148" rt="12.625" y="72691" v="1422216" />
      <Spectrum type="MFE" cpdAlgo="FindByMolecularFeature">
        <MSDetails p="+" />
        <Device type="TimeOfFlight" />
        <MSPeaks>
          <p rt="12.624" x="311.2221" y="72690.62" v="1174710" z="1" s="M+H" />
          <p rt="12.629" x="312.2249" y="13674.27" v="247506" z="1" s="M+H+1" />
        </MSPeaks>
      </Spectrum>
    </Compound>
    <Compound algo="FindByMolecularFeature">
      <Location m="468.3238" rt="12.648" y="74597" v="726994" />
      <Spectrum type="MFE" cpdAlgo="FindByMolecularFeature">
        <MSDetails p="+" />
        <Device type="TimeOfFlight" />
        <MSPeaks>
          <p rt="12.648" x="469.3311" y="74596.84" v="532253" z="1" s="M+H" />
          <p rt="12.648" x="470.3346" y="26103.08" v="181271" z="1" s="M+H+1" />
          <p rt="12.643" x="471.3329" y="2318.49" v="9614" z="1" s="M+H+2" />
          <p rt="12.656" x="472.3421" y="605.37" v="3857" z="1" s="M+H+3" />
        </MSPeaks>
      </Spectrum>
    </Compound>
    <Compound algo="FindByMolecularFeature">
      <Location m="338.0793" rt="12.668" y="362947" v="3290974" />
      <Spectrum type="MFE" cpdAlgo="FindByMolecularFeature">
        <MSDetails p="+" />
        <Device type="TimeOfFlight" />
        <MSPeaks>
          <p rt="12.668" x="339.0866" y="362947.25" v="2627456" z="1" s="M+H" />
          <p rt="12.669" x="340.0897" y="78816.36" v="569429" z="1" s="M+H+1" />
          <p rt="12.666" x="341.0925" y="11378.64" v="82341" z="1" s="M+H+2" />
          <p rt="12.670" x="342.0956" y="1671.14" v="11747" z="1" s="M+H+3" />
        </MSPeaks>
      </Spectrum>
    </Compound>
    <Compound algo="FindByMolecularFeature">
      <Location m="360.0609" rt="12.676" y="54600" v="488143" />
      <Spectrum type="MFE" cpdAlgo="FindByMolecularFeature">
        <MSDetails p="+" />
        <Device type="TimeOfFlight" />
        <MSPeaks>
          <p rt="12.675" x="361.0682" y="54600.40" v="396242" z="1" s="M+H" />
          <p rt="12.676" x="362.0717" y="11111.88" v="80783" z="1" s="M+H+1" />
          <p rt="12.688" x="363.0749" y="1748.61" v="11117" z="1" s="M+H+2" />
        </MSPeaks>
      </Spectrum>
    </Compound>
    <Compound algo="FindByMolecularFeature">
      <Location m="251.2250" rt="12.779" y="100834" v="708045" />
      <Spectrum type="MFE" cpdAlgo="FindByMolecularFeature">
        <MSDetails p="+" />
        <Device type="TimeOfFlight" />
        <MSPeaks>
          <p rt="12.782" x="252.2323" y="100833.68" v="658846" z="1" s="M+H" />
          <p rt="12.767" x="253.2355" y="17373.31" v="37029" z="1" s="M+H+1" />
          <p rt="12.766" x="254.2412" y="1290.91" v="12170" z="1" s="M+H+2" />
        </MSPeaks>
      </Spectrum>
    </Compound>
    <Compound algo="FindByMolecularFeature">
      <Location m="292.2042" rt="12.792" y="119247" v="1475500" />
      <Spectrum type="MFE" cpdAlgo="FindByMolecularFeature">
        <MSDetails p="+" />
        <Device type="TimeOfFlight" />
        <MSPeaks>
          <p rt="12.791" x="293.2115" y="119246.87" v="1232620" z="1" s="M+H" />
          <p rt="12.795" x="294.2142" y="23496.67" v="242881" z="1" s="M+H+1" />
        </MSPeaks>
      </Spectrum>
    </Compound>
    <Compound algo="FindByMolecularFeature">
      <Location m="317.2936" rt="12.825" y="592132" v="3333449" />
      <Spectrum type="MFE" cpdAlgo="FindByMolecularFeature">
        <MSDetails p="+" />
        <Device type="TimeOfFlight" />
        <MSPeaks>
          <p rt="12.825" x="318.3009" y="592132.25" v="2711204" z="1" s="M+H" />
          <p rt="12.824" x="319.3036" y="120491.27" v="545839" z="1" s="M+H+1" />
          <p rt="12.824" x="320.3065" y="14914.24" v="67322" z="1" s="M+H+2" />
          <p rt="12.832" x="321.3101" y="2139.09" v="9083" z="1" s="M+H+3" />
        </MSPeaks>
      </Spectrum>
    </Compound>
    <Compound algo="FindByMolecularFeature">
      <Location m="452.3289" rt="12.829" y="73662" v="775937" />
      <Spectrum type="MFE" cpdAlgo="FindByMolecularFeature">
        <MSDetails p="+" />
        <Device type="TimeOfFlight" />
        <MSPeaks>
          <p rt="12.829" x="453.3362" y="73661.68" v="592052" z="1" s="M+H" />
          <p rt="12.830" x="454.3393" y="21897.46" v="173056" z="1" s="M+H+1" />
          <p rt="12.822" x="455.3376" y="2782.91" v="10829" z="1" s="M+H+2" />
        </MSPeaks>
      </Spectrum>
    </Compound>
    <Compound algo="FindByMolecularFeature">
      <Location m="361.3194" rt="12.914" y="108807" v="609952" />
      <Spectrum type="MFE" cpdAlgo="FindByMolecularFeature">
        <MSDetails p="+" />
        <Device type="TimeOfFlight" />
        <MSPeaks>
          <p rt="12.913" x="362.3266" y="108806.78" v="478742" z="1" s="M+H" />
          <p rt="12.916" x="363.3299" y="25908.79" v="114581" z="1" s="M+H+1" />
          <p rt="12.914" x="364.3327" y="3922.71" v="16630" z="1" s="M+H+2" />
        </MSPeaks>
      </Spectrum>
    </Compound>
    <Compound algo="FindByMolecularFeature">
      <Location m="120.0939" rt="12.984" y="92876" v="852886" />
      <Spectrum type="MFE" cpdAlgo="FindByMolecularFeature">
        <MSDetails p="+" />
        <Device type="TimeOfFlight" />
        <MSPeaks>
          <p rt="12.984" x="121.1012" y="92875.76" v="799337" z="1" s="M+H" />
          <p rt="12.984" x="122.1027" y="6268.14" v="53549" z="1" s="M+H+1" />
        </MSPeaks>
      </Spectrum>
    </Compound>
    <Compound algo="FindByMolecularFeature">
      <Location m="351.1623" rt="12.984" y="58296" v="684537" />
      <Spectrum type="MFE" cpdAlgo="FindByMolecularFeature">
        <MSDetails p="+" />
        <Device type="TimeOfFlight" />
        <MSPeaks>
          <p rt="12.983" x="352.1696" y="58296.23" v="477269" z="1" s="M+H" />
          <p rt="12.986" x="353.1751" y="21580.03" v="176203" z="1" s="M+H+1" />
          <p rt="12.989" x="354.1799" y="3905.01" v="31066" z="1" s="M+H+2" />
        </MSPeaks>
      </Spectrum>
    </Compound>
    <Compound algo="FindByMolecularFeature">
      <Location m="262.2303" rt="12.985" y="1238927" v="11882439" />
      <Spectrum type="MFE" cpdAlgo="FindByMolecularFeature">
        <MSDetails p="+" />
        <Device type="TimeOfFlight" />
        <MSPeaks>
          <p rt="12.985" x="263.2375" y="1238927.00" v="9800493" z="1" s="M+H" />
          <p rt="12.985" x="264.2405" y="238444.38" v="1883780" z="1" s="M+H+1" />
          <p rt="12.985" x="265.2439" y="23583.44" v="182279" z="1" s="M+H+2" />
          <p rt="12.981" x="266.2445" y="1692.43" v="15887" z="1" s="M+H+3" />
        </MSPeaks>
      </Spectrum>
    </Compound>
    <Compound algo="FindByMolecularFeature">
      <Location m="244.2192" rt="12.985" y="185528" v="1805293" />
      <Spectrum type="MFE" cpdAlgo="FindByMolecularFeature">
        <MSDetails p="+" />
        <Device type="TimeOfFlight" />
        <MSPeaks>
          <p rt="12.985" x="245.2265" y="185527.73" v="1491917" z="1" s="M+H" />
          <p rt="12.986" x="246.2297" y="35655.64" v="284041" z="1" s="M+H+1" />
          <p rt="12.987" x="247.2347" y="3444.16" v="29335" z="1" s="M+H+2" />
        </MSPeaks>
      </Spectrum>
    </Compound>
    <Compound algo="FindByMolecularFeature">
      <Location m="280.2409" rt="12.985" y="2511497" v="23940146" />
      <Spectrum type="MFE" cpdAlgo="FindByMolecularFeature">
        <MSDetails p="+" />
        <Device type="TimeOfFlight" />
        <MSPeaks>
          <p rt="12.985" x="281.2481" y="2511497.00" v="19820684" z="1" sat="true" s="M+H" />
          <p rt="12.985" x="282.2515" y="469175.34" v="3698432" z="1" s="M+H+1" />
          <p rt="12.984" x="283.2544" y="49623.09" v="386806" z="1" s="M+H+2" />
          <p rt="12.987" x="284.2573" y="4049.24" v="32395" z="1" s="M+H+3" />
          <p rt="12.975" x="285.2533" y="240.51" v="1830" z="1" s="M+H+4" />
        </MSPeaks>
      </Spectrum>
    </Compound>
    <Compound algo="FindByMolecularFeature">
      <Location m="298.2514" rt="12.985" y="3290506" v="31654612" />
      <Spectrum type="MFE" cpdAlgo="FindByMolecularFeature">
        <MSDetails p="+" />
        <Device type="TimeOfFlight" />
        <MSPeaks>
          <p rt="12.985" x="299.2587" y="3290506.00" v="26243336" z="1" sat="true" s="M+H" />
          <p rt="12.985" x="300.2622" y="593303.50" v="4736345" z="1" s="M+H+1" />
          <p rt="12.984" x="301.2645" y="76829.67" v="613859" z="1" s="M+H+2" />
          <p rt="12.984" x="302.2671" y="7630.92" v="58638" z="1" s="M+H+3" />
          <p rt="12.986" x="303.2688" y="316.95" v="2435" z="1" s="M+H+4" />
        </MSPeaks>
      </Spectrum>
    </Compound>
    <Compound algo="FindByMolecularFeature">
      <Location m="134.1095" rt="12.986" y="58793" v="538355" />
      <Spectrum type="MFE" cpdAlgo="FindByMolecularFeature">
        <MSDetails p="+" />
        <Device type="TimeOfFlight" />
        <MSPeaks>
          <p rt="12.987" x="135.1168" y="58793.09" v="485548" z="1" s="M+H" />
          <p rt="12.985" x="136.1196" y="6279.23" v="52808" z="1" s="M+H+1" />
        </MSPeaks>
      </Spectrum>
    </Compound>
    <Compound algo="FindByMolecularFeature">
      <Location m="320.2331" rt="12.990" y="314703" v="3605056" />
      <Spectrum type="MFE" cpdAlgo="FindByMolecularFeature">
        <MSDetails p="+" />
        <Device type="TimeOfFlight" />
        <MSPeaks>
          <p rt="12.991" x="321.2404" y="314703.06" v="2959903" z="1" s="M+H" />
          <p rt="12.990" x="322.2435" y="60230.12" v="571345" z="1" s="M+H+1" />
          <p rt="12.990" x="323.2472" y="6373.41" v="59605" z="1" s="M+H+2" />
          <p rt="13.002" x="324.2484" y="1487.72" v="14203" z="1" s="M+H+3" />
        </MSPeaks>
      </Spectrum>
    </Compound>
    <Compound algo="FindByMolecularFeature">
      <Location m="251.2251" rt="13.008" y="88771" v="976102" />
      <Spectrum type="MFE" cpdAlgo="FindByMolecularFeature">
        <MSDetails p="+" />
        <Device type="TimeOfFlight" />
        <MSPeaks>
          <p rt="13.007" x="252.2324" y="88770.98" v="826410" z="1" s="M+H" />
          <p rt="13.009" x="253.2359" y="15129.12" v="149691" z="1" s="M+H+1" />
        </MSPeaks>
      </Spectrum>
    </Compound>
    <Compound algo="FindByMolecularFeature">
      <Location m="450.3133" rt="13.008" y="91303" v="983265" />
      <Spectrum type="MFE" cpdAlgo="FindByMolecularFeature">
        <MSDetails p="+" />
        <Device type="TimeOfFlight" />
        <MSPeaks>
          <p rt="13.008" x="451.3206" y="91303.37" v="736836" z="1" s="M+H" />
          <p rt="13.008" x="452.3240" y="30315.98" v="246429" z="1" s="M+H+1" />
        </MSPeaks>
      </Spectrum>
    </Compound>
    <Compound algo="FindByMolecularFeature">
      <Location m="329.2566" rt="13.085" y="54029" v="545526" />
      <Spectrum type="MFE" cpdAlgo="FindByMolecularFeature">
        <MSDetails p="+" />
        <Device type="TimeOfFlight" />
        <MSPeaks>
          <p rt="13.085" x="330.2639" y="54029.46" v="435989" z="1" s="M+H" />
          <p rt="13.083" x="331.2670" y="11372.28" v="95534" z="1" s="M+H+1" />
          <p rt="13.079" x="332.2690" y="2014.59" v="14003" z="1" s="M+H+2" />
        </MSPeaks>
      </Spectrum>
    </Compound>
    <Compound algo="FindByMolecularFeature">
      <Location m="228.1150" rt="13.236" y="109437" v="1035058" />
      <Spectrum type="MFE" cpdAlgo="FindByMolecularFeature">
        <MSDetails p="+" />
        <Device type="TimeOfFlight" />
        <MSPeaks>
          <p rt="13.237" x="229.1223" y="109437.07" v="870094" z="1" s="M+H" />
          <p rt="13.235" x="230.1260" y="19330.06" v="151059" z="1" s="M+H+1" />
          <p rt="13.231" x="231.1302" y="2509.99" v="13905" z="1" s="M+H+2" />
        </MSPeaks>
      </Spectrum>
    </Compound>
    <Compound algo="FindByMolecularFeature">
      <Location m="297.2667" rt="13.320" y="59986" v="568021" />
      <Spectrum type="MFE" cpdAlgo="FindByMolecularFeature">
        <MSDetails p="+" />
        <Device type="TimeOfFlight" />
        <MSPeaks>
          <p rt="13.320" x="298.2739" y="59985.73" v="462621" z="1" s="M+H" />
          <p rt="13.321" x="299.2737" y="17192.14" v="105399" z="1" s="M+H+1" />
        </MSPeaks>
      </Spectrum>
    </Compound>
    <Compound algo="FindByMolecularFeature">
      <Location m="291.2199" rt="13.327" y="128259" v="1267860" />
      <Spectrum type="MFE" cpdAlgo="FindByMolecularFeature">
        <MSDetails p="+" />
        <Device type="TimeOfFlight" />
        <MSPeaks>
          <p rt="13.328" x="292.2272" y="128259.43" v="1035095" z="1" s="M+H" />
          <p rt="13.324" x="293.2271" y="47076.89" v="232765" z="1" s="M+H+1" />
        </MSPeaks>
      </Spectrum>
    </Compound>
    <Compound algo="FindByMolecularFeature">
      <Location m="267.2198" rt="13.348" y="126161" v="1171694" />
      <Spectrum type="MFE" cpdAlgo="FindByMolecularFeature">
        <MSDetails p="+" />
        <Device type="TimeOfFlight" />
        <MSPeaks>
          <p rt="13.348" x="268.2271" y="126161.33" v="971297" z="1" s="M+H" />
          <p rt="13.347" x="269.2304" y="23591.84" v="183872" z="1" s="M+H+1" />
          <p rt="13.340" x="270.2322" y="3374.77" v="16526" z="1" s="M+H+2" />
        </MSPeaks>
      </Spectrum>
    </Compound>
    <Compound algo="FindByMolecularFeature">
      <Location m="424.3339" rt="13.424" y="59357" v="971007" />
      <Spectrum type="MFE" cpdAlgo="FindByMolecularFeature">
        <MSDetails p="+" />
        <Device type="TimeOfFlight" />
        <MSPeaks>
          <p rt="13.426" x="425.3412" y="59356.94" v="714466" z="1" s="M+H" />
          <p rt="13.422" x="426.3445" y="18774.59" v="221871" z="1" s="M+H+1" />
          <p rt="13.401" x="427.3504" y="3982.11" v="34671" z="1" s="M+H+2" />
        </MSPeaks>
      </Spectrum>
    </Compound>
    <Compound algo="FindByMolecularFeature">
      <Location m="470.3397" rt="13.443" y="249557" v="3478265" />
      <Spectrum type="MFE" cpdAlgo="FindByMolecularFeature">
        <MSDetails p="+" />
        <Device type="TimeOfFlight" />
        <MSPeaks>
          <p rt="13.443" x="471.3470" y="249557.33" v="2486953" z="1" s="M+H" />
          <p rt="13.442" x="472.3502" y="80601.22" v="801876" z="1" s="M+H+1" />
          <p rt="13.441" x="473.3519" y="16935.49" v="164927" z="1" s="M+H+2" />
          <p rt="13.440" x="474.3515" y="2548.29" v="24510" z="1" s="M+H+3" />
        </MSPeaks>
      </Spectrum>
    </Compound>
    <Compound algo="FindByMolecularFeature">
      <Location m="452.3289" rt="13.446" y="90746" v="1200151" />
      <Spectrum type="MFE" cpdAlgo="FindByMolecularFeature">
        <MSDetails p="+" />
        <Device type="TimeOfFlight" />
        <MSPeaks>
          <p rt="13.447" x="453.3362" y="90746.46" v="878685" z="1" s="M+H" />
          <p rt="13.447" x="454.3394" y="27118.16" v="265445" z="1" s="M+H+1" />
          <p rt="13.422" x="455.3453" y="6548.21" v="56021" z="1" s="M+H+2" />
        </MSPeaks>
      </Spectrum>
    </Compound>
    <Compound algo="FindByMolecularFeature">
      <Location m="190.1357" rt="13.504" y="117910" v="1252821" />
      <Spectrum type="MFE" cpdAlgo="FindByMolecularFeature">
        <MSDetails p="+" />
        <Device type="TimeOfFlight" />
        <MSPeaks>
          <p rt="13.504" x="191.1430" y="117910.30" v="1091413" z="1" s="M+H" />
          <p rt="13.504" x="192.1462" y="18283.47" v="161408" z="1" s="M+H+1" />
        </MSPeaks>
      </Spectrum>
    </Compound>
    <Compound algo="FindByMolecularFeature">
      <Location m="348.0631" rt="13.522" y="55297" v="397391" />
      <Spectrum type="MFE" cpdAlgo="FindByMolecularFeature">
        <MSDetails p="+" />
        <Device type="TimeOfFlight" />
        <MSPeaks>
          <p rt="13.525" x="349.0704" y="55297.31" v="302482" z="1" s="M+H" />
          <p rt="13.509" x="350.0739" y="10996.43" v="80724" z="1" s="M+H+1" />
          <p rt="13.520" x="351.0790" y="2162.55" v="14185" z="1" s="M+H+2" />
        </MSPeaks>
      </Spectrum>
    </Compound>
    <Compound algo="FindByMolecularFeature">
      <Location m="456.3238" rt="13.535" y="81455" v="865203" />
      <Spectrum type="MFE" cpdAlgo="FindByMolecularFeature">
        <MSDetails p="+" />
        <Device type="TimeOfFlight" />
        <MSPeaks>
          <p rt="13.535" x="457.3311" y="81454.70" v="621466" z="1" s="M+H" />
          <p rt="13.536" x="458.3345" y="25716.46" v="186045" z="1" s="M+H+1" />
          <p rt="13.535" x="459.3442" y="7878.86" v="57692" z="1" s="M+H+2" />
        </MSPeaks>
      </Spectrum>
    </Compound>
    <Compound algo="FindByMolecularFeature">
      <Location m="224.1411" rt="13.602" y="81510" v="730128" />
      <Spectrum type="MFE" cpdAlgo="FindByMolecularFeature">
        <MSDetails p="+" />
        <Device type="TimeOfFlight" />
        <MSPeaks>
          <p rt="13.602" x="225.1483" y="81509.87" v="637506" z="1" s="M+H" />
          <p rt="13.600" x="226.1515" y="12268.61" v="92622" z="1" s="M+H+1" />
        </MSPeaks>
      </Spectrum>
    </Compound>
    <Compound algo="FindByMolecularFeature">
      <Location m="267.2199" rt="13.674" y="163184" v="1679107" />
      <Spectrum type="MFE" cpdAlgo="FindByMolecularFeature">
        <MSDetails p="+" />
        <Device type="TimeOfFlight" />
        <MSPeaks>
          <p rt="13.678" x="268.2272" y="163184.11" v="1344512" z="1" s="M+H" />
          <p rt="13.657" x="269.2304" y="29809.75" v="334594" z="1" s="M+H+1" />
        </MSPeaks>
      </Spectrum>
    </Compound>
    <Compound algo="FindByMolecularFeature">
      <Location m="444.2056" rt="13.708" y="786738" v="8675755" />
      <Spectrum type="MFE" cpdAlgo="FindByMolecularFeature">
        <MSDetails p="+" />
        <Device type="TimeOfFlight" />
        <MSPeaks>
          <p rt="13.708" x="445.2129" y="786738.19" v="6304102" z="1" s="M+H" />
          <p rt="13.708" x="446.2156" y="236599.52" v="1908709" z="1" s="M+H+1" />
          <p rt="13.707" x="447.2184" y="40557.61" v="329987" z="1" s="M+H+2" />
          <p rt="13.709" x="448.2213" y="5427.20" v="43934" z="1" s="M+H+3" />
          <p rt="13.693" x="449.2274" y="804.33" v="6262" z="1" s="M+H+4" />
          <p rt="13.702" x="889.4160" y="4611.80" v="24117" z="1" s="2M+H" />
          <p rt="13.706" x="890.4196" y="1968.50" v="13507" z="1" s="2M+H+1" />
          <p rt="13.705" x="891.4248" y="774.64" v="3757" z="1" s="2M+H+2" />
        </MSPeaks>
      </Spectrum>
    </Compound>
    <Compound algo="FindByMolecularFeature">
      <Location m="466.1869" rt="13.708" y="283554" v="3068703" />
      <Spectrum type="MFE" cpdAlgo="FindByMolecularFeature">
        <MSDetails p="+" />
        <Device type="TimeOfFlight" />
        <MSPeaks>
          <p rt="13.708" x="467.1942" y="283553.69" v="2260118" z="1" s="M+H" />
          <p rt="13.708" x="468.1974" y="85358.77" v="678747" z="1" s="M+H+1" />
          <p rt="13.709" x="469.2003" y="14278.21" v="114765" z="1" s="M+H+2" />
          <p rt="13.708" x="470.2042" y="1984.80" v="15073" z="1" s="M+H+3" />
        </MSPeaks>
      </Spectrum>
    </Compound>
    <Compound algo="FindByMolecularFeature">
      <Location m="193.1101" rt="13.709" y="74231" v="696646" />
      <Spectrum type="MFE" cpdAlgo="FindByMolecularFeature">
        <MSDetails p="+" />
        <Device type="TimeOfFlight" />
        <MSPeaks>
          <p rt="13.709" x="194.1174" y="74231.37" v="583557" z="1" s="M+H" />
          <p rt="13.711" x="195.1205" y="13018.25" v="113089" z="1" s="M+H+1" />
        </MSPeaks>
      </Spectrum>
    </Compound>
    <Compound algo="FindByMolecularFeature">
      <Location m="367.1571" rt="13.760" y="74487" v="774609" />
      <Spectrum type="MFE" cpdAlgo="FindByMolecularFeature">
        <MSDetails p="+" />
        <Device type="TimeOfFlight" />
        <MSPeaks>
          <p rt="13.762" x="368.1644" y="74486.50" v="568528" z="1" s="M+H" />
          <p rt="13.756" x="369.1697" y="28965.77" v="153312" z="1" s="M+H+1" />
          <p rt="13.762" x="370.1733" y="5849.92" v="28160" z="1" s="M+H+2" />
          <p rt="13.758" x="735.3218" y="2465.15" v="12304" z="1" s="2M+H" />
        </MSPeaks>
      </Spectrum>
    </Compound>
    <Compound algo="FindByMolecularFeature">
      <Location m="296.2356" rt="13.764" y="345624" v="2937992" />
      <Spectrum type="MFE" cpdAlgo="FindByMolecularFeature">
        <MSDetails p="+" />
        <Device type="TimeOfFlight" />
        <MSPeaks>
          <p rt="13.763" x="297.2429" y="345624.09" v="2332456" z="1" s="M+H" />
          <p rt="13.769" x="298.2459" y="71044.84" v="530793" z="1" s="M+H+1" />
          <p rt="13.759" x="299.2554" y="11239.76" v="74743" z="1" s="M+H+2" />
        </MSPeaks>
      </Spectrum>
    </Compound>
    <Compound algo="FindByMolecularFeature">
      <Location m="314.2461" rt="13.768" y="140036" v="1309685" />
      <Spectrum type="MFE" cpdAlgo="FindByMolecularFeature">
        <MSDetails p="+" />
        <Device type="TimeOfFlight" />
        <MSPeaks>
          <p rt="13.771" x="315.2533" y="140035.95" v="1027959" z="1" s="M+H" />
          <p rt="13.769" x="316.2565" y="28926.25" v="210769" z="1" s="M+H+1" />
          <p rt="13.681" x="317.2508" y="4784.30" v="70957" z="1" s="M+H+2" />
        </MSPeaks>
      </Spectrum>
    </Compound>
    <Compound algo="FindByMolecularFeature">
      <Location m="278.2251" rt="13.768" y="1045075" v="9369469" />
      <Spectrum type="MFE" cpdAlgo="FindByMolecularFeature">
        <MSDetails p="+" />
        <Device type="TimeOfFlight" />
        <MSPeaks>
          <p rt="13.767" x="279.2324" y="1045074.75" v="7525225" z="1" s="M+H" />
          <p rt="13.768" x="280.2354" y="222729.13" v="1609013" z="1" s="M+H+1" />
          <p rt="13.770" x="281.2437" y="28351.96" v="199033" z="1" s="M+H+2" />
          <p rt="13.763" x="282.2490" y="4774.11" v="36198" z="1" s="M+H+3" />
        </MSPeaks>
      </Spectrum>
    </Compound>
    <Compound algo="FindByMolecularFeature">
      <Location m="452.3294" rt="13.821" y="354676" v="4415173" />
      <Spectrum type="MFE" cpdAlgo="FindByMolecularFeature">
        <MSDetails p="+" />
        <Device type="TimeOfFlight" />
        <MSPeaks>
          <p rt="13.821" x="453.3367" y="354675.94" v="3251412" z="1" s="M+H" />
          <p rt="13.820" x="454.3397" y="106353.23" v="972292" z="1" s="M+H+1" />
          <p rt="13.823" x="455.3424" y="18218.70" v="159857" z="1" s="M+H+2" />
          <p rt="13.822" x="456.3481" y="3605.19" v="31612" z="1" s="M+H+3" />
        </MSPeaks>
      </Spectrum>
    </Compound>
    <Compound algo="FindByMolecularFeature">
      <Location m="234.1255" rt="13.822" y="54840" v="514626" />
      <Spectrum type="MFE" cpdAlgo="FindByMolecularFeature">
        <MSDetails p="+" />
        <Device type="TimeOfFlight" />
        <MSPeaks>
          <p rt="13.822" x="235.1327" y="54840.25" v="432782" z="1" s="M+H" />
          <p rt="13.819" x="236.1362" y="8479.35" v="74136" z="1" s="M+H+1" />
          <p rt="13.810" x="237.1377" y="1708.28" v="7709" z="1" s="M+H+2" />
        </MSPeaks>
      </Spectrum>
    </Compound>
    <Compound algo="FindByMolecularFeature">
      <Location m="431.2309" rt="13.824" y="179504" v="1571914" />
      <Spectrum type="MFE" cpdAlgo="FindByMolecularFeature">
        <MSDetails p="+" />
        <Device type="TimeOfFlight" />
        <MSPeaks>
          <p rt="13.824" x="432.2382" y="179503.58" v="1187603" z="1" s="M+H" />
          <p rt="13.824" x="433.2414" y="48480.27" v="316768" z="1" s="M+H+1" />
          <p rt="13.823" x="434.2442" y="9053.94" v="59353" z="1" s="M+H+2" />
          <p rt="13.838" x="435.2474" y="1207.87" v="8190" z="1" s="M+H+3" />
        </MSPeaks>
      </Spectrum>
    </Compound>
    <Compound algo="FindByMolecularFeature">
      <Location m="470.3395" rt="13.824" y="89783" v="1197914" />
      <Spectrum type="MFE" cpdAlgo="FindByMolecularFeature">
        <MSDetails p="+" />
        <Device type="TimeOfFlight" />
        <MSPeaks>
          <p rt="13.824" x="471.3467" y="89783.08" v="844127" z="1" s="M+H" />
          <p rt="13.825" x="472.3499" y="29865.74" v="283070" z="1" s="M+H+1" />
          <p rt="13.831" x="473.3497" y="7436.42" v="66504" z="1" s="M+H+2" />
          <p rt="13.823" x="474.3412" y="496.20" v="4213" z="1" s="M+H+3" />
        </MSPeaks>
      </Spectrum>
    </Compound>
    <Compound algo="FindByMolecularFeature">
      <Location m="118.0782" rt="13.826" y="110416" v="879065" />
      <Spectrum type="MFE" cpdAlgo="FindByMolecularFeature">
        <MSDetails p="+" />
        <Device type="TimeOfFlight" />
        <MSPeaks>
          <p rt="13.825" x="119.0854" y="110416.17" v="794934" z="1" s="M+H" />
          <p rt="13.830" x="120.0887" y="11474.64" v="84132" z="1" s="M+H+1" />
        </MSPeaks>
      </Spectrum>
    </Compound>
    <Compound algo="FindByMolecularFeature">
      <Location m="414.2050" rt="13.827" y="804584" v="7525541" />
      <Spectrum type="MFE" cpdAlgo="FindByMolecularFeature">
        <MSDetails p="+" />
        <Device type="TimeOfFlight" />
        <MSPeaks>
          <p rt="13.827" x="415.2123" y="804584.19" v="5791734" z="1" s="M+H" />
          <p rt="13.826" x="416.2152" y="206340.83" v="1485321" z="1" s="M+H+1" />
          <p rt="13.826" x="417.2179" y="35078.16" v="248486" z="1" s="M+H+2" />
        </MSPeaks>
      </Spectrum>
    </Compound>
    <Compound algo="FindByMolecularFeature">
      <Location m="436.1863" rt="13.852" y="139928" v="1823527" />
      <Spectrum type="MFE" cpdAlgo="FindByMolecularFeature">
        <MSDetails p="+" />
        <Device type="TimeOfFlight" />
        <MSPeaks>
          <p rt="13.852" x="437.1935" y="139928.48" v="1374375" z="1" s="M+H" />
          <p rt="13.854" x="438.1967" y="37402.99" v="366498" z="1" s="M+H+1" />
          <p rt="13.851" x="439.1992" y="7420.80" v="68106" z="1" s="M+H+2" />
          <p rt="13.870" x="440.1997" y="1585.19" v="14548" z="1" s="M+H+3" />
        </MSPeaks>
      </Spectrum>
    </Compound>
    <Compound algo="FindByMolecularFeature">
      <Location m="510.3323" rt="13.858" y="273532" v="917472" />
      <Spectrum type="MFE" cpdAlgo="FindByMolecularFeature">
        <MSDetails p="+" />
        <Device type="TimeOfFlight" />
        <MSPeaks>
          <p rt="13.858" x="511.3396" y="273532.38" v="657623" z="1" s="M+H" />
          <p rt="13.859" x="512.3428" y="83867.90" v="205448" z="1" s="M+H+1" />
          <p rt="13.859" x="513.3466" y="15462.84" v="42875" z="1" s="M+H+2" />
          <p rt="13.859" x="514.3503" y="3440.16" v="11526" z="1" s="M+H+3" />
        </MSPeaks>
      </Spectrum>
    </Compound>
    <Compound algo="FindByMolecularFeature">
      <Location m="417.2153" rt="13.865" y="198554" v="1479669" />
      <Spectrum type="MFE" cpdAlgo="FindByMolecularFeature">
        <MSDetails p="+" />
        <Device type="TimeOfFlight" />
        <MSPeaks>
          <p rt="13.865" x="418.2226" y="198553.92" v="1135049" z="1" s="M+H" />
          <p rt="13.865" x="419.2261" y="51059.75" v="287781" z="1" s="M+H+1" />
          <p rt="13.866" x="420.2292" y="8494.84" v="46873" z="1" s="M+H+2" />
          <p rt="13.868" x="421.2285" y="1831.11" v="9966" z="1" s="M+H+3" />
        </MSPeaks>
      </Spectrum>
    </Compound>
    <Compound algo="FindByMolecularFeature">
      <Location m="380.2542" rt="13.869" y="62804" v="513126" />
      <Spectrum type="MFE" cpdAlgo="FindByMolecularFeature">
        <MSDetails p="+" />
        <Device type="TimeOfFlight" />
        <MSPeaks>
          <p rt="13.869" x="381.2615" y="62803.64" v="422301" z="1" s="M+H" />
          <p rt="13.867" x="382.2650" y="14183.91" v="90825" z="1" s="M+H+1" />
        </MSPeaks>
      </Spectrum>
    </Compound>
    <Compound algo="FindByMolecularFeature">
      <Location m="422.1705" rt="13.873" y="75330" v="557755" />
      <Spectrum type="MFE" cpdAlgo="FindByMolecularFeature">
        <MSDetails p="+" />
        <Device type="TimeOfFlight" />
        <MSPeaks>
          <p rt="13.873" x="423.1778" y="75330.15" v="445532" z="1" s="M+H" />
          <p rt="13.873" x="424.1810" y="19211.00" v="112223" z="1" s="M+H+1" />
        </MSPeaks>
      </Spectrum>
    </Compound>
    <Compound algo="FindByMolecularFeature">
      <Location m="134.0371" rt="13.935" y="896414" v="8009706" />
      <Spectrum type="MFE" cpdAlgo="FindByMolecularFeature">
        <MSDetails p="+" />
        <Device type="TimeOfFlight" />
        <MSPeaks>
          <p rt="13.935" x="135.0444" y="896413.88" v="7296719" z="1" s="M+H" />
          <p rt="13.934" x="136.0476" y="80109.80" v="656292" z="1" s="M+H+1" />
          <p rt="13.935" x="137.0506" y="6482.76" v="56695" z="1" s="M+H+2" />
        </MSPeaks>
      </Spectrum>
    </Compound>
    <Compound algo="FindByMolecularFeature">
      <Location m="708.2213" rt="13.935" y="1296169" v="16368096" />
      <Spectrum type="MFE" cpdAlgo="FindByMolecularFeature">
        <MSDetails p="+" />
        <Device type="TimeOfFlight" />
        <MSPeaks>
          <p rt="13.935" x="709.2286" y="1296168.75" v="10325768" z="1" s="M+H" />
          <p rt="13.935" x="710.2320" y="576055.63" v="4590031" z="1" s="M+H+1" />
          <p rt="13.935" x="711.2341" y="146321.05" v="1169324" z="1" s="M+H+2" />
          <p rt="13.936" x="712.2365" y="28210.16" v="225736" z="1" s="M+H+3" />
          <p rt="13.928" x="713.2410" y="5174.93" v="46750" z="1" s="M+H+4" />
          <p rt="13.895" x="714.2486" y="1046.53" v="10487" z="1" s="M+H+5" />
        </MSPeaks>
      </Spectrum>
    </Compound>
    <Compound algo="FindByMolecularFeature">
      <Location m="114.0472" rt="13.936" y="1797254" v="16572917" />
      <Spectrum type="MFE" cpdAlgo="FindByMolecularFeature">
        <MSDetails p="+" />
        <Device type="TimeOfFlight" />
        <MSPeaks>
          <p rt="13.936" x="115.0545" y="1797254.38" v="14979136" z="1" s="M+H" />
          <p rt="13.936" x="116.0577" y="189067.63" v="1593781" z="1" s="M+H+1" />
        </MSPeaks>
      </Spectrum>
    </Compound>
    <Compound algo="FindByMolecularFeature">
      <Location m="324.0997" rt="13.936" y="62776" v="631586" />
      <Spectrum type="MFE" cpdAlgo="FindByMolecularFeature">
        <MSDetails p="+" />
        <Device type="TimeOfFlight" />
        <MSPeaks>
          <p rt="13.936" x="325.1070" y="62775.51" v="505187" z="1" s="M+H" />
          <p rt="13.935" x="326.1104" y="13695.03" v="107188" z="1" s="M+H+1" />
          <p rt="13.943" x="327.1144" y="2566.26" v="19211" z="1" s="M+H+2" />
        </MSPeaks>
      </Spectrum>
    </Compound>
    <Compound algo="FindByMolecularFeature">
      <Location m="232.0740" rt="13.936" y="675919" v="6242339" />
      <Spectrum type="MFE" cpdAlgo="FindByMolecularFeature">
        <MSDetails p="+" />
        <Device type="TimeOfFlight" />
        <MSPeaks>
          <p rt="13.936" x="233.0813" y="675918.75" v="5352378" z="1" s="M+H" />
          <p rt="13.936" x="234.0843" y="96087.20" v="762738" z="1" s="M+H+1" />
          <p rt="13.937" x="235.0857" y="13607.95" v="106246" z="1" s="M+H+2" />
          <p rt="13.935" x="236.0866" y="2458.93" v="20976" z="1" s="M+H+3" />
        </MSPeaks>
      </Spectrum>
    </Compound>
    <Compound algo="FindByMolecularFeature">
      <Location m="184.0530" rt="13.936" y="1234816" v="11843824" />
      <Spectrum type="MFE" cpdAlgo="FindByMolecularFeature">
        <MSDetails p="+" />
        <Device type="TimeOfFlight" />
        <MSPeaks>
          <p rt="13.936" x="185.0603" y="1234816.00" v="10377621" z="1" s="M+H" />
          <p rt="13.938" x="186.0637" y="168997.27" v="1466203" z="1" s="M+H+1" />
        </MSPeaks>
      </Spectrum>
    </Compound>
    <Compound algo="FindByMolecularFeature">
      <Location m="156.0576" rt="13.936" y="51459" v="507115" />
      <Spectrum type="MFE" cpdAlgo="FindByMolecularFeature">
        <MSDetails p="+" />
        <Device type="TimeOfFlight" />
        <MSPeaks>
          <p rt="13.936" x="157.0648" y="51458.83" v="443088" z="1" s="M+H" />
          <p rt="13.937" x="158.0686" y="7531.29" v="64027" z="1" s="M+H+1" />
        </MSPeaks>
      </Spectrum>
    </Compound>
    <Compound algo="FindByMolecularFeature">
      <Location m="128.0624" rt="13.937" y="100191" v="974039" />
      <Spectrum type="MFE" cpdAlgo="FindByMolecularFeature">
        <MSDetails p="+" />
        <Device type="TimeOfFlight" />
        <MSPeaks>
          <p rt="13.936" x="129.0697" y="100190.87" v="875616" z="1" s="M+H" />
          <p rt="13.940" x="130.0728" y="11910.06" v="98423" z="1" s="M+H+1" />
        </MSPeaks>
      </Spectrum>
    </Compound>
    <Compound algo="FindByMolecularFeature">
      <Location m="142.0419" rt="13.937" y="276403" v="2643075" />
      <Spectrum type="MFE" cpdAlgo="FindByMolecularFeature">
        <MSDetails p="+" />
        <Device type="TimeOfFlight" />
        <MSPeaks>
          <p rt="13.937" x="143.0492" y="276403.41" v="2363672" z="1" s="M+H" />
          <p rt="13.938" x="144.0532" y="32564.58" v="279404" z="1" s="M+H+1" />
        </MSPeaks>
      </Spectrum>
    </Compound>
    <Compound algo="FindByMolecularFeature">
      <Location m="202.0643" rt="13.937" y="162963" v="1632374" />
      <Spectrum type="MFE" cpdAlgo="FindByMolecularFeature">
        <MSDetails p="+" />
        <Device type="TimeOfFlight" />
        <MSPeaks>
          <p rt="13.937" x="203.0715" y="162962.95" v="1386074" z="1" s="M+H" />
          <p rt="13.938" x="204.0765" y="27782.45" v="246299" z="1" s="M+H+1" />
        </MSPeaks>
      </Spectrum>
    </Compound>
    <Compound algo="FindByMolecularFeature">
      <Location m="276.0786" rt="13.938" y="69790" v="740242" />
      <Spectrum type="MFE" cpdAlgo="FindByMolecularFeature">
        <MSDetails p="+" />
        <Device type="TimeOfFlight" />
        <MSPeaks>
          <p rt="13.938" x="277.0859" y="69789.73" v="622843" z="1" s="M+H" />
          <p rt="13.937" x="278.0894" y="13166.21" v="117399" z="1" s="M+H+1" />
        </MSPeaks>
      </Spectrum>
    </Compound>
    <Compound algo="FindByMolecularFeature">
      <Location m="172.0528" rt="13.938" y="3387426" v="32844226" />
      <Spectrum type="MFE" cpdAlgo="FindByMolecularFeature">
        <MSDetails p="+" />
        <Device type="TimeOfFlight" />
        <MSPeaks>
          <p rt="13.938" x="173.0601" y="3387425.50" v="29144430" z="1" sat="true" s="M+H" />
          <p rt="13.938" x="174.0634" y="396132.84" v="3425133" z="1" s="M+H+1" />
          <p rt="13.940" x="175.0678" y="34017.54" v="274663" z="1" s="M+H+2" />
        </MSPeaks>
      </Spectrum>
    </Compound>
    <Compound algo="FindByMolecularFeature">
      <Location m="144.0577" rt="13.938" y="537296" v="5300103" />
      <Spectrum type="MFE" cpdAlgo="FindByMolecularFeature">
        <MSDetails p="+" />
        <Device type="TimeOfFlight" />
        <MSPeaks>
          <p rt="13.938" x="145.0650" y="537295.50" v="4689282" z="1" s="M+H" />
          <p rt="13.937" x="146.0682" y="64736.41" v="564683" z="1" s="M+H+1" />
          <p rt="13.928" x="147.0730" y="5654.94" v="46137" z="1" s="M+H+2" />
        </MSPeaks>
      </Spectrum>
    </Compound>
    <Compound algo="FindByMolecularFeature">
      <Location m="186.0681" rt="13.938" y="222419" v="2354632" />
      <Spectrum type="MFE" cpdAlgo="FindByMolecularFeature">
        <MSDetails p="+" />
        <Device type="TimeOfFlight" />
        <MSPeaks>
          <p rt="13.938" x="187.0754" y="222418.67" v="1958532" z="1" s="M+H" />
          <p rt="13.939" x="188.0788" y="29333.52" v="263865" z="1" s="M+H+1" />
          <p rt="13.939" x="189.0688" y="14957.51" v="132234" z="1" s="M+H+2" />
        </MSPeaks>
      </Spectrum>
    </Compound>
    <Compound algo="FindByMolecularFeature">
      <Location m="278.0582" rt="13.938" y="68487" v="769790" />
      <Spectrum type="MFE" cpdAlgo="FindByMolecularFeature">
        <MSDetails p="+" />
        <Device type="TimeOfFlight" />
        <MSPeaks>
          <p rt="13.938" x="279.0654" y="68487.30" v="628422" z="1" s="M+H" />
          <p rt="13.939" x="280.0699" y="15284.15" v="141368" z="1" s="M+H+1" />
        </MSPeaks>
      </Spectrum>
    </Compound>
    <Compound algo="FindByMolecularFeature">
      <Location m="306.0896" rt="13.938" y="476449" v="5093262" />
      <Spectrum type="MFE" cpdAlgo="FindByMolecularFeature">
        <MSDetails p="+" />
        <Device type="TimeOfFlight" />
        <MSPeaks>
          <p rt="13.938" x="307.0969" y="476448.88" v="4121165" z="1" s="M+H" />
          <p rt="13.939" x="308.1004" y="110798.35" v="972097" z="1" s="M+H+1" />
        </MSPeaks>
      </Spectrum>
    </Compound>
    <Compound algo="FindByMolecularFeature">
      <Location m="214.0632" rt="13.938" y="171749" v="1771423" />
      <Spectrum type="MFE" cpdAlgo="FindByMolecularFeature">
        <MSDetails p="+" />
        <Device type="TimeOfFlight" />
        <MSPeaks>
          <p rt="13.938" x="215.0705" y="171748.63" v="1539622" z="1" s="M+H" />
          <p rt="13.939" x="216.0735" y="23066.86" v="205778" z="1" s="M+H+1" />
          <p rt="13.931" x="217.0772" y="3133.43" v="26024" z="1" s="M+H+2" />
        </MSPeaks>
      </Spectrum>
    </Compound>
    <Compound algo="FindByMolecularFeature">
      <Location m="288.0786" rt="13.939" y="142386" v="1558375" />
      <Spectrum type="MFE" cpdAlgo="FindByMolecularFeature">
        <MSDetails p="+" />
        <Device type="TimeOfFlight" />
        <MSPeaks>
          <p rt="13.940" x="289.0859" y="142386.19" v="1292139" z="1" s="M+H" />
          <p rt="13.936" x="290.0893" y="30037.79" v="266236" z="1" s="M+H+1" />
        </MSPeaks>
      </Spectrum>
    </Compound>
    <Compound algo="FindByMolecularFeature">
      <Location m="318.0898" rt="13.940" y="1248908" v="14750789" />
      <Spectrum type="MFE" cpdAlgo="FindByMolecularFeature">
        <MSDetails p="+" />
        <Device type="TimeOfFlight" />
        <MSPeaks>
          <p rt="13.940" x="319.0971" y="1248907.50" v="11997736" z="1" s="M+H" />
          <p rt="13.939" x="320.1000" y="247750.00" v="2371065" z="1" s="M+H+1" />
          <p rt="13.939" x="321.1028" y="36049.24" v="341776" z="1" s="M+H+2" />
          <p rt="13.938" x="322.1035" y="4135.28" v="40212" z="1" s="M+H+3" />
        </MSPeaks>
      </Spectrum>
    </Compound>
    <Compound algo="FindByMolecularFeature">
      <Location m="336.1004" rt="13.940" y="5281664" v="62887288" />
      <Spectrum type="MFE" cpdAlgo="FindByMolecularFeature">
        <MSDetails p="+" />
        <Device type="TimeOfFlight" />
        <MSPeaks>
          <p rt="13.940" x="337.1077" y="5281664.00" v="50366712" z="1" sat="true" s="M+H" />
          <p rt="13.939" x="338.1112" y="1118644.63" v="10808754" z="1" s="M+H+1" />
          <p rt="13.939" x="339.1134" y="157363.86" v="1533680" z="1" s="M+H+2" />
          <p rt="13.942" x="340.1158" y="18249.34" v="178145" z="1" s="M+H+3" />
        </MSPeaks>
      </Spectrum>
    </Compound>
    <Compound algo="FindByMolecularFeature">
      <Location m="456.3239" rt="13.940" y="52574" v="557160" />
      <Spectrum type="MFE" cpdAlgo="FindByMolecularFeature">
        <MSDetails p="+" />
        <Device type="TimeOfFlight" />
        <MSPeaks>
          <p rt="13.941" x="457.3312" y="52574.03" v="420799" z="1" s="M+H" />
          <p rt="13.938" x="458.3345" y="17418.40" v="136360" z="1" s="M+H+1" />
        </MSPeaks>
      </Spectrum>
    </Compound>
    <Compound algo="FindByMolecularFeature">
      <Location m="116.0624" rt="13.940" y="98489" v="1014250" />
      <Spectrum type="MFE" cpdAlgo="FindByMolecularFeature">
        <MSDetails p="+" />
        <Device type="TimeOfFlight" />
        <MSPeaks>
          <p rt="13.939" x="117.0697" y="98489.42" v="862123" z="1" s="M+H" />
          <p rt="13.943" x="118.0693" y="13539.72" v="144783" z="1" s="M+H+1" />
          <p rt="13.991" x="119.0664" y="1302.85" v="7345" z="1" s="M+H+2" />
        </MSPeaks>
      </Spectrum>
    </Compound>
    <Compound algo="FindByMolecularFeature">
      <Location m="266.0576" rt="13.941" y="277564" v="3172013" />
      <Spectrum type="MFE" cpdAlgo="FindByMolecularFeature">
        <MSDetails p="+" />
        <Device type="TimeOfFlight" />
        <MSPeaks>
          <p rt="13.962" x="134.0367" y="756.19" v="2229" z="2" s="M+2H" />
          <p rt="13.940" x="267.0649" y="277563.56" v="2620717" z="1" s="M+H" />
          <p rt="13.942" x="268.0681" y="48873.86" v="469841" z="1" s="M+H+1" />
          <p rt="13.941" x="269.0720" y="7035.53" v="65847" z="1" s="M+H+2" />
          <p rt="13.967" x="270.0684" y="1365.71" v="13380" z="1" s="M+H+3" />
        </MSPeaks>
      </Spectrum>
    </Compound>
    <Compound algo="FindByMolecularFeature">
      <Location m="308.1037" rt="13.942" y="51104" v="618763" />
      <Spectrum type="MFE" cpdAlgo="FindByMolecularFeature">
        <MSDetails p="+" />
        <Device type="TimeOfFlight" />
        <MSPeaks>
          <p rt="13.943" x="309.1110" y="51104.07" v="505953" z="1" s="M+H" />
          <p rt="13.940" x="310.1149" y="10286.57" v="98659" z="1" s="M+H+1" />
          <p rt="13.935" x="311.1187" y="1739.50" v="14151" z="1" s="M+H+2" />
        </MSPeaks>
      </Spectrum>
    </Compound>
    <Compound algo="FindByMolecularFeature">
      <Location m="353.1024" rt="13.942" y="347354" v="6100336" />
      <Spectrum type="MFE" cpdAlgo="FindByMolecularFeature">
        <MSDetails p="+" />
        <Device type="TimeOfFlight" />
        <MSPeaks>
          <p rt="13.943" x="354.1097" y="347354.38" v="4009812" z="1" s="M+H" />
          <p rt="13.940" x="355.1161" y="144182.53" v="1717702" z="1" s="M+H+1" />
          <p rt="13.938" x="356.1196" y="27612.33" v="328644" z="1" s="M+H+2" />
          <p rt="13.939" x="357.1229" y="3833.07" v="44178" z="1" s="M+H+3" />
        </MSPeaks>
      </Spectrum>
    </Compound>
    <Compound algo="FindByMolecularFeature">
      <Location m="376.0922" rt="13.944" y="59137" v="688812" />
      <Spectrum type="MFE" cpdAlgo="FindByMolecularFeature">
        <MSDetails p="+" />
        <Device type="TimeOfFlight" />
        <MSPeaks>
          <p rt="13.945" x="377.0994" y="59136.81" v="547757" z="1" s="M+H" />
          <p rt="13.943" x="378.1030" y="13258.19" v="120828" z="1" s="M+H+1" />
          <p rt="13.937" x="379.1060" y="2239.94" v="20226" z="1" s="M+H+2" />
        </MSPeaks>
      </Spectrum>
    </Compound>
    <Compound algo="FindByMolecularFeature">
      <Location m="471.0378" rt="13.944" y="50688" v="734147" />
      <Spectrum type="MFE" cpdAlgo="FindByMolecularFeature">
        <MSDetails p="+" />
        <Device type="TimeOfFlight" />
        <MSPeaks>
          <p rt="13.943" x="472.0451" y="50688.17" v="564374" z="1" s="M+H" />
          <p rt="13.946" x="473.0483" y="12845.89" v="140420" z="1" s="M+H+1" />
          <p rt="13.957" x="474.0502" y="2731.76" v="29353" z="1" s="M+H+2" />
        </MSPeaks>
      </Spectrum>
    </Compound>
    <Compound algo="FindByMolecularFeature">
      <Location m="147.0446" rt="13.947" y="81521" v="1359444" />
      <Spectrum type="MFE" cpdAlgo="FindByMolecularFeature">
        <MSDetails p="+" />
        <Device type="TimeOfFlight" />
        <MSPeaks>
          <p rt="13.948" x="148.0519" y="81520.91" v="1000961" z="1" s="M+H" />
          <p rt="13.947" x="149.0567" y="14653.23" v="169901" z="1" s="M+H+1" />
          <p rt="13.935" x="150.0446" y="3490.73" v="22325" z="1" s="M+H+2" />
          <p rt="13.936" x="295.0957" y="8524.33" v="65303" z="1" s="2M+H" />
          <p rt="13.947" x="296.1010" y="2539.90" v="17825" z="1" s="2M+H+1" />
        </MSPeaks>
      </Spectrum>
    </Compound>
    <Compound algo="FindByMolecularFeature">
      <Location m="148.0158" rt="13.950" y="62346" v="829858" />
      <Spectrum type="MFE" cpdAlgo="FindByMolecularFeature">
        <MSDetails p="+" />
        <Device type="TimeOfFlight" />
        <MSPeaks>
          <p rt="13.950" x="149.0231" y="62346.35" v="758849" z="1" s="M+H" />
          <p rt="13.949" x="150.0273" y="5904.02" v="71009" z="1" s="M+H+1" />
        </MSPeaks>
      </Spectrum>
    </Compound>
    <Compound algo="FindByMolecularFeature">
      <Location m="290.1886" rt="13.953" y="76553" v="852397" />
      <Spectrum type="MFE" cpdAlgo="FindByMolecularFeature">
        <MSDetails p="+" />
        <Device type="TimeOfFlight" />
        <MSPeaks>
          <p rt="13.952" x="291.1958" y="76552.94" v="715752" z="1" s="M+H" />
          <p rt="13.958" x="292.1985" y="15649.80" v="136645" z="1" s="M+H+1" />
        </MSPeaks>
      </Spectrum>
    </Compound>
    <Compound algo="FindByMolecularFeature">
      <Location m="331.2125" rt="13.974" y="273449" v="2307507" />
      <Spectrum type="MFE" cpdAlgo="FindByMolecularFeature">
        <MSDetails p="+" />
        <Device type="TimeOfFlight" />
        <MSPeaks>
          <p rt="13.974" x="332.2198" y="273449.00" v="1877944" z="1" s="M+H" />
          <p rt="13.975" x="333.2225" y="56789.73" v="380576" z="1" s="M+H+1" />
          <p rt="13.975" x="334.2300" y="7776.76" v="48987" z="1" s="M+H+2" />
        </MSPeaks>
      </Spectrum>
    </Compound>
    <Compound algo="FindByMolecularFeature">
      <Location m="309.2307" rt="13.979" y="445602" v="4194906" />
      <Spectrum type="MFE" cpdAlgo="FindByMolecularFeature">
        <MSDetails p="+" />
        <Device type="TimeOfFlight" />
        <MSPeaks>
          <p rt="13.979" x="310.2380" y="445602.13" v="3470922" z="1" s="M+H" />
          <p rt="13.979" x="311.2408" y="92100.79" v="708170" z="1" s="M+H+1" />
          <p rt="13.990" x="619.4673" y="1332.25" v="5890" z="1" s="2M+H" />
          <p rt="13.980" x="620.4616" y="1146.03" v="2017" z="1" s="2M+H+1" />
        </MSPeaks>
      </Spectrum>
    </Compound>
    <Compound algo="FindByMolecularFeature">
      <Location m="292.2042" rt="13.989" y="140683" v="1477324" />
      <Spectrum type="MFE" cpdAlgo="FindByMolecularFeature">
        <MSDetails p="+" />
        <Device type="TimeOfFlight" />
        <MSPeaks>
          <p rt="13.990" x="293.2115" y="140682.56" v="1230218" z="1" s="M+H" />
          <p rt="13.985" x="294.2147" y="28209.62" v="247106" z="1" s="M+H+1" />
        </MSPeaks>
      </Spectrum>
    </Compound>
    <Compound algo="FindByMolecularFeature">
      <Location m="406.2331" rt="14.015" y="67165" v="603846" />
      <Spectrum type="MFE" cpdAlgo="FindByMolecularFeature">
        <MSDetails p="+" />
        <Device type="TimeOfFlight" />
        <MSPeaks>
          <p rt="14.015" x="407.2403" y="67164.70" v="486628" z="1" s="M+H" />
          <p rt="14.012" x="408.2435" y="15770.23" v="117218" z="1" s="M+H+1" />
        </MSPeaks>
      </Spectrum>
    </Compound>
    <Compound algo="FindByMolecularFeature">
      <Location m="329.2566" rt="14.015" y="71261" v="839342" />
      <Spectrum type="MFE" cpdAlgo="FindByMolecularFeature">
        <MSDetails p="+" />
        <Device type="TimeOfFlight" />
        <MSPeaks>
          <p rt="14.014" x="330.2639" y="71261.09" v="675875" z="1" s="M+H" />
          <p rt="14.017" x="331.2671" y="17415.50" v="163467" z="1" s="M+H+1" />
        </MSPeaks>
      </Spectrum>
    </Compound>
    <Compound algo="FindByMolecularFeature">
      <Location m="334.2124" rt="14.015" y="361079" v="3355312" />
      <Spectrum type="MFE" cpdAlgo="FindByMolecularFeature">
        <MSDetails p="+" />
        <Device type="TimeOfFlight" />
        <MSPeaks>
          <p rt="14.016" x="335.2197" y="361079.03" v="2804589" z="1" s="M+H" />
          <p rt="14.014" x="336.2229" y="70332.34" v="550723" z="1" s="M+H+1" />
        </MSPeaks>
      </Spectrum>
    </Compound>
    <Compound algo="FindByMolecularFeature">
      <Location m="366.2407" rt="14.030" y="79421" v="899726" />
      <Spectrum type="MFE" cpdAlgo="FindByMolecularFeature">
        <MSDetails p="+" />
        <Device type="TimeOfFlight" />
        <MSPeaks>
          <p rt="14.029" x="367.2480" y="79421.34" v="738826" z="1" s="M+H" />
          <p rt="14.034" x="368.2514" y="18048.71" v="160900" z="1" s="M+H+1" />
        </MSPeaks>
      </Spectrum>
    </Compound>
    <Compound algo="FindByMolecularFeature">
      <Location m="392.2540" rt="14.030" y="60539" v="435917" />
      <Spectrum type="MFE" cpdAlgo="FindByMolecularFeature">
        <MSDetails p="+" />
        <Device type="TimeOfFlight" />
        <MSPeaks>
          <p rt="14.031" x="393.2613" y="60539.36" v="332381" z="1" s="M+H" />
          <p rt="14.029" x="394.2642" y="14079.25" v="73820" z="1" s="M+H+1" />
          <p rt="14.018" x="395.2612" y="4656.05" v="29717" z="1" s="M+H+2" />
        </MSPeaks>
      </Spectrum>
    </Compound>
    <Compound algo="FindByMolecularFeature">
      <Location m="314.2461" rt="14.037" y="69909" v="606120" />
      <Spectrum type="MFE" cpdAlgo="FindByMolecularFeature">
        <MSDetails p="+" />
        <Device type="TimeOfFlight" />
        <MSPeaks>
          <p rt="14.037" x="315.2534" y="69908.98" v="478269" z="1" s="M+H" />
          <p rt="14.035" x="316.2564" y="15674.52" v="108788" z="1" s="M+H+1" />
          <p rt="14.039" x="629.4974" y="1445.67" v="7079" z="1" s="2M+H" />
          <p rt="14.035" x="630.4956" y="836.27" v="2453" z="1" s="2M+H+1" />
        </MSPeaks>
      </Spectrum>
    </Compound>
    <Compound algo="FindByMolecularFeature">
      <Location m="278.2249" rt="14.037" y="324014" v="2922330" />
      <Spectrum type="MFE" cpdAlgo="FindByMolecularFeature">
        <MSDetails p="+" />
        <Device type="TimeOfFlight" />
        <MSPeaks>
          <p rt="14.038" x="279.2322" y="324014.28" v="2436122" z="1" s="M+H" />
          <p rt="14.035" x="280.2353" y="68689.73" v="486208" z="1" s="M+H+1" />
        </MSPeaks>
      </Spectrum>
    </Compound>
    <Compound algo="FindByMolecularFeature">
      <Location m="296.2355" rt="14.039" y="212487" v="2160902" />
      <Spectrum type="MFE" cpdAlgo="FindByMolecularFeature">
        <MSDetails p="+" />
        <Device type="TimeOfFlight" />
        <MSPeaks>
          <p rt="14.039" x="297.2428" y="212487.31" v="1845981" z="1" s="M+H" />
          <p rt="14.039" x="298.2458" y="43586.25" v="314922" z="1" s="M+H+1" />
        </MSPeaks>
      </Spectrum>
    </Compound>
    <Compound algo="FindByMolecularFeature">
      <Location m="480.3215" rt="14.039" y="69573" v="482021" />
      <Spectrum type="MFE" cpdAlgo="FindByMolecularFeature">
        <MSDetails p="+" />
        <Device type="TimeOfFlight" />
        <MSPeaks>
          <p rt="14.039" x="481.3288" y="69572.91" v="345805" z="1" s="M+H" />
          <p rt="14.039" x="482.3326" y="20822.07" v="101530" z="1" s="M+H+1" />
          <p rt="14.038" x="483.3383" y="6488.57" v="34686" z="1" s="M+H+2" />
        </MSPeaks>
      </Spectrum>
    </Compound>
    <Compound algo="FindByMolecularFeature">
      <Location m="352.2615" rt="14.042" y="71616" v="655942" />
      <Spectrum type="MFE" cpdAlgo="FindByMolecularFeature">
        <MSDetails p="+" />
        <Device type="TimeOfFlight" />
        <MSPeaks>
          <p rt="14.043" x="353.2688" y="71616.21" v="509921" z="1" s="M+H" />
          <p rt="14.040" x="354.2707" y="22101.03" v="146021" z="1" s="M+H+1" />
        </MSPeaks>
      </Spectrum>
    </Compound>
    <Compound algo="FindByMolecularFeature">
      <Location m="458.3397" rt="14.079" y="165576" v="2493624" />
      <Spectrum type="MFE" cpdAlgo="FindByMolecularFeature">
        <MSDetails p="+" />
        <Device type="TimeOfFlight" />
        <MSPeaks>
          <p rt="14.081" x="459.3470" y="165576.22" v="1880837" z="1" s="M+H" />
          <p rt="14.079" x="460.3502" y="49059.49" v="541730" z="1" s="M+H+1" />
          <p rt="14.044" x="461.3539" y="9094.59" v="58369" z="1" s="M+H+2" />
          <p rt="14.075" x="462.3553" y="1149.05" v="12689" z="1" s="M+H+3" />
        </MSPeaks>
      </Spectrum>
    </Compound>
    <Compound algo="FindByMolecularFeature">
      <Location m="475.2699" rt="14.141" y="59156" v="516259" />
      <Spectrum type="MFE" cpdAlgo="FindByMolecularFeature">
        <MSDetails p="+" />
        <Device type="TimeOfFlight" />
        <MSPeaks>
          <p rt="14.140" x="476.2771" y="59156.00" v="393614" z="1" s="M+H" />
          <p rt="14.144" x="477.2811" y="15455.24" v="99536" z="1" s="M+H+1" />
          <p rt="14.146" x="478.2852" y="3309.05" v="23109" z="1" s="M+H+2" />
        </MSPeaks>
      </Spectrum>
    </Compound>
    <Compound algo="FindByMolecularFeature">
      <Location m="400.3201" rt="14.147" y="57399" v="409952" />
      <Spectrum type="MFE" cpdAlgo="FindByMolecularFeature">
        <MSDetails p="+" />
        <Device type="TimeOfFlight" />
        <MSPeaks>
          <p rt="14.147" x="401.3274" y="57399.09" v="297825" z="1" s="M+H" />
          <p rt="14.147" x="402.3300" y="16793.13" v="95144" z="1" s="M+H+1" />
          <p rt="14.144" x="403.3264" y="2891.97" v="15911" z="1" s="M+H+2" />
          <p rt="14.157" x="404.3324" y="222.12" v="1072" z="1" s="M+H+3" />
        </MSPeaks>
      </Spectrum>
    </Compound>
    <Compound algo="FindByMolecularFeature">
      <Location m="230.1309" rt="14.184" y="254456" v="2417246" />
      <Spectrum type="MFE" cpdAlgo="FindByMolecularFeature">
        <MSDetails p="+" />
        <Device type="TimeOfFlight" />
        <MSPeaks>
          <p rt="14.184" x="231.1382" y="254456.20" v="2054115" z="1" s="M+H" />
          <p rt="14.182" x="232.1413" y="39608.33" v="317506" z="1" s="M+H+1" />
          <p rt="14.197" x="233.1488" y="5192.47" v="45625" z="1" s="M+H+2" />
        </MSPeaks>
      </Spectrum>
    </Compound>
    <Compound algo="FindByMolecularFeature">
      <Location m="414.2042" rt="14.203" y="90657" v="727565" />
      <Spectrum type="MFE" cpdAlgo="FindByMolecularFeature">
        <MSDetails p="+" />
        <Device type="TimeOfFlight" />
        <MSPeaks>
          <p rt="14.203" x="415.2115" y="90657.09" v="551820" z="1" s="M+H" />
          <p rt="14.201" x="416.2148" y="24234.16" v="150409" z="1" s="M+H+1" />
          <p rt="14.212" x="417.2205" y="4409.19" v="25336" z="1" s="M+H+2" />
        </MSPeaks>
      </Spectrum>
    </Compound>
    <Compound algo="FindByMolecularFeature">
      <Location m="290.1884" rt="14.255" y="57885" v="690467" />
      <Spectrum type="MFE" cpdAlgo="FindByMolecularFeature">
        <MSDetails p="+" />
        <Device type="TimeOfFlight" />
        <MSPeaks>
          <p rt="14.255" x="291.1957" y="57884.56" v="581484" z="1" s="M+H" />
          <p rt="14.256" x="292.1985" y="11879.21" v="108983" z="1" s="M+H+1" />
        </MSPeaks>
      </Spectrum>
    </Compound>
    <Compound algo="FindByMolecularFeature">
      <Location m="331.2123" rt="14.355" y="106796" v="893905" />
      <Spectrum type="MFE" cpdAlgo="FindByMolecularFeature">
        <MSDetails p="+" />
        <Device type="TimeOfFlight" />
        <MSPeaks>
          <p rt="14.355" x="332.2196" y="106795.56" v="765623" z="1" s="M+H" />
          <p rt="14.355" x="333.2228" y="16754.13" v="113371" z="1" s="M+H+1" />
          <p rt="14.334" x="334.2307" y="2211.53" v="14910" z="1" s="M+H+2" />
        </MSPeaks>
      </Spectrum>
    </Compound>
    <Compound algo="FindByMolecularFeature">
      <Location m="309.2307" rt="14.355" y="452023" v="4185540" />
      <Spectrum type="MFE" cpdAlgo="FindByMolecularFeature">
        <MSDetails p="+" />
        <Device type="TimeOfFlight" />
        <MSPeaks>
          <p rt="14.355" x="310.2380" y="452023.47" v="3322101" z="1" s="M+H" />
          <p rt="14.356" x="311.2406" y="97204.28" v="713340" z="1" s="M+H+1" />
          <p rt="14.348" x="312.2485" y="12146.00" v="84084" z="1" s="M+H+2" />
          <p rt="14.356" x="619.4680" y="4404.43" v="22908" z="1" s="2M+H" />
          <p rt="14.350" x="620.4693" y="2004.04" v="10099" z="1" s="2M+H+1" />
        </MSPeaks>
      </Spectrum>
    </Compound>
    <Compound algo="FindByMolecularFeature">
      <Location m="246.1983" rt="14.358" y="61932" v="555246" />
      <Spectrum type="MFE" cpdAlgo="FindByMolecularFeature">
        <MSDetails p="+" />
        <Device type="TimeOfFlight" />
        <MSPeaks>
          <p rt="14.357" x="247.2055" y="61932.36" v="474184" z="1" s="M+H" />
          <p rt="14.359" x="248.2088" y="10570.41" v="81062" z="1" s="M+H+1" />
        </MSPeaks>
      </Spectrum>
    </Compound>
    <Compound algo="FindByMolecularFeature">
      <Location m="291.2200" rt="14.373" y="244586" v="2127908" />
      <Spectrum type="MFE" cpdAlgo="FindByMolecularFeature">
        <MSDetails p="+" />
        <Device type="TimeOfFlight" />
        <MSPeaks>
          <p rt="14.371" x="292.2273" y="244585.75" v="1747531" z="1" s="M+H" />
          <p rt="14.385" x="293.2266" y="93897.30" v="133828" z="1" s="M+H+1" />
          <p rt="14.356" x="294.2157" y="22409.89" v="246549" z="1" s="M+H+2" />
        </MSPeaks>
      </Spectrum>
    </Compound>
    <Compound algo="FindByMolecularFeature">
      <Location m="288.1148" rt="14.596" y="55872" v="575233" />
      <Spectrum type="MFE" cpdAlgo="FindByMolecularFeature">
        <MSDetails p="+" />
        <Device type="TimeOfFlight" />
        <MSPeaks>
          <p rt="14.598" x="289.1221" y="55871.82" v="447842" z="1" s="M+H" />
          <p rt="14.593" x="290.1257" y="13754.50" v="104374" z="1" s="M+H+1" />
          <p rt="14.585" x="291.1299" y="2436.81" v="23018" z="1" s="M+H+2" />
        </MSPeaks>
      </Spectrum>
    </Compound>
    <Compound algo="FindByMolecularFeature">
      <Location m="452.3291" rt="14.742" y="157967" v="2099820" />
      <Spectrum type="MFE" cpdAlgo="FindByMolecularFeature">
        <MSDetails p="+" />
        <Device type="TimeOfFlight" />
        <MSPeaks>
          <p rt="14.742" x="453.3364" y="157966.59" v="1528807" z="1" s="M+H" />
          <p rt="14.741" x="454.3396" y="49403.96" v="493362" z="1" s="M+H+1" />
          <p rt="14.746" x="455.3396" y="7164.69" v="61814" z="1" s="M+H+2" />
          <p rt="14.788" x="456.3323" y="1391.60" v="15837" z="1" s="M+H+3" />
        </MSPeaks>
      </Spectrum>
    </Compound>
    <Compound algo="FindByMolecularFeature">
      <Location m="228.2199" rt="14.768" y="130021" v="1146722" />
      <Spectrum type="MFE" cpdAlgo="FindByMolecularFeature">
        <MSDetails p="+" />
        <Device type="TimeOfFlight" />
        <MSPeaks>
          <p rt="14.768" x="229.2272" y="130020.88" v="981877" z="1" s="M+H" />
          <p rt="14.770" x="230.2311" y="20402.25" v="152430" z="1" s="M+H+1" />
          <p rt="14.764" x="231.2327" y="2008.37" v="12415" z="1" s="M+H+2" />
        </MSPeaks>
      </Spectrum>
    </Compound>
    <Compound algo="FindByMolecularFeature">
      <Location m="280.2411" rt="14.784" y="96657" v="766240" />
      <Spectrum type="MFE" cpdAlgo="FindByMolecularFeature">
        <MSDetails p="+" />
        <Device type="TimeOfFlight" />
        <MSPeaks>
          <p rt="14.788" x="281.2484" y="96657.04" v="619109" z="1" s="M+H" />
          <p rt="14.766" x="282.2477" y="25812.52" v="147131" z="1" s="M+H+1" />
        </MSPeaks>
      </Spectrum>
    </Compound>
    <Compound algo="FindByMolecularFeature">
      <Location m="292.2045" rt="14.793" y="407833" v="2620478" />
      <Spectrum type="MFE" cpdAlgo="FindByMolecularFeature">
        <MSDetails p="+" />
        <Device type="TimeOfFlight" />
        <MSPeaks>
          <p rt="14.793" x="293.2118" y="407833.06" v="2188690" z="1" s="M+H" />
          <p rt="14.791" x="294.2145" y="79525.80" v="431788" z="1" s="M+H+1" />
        </MSPeaks>
      </Spectrum>
    </Compound>
    <Compound algo="FindByMolecularFeature">
      <Location m="338.2437" rt="14.803" y="100420" v="844333" />
      <Spectrum type="MFE" cpdAlgo="FindByMolecularFeature">
        <MSDetails p="+" />
        <Device type="TimeOfFlight" />
        <MSPeaks>
          <p rt="14.803" x="339.2510" y="100419.54" v="658956" z="1" s="M+H" />
          <p rt="14.805" x="340.2544" y="20473.26" v="141016" z="1" s="M+H+1" />
          <p rt="14.786" x="341.2516" y="7808.68" v="44361" z="1" s="M+H+2" />
        </MSPeaks>
      </Spectrum>
    </Compound>
    <Compound algo="FindByMolecularFeature">
      <Location m="336.2275" rt="14.822" y="69402" v="762271" />
      <Spectrum type="MFE" cpdAlgo="FindByMolecularFeature">
        <MSDetails p="+" />
        <Device type="TimeOfFlight" />
        <MSPeaks>
          <p rt="14.821" x="337.2348" y="69401.59" v="612651" z="1" s="M+H" />
          <p rt="14.823" x="338.2377" y="16062.53" v="149620" z="1" s="M+H+1" />
        </MSPeaks>
      </Spectrum>
    </Compound>
    <Compound algo="FindByMolecularFeature">
      <Location m="603.1820" rt="14.834" y="63872" v="508908" />
      <Spectrum type="MFE" cpdAlgo="FindByMolecularFeature">
        <MSDetails p="+" />
        <Device type="TimeOfFlight" />
        <MSPeaks>
          <p rt="14.834" x="604.1893" y="63871.64" v="399434" z="1" s="M+H" />
          <p rt="14.834" x="605.1920" y="15061.35" v="93956" z="1" s="M+H+1" />
          <p rt="14.841" x="606.1944" y="2644.38" v="15519" z="1" s="M+H+2" />
        </MSPeaks>
      </Spectrum>
    </Compound>
    <Compound algo="FindByMolecularFeature">
      <Location m="332.1976" rt="14.834" y="186784" v="2000329" />
      <Spectrum type="MFE" cpdAlgo="FindByMolecularFeature">
        <MSDetails p="+" />
        <Device type="TimeOfFlight" />
        <MSPeaks>
          <p rt="14.834" x="333.2049" y="186783.70" v="1644050" z="1" s="M+H" />
          <p rt="14.837" x="334.2087" y="38254.58" v="356279" z="1" s="M+H+1" />
        </MSPeaks>
      </Spectrum>
    </Compound>
    <Compound algo="FindByMolecularFeature">
      <Location m="600.1632" rt="14.834" y="185054" v="1252782" />
      <Spectrum type="MFE" cpdAlgo="FindByMolecularFeature">
        <MSDetails p="+" />
        <Device type="TimeOfFlight" />
        <MSPeaks>
          <p rt="14.831" x="601.1705" y="10908.76" v="64629" z="1" s="M+H" />
          <p rt="14.835" x="602.1748" y="5485.34" v="32204" z="1" s="M+H+1" />
          <p rt="14.835" x="603.1861" y="185054.41" v="1155950" z="1" s="M+H+2" />
        </MSPeaks>
      </Spectrum>
    </Compound>
    <Compound algo="FindByMolecularFeature">
      <Location m="186.0678" rt="14.835" y="102757" v="832309" />
      <Spectrum type="MFE" cpdAlgo="FindByMolecularFeature">
        <MSDetails p="+" />
        <Device type="TimeOfFlight" />
        <MSPeaks>
          <p rt="14.835" x="187.0750" y="102757.32" v="736017" z="1" s="M+H" />
          <p rt="14.833" x="188.0784" y="13576.93" v="96293" z="1" s="M+H+1" />
        </MSPeaks>
      </Spectrum>
    </Compound>
    <Compound algo="FindByMolecularFeature">
      <Location m="322.0841" rt="14.835" y="74282" v="651746" />
      <Spectrum type="MFE" cpdAlgo="FindByMolecularFeature">
        <MSDetails p="+" />
        <Device type="TimeOfFlight" />
        <MSPeaks>
          <p rt="14.835" x="323.0914" y="74282.16" v="521479" z="1" s="M+H" />
          <p rt="14.835" x="324.0946" y="15245.32" v="106031" z="1" s="M+H+1" />
          <p rt="14.836" x="325.1030" y="3574.63" v="24236" z="1" s="M+H+2" />
        </MSPeaks>
      </Spectrum>
    </Compound>
    <Compound algo="FindByMolecularFeature">
      <Location m="134.0370" rt="14.835" y="770572" v="6287830" />
      <Spectrum type="MFE" cpdAlgo="FindByMolecularFeature">
        <MSDetails p="+" />
        <Device type="TimeOfFlight" />
        <MSPeaks>
          <p rt="14.835" x="135.0442" y="770571.88" v="5805304" z="1" s="M+H" />
          <p rt="14.834" x="136.0474" y="67684.44" v="482527" z="1" s="M+H+1" />
        </MSPeaks>
      </Spectrum>
    </Compound>
    <Compound algo="FindByMolecularFeature">
      <Location m="370.1029" rt="14.835" y="53495" v="464115" />
      <Spectrum type="MFE" cpdAlgo="FindByMolecularFeature">
        <MSDetails p="+" />
        <Device type="TimeOfFlight" />
        <MSPeaks>
          <p rt="14.836" x="371.1101" y="53495.08" v="378937" z="1" s="M+H" />
          <p rt="14.832" x="372.1142" y="10582.40" v="73030" z="1" s="M+H+1" />
          <p rt="14.836" x="373.1224" y="1930.65" v="12149" z="1" s="M+H+2" />
        </MSPeaks>
      </Spectrum>
    </Compound>
    <Compound algo="FindByMolecularFeature">
      <Location m="368.0899" rt="14.835" y="417586" v="3773146" />
      <Spectrum type="MFE" cpdAlgo="FindByMolecularFeature">
        <MSDetails p="+" />
        <Device type="TimeOfFlight" />
        <MSPeaks>
          <p rt="14.835" x="369.0972" y="417586.47" v="2765304" z="1" s="M+H" />
          <p rt="14.837" x="370.1019" y="141380.94" v="1007842" z="1" s="M+H+1" />
        </MSPeaks>
      </Spectrum>
    </Compound>
    <Compound algo="FindByMolecularFeature">
      <Location m="352.0952" rt="14.836" y="896918" v="7843618" />
      <Spectrum type="MFE" cpdAlgo="FindByMolecularFeature">
        <MSDetails p="+" />
        <Device type="TimeOfFlight" />
        <MSPeaks>
          <p rt="14.836" x="353.1025" y="896918.38" v="6197980" z="1" s="M+H" />
          <p rt="14.836" x="354.1054" y="202780.59" v="1394709" z="1" s="M+H+1" />
          <p rt="14.833" x="355.1104" y="31523.52" v="216845" z="1" s="M+H+2" />
          <p rt="14.842" x="356.1161" y="4946.89" v="34084" z="1" s="M+H+3" />
        </MSPeaks>
      </Spectrum>
    </Compound>
    <Compound algo="FindByMolecularFeature">
      <Location m="334.0840" rt="14.836" y="120127" v="970841" />
      <Spectrum type="MFE" cpdAlgo="FindByMolecularFeature">
        <MSDetails p="+" />
        <Device type="TimeOfFlight" />
        <MSPeaks>
          <p rt="14.836" x="335.0913" y="120126.95" v="795623" z="1" s="M+H" />
          <p rt="14.836" x="336.0948" y="26506.24" v="175218" z="1" s="M+H+1" />
        </MSPeaks>
      </Spectrum>
    </Compound>
    <Compound algo="FindByMolecularFeature">
      <Location m="232.0734" rt="14.836" y="243273" v="3334091" />
      <Spectrum type="MFE" cpdAlgo="FindByMolecularFeature">
        <MSDetails p="+" />
        <Device type="TimeOfFlight" />
        <MSPeaks>
          <p rt="14.837" x="233.0807" y="243273.45" v="1817476" z="1" s="M+H" />
          <p rt="14.835" x="234.0840" y="34017.26" v="246187" z="1" s="M+H+1" />
          <p rt="14.841" x="235.0839" y="5748.31" v="40929" z="1" s="M+H+2" />
          <p rt="14.835" x="465.1541" y="68698.27" v="447979" z="1" s="2M+H" />
          <p rt="14.837" x="466.1575" y="20980.61" v="136333" z="1" s="2M+H+1" />
          <p rt="14.835" x="467.1603" y="4253.87" v="27579" z="1" s="2M+H+2" />
          <p rt="14.840" x="468.1653" y="449.52" v="2859" z="1" s="2M+H+3" />
        </MSPeaks>
      </Spectrum>
    </Compound>
    <Compound algo="FindByMolecularFeature">
      <Location m="184.0527" rt="14.836" y="725684" v="6020842" />
      <Spectrum type="MFE" cpdAlgo="FindByMolecularFeature">
        <MSDetails p="+" />
        <Device type="TimeOfFlight" />
        <MSPeaks>
          <p rt="14.836" x="185.0600" y="725684.00" v="5205659" z="1" s="M+H" />
          <p rt="14.835" x="186.0639" y="113499.91" v="815182" z="1" s="M+H+1" />
        </MSPeaks>
      </Spectrum>
    </Compound>
    <Compound algo="FindByMolecularFeature">
      <Location m="214.0629" rt="14.837" y="251214" v="2176037" />
      <Spectrum type="MFE" cpdAlgo="FindByMolecularFeature">
        <MSDetails p="+" />
        <Device type="TimeOfFlight" />
        <MSPeaks>
          <p rt="14.836" x="215.0702" y="251214.02" v="1908245" z="1" s="M+H" />
          <p rt="14.838" x="216.0734" y="35579.66" v="267792" z="1" s="M+H+1" />
        </MSPeaks>
      </Spectrum>
    </Compound>
    <Compound algo="FindByMolecularFeature">
      <Location m="142.0415" rt="14.837" y="69001" v="586051" />
      <Spectrum type="MFE" cpdAlgo="FindByMolecularFeature">
        <MSDetails p="+" />
        <Device type="TimeOfFlight" />
        <MSPeaks>
          <p rt="14.837" x="143.0488" y="69001.05" v="513801" z="1" s="M+H" />
          <p rt="14.837" x="144.0539" y="9161.53" v="72250" z="1" s="M+H+1" />
        </MSPeaks>
      </Spectrum>
    </Compound>
    <Compound algo="FindByMolecularFeature">
      <Location m="172.0526" rt="14.837" y="1977193" v="16155815" />
      <Spectrum type="MFE" cpdAlgo="FindByMolecularFeature">
        <MSDetails p="+" />
        <Device type="TimeOfFlight" />
        <MSPeaks>
          <p rt="14.837" x="173.0599" y="1977193.00" v="14246184" z="1" s="M+H" />
          <p rt="14.837" x="174.0631" y="240770.20" v="1736093" z="1" s="M+H+1" />
          <p rt="14.837" x="175.0692" y="22479.15" v="160422" z="1" s="M+H+2" />
          <p rt="14.829" x="176.0728" y="1889.21" v="13116" z="1" s="M+H+3" />
        </MSPeaks>
      </Spectrum>
    </Compound>
    <Compound algo="FindByMolecularFeature">
      <Location m="114.0470" rt="14.838" y="507927" v="4299782" />
      <Spectrum type="MFE" cpdAlgo="FindByMolecularFeature">
        <MSDetails p="+" />
        <Device type="TimeOfFlight" />
        <MSPeaks>
          <p rt="14.838" x="115.0543" y="507927.25" v="3858722" z="1" s="M+H" />
          <p rt="14.838" x="116.0578" y="58629.07" v="441060" z="1" s="M+H+1" />
        </MSPeaks>
      </Spectrum>
    </Compound>
    <Compound algo="FindByMolecularFeature">
      <Location m="202.0626" rt="14.838" y="104705" v="1012325" />
      <Spectrum type="MFE" cpdAlgo="FindByMolecularFeature">
        <MSDetails p="+" />
        <Device type="TimeOfFlight" />
        <MSPeaks>
          <p rt="14.838" x="203.0699" y="104704.66" v="873406" z="1" s="M+H" />
          <p rt="14.838" x="204.0745" y="16278.53" v="138918" z="1" s="M+H+1" />
        </MSPeaks>
      </Spectrum>
    </Compound>
    <Compound algo="FindByMolecularFeature">
      <Location m="144.0573" rt="14.839" y="103916" v="866317" />
      <Spectrum type="MFE" cpdAlgo="FindByMolecularFeature">
        <MSDetails p="+" />
        <Device type="TimeOfFlight" />
        <MSPeaks>
          <p rt="14.839" x="145.0646" y="103915.99" v="779407" z="1" s="M+H" />
          <p rt="14.839" x="146.0681" y="11984.46" v="86910" z="1" s="M+H+1" />
        </MSPeaks>
      </Spectrum>
    </Compound>
    <Compound algo="FindByMolecularFeature">
      <Location m="137.0239" rt="14.844" y="502661" v="6167335" />
      <Spectrum type="MFE" cpdAlgo="FindByMolecularFeature">
        <MSDetails p="+" />
        <Device type="TimeOfFlight" />
        <MSPeaks>
          <p rt="14.844" x="138.0312" y="502660.50" v="5554646" z="1" s="M+H" />
          <p rt="14.843" x="139.0369" y="58475.04" v="589564" z="1" s="M+H+1" />
          <p rt="14.817" x="140.0381" y="7409.66" v="23124" z="1" s="M+H+2" />
        </MSPeaks>
      </Spectrum>
    </Compound>
    <Compound algo="FindByMolecularFeature">
      <Location m="236.9483" rt="14.850" y="123229" v="1656197" />
      <Spectrum type="MFE" cpdAlgo="FindByMolecularFeature">
        <MSDetails p="+" />
        <Device type="TimeOfFlight" />
        <MSPeaks>
          <p rt="14.850" x="237.9556" y="123228.70" v="1468369" z="1" s="M+H" />
          <p rt="14.853" x="238.9584" y="13378.65" v="159522" z="1" s="M+H+1" />
          <p rt="14.857" x="239.9604" y="2471.83" v="28306" z="1" s="M+H+2" />
        </MSPeaks>
      </Spectrum>
    </Compound>
    <Compound algo="FindByMolecularFeature">
      <Location m="336.2664" rt="14.861" y="203451" v="1743620" />
      <Spectrum type="MFE" cpdAlgo="FindByMolecularFeature">
        <MSDetails p="+" />
        <Device type="TimeOfFlight" />
        <MSPeaks>
          <p rt="14.862" x="337.2737" y="203450.63" v="1344999" z="1" s="M+H" />
          <p rt="14.854" x="338.2755" y="56188.58" v="398622" z="1" s="M+H+1" />
        </MSPeaks>
      </Spectrum>
    </Compound>
    <Compound algo="FindByMolecularFeature">
      <Location m="477.2864" rt="14.861" y="772220" v="6847847" />
      <Spectrum type="MFE" cpdAlgo="FindByMolecularFeature">
        <MSDetails p="+" />
        <Device type="TimeOfFlight" />
        <MSPeaks>
          <p rt="14.862" x="478.2937" y="772220.06" v="5185247" z="1" s="M+H" />
          <p rt="14.861" x="479.2966" y="196214.61" v="1317084" z="1" s="M+H+1" />
          <p rt="14.862" x="480.2993" y="34114.88" v="233560" z="1" s="M+H+2" />
          <p rt="14.843" x="481.3002" y="4736.17" v="35466" z="1" s="M+H+3" />
          <p rt="14.841" x="482.2965" y="1315.97" v="9413" z="1" s="M+H+4" />
          <p rt="14.867" x="955.5763" y="3903.92" v="20866" z="1" s="2M+H" />
          <p rt="14.867" x="956.5801" y="1979.69" v="11015" z="1" s="2M+H+1" />
          <p rt="14.864" x="957.5871" y="693.37" v="1657" z="1" s="2M+H+2" />
        </MSPeaks>
      </Spectrum>
    </Compound>
    <Compound algo="FindByMolecularFeature">
      <Location m="334.2121" rt="14.884" y="104887" v="1153406" />
      <Spectrum type="MFE" cpdAlgo="FindByMolecularFeature">
        <MSDetails p="+" />
        <Device type="TimeOfFlight" />
        <MSPeaks>
          <p rt="14.879" x="335.2194" y="104886.59" v="899403" z="1" s="M+H" />
          <p rt="14.903" x="336.2257" y="27581.25" v="254003" z="1" s="M+H+1" />
        </MSPeaks>
      </Spectrum>
    </Compound>
    <Compound algo="FindByMolecularFeature">
      <Location m="503.2052" rt="14.885" y="74136" v="1625917" />
      <Spectrum type="MFE" cpdAlgo="FindByMolecularFeature">
        <MSDetails p="+" />
        <Device type="TimeOfFlight" />
        <MSPeaks>
          <p rt="14.884" x="504.2125" y="74135.99" v="742787" z="1" s="M+H" />
          <p rt="14.886" x="505.2158" y="17322.64" v="175339" z="1" s="M+H+1" />
          <p rt="14.885" x="506.2101" y="48663.20" v="491664" z="1" s="M+H+2" />
          <p rt="14.885" x="507.2133" y="12133.29" v="121973" z="1" s="M+H+3" />
          <p rt="14.888" x="508.2084" y="9478.72" v="94155" z="1" s="M+H+4" />
        </MSPeaks>
      </Spectrum>
    </Compound>
    <Compound algo="FindByMolecularFeature">
      <Location m="292.2044" rt="14.911" y="387580" v="3681159" />
      <Spectrum type="MFE" cpdAlgo="FindByMolecularFeature">
        <MSDetails p="+" />
        <Device type="TimeOfFlight" />
        <MSPeaks>
          <p rt="14.911" x="293.2116" y="387579.59" v="3095476" z="1" s="M+H" />
          <p rt="14.910" x="294.2141" y="72661.95" v="585683" z="1" s="M+H+1" />
        </MSPeaks>
      </Spectrum>
    </Compound>
    <Compound algo="FindByMolecularFeature">
      <Location m="251.2249" rt="14.916" y="65626" v="583110" />
      <Spectrum type="MFE" cpdAlgo="FindByMolecularFeature">
        <MSDetails p="+" />
        <Device type="TimeOfFlight" />
        <MSPeaks>
          <p rt="14.917" x="252.2322" y="65625.93" v="500954" z="1" s="M+H" />
          <p rt="14.911" x="253.2357" y="12437.09" v="82156" z="1" s="M+H+1" />
        </MSPeaks>
      </Spectrum>
    </Compound>
    <Compound algo="FindByMolecularFeature">
      <Location m="292.1675" rt="14.921" y="51671" v="505287" />
      <Spectrum type="MFE" cpdAlgo="FindByMolecularFeature">
        <MSDetails p="+" />
        <Device type="TimeOfFlight" />
        <MSPeaks>
          <p rt="14.921" x="293.1748" y="51671.33" v="418195" z="1" s="M+H" />
          <p rt="14.923" x="294.1780" y="10250.56" v="87091" z="1" s="M+H+1" />
        </MSPeaks>
      </Spectrum>
    </Compound>
    <Compound algo="FindByMolecularFeature">
      <Location m="319.2489" rt="14.940" y="241827" v="1777885" />
      <Spectrum type="MFE" cpdAlgo="FindByMolecularFeature">
        <MSDetails p="+" />
        <Device type="TimeOfFlight" />
        <MSPeaks>
          <p rt="14.940" x="320.2562" y="241827.47" v="1482956" z="1" s="M+H" />
          <p rt="14.939" x="321.2592" y="50255.33" v="294930" z="1" s="M+H+1" />
        </MSPeaks>
      </Spectrum>
    </Compound>
    <Compound algo="FindByMolecularFeature">
      <Location m="392.2542" rt="14.951" y="251374" v="1899256" />
      <Spectrum type="MFE" cpdAlgo="FindByMolecularFeature">
        <MSDetails p="+" />
        <Device type="TimeOfFlight" />
        <MSPeaks>
          <p rt="14.951" x="393.2615" y="251373.72" v="1514238" z="1" s="M+H" />
          <p rt="14.950" x="394.2645" y="54543.18" v="324811" z="1" s="M+H+1" />
          <p rt="14.948" x="395.2692" y="7935.04" v="45458" z="1" s="M+H+2" />
          <p rt="14.977" x="396.2730" y="2505.35" v="14749" z="1" s="M+H+3" />
        </MSPeaks>
      </Spectrum>
    </Compound>
    <Compound algo="FindByMolecularFeature">
      <Location m="279.2567" rt="14.954" y="1538080" v="13423371" />
      <Spectrum type="MFE" cpdAlgo="FindByMolecularFeature">
        <MSDetails p="+" />
        <Device type="TimeOfFlight" />
        <MSPeaks>
          <p rt="14.954" x="280.2640" y="1538079.88" v="11243029" z="1" s="M+H" />
          <p rt="14.953" x="281.2669" y="269848.19" v="1892413" z="1" s="M+H+1" />
          <p rt="14.961" x="282.2687" y="38240.05" v="268180" z="1" s="M+H+2" />
          <p rt="14.952" x="559.5198" y="1703.60" v="7983" z="1" s="2M+H" />
          <p rt="14.964" x="560.5234" y="976.73" v="1892" z="1" s="2M+H+1" />
        </MSPeaks>
      </Spectrum>
    </Compound>
    <Compound algo="FindByMolecularFeature">
      <Location m="262.2296" rt="14.955" y="165799" v="1398629" />
      <Spectrum type="MFE" cpdAlgo="FindByMolecularFeature">
        <MSDetails p="+" />
        <Device type="TimeOfFlight" />
        <MSPeaks>
          <p rt="14.955" x="263.2369" y="165799.33" v="1170933" z="1" s="M+H" />
          <p rt="14.954" x="264.2400" y="31959.83" v="227697" z="1" s="M+H+1" />
        </MSPeaks>
      </Spectrum>
    </Compound>
    <Compound algo="FindByMolecularFeature">
      <Location m="244.2190" rt="14.955" y="58338" v="516155" />
      <Spectrum type="MFE" cpdAlgo="FindByMolecularFeature">
        <MSDetails p="+" />
        <Device type="TimeOfFlight" />
        <MSPeaks>
          <p rt="14.957" x="123.1167" y="4040.45" v="31372" z="2" s="M+2H" />
          <p rt="14.954" x="245.2263" y="58337.60" v="400512" z="1" s="M+H" />
          <p rt="14.957" x="246.2295" y="12324.05" v="76272" z="1" s="M+H+1" />
          <p rt="14.986" x="247.2335" y="2460.91" v="7998" z="1" s="M+H+2" />
        </MSPeaks>
      </Spectrum>
    </Compound>
    <Compound algo="FindByMolecularFeature">
      <Location m="519.3331" rt="14.970" y="374457" v="3574195" />
      <Spectrum type="MFE" cpdAlgo="FindByMolecularFeature">
        <MSDetails p="+" />
        <Device type="TimeOfFlight" />
        <MSPeaks>
          <p rt="14.969" x="520.3404" y="374457.25" v="2694015" z="1" s="M+H" />
          <p rt="14.970" x="521.3434" y="99852.49" v="720240" z="1" s="M+H+1" />
          <p rt="14.967" x="522.3463" y="19520.21" v="139467" z="1" s="M+H+2" />
          <p rt="14.976" x="523.3510" y="2968.31" v="20473" z="1" s="M+H+3" />
        </MSPeaks>
      </Spectrum>
    </Compound>
    <Compound algo="FindByMolecularFeature">
      <Location m="352.2618" rt="15.004" y="428288" v="6843582" />
      <Spectrum type="MFE" cpdAlgo="FindByMolecularFeature">
        <MSDetails p="+" />
        <Device type="TimeOfFlight" />
        <MSPeaks>
          <p rt="15.000" x="353.2691" y="428288.44" v="5356478" z="1" s="M+H" />
          <p rt="15.018" x="354.2717" y="99486.66" v="1277333" z="1" s="M+H+1" />
          <p rt="15.017" x="355.2765" y="18121.73" v="209772" z="1" s="M+H+2" />
        </MSPeaks>
      </Spectrum>
    </Compound>
    <Compound algo="FindByMolecularFeature">
      <Location m="260.2140" rt="15.011" y="64386" v="1049519" />
      <Spectrum type="MFE" cpdAlgo="FindByMolecularFeature">
        <MSDetails p="+" />
        <Device type="TimeOfFlight" />
        <MSPeaks>
          <p rt="15.010" x="261.2212" y="64386.18" v="877534" z="1" s="M+H" />
          <p rt="15.017" x="262.2247" y="12443.61" v="171985" z="1" s="M+H+1" />
        </MSPeaks>
      </Spectrum>
    </Compound>
    <Compound algo="FindByMolecularFeature">
      <Location m="329.2565" rt="15.134" y="62593" v="764127" />
      <Spectrum type="MFE" cpdAlgo="FindByMolecularFeature">
        <MSDetails p="+" />
        <Device type="TimeOfFlight" />
        <MSPeaks>
          <p rt="15.134" x="330.2638" y="62592.77" v="619133" z="1" s="M+H" />
          <p rt="15.134" x="331.2669" y="14673.14" v="144994" z="1" s="M+H+1" />
        </MSPeaks>
      </Spectrum>
    </Compound>
    <Compound algo="FindByMolecularFeature">
      <Location m="392.2540" rt="15.166" y="112031" v="984790" />
      <Spectrum type="MFE" cpdAlgo="FindByMolecularFeature">
        <MSDetails p="+" />
        <Device type="TimeOfFlight" />
        <MSPeaks>
          <p rt="15.163" x="393.2613" y="112030.83" v="763036" z="1" s="M+H" />
          <p rt="15.163" x="394.2642" y="23778.11" v="160587" z="1" s="M+H+1" />
          <p rt="15.228" x="395.2754" y="6336.39" v="61167" z="1" s="M+H+2" />
        </MSPeaks>
      </Spectrum>
    </Compound>
    <Compound algo="FindByMolecularFeature">
      <Location m="334.2127" rt="15.172" y="75658" v="842810" />
      <Spectrum type="MFE" cpdAlgo="FindByMolecularFeature">
        <MSDetails p="+" />
        <Device type="TimeOfFlight" />
        <MSPeaks>
          <p rt="15.173" x="335.2199" y="75657.75" v="687767" z="1" s="M+H" />
          <p rt="15.165" x="336.2252" y="19084.20" v="155044" z="1" s="M+H+1" />
        </MSPeaks>
      </Spectrum>
    </Compound>
    <Compound algo="FindByMolecularFeature">
      <Location m="365.3298" rt="15.176" y="406254" v="3117612" />
      <Spectrum type="MFE" cpdAlgo="FindByMolecularFeature">
        <MSDetails p="+" />
        <Device type="TimeOfFlight" />
        <MSPeaks>
          <p rt="15.176" x="366.3370" y="406254.06" v="2427038" z="1" s="M+H" />
          <p rt="15.175" x="367.3400" y="101597.26" v="601521" z="1" s="M+H+1" />
          <p rt="15.178" x="368.3426" y="14372.62" v="78232" z="1" s="M+H+2" />
          <p rt="15.185" x="369.3444" y="2004.81" v="10821" z="1" s="M+H+3" />
        </MSPeaks>
      </Spectrum>
    </Compound>
    <Compound algo="FindByMolecularFeature">
      <Location m="459.2748" rt="15.192" y="90760" v="832722" />
      <Spectrum type="MFE" cpdAlgo="FindByMolecularFeature">
        <MSDetails p="+" />
        <Device type="TimeOfFlight" />
        <MSPeaks>
          <p rt="15.192" x="460.2821" y="90759.86" v="628485" z="1" s="M+H" />
          <p rt="15.192" x="461.2857" y="24685.68" v="170668" z="1" s="M+H+1" />
          <p rt="15.194" x="462.2888" y="4865.44" v="33569" z="1" s="M+H+2" />
        </MSPeaks>
      </Spectrum>
    </Compound>
    <Compound algo="FindByMolecularFeature">
      <Location m="477.2862" rt="15.193" y="5407276" v="55497440" />
      <Spectrum type="MFE" cpdAlgo="FindByMolecularFeature">
        <MSDetails p="+" />
        <Device type="TimeOfFlight" />
        <MSPeaks>
          <p rt="15.193" x="478.2935" y="5407276.00" v="39579356" z="1" sat="true" s="M+H" />
          <p rt="15.192" x="479.2970" y="1329966.50" v="9927635" z="1" s="M+H+1" />
          <p rt="15.192" x="480.2992" y="222015.23" v="1648657" z="1" s="M+H+2" />
          <p rt="15.193" x="481.3028" y="31534.72" v="220237" z="1" s="M+H+3" />
          <p rt="15.207" x="482.3103" y="3164.49" v="23055" z="1" s="M+H+4" />
          <p rt="15.188" x="955.5787" y="244156.55" v="1209938" z="1" s="2M+H" />
          <p rt="15.187" x="956.5817" y="123955.48" v="613258" z="1" s="2M+H+1" />
          <p rt="15.188" x="957.5840" y="36149.74" v="180506" z="1" s="2M+H+2" />
          <p rt="15.188" x="958.5867" y="8230.37" v="39751" z="1" s="2M+H+3" />
          <p rt="15.186" x="959.5877" y="1225.59" v="5797" z="1" s="2M+H+4" />
        </MSPeaks>
      </Spectrum>
    </Compound>
    <Compound algo="FindByMolecularFeature">
      <Location m="336.2667" rt="15.193" y="237808" v="2056096" />
      <Spectrum type="MFE" cpdAlgo="FindByMolecularFeature">
        <MSDetails p="+" />
        <Device type="TimeOfFlight" />
        <MSPeaks>
          <p rt="15.193" x="337.2740" y="237808.34" v="1661917" z="1" s="M+H" />
          <p rt="15.194" x="338.2771" y="56185.10" v="394180" z="1" s="M+H+1" />
        </MSPeaks>
      </Spectrum>
    </Compound>
    <Compound algo="FindByMolecularFeature">
      <Location m="401.3504" rt="15.204" y="96262" v="893284" />
      <Spectrum type="MFE" cpdAlgo="FindByMolecularFeature">
        <MSDetails p="+" />
        <Device type="TimeOfFlight" />
        <MSPeaks>
          <p rt="15.193" x="402.3577" y="96262.31" v="542543" z="1" s="M+H" />
          <p rt="15.223" x="403.3497" y="46019.32" v="269088" z="1" s="M+H+1" />
          <p rt="15.235" x="404.3489" y="12056.08" v="70586" z="1" s="M+H+2" />
          <p rt="15.234" x="405.3496" y="2058.86" v="11068" z="1" s="M+H+3" />
        </MSPeaks>
      </Spectrum>
    </Compound>
    <Compound algo="FindByMolecularFeature">
      <Location m="499.2646" rt="15.218" y="104079" v="3976148" />
      <Spectrum type="MFE" cpdAlgo="FindByMolecularFeature">
        <MSDetails p="+" />
        <Device type="TimeOfFlight" />
        <MSPeaks>
          <p rt="15.184" x="250.6354" y="3142.63" v="19024" z="2" s="M+2H" />
          <p rt="15.213" x="251.1366" y="1480.28" v="13285" z="2" s="M+2H+1" />
          <p rt="15.201" x="500.2744" y="46309.07" v="368406" z="1" s="M+H" />
          <p rt="15.203" x="501.2780" y="12118.36" v="95659" z="1" s="M+H+1" />
          <p rt="15.225" x="999.5348" y="104078.91" v="931267" z="1" s="2M+H" />
          <p rt="15.225" x="1000.5376" y="59147.78" v="527637" z="1" s="2M+H+1" />
          <p rt="15.224" x="1001.5383" y="23007.36" v="205087" z="1" s="2M+H+2" />
          <p rt="15.224" x="1002.5389" y="6769.70" v="60345" z="1" s="2M+H+3" />
          <p rt="15.225" x="1003.5444" y="1793.27" v="15551" z="1" s="2M+H+4" />
        </MSPeaks>
      </Spectrum>
    </Compound>
    <Compound algo="FindByMolecularFeature">
      <Location m="976.5461" rt="15.223" y="217001" v="3361873" />
      <Spectrum type="MFE" cpdAlgo="FindByMolecularFeature">
        <MSDetails p="+" />
        <Device type="TimeOfFlight" />
        <MSPeaks>
          <p rt="15.222" x="489.2810" y="14941.44" v="113391" z="2" s="M+2H" />
          <p rt="15.216" x="489.7819" y="8272.57" v="63590" z="2" s="M+2H+1" />
          <p rt="15.216" x="490.2824" y="4375.13" v="30174" z="2" s="M+2H+2" />
          <p rt="15.207" x="490.7803" y="1419.65" v="9790" z="2" s="M+2H+3" />
          <p rt="15.223" x="977.5533" y="217001.41" v="1693548" z="1" s="M+H" />
          <p rt="15.223" x="978.5561" y="125093.72" v="977856" z="1" s="M+H+1" />
          <p rt="15.224" x="979.5570" y="47123.80" v="367132" z="1" s="M+H+2" />
          <p rt="15.223" x="980.5573" y="13753.06" v="106393" z="1" s="M+H+3" />
        </MSPeaks>
      </Spectrum>
    </Compound>
    <Compound algo="FindByMolecularFeature">
      <Location m="338.2437" rt="15.229" y="263601" v="2001226" />
      <Spectrum type="MFE" cpdAlgo="FindByMolecularFeature">
        <MSDetails p="+" />
        <Device type="TimeOfFlight" />
        <MSPeaks>
          <p rt="15.229" x="339.2510" y="263601.47" v="1620448" z="1" s="M+H" />
          <p rt="15.229" x="340.2542" y="52938.80" v="331820" z="1" s="M+H+1" />
          <p rt="15.223" x="341.2553" y="7201.48" v="44958" z="1" s="M+H+2" />
          <p rt="15.219" x="342.2560" y="660.69" v="3999" z="1" s="M+H+3" />
        </MSPeaks>
      </Spectrum>
    </Compound>
    <Compound algo="FindByMolecularFeature">
      <Location m="280.2413" rt="15.236" y="485257" v="3675496" />
      <Spectrum type="MFE" cpdAlgo="FindByMolecularFeature">
        <MSDetails p="+" />
        <Device type="TimeOfFlight" />
        <MSPeaks>
          <p rt="15.236" x="281.2485" y="485256.94" v="2948129" z="1" s="M+H" />
          <p rt="15.238" x="282.2510" y="88955.49" v="628344" z="1" s="M+H+1" />
          <p rt="15.235" x="283.2579" y="10788.23" v="99023" z="1" s="M+H+2" />
        </MSPeaks>
      </Spectrum>
    </Compound>
    <Compound algo="FindByMolecularFeature">
      <Location m="298.2509" rt="15.239" y="112013" v="993499" />
      <Spectrum type="MFE" cpdAlgo="FindByMolecularFeature">
        <MSDetails p="+" />
        <Device type="TimeOfFlight" />
        <MSPeaks>
          <p rt="15.238" x="299.2581" y="112012.64" v="810588" z="1" s="M+H" />
          <p rt="15.241" x="300.2617" y="21356.40" v="160124" z="1" s="M+H+1" />
          <p rt="15.238" x="301.2640" y="3429.54" v="22786" z="1" s="M+H+2" />
        </MSPeaks>
      </Spectrum>
    </Compound>
    <Compound algo="FindByMolecularFeature">
      <Location m="252.2454" rt="15.239" y="91580" v="809453" />
      <Spectrum type="MFE" cpdAlgo="FindByMolecularFeature">
        <MSDetails p="+" />
        <Device type="TimeOfFlight" />
        <MSPeaks>
          <p rt="15.239" x="253.2527" y="91579.73" v="663320" z="1" s="M+H" />
          <p rt="15.238" x="254.2556" y="18857.48" v="139512" z="1" s="M+H+1" />
          <p rt="15.232" x="255.2592" y="1203.00" v="6622" z="1" s="M+H+2" />
        </MSPeaks>
      </Spectrum>
    </Compound>
    <Compound algo="FindByMolecularFeature">
      <Location m="390.2383" rt="15.249" y="72607" v="591390" />
      <Spectrum type="MFE" cpdAlgo="FindByMolecularFeature">
        <MSDetails p="+" />
        <Device type="TimeOfFlight" />
        <MSPeaks>
          <p rt="15.249" x="391.2456" y="72606.94" v="476604" z="1" s="M+H" />
          <p rt="15.248" x="392.2490" y="16409.22" v="114786" z="1" s="M+H+1" />
        </MSPeaks>
      </Spectrum>
    </Compound>
    <Compound algo="FindByMolecularFeature">
      <Location m="350.2459" rt="15.250" y="160664" v="1336367" />
      <Spectrum type="MFE" cpdAlgo="FindByMolecularFeature">
        <MSDetails p="+" />
        <Device type="TimeOfFlight" />
        <MSPeaks>
          <p rt="15.250" x="351.2531" y="160663.92" v="1115330" z="1" s="M+H" />
          <p rt="15.248" x="352.2563" y="35025.62" v="221037" z="1" s="M+H+1" />
        </MSPeaks>
      </Spectrum>
    </Compound>
    <Compound algo="FindByMolecularFeature">
      <Location m="541.3143" rt="15.287" y="137353" v="837073" />
      <Spectrum type="MFE" cpdAlgo="FindByMolecularFeature">
        <MSDetails p="+" />
        <Device type="TimeOfFlight" />
        <MSPeaks>
          <p rt="15.287" x="542.3216" y="137353.14" v="619253" z="1" s="M+H" />
          <p rt="15.287" x="543.3247" y="39171.48" v="180213" z="1" s="M+H+1" />
          <p rt="15.288" x="544.3286" y="8119.98" v="32553" z="1" s="M+H+2" />
          <p rt="15.285" x="545.3334" y="1260.63" v="5054" z="1" s="M+H+3" />
        </MSPeaks>
      </Spectrum>
    </Compound>
    <Compound algo="FindByMolecularFeature">
      <Location m="519.3332" rt="15.300" y="3129352" v="28777064" />
      <Spectrum type="MFE" cpdAlgo="FindByMolecularFeature">
        <MSDetails p="+" />
        <Device type="TimeOfFlight" />
        <MSPeaks>
          <p rt="15.300" x="520.3404" y="3129351.50" v="21782100" z="1" sat="true" s="M+H" />
          <p rt="15.299" x="521.3439" y="830275.63" v="5682222" z="1" s="M+H+1" />
          <p rt="15.300" x="522.3457" y="162350.64" v="1128562" z="1" s="M+H+2" />
          <p rt="15.302" x="523.3483" y="22942.79" v="157141" z="1" s="M+H+3" />
          <p rt="15.292" x="524.3501" y="2952.76" v="27038" z="1" s="M+H+4" />
        </MSPeaks>
      </Spectrum>
    </Compound>
    <Compound algo="FindByMolecularFeature">
      <Location m="262.2296" rt="15.314" y="164418" v="2242176" />
      <Spectrum type="MFE" cpdAlgo="FindByMolecularFeature">
        <MSDetails p="+" />
        <Device type="TimeOfFlight" />
        <MSPeaks>
          <p rt="15.313" x="263.2369" y="164418.13" v="1816562" z="1" s="M+H" />
          <p rt="15.314" x="264.2401" y="33435.99" v="369234" z="1" s="M+H+1" />
          <p rt="15.345" x="265.2430" y="5443.30" v="56379" z="1" s="M+H+2" />
        </MSPeaks>
      </Spectrum>
    </Compound>
    <Compound algo="FindByMolecularFeature">
      <Location m="199.1936" rt="15.315" y="156425" v="1578608" />
      <Spectrum type="MFE" cpdAlgo="FindByMolecularFeature">
        <MSDetails p="+" />
        <Device type="TimeOfFlight" />
        <MSPeaks>
          <p rt="15.316" x="200.2009" y="156424.77" v="1391165" z="1" s="M+H" />
          <p rt="15.311" x="201.2040" y="20961.55" v="177991" z="1" s="M+H+1" />
          <p rt="15.292" x="202.2068" y="1911.67" v="9452" z="1" s="M+H+2" />
        </MSPeaks>
      </Spectrum>
    </Compound>
    <Compound algo="FindByMolecularFeature">
      <Location m="279.2568" rt="15.345" y="1239462" v="8520264" />
      <Spectrum type="MFE" cpdAlgo="FindByMolecularFeature">
        <MSDetails p="+" />
        <Device type="TimeOfFlight" />
        <MSPeaks>
          <p rt="15.344" x="280.2641" y="1239461.50" v="6615086" z="1" s="M+H" />
          <p rt="15.350" x="281.2648" y="274883.94" v="1784549" z="1" s="M+H+1" />
          <p rt="15.349" x="559.5191" y="8052.86" v="42992" z="1" s="2M+H" />
          <p rt="15.346" x="560.5223" y="3215.79" v="17324" z="1" s="2M+H+1" />
        </MSPeaks>
      </Spectrum>
    </Compound>
    <Compound algo="FindByMolecularFeature">
      <Location m="319.2489" rt="15.351" y="193169" v="1625599" />
      <Spectrum type="MFE" cpdAlgo="FindByMolecularFeature">
        <MSDetails p="+" />
        <Device type="TimeOfFlight" />
        <MSPeaks>
          <p rt="15.352" x="320.2562" y="193169.14" v="1382235" z="1" s="M+H" />
          <p rt="15.348" x="321.2592" y="40841.41" v="243365" z="1" s="M+H+1" />
        </MSPeaks>
      </Spectrum>
    </Compound>
    <Compound algo="FindByMolecularFeature">
      <Location m="292.2044" rt="15.396" y="874451" v="8461890" />
      <Spectrum type="MFE" cpdAlgo="FindByMolecularFeature">
        <MSDetails p="+" />
        <Device type="TimeOfFlight" />
        <MSPeaks>
          <p rt="15.396" x="293.2117" y="874451.06" v="7124082" z="1" s="M+H" />
          <p rt="15.396" x="294.2155" y="164463.95" v="1337808" z="1" s="M+H+1" />
        </MSPeaks>
      </Spectrum>
    </Compound>
    <Compound algo="FindByMolecularFeature">
      <Location m="310.2146" rt="15.400" y="83853" v="697241" />
      <Spectrum type="MFE" cpdAlgo="FindByMolecularFeature">
        <MSDetails p="+" />
        <Device type="TimeOfFlight" />
        <MSPeaks>
          <p rt="15.400" x="311.2219" y="83852.78" v="586852" z="1" s="M+H" />
          <p rt="15.403" x="312.2250" y="15866.88" v="110389" z="1" s="M+H+1" />
        </MSPeaks>
      </Spectrum>
    </Compound>
    <Compound algo="FindByMolecularFeature">
      <Location m="278.2248" rt="15.444" y="328341" v="3072248" />
      <Spectrum type="MFE" cpdAlgo="FindByMolecularFeature">
        <MSDetails p="+" />
        <Device type="TimeOfFlight" />
        <MSPeaks>
          <p rt="15.444" x="279.2321" y="328341.25" v="2415386" z="1" s="M+H" />
          <p rt="15.447" x="280.2348" y="78570.40" v="622853" z="1" s="M+H+1" />
          <p rt="15.436" x="557.4561" y="2981.11" v="13651" z="1" s="2M+H" />
          <p rt="15.438" x="558.4606" y="1155.78" v="3353" z="1" s="2M+H+1" />
        </MSPeaks>
      </Spectrum>
    </Compound>
    <Compound algo="FindByMolecularFeature">
      <Location m="352.2611" rt="15.478" y="102160" v="913439" />
      <Spectrum type="MFE" cpdAlgo="FindByMolecularFeature">
        <MSDetails p="+" />
        <Device type="TimeOfFlight" />
        <MSPeaks>
          <p rt="15.479" x="353.2684" y="102159.93" v="733283" z="1" s="M+H" />
          <p rt="15.478" x="354.2714" y="23955.15" v="180156" z="1" s="M+H+1" />
        </MSPeaks>
      </Spectrum>
    </Compound>
    <Compound algo="FindByMolecularFeature">
      <Location m="350.2460" rt="15.491" y="268041" v="2295782" />
      <Spectrum type="MFE" cpdAlgo="FindByMolecularFeature">
        <MSDetails p="+" />
        <Device type="TimeOfFlight" />
        <MSPeaks>
          <p rt="15.492" x="351.2533" y="268041.47" v="1840955" z="1" s="M+H" />
          <p rt="15.485" x="352.2560" y="69482.95" v="454826" z="1" s="M+H+1" />
        </MSPeaks>
      </Spectrum>
    </Compound>
    <Compound algo="FindByMolecularFeature">
      <Location m="390.2381" rt="15.492" y="106196" v="836494" />
      <Spectrum type="MFE" cpdAlgo="FindByMolecularFeature">
        <MSDetails p="+" />
        <Device type="TimeOfFlight" />
        <MSPeaks>
          <p rt="15.492" x="391.2454" y="106195.91" v="686439" z="1" s="M+H" />
          <p rt="15.492" x="392.2487" y="23616.53" v="150055" z="1" s="M+H+1" />
        </MSPeaks>
      </Spectrum>
    </Compound>
    <Compound algo="FindByMolecularFeature">
      <Location m="357.1942" rt="15.505" y="215579" v="2034896" />
      <Spectrum type="MFE" cpdAlgo="FindByMolecularFeature">
        <MSDetails p="+" />
        <Device type="TimeOfFlight" />
        <MSPeaks>
          <p rt="15.505" x="358.2015" y="215578.80" v="1595956" z="1" s="M+H" />
          <p rt="15.505" x="359.2049" y="50695.22" v="378493" z="1" s="M+H+1" />
          <p rt="15.505" x="360.2087" y="7527.40" v="54524" z="1" s="M+H+2" />
          <p rt="15.506" x="361.2120" y="727.13" v="5923" z="1" s="M+H+3" />
        </MSPeaks>
      </Spectrum>
    </Compound>
    <Compound algo="FindByMolecularFeature">
      <Location m="283.3241" rt="15.547" y="160462" v="2391606" />
      <Spectrum type="MFE" cpdAlgo="FindByMolecularFeature">
        <MSDetails p="+" />
        <Device type="TimeOfFlight" />
        <MSPeaks>
          <p rt="15.547" x="284.3313" y="160462.33" v="1924999" z="1" s="M+H" />
          <p rt="15.547" x="285.3345" y="33373.71" v="429069" z="1" s="M+H+1" />
          <p rt="15.550" x="286.3371" y="3968.33" v="37538" z="1" s="M+H+2" />
        </MSPeaks>
      </Spectrum>
    </Compound>
    <Compound algo="FindByMolecularFeature">
      <Location m="312.2661" rt="15.585" y="58993" v="463153" />
      <Spectrum type="MFE" cpdAlgo="FindByMolecularFeature">
        <MSDetails p="+" />
        <Device type="TimeOfFlight" />
        <MSPeaks>
          <p rt="15.586" x="313.2734" y="58993.47" v="385825" z="1" s="M+H" />
          <p rt="15.583" x="314.2767" y="12407.98" v="77328" z="1" s="M+H+1" />
        </MSPeaks>
      </Spectrum>
    </Compound>
    <Compound algo="FindByMolecularFeature">
      <Location m="453.2857" rt="15.588" y="149889" v="1348950" />
      <Spectrum type="MFE" cpdAlgo="FindByMolecularFeature">
        <MSDetails p="+" />
        <Device type="TimeOfFlight" />
        <MSPeaks>
          <p rt="15.588" x="454.2930" y="149888.84" v="1055413" z="1" s="M+H" />
          <p rt="15.589" x="455.2982" y="34398.27" v="243729" z="1" s="M+H+1" />
          <p rt="15.587" x="456.3037" y="7262.75" v="47625" z="1" s="M+H+2" />
          <p rt="15.594" x="907.5751" y="683.36" v="1091" z="1" s="2M+H" />
        </MSPeaks>
      </Spectrum>
    </Compound>
    <Compound algo="FindByMolecularFeature">
      <Location m="292.2043" rt="15.607" y="658515" v="5506224" />
      <Spectrum type="MFE" cpdAlgo="FindByMolecularFeature">
        <MSDetails p="+" />
        <Device type="TimeOfFlight" />
        <MSPeaks>
          <p rt="15.607" x="293.2116" y="658514.75" v="4623603" z="1" s="M+H" />
          <p rt="15.604" x="294.2149" y="127853.98" v="882621" z="1" s="M+H+1" />
        </MSPeaks>
      </Spectrum>
    </Compound>
    <Compound algo="FindByMolecularFeature">
      <Location m="310.2146" rt="15.608" y="123138" v="1005266" />
      <Spectrum type="MFE" cpdAlgo="FindByMolecularFeature">
        <MSDetails p="+" />
        <Device type="TimeOfFlight" />
        <MSPeaks>
          <p rt="15.608" x="311.2219" y="123138.22" v="852529" z="1" s="M+H" />
          <p rt="15.606" x="312.2250" y="22280.53" v="152737" z="1" s="M+H+1" />
        </MSPeaks>
      </Spectrum>
    </Compound>
    <Compound algo="FindByMolecularFeature">
      <Location m="390.2383" rt="15.651" y="84312" v="746986" />
      <Spectrum type="MFE" cpdAlgo="FindByMolecularFeature">
        <MSDetails p="+" />
        <Device type="TimeOfFlight" />
        <MSPeaks>
          <p rt="15.650" x="391.2456" y="84312.01" v="584928" z="1" s="M+H" />
          <p rt="15.651" x="392.2489" y="18697.19" v="130444" z="1" s="M+H+1" />
          <p rt="15.668" x="393.2549" y="5179.07" v="25707" z="1" s="M+H+2" />
          <p rt="15.645" x="394.2552" y="907.32" v="5906" z="1" s="M+H+3" />
        </MSPeaks>
      </Spectrum>
    </Compound>
    <Compound algo="FindByMolecularFeature">
      <Location m="350.2459" rt="15.652" y="220919" v="2220216" />
      <Spectrum type="MFE" cpdAlgo="FindByMolecularFeature">
        <MSDetails p="+" />
        <Device type="TimeOfFlight" />
        <MSPeaks>
          <p rt="15.655" x="351.2532" y="220918.73" v="1636549" z="1" s="M+H" />
          <p rt="15.639" x="352.2548" y="60406.56" v="549410" z="1" s="M+H+1" />
          <p rt="15.658" x="353.2630" y="7232.96" v="34256" z="1" s="M+H+2" />
        </MSPeaks>
      </Spectrum>
    </Compound>
    <Compound algo="FindByMolecularFeature">
      <Location m="368.2562" rt="15.661" y="105187" v="960781" />
      <Spectrum type="MFE" cpdAlgo="FindByMolecularFeature">
        <MSDetails p="+" />
        <Device type="TimeOfFlight" />
        <MSPeaks>
          <p rt="15.661" x="369.2635" y="105186.63" v="751966" z="1" s="M+H" />
          <p rt="15.660" x="370.2672" y="24963.94" v="175628" z="1" s="M+H+1" />
          <p rt="15.662" x="371.2704" y="4011.79" v="30193" z="1" s="M+H+2" />
          <p rt="15.652" x="372.2726" y="435.10" v="2994" z="1" s="M+H+3" />
        </MSPeaks>
      </Spectrum>
    </Compound>
    <Compound algo="FindByMolecularFeature">
      <Location m="307.2148" rt="15.663" y="140487" v="1194284" />
      <Spectrum type="MFE" cpdAlgo="FindByMolecularFeature">
        <MSDetails p="+" />
        <Device type="TimeOfFlight" />
        <MSPeaks>
          <p rt="15.663" x="308.2221" y="140486.58" v="1018444" z="1" s="M+H" />
          <p rt="15.664" x="309.2254" y="25467.24" v="175841" z="1" s="M+H+1" />
        </MSPeaks>
      </Spectrum>
    </Compound>
    <Compound algo="FindByMolecularFeature">
      <Location m="521.2754" rt="15.854" y="135488" v="2667944" />
      <Spectrum type="MFE" cpdAlgo="FindByMolecularFeature">
        <MSDetails p="+" />
        <Device type="TimeOfFlight" />
        <MSPeaks>
          <p rt="15.854" x="522.2827" y="135487.59" v="1989122" z="1" s="M+H" />
          <p rt="15.857" x="523.2859" y="36496.84" v="557642" z="1" s="M+H+1" />
          <p rt="15.852" x="524.2884" y="7733.97" v="110565" z="1" s="M+H+2" />
          <p rt="15.835" x="525.2926" y="746.37" v="10614" z="1" s="M+H+3" />
        </MSPeaks>
      </Spectrum>
    </Compound>
    <Compound algo="FindByMolecularFeature">
      <Location m="279.2565" rt="15.868" y="306359" v="2733406" />
      <Spectrum type="MFE" cpdAlgo="FindByMolecularFeature">
        <MSDetails p="+" />
        <Device type="TimeOfFlight" />
        <MSPeaks>
          <p rt="15.868" x="280.2638" y="306359.06" v="2259598" z="1" s="M+H" />
          <p rt="15.873" x="281.2665" y="59960.41" v="464302" z="1" s="M+H+1" />
          <p rt="15.866" x="559.5186" y="1001.81" v="4753" z="1" s="2M+H" />
        </MSPeaks>
      </Spectrum>
    </Compound>
    <Compound algo="FindByMolecularFeature">
      <Location m="368.2563" rt="15.876" y="86726" v="790285" />
      <Spectrum type="MFE" cpdAlgo="FindByMolecularFeature">
        <MSDetails p="+" />
        <Device type="TimeOfFlight" />
        <MSPeaks>
          <p rt="15.875" x="369.2636" y="86726.20" v="623340" z="1" s="M+H" />
          <p rt="15.880" x="370.2670" y="19789.93" v="145916" z="1" s="M+H+1" />
          <p rt="15.866" x="371.2705" y="3227.35" v="21029" z="1" s="M+H+2" />
        </MSPeaks>
      </Spectrum>
    </Compound>
    <Compound algo="FindByMolecularFeature">
      <Location m="390.2385" rt="15.899" y="103488" v="1250396" />
      <Spectrum type="MFE" cpdAlgo="FindByMolecularFeature">
        <MSDetails p="+" />
        <Device type="TimeOfFlight" />
        <MSPeaks>
          <p rt="15.897" x="391.2457" y="103487.74" v="964085" z="1" s="M+H" />
          <p rt="15.896" x="392.2490" y="22708.84" v="212077" z="1" s="M+H+1" />
          <p rt="15.942" x="393.2523" y="7690.07" v="74234" z="1" s="M+H+2" />
        </MSPeaks>
      </Spectrum>
    </Compound>
    <Compound algo="FindByMolecularFeature">
      <Location m="216.1515" rt="15.908" y="71627" v="671797" />
      <Spectrum type="MFE" cpdAlgo="FindByMolecularFeature">
        <MSDetails p="+" />
        <Device type="TimeOfFlight" />
        <MSPeaks>
          <p rt="15.908" x="217.1588" y="71627.22" v="575679" z="1" s="M+H" />
          <p rt="15.910" x="218.1618" y="11807.12" v="96118" z="1" s="M+H+1" />
        </MSPeaks>
      </Spectrum>
    </Compound>
    <Compound algo="FindByMolecularFeature">
      <Location m="308.1990" rt="15.911" y="217294" v="1649967" />
      <Spectrum type="MFE" cpdAlgo="FindByMolecularFeature">
        <MSDetails p="+" />
        <Device type="TimeOfFlight" />
        <MSPeaks>
          <p rt="15.911" x="309.2063" y="217293.67" v="1377197" z="1" s="M+H" />
          <p rt="15.907" x="310.2099" y="45431.57" v="272771" z="1" s="M+H+1" />
        </MSPeaks>
      </Spectrum>
    </Compound>
    <Compound algo="FindByMolecularFeature">
      <Location m="290.1883" rt="15.912" y="112355" v="950370" />
      <Spectrum type="MFE" cpdAlgo="FindByMolecularFeature">
        <MSDetails p="+" />
        <Device type="TimeOfFlight" />
        <MSPeaks>
          <p rt="15.912" x="291.1956" y="112354.73" v="785554" z="1" s="M+H" />
          <p rt="15.915" x="292.1995" y="23642.58" v="164816" z="1" s="M+H+1" />
        </MSPeaks>
      </Spectrum>
    </Compound>
    <Compound algo="FindByMolecularFeature">
      <Location m="192.1152" rt="15.916" y="361349" v="3093861" />
      <Spectrum type="MFE" cpdAlgo="FindByMolecularFeature">
        <MSDetails p="+" />
        <Device type="TimeOfFlight" />
        <MSPeaks>
          <p rt="15.917" x="193.1225" y="361348.72" v="2700220" z="1" s="M+H" />
          <p rt="15.914" x="194.1252" y="48066.70" v="348982" z="1" s="M+H+1" />
          <p rt="15.910" x="195.1328" y="7683.44" v="44659" z="1" s="M+H+2" />
        </MSPeaks>
      </Spectrum>
    </Compound>
    <Compound algo="FindByMolecularFeature">
      <Location m="330.1807" rt="15.919" y="88682" v="679464" />
      <Spectrum type="MFE" cpdAlgo="FindByMolecularFeature">
        <MSDetails p="+" />
        <Device type="TimeOfFlight" />
        <MSPeaks>
          <p rt="15.919" x="331.1880" y="88681.90" v="558351" z="1" s="M+H" />
          <p rt="15.918" x="332.1914" y="19088.64" v="121113" z="1" s="M+H+1" />
        </MSPeaks>
      </Spectrum>
    </Compound>
    <Compound algo="FindByMolecularFeature">
      <Location m="341.3293" rt="15.934" y="66089" v="629597" />
      <Spectrum type="MFE" cpdAlgo="FindByMolecularFeature">
        <MSDetails p="+" />
        <Device type="TimeOfFlight" />
        <MSPeaks>
          <p rt="15.934" x="342.3366" y="66089.23" v="506765" z="1" s="M+H" />
          <p rt="15.931" x="343.3397" y="15100.21" v="108226" z="1" s="M+H+1" />
          <p rt="15.943" x="344.3422" y="2377.12" v="14606" z="1" s="M+H+2" />
        </MSPeaks>
      </Spectrum>
    </Compound>
    <Compound algo="FindByMolecularFeature">
      <Location m="435.2750" rt="15.979" y="60501" v="567967" />
      <Spectrum type="MFE" cpdAlgo="FindByMolecularFeature">
        <MSDetails p="+" />
        <Device type="TimeOfFlight" />
        <MSPeaks>
          <p rt="15.980" x="436.2823" y="60501.37" v="441835" z="1" s="M+H" />
          <p rt="15.978" x="437.2871" y="14604.40" v="109935" z="1" s="M+H+1" />
          <p rt="15.979" x="438.2904" y="2702.81" v="16197" z="1" s="M+H+2" />
        </MSPeaks>
      </Spectrum>
    </Compound>
    <Compound algo="FindByMolecularFeature">
      <Location m="453.2863" rt="15.980" y="1870134" v="18269366" />
      <Spectrum type="MFE" cpdAlgo="FindByMolecularFeature">
        <MSDetails p="+" />
        <Device type="TimeOfFlight" />
        <MSPeaks>
          <p rt="15.980" x="454.2936" y="1870134.13" v="14034442" z="1" s="M+H" />
          <p rt="15.980" x="455.2970" y="404200.22" v="3018890" z="1" s="M+H+1" />
          <p rt="15.979" x="456.2994" y="68684.88" v="519552" z="1" s="M+H+2" />
          <p rt="15.976" x="457.3015" y="7167.93" v="51425" z="1" s="M+H+3" />
          <p rt="15.975" x="907.5777" y="39657.71" v="198416" z="1" s="2M+H" />
          <p rt="15.975" x="908.5812" y="19078.71" v="93231" z="1" s="2M+H+1" />
          <p rt="15.976" x="909.5845" y="5393.94" v="26052" z="1" s="2M+H+2" />
          <p rt="15.973" x="910.5861" y="1000.10" v="4830" z="1" s="2M+H+3" />
        </MSPeaks>
      </Spectrum>
    </Compound>
    <Compound algo="FindByMolecularFeature">
      <Location m="312.2664" rt="15.980" y="112406" v="1026117" />
      <Spectrum type="MFE" cpdAlgo="FindByMolecularFeature">
        <MSDetails p="+" />
        <Device type="TimeOfFlight" />
        <MSPeaks>
          <p rt="15.980" x="313.2737" y="112406.34" v="823900" z="1" s="M+H" />
          <p rt="15.977" x="314.2764" y="23160.48" v="180101" z="1" s="M+H+1" />
          <p rt="15.989" x="315.2766" y="4108.16" v="22115" z="1" s="M+H+2" />
        </MSPeaks>
      </Spectrum>
    </Compound>
    <Compound algo="FindByMolecularFeature">
      <Location m="381.2880" rt="16.012" y="51007" v="568514" />
      <Spectrum type="MFE" cpdAlgo="FindByMolecularFeature">
        <MSDetails p="+" />
        <Device type="TimeOfFlight" />
        <MSPeaks>
          <p rt="16.012" x="382.2952" y="51007.19" v="438490" z="1" s="M+H" />
          <p rt="16.012" x="383.2987" y="12594.50" v="106511" z="1" s="M+H+1" />
          <p rt="16.015" x="384.3013" y="2551.64" v="23512" z="1" s="M+H+2" />
        </MSPeaks>
      </Spectrum>
    </Compound>
    <Compound algo="FindByMolecularFeature">
      <Location m="317.2335" rt="16.018" y="370518" v="3854735" />
      <Spectrum type="MFE" cpdAlgo="FindByMolecularFeature">
        <MSDetails p="+" />
        <Device type="TimeOfFlight" />
        <MSPeaks>
          <p rt="16.019" x="318.2408" y="370518.25" v="3249520" z="1" s="M+H" />
          <p rt="16.011" x="319.2436" y="65490.05" v="519444" z="1" s="M+H+1" />
          <p rt="16.020" x="320.2525" y="12314.85" v="85771" z="1" s="M+H+2" />
        </MSPeaks>
      </Spectrum>
    </Compound>
    <Compound algo="FindByMolecularFeature">
      <Location m="295.2517" rt="16.019" y="1506486" v="15708647" />
      <Spectrum type="MFE" cpdAlgo="FindByMolecularFeature">
        <MSDetails p="+" />
        <Device type="TimeOfFlight" />
        <MSPeaks>
          <p rt="16.020" x="296.2590" y="1506485.63" v="12838076" z="1" s="M+H" />
          <p rt="16.019" x="297.2618" y="291508.34" v="2471704" z="1" s="M+H+1" />
          <p rt="16.021" x="298.2644" y="36094.95" v="299298" z="1" s="M+H+2" />
          <p rt="16.010" x="591.5092" y="5778.14" v="34155" z="1" s="2M+H" />
          <p rt="16.003" x="592.5128" y="2560.53" v="13741" z="1" s="2M+H+1" />
          <p rt="15.999" x="593.5151" y="790.20" v="1888" z="1" s="2M+H+2" />
        </MSPeaks>
      </Spectrum>
    </Compound>
    <Compound algo="FindByMolecularFeature">
      <Location m="506.2204" rt="16.023" y="60838" v="666247" />
      <Spectrum type="MFE" cpdAlgo="FindByMolecularFeature">
        <MSDetails p="+" />
        <Device type="TimeOfFlight" />
        <MSPeaks>
          <p rt="16.023" x="507.2277" y="60838.28" v="446684" z="1" s="M+H" />
          <p rt="16.022" x="508.2298" y="24309.19" v="181672" z="1" s="M+H+1" />
          <p rt="16.016" x="509.2312" y="5072.37" v="37891" z="1" s="M+H+2" />
        </MSPeaks>
      </Spectrum>
    </Compound>
    <Compound algo="FindByMolecularFeature">
      <Location m="330.1807" rt="16.079" y="61839" v="629069" />
      <Spectrum type="MFE" cpdAlgo="FindByMolecularFeature">
        <MSDetails p="+" />
        <Device type="TimeOfFlight" />
        <MSPeaks>
          <p rt="16.079" x="331.1880" y="61838.80" v="495876" z="1" s="M+H" />
          <p rt="16.082" x="332.1915" y="13865.64" v="114419" z="1" s="M+H+1" />
          <p rt="16.053" x="661.3753" y="1088.55" v="5152" z="1" s="2M+H" />
          <p rt="16.043" x="662.3862" y="825.85" v="1897" z="1" s="2M+H+1" />
          <p rt="16.069" x="663.3772" y="834.43" v="2337" z="1" s="2M+H+2" />
        </MSPeaks>
      </Spectrum>
    </Compound>
    <Compound algo="FindByMolecularFeature">
      <Location m="308.1990" rt="16.087" y="256537" v="2534284" />
      <Spectrum type="MFE" cpdAlgo="FindByMolecularFeature">
        <MSDetails p="+" />
        <Device type="TimeOfFlight" />
        <MSPeaks>
          <p rt="16.088" x="155.1065" y="3445.99" v="26301" z="2" s="M+2H" />
          <p rt="16.088" x="309.2063" y="256536.61" v="2063768" z="1" s="M+H" />
          <p rt="16.086" x="310.2099" y="53205.74" v="444214" z="1" s="M+H+1" />
        </MSPeaks>
      </Spectrum>
    </Compound>
    <Compound algo="FindByMolecularFeature">
      <Location m="290.1885" rt="16.088" y="260285" v="2375752" />
      <Spectrum type="MFE" cpdAlgo="FindByMolecularFeature">
        <MSDetails p="+" />
        <Device type="TimeOfFlight" />
        <MSPeaks>
          <p rt="16.088" x="291.1958" y="260285.17" v="2004377" z="1" s="M+H" />
          <p rt="16.088" x="292.1993" y="49771.91" v="371374" z="1" s="M+H+1" />
        </MSPeaks>
      </Spectrum>
    </Compound>
    <Compound algo="FindByMolecularFeature">
      <Location m="495.3333" rt="16.111" y="648615" v="6885784" />
      <Spectrum type="MFE" cpdAlgo="FindByMolecularFeature">
        <MSDetails p="+" />
        <Device type="TimeOfFlight" />
        <MSPeaks>
          <p rt="16.111" x="496.3406" y="648615.38" v="5197375" z="1" s="M+H" />
          <p rt="16.111" x="497.3434" y="173371.55" v="1389411" z="1" s="M+H+1" />
          <p rt="16.109" x="498.3455" y="31056.39" v="237618" z="1" s="M+H+2" />
          <p rt="16.129" x="499.3462" y="6607.43" v="56232" z="1" s="M+H+3" />
          <p rt="16.091" x="500.3558" y="684.52" v="5148" z="1" s="M+H+4" />
        </MSPeaks>
      </Spectrum>
    </Compound>
    <Compound algo="FindByMolecularFeature">
      <Location m="397.3556" rt="16.114" y="71639" v="656453" />
      <Spectrum type="MFE" cpdAlgo="FindByMolecularFeature">
        <MSDetails p="+" />
        <Device type="TimeOfFlight" />
        <MSPeaks>
          <p rt="16.115" x="398.3629" y="71639.02" v="488851" z="1" s="M+H" />
          <p rt="16.110" x="399.3657" y="20473.89" v="140506" z="1" s="M+H+1" />
          <p rt="16.115" x="400.3691" y="3557.91" v="25489" z="1" s="M+H+2" />
          <p rt="16.124" x="401.3673" y="254.89" v="1606" z="1" s="M+H+3" />
        </MSPeaks>
      </Spectrum>
    </Compound>
    <Compound algo="FindByMolecularFeature">
      <Location m="479.3018" rt="16.161" y="410773" v="4198401" />
      <Spectrum type="MFE" cpdAlgo="FindByMolecularFeature">
        <MSDetails p="+" />
        <Device type="TimeOfFlight" />
        <MSPeaks>
          <p rt="16.160" x="480.3091" y="410773.28" v="3202654" z="1" s="M+H" />
          <p rt="16.161" x="481.3120" y="103046.38" v="818570" z="1" s="M+H+1" />
          <p rt="16.168" x="482.3150" y="17864.04" v="123593" z="1" s="M+H+2" />
          <p rt="16.161" x="483.3203" y="2300.08" v="15818" z="1" s="M+H+3" />
          <p rt="16.163" x="959.6096" y="3246.90" v="12736" z="1" s="2M+H" />
          <p rt="16.163" x="960.6117" y="1769.26" v="6146" z="1" s="2M+H+1" />
        </MSPeaks>
      </Spectrum>
    </Compound>
    <Compound algo="FindByMolecularFeature">
      <Location m="338.2821" rt="16.167" y="110356" v="1055316" />
      <Spectrum type="MFE" cpdAlgo="FindByMolecularFeature">
        <MSDetails p="+" />
        <Device type="TimeOfFlight" />
        <MSPeaks>
          <p rt="16.168" x="339.2894" y="110356.20" v="846243" z="1" s="M+H" />
          <p rt="16.163" x="340.2926" y="26605.94" v="197109" z="1" s="M+H+1" />
          <p rt="16.164" x="341.3029" y="4104.17" v="11964" z="1" s="M+H+2" />
        </MSPeaks>
      </Spectrum>
    </Compound>
    <Compound algo="FindByMolecularFeature">
      <Location m="300.2777" rt="16.181" y="117420" v="1084185" />
      <Spectrum type="MFE" cpdAlgo="FindByMolecularFeature">
        <MSDetails p="+" />
        <Device type="TimeOfFlight" />
        <MSPeaks>
          <p rt="16.182" x="301.2850" y="117420.41" v="897241" z="1" s="M+H" />
          <p rt="16.181" x="302.2881" y="22692.37" v="170760" z="1" s="M+H+1" />
          <p rt="16.168" x="303.2908" y="2860.06" v="16183" z="1" s="M+H+2" />
        </MSPeaks>
      </Spectrum>
    </Compound>
    <Compound algo="FindByMolecularFeature">
      <Location m="390.2384" rt="16.194" y="141094" v="1255992" />
      <Spectrum type="MFE" cpdAlgo="FindByMolecularFeature">
        <MSDetails p="+" />
        <Device type="TimeOfFlight" />
        <MSPeaks>
          <p rt="16.194" x="391.2457" y="141094.33" v="995396" z="1" s="M+H" />
          <p rt="16.196" x="392.2489" y="31568.57" v="221122" z="1" s="M+H+1" />
          <p rt="16.186" x="393.2538" y="7505.15" v="39474" z="1" s="M+H+2" />
        </MSPeaks>
      </Spectrum>
    </Compound>
    <Compound algo="FindByMolecularFeature">
      <Location m="350.2459" rt="16.195" y="194162" v="1634782" />
      <Spectrum type="MFE" cpdAlgo="FindByMolecularFeature">
        <MSDetails p="+" />
        <Device type="TimeOfFlight" />
        <MSPeaks>
          <p rt="16.194" x="351.2532" y="194161.64" v="1327071" z="1" s="M+H" />
          <p rt="16.195" x="352.2564" y="44805.46" v="307712" z="1" s="M+H+1" />
        </MSPeaks>
      </Spectrum>
    </Compound>
    <Compound algo="FindByMolecularFeature">
      <Location m="368.2564" rt="16.195" y="125888" v="1141720" />
      <Spectrum type="MFE" cpdAlgo="FindByMolecularFeature">
        <MSDetails p="+" />
        <Device type="TimeOfFlight" />
        <MSPeaks>
          <p rt="16.195" x="369.2637" y="125887.91" v="911152" z="1" s="M+H" />
          <p rt="16.194" x="370.2670" y="30479.72" v="222712" z="1" s="M+H+1" />
          <p rt="16.190" x="371.2694" y="2074.45" v="7856" z="1" s="M+H+2" />
        </MSPeaks>
      </Spectrum>
    </Compound>
    <Compound algo="FindByMolecularFeature">
      <Location m="225.2093" rt="16.253" y="169298" v="1648009" />
      <Spectrum type="MFE" cpdAlgo="FindByMolecularFeature">
        <MSDetails p="+" />
        <Device type="TimeOfFlight" />
        <MSPeaks>
          <p rt="16.252" x="226.2166" y="169298.28" v="1400404" z="1" s="M+H" />
          <p rt="16.257" x="227.2198" y="26478.18" v="229565" z="1" s="M+H+1" />
          <p rt="16.243" x="228.2220" y="3261.89" v="18040" z="1" s="M+H+2" />
        </MSPeaks>
      </Spectrum>
    </Compound>
    <Compound algo="FindByMolecularFeature">
      <Location m="295.2517" rt="16.261" y="1074336" v="6542223" />
      <Spectrum type="MFE" cpdAlgo="FindByMolecularFeature">
        <MSDetails p="+" />
        <Device type="TimeOfFlight" />
        <MSPeaks>
          <p rt="16.261" x="296.2589" y="1074335.75" v="5372093" z="1" s="M+H" />
          <p rt="16.262" x="297.2619" y="203026.72" v="1015218" z="1" s="M+H+1" />
          <p rt="16.258" x="298.2662" y="22291.02" v="111463" z="1" s="M+H+2" />
          <p rt="16.263" x="591.5093" y="4139.99" v="15592" z="1" s="2M+H" />
          <p rt="16.265" x="592.5122" y="1712.74" v="6132" z="1" s="2M+H+1" />
        </MSPeaks>
      </Spectrum>
    </Compound>
    <Compound algo="FindByMolecularFeature">
      <Location m="317.2333" rt="16.261" y="254710" v="1566062" />
      <Spectrum type="MFE" cpdAlgo="FindByMolecularFeature">
        <MSDetails p="+" />
        <Device type="TimeOfFlight" />
        <MSPeaks>
          <p rt="16.261" x="318.2406" y="254710.08" v="1327048" z="1" s="M+H" />
          <p rt="16.263" x="319.2435" y="45874.93" v="239014" z="1" s="M+H+1" />
        </MSPeaks>
      </Spectrum>
    </Compound>
    <Compound algo="FindByMolecularFeature">
      <Location m="521.3485" rt="16.295" y="335345" v="3440858" />
      <Spectrum type="MFE" cpdAlgo="FindByMolecularFeature">
        <MSDetails p="+" />
        <Device type="TimeOfFlight" />
        <MSPeaks>
          <p rt="16.295" x="522.3558" y="335345.06" v="2662416" z="1" s="M+H" />
          <p rt="16.294" x="523.3588" y="86581.38" v="651702" z="1" s="M+H+1" />
          <p rt="16.292" x="524.3612" y="16226.50" v="126740" z="1" s="M+H+2" />
        </MSPeaks>
      </Spectrum>
    </Compound>
    <Compound algo="FindByMolecularFeature">
      <Location m="367.3454" rt="16.300" y="343666" v="2991722" />
      <Spectrum type="MFE" cpdAlgo="FindByMolecularFeature">
        <MSDetails p="+" />
        <Device type="TimeOfFlight" />
        <MSPeaks>
          <p rt="16.300" x="368.3527" y="343666.38" v="2361073" z="1" s="M+H" />
          <p rt="16.300" x="369.3571" y="84335.80" v="551598" z="1" s="M+H+1" />
          <p rt="16.298" x="370.3581" y="11597.20" v="71129" z="1" s="M+H+2" />
          <p rt="16.304" x="371.3606" y="1291.87" v="7923" z="1" s="M+H+3" />
        </MSPeaks>
      </Spectrum>
    </Compound>
    <Compound algo="FindByMolecularFeature">
      <Location m="352.2614" rt="16.352" y="122899" v="1259817" />
      <Spectrum type="MFE" cpdAlgo="FindByMolecularFeature">
        <MSDetails p="+" />
        <Device type="TimeOfFlight" />
        <MSPeaks>
          <p rt="16.352" x="353.2687" y="122898.88" v="1030503" z="1" s="M+H" />
          <p rt="16.352" x="354.2721" y="27367.95" v="229314" z="1" s="M+H+1" />
        </MSPeaks>
      </Spectrum>
    </Compound>
    <Compound algo="FindByMolecularFeature">
      <Location m="578.2857" rt="16.353" y="202931" v="5071746" />
      <Spectrum type="MFE" cpdAlgo="FindByMolecularFeature">
        <MSDetails p="+" />
        <Device type="TimeOfFlight" />
        <MSPeaks>
          <p rt="16.353" x="579.2930" y="202930.83" v="3722920" z="1" s="M+H" />
          <p rt="16.355" x="580.2961" y="57739.20" v="1079223" z="1" s="M+H+1" />
          <p rt="16.350" x="581.2986" y="12153.97" v="227945" z="1" s="M+H+2" />
          <p rt="16.357" x="582.3019" y="2285.58" v="41659" z="1" s="M+H+3" />
        </MSPeaks>
      </Spectrum>
    </Compound>
    <Compound algo="FindByMolecularFeature">
      <Location m="325.3710" rt="16.357" y="190962" v="1465077" />
      <Spectrum type="MFE" cpdAlgo="FindByMolecularFeature">
        <MSDetails p="+" />
        <Device type="TimeOfFlight" />
        <MSPeaks>
          <p rt="16.357" x="326.3783" y="190961.73" v="1160662" z="1" s="M+H" />
          <p rt="16.358" x="327.3815" y="44823.31" v="271746" z="1" s="M+H+1" />
          <p rt="16.355" x="328.3847" y="5738.39" v="32669" z="1" s="M+H+2" />
        </MSPeaks>
      </Spectrum>
    </Compound>
    <Compound algo="FindByMolecularFeature">
      <Location m="440.3290" rt="16.389" y="64038" v="629884" />
      <Spectrum type="MFE" cpdAlgo="FindByMolecularFeature">
        <MSDetails p="+" />
        <Device type="TimeOfFlight" />
        <MSPeaks>
          <p rt="16.389" x="441.3362" y="64038.13" v="472531" z="1" s="M+H" />
          <p rt="16.389" x="442.3399" y="21193.17" v="157353" z="1" s="M+H+1" />
        </MSPeaks>
      </Spectrum>
    </Compound>
    <Compound algo="FindByMolecularFeature">
      <Location m="295.2516" rt="16.402" y="2182560" v="22032716" />
      <Spectrum type="MFE" cpdAlgo="FindByMolecularFeature">
        <MSDetails p="+" />
        <Device type="TimeOfFlight" />
        <MSPeaks>
          <p rt="16.401" x="296.2589" y="2182560.25" v="17757640" z="1" sat="true" s="M+H" />
          <p rt="16.404" x="297.2620" y="433284.06" v="3617018" z="1" s="M+H+1" />
          <p rt="16.402" x="298.2647" y="46000.58" v="385527" z="1" s="M+H+2" />
          <p rt="16.376" x="299.2669" y="4428.65" v="58844" z="1" s="M+H+3" />
          <p rt="16.387" x="591.5096" y="13879.32" v="73036" z="1" s="2M+H" />
          <p rt="16.389" x="592.5117" y="5664.28" v="28103" z="1" s="2M+H+1" />
          <p rt="16.392" x="593.5167" y="1375.95" v="5705" z="1" s="2M+H+2" />
        </MSPeaks>
      </Spectrum>
    </Compound>
    <Compound algo="FindByMolecularFeature">
      <Location m="250.2296" rt="16.402" y="97368" v="1043607" />
      <Spectrum type="MFE" cpdAlgo="FindByMolecularFeature">
        <MSDetails p="+" />
        <Device type="TimeOfFlight" />
        <MSPeaks>
          <p rt="16.403" x="251.2369" y="97368.46" v="838304" z="1" s="M+H" />
          <p rt="16.397" x="252.2399" y="17462.35" v="191277" z="1" s="M+H+1" />
          <p rt="16.399" x="253.2418" y="2427.47" v="14026" z="1" s="M+H+2" />
        </MSPeaks>
      </Spectrum>
    </Compound>
    <Compound algo="FindByMolecularFeature">
      <Location m="609.3605" rt="16.474" y="68247" v="955833" />
      <Spectrum type="MFE" cpdAlgo="FindByMolecularFeature">
        <MSDetails p="+" />
        <Device type="TimeOfFlight" />
        <MSPeaks>
          <p rt="16.473" x="610.3678" y="68246.54" v="574079" z="1" s="M+H" />
          <p rt="16.476" x="611.3718" y="35815.43" v="302149" z="1" s="M+H+1" />
          <p rt="16.471" x="612.3757" y="9468.12" v="79605" z="1" s="M+H+2" />
        </MSPeaks>
      </Spectrum>
    </Compound>
    <Compound algo="FindByMolecularFeature">
      <Location m="332.1431" rt="16.485" y="90881" v="2305976" />
      <Spectrum type="MFE" cpdAlgo="FindByMolecularFeature">
        <MSDetails p="+" />
        <Device type="TimeOfFlight" />
        <MSPeaks>
          <p rt="16.483" x="333.1504" y="44175.45" v="481595" z="1" s="M+H" />
          <p rt="16.478" x="334.1542" y="9711.81" v="103744" z="1" s="M+H+1" />
          <p rt="16.485" x="335.1516" y="90880.82" v="970087" z="1" s="M+H+2" />
          <p rt="16.479" x="336.1548" y="19665.24" v="212544" z="1" s="M+H+3" />
          <p rt="16.491" x="337.1474" y="35827.24" v="388513" z="1" s="M+H+4" />
          <p rt="16.487" x="338.1500" y="8432.23" v="91518" z="1" s="M+H+5" />
          <p rt="16.477" x="339.1465" y="5451.49" v="57975" z="1" s="M+H+6" />
        </MSPeaks>
      </Spectrum>
    </Compound>
    <Compound algo="FindByMolecularFeature">
      <Location m="349.1467" rt="16.485" y="116848" v="1763924" />
      <Spectrum type="MFE" cpdAlgo="FindByMolecularFeature">
        <MSDetails p="+" />
        <Device type="TimeOfFlight" />
        <MSPeaks>
          <p rt="16.480" x="350.1539" y="116847.77" v="1362887" z="1" s="M+H" />
          <p rt="16.498" x="351.1578" y="28334.88" v="334749" z="1" s="M+H+1" />
          <p rt="16.546" x="352.1632" y="5311.27" v="66288" z="1" s="M+H+2" />
        </MSPeaks>
      </Spectrum>
    </Compound>
    <Compound algo="FindByMolecularFeature">
      <Location m="278.2251" rt="16.490" y="3132593" v="43595612" />
      <Spectrum type="MFE" cpdAlgo="FindByMolecularFeature">
        <MSDetails p="+" />
        <Device type="TimeOfFlight" />
        <MSPeaks>
          <p rt="16.490" x="279.2324" y="3132592.75" v="31029250" z="1" sat="true" s="M+H" />
          <p rt="16.490" x="280.2360" y="623711.56" v="6212210" z="1" s="M+H+1" />
          <p rt="16.527" x="281.2419" y="77473.66" v="870929" z="1" s="M+H+2" />
          <p rt="16.481" x="282.2431" y="3038.75" v="29433" z="1" s="M+H+3" />
          <p rt="16.489" x="557.4567" y="265931.03" v="1855008" z="1" s="2M+H" />
          <p rt="16.490" x="558.4598" y="99756.30" v="696896" z="1" s="2M+H+1" />
          <p rt="16.488" x="559.4630" y="21509.57" v="150197" z="1" s="2M+H+2" />
          <p rt="16.489" x="560.4652" y="3651.63" v="24795" z="1" s="2M+H+3" />
        </MSPeaks>
      </Spectrum>
    </Compound>
    <Compound algo="FindByMolecularFeature">
      <Location m="336.2279" rt="16.495" y="134515" v="1076348" />
      <Spectrum type="MFE" cpdAlgo="FindByMolecularFeature">
        <MSDetails p="+" />
        <Device type="TimeOfFlight" />
        <MSPeaks>
          <p rt="16.497" x="169.1224" y="1798.73" v="6770" z="2" s="M+2H" />
          <p rt="16.495" x="337.2352" y="134514.89" v="866887" z="1" s="M+H" />
          <p rt="16.496" x="338.2384" y="26112.70" v="170036" z="1" s="M+H+1" />
          <p rt="16.498" x="339.2438" y="5326.79" v="32655" z="1" s="M+H+2" />
        </MSPeaks>
      </Spectrum>
    </Compound>
    <Compound algo="FindByMolecularFeature">
      <Location m="810.4371" rt="16.513" y="53003" v="649383" />
      <Spectrum type="MFE" cpdAlgo="FindByMolecularFeature">
        <MSDetails p="+" />
        <Device type="TimeOfFlight" />
        <MSPeaks>
          <p rt="16.523" x="406.2266" y="2676.01" v="18916" z="2" s="M+2H" />
          <p rt="16.518" x="406.7282" y="1759.33" v="8681" z="2" s="M+2H+1" />
          <p rt="16.541" x="407.2282" y="1040.09" v="6281" z="2" s="M+2H+2" />
          <p rt="16.513" x="811.4443" y="53002.84" v="360750" z="1" s="M+H" />
          <p rt="16.513" x="812.4479" y="28941.91" v="194795" z="1" s="M+H+1" />
          <p rt="16.510" x="813.4514" y="8965.60" v="59959" z="1" s="M+H+2" />
        </MSPeaks>
      </Spectrum>
    </Compound>
    <Compound algo="FindByMolecularFeature">
      <Location m="461.2907" rt="16.523" y="69352" v="691263" />
      <Spectrum type="MFE" cpdAlgo="FindByMolecularFeature">
        <MSDetails p="+" />
        <Device type="TimeOfFlight" />
        <MSPeaks>
          <p rt="16.523" x="462.2980" y="69352.19" v="510586" z="1" s="M+H" />
          <p rt="16.525" x="463.3022" y="19083.75" v="146431" z="1" s="M+H+1" />
          <p rt="16.523" x="464.3073" y="4680.95" v="34245" z="1" s="M+H+2" />
        </MSPeaks>
      </Spectrum>
    </Compound>
    <Compound algo="FindByMolecularFeature">
      <Location m="479.3020" rt="16.525" y="3626976" v="37227120" />
      <Spectrum type="MFE" cpdAlgo="FindByMolecularFeature">
        <MSDetails p="+" />
        <Device type="TimeOfFlight" />
        <MSPeaks>
          <p rt="16.525" x="480.3093" y="3626975.50" v="27571182" z="1" sat="true" s="M+H" />
          <p rt="16.525" x="481.3129" y="878218.94" v="6673574" z="1" s="M+H+1" />
          <p rt="16.525" x="482.3149" y="152037.92" v="1164441" z="1" s="M+H+2" />
          <p rt="16.521" x="483.3179" y="19745.46" v="148551" z="1" s="M+H+3" />
          <p rt="16.517" x="484.3253" y="2581.39" v="20146" z="1" s="M+H+4" />
          <p rt="16.523" x="959.6096" y="90768.94" v="476013" z="1" s="2M+H" />
          <p rt="16.521" x="960.6127" y="46385.66" v="244841" z="1" s="2M+H+1" />
          <p rt="16.523" x="961.6157" y="14901.07" v="78203" z="1" s="2M+H+2" />
          <p rt="16.518" x="962.6186" y="3567.72" v="17837" z="1" s="2M+H+3" />
          <p rt="16.463" x="963.6189" y="838.12" v="7717" z="1" s="2M+H+4" />
        </MSPeaks>
      </Spectrum>
    </Compound>
    <Compound algo="FindByMolecularFeature">
      <Location m="338.2823" rt="16.526" y="171928" v="1694855" />
      <Spectrum type="MFE" cpdAlgo="FindByMolecularFeature">
        <MSDetails p="+" />
        <Device type="TimeOfFlight" />
        <MSPeaks>
          <p rt="16.526" x="339.2895" y="171928.14" v="1374266" z="1" s="M+H" />
          <p rt="16.525" x="340.2929" y="37550.52" v="285546" z="1" s="M+H+1" />
          <p rt="16.522" x="341.2965" y="7254.64" v="35043" z="1" s="M+H+2" />
        </MSPeaks>
      </Spectrum>
    </Compound>
    <Compound algo="FindByMolecularFeature">
      <Location m="260.2142" rt="16.526" y="110499" v="2186743" />
      <Spectrum type="MFE" cpdAlgo="FindByMolecularFeature">
        <MSDetails p="+" />
        <Device type="TimeOfFlight" />
        <MSPeaks>
          <p rt="16.527" x="261.2214" y="110499.23" v="1860115" z="1" s="M+H" />
          <p rt="16.522" x="262.2246" y="20224.02" v="326627" z="1" s="M+H+1" />
        </MSPeaks>
      </Spectrum>
    </Compound>
    <Compound algo="FindByMolecularFeature">
      <Location m="322.2509" rt="16.590" y="154191" v="2222853" />
      <Spectrum type="MFE" cpdAlgo="FindByMolecularFeature">
        <MSDetails p="+" />
        <Device type="TimeOfFlight" />
        <MSPeaks>
          <p rt="16.590" x="323.2582" y="154190.67" v="1761536" z="1" s="M+H" />
          <p rt="16.590" x="324.2622" y="35347.58" v="413059" z="1" s="M+H+1" />
          <p rt="16.584" x="325.2668" y="4714.45" v="48258" z="1" s="M+H+2" />
        </MSPeaks>
      </Spectrum>
    </Compound>
    <Compound algo="FindByMolecularFeature">
      <Location m="392.2545" rt="16.595" y="513573" v="5178373" />
      <Spectrum type="MFE" cpdAlgo="FindByMolecularFeature">
        <MSDetails p="+" />
        <Device type="TimeOfFlight" />
        <MSPeaks>
          <p rt="16.596" x="393.2618" y="513573.13" v="4143561" z="1" s="M+H" />
          <p rt="16.595" x="394.2647" y="107354.24" v="856438" z="1" s="M+H+1" />
          <p rt="16.575" x="395.2699" y="15415.10" v="158500" z="1" s="M+H+2" />
          <p rt="16.526" x="396.2763" y="1303.86" v="19874" z="1" s="M+H+3" />
        </MSPeaks>
      </Spectrum>
    </Compound>
    <Compound algo="FindByMolecularFeature">
      <Location m="387.2983" rt="16.597" y="50243" v="439968" />
      <Spectrum type="MFE" cpdAlgo="FindByMolecularFeature">
        <MSDetails p="+" />
        <Device type="TimeOfFlight" />
        <MSPeaks>
          <p rt="16.598" x="388.3056" y="50243.10" v="339231" z="1" s="M+H" />
          <p rt="16.600" x="389.3090" y="12200.95" v="84506" z="1" s="M+H+1" />
          <p rt="16.572" x="390.3049" y="2962.71" v="16230" z="1" s="M+H+2" />
        </MSPeaks>
      </Spectrum>
    </Compound>
    <Compound algo="FindByMolecularFeature">
      <Location m="370.2725" rt="16.600" y="401700" v="3503082" />
      <Spectrum type="MFE" cpdAlgo="FindByMolecularFeature">
        <MSDetails p="+" />
        <Device type="TimeOfFlight" />
        <MSPeaks>
          <p rt="16.600" x="371.2798" y="401699.91" v="2771995" z="1" s="M+H" />
          <p rt="16.599" x="372.2828" y="90643.30" v="631797" z="1" s="M+H+1" />
          <p rt="16.604" x="373.2853" y="13347.89" v="91491" z="1" s="M+H+2" />
          <p rt="16.597" x="374.2896" y="1137.78" v="7799" z="1" s="M+H+3" />
        </MSPeaks>
      </Spectrum>
    </Compound>
    <Compound algo="FindByMolecularFeature">
      <Location m="228.1360" rt="16.601" y="81264" v="699681" />
      <Spectrum type="MFE" cpdAlgo="FindByMolecularFeature">
        <MSDetails p="+" />
        <Device type="TimeOfFlight" />
        <MSPeaks>
          <p rt="16.601" x="229.1433" y="81263.88" v="601283" z="1" s="M+H" />
          <p rt="16.604" x="230.1465" y="13233.62" v="98398" z="1" s="M+H+1" />
        </MSPeaks>
      </Spectrum>
    </Compound>
    <Compound algo="FindByMolecularFeature">
      <Location m="352.2621" rt="16.603" y="1900838" v="17036294" />
      <Spectrum type="MFE" cpdAlgo="FindByMolecularFeature">
        <MSDetails p="+" />
        <Device type="TimeOfFlight" />
        <MSPeaks>
          <p rt="16.603" x="353.2693" y="1900837.50" v="13619379" z="1" s="M+H" />
          <p rt="16.602" x="354.2725" y="398347.66" v="2898471" z="1" s="M+H+1" />
          <p rt="16.603" x="355.2754" y="59970.39" v="437880" z="1" s="M+H+2" />
          <p rt="16.597" x="356.2788" y="8082.79" v="80564" z="1" s="M+H+3" />
        </MSPeaks>
      </Spectrum>
    </Compound>
    <Compound algo="FindByMolecularFeature">
      <Location m="381.2881" rt="16.655" y="99030" v="1356996" />
      <Spectrum type="MFE" cpdAlgo="FindByMolecularFeature">
        <MSDetails p="+" />
        <Device type="TimeOfFlight" />
        <MSPeaks>
          <p rt="16.655" x="382.2954" y="99030.12" v="1068142" z="1" s="M+H" />
          <p rt="16.654" x="383.2984" y="22908.00" v="249851" z="1" s="M+H+1" />
          <p rt="16.654" x="384.3022" y="3702.44" v="39002" z="1" s="M+H+2" />
        </MSPeaks>
      </Spectrum>
    </Compound>
    <Compound algo="FindByMolecularFeature">
      <Location m="521.3490" rt="16.657" y="2872549" v="30648848" />
      <Spectrum type="MFE" cpdAlgo="FindByMolecularFeature">
        <MSDetails p="+" />
        <Device type="TimeOfFlight" />
        <MSPeaks>
          <p rt="16.657" x="522.3562" y="2872548.50" v="23039788" z="1" sat="true" s="M+H" />
          <p rt="16.658" x="523.3598" y="771474.25" v="6276058" z="1" s="M+H+1" />
          <p rt="16.656" x="524.3617" y="139513.42" v="1122268" z="1" s="M+H+2" />
          <p rt="16.654" x="525.3652" y="21530.26" v="181995" z="1" s="M+H+3" />
          <p rt="16.663" x="526.3690" y="3467.90" v="28741" z="1" s="M+H+4" />
        </MSPeaks>
      </Spectrum>
    </Compound>
    <Compound algo="FindByMolecularFeature">
      <Location m="295.2517" rt="16.729" y="786091" v="5257348" />
      <Spectrum type="MFE" cpdAlgo="FindByMolecularFeature">
        <MSDetails p="+" />
        <Device type="TimeOfFlight" />
        <MSPeaks>
          <p rt="16.729" x="296.2590" y="786091.19" v="4240349" z="1" s="M+H" />
          <p rt="16.733" x="297.2619" y="154512.64" v="917282" z="1" s="M+H+1" />
          <p rt="16.730" x="298.2686" y="13055.42" v="76520" z="1" s="M+H+2" />
          <p rt="16.717" x="299.2690" y="1897.29" v="10166" z="1" s="M+H+3" />
          <p rt="16.737" x="591.5121" y="1590.75" v="6516" z="1" s="2M+H" />
        </MSPeaks>
      </Spectrum>
    </Compound>
    <Compound algo="FindByMolecularFeature">
      <Location m="387.2983" rt="16.818" y="67514" v="704856" />
      <Spectrum type="MFE" cpdAlgo="FindByMolecularFeature">
        <MSDetails p="+" />
        <Device type="TimeOfFlight" />
        <MSPeaks>
          <p rt="16.818" x="388.3056" y="67513.70" v="565302" z="1" s="M+H" />
          <p rt="16.816" x="389.3093" y="16563.01" v="139554" z="1" s="M+H+1" />
        </MSPeaks>
      </Spectrum>
    </Compound>
    <Compound algo="FindByMolecularFeature">
      <Location m="370.2722" rt="16.822" y="304426" v="3698209" />
      <Spectrum type="MFE" cpdAlgo="FindByMolecularFeature">
        <MSDetails p="+" />
        <Device type="TimeOfFlight" />
        <MSPeaks>
          <p rt="16.822" x="371.2795" y="304425.53" v="2949913" z="1" s="M+H" />
          <p rt="16.820" x="372.2827" y="69159.89" v="643362" z="1" s="M+H+1" />
          <p rt="16.823" x="373.2854" y="10200.10" v="96008" z="1" s="M+H+2" />
          <p rt="16.839" x="374.2830" y="959.46" v="8925" z="1" s="M+H+3" />
        </MSPeaks>
      </Spectrum>
    </Compound>
    <Compound algo="FindByMolecularFeature">
      <Location m="352.2620" rt="16.837" y="604651" v="9045688" />
      <Spectrum type="MFE" cpdAlgo="FindByMolecularFeature">
        <MSDetails p="+" />
        <Device type="TimeOfFlight" />
        <MSPeaks>
          <p rt="16.836" x="353.2693" y="604651.06" v="7250530" z="1" s="M+H" />
          <p rt="16.837" x="354.2721" y="128610.20" v="1489582" z="1" s="M+H+1" />
          <p rt="16.840" x="355.2769" y="23695.84" v="263410" z="1" s="M+H+2" />
          <p rt="16.857" x="356.2803" y="3447.78" v="42167" z="1" s="M+H+3" />
        </MSPeaks>
      </Spectrum>
    </Compound>
    <Compound algo="FindByMolecularFeature">
      <Location m="392.2541" rt="16.838" y="209109" v="3141331" />
      <Spectrum type="MFE" cpdAlgo="FindByMolecularFeature">
        <MSDetails p="+" />
        <Device type="TimeOfFlight" />
        <MSPeaks>
          <p rt="16.837" x="393.2614" y="209109.23" v="2564645" z="1" s="M+H" />
          <p rt="16.838" x="394.2647" y="42934.52" v="520436" z="1" s="M+H+1" />
          <p rt="16.842" x="395.2719" y="5653.65" v="49066" z="1" s="M+H+2" />
          <p rt="16.841" x="396.2770" y="827.77" v="7184" z="1" s="M+H+3" />
        </MSPeaks>
      </Spectrum>
    </Compound>
    <Compound algo="FindByMolecularFeature">
      <Location m="340.2613" rt="16.847" y="60733" v="619584" />
      <Spectrum type="MFE" cpdAlgo="FindByMolecularFeature">
        <MSDetails p="+" />
        <Device type="TimeOfFlight" />
        <MSPeaks>
          <p rt="16.848" x="341.2686" y="60733.01" v="501463" z="1" s="M+H" />
          <p rt="16.841" x="342.2718" y="12747.74" v="95052" z="1" s="M+H+1" />
          <p rt="16.877" x="343.2715" y="2588.84" v="23069" z="1" s="M+H+2" />
        </MSPeaks>
      </Spectrum>
    </Compound>
    <Compound algo="FindByMolecularFeature">
      <Location m="276.2093" rt="16.851" y="403352" v="3400443" />
      <Spectrum type="MFE" cpdAlgo="FindByMolecularFeature">
        <MSDetails p="+" />
        <Device type="TimeOfFlight" />
        <MSPeaks>
          <p rt="16.851" x="277.2165" y="403351.72" v="2805843" z="1" s="M+H" />
          <p rt="16.850" x="278.2199" y="84944.65" v="594600" z="1" s="M+H+1" />
        </MSPeaks>
      </Spectrum>
    </Compound>
    <Compound algo="FindByMolecularFeature">
      <Location m="278.2251" rt="16.873" y="1126291" v="10911778" />
      <Spectrum type="MFE" cpdAlgo="FindByMolecularFeature">
        <MSDetails p="+" />
        <Device type="TimeOfFlight" />
        <MSPeaks>
          <p rt="16.873" x="279.2324" y="1126291.38" v="8570766" z="1" s="M+H" />
          <p rt="16.874" x="280.2355" y="238933.13" v="1806655" z="1" s="M+H+1" />
          <p rt="16.868" x="557.4562" y="29732.04" v="175567" z="1" s="2M+H" />
          <p rt="16.865" x="558.4596" y="12324.87" v="71937" z="1" s="2M+H+1" />
          <p rt="16.865" x="559.4638" y="3142.61" v="17567" z="1" s="2M+H+2" />
          <p rt="16.892" x="560.4673" y="377.00" v="2107" z="1" s="2M+H+3" />
        </MSPeaks>
      </Spectrum>
    </Compound>
    <Compound algo="FindByMolecularFeature">
      <Location m="295.2517" rt="16.874" y="950462" v="10379889" />
      <Spectrum type="MFE" cpdAlgo="FindByMolecularFeature">
        <MSDetails p="+" />
        <Device type="TimeOfFlight" />
        <MSPeaks>
          <p rt="16.873" x="296.2589" y="950462.06" v="8605989" z="1" s="M+H" />
          <p rt="16.876" x="297.2619" y="189869.61" v="1641147" z="1" s="M+H+1" />
          <p rt="16.872" x="298.2684" y="12851.85" v="103020" z="1" s="M+H+2" />
          <p rt="16.873" x="591.5086" y="1861.03" v="11899" z="1" s="2M+H" />
          <p rt="16.857" x="592.5108" y="1079.17" v="2967" z="1" s="2M+H+1" />
        </MSPeaks>
      </Spectrum>
    </Compound>
    <Compound algo="FindByMolecularFeature">
      <Location m="317.2331" rt="16.876" y="129454" v="1439129" />
      <Spectrum type="MFE" cpdAlgo="FindByMolecularFeature">
        <MSDetails p="+" />
        <Device type="TimeOfFlight" />
        <MSPeaks>
          <p rt="16.872" x="318.2404" y="129454.11" v="1145246" z="1" s="M+H" />
          <p rt="16.882" x="319.2372" y="28152.71" v="254083" z="1" s="M+H+1" />
          <p rt="16.940" x="320.2307" y="4412.79" v="39800" z="1" s="M+H+2" />
        </MSPeaks>
      </Spectrum>
    </Compound>
    <Compound algo="FindByMolecularFeature">
      <Location m="236.1775" rt="16.878" y="64168" v="1669675" />
      <Spectrum type="MFE" cpdAlgo="FindByMolecularFeature">
        <MSDetails p="+" />
        <Device type="TimeOfFlight" />
        <MSPeaks>
          <p rt="16.860" x="237.1846" y="18030.08" v="135668" z="1" s="M+H" />
          <p rt="16.856" x="238.1877" y="2786.31" v="21348" z="1" s="M+H+1" />
          <p rt="16.873" x="473.3625" y="64167.93" v="420801" z="1" s="2M+H" />
          <p rt="16.917" x="474.3658" y="22329.77" v="280394" z="1" s="2M+H+1" />
          <p rt="16.892" x="475.3683" y="4996.49" v="47460" z="1" s="2M+H+2" />
          <p rt="16.869" x="476.3643" y="1170.13" v="7673" z="1" s="2M+H+3" />
        </MSPeaks>
      </Spectrum>
    </Compound>
    <Compound algo="FindByMolecularFeature">
      <Location m="565.4204" rt="16.903" y="124306" v="1501438" />
      <Spectrum type="MFE" cpdAlgo="FindByMolecularFeature">
        <MSDetails p="+" />
        <Device type="TimeOfFlight" />
        <MSPeaks>
          <p rt="16.903" x="566.4277" y="124305.92" v="1058514" z="1" s="M+H" />
          <p rt="16.902" x="567.4305" y="42189.56" v="361291" z="1" s="M+H+1" />
          <p rt="16.903" x="568.4334" y="8684.28" v="72325" z="1" s="M+H+2" />
          <p rt="16.903" x="569.4356" y="1139.83" v="9309" z="1" s="M+H+3" />
        </MSPeaks>
      </Spectrum>
    </Compound>
    <Compound algo="FindByMolecularFeature">
      <Location m="454.3445" rt="16.914" y="77853" v="1460932" />
      <Spectrum type="MFE" cpdAlgo="FindByMolecularFeature">
        <MSDetails p="+" />
        <Device type="TimeOfFlight" />
        <MSPeaks>
          <p rt="16.915" x="455.3517" y="77852.77" v="1042639" z="1" s="M+H" />
          <p rt="16.915" x="456.3550" y="25512.02" v="348217" z="1" s="M+H+1" />
          <p rt="16.905" x="457.3568" y="6521.72" v="70076" z="1" s="M+H+2" />
        </MSPeaks>
      </Spectrum>
    </Compound>
    <Compound algo="FindByMolecularFeature">
      <Location m="451.3147" rt="16.925" y="151453" v="1639648" />
      <Spectrum type="MFE" cpdAlgo="FindByMolecularFeature">
        <MSDetails p="+" />
        <Device type="TimeOfFlight" />
        <MSPeaks>
          <p rt="16.925" x="452.3220" y="151453.06" v="1220948" z="1" s="M+H" />
          <p rt="16.926" x="453.3260" y="37876.92" v="320237" z="1" s="M+H+1" />
          <p rt="16.931" x="454.3297" y="9026.62" v="98463" z="1" s="M+H+2" />
        </MSPeaks>
      </Spectrum>
    </Compound>
    <Compound algo="FindByMolecularFeature">
      <Location m="399.3714" rt="16.959" y="52622" v="528927" />
      <Spectrum type="MFE" cpdAlgo="FindByMolecularFeature">
        <MSDetails p="+" />
        <Device type="TimeOfFlight" />
        <MSPeaks>
          <p rt="16.959" x="400.3787" y="52622.10" v="396107" z="1" s="M+H" />
          <p rt="16.960" x="401.3823" y="15264.57" v="113433" z="1" s="M+H+1" />
          <p rt="16.965" x="402.3833" y="3004.02" v="19388" z="1" s="M+H+2" />
        </MSPeaks>
      </Spectrum>
    </Compound>
    <Compound algo="FindByMolecularFeature">
      <Location m="641.3507" rt="17.044" y="50732" v="455404" />
      <Spectrum type="MFE" cpdAlgo="FindByMolecularFeature">
        <MSDetails p="+" />
        <Device type="TimeOfFlight" />
        <MSPeaks>
          <p rt="17.045" x="642.3580" y="50731.52" v="269695" z="1" s="M+H" />
          <p rt="17.044" x="643.3621" y="26246.43" v="140203" z="1" s="M+H+1" />
          <p rt="17.043" x="644.3688" y="8999.46" v="45506" z="1" s="M+H+2" />
        </MSPeaks>
      </Spectrum>
    </Compound>
    <Compound algo="FindByMolecularFeature">
      <Location m="258.1984" rt="17.047" y="72692" v="592898" />
      <Spectrum type="MFE" cpdAlgo="FindByMolecularFeature">
        <MSDetails p="+" />
        <Device type="TimeOfFlight" />
        <MSPeaks>
          <p rt="17.047" x="259.2056" y="72691.74" v="510311" z="1" s="M+H" />
          <p rt="17.044" x="260.2089" y="13203.01" v="82588" z="1" s="M+H+1" />
        </MSPeaks>
      </Spectrum>
    </Compound>
    <Compound algo="FindByMolecularFeature">
      <Location m="610.4208" rt="17.053" y="120410" v="1166760" />
      <Spectrum type="MFE" cpdAlgo="FindByMolecularFeature">
        <MSDetails p="+" />
        <Device type="TimeOfFlight" />
        <MSPeaks>
          <p rt="17.053" x="611.4281" y="120410.04" v="743735" z="1" s="M+H" />
          <p rt="17.052" x="612.4316" y="46107.23" v="285274" z="1" s="M+H+1" />
          <p rt="17.060" x="613.4341" y="11724.16" v="127007" z="1" s="M+H+2" />
          <p rt="17.039" x="614.4316" y="1746.21" v="10744" z="1" s="M+H+3" />
        </MSPeaks>
      </Spectrum>
    </Compound>
    <Compound algo="FindByMolecularFeature">
      <Location m="234.1621" rt="17.056" y="73977" v="713775" />
      <Spectrum type="MFE" cpdAlgo="FindByMolecularFeature">
        <MSDetails p="+" />
        <Device type="TimeOfFlight" />
        <MSPeaks>
          <p rt="17.056" x="235.1694" y="73976.56" v="608756" z="1" s="M+H" />
          <p rt="17.057" x="236.1726" y="12791.30" v="105019" z="1" s="M+H+1" />
        </MSPeaks>
      </Spectrum>
    </Compound>
    <Compound algo="FindByMolecularFeature">
      <Location m="178.1360" rt="17.059" y="567479" v="5688481" />
      <Spectrum type="MFE" cpdAlgo="FindByMolecularFeature">
        <MSDetails p="+" />
        <Device type="TimeOfFlight" />
        <MSPeaks>
          <p rt="17.060" x="179.1432" y="567478.69" v="4983011" z="1" s="M+H" />
          <p rt="17.058" x="180.1465" y="78701.85" v="683135" z="1" s="M+H+1" />
          <p rt="17.043" x="181.1508" y="4358.85" v="22336" z="1" s="M+H+2" />
        </MSPeaks>
      </Spectrum>
    </Compound>
    <Compound algo="FindByMolecularFeature">
      <Location m="276.2094" rt="17.074" y="3034807" v="38601544" />
      <Spectrum type="MFE" cpdAlgo="FindByMolecularFeature">
        <MSDetails p="+" />
        <Device type="TimeOfFlight" />
        <MSPeaks>
          <p rt="17.074" x="277.2167" y="3034807.00" v="32391830" z="1" sat="true" s="M+H" />
          <p rt="17.074" x="278.2202" y="581000.19" v="6209716" z="1" s="M+H+1" />
        </MSPeaks>
      </Spectrum>
    </Compound>
    <Compound algo="FindByMolecularFeature">
      <Location m="424.2614" rt="17.156" y="70172" v="726685" />
      <Spectrum type="MFE" cpdAlgo="FindByMolecularFeature">
        <MSDetails p="+" />
        <Device type="TimeOfFlight" />
        <MSPeaks>
          <p rt="17.156" x="425.2687" y="70171.83" v="561134" z="1" s="M+H" />
          <p rt="17.155" x="426.2721" y="20801.15" v="165550" z="1" s="M+H+1" />
        </MSPeaks>
      </Spectrum>
    </Compound>
    <Compound algo="FindByMolecularFeature">
      <Location m="160.1251" rt="17.186" y="64431" v="695126" />
      <Spectrum type="MFE" cpdAlgo="FindByMolecularFeature">
        <MSDetails p="+" />
        <Device type="TimeOfFlight" />
        <MSPeaks>
          <p rt="17.185" x="161.1323" y="64431.35" v="621780" z="1" s="M+H" />
          <p rt="17.194" x="162.1356" y="8216.55" v="73346" z="1" s="M+H+1" />
        </MSPeaks>
      </Spectrum>
    </Compound>
    <Compound algo="FindByMolecularFeature">
      <Location m="639.3552" rt="17.190" y="55510" v="367273" />
      <Spectrum type="MFE" cpdAlgo="FindByMolecularFeature">
        <MSDetails p="+" />
        <Device type="TimeOfFlight" />
        <MSPeaks>
          <p rt="17.191" x="640.3625" y="3884.28" v="23096" z="1" s="M+H" />
          <p rt="17.196" x="641.3665" y="2180.00" v="14106" z="1" s="M+H+1" />
          <p rt="17.190" x="642.3579" y="55510.14" v="330070" z="1" s="M+H+2" />
        </MSPeaks>
      </Spectrum>
    </Compound>
    <Compound algo="FindByMolecularFeature">
      <Location m="294.2200" rt="17.191" y="2962618" v="25366452" />
      <Spectrum type="MFE" cpdAlgo="FindByMolecularFeature">
        <MSDetails p="+" />
        <Device type="TimeOfFlight" />
        <MSPeaks>
          <p rt="17.191" x="295.2273" y="2962618.00" v="20962354" z="1" sat="true" s="M+H" />
          <p rt="17.191" x="296.2311" y="542133.94" v="3835928" z="1" s="M+H+1" />
          <p rt="17.190" x="297.2343" y="70718.99" v="500376" z="1" s="M+H+2" />
          <p rt="17.173" x="298.2376" y="6495.23" v="67794" z="1" s="M+H+3" />
        </MSPeaks>
      </Spectrum>
    </Compound>
    <Compound algo="FindByMolecularFeature">
      <Location m="258.1983" rt="17.192" y="97847" v="787258" />
      <Spectrum type="MFE" cpdAlgo="FindByMolecularFeature">
        <MSDetails p="+" />
        <Device type="TimeOfFlight" />
        <MSPeaks>
          <p rt="17.193" x="259.2055" y="97847.18" v="660438" z="1" s="M+H" />
          <p rt="17.189" x="260.2089" y="17924.74" v="126820" z="1" s="M+H+1" />
        </MSPeaks>
      </Spectrum>
    </Compound>
    <Compound algo="FindByMolecularFeature">
      <Location m="393.1381" rt="17.193" y="88485" v="862646" />
      <Spectrum type="MFE" cpdAlgo="FindByMolecularFeature">
        <MSDetails p="+" />
        <Device type="TimeOfFlight" />
        <MSPeaks>
          <p rt="17.193" x="394.1453" y="88484.78" v="690360" z="1" s="M+H" />
          <p rt="17.194" x="395.1487" y="19221.06" v="141181" z="1" s="M+H+1" />
          <p rt="17.185" x="396.1591" y="3733.90" v="31105" z="1" s="M+H+2" />
        </MSPeaks>
      </Spectrum>
    </Compound>
    <Compound algo="FindByMolecularFeature">
      <Location m="280.2408" rt="17.195" y="90601" v="1224992" />
      <Spectrum type="MFE" cpdAlgo="FindByMolecularFeature">
        <MSDetails p="+" />
        <Device type="TimeOfFlight" />
        <MSPeaks>
          <p rt="17.196" x="281.2481" y="90600.99" v="1080982" z="1" s="M+H" />
          <p rt="17.187" x="282.2515" y="14883.49" v="144010" z="1" s="M+H+1" />
        </MSPeaks>
      </Spectrum>
    </Compound>
    <Compound algo="FindByMolecularFeature">
      <Location m="240.1878" rt="17.199" y="70878" v="639003" />
      <Spectrum type="MFE" cpdAlgo="FindByMolecularFeature">
        <MSDetails p="+" />
        <Device type="TimeOfFlight" />
        <MSPeaks>
          <p rt="17.199" x="241.1951" y="70877.61" v="533767" z="1" s="M+H" />
          <p rt="17.197" x="242.1987" y="13974.03" v="105236" z="1" s="M+H+1" />
        </MSPeaks>
      </Spectrum>
    </Compound>
    <Compound algo="FindByMolecularFeature">
      <Location m="442.3446" rt="17.240" y="115374" v="1481850" />
      <Spectrum type="MFE" cpdAlgo="FindByMolecularFeature">
        <MSDetails p="+" />
        <Device type="TimeOfFlight" />
        <MSPeaks>
          <p rt="17.242" x="443.3519" y="115374.39" v="1026649" z="1" s="M+H" />
          <p rt="17.237" x="444.3554" y="37207.26" v="365801" z="1" s="M+H+1" />
          <p rt="17.235" x="445.3591" y="8437.35" v="89400" z="1" s="M+H+2" />
        </MSPeaks>
      </Spectrum>
    </Compound>
    <Compound algo="FindByMolecularFeature">
      <Location m="321.2668" rt="17.294" y="136396" v="1357560" />
      <Spectrum type="MFE" cpdAlgo="FindByMolecularFeature">
        <MSDetails p="+" />
        <Device type="TimeOfFlight" />
        <MSPeaks>
          <p rt="17.294" x="322.2741" y="136396.47" v="1081354" z="1" s="M+H" />
          <p rt="17.294" x="323.2769" y="30565.98" v="244346" z="1" s="M+H+1" />
          <p rt="17.286" x="324.2802" y="3929.75" v="31860" z="1" s="M+H+2" />
        </MSPeaks>
      </Spectrum>
    </Compound>
    <Compound algo="FindByMolecularFeature">
      <Location m="295.2494" rt="17.303" y="299474" v="3090959" />
      <Spectrum type="MFE" cpdAlgo="FindByMolecularFeature">
        <MSDetails p="+" />
        <Device type="TimeOfFlight" />
        <MSPeaks>
          <p rt="17.305" x="296.2567" y="299473.91" v="2605662" z="1" s="M+H" />
          <p rt="17.296" x="297.2603" y="51654.80" v="485297" z="1" s="M+H+1" />
        </MSPeaks>
      </Spectrum>
    </Compound>
    <Compound algo="FindByMolecularFeature">
      <Location m="294.2200" rt="17.357" y="2405326" v="24229306" />
      <Spectrum type="MFE" cpdAlgo="FindByMolecularFeature">
        <MSDetails p="+" />
        <Device type="TimeOfFlight" />
        <MSPeaks>
          <p rt="17.358" x="295.2273" y="2405326.00" v="20057948" z="1" sat="true" s="M+H" />
          <p rt="17.357" x="296.2307" y="444649.09" v="3706567" z="1" s="M+H+1" />
          <p rt="17.354" x="297.2340" y="53011.36" v="431531" z="1" s="M+H+2" />
          <p rt="17.351" x="298.2373" y="4086.18" v="33262" z="1" s="M+H+3" />
        </MSPeaks>
      </Spectrum>
    </Compound>
    <Compound algo="FindByMolecularFeature">
      <Location m="258.1982" rt="17.359" y="85062" v="853168" />
      <Spectrum type="MFE" cpdAlgo="FindByMolecularFeature">
        <MSDetails p="+" />
        <Device type="TimeOfFlight" />
        <MSPeaks>
          <p rt="17.360" x="259.2055" y="85062.04" v="725926" z="1" s="M+H" />
          <p rt="17.358" x="260.2089" y="15070.53" v="127243" z="1" s="M+H+1" />
        </MSPeaks>
      </Spectrum>
    </Compound>
    <Compound algo="FindByMolecularFeature">
      <Location m="276.2094" rt="17.362" y="2678528" v="25949732" />
      <Spectrum type="MFE" cpdAlgo="FindByMolecularFeature">
        <MSDetails p="+" />
        <Device type="TimeOfFlight" />
        <MSPeaks>
          <p rt="17.362" x="277.2167" y="2678527.75" v="21769772" z="1" sat="true" s="M+H" />
          <p rt="17.362" x="278.2202" y="514179.94" v="4179960" z="1" s="M+H+1" />
        </MSPeaks>
      </Spectrum>
    </Compound>
    <Compound algo="FindByMolecularFeature">
      <Location m="248.2141" rt="17.364" y="231910" v="2208390" />
      <Spectrum type="MFE" cpdAlgo="FindByMolecularFeature">
        <MSDetails p="+" />
        <Device type="TimeOfFlight" />
        <MSPeaks>
          <p rt="17.364" x="249.2214" y="231909.98" v="1803239" z="1" s="M+H" />
          <p rt="17.364" x="250.2244" y="45167.24" v="351911" z="1" s="M+H+1" />
          <p rt="17.356" x="251.2314" y="6016.23" v="53240" z="1" s="M+H+2" />
        </MSPeaks>
      </Spectrum>
    </Compound>
    <Compound algo="FindByMolecularFeature">
      <Location m="230.2034" rt="17.367" y="53147" v="490379" />
      <Spectrum type="MFE" cpdAlgo="FindByMolecularFeature">
        <MSDetails p="+" />
        <Device type="TimeOfFlight" />
        <MSPeaks>
          <p rt="17.367" x="231.2107" y="53146.70" v="419972" z="1" s="M+H" />
          <p rt="17.366" x="232.2139" y="9032.43" v="70406" z="1" s="M+H+1" />
        </MSPeaks>
      </Spectrum>
    </Compound>
    <Compound algo="FindByMolecularFeature">
      <Location m="316.2022" rt="17.383" y="726304" v="5311063" />
      <Spectrum type="MFE" cpdAlgo="FindByMolecularFeature">
        <MSDetails p="+" />
        <Device type="TimeOfFlight" />
        <MSPeaks>
          <p rt="17.385" x="317.2094" y="726304.38" v="4223753" z="1" s="M+H" />
          <p rt="17.374" x="318.2131" y="134777.48" v="887455" z="1" s="M+H+1" />
          <p rt="17.371" x="319.2173" y="21507.45" v="186996" z="1" s="M+H+2" />
          <p rt="17.363" x="320.2204" y="1622.55" v="12859" z="1" s="M+H+3" />
        </MSPeaks>
      </Spectrum>
    </Compound>
    <Compound algo="FindByMolecularFeature">
      <Location m="529.3264" rt="17.453" y="57656" v="580043" />
      <Spectrum type="MFE" cpdAlgo="FindByMolecularFeature">
        <MSDetails p="+" />
        <Device type="TimeOfFlight" />
        <MSPeaks>
          <p rt="17.453" x="530.3336" y="57656.04" v="420286" z="1" s="M+H" />
          <p rt="17.453" x="531.3367" y="18393.82" v="137090" z="1" s="M+H+1" />
          <p rt="17.454" x="532.3405" y="3435.65" v="22666" z="1" s="M+H+2" />
        </MSPeaks>
      </Spectrum>
    </Compound>
    <Compound algo="FindByMolecularFeature">
      <Location m="279.2567" rt="17.468" y="520011" v="5283974" />
      <Spectrum type="MFE" cpdAlgo="FindByMolecularFeature">
        <MSDetails p="+" />
        <Device type="TimeOfFlight" />
        <MSPeaks>
          <p rt="17.468" x="280.2640" y="520010.75" v="4205327" z="1" s="M+H" />
          <p rt="17.467" x="281.2640" y="121072.43" v="959820" z="1" s="M+H+1" />
          <p rt="17.467" x="282.2677" y="13621.20" v="118827" z="1" s="M+H+2" />
        </MSPeaks>
      </Spectrum>
    </Compound>
    <Compound algo="FindByMolecularFeature">
      <Location m="297.2673" rt="17.469" y="510600" v="5609700" />
      <Spectrum type="MFE" cpdAlgo="FindByMolecularFeature">
        <MSDetails p="+" />
        <Device type="TimeOfFlight" />
        <MSPeaks>
          <p rt="17.470" x="298.2746" y="510600.38" v="4377756" z="1" s="M+H" />
          <p rt="17.467" x="299.2774" y="104345.36" v="987656" z="1" s="M+H+1" />
          <p rt="17.467" x="300.2804" y="11190.67" v="92662" z="1" s="M+H+2" />
          <p rt="17.455" x="301.2830" y="2216.32" v="19411" z="1" s="M+H+3" />
          <p rt="17.466" x="595.5404" y="7575.70" v="45990" z="1" s="2M+H" />
          <p rt="17.464" x="596.5447" y="3054.50" v="17589" z="1" s="2M+H+1" />
          <p rt="17.476" x="597.5471" y="750.93" v="2528" z="1" s="2M+H+2" />
        </MSPeaks>
      </Spectrum>
    </Compound>
    <Compound algo="FindByMolecularFeature">
      <Location m="554.2859" rt="17.503" y="194561" v="5976403" />
      <Spectrum type="MFE" cpdAlgo="FindByMolecularFeature">
        <MSDetails p="+" />
        <Device type="TimeOfFlight" />
        <MSPeaks>
          <p rt="17.505" x="555.2931" y="194561.17" v="4459084" z="1" s="M+H" />
          <p rt="17.499" x="556.2964" y="53829.64" v="1221583" z="1" s="M+H+1" />
          <p rt="17.500" x="557.2991" y="11367.04" v="264662" z="1" s="M+H+2" />
          <p rt="17.486" x="558.3022" y="1377.58" v="31074" z="1" s="M+H+3" />
        </MSPeaks>
      </Spectrum>
    </Compound>
    <Compound algo="FindByMolecularFeature">
      <Location m="610.4212" rt="17.666" y="200601" v="1956751" />
      <Spectrum type="MFE" cpdAlgo="FindByMolecularFeature">
        <MSDetails p="+" />
        <Device type="TimeOfFlight" />
        <MSPeaks>
          <p rt="17.666" x="611.4284" y="200601.36" v="1326283" z="1" s="M+H" />
          <p rt="17.664" x="612.4316" y="76838.10" v="507029" z="1" s="M+H+1" />
          <p rt="17.667" x="613.4338" y="18410.48" v="123439" z="1" s="M+H+2" />
        </MSPeaks>
      </Spectrum>
    </Compound>
    <Compound algo="FindByMolecularFeature">
      <Location m="639.3569" rt="17.667" y="60325" v="392495" />
      <Spectrum type="MFE" cpdAlgo="FindByMolecularFeature">
        <MSDetails p="+" />
        <Device type="TimeOfFlight" />
        <MSPeaks>
          <p rt="17.667" x="640.3642" y="4583.94" v="26562" z="1" s="M+H" />
          <p rt="17.668" x="641.3689" y="2840.39" v="15557" z="1" s="M+H+1" />
          <p rt="17.667" x="642.3582" y="60324.79" v="350377" z="1" s="M+H+2" />
        </MSPeaks>
      </Spectrum>
    </Compound>
    <Compound algo="FindByMolecularFeature">
      <Location m="276.2095" rt="17.669" y="4020800" v="37592576" />
      <Spectrum type="MFE" cpdAlgo="FindByMolecularFeature">
        <MSDetails p="+" />
        <Device type="TimeOfFlight" />
        <MSPeaks>
          <p rt="17.669" x="277.2168" y="4020800.25" v="31223072" z="1" sat="true" s="M+H" />
          <p rt="17.669" x="278.2202" y="767940.38" v="5989577" z="1" s="M+H+1" />
          <p rt="17.658" x="279.2264" y="49291.76" v="379929" z="1" s="M+H+2" />
        </MSPeaks>
      </Spectrum>
    </Compound>
    <Compound algo="FindByMolecularFeature">
      <Location m="240.1878" rt="17.669" y="94938" v="910196" />
      <Spectrum type="MFE" cpdAlgo="FindByMolecularFeature">
        <MSDetails p="+" />
        <Device type="TimeOfFlight" />
        <MSPeaks>
          <p rt="17.677" x="121.1009" y="15194.08" v="24954" z="2" s="M+2H" />
          <p rt="17.670" x="241.1951" y="94938.43" v="725593" z="1" s="M+H" />
          <p rt="17.666" x="242.1986" y="17804.51" v="136196" z="1" s="M+H+1" />
          <p rt="17.652" x="243.2090" y="2148.39" v="23453" z="1" s="M+H+2" />
        </MSPeaks>
      </Spectrum>
    </Compound>
    <Compound algo="FindByMolecularFeature">
      <Location m="294.2201" rt="17.669" y="4094039" v="38387556" />
      <Spectrum type="MFE" cpdAlgo="FindByMolecularFeature">
        <MSDetails p="+" />
        <Device type="TimeOfFlight" />
        <MSPeaks>
          <p rt="17.670" x="295.2274" y="4094039.00" v="31770946" z="1" sat="true" s="M+H" />
          <p rt="17.669" x="296.2310" y="753971.69" v="5881085" z="1" s="M+H+1" />
          <p rt="17.668" x="297.2342" y="85344.65" v="668635" z="1" s="M+H+2" />
          <p rt="17.662" x="298.2384" y="8439.76" v="66890" z="1" s="M+H+3" />
        </MSPeaks>
      </Spectrum>
    </Compound>
    <Compound algo="FindByMolecularFeature">
      <Location m="248.2141" rt="17.670" y="276615" v="2739712" />
      <Spectrum type="MFE" cpdAlgo="FindByMolecularFeature">
        <MSDetails p="+" />
        <Device type="TimeOfFlight" />
        <MSPeaks>
          <p rt="17.670" x="249.2214" y="276615.44" v="2252258" z="1" s="M+H" />
          <p rt="17.670" x="250.2245" y="54040.02" v="438667" z="1" s="M+H+1" />
          <p rt="17.668" x="251.2301" y="5866.04" v="48788" z="1" s="M+H+2" />
        </MSPeaks>
      </Spectrum>
    </Compound>
    <Compound algo="FindByMolecularFeature">
      <Location m="230.2035" rt="17.670" y="50921" v="495710" />
      <Spectrum type="MFE" cpdAlgo="FindByMolecularFeature">
        <MSDetails p="+" />
        <Device type="TimeOfFlight" />
        <MSPeaks>
          <p rt="17.670" x="231.2107" y="50921.07" v="414722" z="1" s="M+H" />
          <p rt="17.670" x="232.2138" y="9706.14" v="80989" z="1" s="M+H+1" />
        </MSPeaks>
      </Spectrum>
    </Compound>
    <Compound algo="FindByMolecularFeature">
      <Location m="316.2020" rt="17.671" y="1305241" v="12968517" />
      <Spectrum type="MFE" cpdAlgo="FindByMolecularFeature">
        <MSDetails p="+" />
        <Device type="TimeOfFlight" />
        <MSPeaks>
          <p rt="17.671" x="317.2093" y="1305241.13" v="10634527" z="1" s="M+H" />
          <p rt="17.672" x="318.2123" y="248048.22" v="2026018" z="1" s="M+H+1" />
          <p rt="17.671" x="319.2159" y="34964.20" v="292310" z="1" s="M+H+2" />
          <p rt="17.678" x="320.2200" y="1965.53" v="15662" z="1" s="M+H+3" />
        </MSPeaks>
      </Spectrum>
    </Compound>
    <Compound algo="FindByMolecularFeature">
      <Location m="389.1654" rt="17.671" y="57784" v="697207" />
      <Spectrum type="MFE" cpdAlgo="FindByMolecularFeature">
        <MSDetails p="+" />
        <Device type="TimeOfFlight" />
        <MSPeaks>
          <p rt="17.672" x="195.5905" y="2373.43" v="13847" z="2" s="M+2H" />
          <p rt="17.670" x="390.1726" y="22653.48" v="176307" z="1" s="M+H" />
          <p rt="17.666" x="391.1786" y="5558.03" v="42828" z="1" s="M+H+1" />
          <p rt="17.672" x="392.1729" y="57783.66" v="464225" z="1" s="M+H+2" />
        </MSPeaks>
      </Spectrum>
    </Compound>
    <Compound algo="FindByMolecularFeature">
      <Location m="258.1983" rt="17.672" y="136967" v="1229706" />
      <Spectrum type="MFE" cpdAlgo="FindByMolecularFeature">
        <MSDetails p="+" />
        <Device type="TimeOfFlight" />
        <MSPeaks>
          <p rt="17.671" x="259.2056" y="136966.95" v="1042751" z="1" s="M+H" />
          <p rt="17.672" x="260.2088" y="24709.67" v="186955" z="1" s="M+H+1" />
        </MSPeaks>
      </Spectrum>
    </Compound>
    <Compound algo="FindByMolecularFeature">
      <Location m="393.1399" rt="17.672" y="78130" v="800181" />
      <Spectrum type="MFE" cpdAlgo="FindByMolecularFeature">
        <MSDetails p="+" />
        <Device type="TimeOfFlight" />
        <MSPeaks>
          <p rt="17.674" x="394.1472" y="78130.09" v="655364" z="1" s="M+H" />
          <p rt="17.661" x="395.1498" y="17178.75" v="110251" z="1" s="M+H+1" />
          <p rt="17.669" x="396.1619" y="4070.65" v="34566" z="1" s="M+H+2" />
        </MSPeaks>
      </Spectrum>
    </Compound>
    <Compound algo="FindByMolecularFeature">
      <Location m="332.1752" rt="17.672" y="57287" v="855639" />
      <Spectrum type="MFE" cpdAlgo="FindByMolecularFeature">
        <MSDetails p="+" />
        <Device type="TimeOfFlight" />
        <MSPeaks>
          <p rt="17.673" x="333.1825" y="57286.63" v="475382" z="1" s="M+H" />
          <p rt="17.669" x="334.1825" y="14055.69" v="109875" z="1" s="M+H+1" />
          <p rt="17.665" x="335.1693" y="14985.09" v="160343" z="1" s="M+H+2" />
          <p rt="17.698" x="336.1708" y="3760.81" v="50687" z="1" s="M+H+3" />
          <p rt="17.665" x="665.3547" y="1835.58" v="9366" z="1" s="2M+H" />
          <p rt="17.664" x="666.3615" y="1314.44" v="9086" z="1" s="2M+H+1" />
          <p rt="17.680" x="667.3522" y="1760.16" v="11223" z="1" s="2M+H+2" />
        </MSPeaks>
      </Spectrum>
    </Compound>
    <Compound algo="FindByMolecularFeature">
      <Location m="308.2352" rt="17.674" y="74144" v="726667" />
      <Spectrum type="MFE" cpdAlgo="FindByMolecularFeature">
        <MSDetails p="+" />
        <Device type="TimeOfFlight" />
        <MSPeaks>
          <p rt="17.673" x="309.2424" y="74144.21" v="581431" z="1" s="M+H" />
          <p rt="17.675" x="310.2463" y="14570.88" v="115777" z="1" s="M+H+1" />
          <p rt="17.681" x="311.2497" y="3942.92" v="29459" z="1" s="M+H+2" />
        </MSPeaks>
      </Spectrum>
    </Compound>
    <Compound algo="FindByMolecularFeature">
      <Location m="254.2247" rt="17.675" y="163665" v="1677827" />
      <Spectrum type="MFE" cpdAlgo="FindByMolecularFeature">
        <MSDetails p="+" />
        <Device type="TimeOfFlight" />
        <MSPeaks>
          <p rt="17.676" x="255.2320" y="163664.56" v="1413293" z="1" s="M+H" />
          <p rt="17.673" x="256.2353" y="27700.32" v="235395" z="1" s="M+H+1" />
          <p rt="17.675" x="257.2382" y="3496.00" v="29138" z="1" s="M+H+2" />
        </MSPeaks>
      </Spectrum>
    </Compound>
    <Compound algo="FindByMolecularFeature">
      <Location m="218.2034" rt="17.675" y="56166" v="570771" />
      <Spectrum type="MFE" cpdAlgo="FindByMolecularFeature">
        <MSDetails p="+" />
        <Device type="TimeOfFlight" />
        <MSPeaks>
          <p rt="17.677" x="219.2107" y="56166.08" v="484974" z="1" s="M+H" />
          <p rt="17.669" x="220.2139" y="10328.72" v="85798" z="1" s="M+H+1" />
        </MSPeaks>
      </Spectrum>
    </Compound>
    <Compound algo="FindByMolecularFeature">
      <Location m="236.2139" rt="17.676" y="150348" v="1505700" />
      <Spectrum type="MFE" cpdAlgo="FindByMolecularFeature">
        <MSDetails p="+" />
        <Device type="TimeOfFlight" />
        <MSPeaks>
          <p rt="17.676" x="237.2212" y="150347.63" v="1269847" z="1" s="M+H" />
          <p rt="17.677" x="238.2246" y="25711.55" v="220343" z="1" s="M+H+1" />
          <p rt="17.679" x="239.2296" y="1841.52" v="15510" z="1" s="M+H+2" />
        </MSPeaks>
      </Spectrum>
    </Compound>
    <Compound algo="FindByMolecularFeature">
      <Location m="297.2671" rt="17.715" y="255958" v="2846807" />
      <Spectrum type="MFE" cpdAlgo="FindByMolecularFeature">
        <MSDetails p="+" />
        <Device type="TimeOfFlight" />
        <MSPeaks>
          <p rt="17.713" x="298.2744" y="255957.86" v="2232021" z="1" s="M+H" />
          <p rt="17.723" x="299.2766" y="59958.23" v="522854" z="1" s="M+H+1" />
          <p rt="17.728" x="300.2802" y="6911.92" v="63588" z="1" s="M+H+2" />
          <p rt="17.708" x="595.5384" y="2048.12" v="11316" z="1" s="2M+H" />
          <p rt="17.715" x="596.5443" y="1128.70" v="2856" z="1" s="2M+H+1" />
        </MSPeaks>
      </Spectrum>
    </Compound>
    <Compound algo="FindByMolecularFeature">
      <Location m="279.2567" rt="17.717" y="458460" v="4858958" />
      <Spectrum type="MFE" cpdAlgo="FindByMolecularFeature">
        <MSDetails p="+" />
        <Device type="TimeOfFlight" />
        <MSPeaks>
          <p rt="17.717" x="280.2640" y="458460.41" v="3894700" z="1" s="M+H" />
          <p rt="17.716" x="281.2653" y="102205.30" v="866102" z="1" s="M+H+1" />
          <p rt="17.721" x="282.2678" y="11295.88" v="98157" z="1" s="M+H+2" />
        </MSPeaks>
      </Spectrum>
    </Compound>
    <Compound algo="FindByMolecularFeature">
      <Location m="338.2458" rt="17.808" y="66860" v="625942" />
      <Spectrum type="MFE" cpdAlgo="FindByMolecularFeature">
        <MSDetails p="+" />
        <Device type="TimeOfFlight" />
        <MSPeaks>
          <p rt="17.809" x="339.2531" y="66860.26" v="479655" z="1" s="M+H" />
          <p rt="17.807" x="340.2566" y="16055.67" v="114737" z="1" s="M+H+1" />
          <p rt="17.815" x="341.2580" y="4438.22" v="31550" z="1" s="M+H+2" />
        </MSPeaks>
      </Spectrum>
    </Compound>
    <Compound algo="FindByMolecularFeature">
      <Location m="320.2368" rt="17.808" y="86575" v="775745" />
      <Spectrum type="MFE" cpdAlgo="FindByMolecularFeature">
        <MSDetails p="+" />
        <Device type="TimeOfFlight" />
        <MSPeaks>
          <p rt="17.809" x="321.2441" y="86575.38" v="616997" z="1" s="M+H" />
          <p rt="17.808" x="322.2471" y="20038.82" v="146105" z="1" s="M+H+1" />
          <p rt="17.809" x="323.2534" y="2041.19" v="12642" z="1" s="M+H+2" />
        </MSPeaks>
      </Spectrum>
    </Compound>
    <Compound algo="FindByMolecularFeature">
      <Location m="360.2276" rt="17.815" y="67970" v="610636" />
      <Spectrum type="MFE" cpdAlgo="FindByMolecularFeature">
        <MSDetails p="+" />
        <Device type="TimeOfFlight" />
        <MSPeaks>
          <p rt="17.814" x="361.2349" y="67970.23" v="485491" z="1" s="M+H" />
          <p rt="17.822" x="362.2390" y="15170.56" v="102372" z="1" s="M+H+1" />
          <p rt="17.817" x="363.2471" y="3112.86" v="22773" z="1" s="M+H+2" />
        </MSPeaks>
      </Spectrum>
    </Compound>
    <Compound algo="FindByMolecularFeature">
      <Location m="354.2769" rt="17.839" y="58707" v="736890" />
      <Spectrum type="MFE" cpdAlgo="FindByMolecularFeature">
        <MSDetails p="+" />
        <Device type="TimeOfFlight" />
        <MSPeaks>
          <p rt="17.841" x="355.2842" y="58707.33" v="583585" z="1" s="M+H" />
          <p rt="17.833" x="356.2875" y="13910.44" v="143497" z="1" s="M+H+1" />
          <p rt="17.837" x="357.2889" y="1436.89" v="9809" z="1" s="M+H+2" />
        </MSPeaks>
      </Spectrum>
    </Compound>
    <Compound algo="FindByMolecularFeature">
      <Location m="383.2860" rt="17.926" y="107972" v="1185177" />
      <Spectrum type="MFE" cpdAlgo="FindByMolecularFeature">
        <MSDetails p="+" />
        <Device type="TimeOfFlight" />
        <MSPeaks>
          <p rt="17.926" x="384.2933" y="107971.54" v="892822" z="1" s="M+H" />
          <p rt="17.927" x="385.2967" y="28200.10" v="231585" z="1" s="M+H+1" />
          <p rt="17.924" x="386.2941" y="7699.05" v="60771" z="1" s="M+H+2" />
        </MSPeaks>
      </Spectrum>
    </Compound>
    <Compound algo="FindByMolecularFeature">
      <Location m="278.1520" rt="17.951" y="99271" v="1510957" />
      <Spectrum type="MFE" cpdAlgo="FindByMolecularFeature">
        <MSDetails p="+" />
        <Device type="TimeOfFlight" />
        <MSPeaks>
          <p rt="17.951" x="279.1593" y="99271.18" v="1268529" z="1" s="M+H" />
          <p rt="17.949" x="280.1626" y="17259.72" v="201379" z="1" s="M+H+1" />
          <p rt="17.950" x="281.1657" y="3264.95" v="41049" z="1" s="M+H+2" />
        </MSPeaks>
      </Spectrum>
    </Compound>
    <Compound algo="FindByMolecularFeature">
      <Location m="300.1338" rt="17.956" y="81628" v="1209519" />
      <Spectrum type="MFE" cpdAlgo="FindByMolecularFeature">
        <MSDetails p="+" />
        <Device type="TimeOfFlight" />
        <MSPeaks>
          <p rt="17.956" x="301.1411" y="81628.45" v="985490" z="1" s="M+H" />
          <p rt="17.961" x="302.1447" y="16035.66" v="196130" z="1" s="M+H+1" />
          <p rt="17.955" x="303.1479" y="2389.85" v="27899" z="1" s="M+H+2" />
        </MSPeaks>
      </Spectrum>
    </Compound>
    <Compound algo="FindByMolecularFeature">
      <Location m="148.0160" rt="17.957" y="236157" v="3299642" />
      <Spectrum type="MFE" cpdAlgo="FindByMolecularFeature">
        <MSDetails p="+" />
        <Device type="TimeOfFlight" />
        <MSPeaks>
          <p rt="17.957" x="149.0232" y="236156.69" v="2999602" z="1" s="M+H" />
          <p rt="17.952" x="150.0267" y="19564.34" v="260061" z="1" s="M+H+1" />
          <p rt="17.971" x="151.0329" y="2934.03" v="39980" z="1" s="M+H+2" />
        </MSPeaks>
      </Spectrum>
    </Compound>
    <Compound algo="FindByMolecularFeature">
      <Location m="382.1970" rt="18.103" y="166664" v="1528263" />
      <Spectrum type="MFE" cpdAlgo="FindByMolecularFeature">
        <MSDetails p="+" />
        <Device type="TimeOfFlight" />
        <MSPeaks>
          <p rt="18.102" x="383.2043" y="166664.03" v="1227307" z="1" s="M+H" />
          <p rt="18.103" x="384.2075" y="34805.50" v="251348" z="1" s="M+H+1" />
          <p rt="18.110" x="385.2098" y="6060.14" v="45299" z="1" s="M+H+2" />
          <p rt="18.108" x="386.2120" y="608.54" v="4309" z="1" s="M+H+3" />
        </MSPeaks>
      </Spectrum>
    </Compound>
    <Compound algo="FindByMolecularFeature">
      <Location m="360.2150" rt="18.114" y="105347" v="1267093" />
      <Spectrum type="MFE" cpdAlgo="FindByMolecularFeature">
        <MSDetails p="+" />
        <Device type="TimeOfFlight" />
        <MSPeaks>
          <p rt="18.115" x="361.2223" y="105347.41" v="1035416" z="1" s="M+H" />
          <p rt="18.114" x="362.2257" y="21372.22" v="222660" z="1" s="M+H+1" />
          <p rt="18.078" x="363.2279" y="4146.74" v="9017" z="1" s="M+H+2" />
        </MSPeaks>
      </Spectrum>
    </Compound>
    <Compound algo="FindByMolecularFeature">
      <Location m="413.3142" rt="18.115" y="106164" v="1063348" />
      <Spectrum type="MFE" cpdAlgo="FindByMolecularFeature">
        <MSDetails p="+" />
        <Device type="TimeOfFlight" />
        <MSPeaks>
          <p rt="18.115" x="414.3215" y="106163.70" v="792564" z="1" s="M+H" />
          <p rt="18.117" x="415.3245" y="30347.57" v="228509" z="1" s="M+H+1" />
          <p rt="18.107" x="416.3266" y="5391.61" v="37807" z="1" s="M+H+2" />
          <p rt="18.087" x="417.3308" y="637.19" v="4468" z="1" s="M+H+3" />
        </MSPeaks>
      </Spectrum>
    </Compound>
    <Compound algo="FindByMolecularFeature">
      <Location m="372.2878" rt="18.120" y="69826" v="808546" />
      <Spectrum type="MFE" cpdAlgo="FindByMolecularFeature">
        <MSDetails p="+" />
        <Device type="TimeOfFlight" />
        <MSPeaks>
          <p rt="18.120" x="373.2951" y="69826.10" v="600829" z="1" s="M+H" />
          <p rt="18.125" x="374.2985" y="17271.94" v="176800" z="1" s="M+H+1" />
          <p rt="18.105" x="375.2997" y="3492.69" v="30916" z="1" s="M+H+2" />
        </MSPeaks>
      </Spectrum>
    </Compound>
    <Compound algo="FindByMolecularFeature">
      <Location m="354.2774" rt="18.123" y="399776" v="4807622" />
      <Spectrum type="MFE" cpdAlgo="FindByMolecularFeature">
        <MSDetails p="+" />
        <Device type="TimeOfFlight" />
        <MSPeaks>
          <p rt="18.123" x="355.2847" y="399776.16" v="3847431" z="1" s="M+H" />
          <p rt="18.121" x="356.2877" y="87939.20" v="828271" z="1" s="M+H+1" />
          <p rt="18.120" x="357.2910" y="12942.49" v="108515" z="1" s="M+H+2" />
          <p rt="18.128" x="358.2925" y="2459.13" v="23405" z="1" s="M+H+3" />
        </MSPeaks>
      </Spectrum>
    </Compound>
    <Compound algo="FindByMolecularFeature">
      <Location m="394.2698" rt="18.129" y="233169" v="2565413" />
      <Spectrum type="MFE" cpdAlgo="FindByMolecularFeature">
        <MSDetails p="+" />
        <Device type="TimeOfFlight" />
        <MSPeaks>
          <p rt="18.128" x="395.2771" y="233169.30" v="2020829" z="1" s="M+H" />
          <p rt="18.130" x="396.2803" y="51116.87" v="544584" z="1" s="M+H+1" />
        </MSPeaks>
      </Spectrum>
    </Compound>
    <Compound algo="FindByMolecularFeature">
      <Location m="240.2091" rt="18.151" y="142429" v="1304741" />
      <Spectrum type="MFE" cpdAlgo="FindByMolecularFeature">
        <MSDetails p="+" />
        <Device type="TimeOfFlight" />
        <MSPeaks>
          <p rt="18.151" x="241.2163" y="142428.97" v="1125157" z="1" s="M+H" />
          <p rt="18.150" x="242.2196" y="22614.23" v="179585" z="1" s="M+H+1" />
        </MSPeaks>
      </Spectrum>
    </Compound>
    <Compound algo="FindByMolecularFeature">
      <Location m="168.1149" rt="18.221" y="85261" v="690013" />
      <Spectrum type="MFE" cpdAlgo="FindByMolecularFeature">
        <MSDetails p="+" />
        <Device type="TimeOfFlight" />
        <MSPeaks>
          <p rt="18.220" x="169.1222" y="85260.90" v="618447" z="1" s="M+H" />
          <p rt="18.223" x="170.1253" y="10060.55" v="71566" z="1" s="M+H+1" />
        </MSPeaks>
      </Spectrum>
    </Compound>
    <Compound algo="FindByMolecularFeature">
      <Location m="318.2174" rt="18.245" y="326899" v="3178892" />
      <Spectrum type="MFE" cpdAlgo="FindByMolecularFeature">
        <MSDetails p="+" />
        <Device type="TimeOfFlight" />
        <MSPeaks>
          <p rt="18.245" x="319.2247" y="326899.13" v="2464603" z="1" s="M+H" />
          <p rt="18.246" x="320.2281" y="63590.09" v="482264" z="1" s="M+H+1" />
          <p rt="18.246" x="321.2349" y="9294.10" v="63528" z="1" s="M+H+2" />
          <p rt="18.227" x="322.2408" y="879.48" v="10453" z="1" s="M+H+3" />
          <p rt="18.261" x="637.4408" y="7081.48" v="47183" z="1" s="2M+H" />
          <p rt="18.259" x="638.4454" y="3052.38" v="22655" z="1" s="2M+H+1" />
          <p rt="18.265" x="639.4422" y="1277.57" v="9184" z="1" s="2M+H+2" />
        </MSPeaks>
      </Spectrum>
    </Compound>
    <Compound algo="FindByMolecularFeature">
      <Location m="645.3825" rt="18.255" y="251453" v="3001844" />
      <Spectrum type="MFE" cpdAlgo="FindByMolecularFeature">
        <MSDetails p="+" />
        <Device type="TimeOfFlight" />
        <MSPeaks>
          <p rt="18.255" x="646.3898" y="251452.88" v="1638258" z="1" s="M+H" />
          <p rt="18.255" x="647.3945" y="155029.36" v="1067014" z="1" s="M+H+1" />
          <p rt="18.254" x="648.3978" y="45331.96" v="296571" z="1" s="M+H+2" />
        </MSPeaks>
      </Spectrum>
    </Compound>
    <Compound algo="FindByMolecularFeature">
      <Location m="296.2357" rt="18.255" y="2748021" v="26199780" />
      <Spectrum type="MFE" cpdAlgo="FindByMolecularFeature">
        <MSDetails p="+" />
        <Device type="TimeOfFlight" />
        <MSPeaks>
          <p rt="18.255" x="297.2430" y="2748021.25" v="19462822" z="1" sat="true" s="M+H" />
          <p rt="18.255" x="298.2465" y="525286.06" v="3732170" z="1" s="M+H+1" />
          <p rt="18.256" x="299.2491" y="65683.28" v="463959" z="1" s="M+H+2" />
          <p rt="18.262" x="300.2516" y="7038.34" v="54783" z="1" s="M+H+3" />
          <p rt="18.252" x="301.2512" y="1023.34" v="9170" z="1" s="M+H+4" />
          <p rt="18.254" x="593.4780" y="156616.67" v="832296" z="1" s="2M+H" />
          <p rt="18.254" x="594.4811" y="62234.76" v="319091" z="1" s="2M+H+1" />
          <p rt="18.253" x="595.4839" y="13685.16" v="70131" z="1" s="2M+H+2" />
          <p rt="18.258" x="596.4872" y="2284.51" v="16919" z="1" s="2M+H+3" />
        </MSPeaks>
      </Spectrum>
    </Compound>
    <Compound algo="FindByMolecularFeature">
      <Location m="648.3905" rt="18.255" y="139314" v="1605326" />
      <Spectrum type="MFE" cpdAlgo="FindByMolecularFeature">
        <MSDetails p="+" />
        <Device type="TimeOfFlight" />
        <MSPeaks>
          <p rt="18.255" x="649.3978" y="139313.75" v="876241" z="1" s="M+H" />
          <p rt="18.256" x="650.4008" y="54354.34" v="363673" z="1" s="M+H+1" />
          <p rt="18.255" x="651.3954" y="58020.94" v="365412" z="1" s="M+H+2" />
        </MSPeaks>
      </Spectrum>
    </Compound>
    <Compound algo="FindByMolecularFeature">
      <Location m="574.4602" rt="18.256" y="144686" v="1232324" />
      <Spectrum type="MFE" cpdAlgo="FindByMolecularFeature">
        <MSDetails p="+" />
        <Device type="TimeOfFlight" />
        <MSPeaks>
          <p rt="18.255" x="575.4675" y="144685.67" v="826928" z="1" s="M+H" />
          <p rt="18.257" x="576.4704" y="56270.88" v="322271" z="1" s="M+H+1" />
          <p rt="18.253" x="577.4743" y="12474.88" v="71517" z="1" s="M+H+2" />
          <p rt="18.258" x="578.4777" y="2059.93" v="11608" z="1" s="M+H+3" />
        </MSPeaks>
      </Spectrum>
    </Compound>
    <Compound algo="FindByMolecularFeature">
      <Location m="630.4176" rt="18.257" y="56403" v="640769" />
      <Spectrum type="MFE" cpdAlgo="FindByMolecularFeature">
        <MSDetails p="+" />
        <Device type="TimeOfFlight" />
        <MSPeaks>
          <p rt="18.255" x="316.2169" y="6773.60" v="47410" z="2" s="M+2H" />
          <p rt="18.258" x="316.7179" y="2788.22" v="18412" z="2" s="M+2H+1" />
          <p rt="18.256" x="631.4246" y="56402.76" v="372080" z="1" s="M+H" />
          <p rt="18.259" x="632.4277" y="22411.98" v="155341" z="1" s="M+H+1" />
          <p rt="18.256" x="633.4307" y="5586.98" v="37207" z="1" s="M+H+2" />
          <p rt="18.271" x="634.4340" y="1582.87" v="10319" z="1" s="M+H+3" />
        </MSPeaks>
      </Spectrum>
    </Compound>
    <Compound algo="FindByMolecularFeature">
      <Location m="337.2625" rt="18.259" y="425070" v="3927959" />
      <Spectrum type="MFE" cpdAlgo="FindByMolecularFeature">
        <MSDetails p="+" />
        <Device type="TimeOfFlight" />
        <MSPeaks>
          <p rt="18.257" x="338.2698" y="425069.53" v="3069861" z="1" s="M+H" />
          <p rt="18.259" x="339.2754" y="86324.51" v="653397" z="1" s="M+H+1" />
          <p rt="18.323" x="340.2832" y="12127.60" v="204701" z="1" s="M+H+2" />
        </MSPeaks>
      </Spectrum>
    </Compound>
    <Compound algo="FindByMolecularFeature">
      <Location m="180.1514" rt="18.260" y="107945" v="1001232" />
      <Spectrum type="MFE" cpdAlgo="FindByMolecularFeature">
        <MSDetails p="+" />
        <Device type="TimeOfFlight" />
        <MSPeaks>
          <p rt="18.260" x="181.1587" y="107945.26" v="866795" z="1" s="M+H" />
          <p rt="18.259" x="182.1620" y="15864.97" v="121055" z="1" s="M+H+1" />
          <p rt="18.239" x="183.1679" y="1859.19" v="13382" z="1" s="M+H+2" />
        </MSPeaks>
      </Spectrum>
    </Compound>
    <Compound algo="FindByMolecularFeature">
      <Location m="162.1409" rt="18.261" y="100185" v="928369" />
      <Spectrum type="MFE" cpdAlgo="FindByMolecularFeature">
        <MSDetails p="+" />
        <Device type="TimeOfFlight" />
        <MSPeaks>
          <p rt="18.261" x="163.1482" y="100185.30" v="836887" z="1" s="M+H" />
          <p rt="18.260" x="164.1513" y="12255.55" v="91483" z="1" s="M+H+1" />
        </MSPeaks>
      </Spectrum>
    </Compound>
    <Compound algo="FindByMolecularFeature">
      <Location m="278.2251" rt="18.262" y="4977286" v="58260808" />
      <Spectrum type="MFE" cpdAlgo="FindByMolecularFeature">
        <MSDetails p="+" />
        <Device type="TimeOfFlight" />
        <MSPeaks>
          <p rt="18.262" x="279.2324" y="4977285.50" v="47356196" z="1" sat="true" s="M+H" />
          <p rt="18.261" x="280.2360" y="975663.19" v="9337459" z="1" s="M+H+1" />
          <p rt="18.264" x="281.2395" y="106003.91" v="1257278" z="1" s="M+H+2" />
          <p rt="18.273" x="282.2435" y="8053.55" v="106129" z="1" s="M+H+3" />
          <p rt="18.256" x="557.4561" y="10711.29" v="67434" z="1" s="2M+H" />
          <p rt="18.259" x="558.4595" y="4659.41" v="27545" z="1" s="2M+H+1" />
          <p rt="18.257" x="559.4655" y="1452.71" v="6893" z="1" s="2M+H+2" />
        </MSPeaks>
      </Spectrum>
    </Compound>
    <Compound algo="FindByMolecularFeature">
      <Location m="242.2036" rt="18.266" y="97078" v="1106062" />
      <Spectrum type="MFE" cpdAlgo="FindByMolecularFeature">
        <MSDetails p="+" />
        <Device type="TimeOfFlight" />
        <MSPeaks>
          <p rt="18.265" x="243.2109" y="97077.84" v="921824" z="1" s="M+H" />
          <p rt="18.269" x="244.2141" y="19408.46" v="184238" z="1" s="M+H+1" />
        </MSPeaks>
      </Spectrum>
    </Compound>
    <Compound algo="FindByMolecularFeature">
      <Location m="481.3177" rt="18.272" y="469567" v="5245697" />
      <Spectrum type="MFE" cpdAlgo="FindByMolecularFeature">
        <MSDetails p="+" />
        <Device type="TimeOfFlight" />
        <MSPeaks>
          <p rt="18.272" x="482.3249" y="469566.97" v="3973603" z="1" s="M+H" />
          <p rt="18.271" x="483.3279" y="125798.63" v="1063656" z="1" s="M+H+1" />
          <p rt="18.269" x="484.3307" y="22860.00" v="179680" z="1" s="M+H+2" />
          <p rt="18.267" x="485.3385" y="3284.12" v="26405" z="1" s="M+H+3" />
          <p rt="18.274" x="486.3397" y="299.43" v="2354" z="1" s="M+H+4" />
        </MSPeaks>
      </Spectrum>
    </Compound>
    <Compound algo="FindByMolecularFeature">
      <Location m="260.2143" rt="18.283" y="270410" v="1828249" />
      <Spectrum type="MFE" cpdAlgo="FindByMolecularFeature">
        <MSDetails p="+" />
        <Device type="TimeOfFlight" />
        <MSPeaks>
          <p rt="18.284" x="261.2215" y="270409.78" v="1329087" z="1" s="M+H" />
          <p rt="18.274" x="262.2247" y="49182.63" v="499162" z="1" s="M+H+1" />
        </MSPeaks>
      </Spectrum>
    </Compound>
    <Compound algo="FindByMolecularFeature">
      <Location m="350.1542" rt="18.297" y="121170" v="4690766" />
      <Spectrum type="MFE" cpdAlgo="FindByMolecularFeature">
        <MSDetails p="+" />
        <Device type="TimeOfFlight" />
        <MSPeaks>
          <p rt="18.292" x="351.1614" y="68029.48" v="1103470" z="1" s="M+H" />
          <p rt="18.293" x="352.1647" y="14282.53" v="226805" z="1" s="M+H+1" />
          <p rt="18.299" x="353.1623" y="121169.52" v="1886934" z="1" s="M+H+2" />
          <p rt="18.296" x="354.1653" y="26215.69" v="422623" z="1" s="M+H+3" />
          <p rt="18.296" x="355.1582" y="47103.71" v="737698" z="1" s="M+H+4" />
          <p rt="18.304" x="356.1608" y="11712.84" v="183743" z="1" s="M+H+5" />
          <p rt="18.318" x="357.1581" y="7682.81" v="129493" z="1" s="M+H+6" />
        </MSPeaks>
      </Spectrum>
    </Compound>
    <Compound algo="FindByMolecularFeature">
      <Location m="227.2254" rt="18.305" y="967813" v="9815126" />
      <Spectrum type="MFE" cpdAlgo="FindByMolecularFeature">
        <MSDetails p="+" />
        <Device type="TimeOfFlight" />
        <MSPeaks>
          <p rt="18.305" x="228.2326" y="967813.06" v="8436319" z="1" s="M+H" />
          <p rt="18.305" x="229.2356" y="146646.00" v="1279582" z="1" s="M+H+1" />
          <p rt="18.302" x="230.2401" y="10066.88" v="91991" z="1" s="M+H+2" />
          <p rt="18.302" x="231.2440" y="855.03" v="7234" z="1" s="M+H+3" />
        </MSPeaks>
      </Spectrum>
    </Compound>
    <Compound algo="FindByMolecularFeature">
      <Location m="322.2509" rt="18.403" y="149535" v="1437045" />
      <Spectrum type="MFE" cpdAlgo="FindByMolecularFeature">
        <MSDetails p="+" />
        <Device type="TimeOfFlight" />
        <MSPeaks>
          <p rt="18.403" x="323.2582" y="149535.22" v="1115015" z="1" s="M+H" />
          <p rt="18.404" x="324.2615" y="36768.51" v="283113" z="1" s="M+H+1" />
          <p rt="18.408" x="325.2653" y="5972.60" v="38917" z="1" s="M+H+2" />
        </MSPeaks>
      </Spectrum>
    </Compound>
    <Compound algo="FindByMolecularFeature">
      <Location m="580.3015" rt="18.410" y="86691" v="2736755" />
      <Spectrum type="MFE" cpdAlgo="FindByMolecularFeature">
        <MSDetails p="+" />
        <Device type="TimeOfFlight" />
        <MSPeaks>
          <p rt="18.402" x="581.3088" y="86690.85" v="2115741" z="1" s="M+H" />
          <p rt="18.441" x="582.3121" y="25001.31" v="491228" z="1" s="M+H+1" />
          <p rt="18.393" x="583.3163" y="5529.90" v="129787" z="1" s="M+H+2" />
        </MSPeaks>
      </Spectrum>
    </Compound>
    <Compound algo="FindByMolecularFeature">
      <Location m="337.2625" rt="18.417" y="196724" v="1975937" />
      <Spectrum type="MFE" cpdAlgo="FindByMolecularFeature">
        <MSDetails p="+" />
        <Device type="TimeOfFlight" />
        <MSPeaks>
          <p rt="18.417" x="338.2698" y="196723.59" v="1711879" z="1" s="M+H" />
          <p rt="18.419" x="339.2794" y="41517.43" v="264057" z="1" s="M+H+1" />
        </MSPeaks>
      </Spectrum>
    </Compound>
    <Compound algo="FindByMolecularFeature">
      <Location m="648.3904" rt="18.421" y="74930" v="1245311" />
      <Spectrum type="MFE" cpdAlgo="FindByMolecularFeature">
        <MSDetails p="+" />
        <Device type="TimeOfFlight" />
        <MSPeaks>
          <p rt="18.420" x="649.3977" y="74930.06" v="700052" z="1" s="M+H" />
          <p rt="18.423" x="650.4013" y="29999.90" v="260088" z="1" s="M+H+1" />
          <p rt="18.421" x="651.3956" y="31226.04" v="285170" z="1" s="M+H+2" />
        </MSPeaks>
      </Spectrum>
    </Compound>
    <Compound algo="FindByMolecularFeature">
      <Location m="182.1309" rt="18.427" y="256744" v="2295942" />
      <Spectrum type="MFE" cpdAlgo="FindByMolecularFeature">
        <MSDetails p="+" />
        <Device type="TimeOfFlight" />
        <MSPeaks>
          <p rt="18.428" x="183.1381" y="256743.86" v="2032767" z="1" s="M+H" />
          <p rt="18.424" x="184.1413" y="31237.72" v="245120" z="1" s="M+H+1" />
          <p rt="18.418" x="185.1428" y="2504.06" v="18055" z="1" s="M+H+2" />
        </MSPeaks>
      </Spectrum>
    </Compound>
    <Compound algo="FindByMolecularFeature">
      <Location m="296.2358" rt="18.434" y="2376357" v="31585970" />
      <Spectrum type="MFE" cpdAlgo="FindByMolecularFeature">
        <MSDetails p="+" />
        <Device type="TimeOfFlight" />
        <MSPeaks>
          <p rt="18.434" x="297.2430" y="2376356.75" v="24958016" z="1" sat="true" s="M+H" />
          <p rt="18.434" x="298.2464" y="456834.16" v="4823155" z="1" s="M+H+1" />
          <p rt="18.424" x="299.2491" y="55182.61" v="493388" z="1" s="M+H+2" />
          <p rt="18.443" x="300.2517" y="5333.21" v="65366" z="1" s="M+H+3" />
          <p rt="18.451" x="301.2512" y="634.68" v="7999" z="1" s="M+H+4" />
          <p rt="18.416" x="593.4777" y="63483.02" v="405728" z="1" s="2M+H" />
          <p rt="18.410" x="594.4809" y="25717.61" v="174992" z="1" s="2M+H+1" />
          <p rt="18.417" x="595.4840" y="5711.94" v="38304" z="1" s="2M+H+2" />
        </MSPeaks>
      </Spectrum>
    </Compound>
    <Compound algo="FindByMolecularFeature">
      <Location m="523.3643" rt="18.440" y="232205" v="2904160" />
      <Spectrum type="MFE" cpdAlgo="FindByMolecularFeature">
        <MSDetails p="+" />
        <Device type="TimeOfFlight" />
        <MSPeaks>
          <p rt="18.440" x="524.3716" y="232204.97" v="2162373" z="1" s="M+H" />
          <p rt="18.439" x="525.3749" y="67965.95" v="614606" z="1" s="M+H+1" />
          <p rt="18.436" x="526.3779" y="13364.81" v="103380" z="1" s="M+H+2" />
          <p rt="18.442" x="527.3798" y="2890.10" v="23801" z="1" s="M+H+3" />
        </MSPeaks>
      </Spectrum>
    </Compound>
    <Compound algo="FindByMolecularFeature">
      <Location m="318.2177" rt="18.511" y="511916" v="6547524" />
      <Spectrum type="MFE" cpdAlgo="FindByMolecularFeature">
        <MSDetails p="+" />
        <Device type="TimeOfFlight" />
        <MSPeaks>
          <p rt="18.511" x="319.2249" y="511916.28" v="5319156" z="1" s="M+H" />
          <p rt="18.512" x="320.2280" y="101929.90" v="1061564" z="1" s="M+H+1" />
          <p rt="18.505" x="321.2330" y="14727.53" v="154687" z="1" s="M+H+2" />
          <p rt="18.481" x="322.2378" y="1183.44" v="12118" z="1" s="M+H+3" />
        </MSPeaks>
      </Spectrum>
    </Compound>
    <Compound algo="FindByMolecularFeature">
      <Location m="278.2251" rt="18.511" y="1848949" v="16810042" />
      <Spectrum type="MFE" cpdAlgo="FindByMolecularFeature">
        <MSDetails p="+" />
        <Device type="TimeOfFlight" />
        <MSPeaks>
          <p rt="18.511" x="279.2324" y="1848948.50" v="14005328" z="1" s="M+H" />
          <p rt="18.511" x="280.2357" y="369950.31" v="2804714" z="1" s="M+H+1" />
        </MSPeaks>
      </Spectrum>
    </Compound>
    <Compound algo="FindByMolecularFeature">
      <Location m="232.2189" rt="18.518" y="58093" v="683710" />
      <Spectrum type="MFE" cpdAlgo="FindByMolecularFeature">
        <MSDetails p="+" />
        <Device type="TimeOfFlight" />
        <MSPeaks>
          <p rt="18.517" x="233.2262" y="58092.88" v="573254" z="1" s="M+H" />
          <p rt="18.526" x="234.2296" y="10986.49" v="94024" z="1" s="M+H+1" />
          <p rt="18.502" x="235.2355" y="1688.77" v="16432" z="1" s="M+H+2" />
        </MSPeaks>
      </Spectrum>
    </Compound>
    <Compound algo="FindByMolecularFeature">
      <Location m="322.2508" rt="18.599" y="92288" v="1347307" />
      <Spectrum type="MFE" cpdAlgo="FindByMolecularFeature">
        <MSDetails p="+" />
        <Device type="TimeOfFlight" />
        <MSPeaks>
          <p rt="18.601" x="323.2581" y="92288.13" v="1118743" z="1" s="M+H" />
          <p rt="18.592" x="324.2617" y="22872.62" v="228564" z="1" s="M+H+1" />
        </MSPeaks>
      </Spectrum>
    </Compound>
    <Compound algo="FindByMolecularFeature">
      <Location m="362.2434" rt="18.620" y="50266" v="828828" />
      <Spectrum type="MFE" cpdAlgo="FindByMolecularFeature">
        <MSDetails p="+" />
        <Device type="TimeOfFlight" />
        <MSPeaks>
          <p rt="18.624" x="363.2507" y="50265.94" v="665224" z="1" s="M+H" />
          <p rt="18.623" x="364.2551" y="10135.40" v="141331" z="1" s="M+H+1" />
          <p rt="18.533" x="365.2634" y="2445.98" v="22272" z="1" s="M+H+2" />
        </MSPeaks>
      </Spectrum>
    </Compound>
    <Compound algo="FindByMolecularFeature">
      <Location m="327.2565" rt="18.669" y="78266" v="903074" />
      <Spectrum type="MFE" cpdAlgo="FindByMolecularFeature">
        <MSDetails p="+" />
        <Device type="TimeOfFlight" />
        <MSPeaks>
          <p rt="18.670" x="328.2638" y="78266.06" v="713607" z="1" s="M+H" />
          <p rt="18.670" x="329.2670" y="18918.46" v="165109" z="1" s="M+H+1" />
          <p rt="18.654" x="330.2692" y="2908.43" v="24359" z="1" s="M+H+2" />
        </MSPeaks>
      </Spectrum>
    </Compound>
    <Compound algo="FindByMolecularFeature">
      <Location m="224.2138" rt="18.746" y="89859" v="817768" />
      <Spectrum type="MFE" cpdAlgo="FindByMolecularFeature">
        <MSDetails p="+" />
        <Device type="TimeOfFlight" />
        <MSPeaks>
          <p rt="18.746" x="225.2211" y="89859.02" v="704626" z="1" s="M+H" />
          <p rt="18.745" x="226.2246" y="14159.87" v="113142" z="1" s="M+H+1" />
        </MSPeaks>
      </Spectrum>
    </Compound>
    <Compound algo="FindByMolecularFeature">
      <Location m="252.2089" rt="18.747" y="111613" v="1010369" />
      <Spectrum type="MFE" cpdAlgo="FindByMolecularFeature">
        <MSDetails p="+" />
        <Device type="TimeOfFlight" />
        <MSPeaks>
          <p rt="18.747" x="253.2162" y="111612.81" v="848180" z="1" s="M+H" />
          <p rt="18.752" x="254.2192" y="18941.73" v="152695" z="1" s="M+H+1" />
          <p rt="18.743" x="255.2229" y="1750.69" v="9494" z="1" s="M+H+2" />
        </MSPeaks>
      </Spectrum>
    </Compound>
    <Compound algo="FindByMolecularFeature">
      <Location m="282.2559" rt="18.757" y="92129" v="878029" />
      <Spectrum type="MFE" cpdAlgo="FindByMolecularFeature">
        <MSDetails p="+" />
        <Device type="TimeOfFlight" />
        <MSPeaks>
          <p rt="18.756" x="283.2632" y="92128.66" v="691316" z="1" s="M+H" />
          <p rt="18.758" x="284.2667" y="21150.67" v="160619" z="1" s="M+H+1" />
          <p rt="18.765" x="285.2691" y="3214.17" v="26094" z="1" s="M+H+2" />
        </MSPeaks>
      </Spectrum>
    </Compound>
    <Compound algo="FindByMolecularFeature">
      <Location m="264.2452" rt="18.757" y="65830" v="609364" />
      <Spectrum type="MFE" cpdAlgo="FindByMolecularFeature">
        <MSDetails p="+" />
        <Device type="TimeOfFlight" />
        <MSPeaks>
          <p rt="18.758" x="265.2525" y="65830.11" v="507145" z="1" s="M+H" />
          <p rt="18.759" x="266.2557" y="11455.06" v="92222" z="1" s="M+H+1" />
          <p rt="18.718" x="267.2657" y="1567.84" v="9997" z="1" s="M+H+2" />
        </MSPeaks>
      </Spectrum>
    </Compound>
    <Compound algo="FindByMolecularFeature">
      <Location m="345.2650" rt="18.787" y="517953" v="5683433" />
      <Spectrum type="MFE" cpdAlgo="FindByMolecularFeature">
        <MSDetails p="+" />
        <Device type="TimeOfFlight" />
        <MSPeaks>
          <p rt="18.787" x="346.2723" y="517953.09" v="4509723" z="1" s="M+H" />
          <p rt="18.788" x="347.2752" y="117588.23" v="1040072" z="1" s="M+H+1" />
          <p rt="18.792" x="348.2783" y="15148.77" v="133638" z="1" s="M+H+2" />
        </MSPeaks>
      </Spectrum>
    </Compound>
    <Compound algo="FindByMolecularFeature">
      <Location m="306.2593" rt="18.788" y="54992" v="601859" />
      <Spectrum type="MFE" cpdAlgo="FindByMolecularFeature">
        <MSDetails p="+" />
        <Device type="TimeOfFlight" />
        <MSPeaks>
          <p rt="18.787" x="307.2666" y="54991.80" v="481884" z="1" s="M+H" />
          <p rt="18.790" x="308.2688" y="11686.15" v="100537" z="1" s="M+H+1" />
          <p rt="18.803" x="309.2726" y="2309.21" v="19438" z="1" s="M+H+2" />
        </MSPeaks>
      </Spectrum>
    </Compound>
    <Compound algo="FindByMolecularFeature">
      <Location m="348.2776" rt="18.789" y="58491" v="791257" />
      <Spectrum type="MFE" cpdAlgo="FindByMolecularFeature">
        <MSDetails p="+" />
        <Device type="TimeOfFlight" />
        <MSPeaks>
          <p rt="18.788" x="349.2849" y="58490.53" v="610886" z="1" s="M+H" />
          <p rt="18.789" x="350.2891" y="14321.41" v="162334" z="1" s="M+H+1" />
          <p rt="18.812" x="351.2926" y="2498.18" v="18037" z="1" s="M+H+2" />
        </MSPeaks>
      </Spectrum>
    </Compound>
    <Compound algo="FindByMolecularFeature">
      <Location m="323.2831" rt="18.790" y="7946610" v="95706016" />
      <Spectrum type="MFE" cpdAlgo="FindByMolecularFeature">
        <MSDetails p="+" />
        <Device type="TimeOfFlight" />
        <MSPeaks>
          <p rt="18.791" x="324.2904" y="7946609.50" v="73699720" z="1" sat="true" s="M+H" />
          <p rt="18.788" x="325.2938" y="1733233.63" v="17364794" z="1" s="M+H+1" />
          <p rt="18.788" x="326.2966" y="206295.98" v="2045031" z="1" s="M+H+2" />
          <p rt="18.790" x="327.2989" y="24807.71" v="213714" z="1" s="M+H+3" />
          <p rt="18.784" x="647.5725" y="113519.90" v="758142" z="1" s="2M+H" />
          <p rt="18.783" x="648.5757" y="51684.49" v="344151" z="1" s="2M+H+1" />
          <p rt="18.784" x="649.5789" y="11491.00" v="75986" z="1" s="2M+H+2" />
          <p rt="18.780" x="650.5824" y="2019.06" v="13102" z="1" s="2M+H+3" />
        </MSPeaks>
      </Spectrum>
    </Compound>
    <Compound algo="FindByMolecularFeature">
      <Location m="318.2173" rt="18.821" y="94046" v="865923" />
      <Spectrum type="MFE" cpdAlgo="FindByMolecularFeature">
        <MSDetails p="+" />
        <Device type="TimeOfFlight" />
        <MSPeaks>
          <p rt="18.821" x="319.2245" y="94045.76" v="686170" z="1" s="M+H" />
          <p rt="18.820" x="320.2280" y="20032.82" v="152769" z="1" s="M+H+1" />
          <p rt="18.828" x="321.2358" y="3317.16" v="26984" z="1" s="M+H+2" />
        </MSPeaks>
      </Spectrum>
    </Compound>
    <Compound algo="FindByMolecularFeature">
      <Location m="599.4610" rt="18.841" y="63198" v="1267469" />
      <Spectrum type="MFE" cpdAlgo="FindByMolecularFeature">
        <MSDetails p="+" />
        <Device type="TimeOfFlight" />
        <MSPeaks>
          <p rt="18.841" x="600.4683" y="63198.36" v="891644" z="1" s="M+H" />
          <p rt="18.839" x="601.4718" y="21308.12" v="295473" z="1" s="M+H+1" />
          <p rt="18.837" x="602.4740" y="5164.35" v="67795" z="1" s="M+H+2" />
          <p rt="18.872" x="603.4722" y="974.47" v="12558" z="1" s="M+H+3" />
        </MSPeaks>
      </Spectrum>
    </Compound>
    <Compound algo="FindByMolecularFeature">
      <Location m="555.4349" rt="18.924" y="91900" v="1787756" />
      <Spectrum type="MFE" cpdAlgo="FindByMolecularFeature">
        <MSDetails p="+" />
        <Device type="TimeOfFlight" />
        <MSPeaks>
          <p rt="18.923" x="556.4422" y="91899.84" v="1273672" z="1" s="M+H" />
          <p rt="18.925" x="557.4452" y="28948.66" v="401663" z="1" s="M+H+1" />
          <p rt="18.930" x="558.4460" y="7480.85" v="99939" z="1" s="M+H+2" />
          <p rt="18.932" x="559.4485" y="942.30" v="12483" z="1" s="M+H+3" />
        </MSPeaks>
      </Spectrum>
    </Compound>
    <Compound algo="FindByMolecularFeature">
      <Location m="352.2616" rt="18.974" y="104437" v="1067680" />
      <Spectrum type="MFE" cpdAlgo="FindByMolecularFeature">
        <MSDetails p="+" />
        <Device type="TimeOfFlight" />
        <MSPeaks>
          <p rt="18.974" x="353.2689" y="104436.51" v="829393" z="1" s="M+H" />
          <p rt="18.975" x="354.2722" y="23164.10" v="179904" z="1" s="M+H+1" />
          <p rt="18.982" x="355.2792" y="5972.34" v="58383" z="1" s="M+H+2" />
        </MSPeaks>
      </Spectrum>
    </Compound>
    <Compound algo="FindByMolecularFeature">
      <Location m="376.3060" rt="18.998" y="80363" v="1014494" />
      <Spectrum type="MFE" cpdAlgo="FindByMolecularFeature">
        <MSDetails p="+" />
        <Device type="TimeOfFlight" />
        <MSPeaks>
          <p rt="18.996" x="377.3132" y="80362.80" v="765064" z="1" s="M+H" />
          <p rt="18.997" x="378.3167" y="19510.45" v="176837" z="1" s="M+H+1" />
          <p rt="19.035" x="379.3098" y="6076.03" v="72593" z="1" s="M+H+2" />
        </MSPeaks>
      </Spectrum>
    </Compound>
    <Compound algo="FindByMolecularFeature">
      <Location m="511.4087" rt="19.003" y="115205" v="2222090" />
      <Spectrum type="MFE" cpdAlgo="FindByMolecularFeature">
        <MSDetails p="+" />
        <Device type="TimeOfFlight" />
        <MSPeaks>
          <p rt="19.003" x="512.4160" y="115204.52" v="1646329" z="1" s="M+H" />
          <p rt="19.003" x="513.4193" y="31508.57" v="433764" z="1" s="M+H+1" />
          <p rt="18.999" x="514.4209" y="7522.14" v="128615" z="1" s="M+H+2" />
          <p rt="19.032" x="515.4219" y="982.78" v="13382" z="1" s="M+H+3" />
        </MSPeaks>
      </Spectrum>
    </Compound>
    <Compound algo="FindByMolecularFeature">
      <Location m="253.2411" rt="19.013" y="884585" v="9711180" />
      <Spectrum type="MFE" cpdAlgo="FindByMolecularFeature">
        <MSDetails p="+" />
        <Device type="TimeOfFlight" />
        <MSPeaks>
          <p rt="19.013" x="254.2484" y="884585.38" v="8103347" z="1" s="M+H" />
          <p rt="19.012" x="255.2512" y="151635.47" v="1390413" z="1" s="M+H+1" />
          <p rt="19.011" x="256.2545" y="14316.00" v="123201" z="1" s="M+H+2" />
          <p rt="19.023" x="257.2557" y="1271.27" v="11406" z="1" s="M+H+3" />
          <p rt="19.016" x="507.4888" y="4656.53" v="29395" z="1" s="2M+H" />
          <p rt="19.008" x="508.4908" y="2070.94" v="12011" z="1" s="2M+H+1" />
        </MSPeaks>
      </Spectrum>
    </Compound>
    <Compound algo="FindByMolecularFeature">
      <Location m="348.2777" rt="19.023" y="82186" v="563471" />
      <Spectrum type="MFE" cpdAlgo="FindByMolecularFeature">
        <MSDetails p="+" />
        <Device type="TimeOfFlight" />
        <MSPeaks>
          <p rt="19.023" x="349.2850" y="82185.95" v="439239" z="1" s="M+H" />
          <p rt="19.027" x="350.2891" y="18646.95" v="100077" z="1" s="M+H+1" />
          <p rt="19.021" x="351.2911" y="3419.54" v="24155" z="1" s="M+H+2" />
        </MSPeaks>
      </Spectrum>
    </Compound>
    <Compound algo="FindByMolecularFeature">
      <Location m="376.2725" rt="19.031" y="54302" v="457800" />
      <Spectrum type="MFE" cpdAlgo="FindByMolecularFeature">
        <MSDetails p="+" />
        <Device type="TimeOfFlight" />
        <MSPeaks>
          <p rt="19.031" x="377.2798" y="54301.75" v="379401" z="1" s="M+H" />
          <p rt="19.030" x="378.2836" y="12253.53" v="78399" z="1" s="M+H+1" />
        </MSPeaks>
      </Spectrum>
    </Compound>
    <Compound algo="FindByMolecularFeature">
      <Location m="467.3825" rt="19.082" y="114215" v="2206452" />
      <Spectrum type="MFE" cpdAlgo="FindByMolecularFeature">
        <MSDetails p="+" />
        <Device type="TimeOfFlight" />
        <MSPeaks>
          <p rt="19.082" x="468.3898" y="114215.08" v="1637548" z="1" s="M+H" />
          <p rt="19.084" x="469.3929" y="30915.00" v="440494" z="1" s="M+H+1" />
          <p rt="19.082" x="470.3933" y="7123.89" v="115747" z="1" s="M+H+2" />
          <p rt="19.087" x="471.3957" y="896.31" v="12663" z="1" s="M+H+3" />
        </MSPeaks>
      </Spectrum>
    </Compound>
    <Compound algo="FindByMolecularFeature">
      <Location m="423.3562" rt="19.150" y="88965" v="1742786" />
      <Spectrum type="MFE" cpdAlgo="FindByMolecularFeature">
        <MSDetails p="+" />
        <Device type="TimeOfFlight" />
        <MSPeaks>
          <p rt="19.150" x="424.3635" y="88965.08" v="1288009" z="1" s="M+H" />
          <p rt="19.153" x="425.3660" y="25108.26" v="395547" z="1" s="M+H+1" />
          <p rt="19.150" x="426.3640" y="4937.65" v="59229" z="1" s="M+H+2" />
        </MSPeaks>
      </Spectrum>
    </Compound>
    <Compound algo="FindByMolecularFeature">
      <Location m="387.2752" rt="19.182" y="162536" v="1632920" />
      <Spectrum type="MFE" cpdAlgo="FindByMolecularFeature">
        <MSDetails p="+" />
        <Device type="TimeOfFlight" />
        <MSPeaks>
          <p rt="19.182" x="388.2825" y="162536.31" v="1290591" z="1" s="M+H" />
          <p rt="19.181" x="389.2856" y="36570.86" v="284294" z="1" s="M+H+1" />
          <p rt="19.185" x="390.2898" y="6310.72" v="58035" z="1" s="M+H+2" />
        </MSPeaks>
      </Spectrum>
    </Compound>
    <Compound algo="FindByMolecularFeature">
      <Location m="365.2939" rt="19.182" y="1112919" v="10943154" />
      <Spectrum type="MFE" cpdAlgo="FindByMolecularFeature">
        <MSDetails p="+" />
        <Device type="TimeOfFlight" />
        <MSPeaks>
          <p rt="19.182" x="366.3011" y="1112919.38" v="8473241" z="1" s="M+H" />
          <p rt="19.182" x="367.3039" y="265422.44" v="2057244" z="1" s="M+H+1" />
          <p rt="19.183" x="368.3067" y="38727.74" v="292874" z="1" s="M+H+2" />
          <p rt="19.182" x="369.3110" y="4847.78" v="42050" z="1" s="M+H+3" />
          <p rt="19.176" x="731.5935" y="4283.91" v="24734" z="1" s="2M+H" />
          <p rt="19.180" x="732.5951" y="3713.80" v="12087" z="1" s="2M+H+1" />
          <p rt="19.171" x="733.5967" y="1297.69" v="2051" z="1" s="2M+H+2" />
        </MSPeaks>
      </Spectrum>
    </Compound>
    <Compound algo="FindByMolecularFeature">
      <Location m="241.2407" rt="19.254" y="105320" v="800566" />
      <Spectrum type="MFE" cpdAlgo="FindByMolecularFeature">
        <MSDetails p="+" />
        <Device type="TimeOfFlight" />
        <MSPeaks>
          <p rt="19.255" x="242.2479" y="105319.55" v="703184" z="1" s="M+H" />
          <p rt="19.251" x="243.2508" y="17046.58" v="97382" z="1" s="M+H+1" />
        </MSPeaks>
      </Spectrum>
    </Compound>
    <Compound algo="FindByMolecularFeature">
      <Location m="409.3196" rt="19.360" y="109302" v="1077458" />
      <Spectrum type="MFE" cpdAlgo="FindByMolecularFeature">
        <MSDetails p="+" />
        <Device type="TimeOfFlight" />
        <MSPeaks>
          <p rt="19.360" x="410.3269" y="109301.94" v="842133" z="1" s="M+H" />
          <p rt="19.359" x="411.3302" y="27509.08" v="208382" z="1" s="M+H+1" />
          <p rt="19.347" x="412.3317" y="5683.48" v="26942" z="1" s="M+H+2" />
        </MSPeaks>
      </Spectrum>
    </Compound>
    <Compound algo="FindByMolecularFeature">
      <Location m="339.2778" rt="19.470" y="153922" v="1429717" />
      <Spectrum type="MFE" cpdAlgo="FindByMolecularFeature">
        <MSDetails p="+" />
        <Device type="TimeOfFlight" />
        <MSPeaks>
          <p rt="19.469" x="340.2851" y="153922.06" v="1138765" z="1" s="M+H" />
          <p rt="19.469" x="341.2890" y="35160.68" v="252712" z="1" s="M+H+1" />
          <p rt="19.476" x="342.2914" y="5170.48" v="34777" z="1" s="M+H+2" />
          <p rt="19.502" x="343.3009" y="514.76" v="3463" z="1" s="M+H+3" />
        </MSPeaks>
      </Spectrum>
    </Compound>
    <Compound algo="FindByMolecularFeature">
      <Location m="298.2509" rt="19.491" y="58356" v="544600" />
      <Spectrum type="MFE" cpdAlgo="FindByMolecularFeature">
        <MSDetails p="+" />
        <Device type="TimeOfFlight" />
        <MSPeaks>
          <p rt="19.491" x="299.2582" y="58356.05" v="433609" z="1" s="M+H" />
          <p rt="19.491" x="300.2621" y="12417.71" v="97182" z="1" s="M+H+1" />
          <p rt="19.490" x="301.2650" y="1996.42" v="13809" z="1" s="M+H+2" />
        </MSPeaks>
      </Spectrum>
    </Compound>
    <Compound algo="FindByMolecularFeature">
      <Location m="280.2403" rt="19.494" y="138873" v="1378145" />
      <Spectrum type="MFE" cpdAlgo="FindByMolecularFeature">
        <MSDetails p="+" />
        <Device type="TimeOfFlight" />
        <MSPeaks>
          <p rt="19.493" x="281.2476" y="138872.83" v="1161307" z="1" s="M+H" />
          <p rt="19.495" x="282.2511" y="26905.48" v="216838" z="1" s="M+H+1" />
        </MSPeaks>
      </Spectrum>
    </Compound>
    <Compound algo="FindByMolecularFeature">
      <Location m="320.2330" rt="19.494" y="53475" v="484475" />
      <Spectrum type="MFE" cpdAlgo="FindByMolecularFeature">
        <MSDetails p="+" />
        <Device type="TimeOfFlight" />
        <MSPeaks>
          <p rt="19.495" x="321.2403" y="53474.89" v="403796" z="1" s="M+H" />
          <p rt="19.489" x="322.2441" y="10774.76" v="80679" z="1" s="M+H+1" />
        </MSPeaks>
      </Spectrum>
    </Compound>
    <Compound algo="FindByMolecularFeature">
      <Location m="359.2802" rt="19.509" y="158128" v="1540773" />
      <Spectrum type="MFE" cpdAlgo="FindByMolecularFeature">
        <MSDetails p="+" />
        <Device type="TimeOfFlight" />
        <MSPeaks>
          <p rt="19.509" x="360.2875" y="158127.66" v="1200055" z="1" s="M+H" />
          <p rt="19.508" x="361.2909" y="38112.89" v="294884" z="1" s="M+H+1" />
          <p rt="19.508" x="362.2954" y="6092.82" v="45834" z="1" s="M+H+2" />
        </MSPeaks>
      </Spectrum>
    </Compound>
    <Compound algo="FindByMolecularFeature">
      <Location m="319.2875" rt="19.511" y="67770" v="757174" />
      <Spectrum type="MFE" cpdAlgo="FindByMolecularFeature">
        <MSDetails p="+" />
        <Device type="TimeOfFlight" />
        <MSPeaks>
          <p rt="19.511" x="320.2947" y="67769.65" v="585208" z="1" s="M+H" />
          <p rt="19.509" x="321.2969" y="17888.47" v="154407" z="1" s="M+H+1" />
          <p rt="19.501" x="322.3001" y="3117.85" v="17559" z="1" s="M+H+2" />
        </MSPeaks>
      </Spectrum>
    </Compound>
    <Compound algo="FindByMolecularFeature">
      <Location m="337.2987" rt="19.512" y="1872707" v="20217896" />
      <Spectrum type="MFE" cpdAlgo="FindByMolecularFeature">
        <MSDetails p="+" />
        <Device type="TimeOfFlight" />
        <MSPeaks>
          <p rt="19.512" x="338.3060" y="1872707.00" v="15765565" z="1" s="M+H" />
          <p rt="19.512" x="339.3092" y="439426.59" v="3712283" z="1" s="M+H+1" />
          <p rt="19.507" x="340.3080" y="77121.45" v="557722" z="1" s="M+H+2" />
          <p rt="19.571" x="341.3118" y="1792.87" v="12968" z="1" s="M+H+3" />
          <p rt="19.506" x="675.6033" y="8540.04" v="53927" z="1" s="2M+H" />
          <p rt="19.503" x="676.6061" y="4215.82" v="24748" z="1" s="2M+H+1" />
          <p rt="19.508" x="677.6102" y="1296.63" v="6004" z="1" s="2M+H+2" />
        </MSPeaks>
      </Spectrum>
    </Compound>
    <Compound algo="FindByMolecularFeature">
      <Location m="385.3015" rt="19.677" y="96783" v="1219918" />
      <Spectrum type="MFE" cpdAlgo="FindByMolecularFeature">
        <MSDetails p="+" />
        <Device type="TimeOfFlight" />
        <MSPeaks>
          <p rt="19.676" x="386.3088" y="96782.73" v="915524" z="1" s="M+H" />
          <p rt="19.677" x="387.3120" y="24135.47" v="226079" z="1" s="M+H+1" />
          <p rt="19.694" x="388.3108" y="8022.00" v="78314" z="1" s="M+H+2" />
        </MSPeaks>
      </Spectrum>
    </Compound>
    <Compound algo="FindByMolecularFeature">
      <Location m="252.2454" rt="19.759" y="62457" v="605551" />
      <Spectrum type="MFE" cpdAlgo="FindByMolecularFeature">
        <MSDetails p="+" />
        <Device type="TimeOfFlight" />
        <MSPeaks>
          <p rt="19.760" x="253.2526" y="62457.07" v="512399" z="1" s="M+H" />
          <p rt="19.753" x="254.2540" y="11753.56" v="93152" z="1" s="M+H+1" />
        </MSPeaks>
      </Spectrum>
    </Compound>
    <Compound algo="FindByMolecularFeature">
      <Location m="578.4915" rt="19.759" y="50493" v="450630" />
      <Spectrum type="MFE" cpdAlgo="FindByMolecularFeature">
        <MSDetails p="+" />
        <Device type="TimeOfFlight" />
        <MSPeaks>
          <p rt="19.760" x="579.4988" y="50492.55" v="298946" z="1" s="M+H" />
          <p rt="19.758" x="580.5019" y="20828.98" v="122449" z="1" s="M+H+1" />
          <p rt="19.757" x="581.5060" y="4491.32" v="25163" z="1" s="M+H+2" />
          <p rt="19.751" x="582.5072" y="726.68" v="4071" z="1" s="M+H+3" />
        </MSPeaks>
      </Spectrum>
    </Compound>
    <Compound algo="FindByMolecularFeature">
      <Location m="298.2514" rt="19.760" y="154874" v="2890557" />
      <Spectrum type="MFE" cpdAlgo="FindByMolecularFeature">
        <MSDetails p="+" />
        <Device type="TimeOfFlight" />
        <MSPeaks>
          <p rt="19.762" x="299.2588" y="154874.23" v="1239218" z="1" s="M+H" />
          <p rt="19.750" x="300.2618" y="30325.77" v="166826" z="1" s="M+H+1" />
          <p rt="19.753" x="301.2650" y="4575.95" v="32304" z="1" s="M+H+2" />
          <p rt="19.762" x="597.5092" y="87897.98" v="489587" z="1" s="2M+H" />
          <p rt="19.763" x="598.5125" y="33728.21" v="185755" z="1" s="2M+H+1" />
          <p rt="19.766" x="599.5125" y="9604.10" v="50762" z="1" s="2M+H+2" />
        </MSPeaks>
      </Spectrum>
    </Compound>
    <Compound algo="FindByMolecularFeature">
      <Location m="320.2329" rt="19.761" y="98404" v="1274271" />
      <Spectrum type="MFE" cpdAlgo="FindByMolecularFeature">
        <MSDetails p="+" />
        <Device type="TimeOfFlight" />
        <MSPeaks>
          <p rt="19.760" x="321.2402" y="98403.72" v="890373" z="1" s="M+H" />
          <p rt="19.760" x="322.2435" y="20283.84" v="183738" z="1" s="M+H+1" />
          <p rt="19.765" x="641.4731" y="6846.19" v="48637" z="1" s="2M+H" />
          <p rt="19.768" x="642.4815" y="4149.13" v="29818" z="1" s="2M+H+1" />
          <p rt="19.774" x="643.4598" y="2851.74" v="21624" z="1" s="2M+H+2" />
        </MSPeaks>
      </Spectrum>
    </Compound>
    <Compound algo="FindByMolecularFeature">
      <Location m="649.4142" rt="19.762" y="94159" v="1307131" />
      <Spectrum type="MFE" cpdAlgo="FindByMolecularFeature">
        <MSDetails p="+" />
        <Device type="TimeOfFlight" />
        <MSPeaks>
          <p rt="19.763" x="650.4214" y="94159.04" v="663576" z="1" s="M+H" />
          <p rt="19.762" x="651.4265" y="70391.54" v="484751" z="1" s="M+H+1" />
          <p rt="19.759" x="652.4300" y="23240.27" v="158805" z="1" s="M+H+2" />
        </MSPeaks>
      </Spectrum>
    </Compound>
    <Compound algo="FindByMolecularFeature">
      <Location m="652.4218" rt="19.765" y="97885" v="1255709" />
      <Spectrum type="MFE" cpdAlgo="FindByMolecularFeature">
        <MSDetails p="+" />
        <Device type="TimeOfFlight" />
        <MSPeaks>
          <p rt="19.765" x="653.4291" y="97885.30" v="694475" z="1" s="M+H" />
          <p rt="19.764" x="654.4322" y="38791.14" v="267548" z="1" s="M+H+1" />
          <p rt="19.764" x="655.4265" y="42895.47" v="293686" z="1" s="M+H+2" />
        </MSPeaks>
      </Spectrum>
    </Compound>
    <Compound algo="FindByMolecularFeature">
      <Location m="339.2780" rt="19.767" y="4101762" v="44240648" />
      <Spectrum type="MFE" cpdAlgo="FindByMolecularFeature">
        <MSDetails p="+" />
        <Device type="TimeOfFlight" />
        <MSPeaks>
          <p rt="19.767" x="340.2853" y="4101761.50" v="35975428" z="1" sat="true" s="M+H" />
          <p rt="19.765" x="341.2889" y="891678.88" v="7211308" z="1" s="M+H+1" />
          <p rt="19.765" x="342.2910" y="115645.25" v="932064" z="1" s="M+H+2" />
          <p rt="19.769" x="343.2933" y="13127.83" v="121849" z="1" s="M+H+3" />
        </MSPeaks>
      </Spectrum>
    </Compound>
    <Compound algo="FindByMolecularFeature">
      <Location m="393.1969" rt="19.773" y="69011" v="2018653" />
      <Spectrum type="MFE" cpdAlgo="FindByMolecularFeature">
        <MSDetails p="+" />
        <Device type="TimeOfFlight" />
        <MSPeaks>
          <p rt="19.768" x="197.6064" y="1188.66" v="4310" z="2" s="M+2H" />
          <p rt="19.771" x="394.2041" y="29371.63" v="348282" z="1" s="M+H" />
          <p rt="19.772" x="395.2072" y="7904.64" v="90538" z="1" s="M+H+1" />
          <p rt="19.775" x="396.2044" y="69010.66" v="834749" z="1" s="M+H+2" />
          <p rt="19.776" x="397.2076" y="17459.86" v="209752" z="1" s="M+H+3" />
          <p rt="19.772" x="398.1975" y="32981.91" v="381842" z="1" s="M+H+4" />
          <p rt="19.768" x="399.1964" y="8604.43" v="99466" z="1" s="M+H+5" />
          <p rt="19.763" x="400.1985" y="4347.67" v="49714" z="1" s="M+H+6" />
        </MSPeaks>
      </Spectrum>
    </Compound>
    <Compound algo="FindByMolecularFeature">
      <Location m="241.2406" rt="19.773" y="61690" v="659042" />
      <Spectrum type="MFE" cpdAlgo="FindByMolecularFeature">
        <MSDetails p="+" />
        <Device type="TimeOfFlight" />
        <MSPeaks>
          <p rt="19.773" x="242.2479" y="61690.17" v="555423" z="1" s="M+H" />
          <p rt="19.773" x="243.2510" y="10232.63" v="97426" z="1" s="M+H+1" />
          <p rt="19.761" x="244.2541" y="1124.15" v="6193" z="1" s="M+H+2" />
        </MSPeaks>
      </Spectrum>
    </Compound>
    <Compound algo="FindByMolecularFeature">
      <Location m="351.2775" rt="19.773" y="99443" v="935022" />
      <Spectrum type="MFE" cpdAlgo="FindByMolecularFeature">
        <MSDetails p="+" />
        <Device type="TimeOfFlight" />
        <MSPeaks>
          <p rt="19.772" x="352.2848" y="99443.49" v="717920" z="1" s="M+H" />
          <p rt="19.773" x="353.2874" y="24593.57" v="177366" z="1" s="M+H+1" />
          <p rt="19.785" x="354.2947" y="5305.97" v="39736" z="1" s="M+H+2" />
        </MSPeaks>
      </Spectrum>
    </Compound>
    <Compound algo="FindByMolecularFeature">
      <Location m="395.3041" rt="19.800" y="79637" v="754381" />
      <Spectrum type="MFE" cpdAlgo="FindByMolecularFeature">
        <MSDetails p="+" />
        <Device type="TimeOfFlight" />
        <MSPeaks>
          <p rt="19.800" x="396.3113" y="79637.40" v="555646" z="1" s="M+H" />
          <p rt="19.802" x="397.3146" y="21638.69" v="153356" z="1" s="M+H+1" />
          <p rt="19.801" x="398.3183" y="5444.97" v="45379" z="1" s="M+H+2" />
        </MSPeaks>
      </Spectrum>
    </Compound>
    <Compound algo="FindByMolecularFeature">
      <Location m="244.2191" rt="19.860" y="198558" v="2245569" />
      <Spectrum type="MFE" cpdAlgo="FindByMolecularFeature">
        <MSDetails p="+" />
        <Device type="TimeOfFlight" />
        <MSPeaks>
          <p rt="19.860" x="245.2264" y="198558.31" v="1867727" z="1" s="M+H" />
          <p rt="19.863" x="246.2296" y="36902.14" v="348638" z="1" s="M+H+1" />
          <p rt="19.855" x="247.2338" y="3205.80" v="29205" z="1" s="M+H+2" />
        </MSPeaks>
      </Spectrum>
    </Compound>
    <Compound algo="FindByMolecularFeature">
      <Location m="262.2301" rt="19.861" y="640726" v="7462115" />
      <Spectrum type="MFE" cpdAlgo="FindByMolecularFeature">
        <MSDetails p="+" />
        <Device type="TimeOfFlight" />
        <MSPeaks>
          <p rt="19.861" x="263.2374" y="640725.88" v="6162924" z="1" s="M+H" />
          <p rt="19.862" x="264.2404" y="126299.58" v="1213356" z="1" s="M+H+1" />
          <p rt="19.861" x="265.2456" y="9980.85" v="85836" z="1" s="M+H+2" />
        </MSPeaks>
      </Spectrum>
    </Compound>
    <Compound algo="FindByMolecularFeature">
      <Location m="279.2567" rt="19.868" y="4659296" v="48604016" />
      <Spectrum type="MFE" cpdAlgo="FindByMolecularFeature">
        <MSDetails p="+" />
        <Device type="TimeOfFlight" />
        <MSPeaks>
          <p rt="19.869" x="280.2640" y="4659296.00" v="37814780" z="1" sat="true" s="M+H" />
          <p rt="19.863" x="281.2658" y="1007334.69" v="9164708" z="1" s="M+H+1" />
          <p rt="19.851" x="282.2693" y="111695.46" v="440195" z="1" s="M+H+2" />
          <p rt="19.761" x="283.2623" y="10562.75" v="74267" z="1" s="M+H+3" />
          <p rt="19.798" x="284.2671" y="3059.46" v="10262" z="1" s="M+H+4" />
          <p rt="19.854" x="559.5201" y="81136.97" v="367276" z="1" s="2M+H" />
          <p rt="19.853" x="560.5232" y="33224.47" v="147387" z="1" s="2M+H+1" />
          <p rt="19.855" x="561.5257" y="7329.48" v="31336" z="1" s="2M+H+2" />
          <p rt="19.853" x="562.5273" y="928.35" v="3904" z="1" s="2M+H+3" />
        </MSPeaks>
      </Spectrum>
    </Compound>
    <Compound algo="FindByMolecularFeature">
      <Location m="216.0268" rt="19.944" y="92164" v="895719" />
      <Spectrum type="MFE" cpdAlgo="FindByMolecularFeature">
        <MSDetails p="+" />
        <Device type="TimeOfFlight" />
        <MSPeaks>
          <p rt="19.944" x="217.0341" y="92163.51" v="813955" z="1" s="M+H" />
          <p rt="19.946" x="218.0374" y="8487.03" v="66971" z="1" s="M+H+1" />
          <p rt="19.948" x="219.0397" y="2093.08" v="14793" z="1" s="M+H+2" />
        </MSPeaks>
      </Spectrum>
    </Compound>
    <Compound algo="FindByMolecularFeature">
      <Location m="156.0058" rt="19.945" y="78629" v="714929" />
      <Spectrum type="MFE" cpdAlgo="FindByMolecularFeature">
        <MSDetails p="+" />
        <Device type="TimeOfFlight" />
        <MSPeaks>
          <p rt="19.944" x="157.0130" y="78629.20" v="667112" z="1" s="M+H" />
          <p rt="19.947" x="158.0152" y="4834.94" v="33480" z="1" s="M+H+1" />
          <p rt="19.961" x="159.0179" y="1864.80" v="14337" z="1" s="M+H+2" />
        </MSPeaks>
      </Spectrum>
    </Compound>
    <Compound algo="FindByMolecularFeature">
      <Location m="258.1468" rt="19.945" y="157836" v="1628377" />
      <Spectrum type="MFE" cpdAlgo="FindByMolecularFeature">
        <MSDetails p="+" />
        <Device type="TimeOfFlight" />
        <MSPeaks>
          <p rt="19.945" x="259.1541" y="157836.03" v="1410992" z="1" s="M+H" />
          <p rt="19.943" x="260.1574" y="22088.42" v="175333" z="1" s="M+H+1" />
          <p rt="19.951" x="261.1589" y="4599.74" v="42052" z="1" s="M+H+2" />
        </MSPeaks>
      </Spectrum>
    </Compound>
    <Compound algo="FindByMolecularFeature">
      <Location m="184.0735" rt="19.945" y="116569" v="1085063" />
      <Spectrum type="MFE" cpdAlgo="FindByMolecularFeature">
        <MSDetails p="+" />
        <Device type="TimeOfFlight" />
        <MSPeaks>
          <p rt="19.945" x="185.0808" y="116568.72" v="979864" z="1" s="M+H" />
          <p rt="19.941" x="186.0845" y="10589.51" v="87554" z="1" s="M+H+1" />
          <p rt="19.953" x="187.0887" y="2204.96" v="17646" z="1" s="M+H+2" />
        </MSPeaks>
      </Spectrum>
    </Compound>
    <Compound algo="FindByMolecularFeature">
      <Location m="328.1529" rt="19.945" y="1640493" v="17694040" />
      <Spectrum type="MFE" cpdAlgo="FindByMolecularFeature">
        <MSDetails p="+" />
        <Device type="TimeOfFlight" />
        <MSPeaks>
          <p rt="19.946" x="329.1602" y="1640492.75" v="14908846" z="1" s="M+H" />
          <p rt="19.944" x="330.1633" y="281322.75" v="2336676" z="1" s="M+H+1" />
          <p rt="19.942" x="331.1654" y="44495.55" v="403108" z="1" s="M+H+2" />
          <p rt="19.945" x="332.1681" y="5219.73" v="45410" z="1" s="M+H+3" />
        </MSPeaks>
      </Spectrum>
    </Compound>
    <Compound algo="FindByMolecularFeature">
      <Location m="272.0898" rt="19.945" y="221399" v="2274542" />
      <Spectrum type="MFE" cpdAlgo="FindByMolecularFeature">
        <MSDetails p="+" />
        <Device type="TimeOfFlight" />
        <MSPeaks>
          <p rt="19.945" x="273.0971" y="221399.30" v="1957740" z="1" s="M+H" />
          <p rt="19.946" x="274.1001" y="30470.31" v="257854" z="1" s="M+H+1" />
          <p rt="19.947" x="275.1031" y="5707.67" v="55169" z="1" s="M+H+2" />
          <p rt="19.973" x="276.1067" y="449.83" v="3779" z="1" s="M+H+3" />
        </MSPeaks>
      </Spectrum>
    </Compound>
    <Compound algo="FindByMolecularFeature">
      <Location m="268.1311" rt="19.946" y="71089" v="676299" />
      <Spectrum type="MFE" cpdAlgo="FindByMolecularFeature">
        <MSDetails p="+" />
        <Device type="TimeOfFlight" />
        <MSPeaks>
[truncated: 172,422 more chars]
