# Supplementary material for: Identification of sunflower, rapeseed, flaxseed and sesame seed oil metabolomic markers as a potential tool for oil authentication and detecting adulterations
Source: PLoS One. 2023 Apr 20;18(4):e0284599. doi: 10.1371/journal.pone.0284599 (PMC10118080; doi:10.1371/journal.pone.0284599)
Supplement: S1 File — (ZIP) [file pone.0284599.s001.zip › CEF/Sez_b1.cef]

<CEF version="1.0.0.0">
  <CompoundList>
    <Compound algo="FindByMolecularFeature">
      <Location m="185.9490" rt="0.496" y="81912" v="609509" />
      <Spectrum type="MFE" cpdAlgo="FindByMolecularFeature">
        <MSDetails p="+" />
        <Device type="TimeOfFlight" />
        <MSPeaks>
          <p rt="0.498" x="186.9562" y="81911.84" v="559701" z="1" s="M+H" />
          <p rt="0.466" x="187.9588" y="4951.95" v="48402" z="1" s="M+H+1" />
          <p rt="0.513" x="188.9594" y="445.38" v="1406" z="1" s="M+H+2" />
        </MSPeaks>
      </Spectrum>
    </Compound>
    <Compound algo="FindByMolecularFeature">
      <Location m="140.9515" rt="0.545" y="271842" v="1048738" />
      <Spectrum type="MFE" cpdAlgo="FindByMolecularFeature">
        <MSDetails p="+" />
        <Device type="TimeOfFlight" />
        <MSPeaks>
          <p rt="0.545" x="141.9587" y="271841.72" v="937558" z="1" s="M+H" />
          <p rt="0.545" x="142.9625" y="15616.43" v="54914" z="1" s="M+H+1" />
          <p rt="0.544" x="143.9595" y="16172.84" v="56266" z="1" s="M+H+2" />
        </MSPeaks>
      </Spectrum>
    </Compound>
    <Compound algo="FindByMolecularFeature">
      <Location m="122.0333" rt="0.547" y="53113" v="289410" />
      <Spectrum type="MFE" cpdAlgo="FindByMolecularFeature">
        <MSDetails p="+" />
        <Device type="TimeOfFlight" />
        <MSPeaks>
          <p rt="0.547" x="123.0405" y="53113.36" v="249948" z="1" s="M+H" />
          <p rt="0.543" x="124.0415" y="9587.96" v="39462" z="1" s="M+H+1" />
        </MSPeaks>
      </Spectrum>
    </Compound>
    <Compound algo="FindByMolecularFeature">
      <Location m="160.0224" rt="0.609" y="126568" v="710522" />
      <Spectrum type="MFE" cpdAlgo="FindByMolecularFeature">
        <MSDetails p="+" />
        <Device type="TimeOfFlight" />
        <MSPeaks>
          <p rt="0.609" x="161.0297" y="126567.59" v="613113" z="1" s="M+H" />
          <p rt="0.607" x="162.0311" y="20450.64" v="97410" z="1" s="M+H+1" />
        </MSPeaks>
      </Spectrum>
    </Compound>
    <Compound algo="FindByMolecularFeature">
      <Location m="526.1495" rt="0.610" y="199359" v="1384342" />
      <Spectrum type="MFE" cpdAlgo="FindByMolecularFeature">
        <MSDetails p="+" />
        <Device type="TimeOfFlight" />
        <MSPeaks>
          <p rt="0.607" x="264.0772" y="38317.59" v="140825" z="2" s="M+2H" />
          <p rt="0.609" x="264.5783" y="13147.18" v="49789" z="2" s="M+2H+1" />
          <p rt="0.628" x="265.0754" y="10627.49" v="41078" z="2" s="M+2H+2" />
          <p rt="0.608" x="265.5793" y="1802.87" v="6514" z="2" s="M+2H+3" />
          <p rt="0.610" x="527.1583" y="199359.22" v="908210" z="1" s="M+H" />
          <p rt="0.610" x="528.1612" y="41041.20" v="186334" z="1" s="M+H+1" />
          <p rt="0.607" x="529.1624" y="10711.49" v="46425" z="1" s="M+H+2" />
          <p rt="0.610" x="530.1653" y="1216.21" v="5167" z="1" s="M+H+3" />
        </MSPeaks>
      </Spectrum>
    </Compound>
    <Compound algo="FindByMolecularFeature">
      <Location m="472.0933" rt="0.617" y="77193" v="272401" />
      <Spectrum type="MFE" cpdAlgo="FindByMolecularFeature">
        <MSDetails p="+" />
        <Device type="TimeOfFlight" />
        <MSPeaks>
          <p rt="0.617" x="237.0539" y="77193.36" v="257062" z="2" s="M+2H" />
          <p rt="0.624" x="237.5651" y="4221.98" v="15339" z="2" s="M+2H+1" />
        </MSPeaks>
      </Spectrum>
    </Compound>
    <Compound algo="FindByMolecularFeature">
      <Location m="364.0984" rt="0.630" y="209474" v="1135196" />
      <Spectrum type="MFE" cpdAlgo="FindByMolecularFeature">
        <MSDetails p="+" />
        <Device type="TimeOfFlight" />
        <MSPeaks>
          <p rt="0.630" x="365.1057" y="209474.33" v="976927" z="1" s="M+H" />
          <p rt="0.630" x="366.1089" y="28914.15" v="129513" z="1" s="M+H+1" />
          <p rt="0.628" x="367.1104" y="6543.10" v="28756" z="1" s="M+H+2" />
        </MSPeaks>
      </Spectrum>
    </Compound>
    <Compound algo="FindByMolecularFeature">
      <Location m="380.0721" rt="0.631" y="73756" v="381313" />
      <Spectrum type="MFE" cpdAlgo="FindByMolecularFeature">
        <MSDetails p="+" />
        <Device type="TimeOfFlight" />
        <MSPeaks>
          <p rt="0.631" x="381.0794" y="73756.18" v="307540" z="1" s="M+H" />
          <p rt="0.632" x="382.0825" y="10317.47" v="41704" z="1" s="M+H+1" />
          <p rt="0.632" x="383.0802" y="7061.15" v="28297" z="1" s="M+H+2" />
          <p rt="0.634" x="384.0819" y="965.21" v="3773" z="1" s="M+H+3" />
        </MSPeaks>
      </Spectrum>
    </Compound>
    <Compound algo="FindByMolecularFeature">
      <Location m="117.1156" rt="0.646" y="279427" v="1192666" />
      <Spectrum type="MFE" cpdAlgo="FindByMolecularFeature">
        <MSDetails p="+" />
        <Device type="TimeOfFlight" />
        <MSPeaks>
          <p rt="0.646" x="118.1229" y="279427.09" v="1103632" z="1" s="M+H" />
          <p rt="0.646" x="119.1262" y="23528.93" v="86019" z="1" s="M+H+1" />
          <p rt="0.649" x="120.1281" y="1385.21" v="3015" z="1" s="M+H+2" />
        </MSPeaks>
      </Spectrum>
    </Compound>
    <Compound algo="FindByMolecularFeature">
      <Location m="262.1030" rt="0.658" y="84357" v="335264" />
      <Spectrum type="MFE" cpdAlgo="FindByMolecularFeature">
        <MSDetails p="+" />
        <Device type="TimeOfFlight" />
        <MSPeaks>
          <p rt="0.659" x="263.1103" y="84356.84" v="291707" z="1" s="M+H" />
          <p rt="0.659" x="264.1132" y="9106.38" v="30889" z="1" s="M+H+1" />
          <p rt="0.644" x="265.1132" y="2788.88" v="12668" z="1" s="M+H+2" />
        </MSPeaks>
      </Spectrum>
    </Compound>
    <Compound algo="FindByMolecularFeature">
      <Location m="188.0660" rt="0.660" y="110564" v="478525" />
      <Spectrum type="MFE" cpdAlgo="FindByMolecularFeature">
        <MSDetails p="+" />
        <Device type="TimeOfFlight" />
        <MSPeaks>
          <p rt="0.660" x="189.0733" y="110564.01" v="439851" z="1" s="M+H" />
          <p rt="0.661" x="190.0766" y="8038.78" v="31342" z="1" s="M+H+1" />
          <p rt="0.666" x="191.0758" y="2449.57" v="7332" z="1" s="M+H+2" />
        </MSPeaks>
      </Spectrum>
    </Compound>
    <Compound algo="FindByMolecularFeature">
      <Location m="133.1105" rt="0.663" y="337723" v="1228793" />
      <Spectrum type="MFE" cpdAlgo="FindByMolecularFeature">
        <MSDetails p="+" />
        <Device type="TimeOfFlight" />
        <MSPeaks>
          <p rt="0.663" x="134.1178" y="337723.09" v="1146571" z="1" s="M+H" />
          <p rt="0.664" x="135.1209" y="23086.02" v="76415" z="1" s="M+H+1" />
          <p rt="0.664" x="136.1222" y="1726.32" v="5808" z="1" s="M+H+2" />
        </MSPeaks>
      </Spectrum>
    </Compound>
    <Compound algo="FindByMolecularFeature">
      <Location m="186.9930" rt="0.666" y="71637" v="1048446" />
      <Spectrum type="MFE" cpdAlgo="FindByMolecularFeature">
        <MSDetails p="+" />
        <Device type="TimeOfFlight" />
        <MSPeaks>
          <p rt="0.661" x="188.0002" y="71637.26" v="688690" z="1" s="M+H" />
          <p rt="0.674" x="189.0027" y="5912.31" v="56818" z="1" s="M+H+1" />
          <p rt="0.678" x="189.9936" y="30214.09" v="302938" z="1" s="M+H+2" />
        </MSPeaks>
      </Spectrum>
    </Compound>
    <Compound algo="FindByMolecularFeature">
      <Location m="208.0529" rt="0.687" y="85213" v="906374" />
      <Spectrum type="MFE" cpdAlgo="FindByMolecularFeature">
        <MSDetails p="+" />
        <Device type="TimeOfFlight" />
        <MSPeaks>
          <p rt="0.688" x="209.0602" y="85213.35" v="830294" z="1" s="M+H" />
          <p rt="0.680" x="210.0640" y="6560.32" v="61878" z="1" s="M+H+1" />
          <p rt="0.682" x="211.0662" y="1611.65" v="14202" z="1" s="M+H+2" />
        </MSPeaks>
      </Spectrum>
    </Compound>
    <Compound algo="FindByMolecularFeature">
      <Location m="214.0627" rt="0.700" y="73427" v="543247" />
      <Spectrum type="MFE" cpdAlgo="FindByMolecularFeature">
        <MSDetails p="+" />
        <Device type="TimeOfFlight" />
        <MSPeaks>
          <p rt="0.700" x="215.0700" y="73427.49" v="503984" z="1" s="M+H" />
          <p rt="0.695" x="216.0735" y="5803.58" v="39263" z="1" s="M+H+1" />
        </MSPeaks>
      </Spectrum>
    </Compound>
    <Compound algo="FindByMolecularFeature">
      <Location m="171.9695" rt="0.808" y="65899" v="615371" />
      <Spectrum type="MFE" cpdAlgo="FindByMolecularFeature">
        <MSDetails p="+" />
        <Device type="TimeOfFlight" />
        <MSPeaks>
          <p rt="0.808" x="172.9768" y="65899.14" v="572213" z="1" s="M+H" />
          <p rt="0.814" x="173.9802" y="5630.44" v="43158" z="1" s="M+H+1" />
        </MSPeaks>
      </Spectrum>
    </Compound>
    <Compound algo="FindByMolecularFeature">
      <Location m="133.1104" rt="0.847" y="107302" v="428944" />
      <Spectrum type="MFE" cpdAlgo="FindByMolecularFeature">
        <MSDetails p="+" />
        <Device type="TimeOfFlight" />
        <MSPeaks>
          <p rt="0.847" x="134.1177" y="107302.17" v="403512" z="1" s="M+H" />
          <p rt="0.847" x="135.1209" y="7115.46" v="25432" z="1" s="M+H+1" />
        </MSPeaks>
      </Spectrum>
    </Compound>
    <Compound algo="FindByMolecularFeature">
      <Location m="122.0481" rt="0.856" y="144891" v="656163" />
      <Spectrum type="MFE" cpdAlgo="FindByMolecularFeature">
        <MSDetails p="+" />
        <Device type="TimeOfFlight" />
        <MSPeaks>
          <p rt="0.856" x="123.0554" y="144891.31" v="602068" z="1" s="M+H" />
          <p rt="0.859" x="124.0564" y="13388.53" v="50778" z="1" s="M+H+1" />
          <p rt="0.847" x="125.0584" y="2211.42" v="3317" z="1" s="M+H+2" />
        </MSPeaks>
      </Spectrum>
    </Compound>
    <Compound algo="FindByMolecularFeature">
      <Location m="187.1207" rt="0.859" y="61130" v="312223" />
      <Spectrum type="MFE" cpdAlgo="FindByMolecularFeature">
        <MSDetails p="+" />
        <Device type="TimeOfFlight" />
        <MSPeaks>
          <p rt="0.859" x="188.1280" y="61129.88" v="284513" z="1" s="M+H" />
          <p rt="0.857" x="189.1314" y="6375.21" v="27710" z="1" s="M+H+1" />
        </MSPeaks>
      </Spectrum>
    </Compound>
    <Compound algo="FindByMolecularFeature">
      <Location m="120.0436" rt="1.437" y="1029197" v="2296552" />
      <Spectrum type="MFE" cpdAlgo="FindByMolecularFeature">
        <MSDetails p="+" />
        <Device type="TimeOfFlight" />
        <MSPeaks>
          <p rt="1.437" x="121.0509" y="1029196.88" v="2166882" z="1" s="M+H" />
          <p rt="1.436" x="122.0536" y="68548.22" v="129670" z="1" s="M+H+1" />
        </MSPeaks>
      </Spectrum>
    </Compound>
    <Compound algo="FindByMolecularFeature">
      <Location m="143.0403" rt="1.441" y="175470" v="970370" />
      <Spectrum type="MFE" cpdAlgo="FindByMolecularFeature">
        <MSDetails p="+" />
        <Device type="TimeOfFlight" />
        <MSPeaks>
          <p rt="1.441" x="144.0475" y="175470.25" v="856350" z="1" s="M+H" />
          <p rt="1.442" x="145.0505" y="14706.15" v="72267" z="1" s="M+H+1" />
          <p rt="1.440" x="146.0442" y="7700.51" v="37817" z="1" s="M+H+2" />
          <p rt="1.440" x="147.0462" y="734.02" v="3936" z="1" s="M+H+3" />
        </MSPeaks>
      </Spectrum>
    </Compound>
    <Compound algo="FindByMolecularFeature">
      <Location m="169.1100" rt="1.461" y="74082" v="434800" />
      <Spectrum type="MFE" cpdAlgo="FindByMolecularFeature">
        <MSDetails p="+" />
        <Device type="TimeOfFlight" />
        <MSPeaks>
          <p rt="1.461" x="170.1173" y="74082.37" v="395517" z="1" s="M+H" />
          <p rt="1.458" x="171.1206" y="7659.70" v="39283" z="1" s="M+H+1" />
        </MSPeaks>
      </Spectrum>
    </Compound>
    <Compound algo="FindByMolecularFeature">
      <Location m="119.0734" rt="1.605" y="246727" v="1468633" />
      <Spectrum type="MFE" cpdAlgo="FindByMolecularFeature">
        <MSDetails p="+" />
        <Device type="TimeOfFlight" />
        <MSPeaks>
          <p rt="1.606" x="120.0807" y="246727.45" v="1284620" z="1" s="M+H" />
          <p rt="1.600" x="121.0833" y="53041.68" v="184013" z="1" s="M+H+1" />
        </MSPeaks>
      </Spectrum>
    </Compound>
    <Compound algo="FindByMolecularFeature">
      <Location m="165.0789" rt="1.606" y="123550" v="731800" />
      <Spectrum type="MFE" cpdAlgo="FindByMolecularFeature">
        <MSDetails p="+" />
        <Device type="TimeOfFlight" />
        <MSPeaks>
          <p rt="1.606" x="166.0862" y="123550.06" v="661520" z="1" s="M+H" />
          <p rt="1.605" x="167.0894" y="12527.70" v="66636" z="1" s="M+H+1" />
          <p rt="1.607" x="168.0912" y="919.40" v="3644" z="1" s="M+H+2" />
        </MSPeaks>
      </Spectrum>
    </Compound>
    <Compound algo="FindByMolecularFeature">
      <Location m="126.0314" rt="2.321" y="130609" v="920987" />
      <Spectrum type="MFE" cpdAlgo="FindByMolecularFeature">
        <MSDetails p="+" />
        <Device type="TimeOfFlight" />
        <MSPeaks>
          <p rt="2.321" x="127.0387" y="130609.38" v="869009" z="1" s="M+H" />
          <p rt="2.319" x="128.0425" y="8017.65" v="51978" z="1" s="M+H+1" />
        </MSPeaks>
      </Spectrum>
    </Compound>
    <Compound algo="FindByMolecularFeature">
      <Location m="187.0632" rt="2.416" y="151847" v="897193" />
      <Spectrum type="MFE" cpdAlgo="FindByMolecularFeature">
        <MSDetails p="+" />
        <Device type="TimeOfFlight" />
        <MSPeaks>
          <p rt="2.416" x="188.0705" y="151847.41" v="800477" z="1" s="M+H" />
          <p rt="2.412" x="189.0737" y="17402.82" v="90757" z="1" s="M+H+1" />
          <p rt="2.416" x="190.0791" y="1534.85" v="5959" z="1" s="M+H+2" />
        </MSPeaks>
      </Spectrum>
    </Compound>
    <Compound algo="FindByMolecularFeature">
      <Location m="113.0839" rt="2.750" y="152288" v="1071339" />
      <Spectrum type="MFE" cpdAlgo="FindByMolecularFeature">
        <MSDetails p="+" />
        <Device type="TimeOfFlight" />
        <MSPeaks>
          <p rt="2.750" x="114.0912" y="152288.44" v="993662" z="1" s="M+H" />
          <p rt="2.750" x="115.0944" y="12017.69" v="73706" z="1" s="M+H+1" />
          <p rt="2.734" x="116.1046" y="932.17" v="3971" z="1" s="M+H+2" />
        </MSPeaks>
      </Spectrum>
    </Compound>
    <Compound algo="FindByMolecularFeature">
      <Location m="155.0944" rt="3.172" y="104603" v="607992" />
      <Spectrum type="MFE" cpdAlgo="FindByMolecularFeature">
        <MSDetails p="+" />
        <Device type="TimeOfFlight" />
        <MSPeaks>
          <p rt="3.172" x="156.1017" y="104603.16" v="548394" z="1" s="M+H" />
          <p rt="3.171" x="157.1048" y="11262.21" v="59598" z="1" s="M+H+1" />
        </MSPeaks>
      </Spectrum>
    </Compound>
    <Compound algo="FindByMolecularFeature">
      <Location m="138.0681" rt="3.172" y="89207" v="534368" />
      <Spectrum type="MFE" cpdAlgo="FindByMolecularFeature">
        <MSDetails p="+" />
        <Device type="TimeOfFlight" />
        <MSPeaks>
          <p rt="3.171" x="139.0753" y="89206.89" v="488380" z="1" s="M+H" />
          <p rt="3.173" x="140.0785" y="8654.35" v="45988" z="1" s="M+H+1" />
        </MSPeaks>
      </Spectrum>
    </Compound>
    <Compound algo="FindByMolecularFeature">
      <Location m="127.0995" rt="3.172" y="138164" v="812567" />
      <Spectrum type="MFE" cpdAlgo="FindByMolecularFeature">
        <MSDetails p="+" />
        <Device type="TimeOfFlight" />
        <MSPeaks>
          <p rt="3.171" x="128.1067" y="138163.91" v="756058" z="1" s="M+H" />
          <p rt="3.176" x="129.1100" y="12037.40" v="53673" z="1" s="M+H+1" />
          <p rt="3.200" x="130.1143" y="997.01" v="2836" z="1" s="M+H+2" />
        </MSPeaks>
      </Spectrum>
    </Compound>
    <Compound algo="FindByMolecularFeature">
      <Location m="288.2049" rt="3.251" y="164094" v="868921" />
      <Spectrum type="MFE" cpdAlgo="FindByMolecularFeature">
        <MSDetails p="+" />
        <Device type="TimeOfFlight" />
        <MSPeaks>
          <p rt="3.251" x="289.2122" y="164094.13" v="734095" z="1" s="M+H" />
          <p rt="3.250" x="290.2152" y="27517.10" v="122201" z="1" s="M+H+1" />
          <p rt="3.254" x="291.2173" y="3059.07" v="12624" z="1" s="M+H+2" />
        </MSPeaks>
      </Spectrum>
    </Compound>
    <Compound algo="FindByMolecularFeature">
      <Location m="326.1940" rt="3.593" y="61040" v="357052" />
      <Spectrum type="MFE" cpdAlgo="FindByMolecularFeature">
        <MSDetails p="+" />
        <Device type="TimeOfFlight" />
        <MSPeaks>
          <p rt="3.593" x="327.2013" y="61039.61" v="307850" z="1" s="M+H" />
          <p rt="3.595" x="328.2044" y="8599.96" v="42039" z="1" s="M+H+1" />
          <p rt="3.596" x="329.2072" y="1672.49" v="7163" z="1" s="M+H+2" />
        </MSPeaks>
      </Spectrum>
    </Compound>
    <Compound algo="FindByMolecularFeature">
      <Location m="343.2204" rt="3.594" y="113713" v="643522" />
      <Spectrum type="MFE" cpdAlgo="FindByMolecularFeature">
        <MSDetails p="+" />
        <Device type="TimeOfFlight" />
        <MSPeaks>
          <p rt="3.594" x="344.2277" y="113712.93" v="540861" z="1" s="M+H" />
          <p rt="3.593" x="345.2311" y="18014.08" v="87829" z="1" s="M+H+1" />
          <p rt="3.591" x="346.2330" y="3340.13" v="14832" z="1" s="M+H+2" />
        </MSPeaks>
      </Spectrum>
    </Compound>
    <Compound algo="FindByMolecularFeature">
      <Location m="286.2255" rt="3.699" y="89456" v="466734" />
      <Spectrum type="MFE" cpdAlgo="FindByMolecularFeature">
        <MSDetails p="+" />
        <Device type="TimeOfFlight" />
        <MSPeaks>
          <p rt="3.699" x="287.2328" y="89455.51" v="396149" z="1" s="M+H" />
          <p rt="3.699" x="288.2359" y="14500.05" v="64991" z="1" s="M+H+1" />
          <p rt="3.692" x="289.2383" y="1532.35" v="5594" z="1" s="M+H+2" />
        </MSPeaks>
      </Spectrum>
    </Compound>
    <Compound algo="FindByMolecularFeature">
      <Location m="387.2468" rt="4.025" y="197215" v="1168261" />
      <Spectrum type="MFE" cpdAlgo="FindByMolecularFeature">
        <MSDetails p="+" />
        <Device type="TimeOfFlight" />
        <MSPeaks>
          <p rt="4.025" x="388.2541" y="197214.63" v="958744" z="1" s="M+H" />
          <p rt="4.024" x="389.2572" y="36083.66" v="176126" z="1" s="M+H+1" />
          <p rt="4.023" x="390.2592" y="6331.85" v="30165" z="1" s="M+H+2" />
          <p rt="4.015" x="391.2615" y="690.89" v="3226" z="1" s="M+H+3" />
        </MSPeaks>
      </Spectrum>
    </Compound>
    <Compound algo="FindByMolecularFeature">
      <Location m="370.2198" rt="4.025" y="66486" v="382355" />
      <Spectrum type="MFE" cpdAlgo="FindByMolecularFeature">
        <MSDetails p="+" />
        <Device type="TimeOfFlight" />
        <MSPeaks>
          <p rt="4.025" x="371.2271" y="66486.39" v="319581" z="1" s="M+H" />
          <p rt="4.025" x="372.2306" y="10914.42" v="53107" z="1" s="M+H+1" />
          <p rt="4.030" x="373.2330" y="2130.54" v="9666" z="1" s="M+H+2" />
        </MSPeaks>
      </Spectrum>
    </Compound>
    <Compound algo="FindByMolecularFeature">
      <Location m="302.2208" rt="4.187" y="418722" v="2133091" />
      <Spectrum type="MFE" cpdAlgo="FindByMolecularFeature">
        <MSDetails p="+" />
        <Device type="TimeOfFlight" />
        <MSPeaks>
          <p rt="4.187" x="152.1159" y="1569.57" v="5814" z="2" s="M+2H" />
          <p rt="4.187" x="303.2281" y="418722.06" v="1790547" z="1" s="M+H" />
          <p rt="4.187" x="304.2309" y="68417.48" v="296052" z="1" s="M+H+1" />
          <p rt="4.189" x="305.2332" y="9025.34" v="38573" z="1" s="M+H+2" />
          <p rt="4.177" x="306.2367" y="499.99" v="2106" z="1" s="M+H+3" />
        </MSPeaks>
      </Spectrum>
    </Compound>
    <Compound algo="FindByMolecularFeature">
      <Location m="431.2731" rt="4.406" y="247455" v="1506840" />
      <Spectrum type="MFE" cpdAlgo="FindByMolecularFeature">
        <MSDetails p="+" />
        <Device type="TimeOfFlight" />
        <MSPeaks>
          <p rt="4.406" x="432.2804" y="247454.56" v="1218136" z="1" s="M+H" />
          <p rt="4.406" x="433.2832" y="49356.20" v="241618" z="1" s="M+H+1" />
          <p rt="4.408" x="434.2860" y="8907.36" v="42938" z="1" s="M+H+2" />
          <p rt="4.405" x="435.2882" y="882.13" v="4147" z="1" s="M+H+3" />
        </MSPeaks>
      </Spectrum>
    </Compound>
    <Compound algo="FindByMolecularFeature">
      <Location m="414.2462" rt="4.406" y="55412" v="353658" />
      <Spectrum type="MFE" cpdAlgo="FindByMolecularFeature">
        <MSDetails p="+" />
        <Device type="TimeOfFlight" />
        <MSPeaks>
          <p rt="4.406" x="415.2535" y="55412.00" v="285221" z="1" s="M+H" />
          <p rt="4.407" x="416.2569" y="11485.14" v="58838" z="1" s="M+H+1" />
          <p rt="4.404" x="417.2585" y="2178.64" v="9599" z="1" s="M+H+2" />
        </MSPeaks>
      </Spectrum>
    </Compound>
    <Compound algo="FindByMolecularFeature">
      <Location m="169.1105" rt="4.444" y="442171" v="2883592" />
      <Spectrum type="MFE" cpdAlgo="FindByMolecularFeature">
        <MSDetails p="+" />
        <Device type="TimeOfFlight" />
        <MSPeaks>
          <p rt="4.444" x="170.1177" y="442171.22" v="2582149" z="1" s="M+H" />
          <p rt="4.444" x="171.1206" y="46439.56" v="272997" z="1" s="M+H+1" />
          <p rt="4.439" x="172.1246" y="5147.63" v="28447" z="1" s="M+H+2" />
        </MSPeaks>
      </Spectrum>
    </Compound>
    <Compound algo="FindByMolecularFeature">
      <Location m="124.0891" rt="4.444" y="94623" v="567280" />
      <Spectrum type="MFE" cpdAlgo="FindByMolecularFeature">
        <MSDetails p="+" />
        <Device type="TimeOfFlight" />
        <MSPeaks>
          <p rt="4.444" x="125.0964" y="94623.14" v="517991" z="1" s="M+H" />
          <p rt="4.444" x="126.0995" y="9234.23" v="49290" z="1" s="M+H+1" />
        </MSPeaks>
      </Spectrum>
    </Compound>
    <Compound algo="FindByMolecularFeature">
      <Location m="141.1155" rt="4.445" y="375052" v="2431969" />
      <Spectrum type="MFE" cpdAlgo="FindByMolecularFeature">
        <MSDetails p="+" />
        <Device type="TimeOfFlight" />
        <MSPeaks>
          <p rt="4.445" x="142.1228" y="375052.16" v="2217778" z="1" s="M+H" />
          <p rt="4.445" x="143.1259" y="34343.13" v="202458" z="1" s="M+H+1" />
          <p rt="4.444" x="144.1281" y="2208.80" v="11733" z="1" s="M+H+2" />
        </MSPeaks>
      </Spectrum>
    </Compound>
    <Compound algo="FindByMolecularFeature">
      <Location m="209.1027" rt="4.445" y="114829" v="655139" />
      <Spectrum type="MFE" cpdAlgo="FindByMolecularFeature">
        <MSDetails p="+" />
        <Device type="TimeOfFlight" />
        <MSPeaks>
          <p rt="4.445" x="210.1099" y="114828.78" v="589985" z="1" s="M+H" />
          <p rt="4.445" x="211.1132" y="12063.51" v="65153" z="1" s="M+H+1" />
        </MSPeaks>
      </Spectrum>
    </Compound>
    <Compound algo="FindByMolecularFeature">
      <Location m="475.2993" rt="4.748" y="237457" v="1492249" />
      <Spectrum type="MFE" cpdAlgo="FindByMolecularFeature">
        <MSDetails p="+" />
        <Device type="TimeOfFlight" />
        <MSPeaks>
          <p rt="4.748" x="476.3065" y="237456.77" v="1184017" z="1" s="M+H" />
          <p rt="4.748" x="477.3096" y="49954.28" v="246675" z="1" s="M+H+1" />
          <p rt="4.744" x="478.3113" y="10881.95" v="53185" z="1" s="M+H+2" />
          <p rt="4.746" x="479.3145" y="1757.45" v="8373" z="1" s="M+H+3" />
        </MSPeaks>
      </Spectrum>
    </Compound>
    <Compound algo="FindByMolecularFeature">
      <Location m="519.3254" rt="5.057" y="177614" v="1185057" />
      <Spectrum type="MFE" cpdAlgo="FindByMolecularFeature">
        <MSDetails p="+" />
        <Device type="TimeOfFlight" />
        <MSPeaks>
          <p rt="5.057" x="520.3326" y="177614.48" v="919915" z="1" s="M+H" />
          <p rt="5.057" x="521.3356" y="41713.71" v="214569" z="1" s="M+H+1" />
          <p rt="5.060" x="522.3382" y="8666.58" v="43627" z="1" s="M+H+2" />
          <p rt="5.058" x="523.3405" y="1401.98" v="6945" z="1" s="M+H+3" />
        </MSPeaks>
      </Spectrum>
    </Compound>
    <Compound algo="FindByMolecularFeature">
      <Location m="166.0632" rt="5.126" y="512019" v="3758734" />
      <Spectrum type="MFE" cpdAlgo="FindByMolecularFeature">
        <MSDetails p="+" />
        <Device type="TimeOfFlight" />
        <MSPeaks>
          <p rt="5.126" x="167.0704" y="512018.88" v="3381047" z="1" s="M+H" />
          <p rt="5.126" x="168.0735" y="50942.43" v="336579" z="1" s="M+H+1" />
          <p rt="5.133" x="169.0761" y="6406.20" v="41108" z="1" s="M+H+2" />
        </MSPeaks>
      </Spectrum>
    </Compound>
    <Compound algo="FindByMolecularFeature">
      <Location m="563.3513" rt="5.337" y="119997" v="767784" />
      <Spectrum type="MFE" cpdAlgo="FindByMolecularFeature">
        <MSDetails p="+" />
        <Device type="TimeOfFlight" />
        <MSPeaks>
          <p rt="5.336" x="564.3586" y="119997.35" v="584183" z="1" s="M+H" />
          <p rt="5.339" x="565.3619" y="30390.58" v="147434" z="1" s="M+H+1" />
          <p rt="5.339" x="566.3638" y="6728.59" v="31977" z="1" s="M+H+2" />
          <p rt="5.335" x="567.3663" y="899.79" v="4190" z="1" s="M+H+3" />
        </MSPeaks>
      </Spectrum>
    </Compound>
    <Compound algo="FindByMolecularFeature">
      <Location m="607.3772" rt="5.592" y="62093" v="429154" />
      <Spectrum type="MFE" cpdAlgo="FindByMolecularFeature">
        <MSDetails p="+" />
        <Device type="TimeOfFlight" />
        <MSPeaks>
          <p rt="5.593" x="304.6977" y="1513.38" v="5059" z="2" s="M+2H" />
          <p rt="5.592" x="608.3845" y="62093.16" v="313863" z="1" s="M+H" />
          <p rt="5.592" x="609.3878" y="18200.90" v="90843" z="1" s="M+H+1" />
          <p rt="5.594" x="610.3902" y="4111.43" v="19389" z="1" s="M+H+2" />
        </MSPeaks>
      </Spectrum>
    </Compound>
    <Compound algo="FindByMolecularFeature">
      <Location m="183.1257" rt="5.777" y="71523" v="495279" />
      <Spectrum type="MFE" cpdAlgo="FindByMolecularFeature">
        <MSDetails p="+" />
        <Device type="TimeOfFlight" />
        <MSPeaks>
          <p rt="5.777" x="184.1329" y="71523.01" v="443276" z="1" s="M+H" />
          <p rt="5.771" x="185.1358" y="9061.65" v="52004" z="1" s="M+H+1" />
        </MSPeaks>
      </Spectrum>
    </Compound>
    <Compound algo="FindByMolecularFeature">
      <Location m="231.1836" rt="6.249" y="200271" v="1073612" />
      <Spectrum type="MFE" cpdAlgo="FindByMolecularFeature">
        <MSDetails p="+" />
        <Device type="TimeOfFlight" />
        <MSPeaks>
          <p rt="6.249" x="232.1909" y="200270.83" v="939812" z="1" s="M+H" />
          <p rt="6.249" x="233.1938" y="26631.47" v="121704" z="1" s="M+H+1" />
          <p rt="6.258" x="234.1959" y="2850.58" v="12095" z="1" s="M+H+2" />
        </MSPeaks>
      </Spectrum>
    </Compound>
    <Compound algo="FindByMolecularFeature">
      <Location m="185.2143" rt="6.291" y="118194" v="635459" />
      <Spectrum type="MFE" cpdAlgo="FindByMolecularFeature">
        <MSDetails p="+" />
        <Device type="TimeOfFlight" />
        <MSPeaks>
          <p rt="6.292" x="186.2215" y="118193.92" v="567206" z="1" s="M+H" />
          <p rt="6.289" x="187.2248" y="14228.77" v="64853" z="1" s="M+H+1" />
          <p rt="6.278" x="188.2280" y="1063.06" v="3400" z="1" s="M+H+2" />
        </MSPeaks>
      </Spectrum>
    </Compound>
    <Compound algo="FindByMolecularFeature">
      <Location m="182.0576" rt="6.373" y="72449" v="555601" />
      <Spectrum type="MFE" cpdAlgo="FindByMolecularFeature">
        <MSDetails p="+" />
        <Device type="TimeOfFlight" />
        <MSPeaks>
          <p rt="6.373" x="183.0649" y="72448.97" v="494705" z="1" s="M+H" />
          <p rt="6.371" x="184.0692" y="8030.94" v="60897" z="1" s="M+H+1" />
        </MSPeaks>
      </Spectrum>
    </Compound>
    <Compound algo="FindByMolecularFeature">
      <Location m="170.1416" rt="6.678" y="80109" v="1025942" />
      <Spectrum type="MFE" cpdAlgo="FindByMolecularFeature">
        <MSDetails p="+" />
        <Device type="TimeOfFlight" />
        <MSPeaks>
          <p rt="6.679" x="171.1489" y="80108.96" v="918681" z="1" s="M+H" />
          <p rt="6.678" x="172.1524" y="8361.84" v="103142" z="1" s="M+H+1" />
          <p rt="6.677" x="173.1554" y="766.75" v="4119" z="1" s="M+H+2" />
        </MSPeaks>
      </Spectrum>
    </Compound>
    <Compound algo="FindByMolecularFeature">
      <Location m="180.0786" rt="6.881" y="221909" v="1729958" />
      <Spectrum type="MFE" cpdAlgo="FindByMolecularFeature">
        <MSDetails p="+" />
        <Device type="TimeOfFlight" />
        <MSPeaks>
          <p rt="6.881" x="181.0859" y="221909.22" v="1538709" z="1" s="M+H" />
          <p rt="6.879" x="182.0890" y="24054.04" v="172390" z="1" s="M+H+1" />
          <p rt="6.877" x="183.0918" y="3121.75" v="18859" z="1" s="M+H+2" />
        </MSPeaks>
      </Spectrum>
    </Compound>
    <Compound algo="FindByMolecularFeature">
      <Location m="218.0940" rt="7.013" y="69634" v="543134" />
      <Spectrum type="MFE" cpdAlgo="FindByMolecularFeature">
        <MSDetails p="+" />
        <Device type="TimeOfFlight" />
        <MSPeaks>
          <p rt="7.013" x="219.1013" y="69634.20" v="468863" z="1" s="M+H" />
          <p rt="7.014" x="220.1048" y="11069.62" v="74271" z="1" s="M+H+1" />
        </MSPeaks>
      </Spectrum>
    </Compound>
    <Compound algo="FindByMolecularFeature">
      <Location m="197.1414" rt="7.079" y="79859" v="697957" />
      <Spectrum type="MFE" cpdAlgo="FindByMolecularFeature">
        <MSDetails p="+" />
        <Device type="TimeOfFlight" />
        <MSPeaks>
          <p rt="7.079" x="198.1487" y="79858.59" v="616449" z="1" s="M+H" />
          <p rt="7.080" x="199.1518" y="10761.13" v="81508" z="1" s="M+H+1" />
        </MSPeaks>
      </Spectrum>
    </Compound>
    <Compound algo="FindByMolecularFeature">
      <Location m="245.1991" rt="7.650" y="97947" v="525900" />
      <Spectrum type="MFE" cpdAlgo="FindByMolecularFeature">
        <MSDetails p="+" />
        <Device type="TimeOfFlight" />
        <MSPeaks>
          <p rt="7.650" x="246.2064" y="97947.26" v="455131" z="1" s="M+H" />
          <p rt="7.649" x="247.2095" y="14075.47" v="65035" z="1" s="M+H+1" />
          <p rt="7.639" x="248.2117" y="1543.51" v="5734" z="1" s="M+H+2" />
        </MSPeaks>
      </Spectrum>
    </Compound>
    <Compound algo="FindByMolecularFeature">
      <Location m="196.0732" rt="8.075" y="51637" v="443118" />
      <Spectrum type="MFE" cpdAlgo="FindByMolecularFeature">
        <MSDetails p="+" />
        <Device type="TimeOfFlight" />
        <MSPeaks>
          <p rt="8.075" x="197.0805" y="51637.38" v="392221" z="1" s="M+H" />
          <p rt="8.077" x="198.0847" y="5919.32" v="48507" z="1" s="M+H+1" />
          <p rt="8.069" x="199.0883" y="737.93" v="2390" z="1" s="M+H+2" />
        </MSPeaks>
      </Spectrum>
    </Compound>
    <Compound algo="FindByMolecularFeature">
      <Location m="174.0679" rt="8.287" y="67207" v="476707" />
      <Spectrum type="MFE" cpdAlgo="FindByMolecularFeature">
        <MSDetails p="+" />
        <Device type="TimeOfFlight" />
        <MSPeaks>
          <p rt="8.286" x="175.0752" y="67206.77" v="411283" z="1" s="M+H" />
          <p rt="8.288" x="176.0787" y="8907.11" v="55688" z="1" s="M+H+1" />
          <p rt="8.303" x="177.0868" y="1653.51" v="9736" z="1" s="M+H+2" />
        </MSPeaks>
      </Spectrum>
    </Compound>
    <Compound algo="FindByMolecularFeature">
      <Location m="340.1313" rt="8.287" y="275316" v="2381583" />
      <Spectrum type="MFE" cpdAlgo="FindByMolecularFeature">
        <MSDetails p="+" />
        <Device type="TimeOfFlight" />
        <MSPeaks>
          <p rt="8.287" x="341.1386" y="275316.00" v="1893490" z="1" s="M+H" />
          <p rt="8.286" x="342.1416" y="61262.87" v="419655" z="1" s="M+H+1" />
          <p rt="8.290" x="343.1444" y="9268.90" v="61734" z="1" s="M+H+2" />
          <p rt="8.279" x="344.1487" y="1006.51" v="6703" z="1" s="M+H+3" />
        </MSPeaks>
      </Spectrum>
    </Compound>
    <Compound algo="FindByMolecularFeature">
      <Location m="322.1205" rt="8.288" y="53901" v="467526" />
      <Spectrum type="MFE" cpdAlgo="FindByMolecularFeature">
        <MSDetails p="+" />
        <Device type="TimeOfFlight" />
        <MSPeaks>
          <p rt="8.288" x="323.1277" y="53900.50" v="369192" z="1" s="M+H" />
          <p rt="8.285" x="324.1310" y="12553.07" v="84611" z="1" s="M+H+1" />
          <p rt="8.296" x="325.1335" y="2128.55" v="13723" z="1" s="M+H+2" />
        </MSPeaks>
      </Spectrum>
    </Compound>
    <Compound algo="FindByMolecularFeature">
      <Location m="457.0582" rt="8.293" y="63038" v="670121" />
      <Spectrum type="MFE" cpdAlgo="FindByMolecularFeature">
        <MSDetails p="+" />
        <Device type="TimeOfFlight" />
        <MSPeaks>
          <p rt="8.294" x="458.0655" y="63037.98" v="518006" z="1" s="M+H" />
          <p rt="8.293" x="459.0688" y="15420.87" v="125356" z="1" s="M+H+1" />
          <p rt="8.289" x="460.0717" y="3261.64" v="24857" z="1" s="M+H+2" />
          <p rt="8.259" x="461.0795" y="249.55" v="1901" z="1" s="M+H+3" />
        </MSPeaks>
      </Spectrum>
    </Compound>
    <Compound algo="FindByMolecularFeature">
      <Location m="218.1671" rt="8.740" y="335535" v="2309940" />
      <Spectrum type="MFE" cpdAlgo="FindByMolecularFeature">
        <MSDetails p="+" />
        <Device type="TimeOfFlight" />
        <MSPeaks>
          <p rt="8.740" x="219.1744" y="335534.72" v="1964444" z="1" s="M+H" />
          <p rt="8.739" x="220.1776" y="57109.30" v="318388" z="1" s="M+H+1" />
          <p rt="8.743" x="221.1823" y="4880.67" v="24600" z="1" s="M+H+2" />
          <p rt="8.738" x="222.1835" y="521.88" v="2508" z="1" s="M+H+3" />
        </MSPeaks>
      </Spectrum>
    </Compound>
    <Compound algo="FindByMolecularFeature">
      <Location m="263.2249" rt="8.740" y="114855" v="826913" />
      <Spectrum type="MFE" cpdAlgo="FindByMolecularFeature">
        <MSDetails p="+" />
        <Device type="TimeOfFlight" />
        <MSPeaks>
          <p rt="8.740" x="264.2322" y="114855.17" v="683319" z="1" s="M+H" />
          <p rt="8.742" x="265.2356" y="22939.08" v="131056" z="1" s="M+H+1" />
          <p rt="8.745" x="266.2387" y="2543.38" v="12539" z="1" s="M+H+2" />
        </MSPeaks>
      </Spectrum>
    </Compound>
    <Compound algo="FindByMolecularFeature">
      <Location m="340.1310" rt="8.839" y="63107" v="570834" />
      <Spectrum type="MFE" cpdAlgo="FindByMolecularFeature">
        <MSDetails p="+" />
        <Device type="TimeOfFlight" />
        <MSPeaks>
          <p rt="8.839" x="341.1383" y="63107.31" v="449306" z="1" s="M+H" />
          <p rt="8.837" x="342.1418" y="14418.36" v="103814" z="1" s="M+H+1" />
          <p rt="8.836" x="343.1440" y="2590.14" v="17713" z="1" s="M+H+2" />
        </MSPeaks>
      </Spectrum>
    </Compound>
    <Compound algo="FindByMolecularFeature">
      <Location m="171.1260" rt="8.887" y="198279" v="1584524" />
      <Spectrum type="MFE" cpdAlgo="FindByMolecularFeature">
        <MSDetails p="+" />
        <Device type="TimeOfFlight" />
        <MSPeaks>
          <p rt="8.886" x="172.1333" y="198278.70" v="1421929" z="1" s="M+H" />
          <p rt="8.888" x="173.1362" y="19921.63" v="150044" z="1" s="M+H+1" />
          <p rt="8.890" x="174.1384" y="1952.75" v="12551" z="1" s="M+H+2" />
        </MSPeaks>
      </Spectrum>
    </Compound>
    <Compound algo="FindByMolecularFeature">
      <Location m="259.2148" rt="8.914" y="192901" v="1060808" />
      <Spectrum type="MFE" cpdAlgo="FindByMolecularFeature">
        <MSDetails p="+" />
        <Device type="TimeOfFlight" />
        <MSPeaks>
          <p rt="8.914" x="260.2221" y="192900.61" v="909755" z="1" s="M+H" />
          <p rt="8.915" x="261.2252" y="28245.90" v="135466" z="1" s="M+H+1" />
          <p rt="8.915" x="262.2280" y="3667.16" v="15587" z="1" s="M+H+2" />
        </MSPeaks>
      </Spectrum>
    </Compound>
    <Compound algo="FindByMolecularFeature">
      <Location m="372.1208" rt="8.931" y="53560" v="556185" />
      <Spectrum type="MFE" cpdAlgo="FindByMolecularFeature">
        <MSDetails p="+" />
        <Device type="TimeOfFlight" />
        <MSPeaks>
          <p rt="8.930" x="373.1281" y="53560.05" v="440501" z="1" s="M+H" />
          <p rt="8.935" x="374.1315" y="12014.56" v="98324" z="1" s="M+H+1" />
          <p rt="8.936" x="375.1341" y="2251.25" v="17360" z="1" s="M+H+2" />
        </MSPeaks>
      </Spectrum>
    </Compound>
    <Compound algo="FindByMolecularFeature">
      <Location m="164.0835" rt="8.935" y="166133" v="1394105" />
      <Spectrum type="MFE" cpdAlgo="FindByMolecularFeature">
        <MSDetails p="+" />
        <Device type="TimeOfFlight" />
        <MSPeaks>
          <p rt="8.935" x="165.0908" y="166133.44" v="1249735" z="1" s="M+H" />
          <p rt="8.937" x="166.0945" y="18104.85" v="138534" z="1" s="M+H+1" />
          <p rt="8.909" x="167.1018" y="1278.02" v="5835" z="1" s="M+H+2" />
        </MSPeaks>
      </Spectrum>
    </Compound>
    <Compound algo="FindByMolecularFeature">
      <Location m="186.1190" rt="9.203" y="128933" v="1763007" />
      <Spectrum type="MFE" cpdAlgo="FindByMolecularFeature">
        <MSDetails p="+" />
        <Device type="TimeOfFlight" />
        <MSPeaks>
          <p rt="9.202" x="187.1263" y="128932.80" v="1535939" z="1" s="M+H" />
          <p rt="9.203" x="188.1291" y="14723.80" v="161897" z="1" s="M+H+1" />
          <p rt="9.210" x="189.1230" y="5882.96" v="65171" z="1" s="M+H+2" />
        </MSPeaks>
      </Spectrum>
    </Compound>
    <Compound algo="FindByMolecularFeature">
      <Location m="218.0941" rt="9.285" y="100900" v="956418" />
      <Spectrum type="MFE" cpdAlgo="FindByMolecularFeature">
        <MSDetails p="+" />
        <Device type="TimeOfFlight" />
        <MSPeaks>
          <p rt="9.285" x="219.1014" y="100900.33" v="843406" z="1" s="M+H" />
          <p rt="9.285" x="220.1048" y="14645.73" v="100556" z="1" s="M+H+1" />
          <p rt="9.267" x="221.1130" y="1544.81" v="12456" z="1" s="M+H+2" />
        </MSPeaks>
      </Spectrum>
    </Compound>
    <Compound algo="FindByMolecularFeature">
      <Location m="319.1994" rt="9.294" y="113038" v="995605" />
      <Spectrum type="MFE" cpdAlgo="FindByMolecularFeature">
        <MSDetails p="+" />
        <Device type="TimeOfFlight" />
        <MSPeaks>
          <p rt="9.295" x="320.2067" y="113038.30" v="813626" z="1" s="M+H" />
          <p rt="9.294" x="321.2100" y="19643.16" v="143141" z="1" s="M+H+1" />
          <p rt="9.271" x="322.2055" y="4052.74" v="38838" z="1" s="M+H+2" />
        </MSPeaks>
      </Spectrum>
    </Compound>
    <Compound algo="FindByMolecularFeature">
      <Location m="215.0939" rt="9.848" y="124992" v="1534030" />
      <Spectrum type="MFE" cpdAlgo="FindByMolecularFeature">
        <MSDetails p="+" />
        <Device type="TimeOfFlight" />
        <MSPeaks>
          <p rt="9.850" x="216.1011" y="124992.47" v="1026444" z="1" s="M+H" />
          <p rt="9.850" x="217.1046" y="15788.62" v="126226" z="1" s="M+H+1" />
          <p rt="9.847" x="218.0983" y="40538.80" v="332376" z="1" s="M+H+2" />
          <p rt="9.827" x="219.1011" y="5683.73" v="48984" z="1" s="M+H+3" />
        </MSPeaks>
      </Spectrum>
    </Compound>
    <Compound algo="FindByMolecularFeature">
      <Location m="162.1043" rt="10.008" y="54808" v="510940" />
      <Spectrum type="MFE" cpdAlgo="FindByMolecularFeature">
        <MSDetails p="+" />
        <Device type="TimeOfFlight" />
        <MSPeaks>
          <p rt="10.009" x="163.1116" y="54808.02" v="452458" z="1" s="M+H" />
          <p rt="10.003" x="164.1150" y="7438.61" v="58482" z="1" s="M+H+1" />
        </MSPeaks>
      </Spectrum>
    </Compound>
    <Compound algo="FindByMolecularFeature">
      <Location m="273.2303" rt="10.052" y="132962" v="736272" />
      <Spectrum type="MFE" cpdAlgo="FindByMolecularFeature">
        <MSDetails p="+" />
        <Device type="TimeOfFlight" />
        <MSPeaks>
          <p rt="10.052" x="274.2376" y="132962.44" v="625980" z="1" s="M+H" />
          <p rt="10.053" x="275.2407" y="21727.63" v="100778" z="1" s="M+H+1" />
          <p rt="10.049" x="276.2398" y="1940.97" v="9515" z="1" s="M+H+2" />
        </MSPeaks>
      </Spectrum>
    </Compound>
    <Compound algo="FindByMolecularFeature">
      <Location m="180.1151" rt="10.184" y="166262" v="1471433" />
      <Spectrum type="MFE" cpdAlgo="FindByMolecularFeature">
        <MSDetails p="+" />
        <Device type="TimeOfFlight" />
        <MSPeaks>
          <p rt="10.185" x="181.1224" y="166261.92" v="1294733" z="1" s="M+H" />
          <p rt="10.182" x="182.1255" y="20587.59" v="162974" z="1" s="M+H+1" />
          <p rt="10.186" x="183.1279" y="1892.96" v="13725" z="1" s="M+H+2" />
        </MSPeaks>
      </Spectrum>
    </Compound>
    <Compound algo="FindByMolecularFeature">
      <Location m="435.2256" rt="10.391" y="52100" v="440150" />
      <Spectrum type="MFE" cpdAlgo="FindByMolecularFeature">
        <MSDetails p="+" />
        <Device type="TimeOfFlight" />
        <MSPeaks>
          <p rt="10.391" x="436.2328" y="52099.65" v="338729" z="1" s="M+H" />
          <p rt="10.390" x="437.2361" y="13613.52" v="86641" z="1" s="M+H+1" />
          <p rt="10.396" x="438.2391" y="2471.88" v="14780" z="1" s="M+H+2" />
        </MSPeaks>
      </Spectrum>
    </Compound>
    <Compound algo="FindByMolecularFeature">
      <Location m="157.1466" rt="10.743" y="274934" v="2453238" />
      <Spectrum type="MFE" cpdAlgo="FindByMolecularFeature">
        <MSDetails p="+" />
        <Device type="TimeOfFlight" />
        <MSPeaks>
          <p rt="10.743" x="158.1539" y="274934.38" v="2219501" z="1" s="M+H" />
          <p rt="10.742" x="159.1573" y="28218.67" v="219665" z="1" s="M+H+1" />
          <p rt="10.748" x="160.1599" y="1961.18" v="14071" z="1" s="M+H+2" />
        </MSPeaks>
      </Spectrum>
    </Compound>
    <Compound algo="FindByMolecularFeature">
      <Location m="227.1886" rt="10.852" y="175813" v="3708244" />
      <Spectrum type="MFE" cpdAlgo="FindByMolecularFeature">
        <MSDetails p="+" />
        <Device type="TimeOfFlight" />
        <MSPeaks>
          <p rt="10.852" x="228.1959" y="175812.53" v="3183764" z="1" s="M+H" />
          <p rt="10.852" x="229.1991" y="26458.60" v="479766" z="1" s="M+H+1" />
          <p rt="10.848" x="230.2015" y="2699.37" v="44714" z="1" s="M+H+2" />
        </MSPeaks>
      </Spectrum>
    </Compound>
    <Compound algo="FindByMolecularFeature">
      <Location m="352.0950" rt="10.864" y="450916" v="6498775" />
      <Spectrum type="MFE" cpdAlgo="FindByMolecularFeature">
        <MSDetails p="+" />
        <Device type="TimeOfFlight" />
        <MSPeaks>
          <p rt="10.865" x="353.1023" y="450916.44" v="5243392" z="1" s="M+H" />
          <p rt="10.864" x="354.1054" y="96229.58" v="1079414" z="1" s="M+H+1" />
          <p rt="10.856" x="355.1078" y="15373.65" v="157516" z="1" s="M+H+2" />
          <p rt="10.876" x="356.1108" y="1810.30" v="18454" z="1" s="M+H+3" />
        </MSPeaks>
      </Spectrum>
    </Compound>
    <Compound algo="FindByMolecularFeature">
      <Location m="322.0841" rt="10.870" y="58015" v="682551" />
      <Spectrum type="MFE" cpdAlgo="FindByMolecularFeature">
        <MSDetails p="+" />
        <Device type="TimeOfFlight" />
        <MSPeaks>
          <p rt="10.870" x="323.0914" y="58015.45" v="548171" z="1" s="M+H" />
          <p rt="10.872" x="324.0947" y="12256.85" v="114669" z="1" s="M+H+1" />
          <p rt="10.865" x="325.1013" y="2420.33" v="19711" z="1" s="M+H+2" />
        </MSPeaks>
      </Spectrum>
    </Compound>
    <Compound algo="FindByMolecularFeature">
      <Location m="762.1924" rt="10.871" y="208598" v="2200647" />
      <Spectrum type="MFE" cpdAlgo="FindByMolecularFeature">
        <MSDetails p="+" />
        <Device type="TimeOfFlight" />
        <MSPeaks>
          <p rt="10.871" x="763.1997" y="208598.39" v="1392074" z="1" s="M+H" />
          <p rt="10.870" x="764.2026" y="91065.65" v="612787" z="1" s="M+H+1" />
          <p rt="10.870" x="765.2052" y="23567.50" v="156195" z="1" s="M+H+2" />
          <p rt="10.872" x="766.2077" y="5470.76" v="35415" z="1" s="M+H+3" />
          <p rt="10.872" x="767.2085" y="645.25" v="4177" z="1" s="M+H+4" />
        </MSPeaks>
      </Spectrum>
    </Compound>
    <Compound algo="FindByMolecularFeature">
      <Location m="148.0158" rt="10.873" y="75482" v="676483" />
      <Spectrum type="MFE" cpdAlgo="FindByMolecularFeature">
        <MSDetails p="+" />
        <Device type="TimeOfFlight" />
        <MSPeaks>
          <p rt="10.873" x="149.0231" y="75482.11" v="624325" z="1" s="M+H" />
          <p rt="10.869" x="150.0268" y="6390.36" v="52158" z="1" s="M+H+1" />
        </MSPeaks>
      </Spectrum>
    </Compound>
    <Compound algo="FindByMolecularFeature">
      <Location m="230.0579" rt="10.874" y="62964" v="625054" />
      <Spectrum type="MFE" cpdAlgo="FindByMolecularFeature">
        <MSDetails p="+" />
        <Device type="TimeOfFlight" />
        <MSPeaks>
          <p rt="10.874" x="231.0652" y="62963.61" v="533973" z="1" s="M+H" />
          <p rt="10.874" x="232.0687" y="9467.38" v="81123" z="1" s="M+H+1" />
          <p rt="10.878" x="233.0712" y="1353.62" v="9958" z="1" s="M+H+2" />
        </MSPeaks>
      </Spectrum>
    </Compound>
    <Compound algo="FindByMolecularFeature">
      <Location m="370.1058" rt="10.874" y="1787224" v="19611548" />
      <Spectrum type="MFE" cpdAlgo="FindByMolecularFeature">
        <MSDetails p="+" />
        <Device type="TimeOfFlight" />
        <MSPeaks>
          <p rt="10.874" x="371.1131" y="1787223.75" v="15864786" z="1" s="M+H" />
          <p rt="10.876" x="372.1164" y="380797.97" v="3189189" z="1" s="M+H+1" />
          <p rt="10.875" x="373.1184" y="57319.05" v="488075" z="1" s="M+H+2" />
          <p rt="10.875" x="374.1210" y="7552.77" v="63892" z="1" s="M+H+3" />
          <p rt="10.876" x="375.1237" y="692.43" v="5606" z="1" s="M+H+4" />
        </MSPeaks>
      </Spectrum>
    </Compound>
    <Compound algo="FindByMolecularFeature">
      <Location m="334.0841" rt="10.875" y="81372" v="844103" />
      <Spectrum type="MFE" cpdAlgo="FindByMolecularFeature">
        <MSDetails p="+" />
        <Device type="TimeOfFlight" />
        <MSPeaks>
          <p rt="10.875" x="335.0914" y="81371.58" v="680585" z="1" s="M+H" />
          <p rt="10.876" x="336.0947" y="17491.09" v="146296" z="1" s="M+H+1" />
          <p rt="10.872" x="337.1003" y="2126.15" v="17222" z="1" s="M+H+2" />
        </MSPeaks>
      </Spectrum>
    </Compound>
    <Compound algo="FindByMolecularFeature">
      <Location m="340.0947" rt="10.876" y="63468" v="658698" />
      <Spectrum type="MFE" cpdAlgo="FindByMolecularFeature">
        <MSDetails p="+" />
        <Device type="TimeOfFlight" />
        <MSPeaks>
          <p rt="10.876" x="341.1019" y="63467.63" v="538067" z="1" s="M+H" />
          <p rt="10.875" x="342.1052" y="12942.30" v="104939" z="1" s="M+H+1" />
          <p rt="10.875" x="343.1088" y="2158.92" v="15692" z="1" s="M+H+2" />
        </MSPeaks>
      </Spectrum>
    </Compound>
    <Compound algo="FindByMolecularFeature">
      <Location m="392.0876" rt="10.876" y="332086" v="4047598" />
      <Spectrum type="MFE" cpdAlgo="FindByMolecularFeature">
        <MSDetails p="+" />
        <Device type="TimeOfFlight" />
        <MSPeaks>
          <p rt="10.876" x="393.0948" y="332085.56" v="3274406" z="1" s="M+H" />
          <p rt="10.877" x="394.0978" y="70947.76" v="656317" z="1" s="M+H+1" />
          <p rt="10.875" x="395.1002" y="11835.53" v="105673" z="1" s="M+H+2" />
          <p rt="10.866" x="396.1025" y="1254.57" v="11201" z="1" s="M+H+3" />
        </MSPeaks>
      </Spectrum>
    </Compound>
    <Compound algo="FindByMolecularFeature">
      <Location m="134.0367" rt="10.876" y="92014" v="854256" />
      <Spectrum type="MFE" cpdAlgo="FindByMolecularFeature">
        <MSDetails p="+" />
        <Device type="TimeOfFlight" />
        <MSPeaks>
          <p rt="10.876" x="135.0440" y="92013.74" v="786747" z="1" s="M+H" />
          <p rt="10.882" x="136.0484" y="8585.42" v="67509" z="1" s="M+H+1" />
        </MSPeaks>
      </Spectrum>
    </Compound>
    <Compound algo="FindByMolecularFeature">
      <Location m="408.0611" rt="10.878" y="60925" v="721300" />
      <Spectrum type="MFE" cpdAlgo="FindByMolecularFeature">
        <MSDetails p="+" />
        <Device type="TimeOfFlight" />
        <MSPeaks>
          <p rt="10.878" x="409.0684" y="60925.23" v="533123" z="1" s="M+H" />
          <p rt="10.879" x="410.0716" y="13458.84" v="121017" z="1" s="M+H+1" />
          <p rt="10.877" x="411.0688" y="6522.15" v="56650" z="1" s="M+H+2" />
          <p rt="10.880" x="412.0721" y="1222.68" v="10510" z="1" s="M+H+3" />
        </MSPeaks>
      </Spectrum>
    </Compound>
    <Compound algo="FindByMolecularFeature">
      <Location m="278.0860" rt="11.049" y="213879" v="2136826" />
      <Spectrum type="MFE" cpdAlgo="FindByMolecularFeature">
        <MSDetails p="+" />
        <Device type="TimeOfFlight" />
        <MSPeaks>
          <p rt="11.049" x="279.0933" y="213879.45" v="1761284" z="1" s="M+H" />
          <p rt="11.051" x="280.0964" y="43676.71" v="336846" z="1" s="M+H+1" />
          <p rt="11.058" x="281.0986" y="4977.98" v="38696" z="1" s="M+H+2" />
        </MSPeaks>
      </Spectrum>
    </Compound>
    <Compound algo="FindByMolecularFeature">
      <Location m="338.1152" rt="11.073" y="82874" v="771264" />
      <Spectrum type="MFE" cpdAlgo="FindByMolecularFeature">
        <MSDetails p="+" />
        <Device type="TimeOfFlight" />
        <MSPeaks>
          <p rt="11.073" x="339.1225" y="82874.04" v="613794" z="1" s="M+H" />
          <p rt="11.074" x="340.1261" y="18465.26" v="135841" z="1" s="M+H+1" />
          <p rt="11.084" x="341.1274" y="3367.10" v="21629" z="1" s="M+H+2" />
        </MSPeaks>
      </Spectrum>
    </Compound>
    <Compound algo="FindByMolecularFeature">
      <Location m="295.2509" rt="11.109" y="54440" v="883801" />
      <Spectrum type="MFE" cpdAlgo="FindByMolecularFeature">
        <MSDetails p="+" />
        <Device type="TimeOfFlight" />
        <MSPeaks>
          <p rt="11.109" x="296.2582" y="54440.02" v="694249" z="1" s="M+H" />
          <p rt="11.113" x="297.2613" y="12750.53" v="167218" z="1" s="M+H+1" />
          <p rt="11.092" x="298.2636" y="1934.15" v="22333" z="1" s="M+H+2" />
        </MSPeaks>
      </Spectrum>
    </Compound>
    <Compound algo="FindByMolecularFeature">
      <Location m="224.1887" rt="11.269" y="131568" v="1478521" />
      <Spectrum type="MFE" cpdAlgo="FindByMolecularFeature">
        <MSDetails p="+" />
        <Device type="TimeOfFlight" />
        <MSPeaks>
          <p rt="11.270" x="225.1960" y="131567.86" v="1269662" z="1" s="M+H" />
          <p rt="11.269" x="226.1998" y="19384.79" v="188108" z="1" s="M+H+1" />
          <p rt="11.270" x="227.2027" y="2193.47" v="20750" z="1" s="M+H+2" />
        </MSPeaks>
      </Spectrum>
    </Compound>
    <Compound algo="FindByMolecularFeature">
      <Location m="375.2044" rt="11.544" y="85168" v="711344" />
      <Spectrum type="MFE" cpdAlgo="FindByMolecularFeature">
        <MSDetails p="+" />
        <Device type="TimeOfFlight" />
        <MSPeaks>
          <p rt="11.543" x="376.2117" y="85168.43" v="557984" z="1" s="M+H" />
          <p rt="11.545" x="377.2150" y="20022.08" v="130480" z="1" s="M+H+1" />
          <p rt="11.536" x="378.2183" y="3659.72" v="22881" z="1" s="M+H+2" />
        </MSPeaks>
      </Spectrum>
    </Compound>
    <Compound algo="FindByMolecularFeature">
      <Location m="352.0949" rt="11.747" y="334665" v="3957536" />
      <Spectrum type="MFE" cpdAlgo="FindByMolecularFeature">
        <MSDetails p="+" />
        <Device type="TimeOfFlight" />
        <MSPeaks>
          <p rt="11.747" x="353.1022" y="334665.09" v="3214543" z="1" s="M+H" />
          <p rt="11.747" x="354.1053" y="72695.70" v="646557" z="1" s="M+H+1" />
          <p rt="11.745" x="355.1079" y="11454.85" v="86165" z="1" s="M+H+2" />
          <p rt="11.738" x="356.1127" y="1365.33" v="10271" z="1" s="M+H+3" />
        </MSPeaks>
      </Spectrum>
    </Compound>
    <Compound algo="FindByMolecularFeature">
      <Location m="229.2405" rt="11.799" y="169293" v="1305372" />
      <Spectrum type="MFE" cpdAlgo="FindByMolecularFeature">
        <MSDetails p="+" />
        <Device type="TimeOfFlight" />
        <MSPeaks>
          <p rt="11.798" x="230.2478" y="169292.92" v="1124944" z="1" s="M+H" />
          <p rt="11.799" x="231.2510" y="26251.18" v="167309" z="1" s="M+H+1" />
          <p rt="11.794" x="232.2542" y="2393.29" v="13119" z="1" s="M+H+2" />
        </MSPeaks>
      </Spectrum>
    </Compound>
    <Compound algo="FindByMolecularFeature">
      <Location m="139.0394" rt="11.891" y="65172" v="578163" />
      <Spectrum type="MFE" cpdAlgo="FindByMolecularFeature">
        <MSDetails p="+" />
        <Device type="TimeOfFlight" />
        <MSPeaks>
          <p rt="11.891" x="140.0467" y="65171.96" v="530202" z="1" s="M+H" />
          <p rt="11.892" x="141.0507" y="5546.36" v="45076" z="1" s="M+H+1" />
          <p rt="11.871" x="142.0513" y="910.77" v="2884" z="1" s="M+H+2" />
        </MSPeaks>
      </Spectrum>
    </Compound>
    <Compound algo="FindByMolecularFeature">
      <Location m="352.0948" rt="11.953" y="239894" v="2332907" />
      <Spectrum type="MFE" cpdAlgo="FindByMolecularFeature">
        <MSDetails p="+" />
        <Device type="TimeOfFlight" />
        <MSPeaks>
          <p rt="11.952" x="353.1021" y="239893.72" v="1846761" z="1" s="M+H" />
          <p rt="11.959" x="354.1053" y="51871.84" v="486146" z="1" s="M+H+1" />
        </MSPeaks>
      </Spectrum>
    </Compound>
    <Compound algo="FindByMolecularFeature">
      <Location m="311.2460" rt="11.984" y="92693" v="842113" />
      <Spectrum type="MFE" cpdAlgo="FindByMolecularFeature">
        <MSDetails p="+" />
        <Device type="TimeOfFlight" />
        <MSPeaks>
          <p rt="11.985" x="312.2533" y="92692.73" v="710908" z="1" s="M+H" />
          <p rt="11.983" x="313.2567" y="17240.64" v="131205" z="1" s="M+H+1" />
        </MSPeaks>
      </Spectrum>
    </Compound>
    <Compound algo="FindByMolecularFeature">
      <Location m="293.2355" rt="11.986" y="115943" v="1144681" />
      <Spectrum type="MFE" cpdAlgo="FindByMolecularFeature">
        <MSDetails p="+" />
        <Device type="TimeOfFlight" />
        <MSPeaks>
          <p rt="11.985" x="294.2428" y="115942.64" v="868116" z="1" s="M+H" />
          <p rt="11.987" x="295.2425" y="37409.26" v="276565" z="1" s="M+H+1" />
        </MSPeaks>
      </Spectrum>
    </Compound>
    <Compound algo="FindByMolecularFeature">
      <Location m="148.0158" rt="11.986" y="69934" v="614010" />
      <Spectrum type="MFE" cpdAlgo="FindByMolecularFeature">
        <MSDetails p="+" />
        <Device type="TimeOfFlight" />
        <MSPeaks>
          <p rt="11.986" x="149.0231" y="69934.22" v="564429" z="1" s="M+H" />
          <p rt="11.988" x="150.0269" y="6237.41" v="49581" z="1" s="M+H+1" />
        </MSPeaks>
      </Spectrum>
    </Compound>
    <Compound algo="FindByMolecularFeature">
      <Location m="171.1623" rt="12.229" y="70175" v="614457" />
      <Spectrum type="MFE" cpdAlgo="FindByMolecularFeature">
        <MSDetails p="+" />
        <Device type="TimeOfFlight" />
        <MSPeaks>
          <p rt="12.230" x="172.1695" y="70174.66" v="549588" z="1" s="M+H" />
          <p rt="12.226" x="173.1728" y="8404.85" v="64869" z="1" s="M+H+1" />
        </MSPeaks>
      </Spectrum>
    </Compound>
    <Compound algo="FindByMolecularFeature">
      <Location m="311.2459" rt="12.380" y="75593" v="591744" />
      <Spectrum type="MFE" cpdAlgo="FindByMolecularFeature">
        <MSDetails p="+" />
        <Device type="TimeOfFlight" />
        <MSPeaks>
          <p rt="12.380" x="312.2531" y="75592.87" v="502079" z="1" s="M+H" />
          <p rt="12.380" x="313.2563" y="13711.88" v="89665" z="1" s="M+H+1" />
        </MSPeaks>
      </Spectrum>
    </Compound>
    <Compound algo="FindByMolecularFeature">
      <Location m="293.2355" rt="12.382" y="142378" v="1318282" />
      <Spectrum type="MFE" cpdAlgo="FindByMolecularFeature">
        <MSDetails p="+" />
        <Device type="TimeOfFlight" />
        <MSPeaks>
          <p rt="12.383" x="294.2427" y="142377.84" v="1023697" z="1" s="M+H" />
          <p rt="12.383" x="295.2408" y="37447.29" v="269437" z="1" s="M+H+1" />
          <p rt="12.364" x="296.2292" y="6677.62" v="25149" z="1" s="M+H+2" />
        </MSPeaks>
      </Spectrum>
    </Compound>
    <Compound algo="FindByMolecularFeature">
      <Location m="251.2250" rt="12.440" y="68932" v="597630" />
      <Spectrum type="MFE" cpdAlgo="FindByMolecularFeature">
        <MSDetails p="+" />
        <Device type="TimeOfFlight" />
        <MSPeaks>
          <p rt="12.440" x="252.2323" y="68932.01" v="499405" z="1" s="M+H" />
          <p rt="12.439" x="253.2355" y="11933.75" v="89196" z="1" s="M+H+1" />
          <p rt="12.451" x="254.2395" y="1570.79" v="9029" z="1" s="M+H+2" />
        </MSPeaks>
      </Spectrum>
    </Compound>
    <Compound algo="FindByMolecularFeature">
      <Location m="411.2026" rt="12.488" y="299506" v="4472097" />
      <Spectrum type="MFE" cpdAlgo="FindByMolecularFeature">
        <MSDetails p="+" />
        <Device type="TimeOfFlight" />
        <MSPeaks>
          <p rt="12.487" x="412.2099" y="299505.75" v="2784152" z="1" s="M+H" />
          <p rt="12.488" x="413.2128" y="57322.35" v="539081" z="1" s="M+H+1" />
          <p rt="12.487" x="414.2076" y="98633.16" v="921176" z="1" s="M+H+2" />
          <p rt="12.495" x="415.2105" y="20461.52" v="196009" z="1" s="M+H+3" />
          <p rt="12.487" x="416.2122" y="3422.81" v="31679" z="1" s="M+H+4" />
        </MSPeaks>
      </Spectrum>
    </Compound>
    <Compound algo="FindByMolecularFeature">
      <Location m="251.2249" rt="12.783" y="55924" v="432553" />
      <Spectrum type="MFE" cpdAlgo="FindByMolecularFeature">
        <MSDetails p="+" />
        <Device type="TimeOfFlight" />
        <MSPeaks>
          <p rt="12.782" x="252.2322" y="55923.57" v="356437" z="1" s="M+H" />
          <p rt="12.786" x="253.2357" y="9381.05" v="63067" z="1" s="M+H+1" />
          <p rt="12.797" x="254.2425" y="1389.01" v="13049" z="1" s="M+H+2" />
        </MSPeaks>
      </Spectrum>
    </Compound>
    <Compound algo="FindByMolecularFeature">
      <Location m="317.2929" rt="12.828" y="66562" v="379724" />
      <Spectrum type="MFE" cpdAlgo="FindByMolecularFeature">
        <MSDetails p="+" />
        <Device type="TimeOfFlight" />
        <MSPeaks>
          <p rt="12.829" x="318.3002" y="66561.68" v="310132" z="1" s="M+H" />
          <p rt="12.829" x="319.3036" y="13173.13" v="61936" z="1" s="M+H+1" />
          <p rt="12.816" x="320.3065" y="1874.89" v="7656" z="1" s="M+H+2" />
        </MSPeaks>
      </Spectrum>
    </Compound>
    <Compound algo="FindByMolecularFeature">
      <Location m="293.2353" rt="12.876" y="79101" v="825254" />
      <Spectrum type="MFE" cpdAlgo="FindByMolecularFeature">
        <MSDetails p="+" />
        <Device type="TimeOfFlight" />
        <MSPeaks>
          <p rt="12.876" x="294.2426" y="79101.13" v="692506" z="1" s="M+H" />
          <p rt="12.875" x="295.2451" y="15791.02" v="132748" z="1" s="M+H+1" />
        </MSPeaks>
      </Spectrum>
    </Compound>
    <Compound algo="FindByMolecularFeature">
      <Location m="244.2191" rt="12.982" y="62013" v="596619" />
      <Spectrum type="MFE" cpdAlgo="FindByMolecularFeature">
        <MSDetails p="+" />
        <Device type="TimeOfFlight" />
        <MSPeaks>
          <p rt="12.981" x="123.1167" y="6830.46" v="52443" z="2" s="M+2H" />
          <p rt="12.982" x="245.2264" y="62013.38" v="450835" z="1" s="M+H" />
          <p rt="12.984" x="246.2296" y="11347.52" v="81150" z="1" s="M+H+1" />
          <p rt="12.995" x="247.2341" y="1598.17" v="12191" z="1" s="M+H+2" />
        </MSPeaks>
      </Spectrum>
    </Compound>
    <Compound algo="FindByMolecularFeature">
      <Location m="298.2515" rt="12.983" y="1046866" v="9322968" />
      <Spectrum type="MFE" cpdAlgo="FindByMolecularFeature">
        <MSDetails p="+" />
        <Device type="TimeOfFlight" />
        <MSPeaks>
          <p rt="12.982" x="299.2588" y="1046865.63" v="7676094" z="1" s="M+H" />
          <p rt="12.983" x="300.2615" y="196079.16" v="1444796" z="1" s="M+H+1" />
          <p rt="12.987" x="301.2644" y="25321.30" v="184915" z="1" s="M+H+2" />
          <p rt="12.984" x="302.2671" y="2437.54" v="17163" z="1" s="M+H+3" />
        </MSPeaks>
      </Spectrum>
    </Compound>
    <Compound algo="FindByMolecularFeature">
      <Location m="280.2408" rt="12.983" y="793623" v="7122043" />
      <Spectrum type="MFE" cpdAlgo="FindByMolecularFeature">
        <MSDetails p="+" />
        <Device type="TimeOfFlight" />
        <MSPeaks>
          <p rt="12.983" x="281.2481" y="793623.13" v="5871613" z="1" s="M+H" />
          <p rt="12.983" x="282.2511" y="152000.47" v="1122749" z="1" s="M+H+1" />
          <p rt="12.981" x="283.2549" y="15833.99" v="115209" z="1" s="M+H+2" />
          <p rt="12.985" x="284.2583" y="1757.79" v="12472" z="1" s="M+H+3" />
        </MSPeaks>
      </Spectrum>
    </Compound>
    <Compound algo="FindByMolecularFeature">
      <Location m="320.2329" rt="12.983" y="150783" v="1331619" />
      <Spectrum type="MFE" cpdAlgo="FindByMolecularFeature">
        <MSDetails p="+" />
        <Device type="TimeOfFlight" />
        <MSPeaks>
          <p rt="12.983" x="321.2402" y="150783.44" v="1072905" z="1" s="M+H" />
          <p rt="12.983" x="322.2434" y="30803.29" v="228167" z="1" s="M+H+1" />
          <p rt="12.980" x="323.2470" y="3705.24" v="27663" z="1" s="M+H+2" />
          <p rt="12.984" x="324.2489" y="436.56" v="2885" z="1" s="M+H+3" />
        </MSPeaks>
      </Spectrum>
    </Compound>
    <Compound algo="FindByMolecularFeature">
      <Location m="262.2299" rt="12.983" y="401414" v="3638119" />
      <Spectrum type="MFE" cpdAlgo="FindByMolecularFeature">
        <MSDetails p="+" />
        <Device type="TimeOfFlight" />
        <MSPeaks>
          <p rt="12.983" x="263.2372" y="401414.31" v="2987910" z="1" s="M+H" />
          <p rt="12.983" x="264.2403" y="80151.83" v="586830" z="1" s="M+H+1" />
          <p rt="12.980" x="265.2443" y="8268.16" v="59364" z="1" s="M+H+2" />
          <p rt="12.982" x="266.2467" y="564.86" v="4014" z="1" s="M+H+3" />
        </MSPeaks>
      </Spectrum>
    </Compound>
    <Compound algo="FindByMolecularFeature">
      <Location m="251.2251" rt="13.010" y="76358" v="824123" />
      <Spectrum type="MFE" cpdAlgo="FindByMolecularFeature">
        <MSDetails p="+" />
        <Device type="TimeOfFlight" />
        <MSPeaks>
          <p rt="13.010" x="252.2323" y="76358.26" v="708220" z="1" s="M+H" />
          <p rt="13.012" x="253.2360" y="12517.16" v="115903" z="1" s="M+H+1" />
        </MSPeaks>
      </Spectrum>
    </Compound>
    <Compound algo="FindByMolecularFeature">
      <Location m="327.2409" rt="13.184" y="51648" v="604153" />
      <Spectrum type="MFE" cpdAlgo="FindByMolecularFeature">
        <MSDetails p="+" />
        <Device type="TimeOfFlight" />
        <MSPeaks>
          <p rt="13.183" x="328.2482" y="51647.86" v="503963" z="1" s="M+H" />
          <p rt="13.189" x="329.2514" y="10321.63" v="100190" z="1" s="M+H+1" />
        </MSPeaks>
      </Spectrum>
    </Compound>
    <Compound algo="FindByMolecularFeature">
      <Location m="291.2198" rt="13.320" y="81517" v="791880" />
      <Spectrum type="MFE" cpdAlgo="FindByMolecularFeature">
        <MSDetails p="+" />
        <Device type="TimeOfFlight" />
        <MSPeaks>
          <p rt="13.316" x="292.2271" y="81516.55" v="563701" z="1" s="M+H" />
          <p rt="13.337" x="293.2277" y="20497.06" v="228178" z="1" s="M+H+1" />
        </MSPeaks>
      </Spectrum>
    </Compound>
    <Compound algo="FindByMolecularFeature">
      <Location m="267.2197" rt="13.342" y="59599" v="511833" />
      <Spectrum type="MFE" cpdAlgo="FindByMolecularFeature">
        <MSDetails p="+" />
        <Device type="TimeOfFlight" />
        <MSPeaks>
          <p rt="13.342" x="268.2270" y="59598.75" v="415730" z="1" s="M+H" />
          <p rt="13.343" x="269.2303" y="11942.75" v="86946" z="1" s="M+H+1" />
          <p rt="13.350" x="270.2323" y="1383.49" v="9157" z="1" s="M+H+2" />
        </MSPeaks>
      </Spectrum>
    </Compound>
    <Compound algo="FindByMolecularFeature">
      <Location m="267.2198" rt="13.643" y="82411" v="1043801" />
      <Spectrum type="MFE" cpdAlgo="FindByMolecularFeature">
        <MSDetails p="+" />
        <Device type="TimeOfFlight" />
        <MSPeaks>
          <p rt="13.643" x="268.2271" y="82410.68" v="869781" z="1" s="M+H" />
          <p rt="13.643" x="269.2304" y="16276.79" v="174021" z="1" s="M+H+1" />
        </MSPeaks>
      </Spectrum>
    </Compound>
    <Compound algo="FindByMolecularFeature">
      <Location m="257.2718" rt="13.715" y="102390" v="1046548" />
      <Spectrum type="MFE" cpdAlgo="FindByMolecularFeature">
        <MSDetails p="+" />
        <Device type="TimeOfFlight" />
        <MSPeaks>
          <p rt="13.714" x="258.2790" y="102390.41" v="873092" z="1" s="M+H" />
          <p rt="13.717" x="259.2825" y="19506.02" v="158192" z="1" s="M+H+1" />
          <p rt="13.709" x="260.2860" y="2110.80" v="15264" z="1" s="M+H+2" />
        </MSPeaks>
      </Spectrum>
    </Compound>
    <Compound algo="FindByMolecularFeature">
      <Location m="431.2307" rt="13.829" y="75228" v="634821" />
      <Spectrum type="MFE" cpdAlgo="FindByMolecularFeature">
        <MSDetails p="+" />
        <Device type="TimeOfFlight" />
        <MSPeaks>
          <p rt="13.829" x="432.2380" y="75228.09" v="479896" z="1" s="M+H" />
          <p rt="13.829" x="433.2412" y="20192.29" v="131534" z="1" s="M+H+1" />
          <p rt="13.829" x="434.2444" y="3539.86" v="21291" z="1" s="M+H+2" />
          <p rt="13.867" x="435.2501" y="371.05" v="2099" z="1" s="M+H+3" />
        </MSPeaks>
      </Spectrum>
    </Compound>
    <Compound algo="FindByMolecularFeature">
      <Location m="414.2047" rt="13.832" y="329137" v="3297978" />
      <Spectrum type="MFE" cpdAlgo="FindByMolecularFeature">
        <MSDetails p="+" />
        <Device type="TimeOfFlight" />
        <MSPeaks>
          <p rt="13.832" x="415.2119" y="329136.50" v="2596260" z="1" s="M+H" />
          <p rt="13.832" x="416.2150" y="81125.09" v="601575" z="1" s="M+H+1" />
          <p rt="13.835" x="417.2187" y="14222.52" v="100143" z="1" s="M+H+2" />
        </MSPeaks>
      </Spectrum>
    </Compound>
    <Compound algo="FindByMolecularFeature">
      <Location m="417.2153" rt="13.861" y="163815" v="1206945" />
      <Spectrum type="MFE" cpdAlgo="FindByMolecularFeature">
        <MSDetails p="+" />
        <Device type="TimeOfFlight" />
        <MSPeaks>
          <p rt="13.861" x="418.2226" y="163815.09" v="928734" z="1" s="M+H" />
          <p rt="13.861" x="419.2262" y="41857.03" v="235347" z="1" s="M+H+1" />
          <p rt="13.860" x="420.2291" y="7276.18" v="38410" z="1" s="M+H+2" />
          <p rt="13.863" x="421.2307" y="843.78" v="4455" z="1" s="M+H+3" />
        </MSPeaks>
      </Spectrum>
    </Compound>
    <Compound algo="FindByMolecularFeature">
      <Location m="422.1703" rt="13.882" y="62989" v="437969" />
      <Spectrum type="MFE" cpdAlgo="FindByMolecularFeature">
        <MSDetails p="+" />
        <Device type="TimeOfFlight" />
        <MSPeaks>
          <p rt="13.881" x="423.1776" y="62988.50" v="337397" z="1" s="M+H" />
          <p rt="13.883" x="424.1811" y="15220.87" v="78864" z="1" s="M+H+1" />
          <p rt="13.890" x="425.1847" y="3965.20" v="21707" z="1" s="M+H+2" />
        </MSPeaks>
      </Spectrum>
    </Compound>
    <Compound algo="FindByMolecularFeature">
      <Location m="436.1860" rt="13.887" y="54381" v="518457" />
      <Spectrum type="MFE" cpdAlgo="FindByMolecularFeature">
        <MSDetails p="+" />
        <Device type="TimeOfFlight" />
        <MSPeaks>
          <p rt="13.891" x="437.1932" y="54380.68" v="377731" z="1" s="M+H" />
          <p rt="13.879" x="438.1966" y="15033.88" v="119381" z="1" s="M+H+1" />
          <p rt="13.874" x="439.1993" y="3519.77" v="21346" z="1" s="M+H+2" />
        </MSPeaks>
      </Spectrum>
    </Compound>
    <Compound algo="FindByMolecularFeature">
      <Location m="128.0624" rt="13.928" y="66382" v="598714" />
      <Spectrum type="MFE" cpdAlgo="FindByMolecularFeature">
        <MSDetails p="+" />
        <Device type="TimeOfFlight" />
        <MSPeaks>
          <p rt="13.929" x="129.0696" y="66382.39" v="526661" z="1" s="M+H" />
          <p rt="13.923" x="130.0725" y="8473.88" v="72053" z="1" s="M+H+1" />
        </MSPeaks>
      </Spectrum>
    </Compound>
    <Compound algo="FindByMolecularFeature">
      <Location m="708.2216" rt="13.928" y="897720" v="9956056" />
      <Spectrum type="MFE" cpdAlgo="FindByMolecularFeature">
        <MSDetails p="+" />
        <Device type="TimeOfFlight" />
        <MSPeaks>
          <p rt="13.928" x="709.2289" y="897720.38" v="6255704" z="1" s="M+H" />
          <p rt="13.928" x="710.2318" y="405119.25" v="2823008" z="1" s="M+H+1" />
          <p rt="13.929" x="711.2342" y="102012.89" v="713960" z="1" s="M+H+2" />
          <p rt="13.926" x="712.2364" y="19889.35" v="137611" z="1" s="M+H+3" />
          <p rt="13.930" x="713.2386" y="3362.56" v="22889" z="1" s="M+H+4" />
          <p rt="13.929" x="714.2454" y="423.71" v="2884" z="1" s="M+H+5" />
        </MSPeaks>
      </Spectrum>
    </Compound>
    <Compound algo="FindByMolecularFeature">
      <Location m="114.0472" rt="13.929" y="1271684" v="10338124" />
      <Spectrum type="MFE" cpdAlgo="FindByMolecularFeature">
        <MSDetails p="+" />
        <Device type="TimeOfFlight" />
        <MSPeaks>
          <p rt="13.929" x="115.0545" y="1271683.63" v="9301931" z="1" s="M+H" />
          <p rt="13.930" x="116.0577" y="138871.45" v="1036193" z="1" s="M+H+1" />
        </MSPeaks>
      </Spectrum>
    </Compound>
    <Compound algo="FindByMolecularFeature">
      <Location m="232.0740" rt="13.930" y="446075" v="3776364" />
      <Spectrum type="MFE" cpdAlgo="FindByMolecularFeature">
        <MSDetails p="+" />
        <Device type="TimeOfFlight" />
        <MSPeaks>
          <p rt="13.930" x="233.0813" y="446074.91" v="3230067" z="1" s="M+H" />
          <p rt="13.929" x="234.0843" y="63781.99" v="463273" z="1" s="M+H+1" />
          <p rt="13.929" x="235.0850" y="9314.44" v="68632" z="1" s="M+H+2" />
          <p rt="13.935" x="236.0854" y="2025.86" v="14391" z="1" s="M+H+3" />
        </MSPeaks>
      </Spectrum>
    </Compound>
    <Compound algo="FindByMolecularFeature">
      <Location m="134.0370" rt="13.930" y="599274" v="4969529" />
      <Spectrum type="MFE" cpdAlgo="FindByMolecularFeature">
        <MSDetails p="+" />
        <Device type="TimeOfFlight" />
        <MSPeaks>
          <p rt="13.930" x="135.0443" y="599274.06" v="4507147" z="1" s="M+H" />
          <p rt="13.930" x="136.0477" y="56982.89" v="423532" z="1" s="M+H+1" />
          <p rt="13.934" x="137.0517" y="5075.32" v="38850" z="1" s="M+H+2" />
        </MSPeaks>
      </Spectrum>
    </Compound>
    <Compound algo="FindByMolecularFeature">
      <Location m="276.0787" rt="13.930" y="55676" v="503461" />
      <Spectrum type="MFE" cpdAlgo="FindByMolecularFeature">
        <MSDetails p="+" />
        <Device type="TimeOfFlight" />
        <MSPeaks>
          <p rt="13.930" x="277.0860" y="55676.41" v="419281" z="1" s="M+H" />
          <p rt="13.931" x="278.0896" y="11460.27" v="84180" z="1" s="M+H+1" />
        </MSPeaks>
      </Spectrum>
    </Compound>
    <Compound algo="FindByMolecularFeature">
      <Location m="144.0576" rt="13.930" y="383062" v="3379854" />
      <Spectrum type="MFE" cpdAlgo="FindByMolecularFeature">
        <MSDetails p="+" />
        <Device type="TimeOfFlight" />
        <MSPeaks>
          <p rt="13.930" x="145.0649" y="383062.13" v="2976945" z="1" s="M+H" />
          <p rt="13.929" x="146.0682" y="47425.14" v="369916" z="1" s="M+H+1" />
          <p rt="13.918" x="147.0715" y="5056.81" v="32993" z="1" s="M+H+2" />
        </MSPeaks>
      </Spectrum>
    </Compound>
    <Compound algo="FindByMolecularFeature">
      <Location m="186.0681" rt="13.930" y="158727" v="1562168" />
      <Spectrum type="MFE" cpdAlgo="FindByMolecularFeature">
        <MSDetails p="+" />
        <Device type="TimeOfFlight" />
        <MSPeaks>
          <p rt="13.931" x="187.0754" y="158727.47" v="1293159" z="1" s="M+H" />
          <p rt="13.925" x="188.0789" y="21773.10" v="175214" z="1" s="M+H+1" />
          <p rt="13.930" x="189.0697" y="11781.81" v="93795" z="1" s="M+H+2" />
        </MSPeaks>
      </Spectrum>
    </Compound>
    <Compound algo="FindByMolecularFeature">
      <Location m="202.0643" rt="13.930" y="118375" v="1092079" />
      <Spectrum type="MFE" cpdAlgo="FindByMolecularFeature">
        <MSDetails p="+" />
        <Device type="TimeOfFlight" />
        <MSPeaks>
          <p rt="13.930" x="203.0716" y="118374.91" v="912393" z="1" s="M+H" />
          <p rt="13.932" x="204.0768" y="22216.48" v="179685" z="1" s="M+H+1" />
        </MSPeaks>
      </Spectrum>
    </Compound>
    <Compound algo="FindByMolecularFeature">
      <Location m="172.0528" rt="13.930" y="2408523" v="20970714" />
      <Spectrum type="MFE" cpdAlgo="FindByMolecularFeature">
        <MSDetails p="+" />
        <Device type="TimeOfFlight" />
        <MSPeaks>
          <p rt="13.930" x="173.0601" y="2408523.25" v="18544706" z="1" sat="true" s="M+H" />
          <p rt="13.930" x="174.0634" y="290968.41" v="2231804" z="1" s="M+H+1" />
          <p rt="13.934" x="175.0679" y="25327.15" v="194205" z="1" s="M+H+2" />
        </MSPeaks>
      </Spectrum>
    </Compound>
    <Compound algo="FindByMolecularFeature">
      <Location m="306.0895" rt="13.931" y="345132" v="3355871" />
      <Spectrum type="MFE" cpdAlgo="FindByMolecularFeature">
        <MSDetails p="+" />
        <Device type="TimeOfFlight" />
        <MSPeaks>
          <p rt="13.930" x="307.0967" y="345132.44" v="2688579" z="1" s="M+H" />
          <p rt="13.932" x="308.1007" y="83739.74" v="667292" z="1" s="M+H+1" />
        </MSPeaks>
      </Spectrum>
    </Compound>
    <Compound algo="FindByMolecularFeature">
      <Location m="184.0530" rt="13.931" y="869498" v="7620400" />
      <Spectrum type="MFE" cpdAlgo="FindByMolecularFeature">
        <MSDetails p="+" />
        <Device type="TimeOfFlight" />
        <MSPeaks>
          <p rt="13.931" x="185.0603" y="869497.69" v="6629711" z="1" s="M+H" />
          <p rt="13.930" x="186.0638" y="128198.13" v="990689" z="1" s="M+H+1" />
        </MSPeaks>
      </Spectrum>
    </Compound>
    <Compound algo="FindByMolecularFeature">
      <Location m="116.0624" rt="13.931" y="70416" v="641854" />
      <Spectrum type="MFE" cpdAlgo="FindByMolecularFeature">
        <MSDetails p="+" />
        <Device type="TimeOfFlight" />
        <MSPeaks>
          <p rt="13.930" x="117.0697" y="70416.41" v="554093" z="1" s="M+H" />
          <p rt="13.934" x="118.0693" y="10644.13" v="82523" z="1" s="M+H+1" />
          <p rt="13.940" x="119.0648" y="982.77" v="5239" z="1" s="M+H+2" />
        </MSPeaks>
      </Spectrum>
    </Compound>
    <Compound algo="FindByMolecularFeature">
      <Location m="142.0418" rt="13.931" y="196267" v="1667667" />
      <Spectrum type="MFE" cpdAlgo="FindByMolecularFeature">
        <MSDetails p="+" />
        <Device type="TimeOfFlight" />
        <MSPeaks>
          <p rt="13.931" x="143.0491" y="196266.73" v="1483862" z="1" s="M+H" />
          <p rt="13.932" x="144.0533" y="23600.49" v="183805" z="1" s="M+H+1" />
        </MSPeaks>
      </Spectrum>
    </Compound>
    <Compound algo="FindByMolecularFeature">
      <Location m="278.0583" rt="13.932" y="52861" v="508321" />
      <Spectrum type="MFE" cpdAlgo="FindByMolecularFeature">
        <MSDetails p="+" />
        <Device type="TimeOfFlight" />
        <MSPeaks>
          <p rt="13.932" x="279.0655" y="52860.97" v="415032" z="1" s="M+H" />
          <p rt="13.932" x="280.0703" y="11906.92" v="93289" z="1" s="M+H+1" />
        </MSPeaks>
      </Spectrum>
    </Compound>
    <Compound algo="FindByMolecularFeature">
      <Location m="336.1004" rt="13.932" y="4209097" v="42995856" />
      <Spectrum type="MFE" cpdAlgo="FindByMolecularFeature">
        <MSDetails p="+" />
        <Device type="TimeOfFlight" />
        <MSPeaks>
          <p rt="13.932" x="337.1076" y="4209097.00" v="34471692" z="1" sat="true" s="M+H" />
          <p rt="13.932" x="338.1112" y="892476.81" v="7347134" z="1" s="M+H+1" />
          <p rt="13.931" x="339.1134" y="126229.94" v="1037314" z="1" s="M+H+2" />
          <p rt="13.929" x="340.1161" y="15054.20" v="123827" z="1" s="M+H+3" />
          <p rt="13.930" x="341.1211" y="1953.58" v="15890" z="1" s="M+H+4" />
        </MSPeaks>
      </Spectrum>
    </Compound>
    <Compound algo="FindByMolecularFeature">
      <Location m="318.0899" rt="13.932" y="1000367" v="9969840" />
      <Spectrum type="MFE" cpdAlgo="FindByMolecularFeature">
        <MSDetails p="+" />
        <Device type="TimeOfFlight" />
        <MSPeaks>
          <p rt="13.932" x="319.0972" y="1000366.56" v="8124734" z="1" s="M+H" />
          <p rt="13.932" x="320.1000" y="197296.59" v="1595348" z="1" s="M+H+1" />
          <p rt="13.929" x="321.1027" y="27736.09" v="222520" z="1" s="M+H+2" />
          <p rt="13.935" x="322.1035" y="3492.09" v="27238" z="1" s="M+H+3" />
        </MSPeaks>
      </Spectrum>
    </Compound>
    <Compound algo="FindByMolecularFeature">
      <Location m="266.0576" rt="13.932" y="227916" v="2139606" />
      <Spectrum type="MFE" cpdAlgo="FindByMolecularFeature">
        <MSDetails p="+" />
        <Device type="TimeOfFlight" />
        <MSPeaks>
          <p rt="13.932" x="267.0649" y="227916.25" v="1804152" z="1" s="M+H" />
          <p rt="13.932" x="268.0683" y="37060.66" v="293258" z="1" s="M+H+1" />
          <p rt="13.936" x="269.0725" y="5160.85" v="39281" z="1" s="M+H+2" />
          <p rt="13.957" x="270.0751" y="382.85" v="2914" z="1" s="M+H+3" />
        </MSPeaks>
      </Spectrum>
    </Compound>
    <Compound algo="FindByMolecularFeature">
      <Location m="214.0632" rt="13.932" y="127651" v="1172215" />
      <Spectrum type="MFE" cpdAlgo="FindByMolecularFeature">
        <MSDetails p="+" />
        <Device type="TimeOfFlight" />
        <MSPeaks>
          <p rt="13.933" x="215.0705" y="127650.69" v="1007557" z="1" s="M+H" />
          <p rt="13.932" x="216.0735" y="18666.10" v="147703" z="1" s="M+H+1" />
          <p rt="13.931" x="217.0755" y="2346.80" v="16955" z="1" s="M+H+2" />
        </MSPeaks>
      </Spectrum>
    </Compound>
    <Compound algo="FindByMolecularFeature">
      <Location m="288.0786" rt="13.933" y="107412" v="1097580" />
      <Spectrum type="MFE" cpdAlgo="FindByMolecularFeature">
        <MSDetails p="+" />
        <Device type="TimeOfFlight" />
        <MSPeaks>
          <p rt="13.933" x="289.0858" y="107411.99" v="875437" z="1" s="M+H" />
          <p rt="13.931" x="290.0893" y="22872.23" v="186018" z="1" s="M+H+1" />
          <p rt="13.932" x="291.0969" y="4512.75" v="36125" z="1" s="M+H+2" />
        </MSPeaks>
      </Spectrum>
    </Compound>
    <Compound algo="FindByMolecularFeature">
      <Location m="353.1024" rt="13.936" y="361649" v="5855961" />
      <Spectrum type="MFE" cpdAlgo="FindByMolecularFeature">
        <MSDetails p="+" />
        <Device type="TimeOfFlight" />
        <MSPeaks>
          <p rt="13.938" x="354.1097" y="361649.25" v="4123399" z="1" s="M+H" />
          <p rt="13.933" x="355.1155" y="126638.45" v="1442858" z="1" s="M+H+1" />
          <p rt="13.932" x="356.1190" y="21724.93" v="252774" z="1" s="M+H+2" />
          <p rt="13.934" x="357.1221" y="3021.52" v="34334" z="1" s="M+H+3" />
          <p rt="13.957" x="358.1274" y="228.41" v="2596" z="1" s="M+H+4" />
        </MSPeaks>
      </Spectrum>
    </Compound>
    <Compound algo="FindByMolecularFeature">
      <Location m="376.0924" rt="13.938" y="70526" v="900869" />
      <Spectrum type="MFE" cpdAlgo="FindByMolecularFeature">
        <MSDetails p="+" />
        <Device type="TimeOfFlight" />
        <MSPeaks>
          <p rt="13.936" x="189.0541" y="9651.93" v="78274" z="2" s="M+2H" />
          <p rt="13.939" x="377.0995" y="70525.74" v="655280" z="1" s="M+H" />
          <p rt="13.937" x="378.1029" y="15856.92" v="144031" z="1" s="M+H+1" />
          <p rt="13.943" x="379.1062" y="2756.99" v="23285" z="1" s="M+H+2" />
        </MSPeaks>
      </Spectrum>
    </Compound>
    <Compound algo="FindByMolecularFeature">
      <Location m="148.0158" rt="13.939" y="65467" v="799663" />
      <Spectrum type="MFE" cpdAlgo="FindByMolecularFeature">
        <MSDetails p="+" />
        <Device type="TimeOfFlight" />
        <MSPeaks>
          <p rt="13.939" x="149.0231" y="65467.13" v="730597" z="1" s="M+H" />
          <p rt="13.937" x="150.0273" y="6143.05" v="69067" z="1" s="M+H+1" />
        </MSPeaks>
      </Spectrum>
    </Compound>
    <Compound algo="FindByMolecularFeature">
      <Location m="147.0446" rt="13.940" y="78670" v="1216702" />
      <Spectrum type="MFE" cpdAlgo="FindByMolecularFeature">
        <MSDetails p="+" />
        <Device type="TimeOfFlight" />
        <MSPeaks>
          <p rt="13.940" x="148.0519" y="78670.00" v="939105" z="1" s="M+H" />
          <p rt="13.941" x="149.0561" y="13342.67" v="152897" z="1" s="M+H+1" />
          <p rt="13.930" x="295.0953" y="6433.47" v="49277" z="1" s="2M+H" />
          <p rt="13.946" x="296.1026" y="2000.84" v="13073" z="1" s="2M+H+1" />
        </MSPeaks>
      </Spectrum>
    </Compound>
    <Compound algo="FindByMolecularFeature">
      <Location m="224.1779" rt="13.948" y="50652" v="473918" />
      <Spectrum type="MFE" cpdAlgo="FindByMolecularFeature">
        <MSDetails p="+" />
        <Device type="TimeOfFlight" />
        <MSPeaks>
          <p rt="13.948" x="225.1852" y="50651.68" v="412322" z="1" s="M+H" />
          <p rt="13.952" x="226.1887" y="7688.57" v="61596" z="1" s="M+H+1" />
        </MSPeaks>
      </Spectrum>
    </Compound>
    <Compound algo="FindByMolecularFeature">
      <Location m="206.1670" rt="13.949" y="73840" v="718162" />
      <Spectrum type="MFE" cpdAlgo="FindByMolecularFeature">
        <MSDetails p="+" />
        <Device type="TimeOfFlight" />
        <MSPeaks>
          <p rt="13.949" x="207.1742" y="73839.76" v="624295" z="1" s="M+H" />
          <p rt="13.949" x="208.1776" y="11390.54" v="93867" z="1" s="M+H+1" />
        </MSPeaks>
      </Spectrum>
    </Compound>
    <Compound algo="FindByMolecularFeature">
      <Location m="331.2125" rt="13.965" y="170549" v="1348243" />
      <Spectrum type="MFE" cpdAlgo="FindByMolecularFeature">
        <MSDetails p="+" />
        <Device type="TimeOfFlight" />
        <MSPeaks>
          <p rt="13.966" x="332.2197" y="170548.88" v="1064388" z="1" s="M+H" />
          <p rt="13.967" x="333.2230" y="35594.46" v="220956" z="1" s="M+H+1" />
          <p rt="13.940" x="334.2328" y="8501.85" v="62898" z="1" s="M+H+2" />
        </MSPeaks>
      </Spectrum>
    </Compound>
    <Compound algo="FindByMolecularFeature">
      <Location m="292.2042" rt="13.977" y="87155" v="839922" />
      <Spectrum type="MFE" cpdAlgo="FindByMolecularFeature">
        <MSDetails p="+" />
        <Device type="TimeOfFlight" />
        <MSPeaks>
          <p rt="13.977" x="293.2115" y="87154.77" v="712191" z="1" s="M+H" />
          <p rt="13.979" x="294.2147" y="16068.48" v="127730" z="1" s="M+H+1" />
        </MSPeaks>
      </Spectrum>
    </Compound>
    <Compound algo="FindByMolecularFeature">
      <Location m="309.2305" rt="13.980" y="284637" v="2717503" />
      <Spectrum type="MFE" cpdAlgo="FindByMolecularFeature">
        <MSDetails p="+" />
        <Device type="TimeOfFlight" />
        <MSPeaks>
          <p rt="13.980" x="310.2378" y="284636.53" v="2258809" z="1" s="M+H" />
          <p rt="13.979" x="311.2409" y="57809.10" v="458694" z="1" s="M+H+1" />
        </MSPeaks>
      </Spectrum>
    </Compound>
    <Compound algo="FindByMolecularFeature">
      <Location m="230.1307" rt="14.181" y="54740" v="526665" />
      <Spectrum type="MFE" cpdAlgo="FindByMolecularFeature">
        <MSDetails p="+" />
        <Device type="TimeOfFlight" />
        <MSPeaks>
          <p rt="14.181" x="231.1380" y="54739.68" v="450844" z="1" s="M+H" />
          <p rt="14.182" x="232.1412" y="8373.76" v="69245" z="1" s="M+H+1" />
          <p rt="14.190" x="233.1496" y="920.54" v="6576" z="1" s="M+H+2" />
        </MSPeaks>
      </Spectrum>
    </Compound>
    <Compound algo="FindByMolecularFeature">
      <Location m="309.2305" rt="14.352" y="217373" v="2034164" />
      <Spectrum type="MFE" cpdAlgo="FindByMolecularFeature">
        <MSDetails p="+" />
        <Device type="TimeOfFlight" />
        <MSPeaks>
          <p rt="14.352" x="310.2377" y="217373.44" v="1581589" z="1" s="M+H" />
          <p rt="14.354" x="311.2409" y="44768.02" v="328394" z="1" s="M+H+1" />
          <p rt="14.353" x="312.2503" y="10109.32" v="106191" z="1" s="M+H+2" />
          <p rt="14.323" x="313.2509" y="1163.01" v="12816" z="1" s="M+H+3" />
          <p rt="14.366" x="619.4687" y="980.20" v="2587" z="1" s="2M+H" />
        </MSPeaks>
      </Spectrum>
    </Compound>
    <Compound algo="FindByMolecularFeature">
      <Location m="291.2199" rt="14.371" y="126322" v="1128638" />
      <Spectrum type="MFE" cpdAlgo="FindByMolecularFeature">
        <MSDetails p="+" />
        <Device type="TimeOfFlight" />
        <MSPeaks>
          <p rt="14.368" x="292.2272" y="126322.03" v="879110" z="1" s="M+H" />
          <p rt="14.386" x="293.2274" y="37664.61" v="171769" z="1" s="M+H+1" />
          <p rt="14.351" x="294.2147" y="9595.42" v="77760" z="1" s="M+H+2" />
        </MSPeaks>
      </Spectrum>
    </Compound>
    <Compound algo="FindByMolecularFeature">
      <Location m="353.2774" rt="14.664" y="62003" v="571841" />
      <Spectrum type="MFE" cpdAlgo="FindByMolecularFeature">
        <MSDetails p="+" />
        <Device type="TimeOfFlight" />
        <MSPeaks>
          <p rt="14.663" x="354.2847" y="62003.27" v="459762" z="1" s="M+H" />
          <p rt="14.664" x="355.2881" y="11738.58" v="101825" z="1" s="M+H+1" />
          <p rt="14.677" x="356.2908" y="1600.98" v="10254" z="1" s="M+H+2" />
        </MSPeaks>
      </Spectrum>
    </Compound>
    <Compound algo="FindByMolecularFeature">
      <Location m="202.1719" rt="14.771" y="67122" v="565173" />
      <Spectrum type="MFE" cpdAlgo="FindByMolecularFeature">
        <MSDetails p="+" />
        <Device type="TimeOfFlight" />
        <MSPeaks>
          <p rt="14.771" x="203.1792" y="67122.32" v="479143" z="1" s="M+H" />
          <p rt="14.772" x="204.1827" y="11239.33" v="81146" z="1" s="M+H+1" />
          <p rt="14.783" x="205.1878" y="1278.94" v="4885" z="1" s="M+H+2" />
        </MSPeaks>
      </Spectrum>
    </Compound>
    <Compound algo="FindByMolecularFeature">
      <Location m="309.2302" rt="14.827" y="68490" v="624887" />
      <Spectrum type="MFE" cpdAlgo="FindByMolecularFeature">
        <MSDetails p="+" />
        <Device type="TimeOfFlight" />
        <MSPeaks>
          <p rt="14.828" x="310.2375" y="68490.41" v="503567" z="1" s="M+H" />
          <p rt="14.826" x="311.2372" y="18040.65" v="121320" z="1" s="M+H+1" />
        </MSPeaks>
      </Spectrum>
    </Compound>
    <Compound algo="FindByMolecularFeature">
      <Location m="331.2122" rt="14.829" y="51533" v="408264" />
      <Spectrum type="MFE" cpdAlgo="FindByMolecularFeature">
        <MSDetails p="+" />
        <Device type="TimeOfFlight" />
        <MSPeaks>
          <p rt="14.829" x="332.2195" y="51532.71" v="326360" z="1" s="M+H" />
          <p rt="14.827" x="333.2198" y="13612.96" v="81905" z="1" s="M+H+1" />
        </MSPeaks>
      </Spectrum>
    </Compound>
    <Compound algo="FindByMolecularFeature">
      <Location m="352.0947" rt="14.833" y="158555" v="1253146" />
      <Spectrum type="MFE" cpdAlgo="FindByMolecularFeature">
        <MSDetails p="+" />
        <Device type="TimeOfFlight" />
        <MSPeaks>
          <p rt="14.833" x="353.1020" y="158554.67" v="1008822" z="1" s="M+H" />
          <p rt="14.831" x="354.1053" y="33222.89" v="209208" z="1" s="M+H+1" />
          <p rt="14.832" x="355.1102" y="5113.54" v="31647" z="1" s="M+H+2" />
          <p rt="14.836" x="356.1151" y="560.87" v="3470" z="1" s="M+H+3" />
        </MSPeaks>
      </Spectrum>
    </Compound>
    <Compound algo="FindByMolecularFeature">
      <Location m="114.0468" rt="14.833" y="122451" v="1011967" />
      <Spectrum type="MFE" cpdAlgo="FindByMolecularFeature">
        <MSDetails p="+" />
        <Device type="TimeOfFlight" />
        <MSPeaks>
          <p rt="14.833" x="115.0541" y="122451.19" v="901999" z="1" s="M+H" />
          <p rt="14.833" x="116.0584" y="14608.17" v="109968" z="1" s="M+H+1" />
        </MSPeaks>
      </Spectrum>
    </Compound>
    <Compound algo="FindByMolecularFeature">
      <Location m="172.0526" rt="14.833" y="405833" v="3449804" />
      <Spectrum type="MFE" cpdAlgo="FindByMolecularFeature">
        <MSDetails p="+" />
        <Device type="TimeOfFlight" />
        <MSPeaks>
          <p rt="14.834" x="173.0599" y="405832.78" v="3005369" z="1" s="M+H" />
          <p rt="14.832" x="174.0632" y="52810.99" v="380926" z="1" s="M+H+1" />
          <p rt="14.841" x="175.0728" y="7547.23" v="55298" z="1" s="M+H+2" />
          <p rt="14.828" x="176.0779" y="1074.45" v="8211" z="1" s="M+H+3" />
        </MSPeaks>
      </Spectrum>
    </Compound>
    <Compound algo="FindByMolecularFeature">
      <Location m="184.0524" rt="14.834" y="159153" v="1394237" />
      <Spectrum type="MFE" cpdAlgo="FindByMolecularFeature">
        <MSDetails p="+" />
        <Device type="TimeOfFlight" />
        <MSPeaks>
          <p rt="14.834" x="185.0597" y="159152.80" v="1177983" z="1" s="M+H" />
          <p rt="14.835" x="186.0645" y="28780.67" v="216254" z="1" s="M+H+1" />
        </MSPeaks>
      </Spectrum>
    </Compound>
    <Compound algo="FindByMolecularFeature">
      <Location m="214.0628" rt="14.834" y="68714" v="636215" />
      <Spectrum type="MFE" cpdAlgo="FindByMolecularFeature">
        <MSDetails p="+" />
        <Device type="TimeOfFlight" />
        <MSPeaks>
          <p rt="14.834" x="215.0701" y="68714.15" v="556584" z="1" s="M+H" />
          <p rt="14.834" x="216.0737" y="10101.69" v="79631" z="1" s="M+H+1" />
        </MSPeaks>
      </Spectrum>
    </Compound>
    <Compound algo="FindByMolecularFeature">
      <Location m="232.0734" rt="14.836" y="65562" v="774948" />
      <Spectrum type="MFE" cpdAlgo="FindByMolecularFeature">
        <MSDetails p="+" />
        <Device type="TimeOfFlight" />
        <MSPeaks>
          <p rt="14.835" x="233.0807" y="65561.73" v="535164" z="1" s="M+H" />
          <p rt="14.840" x="234.0842" y="8953.33" v="79095" z="1" s="M+H+1" />
          <p rt="14.846" x="235.0866" y="1616.42" v="11164" z="1" s="M+H+2" />
          <p rt="14.832" x="465.1540" y="10346.75" v="56616" z="1" s="2M+H" />
          <p rt="14.839" x="466.1574" y="3523.78" v="16339" z="1" s="2M+H+1" />
          <p rt="14.833" x="467.1585" y="780.23" v="1808" z="1" s="2M+H+2" />
        </MSPeaks>
      </Spectrum>
    </Compound>
    <Compound algo="FindByMolecularFeature">
      <Location m="134.0368" rt="14.837" y="249832" v="2567580" />
      <Spectrum type="MFE" cpdAlgo="FindByMolecularFeature">
        <MSDetails p="+" />
        <Device type="TimeOfFlight" />
        <MSPeaks>
          <p rt="14.837" x="135.0440" y="249832.09" v="2353871" z="1" s="M+H" />
          <p rt="14.835" x="136.0476" y="22946.76" v="213709" z="1" s="M+H+1" />
        </MSPeaks>
      </Spectrum>
    </Compound>
    <Compound algo="FindByMolecularFeature">
      <Location m="236.9485" rt="14.840" y="90442" v="975535" />
      <Spectrum type="MFE" cpdAlgo="FindByMolecularFeature">
        <MSDetails p="+" />
        <Device type="TimeOfFlight" />
        <MSPeaks>
          <p rt="14.840" x="237.9557" y="90441.83" v="868904" z="1" s="M+H" />
          <p rt="14.836" x="238.9584" y="9311.44" v="88770" z="1" s="M+H+1" />
          <p rt="14.845" x="239.9605" y="1939.81" v="17861" z="1" s="M+H+2" />
        </MSPeaks>
      </Spectrum>
    </Compound>
    <Compound algo="FindByMolecularFeature">
      <Location m="137.0239" rt="14.842" y="381234" v="4709634" />
      <Spectrum type="MFE" cpdAlgo="FindByMolecularFeature">
        <MSDetails p="+" />
        <Device type="TimeOfFlight" />
        <MSPeaks>
          <p rt="14.843" x="138.0312" y="381234.00" v="4323280" z="1" s="M+H" />
          <p rt="14.838" x="139.0357" y="36347.78" v="386353" z="1" s="M+H+1" />
        </MSPeaks>
      </Spectrum>
    </Compound>
    <Compound algo="FindByMolecularFeature">
      <Location m="136.0159" rt="14.842" y="60578" v="681459" />
      <Spectrum type="MFE" cpdAlgo="FindByMolecularFeature">
        <MSDetails p="+" />
        <Device type="TimeOfFlight" />
        <MSPeaks>
          <p rt="14.842" x="137.0232" y="60578.43" v="674327" z="1" s="M+H" />
          <p rt="14.818" x="273.0398" y="943.47" v="3566" z="1" s="2M+H" />
        </MSPeaks>
      </Spectrum>
    </Compound>
    <Compound algo="FindByMolecularFeature">
      <Location m="369.0967" rt="14.843" y="56648" v="783697" />
      <Spectrum type="MFE" cpdAlgo="FindByMolecularFeature">
        <MSDetails p="+" />
        <Device type="TimeOfFlight" />
        <MSPeaks>
          <p rt="14.842" x="370.1040" y="56648.46" v="593146" z="1" s="M+H" />
          <p rt="14.843" x="371.1088" y="15121.97" v="161989" z="1" s="M+H+1" />
          <p rt="14.841" x="372.1124" y="2880.50" v="28562" z="1" s="M+H+2" />
        </MSPeaks>
      </Spectrum>
    </Compound>
    <Compound algo="FindByMolecularFeature">
      <Location m="503.2051" rt="14.881" y="114321" v="2419459" />
      <Spectrum type="MFE" cpdAlgo="FindByMolecularFeature">
        <MSDetails p="+" />
        <Device type="TimeOfFlight" />
        <MSPeaks>
          <p rt="14.881" x="504.2124" y="114321.34" v="1088063" z="1" s="M+H" />
          <p rt="14.880" x="505.2155" y="27785.36" v="266080" z="1" s="M+H+1" />
          <p rt="14.881" x="506.2099" y="75805.20" v="728507" z="1" s="M+H+2" />
          <p rt="14.885" x="507.2128" y="18526.59" v="173869" z="1" s="M+H+3" />
          <p rt="14.882" x="508.2085" y="13709.99" v="129094" z="1" s="M+H+4" />
          <p rt="14.882" x="509.2090" y="3338.77" v="30966" z="1" s="M+H+5" />
          <p rt="14.868" x="510.2092" y="310.48" v="2879" z="1" s="M+H+6" />
        </MSPeaks>
      </Spectrum>
    </Compound>
    <Compound algo="FindByMolecularFeature">
      <Location m="293.2353" rt="14.897" y="54602" v="951348" />
      <Spectrum type="MFE" cpdAlgo="FindByMolecularFeature">
        <MSDetails p="+" />
        <Device type="TimeOfFlight" />
        <MSPeaks>
          <p rt="14.895" x="294.2425" y="54602.04" v="747117" z="1" s="M+H" />
          <p rt="14.904" x="295.2411" y="16111.28" v="204230" z="1" s="M+H+1" />
        </MSPeaks>
      </Spectrum>
    </Compound>
    <Compound algo="FindByMolecularFeature">
      <Location m="279.2569" rt="14.944" y="1057525" v="8351512" />
      <Spectrum type="MFE" cpdAlgo="FindByMolecularFeature">
        <MSDetails p="+" />
        <Device type="TimeOfFlight" />
        <MSPeaks>
          <p rt="14.944" x="280.2642" y="1057525.38" v="6864859" z="1" s="M+H" />
          <p rt="14.945" x="281.2669" y="202718.31" v="1317450" z="1" s="M+H+1" />
          <p rt="14.945" x="282.2687" y="26220.26" v="166480" z="1" s="M+H+2" />
          <p rt="14.931" x="559.5208" y="873.98" v="1362" z="1" s="2M+H" />
        </MSPeaks>
      </Spectrum>
    </Compound>
    <Compound algo="FindByMolecularFeature">
      <Location m="262.2296" rt="14.946" y="118554" v="1030502" />
      <Spectrum type="MFE" cpdAlgo="FindByMolecularFeature">
        <MSDetails p="+" />
        <Device type="TimeOfFlight" />
        <MSPeaks>
          <p rt="14.946" x="263.2369" y="118554.16" v="811279" z="1" s="M+H" />
          <p rt="14.947" x="264.2402" y="26191.88" v="195580" z="1" s="M+H+1" />
          <p rt="14.946" x="265.2453" y="3933.48" v="23643" z="1" s="M+H+2" />
        </MSPeaks>
      </Spectrum>
    </Compound>
    <Compound algo="FindByMolecularFeature">
      <Location m="319.2487" rt="14.947" y="74580" v="740231" />
      <Spectrum type="MFE" cpdAlgo="FindByMolecularFeature">
        <MSDetails p="+" />
        <Device type="TimeOfFlight" />
        <MSPeaks>
          <p rt="14.948" x="320.2560" y="74580.20" v="589971" z="1" s="M+H" />
          <p rt="14.947" x="321.2595" y="15818.79" v="135681" z="1" s="M+H+1" />
          <p rt="14.936" x="322.2654" y="2025.04" v="14579" z="1" s="M+H+2" />
        </MSPeaks>
      </Spectrum>
    </Compound>
    <Compound algo="FindByMolecularFeature">
      <Location m="477.2857" rt="15.194" y="160015" v="1395110" />
      <Spectrum type="MFE" cpdAlgo="FindByMolecularFeature">
        <MSDetails p="+" />
        <Device type="TimeOfFlight" />
        <MSPeaks>
          <p rt="15.194" x="478.2930" y="160014.66" v="1080392" z="1" s="M+H" />
          <p rt="15.194" x="479.2961" y="39406.82" v="263477" z="1" s="M+H+1" />
          <p rt="15.199" x="480.2994" y="6972.65" v="46080" z="1" s="M+H+2" />
          <p rt="15.192" x="481.3026" y="807.94" v="5162" z="1" s="M+H+3" />
        </MSPeaks>
      </Spectrum>
    </Compound>
    <Compound algo="FindByMolecularFeature">
      <Location m="401.3506" rt="15.199" y="90734" v="678404" />
      <Spectrum type="MFE" cpdAlgo="FindByMolecularFeature">
        <MSDetails p="+" />
        <Device type="TimeOfFlight" />
        <MSPeaks>
          <p rt="15.199" x="402.3579" y="90734.02" v="525128" z="1" s="M+H" />
          <p rt="15.199" x="403.3610" y="23675.72" v="134522" z="1" s="M+H+1" />
          <p rt="15.205" x="404.3629" y="3508.58" v="18753" z="1" s="M+H+2" />
        </MSPeaks>
      </Spectrum>
    </Compound>
    <Compound algo="FindByMolecularFeature">
      <Location m="199.1936" rt="15.317" y="105114" v="1055525" />
      <Spectrum type="MFE" cpdAlgo="FindByMolecularFeature">
        <MSDetails p="+" />
        <Device type="TimeOfFlight" />
        <MSPeaks>
          <p rt="15.317" x="200.2009" y="105114.30" v="922261" z="1" s="M+H" />
          <p rt="15.319" x="201.2040" y="13462.69" v="125937" z="1" s="M+H+1" />
          <p rt="15.324" x="202.2078" y="1082.62" v="7327" z="1" s="M+H+2" />
        </MSPeaks>
      </Spectrum>
    </Compound>
    <Compound algo="FindByMolecularFeature">
      <Location m="262.2296" rt="15.357" y="57110" v="523924" />
      <Spectrum type="MFE" cpdAlgo="FindByMolecularFeature">
        <MSDetails p="+" />
        <Device type="TimeOfFlight" />
        <MSPeaks>
          <p rt="15.356" x="263.2369" y="57109.57" v="413350" z="1" s="M+H" />
          <p rt="15.358" x="264.2399" y="14664.96" v="92580" z="1" s="M+H+1" />
          <p rt="15.365" x="265.2475" y="2442.09" v="17994" z="1" s="M+H+2" />
        </MSPeaks>
      </Spectrum>
    </Compound>
    <Compound algo="FindByMolecularFeature">
      <Location m="357.1941" rt="15.508" y="177982" v="1616524" />
      <Spectrum type="MFE" cpdAlgo="FindByMolecularFeature">
        <MSDetails p="+" />
        <Device type="TimeOfFlight" />
        <MSPeaks>
          <p rt="15.508" x="358.2013" y="177982.00" v="1270305" z="1" s="M+H" />
          <p rt="15.510" x="359.2044" y="41437.82" v="296889" z="1" s="M+H+1" />
          <p rt="15.511" x="360.2073" y="6421.78" v="44933" z="1" s="M+H+2" />
          <p rt="15.500" x="361.2121" y="637.34" v="4397" z="1" s="M+H+3" />
        </MSPeaks>
      </Spectrum>
    </Compound>
    <Compound algo="FindByMolecularFeature">
      <Location m="280.2595" rt="15.516" y="101321" v="579823" />
      <Spectrum type="MFE" cpdAlgo="FindByMolecularFeature">
        <MSDetails p="+" />
        <Device type="TimeOfFlight" />
        <MSPeaks>
          <p rt="15.517" x="281.2667" y="101320.59" v="518895" z="1" s="M+H" />
          <p rt="15.511" x="282.2706" y="11896.92" v="60928" z="1" s="M+H+1" />
        </MSPeaks>
      </Spectrum>
    </Compound>
    <Compound algo="FindByMolecularFeature">
      <Location m="262.2295" rt="15.517" y="59635" v="389129" />
      <Spectrum type="MFE" cpdAlgo="FindByMolecularFeature">
        <MSDetails p="+" />
        <Device type="TimeOfFlight" />
        <MSPeaks>
          <p rt="15.516" x="263.2367" y="59635.24" v="307957" z="1" s="M+H" />
          <p rt="15.520" x="264.2399" y="14008.73" v="81173" z="1" s="M+H+1" />
        </MSPeaks>
      </Spectrum>
    </Compound>
    <Compound algo="FindByMolecularFeature">
      <Location m="283.3240" rt="15.555" y="148385" v="2265745" />
      <Spectrum type="MFE" cpdAlgo="FindByMolecularFeature">
        <MSDetails p="+" />
        <Device type="TimeOfFlight" />
        <MSPeaks>
          <p rt="15.555" x="284.3313" y="148384.61" v="1845181" z="1" s="M+H" />
          <p rt="15.557" x="285.3345" y="31714.48" v="420563" z="1" s="M+H+1" />
        </MSPeaks>
      </Spectrum>
    </Compound>
    <Compound algo="FindByMolecularFeature">
      <Location m="285.3032" rt="15.580" y="56551" v="740376" />
      <Spectrum type="MFE" cpdAlgo="FindByMolecularFeature">
        <MSDetails p="+" />
        <Device type="TimeOfFlight" />
        <MSPeaks>
          <p rt="15.580" x="286.3105" y="56550.52" v="614680" z="1" s="M+H" />
          <p rt="15.577" x="287.3136" y="10767.15" v="114950" z="1" s="M+H+1" />
          <p rt="15.580" x="288.3172" y="1455.68" v="10745" z="1" s="M+H+2" />
        </MSPeaks>
      </Spectrum>
    </Compound>
    <Compound algo="FindByMolecularFeature">
      <Location m="292.2036" rt="15.610" y="53506" v="454447" />
      <Spectrum type="MFE" cpdAlgo="FindByMolecularFeature">
        <MSDetails p="+" />
        <Device type="TimeOfFlight" />
        <MSPeaks>
          <p rt="15.611" x="293.2109" y="53506.02" v="382539" z="1" s="M+H" />
          <p rt="15.605" x="294.2141" y="10180.28" v="71909" z="1" s="M+H+1" />
        </MSPeaks>
      </Spectrum>
    </Compound>
    <Compound algo="FindByMolecularFeature">
      <Location m="262.2295" rt="15.629" y="56724" v="538819" />
      <Spectrum type="MFE" cpdAlgo="FindByMolecularFeature">
        <MSDetails p="+" />
        <Device type="TimeOfFlight" />
        <MSPeaks>
          <p rt="15.629" x="263.2368" y="56724.48" v="453779" z="1" s="M+H" />
          <p rt="15.627" x="264.2401" y="14055.52" v="85040" z="1" s="M+H+1" />
        </MSPeaks>
      </Spectrum>
    </Compound>
    <Compound algo="FindByMolecularFeature">
      <Location m="279.2564" rt="15.867" y="158798" v="1346511" />
      <Spectrum type="MFE" cpdAlgo="FindByMolecularFeature">
        <MSDetails p="+" />
        <Device type="TimeOfFlight" />
        <MSPeaks>
          <p rt="15.868" x="280.2637" y="158798.00" v="1066769" z="1" s="M+H" />
          <p rt="15.866" x="281.2666" y="31677.65" v="247634" z="1" s="M+H+1" />
          <p rt="15.864" x="282.2732" y="3485.49" v="32109" z="1" s="M+H+2" />
        </MSPeaks>
      </Spectrum>
    </Compound>
    <Compound algo="FindByMolecularFeature">
      <Location m="185.1415" rt="15.869" y="86789" v="685869" />
      <Spectrum type="MFE" cpdAlgo="FindByMolecularFeature">
        <MSDetails p="+" />
        <Device type="TimeOfFlight" />
        <MSPeaks>
          <p rt="15.868" x="186.1488" y="86788.63" v="589487" z="1" s="M+H" />
          <p rt="15.874" x="187.1518" y="12216.09" v="88090" z="1" s="M+H+1" />
          <p rt="15.886" x="188.1529" y="1294.69" v="8292" z="1" s="M+H+2" />
        </MSPeaks>
      </Spectrum>
    </Compound>
    <Compound algo="FindByMolecularFeature">
      <Location m="216.1514" rt="15.915" y="55891" v="551413" />
      <Spectrum type="MFE" cpdAlgo="FindByMolecularFeature">
        <MSDetails p="+" />
        <Device type="TimeOfFlight" />
        <MSPeaks>
          <p rt="15.915" x="217.1586" y="55890.69" v="470276" z="1" s="M+H" />
          <p rt="15.912" x="218.1618" y="9527.56" v="81137" z="1" s="M+H+1" />
        </MSPeaks>
      </Spectrum>
    </Compound>
    <Compound algo="FindByMolecularFeature">
      <Location m="453.2855" rt="15.984" y="54549" v="502053" />
      <Spectrum type="MFE" cpdAlgo="FindByMolecularFeature">
        <MSDetails p="+" />
        <Device type="TimeOfFlight" />
        <MSPeaks>
          <p rt="15.984" x="454.2928" y="54549.12" v="399379" z="1" s="M+H" />
          <p rt="15.984" x="455.2970" y="11931.11" v="87064" z="1" s="M+H+1" />
          <p rt="15.987" x="456.3005" y="2427.29" v="15610" z="1" s="M+H+2" />
        </MSPeaks>
      </Spectrum>
    </Compound>
    <Compound algo="FindByMolecularFeature">
      <Location m="295.2516" rt="16.028" y="687428" v="7473412" />
      <Spectrum type="MFE" cpdAlgo="FindByMolecularFeature">
        <MSDetails p="+" />
        <Device type="TimeOfFlight" />
        <MSPeaks>
          <p rt="16.029" x="296.2589" y="687427.88" v="6095596" z="1" s="M+H" />
          <p rt="16.028" x="297.2618" y="137493.38" v="1222388" z="1" s="M+H+1" />
          <p rt="16.022" x="298.2647" y="16073.12" v="141026" z="1" s="M+H+2" />
          <p rt="16.026" x="299.2672" y="533.55" v="4682" z="1" s="M+H+3" />
          <p rt="16.027" x="591.5103" y="1132.06" v="4860" z="1" s="2M+H" />
        </MSPeaks>
      </Spectrum>
    </Compound>
    <Compound algo="FindByMolecularFeature">
      <Location m="317.2333" rt="16.032" y="146895" v="1561429" />
      <Spectrum type="MFE" cpdAlgo="FindByMolecularFeature">
        <MSDetails p="+" />
        <Device type="TimeOfFlight" />
        <MSPeaks>
          <p rt="16.032" x="318.2405" y="146894.69" v="1307840" z="1" s="M+H" />
          <p rt="16.034" x="319.2435" y="26974.00" v="233330" z="1" s="M+H+1" />
          <p rt="16.014" x="320.2527" y="2763.10" v="20259" z="1" s="M+H+2" />
        </MSPeaks>
      </Spectrum>
    </Compound>
    <Compound algo="FindByMolecularFeature">
      <Location m="278.2247" rt="16.032" y="102972" v="1030700" />
      <Spectrum type="MFE" cpdAlgo="FindByMolecularFeature">
        <MSDetails p="+" />
        <Device type="TimeOfFlight" />
        <MSPeaks>
          <p rt="16.032" x="279.2320" y="102971.54" v="873485" z="1" s="M+H" />
          <p rt="16.034" x="280.2350" y="18774.02" v="157215" z="1" s="M+H+1" />
        </MSPeaks>
      </Spectrum>
    </Compound>
    <Compound algo="FindByMolecularFeature">
      <Location m="335.2435" rt="16.075" y="71663" v="769356" />
      <Spectrum type="MFE" cpdAlgo="FindByMolecularFeature">
        <MSDetails p="+" />
        <Device type="TimeOfFlight" />
        <MSPeaks>
          <p rt="16.075" x="336.2508" y="71662.53" v="625857" z="1" s="M+H" />
          <p rt="16.073" x="337.2559" y="14313.70" v="128075" z="1" s="M+H+1" />
          <p rt="16.090" x="338.2620" y="2276.39" v="15423" z="1" s="M+H+2" />
        </MSPeaks>
      </Spectrum>
    </Compound>
    <Compound algo="FindByMolecularFeature">
      <Location m="279.2563" rt="16.077" y="169692" v="1642316" />
      <Spectrum type="MFE" cpdAlgo="FindByMolecularFeature">
        <MSDetails p="+" />
        <Device type="TimeOfFlight" />
        <MSPeaks>
          <p rt="16.076" x="280.2636" y="169691.72" v="1359617" z="1" s="M+H" />
          <p rt="16.077" x="281.2664" y="32450.94" v="252874" z="1" s="M+H+1" />
          <p rt="16.099" x="282.2743" y="3900.95" v="29825" z="1" s="M+H+2" />
        </MSPeaks>
      </Spectrum>
    </Compound>
    <Compound algo="FindByMolecularFeature">
      <Location m="225.2093" rt="16.256" y="101064" v="987666" />
      <Spectrum type="MFE" cpdAlgo="FindByMolecularFeature">
        <MSDetails p="+" />
        <Device type="TimeOfFlight" />
        <MSPeaks>
          <p rt="16.257" x="226.2165" y="101064.12" v="855435" z="1" s="M+H" />
          <p rt="16.254" x="227.2198" y="15059.83" v="123992" z="1" s="M+H+1" />
          <p rt="16.245" x="228.2206" y="2134.84" v="8239" z="1" s="M+H+2" />
        </MSPeaks>
      </Spectrum>
    </Compound>
    <Compound algo="FindByMolecularFeature">
      <Location m="295.2516" rt="16.261" y="506549" v="3054999" />
      <Spectrum type="MFE" cpdAlgo="FindByMolecularFeature">
        <MSDetails p="+" />
        <Device type="TimeOfFlight" />
        <MSPeaks>
          <p rt="16.261" x="296.2589" y="506549.28" v="2517329" z="1" s="M+H" />
          <p rt="16.262" x="297.2618" y="97792.31" v="485986" z="1" s="M+H+1" />
          <p rt="16.261" x="298.2660" y="10400.09" v="51684" z="1" s="M+H+2" />
        </MSPeaks>
      </Spectrum>
    </Compound>
    <Compound algo="FindByMolecularFeature">
      <Location m="317.2331" rt="16.262" y="106750" v="613469" />
      <Spectrum type="MFE" cpdAlgo="FindByMolecularFeature">
        <MSDetails p="+" />
        <Device type="TimeOfFlight" />
        <MSPeaks>
          <p rt="16.261" x="318.2404" y="106750.20" v="518125" z="1" s="M+H" />
          <p rt="16.264" x="319.2435" y="19236.54" v="90694" z="1" s="M+H+1" />
          <p rt="16.252" x="320.2498" y="1488.52" v="4649" z="1" s="M+H+2" />
        </MSPeaks>
      </Spectrum>
    </Compound>
    <Compound algo="FindByMolecularFeature">
      <Location m="325.3711" rt="16.369" y="195880" v="1578162" />
      <Spectrum type="MFE" cpdAlgo="FindByMolecularFeature">
        <MSDetails p="+" />
        <Device type="TimeOfFlight" />
        <MSPeaks>
          <p rt="16.370" x="326.3784" y="195880.09" v="1279855" z="1" s="M+H" />
          <p rt="16.369" x="327.3815" y="45006.15" v="261873" z="1" s="M+H+1" />
          <p rt="16.370" x="328.3849" y="6254.03" v="36433" z="1" s="M+H+2" />
        </MSPeaks>
      </Spectrum>
    </Compound>
    <Compound algo="FindByMolecularFeature">
      <Location m="295.2517" rt="16.399" y="895778" v="9481467" />
      <Spectrum type="MFE" cpdAlgo="FindByMolecularFeature">
        <MSDetails p="+" />
        <Device type="TimeOfFlight" />
        <MSPeaks>
          <p rt="16.399" x="296.2590" y="895777.50" v="7814371" z="1" s="M+H" />
          <p rt="16.399" x="297.2620" y="168668.77" v="1476834" z="1" s="M+H+1" />
          <p rt="16.397" x="298.2654" y="17827.52" v="152961" z="1" s="M+H+2" />
          <p rt="16.402" x="591.5096" y="2141.39" v="15279" z="1" s="2M+H" />
          <p rt="16.406" x="592.5119" y="1194.95" v="3371" z="1" s="2M+H+1" />
        </MSPeaks>
      </Spectrum>
    </Compound>
    <Compound algo="FindByMolecularFeature">
      <Location m="317.2333" rt="16.407" y="216884" v="2354809" />
      <Spectrum type="MFE" cpdAlgo="FindByMolecularFeature">
        <MSDetails p="+" />
        <Device type="TimeOfFlight" />
        <MSPeaks>
          <p rt="16.407" x="318.2406" y="216883.67" v="1943172" z="1" s="M+H" />
          <p rt="16.406" x="319.2435" y="40984.77" v="367204" z="1" s="M+H+1" />
          <p rt="16.409" x="320.2489" y="4199.16" v="39911" z="1" s="M+H+2" />
          <p rt="16.404" x="321.2414" y="363.85" v="4521" z="1" s="M+H+3" />
        </MSPeaks>
      </Spectrum>
    </Compound>
    <Compound algo="FindByMolecularFeature">
      <Location m="278.2248" rt="16.474" y="292604" v="3824382" />
      <Spectrum type="MFE" cpdAlgo="FindByMolecularFeature">
        <MSDetails p="+" />
        <Device type="TimeOfFlight" />
        <MSPeaks>
          <p rt="16.474" x="279.2320" y="292604.22" v="3137035" z="1" s="M+H" />
          <p rt="16.475" x="280.2352" y="55370.20" v="618680" z="1" s="M+H+1" />
          <p rt="16.458" x="281.2421" y="8340.38" v="30476" z="1" s="M+H+2" />
          <p rt="16.504" x="557.4567" y="2431.17" v="14342" z="1" s="2M+H" />
          <p rt="16.495" x="558.4578" y="1083.07" v="4753" z="1" s="2M+H+1" />
        </MSPeaks>
      </Spectrum>
    </Compound>
    <Compound algo="FindByMolecularFeature">
      <Location m="234.1620" rt="16.487" y="50598" v="520943" />
      <Spectrum type="MFE" cpdAlgo="FindByMolecularFeature">
        <MSDetails p="+" />
        <Device type="TimeOfFlight" />
        <MSPeaks>
          <p rt="16.487" x="235.1693" y="50598.34" v="434558" z="1" s="M+H" />
          <p rt="16.487" x="236.1725" y="9202.71" v="76340" z="1" s="M+H+1" />
          <p rt="16.474" x="237.1818" y="1223.14" v="10046" z="1" s="M+H+2" />
        </MSPeaks>
      </Spectrum>
    </Compound>
    <Compound algo="FindByMolecularFeature">
      <Location m="479.3012" rt="16.532" y="95890" v="954160" />
      <Spectrum type="MFE" cpdAlgo="FindByMolecularFeature">
        <MSDetails p="+" />
        <Device type="TimeOfFlight" />
        <MSPeaks>
          <p rt="16.532" x="480.3084" y="95890.41" v="734668" z="1" s="M+H" />
          <p rt="16.532" x="481.3117" y="24153.35" v="180704" z="1" s="M+H+1" />
          <p rt="16.533" x="482.3158" y="4949.69" v="35215" z="1" s="M+H+2" />
          <p rt="16.530" x="483.3191" y="502.17" v="3573" z="1" s="M+H+3" />
        </MSPeaks>
      </Spectrum>
    </Compound>
    <Compound algo="FindByMolecularFeature">
      <Location m="352.2615" rt="16.604" y="106323" v="992203" />
      <Spectrum type="MFE" cpdAlgo="FindByMolecularFeature">
        <MSDetails p="+" />
        <Device type="TimeOfFlight" />
        <MSPeaks>
          <p rt="16.604" x="353.2687" y="106322.98" v="793868" z="1" s="M+H" />
          <p rt="16.608" x="354.2719" y="23544.74" v="174778" z="1" s="M+H+1" />
          <p rt="16.605" x="355.2757" y="3178.34" v="23557" z="1" s="M+H+2" />
        </MSPeaks>
      </Spectrum>
    </Compound>
    <Compound algo="FindByMolecularFeature">
      <Location m="278.2245" rt="16.882" y="119025" v="1186943" />
      <Spectrum type="MFE" cpdAlgo="FindByMolecularFeature">
        <MSDetails p="+" />
        <Device type="TimeOfFlight" />
        <MSPeaks>
          <p rt="16.882" x="279.2318" y="119024.91" v="982845" z="1" s="M+H" />
          <p rt="16.881" x="280.2357" y="25599.70" v="204098" z="1" s="M+H+1" />
        </MSPeaks>
      </Spectrum>
    </Compound>
    <Compound algo="FindByMolecularFeature">
      <Location m="451.3145" rt="16.931" y="144322" v="1509579" />
      <Spectrum type="MFE" cpdAlgo="FindByMolecularFeature">
        <MSDetails p="+" />
        <Device type="TimeOfFlight" />
        <MSPeaks>
          <p rt="16.932" x="452.3218" y="144321.52" v="1173130" z="1" s="M+H" />
          <p rt="16.930" x="453.3250" y="36044.66" v="279331" z="1" s="M+H+1" />
          <p rt="16.934" x="454.3283" y="7360.35" v="57119" z="1" s="M+H+2" />
        </MSPeaks>
      </Spectrum>
    </Compound>
    <Compound algo="FindByMolecularFeature">
      <Location m="276.2090" rt="17.060" y="184881" v="2028079" />
      <Spectrum type="MFE" cpdAlgo="FindByMolecularFeature">
        <MSDetails p="+" />
        <Device type="TimeOfFlight" />
        <MSPeaks>
          <p rt="17.060" x="277.2163" y="184881.48" v="1694443" z="1" s="M+H" />
          <p rt="17.060" x="278.2198" y="37469.39" v="333636" z="1" s="M+H+1" />
        </MSPeaks>
      </Spectrum>
    </Compound>
    <Compound algo="FindByMolecularFeature">
      <Location m="294.2194" rt="17.190" y="118657" v="958005" />
      <Spectrum type="MFE" cpdAlgo="FindByMolecularFeature">
        <MSDetails p="+" />
        <Device type="TimeOfFlight" />
        <MSPeaks>
          <p rt="17.190" x="295.2267" y="118657.41" v="798395" z="1" s="M+H" />
          <p rt="17.188" x="296.2298" y="23721.24" v="159610" z="1" s="M+H+1" />
        </MSPeaks>
      </Spectrum>
    </Compound>
    <Compound algo="FindByMolecularFeature">
      <Location m="295.2506" rt="17.306" y="64212" v="686635" />
      <Spectrum type="MFE" cpdAlgo="FindByMolecularFeature">
        <MSDetails p="+" />
        <Device type="TimeOfFlight" />
        <MSPeaks>
          <p rt="17.307" x="296.2579" y="64212.09" v="554188" z="1" s="M+H" />
          <p rt="17.302" x="297.2606" y="15521.90" v="132447" z="1" s="M+H+1" />
        </MSPeaks>
      </Spectrum>
    </Compound>
    <Compound algo="FindByMolecularFeature">
      <Location m="294.2196" rt="17.363" y="196917" v="1868190" />
      <Spectrum type="MFE" cpdAlgo="FindByMolecularFeature">
        <MSDetails p="+" />
        <Device type="TimeOfFlight" />
        <MSPeaks>
          <p rt="17.362" x="295.2269" y="196916.75" v="1517975" z="1" s="M+H" />
          <p rt="17.364" x="296.2299" y="38664.89" v="317034" z="1" s="M+H+1" />
          <p rt="17.376" x="297.2374" y="5589.34" v="33181" z="1" s="M+H+2" />
        </MSPeaks>
      </Spectrum>
    </Compound>
    <Compound algo="FindByMolecularFeature">
      <Location m="276.2090" rt="17.364" y="213923" v="1998204" />
      <Spectrum type="MFE" cpdAlgo="FindByMolecularFeature">
        <MSDetails p="+" />
        <Device type="TimeOfFlight" />
        <MSPeaks>
          <p rt="17.365" x="277.2163" y="213922.63" v="1647479" z="1" s="M+H" />
          <p rt="17.364" x="278.2197" y="44975.92" v="350725" z="1" s="M+H+1" />
        </MSPeaks>
      </Spectrum>
    </Compound>
    <Compound algo="FindByMolecularFeature">
      <Location m="319.2487" rt="17.469" y="68799" v="715572" />
      <Spectrum type="MFE" cpdAlgo="FindByMolecularFeature">
        <MSDetails p="+" />
        <Device type="TimeOfFlight" />
        <MSPeaks>
          <p rt="17.470" x="320.2560" y="68798.62" v="577305" z="1" s="M+H" />
          <p rt="17.465" x="321.2593" y="13817.04" v="119439" z="1" s="M+H+1" />
          <p rt="17.446" x="322.2683" y="2424.57" v="18828" z="1" s="M+H+2" />
        </MSPeaks>
      </Spectrum>
    </Compound>
    <Compound algo="FindByMolecularFeature">
      <Location m="279.2564" rt="17.470" y="229811" v="2266242" />
      <Spectrum type="MFE" cpdAlgo="FindByMolecularFeature">
        <MSDetails p="+" />
        <Device type="TimeOfFlight" />
        <MSPeaks>
          <p rt="17.470" x="280.2637" y="229811.05" v="1784705" z="1" s="M+H" />
          <p rt="17.472" x="281.2647" y="54410.87" v="441577" z="1" s="M+H+1" />
          <p rt="17.465" x="282.2675" y="4958.81" v="39960" z="1" s="M+H+2" />
        </MSPeaks>
      </Spectrum>
    </Compound>
    <Compound algo="FindByMolecularFeature">
      <Location m="297.2671" rt="17.472" y="233044" v="2356014" />
      <Spectrum type="MFE" cpdAlgo="FindByMolecularFeature">
        <MSDetails p="+" />
        <Device type="TimeOfFlight" />
        <MSPeaks>
          <p rt="17.472" x="298.2743" y="233043.69" v="1922523" z="1" s="M+H" />
          <p rt="17.471" x="299.2773" y="48125.23" v="392458" z="1" s="M+H+1" />
          <p rt="17.468" x="300.2812" y="5132.00" v="41034" z="1" s="M+H+2" />
        </MSPeaks>
      </Spectrum>
    </Compound>
    <Compound algo="FindByMolecularFeature">
      <Location m="294.2196" rt="17.668" y="178007" v="1533770" />
      <Spectrum type="MFE" cpdAlgo="FindByMolecularFeature">
        <MSDetails p="+" />
        <Device type="TimeOfFlight" />
        <MSPeaks>
          <p rt="17.668" x="295.2269" y="178006.58" v="1254309" z="1" s="M+H" />
          <p rt="17.667" x="296.2305" y="34426.79" v="243446" z="1" s="M+H+1" />
          <p rt="17.664" x="297.2394" y="4948.83" v="36014" z="1" s="M+H+2" />
        </MSPeaks>
      </Spectrum>
    </Compound>
    <Compound algo="FindByMolecularFeature">
      <Location m="316.2013" rt="17.668" y="54392" v="403485" />
      <Spectrum type="MFE" cpdAlgo="FindByMolecularFeature">
        <MSDetails p="+" />
        <Device type="TimeOfFlight" />
        <MSPeaks>
          <p rt="17.668" x="317.2086" y="54391.62" v="341714" z="1" s="M+H" />
          <p rt="17.669" x="318.2128" y="9918.77" v="61771" z="1" s="M+H+1" />
        </MSPeaks>
      </Spectrum>
    </Compound>
    <Compound algo="FindByMolecularFeature">
      <Location m="276.2091" rt="17.669" y="166572" v="1527428" />
      <Spectrum type="MFE" cpdAlgo="FindByMolecularFeature">
        <MSDetails p="+" />
        <Device type="TimeOfFlight" />
        <MSPeaks>
          <p rt="17.685" x="139.1128" y="7325.26" v="51286" z="2" s="M+2H" />
          <p rt="17.669" x="277.2163" y="166571.92" v="1181779" z="1" s="M+H" />
          <p rt="17.666" x="278.2197" y="34885.96" v="248132" z="1" s="M+H+1" />
          <p rt="17.651" x="279.2306" y="5258.13" v="46231" z="1" s="M+H+2" />
        </MSPeaks>
      </Spectrum>
    </Compound>
    <Compound algo="FindByMolecularFeature">
      <Location m="236.2139" rt="17.674" y="116976" v="1073698" />
      <Spectrum type="MFE" cpdAlgo="FindByMolecularFeature">
        <MSDetails p="+" />
        <Device type="TimeOfFlight" />
        <MSPeaks>
          <p rt="17.674" x="237.2212" y="116976.39" v="907616" z="1" s="M+H" />
          <p rt="17.672" x="238.2246" y="19538.99" v="150786" z="1" s="M+H+1" />
          <p rt="17.682" x="239.2286" y="2051.63" v="15296" z="1" s="M+H+2" />
        </MSPeaks>
      </Spectrum>
    </Compound>
    <Compound algo="FindByMolecularFeature">
      <Location m="254.2247" rt="17.676" y="131709" v="1216361" />
      <Spectrum type="MFE" cpdAlgo="FindByMolecularFeature">
        <MSDetails p="+" />
        <Device type="TimeOfFlight" />
        <MSPeaks>
          <p rt="17.676" x="255.2319" y="131708.86" v="1025000" z="1" s="M+H" />
          <p rt="17.675" x="256.2352" y="22373.65" v="172823" z="1" s="M+H+1" />
          <p rt="17.669" x="257.2383" y="2603.34" v="18537" z="1" s="M+H+2" />
        </MSPeaks>
      </Spectrum>
    </Compound>
    <Compound algo="FindByMolecularFeature">
      <Location m="297.2669" rt="17.706" y="133263" v="1249254" />
      <Spectrum type="MFE" cpdAlgo="FindByMolecularFeature">
        <MSDetails p="+" />
        <Device type="TimeOfFlight" />
        <MSPeaks>
          <p rt="17.705" x="298.2742" y="133263.27" v="996748" z="1" s="M+H" />
          <p rt="17.708" x="299.2774" y="27569.97" v="222522" z="1" s="M+H+1" />
          <p rt="17.711" x="300.2833" y="2943.69" v="25853" z="1" s="M+H+2" />
          <p rt="17.695" x="595.5388" y="1036.73" v="2065" z="1" s="2M+H" />
        </MSPeaks>
      </Spectrum>
    </Compound>
    <Compound algo="FindByMolecularFeature">
      <Location m="319.2487" rt="17.707" y="77998" v="750256" />
      <Spectrum type="MFE" cpdAlgo="FindByMolecularFeature">
        <MSDetails p="+" />
        <Device type="TimeOfFlight" />
        <MSPeaks>
          <p rt="17.708" x="320.2560" y="77998.26" v="605511" z="1" s="M+H" />
          <p rt="17.708" x="321.2594" y="16363.25" v="124430" z="1" s="M+H+1" />
          <p rt="17.690" x="322.2659" y="2564.28" v="20315" z="1" s="M+H+2" />
        </MSPeaks>
      </Spectrum>
    </Compound>
    <Compound algo="FindByMolecularFeature">
      <Location m="279.2565" rt="17.712" y="229468" v="2389374" />
      <Spectrum type="MFE" cpdAlgo="FindByMolecularFeature">
        <MSDetails p="+" />
        <Device type="TimeOfFlight" />
        <MSPeaks>
          <p rt="17.712" x="280.2637" y="229468.16" v="1937305" z="1" s="M+H" />
          <p rt="17.709" x="281.2659" y="49371.13" v="414957" z="1" s="M+H+1" />
          <p rt="17.708" x="282.2682" y="4365.15" v="37111" z="1" s="M+H+2" />
        </MSPeaks>
      </Spectrum>
    </Compound>
    <Compound algo="FindByMolecularFeature">
      <Location m="300.1339" rt="17.948" y="106025" v="1572391" />
      <Spectrum type="MFE" cpdAlgo="FindByMolecularFeature">
        <MSDetails p="+" />
        <Device type="TimeOfFlight" />
        <MSPeaks>
          <p rt="17.947" x="301.1411" y="106024.82" v="1303149" z="1" s="M+H" />
          <p rt="17.949" x="302.1446" y="20071.47" v="234508" z="1" s="M+H+1" />
          <p rt="17.949" x="303.1478" y="2897.01" v="32936" z="1" s="M+H+2" />
          <p rt="17.953" x="304.1524" y="161.14" v="1798" z="1" s="M+H+3" />
        </MSPeaks>
      </Spectrum>
    </Compound>
    <Compound algo="FindByMolecularFeature">
      <Location m="278.1520" rt="17.949" y="78313" v="1148359" />
      <Spectrum type="MFE" cpdAlgo="FindByMolecularFeature">
        <MSDetails p="+" />
        <Device type="TimeOfFlight" />
        <MSPeaks>
          <p rt="17.948" x="279.1592" y="78312.64" v="955098" z="1" s="M+H" />
          <p rt="17.954" x="280.1625" y="13876.77" v="169396" z="1" s="M+H+1" />
          <p rt="17.947" x="281.1661" y="2233.84" v="23865" z="1" s="M+H+2" />
        </MSPeaks>
      </Spectrum>
    </Compound>
    <Compound algo="FindByMolecularFeature">
      <Location m="148.0160" rt="17.953" y="182263" v="2450106" />
      <Spectrum type="MFE" cpdAlgo="FindByMolecularFeature">
        <MSDetails p="+" />
        <Device type="TimeOfFlight" />
        <MSPeaks>
          <p rt="17.953" x="149.0232" y="182263.00" v="2256344" z="1" s="M+H" />
          <p rt="17.957" x="150.0267" y="14864.74" v="193762" z="1" s="M+H+1" />
        </MSPeaks>
      </Spectrum>
    </Compound>
    <Compound algo="FindByMolecularFeature">
      <Location m="382.1969" rt="18.110" y="132902" v="1440776" />
      <Spectrum type="MFE" cpdAlgo="FindByMolecularFeature">
        <MSDetails p="+" />
        <Device type="TimeOfFlight" />
        <MSPeaks>
          <p rt="18.110" x="383.2041" y="132902.47" v="1160581" z="1" s="M+H" />
          <p rt="18.107" x="384.2075" y="27458.90" v="234275" z="1" s="M+H+1" />
          <p rt="18.115" x="385.2098" y="5000.21" v="42821" z="1" s="M+H+2" />
          <p rt="18.097" x="386.2125" y="366.60" v="3100" z="1" s="M+H+3" />
        </MSPeaks>
      </Spectrum>
    </Compound>
    <Compound algo="FindByMolecularFeature">
      <Location m="360.2148" rt="18.110" y="79266" v="850087" />
      <Spectrum type="MFE" cpdAlgo="FindByMolecularFeature">
        <MSDetails p="+" />
        <Device type="TimeOfFlight" />
        <MSPeaks>
          <p rt="18.109" x="361.2221" y="79265.81" v="687458" z="1" s="M+H" />
          <p rt="18.109" x="362.2254" y="16005.21" v="137554" z="1" s="M+H+1" />
          <p rt="18.109" x="363.2285" y="2859.45" v="22762" z="1" s="M+H+2" />
          <p rt="18.196" x="364.2304" y="219.70" v="2312" z="1" s="M+H+3" />
        </MSPeaks>
      </Spectrum>
    </Compound>
    <Compound algo="FindByMolecularFeature">
      <Location m="296.2353" rt="18.262" y="163939" v="1479441" />
      <Spectrum type="MFE" cpdAlgo="FindByMolecularFeature">
        <MSDetails p="+" />
        <Device type="TimeOfFlight" />
        <MSPeaks>
          <p rt="18.263" x="297.2426" y="163939.25" v="1209659" z="1" s="M+H" />
          <p rt="18.261" x="298.2461" y="33686.45" v="234799" z="1" s="M+H+1" />
          <p rt="18.265" x="299.2497" y="4333.08" v="32950" z="1" s="M+H+2" />
          <p rt="18.249" x="300.2515" y="299.78" v="2033" z="1" s="M+H+3" />
        </MSPeaks>
      </Spectrum>
    </Compound>
    <Compound algo="FindByMolecularFeature">
      <Location m="278.2248" rt="18.268" y="293415" v="4087491" />
      <Spectrum type="MFE" cpdAlgo="FindByMolecularFeature">
        <MSDetails p="+" />
        <Device type="TimeOfFlight" />
        <MSPeaks>
          <p rt="18.268" x="279.2320" y="293415.47" v="3328656" z="1" s="M+H" />
          <p rt="18.270" x="280.2359" y="60862.46" v="694331" z="1" s="M+H+1" />
          <p rt="18.247" x="281.2440" y="7134.22" v="64504" z="1" s="M+H+2" />
        </MSPeaks>
      </Spectrum>
    </Compound>
    <Compound algo="FindByMolecularFeature">
      <Location m="227.2253" rt="18.304" y="426224" v="4379624" />
      <Spectrum type="MFE" cpdAlgo="FindByMolecularFeature">
        <MSDetails p="+" />
        <Device type="TimeOfFlight" />
        <MSPeaks>
          <p rt="18.304" x="228.2326" y="426223.50" v="3770619" z="1" s="M+H" />
          <p rt="18.304" x="229.2356" y="65854.90" v="567392" z="1" s="M+H+1" />
          <p rt="18.295" x="230.2427" y="4529.15" v="41612" z="1" s="M+H+2" />
        </MSPeaks>
      </Spectrum>
    </Compound>
    <Compound algo="FindByMolecularFeature">
      <Location m="327.2564" rt="18.674" y="69314" v="782214" />
      <Spectrum type="MFE" cpdAlgo="FindByMolecularFeature">
        <MSDetails p="+" />
        <Device type="TimeOfFlight" />
        <MSPeaks>
          <p rt="18.675" x="328.2636" y="69314.27" v="607818" z="1" s="M+H" />
          <p rt="18.671" x="329.2667" y="16795.36" v="142239" z="1" s="M+H+1" />
          <p rt="18.667" x="330.2690" y="3087.82" v="32157" z="1" s="M+H+2" />
        </MSPeaks>
      </Spectrum>
    </Compound>
    <Compound algo="FindByMolecularFeature">
      <Location m="226.1932" rt="18.675" y="65520" v="595480" />
      <Spectrum type="MFE" cpdAlgo="FindByMolecularFeature">
        <MSDetails p="+" />
        <Device type="TimeOfFlight" />
        <MSPeaks>
          <p rt="18.675" x="227.2005" y="65520.41" v="539831" z="1" s="M+H" />
          <p rt="18.676" x="228.2015" y="7368.34" v="55649" z="1" s="M+H+1" />
        </MSPeaks>
      </Spectrum>
    </Compound>
    <Compound algo="FindByMolecularFeature">
      <Location m="190.1721" rt="18.677" y="50319" v="456730" />
      <Spectrum type="MFE" cpdAlgo="FindByMolecularFeature">
        <MSDetails p="+" />
        <Device type="TimeOfFlight" />
        <MSPeaks>
          <p rt="18.676" x="191.1793" y="50319.47" v="391371" z="1" s="M+H" />
          <p rt="18.684" x="192.1829" y="7560.08" v="61682" z="1" s="M+H+1" />
          <p rt="18.673" x="193.1844" y="957.90" v="3676" z="1" s="M+H+2" />
        </MSPeaks>
      </Spectrum>
    </Compound>
    <Compound algo="FindByMolecularFeature">
      <Location m="208.1826" rt="18.678" y="84253" v="832351" />
      <Spectrum type="MFE" cpdAlgo="FindByMolecularFeature">
        <MSDetails p="+" />
        <Device type="TimeOfFlight" />
        <MSPeaks>
          <p rt="18.678" x="209.1899" y="84253.19" v="699194" z="1" s="M+H" />
          <p rt="18.677" x="210.1934" y="14933.80" v="122342" z="1" s="M+H+1" />
          <p rt="18.673" x="211.1982" y="1415.95" v="10815" z="1" s="M+H+2" />
        </MSPeaks>
      </Spectrum>
    </Compound>
    <Compound algo="FindByMolecularFeature">
      <Location m="323.2829" rt="18.790" y="501873" v="5187902" />
      <Spectrum type="MFE" cpdAlgo="FindByMolecularFeature">
        <MSDetails p="+" />
        <Device type="TimeOfFlight" />
        <MSPeaks>
          <p rt="18.790" x="324.2902" y="501873.28" v="4106086" z="1" s="M+H" />
          <p rt="18.789" x="325.2932" y="115536.41" v="948190" z="1" s="M+H+1" />
          <p rt="18.785" x="326.2962" y="14903.85" v="117511" z="1" s="M+H+2" />
          <p rt="18.776" x="327.2955" y="1718.81" v="13552" z="1" s="M+H+3" />
          <p rt="18.796" x="647.5719" y="892.46" v="1281" z="1" s="2M+H" />
        </MSPeaks>
      </Spectrum>
    </Compound>
    <Compound algo="FindByMolecularFeature">
      <Location m="599.4607" rt="18.845" y="66842" v="1324955" />
      <Spectrum type="MFE" cpdAlgo="FindByMolecularFeature">
        <MSDetails p="+" />
        <Device type="TimeOfFlight" />
        <MSPeaks>
          <p rt="18.845" x="600.4680" y="66842.45" v="917186" z="1" s="M+H" />
          <p rt="18.846" x="601.4718" y="23686.81" v="328219" z="1" s="M+H+1" />
          <p rt="18.837" x="602.4739" y="5166.87" v="72373" z="1" s="M+H+2" />
          <p rt="18.855" x="603.4752" y="527.45" v="7176" z="1" s="M+H+3" />
        </MSPeaks>
      </Spectrum>
    </Compound>
    <Compound algo="FindByMolecularFeature">
      <Location m="555.4347" rt="18.928" y="92515" v="1861712" />
      <Spectrum type="MFE" cpdAlgo="FindByMolecularFeature">
        <MSDetails p="+" />
        <Device type="TimeOfFlight" />
        <MSPeaks>
          <p rt="18.929" x="556.4419" y="92515.39" v="1325359" z="1" s="M+H" />
          <p rt="18.927" x="557.4451" y="29909.40" v="430381" z="1" s="M+H+1" />
          <p rt="18.928" x="558.4474" y="7116.49" v="93695" z="1" s="M+H+2" />
          <p rt="18.938" x="559.4495" y="941.34" v="12277" z="1" s="M+H+3" />
        </MSPeaks>
      </Spectrum>
    </Compound>
    <Compound algo="FindByMolecularFeature">
      <Location m="511.4085" rt="19.009" y="122904" v="2357960" />
      <Spectrum type="MFE" cpdAlgo="FindByMolecularFeature">
        <MSDetails p="+" />
        <Device type="TimeOfFlight" />
        <MSPeaks>
          <p rt="19.009" x="512.4157" y="122903.87" v="1765114" z="1" s="M+H" />
          <p rt="19.005" x="513.4189" y="33100.06" v="474122" z="1" s="M+H+1" />
          <p rt="19.015" x="514.4215" y="7297.12" v="106964" z="1" s="M+H+2" />
          <p rt="19.017" x="515.4233" y="825.35" v="11761" z="1" s="M+H+3" />
        </MSPeaks>
      </Spectrum>
    </Compound>
    <Compound algo="FindByMolecularFeature">
      <Location m="253.2408" rt="19.014" y="313655" v="3478070" />
      <Spectrum type="MFE" cpdAlgo="FindByMolecularFeature">
        <MSDetails p="+" />
        <Device type="TimeOfFlight" />
        <MSPeaks>
          <p rt="19.014" x="254.2481" y="313655.06" v="2921653" z="1" s="M+H" />
          <p rt="19.012" x="255.2512" y="55627.47" v="488187" z="1" s="M+H+1" />
          <p rt="19.014" x="256.2553" y="6424.07" v="68230" z="1" s="M+H+2" />
        </MSPeaks>
      </Spectrum>
    </Compound>
    <Compound algo="FindByMolecularFeature">
      <Location m="467.3822" rt="19.083" y="114503" v="2262195" />
      <Spectrum type="MFE" cpdAlgo="FindByMolecularFeature">
        <MSDetails p="+" />
        <Device type="TimeOfFlight" />
        <MSPeaks>
          <p rt="19.083" x="468.3895" y="114502.80" v="1667042" z="1" s="M+H" />
          <p rt="19.084" x="469.3928" y="32866.16" v="487429" z="1" s="M+H+1" />
          <p rt="19.083" x="470.3951" y="6348.78" v="93985" z="1" s="M+H+2" />
          <p rt="19.073" x="471.3947" y="948.96" v="13740" z="1" s="M+H+3" />
        </MSPeaks>
      </Spectrum>
    </Compound>
    <Compound algo="FindByMolecularFeature">
      <Location m="423.3561" rt="19.154" y="88021" v="1722210" />
      <Spectrum type="MFE" cpdAlgo="FindByMolecularFeature">
        <MSDetails p="+" />
        <Device type="TimeOfFlight" />
        <MSPeaks>
          <p rt="19.154" x="424.3634" y="88021.43" v="1286941" z="1" s="M+H" />
          <p rt="19.156" x="425.3665" y="24039.95" v="376073" z="1" s="M+H+1" />
          <p rt="19.162" x="426.3683" y="4303.42" v="59196" z="1" s="M+H+2" />
        </MSPeaks>
      </Spectrum>
    </Compound>
    <Compound algo="FindByMolecularFeature">
      <Location m="339.2776" rt="19.769" y="231137" v="2469116" />
      <Spectrum type="MFE" cpdAlgo="FindByMolecularFeature">
        <MSDetails p="+" />
        <Device type="TimeOfFlight" />
        <MSPeaks>
          <p rt="19.770" x="340.2849" y="231137.33" v="1948767" z="1" s="M+H" />
          <p rt="19.770" x="341.2877" y="57115.81" v="446454" z="1" s="M+H+1" />
          <p rt="19.766" x="342.2900" y="7841.38" v="64751" z="1" s="M+H+2" />
          <p rt="19.742" x="343.2931" y="924.15" v="9144" z="1" s="M+H+3" />
        </MSPeaks>
      </Spectrum>
    </Compound>
    <Compound algo="FindByMolecularFeature">
      <Location m="279.2564" rt="19.872" y="207778" v="2059614" />
      <Spectrum type="MFE" cpdAlgo="FindByMolecularFeature">
        <MSDetails p="+" />
        <Device type="TimeOfFlight" />
        <MSPeaks>
          <p rt="19.872" x="280.2637" y="207778.31" v="1668896" z="1" s="M+H" />
          <p rt="19.872" x="281.2658" y="44395.38" v="353718" z="1" s="M+H+1" />
          <p rt="19.879" x="282.2714" y="4955.81" v="37000" z="1" s="M+H+2" />
        </MSPeaks>
      </Spectrum>
    </Compound>
    <Compound algo="FindByMolecularFeature">
      <Location m="212.0684" rt="19.951" y="85164" v="741190" />
      <Spectrum type="MFE" cpdAlgo="FindByMolecularFeature">
        <MSDetails p="+" />
        <Device type="TimeOfFlight" />
        <MSPeaks>
          <p rt="19.950" x="213.0757" y="85163.68" v="665571" z="1" s="M+H" />
          <p rt="19.952" x="214.0811" y="8488.71" v="64484" z="1" s="M+H+1" />
          <p rt="19.963" x="215.0835" y="1833.57" v="11135" z="1" s="M+H+2" />
        </MSPeaks>
      </Spectrum>
    </Compound>
    <Compound algo="FindByMolecularFeature">
      <Location m="216.0268" rt="19.951" y="82369" v="714475" />
      <Spectrum type="MFE" cpdAlgo="FindByMolecularFeature">
        <MSDetails p="+" />
        <Device type="TimeOfFlight" />
        <MSPeaks>
          <p rt="19.952" x="217.0341" y="82369.25" v="643886" z="1" s="M+H" />
          <p rt="19.952" x="218.0375" y="7429.02" v="59260" z="1" s="M+H+1" />
          <p rt="19.946" x="219.0394" y="1677.23" v="11329" z="1" s="M+H+2" />
        </MSPeaks>
      </Spectrum>
    </Compound>
    <Compound algo="FindByMolecularFeature">
      <Location m="156.0058" rt="19.952" y="69854" v="616234" />
      <Spectrum type="MFE" cpdAlgo="FindByMolecularFeature">
        <MSDetails p="+" />
        <Device type="TimeOfFlight" />
        <MSPeaks>
          <p rt="19.952" x="157.0131" y="69854.40" v="566680" z="1" s="M+H" />
          <p rt="19.950" x="158.0150" y="6393.71" v="38576" z="1" s="M+H+1" />
          <p rt="19.960" x="159.0222" y="1508.67" v="10978" z="1" s="M+H+2" />
        </MSPeaks>
      </Spectrum>
    </Compound>
    <Compound algo="FindByMolecularFeature">
      <Location m="258.1470" rt="19.952" y="143688" v="1405794" />
      <Spectrum type="MFE" cpdAlgo="FindByMolecularFeature">
        <MSDetails p="+" />
        <Device type="TimeOfFlight" />
        <MSPeaks>
          <p rt="19.952" x="259.1542" y="143687.55" v="1199657" z="1" s="M+H" />
          <p rt="19.952" x="260.1574" y="20018.24" v="172635" z="1" s="M+H+1" />
          <p rt="19.963" x="261.1592" y="3497.65" v="33502" z="1" s="M+H+2" />
        </MSPeaks>
      </Spectrum>
    </Compound>
    <Compound algo="FindByMolecularFeature">
      <Location m="328.1530" rt="19.952" y="1470442" v="15273418" />
      <Spectrum type="MFE" cpdAlgo="FindByMolecularFeature">
        <MSDetails p="+" />
        <Device type="TimeOfFlight" />
        <MSPeaks>
          <p rt="19.952" x="329.1602" y="1470441.50" v="12744378" z="1" s="M+H" />
          <p rt="19.952" x="330.1633" y="255082.67" v="2174246" z="1" s="M+H+1" />
          <p rt="19.953" x="331.1653" y="38946.42" v="306728" z="1" s="M+H+2" />
          <p rt="19.954" x="332.1682" y="5208.75" v="48066" z="1" s="M+H+3" />
        </MSPeaks>
      </Spectrum>
    </Compound>
    <Compound algo="FindByMolecularFeature">
      <Location m="360.2154" rt="19.952" y="485840" v="5106467" />
      <Spectrum type="MFE" cpdAlgo="FindByMolecularFeature">
        <MSDetails p="+" />
        <Device type="TimeOfFlight" />
        <MSPeaks>
          <p rt="19.953" x="361.2227" y="485839.75" v="4170246" z="1" s="M+H" />
          <p rt="19.952" x="362.2257" y="97846.27" v="805817" z="1" s="M+H+1" />
          <p rt="19.951" x="363.2283" y="14430.18" v="115650" z="1" s="M+H+2" />
          <p rt="19.949" x="364.2308" y="1840.88" v="14754" z="1" s="M+H+3" />
        </MSPeaks>
      </Spectrum>
    </Compound>
    <Compound algo="FindByMolecularFeature">
      <Location m="272.0898" rt="19.953" y="192657" v="1898749" />
      <Spectrum type="MFE" cpdAlgo="FindByMolecularFeature">
        <MSDetails p="+" />
        <Device type="TimeOfFlight" />
        <MSPeaks>
          <p rt="19.953" x="273.0971" y="192656.56" v="1636575" z="1" s="M+H" />
          <p rt="19.952" x="274.1003" y="27859.43" v="225597" z="1" s="M+H+1" />
          <p rt="19.950" x="275.1025" y="4789.69" v="36577" z="1" s="M+H+2" />
        </MSPeaks>
      </Spectrum>
    </Compound>
    <Compound algo="FindByMolecularFeature">
      <Location m="402.2261" rt="19.953" y="5129906" v="56752192" />
      <Spectrum type="MFE" cpdAlgo="FindByMolecularFeature">
        <MSDetails p="+" />
        <Device type="TimeOfFlight" />
        <MSPeaks>
          <p rt="19.953" x="403.2333" y="5129906.00" v="44940836" z="1" sat="true" s="M+H" />
          <p rt="19.951" x="404.2370" y="1147332.25" v="9967977" z="1" s="M+H+1" />
          <p rt="19.952" x="405.2388" y="185464.73" v="1634160" z="1" s="M+H+2" />
          <p rt="19.949" x="406.2415" y="18473.82" v="177748" z="1" s="M+H+3" />
          <p rt="19.950" x="407.2445" y="4180.89" v="31473" z="1" s="M+H+4" />
        </MSPeaks>
      </Spectrum>
    </Compound>
    <Compound algo="FindByMolecularFeature">
      <Location m="128.0110" rt="19.953" y="82833" v="754364" />
      <Spectrum type="MFE" cpdAlgo="FindByMolecularFeature">
        <MSDetails p="+" />
        <Device type="TimeOfFlight" />
        <MSPeaks>
          <p rt="19.953" x="129.0183" y="82832.77" v="704487" z="1" s="M+H" />
          <p rt="19.954" x="130.0208" y="4737.19" v="43710" z="1" s="M+H+1" />
          <p rt="19.961" x="131.0220" y="1043.16" v="6167" z="1" s="M+H+2" />
        </MSPeaks>
      </Spectrum>
    </Compound>
    <Compound algo="FindByMolecularFeature">
      <Location m="268.1310" rt="19.953" y="66683" v="612916" />
      <Spectrum type="MFE" cpdAlgo="FindByMolecularFeature">
        <MSDetails p="+" />
        <Device type="TimeOfFlight" />
        <MSPeaks>
          <p rt="19.952" x="269.1383" y="66683.12" v="511045" z="1" s="M+H" />
          <p rt="19.957" x="270.1419" y="10662.94" v="85112" z="1" s="M+H+1" />
          <p rt="19.971" x="271.1455" y="2350.61" v="16759" z="1" s="M+H+2" />
        </MSPeaks>
      </Spectrum>
    </Compound>
    <Compound algo="FindByMolecularFeature">
      <Location m="184.0736" rt="19.954" y="112589" v="1114092" />
      <Spectrum type="MFE" cpdAlgo="FindByMolecularFeature">
        <MSDetails p="+" />
        <Device type="TimeOfFlight" />
        <MSPeaks>
          <p rt="19.954" x="185.0809" y="112589.40" v="913469" z="1" s="M+H" />
          <p rt="19.953" x="186.0846" y="11665.02" v="90563" z="1" s="M+H+1" />
          <p rt="19.961" x="187.0892" y="2198.88" v="17766" z="1" s="M+H+2" />
          <p rt="19.960" x="369.1530" y="4120.17" v="41702" z="1" s="2M+H" />
          <p rt="19.965" x="370.1577" y="839.02" v="4445" z="1" s="2M+H+1" />
        </MSPeaks>
      </Spectrum>
    </Compound>
    <Compound algo="FindByMolecularFeature">
      <Location m="299.2825" rt="19.955" y="67969" v="798619" />
      <Spectrum type="MFE" cpdAlgo="FindByMolecularFeature">
        <MSDetails p="+" />
        <Device type="TimeOfFlight" />
        <MSPeaks>
          <p rt="19.955" x="300.2897" y="67968.61" v="655754" z="1" s="M+H" />
          <p rt="19.953" x="301.2932" y="13184.21" v="130301" z="1" s="M+H+1" />
          <p rt="19.967" x="302.2962" y="1604.63" v="12564" z="1" s="M+H+2" />
        </MSPeaks>
      </Spectrum>
    </Compound>
    <Compound algo="FindByMolecularFeature">
      <Location m="440.1817" rt="19.957" y="411962" v="5859415" />
      <Spectrum type="MFE" cpdAlgo="FindByMolecularFeature">
        <MSDetails p="+" />
        <Device type="TimeOfFlight" />
        <MSPeaks>
          <p rt="19.958" x="441.1890" y="411961.88" v="4416820" z="1" s="M+H" />
          <p rt="19.956" x="442.1920" y="86642.97" v="927088" z="1" s="M+H+1" />
          <p rt="19.958" x="443.1900" y="39836.97" v="423662" z="1" s="M+H+2" />
          <p rt="19.954" x="444.1921" y="8280.35" v="91846" z="1" s="M+H+3" />
        </MSPeaks>
      </Spectrum>
    </Compound>
    <Compound algo="FindByMolecularFeature">
      <Location m="826.4338" rt="19.959" y="1408580" v="20988870" />
      <Spectrum type="MFE" cpdAlgo="FindByMolecularFeature">
        <MSDetails p="+" />
        <Device type="TimeOfFlight" />
        <MSPeaks>
          <p rt="19.941" x="414.2186" y="1610.17" v="7570" z="2" s="M+2H" />
          <p rt="19.949" x="414.7199" y="1086.90" v="1525" z="2" s="M+2H+1" />
          <p rt="19.959" x="827.4411" y="1408580.25" v="13259871" z="1" s="M+H" />
          <p rt="19.959" x="828.4447" y="611020.06" v="5722838" z="1" s="M+H+1" />
          <p rt="19.959" x="829.4466" y="171513.05" v="1601763" z="1" s="M+H+2" />
          <p rt="19.957" x="830.4489" y="35440.79" v="329217" z="1" s="M+H+3" />
          <p rt="19.956" x="831.4513" y="6303.79" v="57131" z="1" s="M+H+4" />
          <p rt="19.952" x="832.4550" y="1004.56" v="8958" z="1" s="M+H+5" />
        </MSPeaks>
      </Spectrum>
    </Compound>
    <Compound algo="FindByMolecularFeature">
      <Location m="424.2081" rt="19.965" y="3829621" v="64031824" />
      <Spectrum type="MFE" cpdAlgo="FindByMolecularFeature">
        <MSDetails p="+" />
        <Device type="TimeOfFlight" />
        <MSPeaks>
          <p rt="19.965" x="425.2154" y="3829620.75" v="51611764" z="1" sat="true" s="M+H" />
          <p rt="19.963" x="426.2190" y="809145.00" v="10411366" z="1" s="M+H+1" />
          <p rt="19.965" x="427.2207" y="132656.03" v="1753638" z="1" s="M+H+2" />
          <p rt="19.959" x="428.2233" y="17577.32" v="226437" z="1" s="M+H+3" />
          <p rt="19.963" x="429.2231" y="2244.27" v="28625" z="1" s="M+H+4" />
        </MSPeaks>
      </Spectrum>
    </Compound>
    <Compound algo="FindByMolecularFeature">
      <Location m="447.2832" rt="19.967" y="79768" v="1568786" />
      <Spectrum type="MFE" cpdAlgo="FindByMolecularFeature">
        <MSDetails p="+" />
        <Device type="TimeOfFlight" />
        <MSPeaks>
          <p rt="19.968" x="448.2905" y="79768.23" v="1228377" z="1" s="M+H" />
          <p rt="19.961" x="449.2939" y="20397.71" v="295053" z="1" s="M+H+1" />
          <p rt="19.956" x="450.2967" y="3694.12" v="39349" z="1" s="M+H+2" />
          <p rt="20.028" x="451.3011" y="460.93" v="6007" z="1" s="M+H+3" />
        </MSPeaks>
      </Spectrum>
    </Compound>
    <Compound algo="FindByMolecularFeature">
      <Location m="408.2336" rt="19.969" y="53288" v="1104860" />
      <Spectrum type="MFE" cpdAlgo="FindByMolecularFeature">
        <MSDetails p="+" />
        <Device type="TimeOfFlight" />
        <MSPeaks>
          <p rt="19.969" x="409.2409" y="53288.13" v="870447" z="1" s="M+H" />
          <p rt="19.969" x="410.2441" y="12836.41" v="201837" z="1" s="M+H+1" />
          <p rt="19.969" x="411.2464" y="2595.53" v="32576" z="1" s="M+H+2" />
        </MSPeaks>
      </Spectrum>
    </Compound>
    <Compound algo="FindByMolecularFeature">
      <Location m="657.5025" rt="20.129" y="82092" v="1833897" />
      <Spectrum type="MFE" cpdAlgo="FindByMolecularFeature">
        <MSDetails p="+" />
        <Device type="TimeOfFlight" />
        <MSPeaks>
          <p rt="20.127" x="658.5098" y="82092.20" v="1268184" z="1" s="M+H" />
          <p rt="20.129" x="659.5130" y="31636.18" v="480671" z="1" s="M+H+1" />
          <p rt="20.147" x="660.5154" y="7766.82" v="61333" z="1" s="M+H+2" />
          <p rt="20.141" x="661.5176" y="1737.54" v="23709" z="1" s="M+H+3" />
        </MSPeaks>
      </Spectrum>
    </Compound>
    <Compound algo="FindByMolecularFeature">
      <Location m="262.2295" rt="20.176" y="52925" v="484906" />
      <Spectrum type="MFE" cpdAlgo="FindByMolecularFeature">
        <MSDetails p="+" />
        <Device type="TimeOfFlight" />
        <MSPeaks>
          <p rt="20.176" x="263.2368" y="52925.25" v="387671" z="1" s="M+H" />
          <p rt="20.180" x="264.2398" y="12865.09" v="97235" z="1" s="M+H+1" />
        </MSPeaks>
      </Spectrum>
    </Compound>
    <Compound algo="FindByMolecularFeature">
      <Location m="613.4766" rt="20.228" y="129408" v="3227196" />
      <Spectrum type="MFE" cpdAlgo="FindByMolecularFeature">
        <MSDetails p="+" />
        <Device type="TimeOfFlight" />
        <MSPeaks>
          <p rt="20.229" x="614.4838" y="129407.70" v="2273085" z="1" s="M+H" />
          <p rt="20.228" x="615.4871" y="42788.48" v="747582" z="1" s="M+H+1" />
          <p rt="20.226" x="616.4898" y="10316.69" v="177914" z="1" s="M+H+2" />
          <p rt="20.226" x="617.4940" y="1672.77" v="28614" z="1" s="M+H+3" />
        </MSPeaks>
      </Spectrum>
    </Compound>
    <Compound algo="FindByMolecularFeature">
      <Location m="569.4505" rt="20.329" y="191627" v="4627486" />
      <Spectrum type="MFE" cpdAlgo="FindByMolecularFeature">
        <MSDetails p="+" />
        <Device type="TimeOfFlight" />
        <MSPeaks>
          <p rt="20.328" x="570.4578" y="191626.78" v="3403168" z="1" s="M+H" />
          <p rt="20.327" x="571.4608" y="60511.14" v="1004162" z="1" s="M+H+1" />
          <p rt="20.351" x="572.4634" y="14277.98" v="180357" z="1" s="M+H+2" />
          <p rt="20.327" x="573.4697" y="2466.17" v="39798" z="1" s="M+H+3" />
        </MSPeaks>
      </Spectrum>
    </Compound>
    <Compound algo="FindByMolecularFeature">
      <Location m="525.4244" rt="20.428" y="267830" v="5878092" />
      <Spectrum type="MFE" cpdAlgo="FindByMolecularFeature">
        <MSDetails p="+" />
        <Device type="TimeOfFlight" />
        <MSPeaks>
          <p rt="20.427" x="526.4317" y="267830.25" v="4214264" z="1" s="M+H" />
          <p rt="20.427" x="527.4347" y="82013.72" v="1414328" z="1" s="M+H+1" />
          <p rt="20.452" x="528.4372" y="16764.65" v="208263" z="1" s="M+H+2" />
          <p rt="20.439" x="529.4388" y="2491.63" v="41237" z="1" s="M+H+3" />
        </MSPeaks>
      </Spectrum>
    </Compound>
    <Compound algo="FindByMolecularFeature">
      <Location m="761.4655" rt="20.512" y="62683" v="617775" />
      <Spectrum type="MFE" cpdAlgo="FindByMolecularFeature">
        <MSDetails p="+" />
        <Device type="TimeOfFlight" />
        <MSPeaks>
          <p rt="20.512" x="762.4728" y="62683.00" v="412570" z="1" s="M+H" />
          <p rt="20.511" x="763.4761" y="30960.09" v="205204" z="1" s="M+H+1" />
        </MSPeaks>
      </Spectrum>
    </Compound>
    <Compound algo="FindByMolecularFeature">
      <Location m="244.2191" rt="20.516" y="68633" v="639258" />
      <Spectrum type="MFE" cpdAlgo="FindByMolecularFeature">
        <MSDetails p="+" />
        <Device type="TimeOfFlight" />
        <MSPeaks>
          <p rt="20.517" x="245.2264" y="68632.50" v="531325" z="1" s="M+H" />
          <p rt="20.513" x="246.2296" y="13874.08" v="107934" z="1" s="M+H+1" />
        </MSPeaks>
      </Spectrum>
    </Compound>
    <Compound algo="FindByMolecularFeature">
      <Location m="354.2772" rt="20.517" y="147484" v="1579398" />
      <Spectrum type="MFE" cpdAlgo="FindByMolecularFeature">
        <MSDetails p="+" />
        <Device type="TimeOfFlight" />
        <MSPeaks>
          <p rt="20.517" x="355.2845" y="147483.78" v="1238281" z="1" s="M+H" />
          <p rt="20.515" x="356.2876" y="33181.17" v="286372" z="1" s="M+H+1" />
          <p rt="20.516" x="357.2909" y="5248.88" v="42515" z="1" s="M+H+2" />
          <p rt="20.534" x="358.2945" y="1528.91" v="12230" z="1" s="M+H+3" />
        </MSPeaks>
      </Spectrum>
    </Compound>
    <Compound algo="FindByMolecularFeature">
      <Location m="262.2298" rt="20.517" y="216305" v="2247110" />
      <Spectrum type="MFE" cpdAlgo="FindByMolecularFeature">
        <MSDetails p="+" />
        <Device type="TimeOfFlight" />
        <MSPeaks>
          <p rt="20.517" x="263.2371" y="216305.02" v="1854465" z="1" s="M+H" />
          <p rt="20.518" x="264.2404" y="45120.25" v="392645" z="1" s="M+H+1" />
        </MSPeaks>
      </Spectrum>
    </Compound>
    <Compound algo="FindByMolecularFeature">
      <Location m="336.2667" rt="20.517" y="102529" v="1043187" />
      <Spectrum type="MFE" cpdAlgo="FindByMolecularFeature">
        <MSDetails p="+" />
        <Device type="TimeOfFlight" />
        <MSPeaks>
          <p rt="20.516" x="337.2740" y="102529.16" v="810590" z="1" s="M+H" />
          <p rt="20.519" x="338.2772" y="25074.15" v="198888" z="1" s="M+H+1" />
          <p rt="20.521" x="339.2863" y="3994.01" v="33709" z="1" s="M+H+2" />
        </MSPeaks>
      </Spectrum>
    </Compound>
    <Compound algo="FindByMolecularFeature">
      <Location m="376.2593" rt="20.517" y="192079" v="2145222" />
      <Spectrum type="MFE" cpdAlgo="FindByMolecularFeature">
        <MSDetails p="+" />
        <Device type="TimeOfFlight" />
        <MSPeaks>
          <p rt="20.517" x="377.2665" y="192078.56" v="1706996" z="1" s="M+H" />
          <p rt="20.518" x="378.2696" y="40973.40" v="365535" z="1" s="M+H+1" />
          <p rt="20.509" x="379.2726" y="7077.96" v="61866" z="1" s="M+H+2" />
          <p rt="20.547" x="380.2739" y="1253.02" v="10825" z="1" s="M+H+3" />
        </MSPeaks>
      </Spectrum>
    </Compound>
    <Compound algo="FindByMolecularFeature">
      <Location m="408.1948" rt="20.518" y="50963" v="1198314" />
      <Spectrum type="MFE" cpdAlgo="FindByMolecularFeature">
        <MSDetails p="+" />
        <Device type="TimeOfFlight" />
        <MSPeaks>
          <p rt="20.508" x="205.1041" y="3548.85" v="20102" z="2" s="M+2H" />
          <p rt="20.506" x="205.6069" y="1214.47" v="2539" z="2" s="M+2H+1" />
          <p rt="20.523" x="206.1101" y="5275.60" v="33718" z="2" s="M+2H+2" />
          <p rt="20.523" x="206.6079" y="1237.05" v="5884" z="2" s="M+2H+3" />
          <p rt="20.519" x="409.2022" y="31726.62" v="292870" z="1" s="M+H" />
          <p rt="20.515" x="410.2060" y="8089.93" v="74779" z="1" s="M+H+1" />
          <p rt="20.518" x="411.2041" y="50963.21" v="470879" z="1" s="M+H+2" />
          <p rt="20.519" x="412.2076" y="13218.45" v="118912" z="1" s="M+H+3" />
          <p rt="20.516" x="413.2009" y="19806.34" v="178631" z="1" s="M+H+4" />
        </MSPeaks>
      </Spectrum>
    </Compound>
    <Compound algo="FindByMolecularFeature">
      <Location m="481.3984" rt="20.520" y="308597" v="6679420" />
      <Spectrum type="MFE" cpdAlgo="FindByMolecularFeature">
        <MSDetails p="+" />
        <Device type="TimeOfFlight" />
        <MSPeaks>
          <p rt="20.520" x="482.4056" y="308596.69" v="5179389" z="1" s="M+H" />
          <p rt="20.519" x="483.4086" y="79946.77" v="1340042" z="1" s="M+H+1" />
          <p rt="20.530" x="484.4111" y="14270.81" v="137219" z="1" s="M+H+2" />
          <p rt="20.531" x="485.4128" y="1670.34" v="22770" z="1" s="M+H+3" />
        </MSPeaks>
      </Spectrum>
    </Compound>
    <Compound algo="FindByMolecularFeature">
      <Location m="325.2987" rt="20.593" y="609822" v="6390018" />
      <Spectrum type="MFE" cpdAlgo="FindByMolecularFeature">
        <MSDetails p="+" />
        <Device type="TimeOfFlight" />
        <MSPeaks>
          <p rt="20.593" x="326.3060" y="609821.56" v="5100508" z="1" s="M+H" />
          <p rt="20.593" x="327.3089" y="136584.75" v="1137944" z="1" s="M+H+1" />
          <p rt="20.595" x="328.3123" y="15378.91" v="132893" z="1" s="M+H+2" />
          <p rt="20.595" x="329.3148" y="1159.22" v="9259" z="1" s="M+H+3" />
          <p rt="20.586" x="651.6026" y="1462.47" v="4707" z="1" s="2M+H" />
        </MSPeaks>
      </Spectrum>
    </Compound>
    <Compound algo="FindByMolecularFeature">
      <Location m="437.3719" rt="20.608" y="244991" v="5766212" />
      <Spectrum type="MFE" cpdAlgo="FindByMolecularFeature">
        <MSDetails p="+" />
        <Device type="TimeOfFlight" />
        <MSPeaks>
          <p rt="20.609" x="438.3792" y="244990.73" v="4528145" z="1" s="M+H" />
          <p rt="20.609" x="439.3823" y="62020.63" v="1057134" z="1" s="M+H+1" />
          <p rt="20.600" x="440.3849" y="11966.33" v="173325" z="1" s="M+H+2" />
          <p rt="20.498" x="441.3847" y="527.82" v="7608" z="1" s="M+H+3" />
        </MSPeaks>
      </Spectrum>
    </Compound>
    <Compound algo="FindByMolecularFeature">
      <Location m="393.3455" rt="20.692" y="119270" v="2905398" />
      <Spectrum type="MFE" cpdAlgo="FindByMolecularFeature">
        <MSDetails p="+" />
        <Device type="TimeOfFlight" />
        <MSPeaks>
          <p rt="20.694" x="394.3528" y="119269.74" v="2304823" z="1" s="M+H" />
          <p rt="20.690" x="395.3563" y="27940.66" v="498113" z="1" s="M+H+1" />
          <p rt="20.672" x="396.3583" y="5163.49" v="91774" z="1" s="M+H+2" />
          <p rt="20.645" x="397.3606" y="617.11" v="10687" z="1" s="M+H+3" />
        </MSPeaks>
      </Spectrum>
    </Compound>
    <Compound algo="FindByMolecularFeature">
      <Location m="268.2405" rt="21.007" y="180082" v="1741236" />
      <Spectrum type="MFE" cpdAlgo="FindByMolecularFeature">
        <MSDetails p="+" />
        <Device type="TimeOfFlight" />
        <MSPeaks>
          <p rt="21.007" x="269.2477" y="180082.03" v="1454921" z="1" s="M+H" />
          <p rt="21.003" x="270.2509" y="31995.31" v="258106" z="1" s="M+H+1" />
          <p rt="21.007" x="271.2542" y="3788.22" v="28208" z="1" s="M+H+2" />
        </MSPeaks>
      </Spectrum>
    </Compound>
    <Compound algo="FindByMolecularFeature">
      <Location m="255.2564" rt="21.212" y="286967" v="3280054" />
      <Spectrum type="MFE" cpdAlgo="FindByMolecularFeature">
        <MSDetails p="+" />
        <Device type="TimeOfFlight" />
        <MSPeaks>
          <p rt="21.212" x="256.2637" y="286967.28" v="2742760" z="1" s="M+H" />
          <p rt="21.211" x="257.2669" y="51276.07" v="494589" z="1" s="M+H+1" />
          <p rt="21.204" x="258.2725" y="4439.30" v="41035" z="1" s="M+H+2" />
          <p rt="21.188" x="259.2739" y="183.87" v="1670" z="1" s="M+H+3" />
        </MSPeaks>
      </Spectrum>
    </Compound>
    <Compound algo="FindByMolecularFeature">
      <Location m="254.2247" rt="21.523" y="125494" v="1207157" />
      <Spectrum type="MFE" cpdAlgo="FindByMolecularFeature">
        <MSDetails p="+" />
        <Device type="TimeOfFlight" />
        <MSPeaks>
          <p rt="21.522" x="255.2320" y="125494.38" v="995305" z="1" s="M+H" />
          <p rt="21.526" x="256.2352" y="21157.23" v="174671" z="1" s="M+H+1" />
          <p rt="21.528" x="257.2387" y="2869.93" v="19767" z="1" s="M+H+2" />
          <p rt="21.515" x="509.4552" y="1706.56" v="8707" z="1" s="2M+H" />
        </MSPeaks>
      </Spectrum>
    </Compound>
    <Compound algo="FindByMolecularFeature">
      <Location m="236.2139" rt="21.524" y="108353" v="1043578" />
      <Spectrum type="MFE" cpdAlgo="FindByMolecularFeature">
        <MSDetails p="+" />
        <Device type="TimeOfFlight" />
        <MSPeaks>
          <p rt="21.524" x="237.2212" y="108352.92" v="892590" z="1" s="M+H" />
          <p rt="21.521" x="238.2247" y="18361.89" v="150988" z="1" s="M+H+1" />
        </MSPeaks>
      </Spectrum>
    </Compound>
    <Compound algo="FindByMolecularFeature">
      <Location m="627.4920" rt="21.591" y="59399" v="1613945" />
      <Spectrum type="MFE" cpdAlgo="FindByMolecularFeature">
        <MSDetails p="+" />
        <Device type="TimeOfFlight" />
        <MSPeaks>
          <p rt="21.591" x="628.4993" y="59398.95" v="1173627" z="1" s="M+H" />
          <p rt="21.590" x="629.5026" y="21697.58" v="440318" z="1" s="M+H+1" />
        </MSPeaks>
      </Spectrum>
    </Compound>
    <Compound algo="FindByMolecularFeature">
      <Location m="583.4659" rt="21.704" y="90628" v="2736213" />
      <Spectrum type="MFE" cpdAlgo="FindByMolecularFeature">
        <MSDetails p="+" />
        <Device type="TimeOfFlight" />
        <MSPeaks>
          <p rt="21.705" x="584.4732" y="90627.83" v="1918704" z="1" s="M+H" />
          <p rt="21.702" x="585.4764" y="30448.54" v="652460" z="1" s="M+H+1" />
          <p rt="21.703" x="586.4784" y="7595.29" v="143125" z="1" s="M+H+2" />
          <p rt="21.701" x="587.4792" y="1163.46" v="21925" z="1" s="M+H+3" />
        </MSPeaks>
      </Spectrum>
    </Compound>
    <Compound algo="FindByMolecularFeature">
      <Location m="281.2725" rt="21.716" y="1313897" v="14126728" />
      <Spectrum type="MFE" cpdAlgo="FindByMolecularFeature">
        <MSDetails p="+" />
        <Device type="TimeOfFlight" />
        <MSPeaks>
          <p rt="21.716" x="282.2798" y="1313896.75" v="11424324" z="1" s="M+H" />
          <p rt="21.716" x="283.2828" y="251913.48" v="2225948" z="1" s="M+H+1" />
          <p rt="21.716" x="284.2859" y="25474.99" v="220142" z="1" s="M+H+2" />
          <p rt="21.707" x="285.2889" y="2519.35" v="20958" z="1" s="M+H+3" />
          <p rt="21.712" x="563.5510" y="12597.74" v="77262" z="1" s="2M+H" />
          <p rt="21.714" x="564.5535" y="5585.24" v="32497" z="1" s="2M+H+1" />
          <p rt="21.714" x="565.5579" y="1573.70" v="7919" z="1" s="2M+H+2" />
        </MSPeaks>
      </Spectrum>
    </Compound>
    <Compound algo="FindByMolecularFeature">
      <Location m="539.4398" rt="21.810" y="136289" v="3647631" />
      <Spectrum type="MFE" cpdAlgo="FindByMolecularFeature">
        <MSDetails p="+" />
        <Device type="TimeOfFlight" />
        <MSPeaks>
          <p rt="21.811" x="540.4470" y="136289.39" v="2817254" z="1" s="M+H" />
          <p rt="21.808" x="541.4502" y="40839.86" v="830377" z="1" s="M+H+1" />
        </MSPeaks>
      </Spectrum>
    </Compound>
    <Compound algo="FindByMolecularFeature">
      <Location m="495.4137" rt="21.913" y="168721" v="4348549" />
      <Spectrum type="MFE" cpdAlgo="FindByMolecularFeature">
        <MSDetails p="+" />
        <Device type="TimeOfFlight" />
        <MSPeaks>
          <p rt="21.914" x="496.4210" y="168720.97" v="3216467" z="1" s="M+H" />
          <p rt="21.912" x="497.4241" y="46903.76" v="945012" z="1" s="M+H+1" />
          <p rt="21.916" x="498.4260" y="10484.65" v="182249" z="1" s="M+H+2" />
          <p rt="21.836" x="499.4261" y="279.48" v="4820" z="1" s="M+H+3" />
        </MSPeaks>
      </Spectrum>
    </Compound>
    <Compound algo="FindByMolecularFeature">
      <Location m="407.3610" rt="22.133" y="87270" v="1834660" />
      <Spectrum type="MFE" cpdAlgo="FindByMolecularFeature">
        <MSDetails p="+" />
        <Device type="TimeOfFlight" />
        <MSPeaks>
          <p rt="22.145" x="408.3683" y="87269.53" v="1241801" z="1" s="M+H" />
          <p rt="22.096" x="409.3716" y="22436.69" v="514810" z="1" s="M+H+1" />
          <p rt="22.088" x="410.3721" y="3883.91" v="78049" z="1" s="M+H+2" />
        </MSPeaks>
      </Spectrum>
    </Compound>
    <Compound algo="FindByMolecularFeature">
      <Location m="611.3968" rt="22.140" y="61223" v="507119" />
      <Spectrum type="MFE" cpdAlgo="FindByMolecularFeature">
        <MSDetails p="+" />
        <Device type="TimeOfFlight" />
        <MSPeaks>
          <p rt="22.144" x="612.4041" y="3948.08" v="29634" z="1" s="M+H" />
          <p rt="22.142" x="613.4061" y="1971.65" v="13709" z="1" s="M+H+1" />
          <p rt="22.140" x="614.3989" y="61222.88" v="463775" z="1" s="M+H+2" />
        </MSPeaks>
      </Spectrum>
    </Compound>
    <Compound algo="FindByMolecularFeature">
      <Location m="777.5287" rt="22.141" y="92759" v="840873" />
      <Spectrum type="MFE" cpdAlgo="FindByMolecularFeature">
        <MSDetails p="+" />
        <Device type="TimeOfFlight" />
        <MSPeaks>
          <p rt="22.136" x="778.5360" y="5982.79" v="48405" z="1" s="M+H" />
          <p rt="22.141" x="779.5395" y="3255.93" v="27161" z="1" s="M+H+1" />
          <p rt="22.142" x="780.5512" y="92758.51" v="765307" z="1" s="M+H+2" />
        </MSPeaks>
      </Spectrum>
    </Compound>
    <Compound algo="FindByMolecularFeature">
      <Location m="803.5446" rt="22.143" y="278272" v="6178553" />
      <Spectrum type="MFE" cpdAlgo="FindByMolecularFeature">
        <MSDetails p="+" />
        <Device type="TimeOfFlight" />
        <MSPeaks>
          <p rt="22.144" x="804.5519" y="278272.03" v="2357186" z="1" s="M+H" />
          <p rt="22.143" x="805.5549" y="130127.82" v="1126981" z="1" s="M+H+1" />
          <p rt="22.141" x="806.5662" y="201636.23" v="1691715" z="1" s="M+H+2" />
          <p rt="22.142" x="807.5698" y="83661.45" v="707331" z="1" s="M+H+3" />
          <p rt="22.142" x="808.5748" y="26333.33" v="221787" z="1" s="M+H+4" />
          <p rt="22.141" x="809.5796" y="6431.47" v="53234" z="1" s="M+H+5" />
          <p rt="22.144" x="810.5865" y="2475.47" v="20319" z="1" s="M+H+6" />
        </MSPeaks>
      </Spectrum>
    </Compound>
    <Compound algo="FindByMolecularFeature">
      <Location m="336.1602" rt="22.146" y="263440" v="4640518" />
      <Spectrum type="MFE" cpdAlgo="FindByMolecularFeature">
        <MSDetails p="+" />
        <Device type="TimeOfFlight" />
        <MSPeaks>
          <p rt="22.146" x="337.1675" y="263439.94" v="2664632" z="1" s="M+H" />
          <p rt="22.144" x="338.1705" y="54073.27" v="555128" z="1" s="M+H+1" />
          <p rt="22.147" x="339.1633" y="99359.53" v="1003825" z="1" s="M+H+2" />
          <p rt="22.148" x="340.1660" y="24240.56" v="245079" z="1" s="M+H+3" />
          <p rt="22.148" x="341.1621" y="16712.40" v="171854" z="1" s="M+H+4" />
        </MSPeaks>
      </Spectrum>
    </Compound>
    <Compound algo="FindByMolecularFeature">
      <Location m="331.2874" rt="22.190" y="71328" v="944341" />
      <Spectrum type="MFE" cpdAlgo="FindByMolecularFeature">
        <MSDetails p="+" />
        <Device type="TimeOfFlight" />
        <MSPeaks>
          <p rt="22.190" x="332.2947" y="71327.63" v="723699" z="1" s="M+H" />
          <p rt="22.193" x="333.2986" y="17801.05" v="182545" z="1" s="M+H+1" />
          <p rt="22.192" x="334.3028" y="3967.44" v="38096" z="1" s="M+H+2" />
        </MSPeaks>
      </Spectrum>
    </Compound>
    <Compound algo="FindByMolecularFeature">
      <Location m="378.2746" rt="22.309" y="117197" v="1215507" />
      <Spectrum type="MFE" cpdAlgo="FindByMolecularFeature">
        <MSDetails p="+" />
        <Device type="TimeOfFlight" />
        <MSPeaks>
          <p rt="22.309" x="379.2819" y="117196.55" v="948283" z="1" s="M+H" />
          <p rt="22.309" x="380.2853" y="26765.83" v="217083" z="1" s="M+H+1" />
          <p rt="22.317" x="381.2872" y="5648.52" v="47642" z="1" s="M+H+2" />
          <p rt="22.293" x="382.2778" y="328.88" v="2499" z="1" s="M+H+3" />
        </MSPeaks>
      </Spectrum>
    </Compound>
    <Compound algo="FindByMolecularFeature">
      <Location m="338.2821" rt="22.316" y="56155" v="575449" />
      <Spectrum type="MFE" cpdAlgo="FindByMolecularFeature">
        <MSDetails p="+" />
        <Device type="TimeOfFlight" />
        <MSPeaks>
          <p rt="22.316" x="339.2894" y="56154.97" v="453256" z="1" s="M+H" />
          <p rt="22.315" x="340.2925" y="13062.45" v="106722" z="1" s="M+H+1" />
          <p rt="22.305" x="341.2970" y="2035.02" v="15471" z="1" s="M+H+2" />
        </MSPeaks>
      </Spectrum>
    </Compound>
    <Compound algo="FindByMolecularFeature">
      <Location m="356.2926" rt="22.316" y="58545" v="612497" />
      <Spectrum type="MFE" cpdAlgo="FindByMolecularFeature">
        <MSDetails p="+" />
        <Device type="TimeOfFlight" />
        <MSPeaks>
          <p rt="22.316" x="357.2999" y="58545.31" v="467237" z="1" s="M+H" />
          <p rt="22.317" x="358.3031" y="15719.24" v="127375" z="1" s="M+H+1" />
          <p rt="22.323" x="359.3066" y="2443.95" v="17885" z="1" s="M+H+2" />
        </MSPeaks>
      </Spectrum>
    </Compound>
    <Compound algo="FindByMolecularFeature">
      <Location m="264.2452" rt="22.320" y="89151" v="995804" />
      <Spectrum type="MFE" cpdAlgo="FindByMolecularFeature">
        <MSDetails p="+" />
        <Device type="TimeOfFlight" />
        <MSPeaks>
          <p rt="22.320" x="265.2525" y="89150.52" v="835796" z="1" s="M+H" />
          <p rt="22.320" x="266.2558" y="17256.24" v="160008" z="1" s="M+H+1" />
        </MSPeaks>
      </Spectrum>
    </Compound>
    <Compound algo="FindByMolecularFeature">
      <Location m="383.3401" rt="23.476" y="242210" v="4596344" />
      <Spectrum type="MFE" cpdAlgo="FindByMolecularFeature">
        <MSDetails p="+" />
        <Device type="TimeOfFlight" />
        <MSPeaks>
          <p rt="23.476" x="384.3474" y="242209.73" v="3526458" z="1" s="M+H" />
          <p rt="23.475" x="385.3507" y="64122.04" v="924409" z="1" s="M+H+1" />
          <p rt="23.476" x="386.3537" y="10032.77" v="134968" z="1" s="M+H+2" />
          <p rt="23.485" x="387.3565" y="801.52" v="10510" z="1" s="M+H+3" />
        </MSPeaks>
      </Spectrum>
    </Compound>
    <Compound algo="FindByMolecularFeature">
      <Location m="337.3352" rt="23.477" y="893986" v="16114911" />
      <Spectrum type="MFE" cpdAlgo="FindByMolecularFeature">
        <MSDetails p="+" />
        <Device type="TimeOfFlight" />
        <MSPeaks>
          <p rt="23.477" x="338.3424" y="893986.38" v="12652044" z="1" s="M+H" />
          <p rt="23.478" x="339.3453" y="212800.89" v="3158496" z="1" s="M+H+1" />
          <p rt="23.493" x="340.3484" y="24826.20" v="265346" z="1" s="M+H+2" />
          <p rt="23.482" x="341.3522" y="2926.47" v="39025" z="1" s="M+H+3" />
        </MSPeaks>
      </Spectrum>
    </Compound>
    <Compound algo="FindByMolecularFeature">
      <Location m="441.3930" rt="23.485" y="95462" v="1979212" />
      <Spectrum type="MFE" cpdAlgo="FindByMolecularFeature">
        <MSDetails p="+" />
        <Device type="TimeOfFlight" />
        <MSPeaks>
          <p rt="23.486" x="442.4003" y="95462.32" v="1582163" z="1" s="M+H" />
          <p rt="23.482" x="443.4035" y="26307.59" v="355544" z="1" s="M+H+1" />
          <p rt="23.496" x="444.3970" y="3616.78" v="41505" z="1" s="M+H+2" />
        </MSPeaks>
      </Spectrum>
    </Compound>
    <Compound algo="FindByMolecularFeature">
      <Location m="405.3224" rt="23.497" y="506153" v="7242167" />
      <Spectrum type="MFE" cpdAlgo="FindByMolecularFeature">
        <MSDetails p="+" />
        <Device type="TimeOfFlight" />
        <MSPeaks>
          <p rt="23.497" x="406.3297" y="506152.78" v="5585404" z="1" s="M+H" />
          <p rt="23.496" x="407.3327" y="125273.41" v="1382195" z="1" s="M+H+1" />
          <p rt="23.493" x="408.3343" y="20318.11" v="221198" z="1" s="M+H+2" />
          <p rt="23.507" x="409.3346" y="3656.26" v="44993" z="1" s="M+H+3" />
          <p rt="23.505" x="811.6559" y="219.20" v="2953" z="1" s="2M+H" />
          <p rt="23.510" x="812.6547" y="814.29" v="1235" z="1" s="2M+H+1" />
        </MSPeaks>
      </Spectrum>
    </Compound>
    <Compound algo="FindByMolecularFeature">
      <Location m="394.2132" rt="23.523" y="74684" v="1158697" />
      <Spectrum type="MFE" cpdAlgo="FindByMolecularFeature">
        <MSDetails p="+" />
        <Device type="TimeOfFlight" />
        <MSPeaks>
          <p rt="23.524" x="395.2204" y="74683.65" v="715526" z="1" s="M+H" />
          <p rt="23.521" x="396.2234" y="17615.61" v="170660" z="1" s="M+H+1" />
          <p rt="23.522" x="397.2164" y="28921.07" v="272512" z="1" s="M+H+2" />
        </MSPeaks>
      </Spectrum>
    </Compound>
    <Compound algo="FindByMolecularFeature">
      <Location m="803.5449" rt="23.814" y="359709" v="8636458" />
      <Spectrum type="MFE" cpdAlgo="FindByMolecularFeature">
        <MSDetails p="+" />
        <Device type="TimeOfFlight" />
        <MSPeaks>
          <p rt="23.813" x="804.5522" y="359709.09" v="3295123" z="1" s="M+H" />
          <p rt="23.814" x="805.5550" y="168267.09" v="1549847" z="1" s="M+H+1" />
          <p rt="23.815" x="806.5664" y="256764.25" v="2380009" z="1" s="M+H+2" />
          <p rt="23.816" x="807.5700" y="107017.27" v="991145" z="1" s="M+H+3" />
          <p rt="23.814" x="808.5753" y="33553.42" v="309188" z="1" s="M+H+4" />
          <p rt="23.817" x="809.5802" y="8709.53" v="77818" z="1" s="M+H+5" />
          <p rt="23.825" x="810.5913" y="3459.76" v="33329" z="1" s="M+H+6" />
        </MSPeaks>
      </Spectrum>
    </Compound>
    <Compound algo="FindByMolecularFeature">
      <Location m="777.5286" rt="23.815" y="117052" v="1165361" />
      <Spectrum type="MFE" cpdAlgo="FindByMolecularFeature">
        <MSDetails p="+" />
        <Device type="TimeOfFlight" />
        <MSPeaks>
          <p rt="23.818" x="778.5358" y="8085.97" v="72485" z="1" s="M+H" />
          <p rt="23.812" x="779.5389" y="4389.79" v="39770" z="1" s="M+H+1" />
          <p rt="23.814" x="780.5515" y="117052.34" v="1053106" z="1" s="M+H+2" />
        </MSPeaks>
      </Spectrum>
    </Compound>
    <Compound algo="FindByMolecularFeature">
      <Location m="379.2021" rt="23.818" y="110276" v="2023874" />
      <Spectrum type="MFE" cpdAlgo="FindByMolecularFeature">
        <MSDetails p="+" />
        <Device type="TimeOfFlight" />
        <MSPeaks>
          <p rt="23.818" x="380.2094" y="110275.70" v="1115008" z="1" s="M+H" />
          <p rt="23.818" x="381.2130" y="26048.58" v="271686" z="1" s="M+H+1" />
          <p rt="23.820" x="382.2055" y="42482.71" v="449018" z="1" s="M+H+2" />
          <p rt="23.819" x="383.2080" y="11393.06" v="117646" z="1" s="M+H+3" />
          <p rt="23.817" x="384.2049" y="7052.13" v="70516" z="1" s="M+H+4" />
        </MSPeaks>
      </Spectrum>
    </Compound>
    <Compound algo="FindByMolecularFeature">
      <Location m="688.4893" rt="23.857" y="108676" v="2648342" />
      <Spectrum type="MFE" cpdAlgo="FindByMolecularFeature">
        <MSDetails p="+" />
        <Device type="TimeOfFlight" />
        <MSPeaks>
          <p rt="23.856" x="689.4965" y="108676.23" v="1660087" z="1" s="M+H" />
          <p rt="23.858" x="690.4999" y="47409.64" v="761356" z="1" s="M+H+1" />
          <p rt="23.858" x="691.5036" y="12090.05" v="185534" z="1" s="M+H+2" />
          <p rt="23.867" x="692.5108" y="2674.95" v="41364" z="1" s="M+H+3" />
        </MSPeaks>
      </Spectrum>
    </Compound>
    <Compound algo="FindByMolecularFeature">
      <Location m="683.5335" rt="23.875" y="54508" v="1307021" />
      <Spectrum type="MFE" cpdAlgo="FindByMolecularFeature">
        <MSDetails p="+" />
        <Device type="TimeOfFlight" />
        <MSPeaks>
          <p rt="23.876" x="684.5407" y="54507.91" v="854288" z="1" s="M+H" />
          <p rt="23.875" x="685.5439" y="22871.05" v="356691" z="1" s="M+H+1" />
          <p rt="23.879" x="686.5473" y="5612.50" v="85129" z="1" s="M+H+2" />
          <p rt="23.852" x="687.5501" y="724.15" v="10914" z="1" s="M+H+3" />
        </MSPeaks>
      </Spectrum>
    </Compound>
    <Compound algo="FindByMolecularFeature">
      <Location m="431.3400" rt="24.593" y="72227" v="730676" />
      <Spectrum type="MFE" cpdAlgo="FindByMolecularFeature">
        <MSDetails p="+" />
        <Device type="TimeOfFlight" />
        <MSPeaks>
          <p rt="24.593" x="432.3472" y="72227.01" v="531411" z="1" s="M+H" />
          <p rt="24.592" x="433.3507" y="21500.46" v="157409" z="1" s="M+H+1" />
          <p rt="24.598" x="434.3551" y="4801.28" v="32448" z="1" s="M+H+2" />
          <p rt="24.609" x="435.3682" y="1002.09" v="9408" z="1" s="M+H+3" />
        </MSPeaks>
      </Spectrum>
    </Compound>
    <Compound algo="FindByMolecularFeature">
      <Location m="667.6114" rt="24.872" y="52257" v="1071493" />
      <Spectrum type="MFE" cpdAlgo="FindByMolecularFeature">
        <MSDetails p="+" />
        <Device type="TimeOfFlight" />
        <MSPeaks>
          <p rt="24.873" x="668.6187" y="52256.79" v="677699" z="1" s="M+H" />
          <p rt="24.872" x="669.6219" y="23214.76" v="296677" z="1" s="M+H+1" />
          <p rt="24.865" x="670.6248" y="6442.11" v="81002" z="1" s="M+H+2" />
          <p rt="24.881" x="671.6267" y="1294.26" v="16114" z="1" s="M+H+3" />
        </MSPeaks>
      </Spectrum>
    </Compound>
    <Compound algo="FindByMolecularFeature">
      <Location m="627.1872" rt="25.004" y="59517" v="729836" />
      <Spectrum type="MFE" cpdAlgo="FindByMolecularFeature">
        <MSDetails p="+" />
        <Device type="TimeOfFlight" />
        <MSPeaks>
          <p rt="25.004" x="628.1945" y="59517.20" v="357096" z="1" s="M+H" />
          <p rt="25.004" x="629.1951" y="35715.85" v="215612" z="1" s="M+H+1" />
          <p rt="25.003" x="630.1933" y="25924.36" v="157128" z="1" s="M+H+2" />
        </MSPeaks>
      </Spectrum>
    </Compound>
    <Compound algo="FindByMolecularFeature">
      <Location m="148.0158" rt="25.783" y="72847" v="471321" />
      <Spectrum type="MFE" cpdAlgo="FindByMolecularFeature">
        <MSDetails p="+" />
        <Device type="TimeOfFlight" />
        <MSPeaks>
          <p rt="25.782" x="149.0231" y="72847.16" v="426657" z="1" s="M+H" />
          <p rt="25.787" x="150.0267" y="6796.64" v="41417" z="1" s="M+H+1" />
          <p rt="25.784" x="151.0304" y="974.66" v="3247" z="1" s="M+H+2" />
        </MSPeaks>
      </Spectrum>
    </Compound>
    <Compound algo="FindByMolecularFeature">
      <Location m="390.2773" rt="25.784" y="158021" v="1230408" />
      <Spectrum type="MFE" cpdAlgo="FindByMolecularFeature">
        <MSDetails p="+" />
        <Device type="TimeOfFlight" />
        <MSPeaks>
          <p rt="25.784" x="391.2845" y="158020.77" v="971795" z="1" s="M+H" />
          <p rt="25.786" x="392.2877" y="41391.12" v="258613" z="1" s="M+H+1" />
        </MSPeaks>
      </Spectrum>
    </Compound>
    <Compound algo="FindByMolecularFeature">
      <Location m="412.2593" rt="25.784" y="160607" v="1270622" />
      <Spectrum type="MFE" cpdAlgo="FindByMolecularFeature">
        <MSDetails p="+" />
        <Device type="TimeOfFlight" />
        <MSPeaks>
          <p rt="25.784" x="413.2666" y="160606.77" v="963523" z="1" s="M+H" />
          <p rt="25.785" x="414.2698" y="43384.65" v="254800" z="1" s="M+H+1" />
          <p rt="25.788" x="415.2735" y="6856.29" v="39562" z="1" s="M+H+2" />
          <p rt="25.802" x="416.2750" y="2266.44" v="12738" z="1" s="M+H+3" />
        </MSPeaks>
      </Spectrum>
    </Compound>
    <Compound algo="FindByMolecularFeature">
      <Location m="392.2903" rt="25.892" y="50558" v="440279" />
      <Spectrum type="MFE" cpdAlgo="FindByMolecularFeature">
        <MSDetails p="+" />
        <Device type="TimeOfFlight" />
        <MSPeaks>
          <p rt="25.896" x="393.2976" y="50557.60" v="331912" z="1" s="M+H" />
          <p rt="25.879" x="394.3019" y="12606.74" v="96830" z="1" s="M+H+1" />
          <p rt="25.881" x="395.3043" y="1573.44" v="11537" z="1" s="M+H+2" />
        </MSPeaks>
      </Spectrum>
    </Compound>
    <Compound algo="FindByMolecularFeature">
      <Location m="337.3351" rt="26.070" y="480771" v="6641954" />
      <Spectrum type="MFE" cpdAlgo="FindByMolecularFeature">
        <MSDetails p="+" />
        <Device type="TimeOfFlight" />
        <MSPeaks>
          <p rt="26.070" x="338.3424" y="480771.06" v="4969566" z="1" s="M+H" />
          <p rt="26.069" x="339.3453" y="113929.77" v="1217299" z="1" s="M+H+1" />
          <p rt="26.066" x="340.3488" y="13410.92" v="140843" z="1" s="M+H+2" />
          <p rt="26.087" x="341.3527" y="876.11" v="8963" z="1" s="M+H+3" />
          <p rt="26.065" x="675.6756" y="14032.39" v="96167" z="1" s="2M+H" />
          <p rt="26.061" x="676.6792" y="6669.96" v="46306" z="1" s="2M+H+1" />
          <p rt="26.063" x="677.6819" y="1937.39" v="10169" z="1" s="2M+H+2" />
        </MSPeaks>
      </Spectrum>
    </Compound>
    <Compound algo="FindByMolecularFeature">
      <Location m="701.2060" rt="26.499" y="52458" v="696556" />
      <Spectrum type="MFE" cpdAlgo="FindByMolecularFeature">
        <MSDetails p="+" />
        <Device type="TimeOfFlight" />
        <MSPeaks>
          <p rt="26.498" x="702.2133" y="52457.76" v="312182" z="1" s="M+H" />
          <p rt="26.500" x="703.2142" y="35554.08" v="219765" z="1" s="M+H+1" />
          <p rt="26.499" x="704.2122" y="27066.05" v="164609" z="1" s="M+H+2" />
        </MSPeaks>
      </Spectrum>
    </Compound>
    <Compound algo="FindByMolecularFeature">
      <Location m="609.1773" rt="26.499" y="324903" v="15019454" />
      <Spectrum type="MFE" cpdAlgo="FindByMolecularFeature">
        <MSDetails p="+" />
        <Device type="TimeOfFlight" />
        <MSPeaks>
          <p rt="26.497" x="610.1846" y="324902.88" v="7507778" z="1" s="M+H" />
          <p rt="26.502" x="611.1851" y="179395.55" v="4346868" z="1" s="M+H+1" />
          <p rt="26.501" x="612.1833" y="131433.50" v="3164808" z="1" s="M+H+2" />
        </MSPeaks>
      </Spectrum>
    </Compound>
    <Compound algo="FindByMolecularFeature">
      <Location m="612.1757" rt="26.504" y="53958" v="2013620" />
      <Spectrum type="MFE" cpdAlgo="FindByMolecularFeature">
        <MSDetails p="+" />
        <Device type="TimeOfFlight" />
        <MSPeaks>
          <p rt="26.504" x="613.1830" y="53958.50" v="1271538" z="1" s="M+H" />
          <p rt="26.505" x="614.1814" y="22779.29" v="524864" z="1" s="M+H+1" />
          <p rt="26.506" x="615.1809" y="7501.81" v="171783" z="1" s="M+H+2" />
          <p rt="26.507" x="616.1800" y="2008.33" v="45435" z="1" s="M+H+3" />
        </MSPeaks>
      </Spectrum>
    </Compound>
    <Compound algo="FindByMolecularFeature">
      <Location m="849.2439" rt="27.816" y="84598" v="2645894" />
      <Spectrum type="MFE" cpdAlgo="FindByMolecularFeature">
        <MSDetails p="+" />
        <Device type="TimeOfFlight" />
        <MSPeaks>
          <p rt="27.816" x="850.2512" y="84597.50" v="1065687" z="1" s="M+H" />
          <p rt="27.816" x="851.2518" y="65816.49" v="839223" z="1" s="M+H+1" />
          <p rt="27.816" x="852.2502" y="57892.14" v="740983" z="1" s="M+H+2" />
        </MSPeaks>
      </Spectrum>
    </Compound>
    <Compound algo="FindByMolecularFeature">
      <Location m="614.4905" rt="28.659" y="76606" v="1764038" />
      <Spectrum type="MFE" cpdAlgo="FindByMolecularFeature">
        <MSDetails p="+" />
        <Device type="TimeOfFlight" />
        <MSPeaks>
          <p rt="28.658" x="615.4978" y="76606.08" v="1118061" z="1" s="M+H" />
          <p rt="28.661" x="616.5012" y="31708.44" v="454016" z="1" s="M+H+1" />
          <p rt="28.662" x="617.5063" y="10691.77" v="165906" z="1" s="M+H+2" />
          <p rt="28.684" x="618.5094" y="1759.03" v="26056" z="1" s="M+H+3" />
        </MSPeaks>
      </Spectrum>
    </Compound>
    <Compound algo="FindByMolecularFeature">
      <Location m="654.4837" rt="28.664" y="91129" v="2097559" />
      <Spectrum type="MFE" cpdAlgo="FindByMolecularFeature">
        <MSDetails p="+" />
        <Device type="TimeOfFlight" />
        <MSPeaks>
          <p rt="28.664" x="655.4910" y="91128.66" v="1335749" z="1" s="M+H" />
          <p rt="28.662" x="656.4953" y="39773.46" v="621202" z="1" s="M+H+1" />
          <p rt="28.665" x="657.5003" y="9827.28" v="140608" z="1" s="M+H+2" />
        </MSPeaks>
      </Spectrum>
    </Compound>
    <Compound algo="FindByMolecularFeature">
      <Location m="662.4466" rt="29.145" y="94054" v="3341055" />
      <Spectrum type="MFE" cpdAlgo="FindByMolecularFeature">
        <MSDetails p="+" />
        <Device type="TimeOfFlight" />
        <MSPeaks>
          <p rt="29.118" x="663.4539" y="94054.13" v="2406911" z="1" s="M+H" />
          <p rt="29.218" x="664.4570" y="40874.43" v="608461" z="1" s="M+H+1" />
          <p rt="29.111" x="665.4603" y="10352.06" v="270189" z="1" s="M+H+2" />
          <p rt="29.128" x="666.4640" y="1959.55" v="55494" z="1" s="M+H+3" />
        </MSPeaks>
      </Spectrum>
    </Compound>
    <Compound algo="FindByMolecularFeature">
      <Location m="720.4996" rt="29.151" y="57887" v="2318491" />
      <Spectrum type="MFE" cpdAlgo="FindByMolecularFeature">
        <MSDetails p="+" />
        <Device type="TimeOfFlight" />
        <MSPeaks>
          <p rt="29.152" x="721.5068" y="57887.25" v="1423816" z="1" s="M+H" />
          <p rt="29.151" x="722.5104" y="28008.97" v="714641" z="1" s="M+H+1" />
          <p rt="29.154" x="723.5138" y="7580.74" v="162284" z="1" s="M+H+2" />
          <p rt="29.127" x="724.5153" y="829.20" v="17750" z="1" s="M+H+3" />
        </MSPeaks>
      </Spectrum>
    </Compound>
    <Compound algo="FindByMolecularFeature">
      <Location m="538.1571" rt="29.196" y="82639" v="1875495" />
      <Spectrum type="MFE" cpdAlgo="FindByMolecularFeature">
        <MSDetails p="+" />
        <Device type="TimeOfFlight" />
        <MSPeaks>
          <p rt="29.195" x="539.1644" y="82638.52" v="1223802" z="1" s="M+H" />
          <p rt="29.198" x="540.1627" y="32204.24" v="477655" z="1" s="M+H+1" />
          <p rt="29.198" x="541.1617" y="9338.11" v="139574" z="1" s="M+H+2" />
          <p rt="29.193" x="542.1593" y="2387.06" v="34464" z="1" s="M+H+3" />
        </MSPeaks>
      </Spectrum>
    </Compound>
    <Compound algo="FindByMolecularFeature">
      <Location m="535.1590" rt="29.199" y="683715" v="19302896" />
      <Spectrum type="MFE" cpdAlgo="FindByMolecularFeature">
        <MSDetails p="+" />
        <Device type="TimeOfFlight" />
        <MSPeaks>
          <p rt="29.200" x="536.1663" y="683714.50" v="10679067" z="1" s="M+H" />
          <p rt="29.198" x="537.1667" y="326113.38" v="5062023" z="1" s="M+H+1" />
          <p rt="29.198" x="538.1646" y="231512.84" v="3561805" z="1" s="M+H+2" />
        </MSPeaks>
      </Spectrum>
    </Compound>
    <Compound algo="FindByMolecularFeature">
      <Location m="502.1001" rt="29.199" y="55609" v="1529042" />
      <Spectrum type="MFE" cpdAlgo="FindByMolecularFeature">
        <MSDetails p="+" />
        <Device type="TimeOfFlight" />
        <MSPeaks>
          <p rt="29.201" x="503.1074" y="55609.18" v="849099" z="1" s="M+H" />
          <p rt="29.197" x="504.1081" y="26614.09" v="401981" z="1" s="M+H+1" />
          <p rt="29.196" x="505.1062" y="18809.97" v="277962" z="1" s="M+H+2" />
        </MSPeaks>
      </Spectrum>
    </Compound>
  </CompoundList>
</CEF>
