# Supplementary material for: Identification of sunflower, rapeseed, flaxseed and sesame seed oil metabolomic markers as a potential tool for oil authentication and detecting adulterations
Source: PLoS One. 2023 Apr 20;18(4):e0284599. doi: 10.1371/journal.pone.0284599 (PMC10118080; doi:10.1371/journal.pone.0284599)
Supplement: S1 File — (ZIP) [file pone.0284599.s001.zip › CEF/Sez_b2.cef]

<CEF version="1.0.0.0">
  <CompoundList>
    <Compound algo="FindByMolecularFeature">
      <Location m="121.9567" rt="0.543" y="56130" v="288010" />
      <Spectrum type="MFE" cpdAlgo="FindByMolecularFeature">
        <MSDetails p="+" />
        <Device type="TimeOfFlight" />
        <MSPeaks>
          <p rt="0.541" x="122.9640" y="56130.21" v="168139" z="1" s="M+H" />
          <p rt="0.560" x="123.9654" y="8960.94" v="53105" z="1" s="M+H+1" />
          <p rt="0.541" x="124.9632" y="18710.81" v="66766" z="1" s="M+H+2" />
        </MSPeaks>
      </Spectrum>
    </Compound>
    <Compound algo="FindByMolecularFeature">
      <Location m="138.9803" rt="0.543" y="88660" v="557512" />
      <Spectrum type="MFE" cpdAlgo="FindByMolecularFeature">
        <MSDetails p="+" />
        <Device type="TimeOfFlight" />
        <MSPeaks>
          <p rt="0.542" x="139.9876" y="88659.77" v="278468" z="1" s="M+H" />
          <p rt="0.548" x="140.9927" y="8844.65" v="37547" z="1" s="M+H+1" />
          <p rt="0.544" x="141.9820" y="70714.02" v="241498" z="1" s="M+H+2" />
        </MSPeaks>
      </Spectrum>
    </Compound>
    <Compound algo="FindByMolecularFeature">
      <Location m="140.9514" rt="0.545" y="322466" v="1323070" />
      <Spectrum type="MFE" cpdAlgo="FindByMolecularFeature">
        <MSDetails p="+" />
        <Device type="TimeOfFlight" />
        <MSPeaks>
          <p rt="0.545" x="141.9587" y="322466.03" v="1182279" z="1" s="M+H" />
          <p rt="0.546" x="142.9635" y="19754.36" v="72627" z="1" s="M+H+1" />
          <p rt="0.546" x="143.9593" y="19299.28" v="68164" z="1" s="M+H+2" />
        </MSPeaks>
      </Spectrum>
    </Compound>
    <Compound algo="FindByMolecularFeature">
      <Location m="122.0333" rt="0.548" y="54616" v="264024" />
      <Spectrum type="MFE" cpdAlgo="FindByMolecularFeature">
        <MSDetails p="+" />
        <Device type="TimeOfFlight" />
        <MSPeaks>
          <p rt="0.548" x="123.0405" y="54615.80" v="226347" z="1" s="M+H" />
          <p rt="0.547" x="124.0414" y="10118.89" v="37677" z="1" s="M+H+1" />
        </MSPeaks>
      </Spectrum>
    </Compound>
    <Compound algo="FindByMolecularFeature">
      <Location m="526.1493" rt="0.610" y="162803" v="1153324" />
      <Spectrum type="MFE" cpdAlgo="FindByMolecularFeature">
        <MSDetails p="+" />
        <Device type="TimeOfFlight" />
        <MSPeaks>
          <p rt="0.607" x="264.0767" y="33638.16" v="120169" z="2" s="M+2H" />
          <p rt="0.608" x="264.5783" y="10857.38" v="37490" z="2" s="M+2H+1" />
          <p rt="0.625" x="265.0756" y="8599.16" v="33008" z="2" s="M+2H+2" />
          <p rt="0.597" x="265.5784" y="1139.24" v="3819" z="2" s="M+2H+3" />
          <p rt="0.610" x="527.1583" y="162802.64" v="764287" z="1" s="M+H" />
          <p rt="0.611" x="528.1614" y="31654.89" v="146890" z="1" s="M+H+1" />
          <p rt="0.608" x="529.1629" y="8927.02" v="41468" z="1" s="M+H+2" />
          <p rt="0.614" x="530.1643" y="1380.11" v="6195" z="1" s="M+H+3" />
        </MSPeaks>
      </Spectrum>
    </Compound>
    <Compound algo="FindByMolecularFeature">
      <Location m="160.0223" rt="0.610" y="128553" v="891939" />
      <Spectrum type="MFE" cpdAlgo="FindByMolecularFeature">
        <MSDetails p="+" />
        <Device type="TimeOfFlight" />
        <MSPeaks>
          <p rt="0.610" x="161.0296" y="128553.25" v="687464" z="1" s="M+H" />
          <p rt="0.611" x="162.0313" y="21473.42" v="109986" z="1" s="M+H+1" />
          <p rt="0.610" x="163.0274" y="19673.25" v="83534" z="1" s="M+H+2" />
          <p rt="0.632" x="164.0301" y="1960.45" v="10954" z="1" s="M+H+3" />
        </MSPeaks>
      </Spectrum>
    </Compound>
    <Compound algo="FindByMolecularFeature">
      <Location m="139.0611" rt="0.615" y="144041" v="610056" />
      <Spectrum type="MFE" cpdAlgo="FindByMolecularFeature">
        <MSDetails p="+" />
        <Device type="TimeOfFlight" />
        <MSPeaks>
          <p rt="0.615" x="140.0683" y="144040.97" v="577046" z="1" s="M+H" />
          <p rt="0.612" x="141.0711" y="8450.73" v="33011" z="1" s="M+H+1" />
        </MSPeaks>
      </Spectrum>
    </Compound>
    <Compound algo="FindByMolecularFeature">
      <Location m="472.0917" rt="0.619" y="99948" v="332747" />
      <Spectrum type="MFE" cpdAlgo="FindByMolecularFeature">
        <MSDetails p="+" />
        <Device type="TimeOfFlight" />
        <MSPeaks>
          <p rt="0.618" x="237.0531" y="99947.55" v="317952" z="2" s="M+2H" />
          <p rt="0.625" x="237.5643" y="4621.98" v="14795" z="2" s="M+2H+1" />
        </MSPeaks>
      </Spectrum>
    </Compound>
    <Compound algo="FindByMolecularFeature">
      <Location m="380.0719" rt="0.630" y="58248" v="288114" />
      <Spectrum type="MFE" cpdAlgo="FindByMolecularFeature">
        <MSDetails p="+" />
        <Device type="TimeOfFlight" />
        <MSPeaks>
          <p rt="0.630" x="381.0792" y="58247.95" v="230636" z="1" s="M+H" />
          <p rt="0.627" x="382.0823" y="8118.15" v="31352" z="1" s="M+H+1" />
          <p rt="0.632" x="383.0795" y="6134.16" v="23112" z="1" s="M+H+2" />
          <p rt="0.622" x="384.0822" y="823.57" v="3015" z="1" s="M+H+3" />
        </MSPeaks>
      </Spectrum>
    </Compound>
    <Compound algo="FindByMolecularFeature">
      <Location m="364.0982" rt="0.631" y="184455" v="969665" />
      <Spectrum type="MFE" cpdAlgo="FindByMolecularFeature">
        <MSDetails p="+" />
        <Device type="TimeOfFlight" />
        <MSPeaks>
          <p rt="0.631" x="365.1055" y="184455.33" v="830268" z="1" s="M+H" />
          <p rt="0.628" x="366.1086" y="25539.21" v="115125" z="1" s="M+H+1" />
          <p rt="0.633" x="367.1097" y="5649.88" v="24271" z="1" s="M+H+2" />
        </MSPeaks>
      </Spectrum>
    </Compound>
    <Compound algo="FindByMolecularFeature">
      <Location m="117.1154" rt="0.647" y="239378" v="1017366" />
      <Spectrum type="MFE" cpdAlgo="FindByMolecularFeature">
        <MSDetails p="+" />
        <Device type="TimeOfFlight" />
        <MSPeaks>
          <p rt="0.647" x="118.1227" y="239377.50" v="947989" z="1" s="M+H" />
          <p rt="0.646" x="119.1262" y="17926.86" v="66978" z="1" s="M+H+1" />
          <p rt="0.644" x="120.1283" y="1087.42" v="2398" z="1" s="M+H+2" />
        </MSPeaks>
      </Spectrum>
    </Compound>
    <Compound algo="FindByMolecularFeature">
      <Location m="262.1029" rt="0.659" y="98800" v="371711" />
      <Spectrum type="MFE" cpdAlgo="FindByMolecularFeature">
        <MSDetails p="+" />
        <Device type="TimeOfFlight" />
        <MSPeaks>
          <p rt="0.659" x="263.1102" y="98799.97" v="323856" z="1" s="M+H" />
          <p rt="0.660" x="264.1134" y="10503.82" v="34772" z="1" s="M+H+1" />
          <p rt="0.642" x="265.1135" y="2582.34" v="13082" z="1" s="M+H+2" />
        </MSPeaks>
      </Spectrum>
    </Compound>
    <Compound algo="FindByMolecularFeature">
      <Location m="188.0658" rt="0.660" y="127636" v="527793" />
      <Spectrum type="MFE" cpdAlgo="FindByMolecularFeature">
        <MSDetails p="+" />
        <Device type="TimeOfFlight" />
        <MSPeaks>
          <p rt="0.659" x="189.0731" y="127635.71" v="482258" z="1" s="M+H" />
          <p rt="0.659" x="190.0767" y="9631.95" v="36184" z="1" s="M+H+1" />
          <p rt="0.667" x="191.0757" y="2335.75" v="9351" z="1" s="M+H+2" />
        </MSPeaks>
      </Spectrum>
    </Compound>
    <Compound algo="FindByMolecularFeature">
      <Location m="133.1105" rt="0.663" y="384412" v="1379577" />
      <Spectrum type="MFE" cpdAlgo="FindByMolecularFeature">
        <MSDetails p="+" />
        <Device type="TimeOfFlight" />
        <MSPeaks>
          <p rt="0.663" x="134.1178" y="384412.09" v="1286675" z="1" s="M+H" />
          <p rt="0.664" x="135.1210" y="25755.57" v="83470" z="1" s="M+H+1" />
          <p rt="0.661" x="136.1212" y="2061.69" v="9433" z="1" s="M+H+2" />
        </MSPeaks>
      </Spectrum>
    </Compound>
    <Compound algo="FindByMolecularFeature">
      <Location m="186.9928" rt="0.666" y="93045" v="1280165" />
      <Spectrum type="MFE" cpdAlgo="FindByMolecularFeature">
        <MSDetails p="+" />
        <Device type="TimeOfFlight" />
        <MSPeaks>
          <p rt="0.660" x="188.0001" y="93045.30" v="874317" z="1" s="M+H" />
          <p rt="0.666" x="189.0027" y="7107.45" v="66299" z="1" s="M+H+1" />
          <p rt="0.684" x="189.9937" y="34818.03" v="339549" z="1" s="M+H+2" />
        </MSPeaks>
      </Spectrum>
    </Compound>
    <Compound algo="FindByMolecularFeature">
      <Location m="237.0061" rt="0.679" y="241993" v="3025735" />
      <Spectrum type="MFE" cpdAlgo="FindByMolecularFeature">
        <MSDetails p="+" />
        <Device type="TimeOfFlight" />
        <MSPeaks>
          <p rt="0.682" x="238.0134" y="241993.23" v="2539476" z="1" s="M+H" />
          <p rt="0.661" x="239.0194" y="40406.33" v="428008" z="1" s="M+H+1" />
          <p rt="0.677" x="240.0199" y="5752.24" v="58251" z="1" s="M+H+2" />
        </MSPeaks>
      </Spectrum>
    </Compound>
    <Compound algo="FindByMolecularFeature">
      <Location m="208.0528" rt="0.687" y="91982" v="985000" />
      <Spectrum type="MFE" cpdAlgo="FindByMolecularFeature">
        <MSDetails p="+" />
        <Device type="TimeOfFlight" />
        <MSPeaks>
          <p rt="0.688" x="209.0600" y="91981.53" v="903573" z="1" s="M+H" />
          <p rt="0.685" x="210.0641" y="6808.98" v="66704" z="1" s="M+H+1" />
          <p rt="0.680" x="211.0653" y="1678.51" v="14723" z="1" s="M+H+2" />
        </MSPeaks>
      </Spectrum>
    </Compound>
    <Compound algo="FindByMolecularFeature">
      <Location m="214.0625" rt="0.692" y="76020" v="611049" />
      <Spectrum type="MFE" cpdAlgo="FindByMolecularFeature">
        <MSDetails p="+" />
        <Device type="TimeOfFlight" />
        <MSPeaks>
          <p rt="0.693" x="215.0698" y="76020.49" v="556531" z="1" s="M+H" />
          <p rt="0.689" x="216.0735" y="6969.56" v="44101" z="1" s="M+H+1" />
          <p rt="0.654" x="217.0733" y="2202.25" v="10417" z="1" s="M+H+2" />
        </MSPeaks>
      </Spectrum>
    </Compound>
    <Compound algo="FindByMolecularFeature">
      <Location m="133.1103" rt="0.847" y="119006" v="476311" />
      <Spectrum type="MFE" cpdAlgo="FindByMolecularFeature">
        <MSDetails p="+" />
        <Device type="TimeOfFlight" />
        <MSPeaks>
          <p rt="0.847" x="134.1176" y="119005.60" v="449947" z="1" s="M+H" />
          <p rt="0.846" x="135.1208" y="7109.48" v="26363" z="1" s="M+H+1" />
        </MSPeaks>
      </Spectrum>
    </Compound>
    <Compound algo="FindByMolecularFeature">
      <Location m="120.0436" rt="0.850" y="146880" v="1075517" />
      <Spectrum type="MFE" cpdAlgo="FindByMolecularFeature">
        <MSDetails p="+" />
        <Device type="TimeOfFlight" />
        <MSPeaks>
          <p rt="0.846" x="121.0509" y="122178.17" v="361756" z="1" s="M+H" />
          <p rt="0.797" x="122.0539" y="10864.42" v="77162" z="1" s="M+H+1" />
          <p rt="0.855" x="123.0553" y="146879.59" v="588650" z="1" s="M+H+2" />
          <p rt="0.864" x="124.0568" y="11230.92" v="47949" z="1" s="M+H+3" />
        </MSPeaks>
      </Spectrum>
    </Compound>
    <Compound algo="FindByMolecularFeature">
      <Location m="187.1205" rt="0.859" y="69896" v="327606" />
      <Spectrum type="MFE" cpdAlgo="FindByMolecularFeature">
        <MSDetails p="+" />
        <Device type="TimeOfFlight" />
        <MSPeaks>
          <p rt="0.859" x="188.1278" y="69896.32" v="294531" z="1" s="M+H" />
          <p rt="0.859" x="189.1312" y="6667.02" v="31060" z="1" s="M+H+1" />
          <p rt="0.860" x="190.1314" y="949.36" v="2015" z="1" s="M+H+2" />
        </MSPeaks>
      </Spectrum>
    </Compound>
    <Compound algo="FindByMolecularFeature">
      <Location m="143.0404" rt="1.441" y="167793" v="933280" />
      <Spectrum type="MFE" cpdAlgo="FindByMolecularFeature">
        <MSDetails p="+" />
        <Device type="TimeOfFlight" />
        <MSPeaks>
          <p rt="1.440" x="144.0476" y="167792.77" v="828921" z="1" s="M+H" />
          <p rt="1.441" x="145.0506" y="12492.22" v="68765" z="1" s="M+H+1" />
          <p rt="1.441" x="146.0445" y="7276.55" v="35594" z="1" s="M+H+2" />
        </MSPeaks>
      </Spectrum>
    </Compound>
    <Compound algo="FindByMolecularFeature">
      <Location m="169.1100" rt="1.459" y="71297" v="397399" />
      <Spectrum type="MFE" cpdAlgo="FindByMolecularFeature">
        <MSDetails p="+" />
        <Device type="TimeOfFlight" />
        <MSPeaks>
          <p rt="1.459" x="170.1173" y="71297.47" v="362475" z="1" s="M+H" />
          <p rt="1.461" x="171.1207" y="7196.40" v="34924" z="1" s="M+H+1" />
        </MSPeaks>
      </Spectrum>
    </Compound>
    <Compound algo="FindByMolecularFeature">
      <Location m="165.0789" rt="1.605" y="102173" v="589695" />
      <Spectrum type="MFE" cpdAlgo="FindByMolecularFeature">
        <MSDetails p="+" />
        <Device type="TimeOfFlight" />
        <MSPeaks>
          <p rt="1.604" x="166.0862" y="102172.64" v="531322" z="1" s="M+H" />
          <p rt="1.606" x="167.0896" y="10768.42" v="55433" z="1" s="M+H+1" />
          <p rt="1.617" x="168.0897" y="767.18" v="2940" z="1" s="M+H+2" />
        </MSPeaks>
      </Spectrum>
    </Compound>
    <Compound algo="FindByMolecularFeature">
      <Location m="119.0735" rt="1.606" y="209108" v="1170235" />
      <Spectrum type="MFE" cpdAlgo="FindByMolecularFeature">
        <MSDetails p="+" />
        <Device type="TimeOfFlight" />
        <MSPeaks>
          <p rt="1.606" x="120.0807" y="209107.59" v="1053228" z="1" s="M+H" />
          <p rt="1.606" x="121.0833" y="40668.23" v="117007" z="1" s="M+H+1" />
        </MSPeaks>
      </Spectrum>
    </Compound>
    <Compound algo="FindByMolecularFeature">
      <Location m="126.0315" rt="2.320" y="126552" v="879632" />
      <Spectrum type="MFE" cpdAlgo="FindByMolecularFeature">
        <MSDetails p="+" />
        <Device type="TimeOfFlight" />
        <MSPeaks>
          <p rt="2.319" x="127.0387" y="126552.16" v="823046" z="1" s="M+H" />
          <p rt="2.324" x="128.0423" y="8701.13" v="56586" z="1" s="M+H+1" />
        </MSPeaks>
      </Spectrum>
    </Compound>
    <Compound algo="FindByMolecularFeature">
      <Location m="274.1892" rt="2.412" y="54857" v="294681" />
      <Spectrum type="MFE" cpdAlgo="FindByMolecularFeature">
        <MSDetails p="+" />
        <Device type="TimeOfFlight" />
        <MSPeaks>
          <p rt="2.412" x="275.1965" y="54856.96" v="253767" z="1" s="M+H" />
          <p rt="2.411" x="276.1996" y="7986.70" v="36050" z="1" s="M+H+1" />
          <p rt="2.430" x="277.2021" y="1337.35" v="4865" z="1" s="M+H+2" />
        </MSPeaks>
      </Spectrum>
    </Compound>
    <Compound algo="FindByMolecularFeature">
      <Location m="187.0631" rt="2.413" y="130589" v="773451" />
      <Spectrum type="MFE" cpdAlgo="FindByMolecularFeature">
        <MSDetails p="+" />
        <Device type="TimeOfFlight" />
        <MSPeaks>
          <p rt="2.413" x="188.0704" y="130589.35" v="688046" z="1" s="M+H" />
          <p rt="2.416" x="189.0736" y="14804.51" v="78154" z="1" s="M+H+1" />
          <p rt="2.419" x="190.0775" y="1698.52" v="7251" z="1" s="M+H+2" />
        </MSPeaks>
      </Spectrum>
    </Compound>
    <Compound algo="FindByMolecularFeature">
      <Location m="113.0840" rt="2.745" y="167269" v="1113727" />
      <Spectrum type="MFE" cpdAlgo="FindByMolecularFeature">
        <MSDetails p="+" />
        <Device type="TimeOfFlight" />
        <MSPeaks>
          <p rt="2.745" x="114.0913" y="167269.23" v="1030738" z="1" s="M+H" />
          <p rt="2.740" x="115.0944" y="12767.34" v="79262" z="1" s="M+H+1" />
          <p rt="2.748" x="116.1023" y="1275.30" v="3727" z="1" s="M+H+2" />
        </MSPeaks>
      </Spectrum>
    </Compound>
    <Compound algo="FindByMolecularFeature">
      <Location m="129.1514" rt="2.949" y="55937" v="307811" />
      <Spectrum type="MFE" cpdAlgo="FindByMolecularFeature">
        <MSDetails p="+" />
        <Device type="TimeOfFlight" />
        <MSPeaks>
          <p rt="2.949" x="130.1587" y="55936.79" v="279262" z="1" s="M+H" />
          <p rt="2.948" x="131.1624" y="5844.11" v="28549" z="1" s="M+H+1" />
        </MSPeaks>
      </Spectrum>
    </Compound>
    <Compound algo="FindByMolecularFeature">
      <Location m="282.1675" rt="3.100" y="51753" v="300038" />
      <Spectrum type="MFE" cpdAlgo="FindByMolecularFeature">
        <MSDetails p="+" />
        <Device type="TimeOfFlight" />
        <MSPeaks>
          <p rt="3.100" x="283.1747" y="51752.64" v="261107" z="1" s="M+H" />
          <p rt="3.099" x="284.1783" y="6739.60" v="34173" z="1" s="M+H+1" />
          <p rt="3.108" x="285.1803" y="1197.21" v="4757" z="1" s="M+H+2" />
        </MSPeaks>
      </Spectrum>
    </Compound>
    <Compound algo="FindByMolecularFeature">
      <Location m="138.0680" rt="3.163" y="95558" v="546034" />
      <Spectrum type="MFE" cpdAlgo="FindByMolecularFeature">
        <MSDetails p="+" />
        <Device type="TimeOfFlight" />
        <MSPeaks>
          <p rt="3.163" x="139.0753" y="95558.04" v="496748" z="1" s="M+H" />
          <p rt="3.162" x="140.0783" y="9490.55" v="49286" z="1" s="M+H+1" />
        </MSPeaks>
      </Spectrum>
    </Compound>
    <Compound algo="FindByMolecularFeature">
      <Location m="127.0995" rt="3.164" y="152302" v="858640" />
      <Spectrum type="MFE" cpdAlgo="FindByMolecularFeature">
        <MSDetails p="+" />
        <Device type="TimeOfFlight" />
        <MSPeaks>
          <p rt="3.164" x="128.1068" y="152302.09" v="794545" z="1" s="M+H" />
          <p rt="3.160" x="129.1100" y="14249.21" v="60793" z="1" s="M+H+1" />
          <p rt="3.149" x="130.1122" y="1191.35" v="3303" z="1" s="M+H+2" />
        </MSPeaks>
      </Spectrum>
    </Compound>
    <Compound algo="FindByMolecularFeature">
      <Location m="155.0944" rt="3.164" y="108284" v="650717" />
      <Spectrum type="MFE" cpdAlgo="FindByMolecularFeature">
        <MSDetails p="+" />
        <Device type="TimeOfFlight" />
        <MSPeaks>
          <p rt="3.164" x="156.1017" y="108284.05" v="591845" z="1" s="M+H" />
          <p rt="3.165" x="157.1047" y="10936.02" v="58872" z="1" s="M+H+1" />
        </MSPeaks>
      </Spectrum>
    </Compound>
    <Compound algo="FindByMolecularFeature">
      <Location m="288.2049" rt="3.242" y="195069" v="1009158" />
      <Spectrum type="MFE" cpdAlgo="FindByMolecularFeature">
        <MSDetails p="+" />
        <Device type="TimeOfFlight" />
        <MSPeaks>
          <p rt="3.242" x="289.2122" y="195068.73" v="857571" z="1" s="M+H" />
          <p rt="3.241" x="290.2151" y="31329.81" v="136206" z="1" s="M+H+1" />
          <p rt="3.246" x="291.2174" y="3654.83" v="15381" z="1" s="M+H+2" />
        </MSPeaks>
      </Spectrum>
    </Compound>
    <Compound algo="FindByMolecularFeature">
      <Location m="343.2205" rt="3.583" y="134776" v="782542" />
      <Spectrum type="MFE" cpdAlgo="FindByMolecularFeature">
        <MSDetails p="+" />
        <Device type="TimeOfFlight" />
        <MSPeaks>
          <p rt="3.582" x="344.2277" y="134775.50" v="655941" z="1" s="M+H" />
          <p rt="3.584" x="345.2313" y="21955.91" v="108097" z="1" s="M+H+1" />
          <p rt="3.586" x="346.2330" y="3983.75" v="18504" z="1" s="M+H+2" />
        </MSPeaks>
      </Spectrum>
    </Compound>
    <Compound algo="FindByMolecularFeature">
      <Location m="326.1940" rt="3.583" y="76747" v="437016" />
      <Spectrum type="MFE" cpdAlgo="FindByMolecularFeature">
        <MSDetails p="+" />
        <Device type="TimeOfFlight" />
        <MSPeaks>
          <p rt="3.583" x="327.2012" y="76746.84" v="375489" z="1" s="M+H" />
          <p rt="3.586" x="328.2049" y="10808.63" v="52961" z="1" s="M+H+1" />
          <p rt="3.581" x="329.2065" y="1939.73" v="8566" z="1" s="M+H+2" />
        </MSPeaks>
      </Spectrum>
    </Compound>
    <Compound algo="FindByMolecularFeature">
      <Location m="286.2253" rt="3.687" y="55243" v="289805" />
      <Spectrum type="MFE" cpdAlgo="FindByMolecularFeature">
        <MSDetails p="+" />
        <Device type="TimeOfFlight" />
        <MSPeaks>
          <p rt="3.687" x="287.2326" y="55242.93" v="246956" z="1" s="M+H" />
          <p rt="3.687" x="288.2360" y="8984.64" v="37795" z="1" s="M+H+1" />
          <p rt="3.690" x="289.2387" y="1368.93" v="5054" z="1" s="M+H+2" />
        </MSPeaks>
      </Spectrum>
    </Compound>
    <Compound algo="FindByMolecularFeature">
      <Location m="387.2470" rt="4.017" y="248397" v="1451159" />
      <Spectrum type="MFE" cpdAlgo="FindByMolecularFeature">
        <MSDetails p="+" />
        <Device type="TimeOfFlight" />
        <MSPeaks>
          <p rt="4.016" x="388.2542" y="248397.11" v="1200342" z="1" s="M+H" />
          <p rt="4.018" x="389.2574" y="44408.45" v="212775" z="1" s="M+H+1" />
          <p rt="4.018" x="390.2593" y="7798.98" v="36113" z="1" s="M+H+2" />
          <p rt="4.010" x="391.2622" y="416.59" v="1929" z="1" s="M+H+3" />
        </MSPeaks>
      </Spectrum>
    </Compound>
    <Compound algo="FindByMolecularFeature">
      <Location m="370.2200" rt="4.017" y="77949" v="458986" />
      <Spectrum type="MFE" cpdAlgo="FindByMolecularFeature">
        <MSDetails p="+" />
        <Device type="TimeOfFlight" />
        <MSPeaks>
          <p rt="4.017" x="371.2273" y="77948.66" v="378505" z="1" s="M+H" />
          <p rt="4.016" x="372.2306" y="14335.60" v="69575" z="1" s="M+H+1" />
          <p rt="4.014" x="373.2323" y="2472.07" v="10906" z="1" s="M+H+2" />
        </MSPeaks>
      </Spectrum>
    </Compound>
    <Compound algo="FindByMolecularFeature">
      <Location m="302.2209" rt="4.180" y="391493" v="2083842" />
      <Spectrum type="MFE" cpdAlgo="FindByMolecularFeature">
        <MSDetails p="+" />
        <Device type="TimeOfFlight" />
        <MSPeaks>
          <p rt="4.180" x="303.2282" y="391492.59" v="1750999" z="1" s="M+H" />
          <p rt="4.180" x="304.2311" y="65444.68" v="292482" z="1" s="M+H+1" />
          <p rt="4.179" x="305.2334" y="8649.78" v="37473" z="1" s="M+H+2" />
          <p rt="4.182" x="306.2357" y="676.90" v="2889" z="1" s="M+H+3" />
        </MSPeaks>
      </Spectrum>
    </Compound>
    <Compound algo="FindByMolecularFeature">
      <Location m="414.2463" rt="4.400" y="75760" v="461861" />
      <Spectrum type="MFE" cpdAlgo="FindByMolecularFeature">
        <MSDetails p="+" />
        <Device type="TimeOfFlight" />
        <MSPeaks>
          <p rt="4.400" x="415.2536" y="75759.91" v="372581" z="1" s="M+H" />
          <p rt="4.400" x="416.2568" y="15760.11" v="76130" z="1" s="M+H+1" />
          <p rt="4.401" x="417.2594" y="2948.03" v="13151" z="1" s="M+H+2" />
        </MSPeaks>
      </Spectrum>
    </Compound>
    <Compound algo="FindByMolecularFeature">
      <Location m="431.2733" rt="4.401" y="311594" v="1901906" />
      <Spectrum type="MFE" cpdAlgo="FindByMolecularFeature">
        <MSDetails p="+" />
        <Device type="TimeOfFlight" />
        <MSPeaks>
          <p rt="4.401" x="432.2805" y="311594.34" v="1533992" z="1" s="M+H" />
          <p rt="4.401" x="433.2836" y="62640.54" v="308637" z="1" s="M+H+1" />
          <p rt="4.402" x="434.2855" y="10785.42" v="52214" z="1" s="M+H+2" />
          <p rt="4.399" x="435.2890" y="1494.90" v="7063" z="1" s="M+H+3" />
        </MSPeaks>
      </Spectrum>
    </Compound>
    <Compound algo="FindByMolecularFeature">
      <Location m="169.1104" rt="4.438" y="408852" v="2679877" />
      <Spectrum type="MFE" cpdAlgo="FindByMolecularFeature">
        <MSDetails p="+" />
        <Device type="TimeOfFlight" />
        <MSPeaks>
          <p rt="4.438" x="170.1177" y="408852.38" v="2393455" z="1" s="M+H" />
          <p rt="4.438" x="171.1206" y="45714.16" v="266740" z="1" s="M+H+1" />
          <p rt="4.450" x="172.1232" y="3965.92" v="19681" z="1" s="M+H+2" />
        </MSPeaks>
      </Spectrum>
    </Compound>
    <Compound algo="FindByMolecularFeature">
      <Location m="141.1155" rt="4.439" y="350285" v="2256369" />
      <Spectrum type="MFE" cpdAlgo="FindByMolecularFeature">
        <MSDetails p="+" />
        <Device type="TimeOfFlight" />
        <MSPeaks>
          <p rt="4.439" x="142.1228" y="350285.44" v="2059675" z="1" s="M+H" />
          <p rt="4.438" x="143.1259" y="31257.87" v="183867" z="1" s="M+H+1" />
          <p rt="4.446" x="144.1284" y="2331.14" v="12827" z="1" s="M+H+2" />
        </MSPeaks>
      </Spectrum>
    </Compound>
    <Compound algo="FindByMolecularFeature">
      <Location m="152.0838" rt="4.439" y="65336" v="436697" />
      <Spectrum type="MFE" cpdAlgo="FindByMolecularFeature">
        <MSDetails p="+" />
        <Device type="TimeOfFlight" />
        <MSPeaks>
          <p rt="4.439" x="153.0911" y="65336.06" v="388288" z="1" s="M+H" />
          <p rt="4.440" x="154.0940" y="7224.18" v="44046" z="1" s="M+H+1" />
          <p rt="4.404" x="155.1053" y="575.97" v="4363" z="1" s="M+H+2" />
        </MSPeaks>
      </Spectrum>
    </Compound>
    <Compound algo="FindByMolecularFeature">
      <Location m="209.1026" rt="4.439" y="107285" v="612179" />
      <Spectrum type="MFE" cpdAlgo="FindByMolecularFeature">
        <MSDetails p="+" />
        <Device type="TimeOfFlight" />
        <MSPeaks>
          <p rt="4.439" x="210.1099" y="107285.48" v="545911" z="1" s="M+H" />
          <p rt="4.441" x="211.1132" y="11502.82" v="60958" z="1" s="M+H+1" />
          <p rt="4.425" x="212.1151" y="1325.71" v="5310" z="1" s="M+H+2" />
        </MSPeaks>
      </Spectrum>
    </Compound>
    <Compound algo="FindByMolecularFeature">
      <Location m="124.0891" rt="4.440" y="81794" v="531767" />
      <Spectrum type="MFE" cpdAlgo="FindByMolecularFeature">
        <MSDetails p="+" />
        <Device type="TimeOfFlight" />
        <MSPeaks>
          <p rt="4.440" x="125.0964" y="81793.74" v="482571" z="1" s="M+H" />
          <p rt="4.440" x="126.0995" y="7330.05" v="46309" z="1" s="M+H+1" />
          <p rt="4.469" x="127.1041" y="761.31" v="2888" z="1" s="M+H+2" />
        </MSPeaks>
      </Spectrum>
    </Compound>
    <Compound algo="FindByMolecularFeature">
      <Location m="475.2996" rt="4.746" y="301643" v="1878583" />
      <Spectrum type="MFE" cpdAlgo="FindByMolecularFeature">
        <MSDetails p="+" />
        <Device type="TimeOfFlight" />
        <MSPeaks>
          <p rt="4.746" x="476.3069" y="301643.38" v="1490677" z="1" s="M+H" />
          <p rt="4.746" x="477.3097" y="63435.28" v="314773" z="1" s="M+H+1" />
          <p rt="4.749" x="478.3121" y="13262.03" v="64952" z="1" s="M+H+2" />
          <p rt="4.746" x="479.3144" y="1722.55" v="8181" z="1" s="M+H+3" />
        </MSPeaks>
      </Spectrum>
    </Compound>
    <Compound algo="FindByMolecularFeature">
      <Location m="458.2725" rt="4.746" y="61625" v="392068" />
      <Spectrum type="MFE" cpdAlgo="FindByMolecularFeature">
        <MSDetails p="+" />
        <Device type="TimeOfFlight" />
        <MSPeaks>
          <p rt="4.746" x="459.2798" y="61624.84" v="311824" z="1" s="M+H" />
          <p rt="4.746" x="460.2831" y="13800.65" v="68802" z="1" s="M+H+1" />
          <p rt="4.751" x="461.2852" y="2632.92" v="11442" z="1" s="M+H+2" />
        </MSPeaks>
      </Spectrum>
    </Compound>
    <Compound algo="FindByMolecularFeature">
      <Location m="519.3255" rt="5.056" y="238717" v="1524430" />
      <Spectrum type="MFE" cpdAlgo="FindByMolecularFeature">
        <MSDetails p="+" />
        <Device type="TimeOfFlight" />
        <MSPeaks>
          <p rt="5.056" x="520.3328" y="238717.09" v="1188300" z="1" s="M+H" />
          <p rt="5.056" x="521.3358" y="54107.68" v="268787" z="1" s="M+H+1" />
          <p rt="5.057" x="522.3382" y="12169.72" v="59152" z="1" s="M+H+2" />
          <p rt="5.052" x="523.3402" y="1717.25" v="8191" z="1" s="M+H+3" />
        </MSPeaks>
      </Spectrum>
    </Compound>
    <Compound algo="FindByMolecularFeature">
      <Location m="166.0631" rt="5.123" y="496302" v="3804389" />
      <Spectrum type="MFE" cpdAlgo="FindByMolecularFeature">
        <MSDetails p="+" />
        <Device type="TimeOfFlight" />
        <MSPeaks>
          <p rt="5.123" x="167.0704" y="496302.34" v="3416981" z="1" s="M+H" />
          <p rt="5.123" x="168.0735" y="50430.45" v="347126" z="1" s="M+H+1" />
          <p rt="5.122" x="169.0760" y="5976.81" v="40282" z="1" s="M+H+2" />
        </MSPeaks>
      </Spectrum>
    </Compound>
    <Compound algo="FindByMolecularFeature">
      <Location m="316.2360" rt="5.161" y="54687" v="287838" />
      <Spectrum type="MFE" cpdAlgo="FindByMolecularFeature">
        <MSDetails p="+" />
        <Device type="TimeOfFlight" />
        <MSPeaks>
          <p rt="5.161" x="317.2433" y="54686.89" v="242234" z="1" s="M+H" />
          <p rt="5.163" x="318.2465" y="9129.53" v="41406" z="1" s="M+H+1" />
          <p rt="5.167" x="319.2486" y="1481.16" v="4198" z="1" s="M+H+2" />
        </MSPeaks>
      </Spectrum>
    </Compound>
    <Compound algo="FindByMolecularFeature">
      <Location m="563.3516" rt="5.338" y="143118" v="968519" />
      <Spectrum type="MFE" cpdAlgo="FindByMolecularFeature">
        <MSDetails p="+" />
        <Device type="TimeOfFlight" />
        <MSPeaks>
          <p rt="5.338" x="564.3589" y="143118.28" v="713849" z="1" s="M+H" />
          <p rt="5.336" x="565.3621" y="40770.85" v="203627" z="1" s="M+H+1" />
          <p rt="5.339" x="566.3640" y="8974.84" v="44297" z="1" s="M+H+2" />
          <p rt="5.339" x="567.3679" y="1408.66" v="6746" z="1" s="M+H+3" />
        </MSPeaks>
      </Spectrum>
    </Compound>
    <Compound algo="FindByMolecularFeature">
      <Location m="607.3775" rt="5.595" y="82233" v="573333" />
      <Spectrum type="MFE" cpdAlgo="FindByMolecularFeature">
        <MSDetails p="+" />
        <Device type="TimeOfFlight" />
        <MSPeaks>
          <p rt="5.594" x="608.3848" y="82232.69" v="421714" z="1" s="M+H" />
          <p rt="5.596" x="609.3882" y="23680.38" v="120054" z="1" s="M+H+1" />
          <p rt="5.592" x="610.3909" y="5768.44" v="28625" z="1" s="M+H+2" />
          <p rt="5.593" x="611.3943" y="592.77" v="2941" z="1" s="M+H+3" />
        </MSPeaks>
      </Spectrum>
    </Compound>
    <Compound algo="FindByMolecularFeature">
      <Location m="183.1256" rt="5.777" y="72623" v="513791" />
      <Spectrum type="MFE" cpdAlgo="FindByMolecularFeature">
        <MSDetails p="+" />
        <Device type="TimeOfFlight" />
        <MSPeaks>
          <p rt="5.777" x="184.1329" y="72622.83" v="451036" z="1" s="M+H" />
          <p rt="5.774" x="185.1361" y="9307.86" v="55138" z="1" s="M+H+1" />
          <p rt="5.816" x="186.1296" y="1094.02" v="7617" z="1" s="M+H+2" />
        </MSPeaks>
      </Spectrum>
    </Compound>
    <Compound algo="FindByMolecularFeature">
      <Location m="342.1652" rt="6.244" y="98439" v="653380" />
      <Spectrum type="MFE" cpdAlgo="FindByMolecularFeature">
        <MSDetails p="+" />
        <Device type="TimeOfFlight" />
        <MSPeaks>
          <p rt="6.244" x="343.1724" y="98439.48" v="547959" z="1" s="M+H" />
          <p rt="6.246" x="344.1759" y="16572.88" v="91857" z="1" s="M+H+1" />
          <p rt="6.250" x="345.1791" y="2614.55" v="13564" z="1" s="M+H+2" />
        </MSPeaks>
      </Spectrum>
    </Compound>
    <Compound algo="FindByMolecularFeature">
      <Location m="320.1835" rt="6.250" y="51058" v="373040" />
      <Spectrum type="MFE" cpdAlgo="FindByMolecularFeature">
        <MSDetails p="+" />
        <Device type="TimeOfFlight" />
        <MSPeaks>
          <p rt="6.250" x="321.1908" y="51058.04" v="314377" z="1" s="M+H" />
          <p rt="6.248" x="322.1941" y="8362.73" v="51007" z="1" s="M+H+1" />
          <p rt="6.252" x="323.1966" y="1496.49" v="7656" z="1" s="M+H+2" />
        </MSPeaks>
      </Spectrum>
    </Compound>
    <Compound algo="FindByMolecularFeature">
      <Location m="231.1835" rt="6.251" y="155493" v="838607" />
      <Spectrum type="MFE" cpdAlgo="FindByMolecularFeature">
        <MSDetails p="+" />
        <Device type="TimeOfFlight" />
        <MSPeaks>
          <p rt="6.251" x="232.1907" y="155493.31" v="728994" z="1" s="M+H" />
          <p rt="6.250" x="233.1937" y="21709.09" v="100212" z="1" s="M+H+1" />
          <p rt="6.251" x="234.1959" y="2214.58" v="9401" z="1" s="M+H+2" />
        </MSPeaks>
      </Spectrum>
    </Compound>
    <Compound algo="FindByMolecularFeature">
      <Location m="185.2143" rt="6.294" y="109714" v="645087" />
      <Spectrum type="MFE" cpdAlgo="FindByMolecularFeature">
        <MSDetails p="+" />
        <Device type="TimeOfFlight" />
        <MSPeaks>
          <p rt="6.294" x="186.2216" y="109714.04" v="572615" z="1" s="M+H" />
          <p rt="6.294" x="187.2247" y="14294.38" v="72472" z="1" s="M+H+1" />
        </MSPeaks>
      </Spectrum>
    </Compound>
    <Compound algo="FindByMolecularFeature">
      <Location m="182.0576" rt="6.374" y="73935" v="567511" />
      <Spectrum type="MFE" cpdAlgo="FindByMolecularFeature">
        <MSDetails p="+" />
        <Device type="TimeOfFlight" />
        <MSPeaks>
          <p rt="6.374" x="183.0649" y="73935.26" v="509515" z="1" s="M+H" />
          <p rt="6.376" x="184.0690" y="7444.24" v="57996" z="1" s="M+H+1" />
        </MSPeaks>
      </Spectrum>
    </Compound>
    <Compound algo="FindByMolecularFeature">
      <Location m="170.1416" rt="6.680" y="80003" v="1055531" />
      <Spectrum type="MFE" cpdAlgo="FindByMolecularFeature">
        <MSDetails p="+" />
        <Device type="TimeOfFlight" />
        <MSPeaks>
          <p rt="6.681" x="171.1488" y="80002.87" v="963386" z="1" s="M+H" />
          <p rt="6.670" x="172.1523" y="8059.81" v="90194" z="1" s="M+H+1" />
          <p rt="6.681" x="173.1541" y="786.03" v="1950" z="1" s="M+H+2" />
        </MSPeaks>
      </Spectrum>
    </Compound>
    <Compound algo="FindByMolecularFeature">
      <Location m="180.0786" rt="6.880" y="220808" v="1751321" />
      <Spectrum type="MFE" cpdAlgo="FindByMolecularFeature">
        <MSDetails p="+" />
        <Device type="TimeOfFlight" />
        <MSPeaks>
          <p rt="6.880" x="181.0859" y="220808.48" v="1562835" z="1" s="M+H" />
          <p rt="6.882" x="182.0889" y="22311.81" v="165962" z="1" s="M+H+1" />
          <p rt="6.886" x="183.0927" y="3047.45" v="22524" z="1" s="M+H+2" />
        </MSPeaks>
      </Spectrum>
    </Compound>
    <Compound algo="FindByMolecularFeature">
      <Location m="218.0939" rt="7.013" y="71392" v="539494" />
      <Spectrum type="MFE" cpdAlgo="FindByMolecularFeature">
        <MSDetails p="+" />
        <Device type="TimeOfFlight" />
        <MSPeaks>
          <p rt="7.013" x="219.1012" y="71392.14" v="464517" z="1" s="M+H" />
          <p rt="7.012" x="220.1047" y="11535.27" v="74977" z="1" s="M+H+1" />
        </MSPeaks>
      </Spectrum>
    </Compound>
    <Compound algo="FindByMolecularFeature">
      <Location m="197.1414" rt="7.077" y="82390" v="696212" />
      <Spectrum type="MFE" cpdAlgo="FindByMolecularFeature">
        <MSDetails p="+" />
        <Device type="TimeOfFlight" />
        <MSPeaks>
          <p rt="7.078" x="198.1486" y="82389.70" v="615334" z="1" s="M+H" />
          <p rt="7.075" x="199.1516" y="10996.74" v="80878" z="1" s="M+H+1" />
        </MSPeaks>
      </Spectrum>
    </Compound>
    <Compound algo="FindByMolecularFeature">
      <Location m="245.1990" rt="7.646" y="113825" v="611859" />
      <Spectrum type="MFE" cpdAlgo="FindByMolecularFeature">
        <MSDetails p="+" />
        <Device type="TimeOfFlight" />
        <MSPeaks>
          <p rt="7.646" x="246.2063" y="113825.35" v="530134" z="1" s="M+H" />
          <p rt="7.642" x="247.2094" y="16483.01" v="73326" z="1" s="M+H+1" />
          <p rt="7.654" x="248.2117" y="2131.79" v="8398" z="1" s="M+H+2" />
        </MSPeaks>
      </Spectrum>
    </Compound>
    <Compound algo="FindByMolecularFeature">
      <Location m="196.0732" rt="8.073" y="52449" v="429521" />
      <Spectrum type="MFE" cpdAlgo="FindByMolecularFeature">
        <MSDetails p="+" />
        <Device type="TimeOfFlight" />
        <MSPeaks>
          <p rt="8.074" x="197.0805" y="52448.53" v="381528" z="1" s="M+H" />
          <p rt="8.071" x="198.0845" y="6314.10" v="42654" z="1" s="M+H+1" />
          <p rt="8.076" x="199.0875" y="1125.54" v="5339" z="1" s="M+H+2" />
        </MSPeaks>
      </Spectrum>
    </Compound>
    <Compound algo="FindByMolecularFeature">
      <Location m="256.1605" rt="8.153" y="50709" v="553284" />
      <Spectrum type="MFE" cpdAlgo="FindByMolecularFeature">
        <MSDetails p="+" />
        <Device type="TimeOfFlight" />
        <MSPeaks>
          <p rt="8.152" x="257.1678" y="50708.72" v="461889" z="1" s="M+H" />
          <p rt="8.156" x="258.1710" y="8623.89" v="70836" z="1" s="M+H+1" />
          <p rt="8.161" x="259.1655" y="2718.97" v="20559" z="1" s="M+H+2" />
        </MSPeaks>
      </Spectrum>
    </Compound>
    <Compound algo="FindByMolecularFeature">
      <Location m="174.0678" rt="8.281" y="67255" v="485647" />
      <Spectrum type="MFE" cpdAlgo="FindByMolecularFeature">
        <MSDetails p="+" />
        <Device type="TimeOfFlight" />
        <MSPeaks>
          <p rt="8.281" x="175.0751" y="67255.29" v="424250" z="1" s="M+H" />
          <p rt="8.277" x="176.0784" y="8311.81" v="51916" z="1" s="M+H+1" />
          <p rt="8.288" x="177.0868" y="1642.70" v="9482" z="1" s="M+H+2" />
        </MSPeaks>
      </Spectrum>
    </Compound>
    <Compound algo="FindByMolecularFeature">
      <Location m="340.1313" rt="8.281" y="287188" v="2410726" />
      <Spectrum type="MFE" cpdAlgo="FindByMolecularFeature">
        <MSDetails p="+" />
        <Device type="TimeOfFlight" />
        <MSPeaks>
          <p rt="8.281" x="341.1385" y="287187.59" v="1915716" z="1" s="M+H" />
          <p rt="8.282" x="342.1416" y="63923.64" v="427855" z="1" s="M+H+1" />
          <p rt="8.282" x="343.1444" y="9291.42" v="60831" z="1" s="M+H+2" />
          <p rt="8.288" x="344.1468" y="974.16" v="6324" z="1" s="M+H+3" />
        </MSPeaks>
      </Spectrum>
    </Compound>
    <Compound algo="FindByMolecularFeature">
      <Location m="322.1204" rt="8.283" y="56328" v="489825" />
      <Spectrum type="MFE" cpdAlgo="FindByMolecularFeature">
        <MSDetails p="+" />
        <Device type="TimeOfFlight" />
        <MSPeaks>
          <p rt="8.284" x="323.1277" y="56328.21" v="389222" z="1" s="M+H" />
          <p rt="8.280" x="324.1310" y="12901.21" v="87436" z="1" s="M+H+1" />
          <p rt="8.282" x="325.1339" y="2042.89" v="13167" z="1" s="M+H+2" />
        </MSPeaks>
      </Spectrum>
    </Compound>
    <Compound algo="FindByMolecularFeature">
      <Location m="457.0586" rt="8.287" y="65787" v="678746" />
      <Spectrum type="MFE" cpdAlgo="FindByMolecularFeature">
        <MSDetails p="+" />
        <Device type="TimeOfFlight" />
        <MSPeaks>
          <p rt="8.288" x="458.0658" y="65787.30" v="525021" z="1" s="M+H" />
          <p rt="8.284" x="459.0690" y="16003.34" v="128424" z="1" s="M+H+1" />
          <p rt="8.281" x="460.0711" y="3178.44" v="23903" z="1" s="M+H+2" />
          <p rt="8.279" x="461.0776" y="185.90" v="1398" z="1" s="M+H+3" />
        </MSPeaks>
      </Spectrum>
    </Compound>
    <Compound algo="FindByMolecularFeature">
      <Location m="263.2249" rt="8.733" y="112550" v="760266" />
      <Spectrum type="MFE" cpdAlgo="FindByMolecularFeature">
        <MSDetails p="+" />
        <Device type="TimeOfFlight" />
        <MSPeaks>
          <p rt="8.733" x="264.2322" y="112549.56" v="618265" z="1" s="M+H" />
          <p rt="8.731" x="265.2353" y="22193.98" v="130383" z="1" s="M+H+1" />
          <p rt="8.742" x="266.2384" y="2174.04" v="11618" z="1" s="M+H+2" />
        </MSPeaks>
      </Spectrum>
    </Compound>
    <Compound algo="FindByMolecularFeature">
      <Location m="218.1671" rt="8.733" y="334263" v="2336086" />
      <Spectrum type="MFE" cpdAlgo="FindByMolecularFeature">
        <MSDetails p="+" />
        <Device type="TimeOfFlight" />
        <MSPeaks>
          <p rt="8.733" x="219.1744" y="334263.44" v="1978237" z="1" s="M+H" />
          <p rt="8.733" x="220.1774" y="56496.17" v="313471" z="1" s="M+H+1" />
          <p rt="8.740" x="221.1825" y="5447.66" v="44378" z="1" s="M+H+2" />
        </MSPeaks>
      </Spectrum>
    </Compound>
    <Compound algo="FindByMolecularFeature">
      <Location m="340.1310" rt="8.833" y="63674" v="546474" />
      <Spectrum type="MFE" cpdAlgo="FindByMolecularFeature">
        <MSDetails p="+" />
        <Device type="TimeOfFlight" />
        <MSPeaks>
          <p rt="8.833" x="341.1383" y="63674.24" v="432052" z="1" s="M+H" />
          <p rt="8.832" x="342.1415" y="14781.81" v="98884" z="1" s="M+H+1" />
          <p rt="8.842" x="343.1434" y="2421.42" v="15538" z="1" s="M+H+2" />
        </MSPeaks>
      </Spectrum>
    </Compound>
    <Compound algo="FindByMolecularFeature">
      <Location m="171.1258" rt="8.880" y="184098" v="1525178" />
      <Spectrum type="MFE" cpdAlgo="FindByMolecularFeature">
        <MSDetails p="+" />
        <Device type="TimeOfFlight" />
        <MSPeaks>
          <p rt="8.881" x="172.1331" y="184098.03" v="1369150" z="1" s="M+H" />
          <p rt="8.878" x="173.1361" y="19178.93" v="140816" z="1" s="M+H+1" />
          <p rt="8.885" x="174.1379" y="2171.15" v="15212" z="1" s="M+H+2" />
        </MSPeaks>
      </Spectrum>
    </Compound>
    <Compound algo="FindByMolecularFeature">
      <Location m="259.2147" rt="8.906" y="224398" v="1264018" />
      <Spectrum type="MFE" cpdAlgo="FindByMolecularFeature">
        <MSDetails p="+" />
        <Device type="TimeOfFlight" />
        <MSPeaks>
          <p rt="8.906" x="260.2220" y="224398.19" v="1075471" z="1" s="M+H" />
          <p rt="8.904" x="261.2252" y="35240.30" v="169466" z="1" s="M+H+1" />
          <p rt="8.907" x="262.2277" y="4113.55" v="19081" z="1" s="M+H+2" />
        </MSPeaks>
      </Spectrum>
    </Compound>
    <Compound algo="FindByMolecularFeature">
      <Location m="434.1681" rt="8.911" y="60581" v="1001802" />
      <Spectrum type="MFE" cpdAlgo="FindByMolecularFeature">
        <MSDetails p="+" />
        <Device type="TimeOfFlight" />
        <MSPeaks>
          <p rt="8.912" x="435.1753" y="60580.76" v="613254" z="1" s="M+H" />
          <p rt="8.909" x="436.1788" y="12654.96" v="128691" z="1" s="M+H+1" />
          <p rt="8.911" x="437.1732" y="21108.84" v="213698" z="1" s="M+H+2" />
          <p rt="8.909" x="438.1765" y="4243.44" v="41769" z="1" s="M+H+3" />
          <p rt="8.909" x="439.1784" y="446.04" v="4390" z="1" s="M+H+4" />
        </MSPeaks>
      </Spectrum>
    </Compound>
    <Compound algo="FindByMolecularFeature">
      <Location m="372.1207" rt="8.922" y="56446" v="541463" />
      <Spectrum type="MFE" cpdAlgo="FindByMolecularFeature">
        <MSDetails p="+" />
        <Device type="TimeOfFlight" />
        <MSPeaks>
          <p rt="8.922" x="373.1279" y="56445.63" v="430880" z="1" s="M+H" />
          <p rt="8.922" x="374.1313" y="11965.56" v="95208" z="1" s="M+H+1" />
          <p rt="8.926" x="375.1340" y="2126.48" v="15376" z="1" s="M+H+2" />
        </MSPeaks>
      </Spectrum>
    </Compound>
    <Compound algo="FindByMolecularFeature">
      <Location m="164.0834" rt="8.929" y="167699" v="1373297" />
      <Spectrum type="MFE" cpdAlgo="FindByMolecularFeature">
        <MSDetails p="+" />
        <Device type="TimeOfFlight" />
        <MSPeaks>
          <p rt="8.929" x="165.0907" y="167699.38" v="1230852" z="1" s="M+H" />
          <p rt="8.933" x="166.0943" y="17442.04" v="131189" z="1" s="M+H+1" />
          <p rt="8.950" x="167.1034" y="1109.68" v="11255" z="1" s="M+H+2" />
        </MSPeaks>
      </Spectrum>
    </Compound>
    <Compound algo="FindByMolecularFeature">
      <Location m="186.1189" rt="9.196" y="127157" v="1722704" />
      <Spectrum type="MFE" cpdAlgo="FindByMolecularFeature">
        <MSDetails p="+" />
        <Device type="TimeOfFlight" />
        <MSPeaks>
          <p rt="9.197" x="187.1262" y="127156.54" v="1486680" z="1" s="M+H" />
          <p rt="9.190" x="188.1292" y="14539.54" v="157710" z="1" s="M+H+1" />
          <p rt="9.202" x="189.1228" y="6399.63" v="66427" z="1" s="M+H+2" />
          <p rt="9.189" x="190.1246" y="1149.45" v="11887" z="1" s="M+H+3" />
        </MSPeaks>
      </Spectrum>
    </Compound>
    <Compound algo="FindByMolecularFeature">
      <Location m="218.0940" rt="9.278" y="99654" v="990294" />
      <Spectrum type="MFE" cpdAlgo="FindByMolecularFeature">
        <MSDetails p="+" />
        <Device type="TimeOfFlight" />
        <MSPeaks>
          <p rt="9.279" x="219.1013" y="99653.71" v="858700" z="1" s="M+H" />
          <p rt="9.276" x="220.1047" y="14604.93" v="117671" z="1" s="M+H+1" />
          <p rt="9.284" x="221.1129" y="1767.47" v="13923" z="1" s="M+H+2" />
        </MSPeaks>
      </Spectrum>
    </Compound>
    <Compound algo="FindByMolecularFeature">
      <Location m="324.1548" rt="9.286" y="59547" v="456048" />
      <Spectrum type="MFE" cpdAlgo="FindByMolecularFeature">
        <MSDetails p="+" />
        <Device type="TimeOfFlight" />
        <MSPeaks>
          <p rt="9.285" x="325.1621" y="59547.41" v="381043" z="1" s="M+H" />
          <p rt="9.287" x="326.1653" y="10205.79" v="65497" z="1" s="M+H+1" />
          <p rt="9.287" x="327.1694" y="1731.41" v="9507" z="1" s="M+H+2" />
        </MSPeaks>
      </Spectrum>
    </Compound>
    <Compound algo="FindByMolecularFeature">
      <Location m="319.1997" rt="9.287" y="320834" v="2812867" />
      <Spectrum type="MFE" cpdAlgo="FindByMolecularFeature">
        <MSDetails p="+" />
        <Device type="TimeOfFlight" />
        <MSPeaks>
          <p rt="9.287" x="320.2070" y="320834.25" v="2321623" z="1" s="M+H" />
          <p rt="9.287" x="321.2100" y="56110.42" v="405456" z="1" s="M+H+1" />
          <p rt="9.288" x="322.2117" y="9204.67" v="74468" z="1" s="M+H+2" />
          <p rt="9.254" x="323.2066" y="1210.98" v="11321" z="1" s="M+H+3" />
        </MSPeaks>
      </Spectrum>
    </Compound>
    <Compound algo="FindByMolecularFeature">
      <Location m="215.0937" rt="9.840" y="120932" v="1518784" />
      <Spectrum type="MFE" cpdAlgo="FindByMolecularFeature">
        <MSDetails p="+" />
        <Device type="TimeOfFlight" />
        <MSPeaks>
          <p rt="9.840" x="216.1010" y="120932.47" v="1021328" z="1" s="M+H" />
          <p rt="9.846" x="217.1045" y="15765.58" v="121879" z="1" s="M+H+1" />
          <p rt="9.840" x="218.0981" y="39560.93" v="330143" z="1" s="M+H+2" />
          <p rt="9.822" x="219.1008" y="5520.16" v="45434" z="1" s="M+H+3" />
        </MSPeaks>
      </Spectrum>
    </Compound>
    <Compound algo="FindByMolecularFeature">
      <Location m="162.1042" rt="9.998" y="58793" v="510871" />
      <Spectrum type="MFE" cpdAlgo="FindByMolecularFeature">
        <MSDetails p="+" />
        <Device type="TimeOfFlight" />
        <MSPeaks>
          <p rt="9.997" x="163.1115" y="58792.79" v="448533" z="1" s="M+H" />
          <p rt="10.000" x="164.1148" y="8133.66" v="62338" z="1" s="M+H+1" />
        </MSPeaks>
      </Spectrum>
    </Compound>
    <Compound algo="FindByMolecularFeature">
      <Location m="273.2303" rt="10.039" y="138954" v="770869" />
      <Spectrum type="MFE" cpdAlgo="FindByMolecularFeature">
        <MSDetails p="+" />
        <Device type="TimeOfFlight" />
        <MSPeaks>
          <p rt="10.039" x="274.2376" y="138953.97" v="652186" z="1" s="M+H" />
          <p rt="10.041" x="275.2408" y="22113.23" v="103606" z="1" s="M+H+1" />
          <p rt="10.033" x="276.2405" y="2538.45" v="15078" z="1" s="M+H+2" />
        </MSPeaks>
      </Spectrum>
    </Compound>
    <Compound algo="FindByMolecularFeature">
      <Location m="180.1150" rt="10.176" y="164139" v="1483529" />
      <Spectrum type="MFE" cpdAlgo="FindByMolecularFeature">
        <MSDetails p="+" />
        <Device type="TimeOfFlight" />
        <MSPeaks>
          <p rt="10.176" x="181.1223" y="164138.91" v="1305414" z="1" s="M+H" />
          <p rt="10.174" x="182.1253" y="20932.75" v="162762" z="1" s="M+H+1" />
          <p rt="10.172" x="183.1292" y="2012.59" v="15353" z="1" s="M+H+2" />
        </MSPeaks>
      </Spectrum>
    </Compound>
    <Compound algo="FindByMolecularFeature">
      <Location m="435.2257" rt="10.377" y="149560" v="1256183" />
      <Spectrum type="MFE" cpdAlgo="FindByMolecularFeature">
        <MSDetails p="+" />
        <Device type="TimeOfFlight" />
        <MSPeaks>
          <p rt="10.377" x="436.2330" y="149560.11" v="972302" z="1" s="M+H" />
          <p rt="10.375" x="437.2362" y="36363.54" v="234905" z="1" s="M+H+1" />
          <p rt="10.377" x="438.2387" y="6815.48" v="44132" z="1" s="M+H+2" />
          <p rt="10.393" x="439.2426" y="768.30" v="4845" z="1" s="M+H+3" />
        </MSPeaks>
      </Spectrum>
    </Compound>
    <Compound algo="FindByMolecularFeature">
      <Location m="157.1466" rt="10.731" y="272171" v="2434976" />
      <Spectrum type="MFE" cpdAlgo="FindByMolecularFeature">
        <MSDetails p="+" />
        <Device type="TimeOfFlight" />
        <MSPeaks>
          <p rt="10.731" x="158.1538" y="272171.13" v="2205407" z="1" s="M+H" />
          <p rt="10.733" x="159.1573" y="28013.75" v="214855" z="1" s="M+H+1" />
          <p rt="10.735" x="160.1596" y="1987.77" v="14714" z="1" s="M+H+2" />
        </MSPeaks>
      </Spectrum>
    </Compound>
    <Compound algo="FindByMolecularFeature">
      <Location m="227.1886" rt="10.836" y="176811" v="3810471" />
      <Spectrum type="MFE" cpdAlgo="FindByMolecularFeature">
        <MSDetails p="+" />
        <Device type="TimeOfFlight" />
        <MSPeaks>
          <p rt="10.835" x="228.1959" y="176811.02" v="3267307" z="1" s="M+H" />
          <p rt="10.841" x="229.1990" y="26622.35" v="500010" z="1" s="M+H+1" />
          <p rt="10.849" x="230.2014" y="2611.68" v="43154" z="1" s="M+H+2" />
        </MSPeaks>
      </Spectrum>
    </Compound>
    <Compound algo="FindByMolecularFeature">
      <Location m="352.0951" rt="10.846" y="475673" v="6601382" />
      <Spectrum type="MFE" cpdAlgo="FindByMolecularFeature">
        <MSDetails p="+" />
        <Device type="TimeOfFlight" />
        <MSPeaks>
          <p rt="10.846" x="353.1024" y="475673.38" v="5161659" z="1" s="M+H" />
          <p rt="10.848" x="354.1055" y="102420.97" v="1242115" z="1" s="M+H+1" />
          <p rt="10.843" x="355.1080" y="16941.28" v="175639" z="1" s="M+H+2" />
          <p rt="10.855" x="356.1113" y="2126.94" v="21968" z="1" s="M+H+3" />
        </MSPeaks>
      </Spectrum>
    </Compound>
    <Compound algo="FindByMolecularFeature">
      <Location m="322.0842" rt="10.854" y="60293" v="733767" />
      <Spectrum type="MFE" cpdAlgo="FindByMolecularFeature">
        <MSDetails p="+" />
        <Device type="TimeOfFlight" />
        <MSPeaks>
          <p rt="10.854" x="323.0915" y="60293.26" v="585260" z="1" s="M+H" />
          <p rt="10.853" x="324.0945" y="12317.38" v="127662" z="1" s="M+H+1" />
          <p rt="10.862" x="325.1005" y="2653.19" v="20845" z="1" s="M+H+2" />
        </MSPeaks>
      </Spectrum>
    </Compound>
    <Compound algo="FindByMolecularFeature">
      <Location m="762.1926" rt="10.856" y="207596" v="2293485" />
      <Spectrum type="MFE" cpdAlgo="FindByMolecularFeature">
        <MSDetails p="+" />
        <Device type="TimeOfFlight" />
        <MSPeaks>
          <p rt="10.857" x="763.1999" y="207595.63" v="1456141" z="1" s="M+H" />
          <p rt="10.856" x="764.2030" y="90238.88" v="631459" z="1" s="M+H+1" />
          <p rt="10.857" x="765.2049" y="23630.37" v="165305" z="1" s="M+H+2" />
          <p rt="10.855" x="766.2074" y="5271.15" v="35696" z="1" s="M+H+3" />
          <p rt="10.857" x="767.2072" y="720.94" v="4882" z="1" s="M+H+4" />
        </MSPeaks>
      </Spectrum>
    </Compound>
    <Compound algo="FindByMolecularFeature">
      <Location m="148.0158" rt="10.858" y="81663" v="753756" />
      <Spectrum type="MFE" cpdAlgo="FindByMolecularFeature">
        <MSDetails p="+" />
        <Device type="TimeOfFlight" />
        <MSPeaks>
          <p rt="10.859" x="149.0231" y="81662.65" v="694773" z="1" s="M+H" />
          <p rt="10.852" x="150.0265" y="7287.27" v="58984" z="1" s="M+H+1" />
        </MSPeaks>
      </Spectrum>
    </Compound>
    <Compound algo="FindByMolecularFeature">
      <Location m="370.1059" rt="10.858" y="1836852" v="19829234" />
      <Spectrum type="MFE" cpdAlgo="FindByMolecularFeature">
        <MSDetails p="+" />
        <Device type="TimeOfFlight" />
        <MSPeaks>
          <p rt="10.858" x="371.1131" y="1836851.75" v="15878245" z="1" s="M+H" />
          <p rt="10.860" x="372.1165" y="392852.75" v="3358458" z="1" s="M+H+1" />
          <p rt="10.860" x="373.1185" y="61531.45" v="523538" z="1" s="M+H+2" />
          <p rt="10.856" x="374.1212" y="7706.55" v="63692" z="1" s="M+H+3" />
          <p rt="10.860" x="375.1242" y="641.29" v="5300" z="1" s="M+H+4" />
        </MSPeaks>
      </Spectrum>
    </Compound>
    <Compound algo="FindByMolecularFeature">
      <Location m="202.0628" rt="10.859" y="51258" v="452392" />
      <Spectrum type="MFE" cpdAlgo="FindByMolecularFeature">
        <MSDetails p="+" />
        <Device type="TimeOfFlight" />
        <MSPeaks>
          <p rt="10.860" x="203.0701" y="51257.91" v="385813" z="1" s="M+H" />
          <p rt="10.855" x="204.0747" y="6702.43" v="57332" z="1" s="M+H+1" />
          <p rt="10.855" x="205.0714" y="1295.46" v="9247" z="1" s="M+H+2" />
        </MSPeaks>
      </Spectrum>
    </Compound>
    <Compound algo="FindByMolecularFeature">
      <Location m="334.0841" rt="10.860" y="85500" v="912986" />
      <Spectrum type="MFE" cpdAlgo="FindByMolecularFeature">
        <MSDetails p="+" />
        <Device type="TimeOfFlight" />
        <MSPeaks>
          <p rt="10.859" x="335.0914" y="85500.41" v="742180" z="1" s="M+H" />
          <p rt="10.862" x="336.0949" y="18009.71" v="153197" z="1" s="M+H+1" />
          <p rt="10.859" x="337.0999" y="2215.15" v="17610" z="1" s="M+H+2" />
        </MSPeaks>
      </Spectrum>
    </Compound>
    <Compound algo="FindByMolecularFeature">
      <Location m="340.0946" rt="10.860" y="67610" v="705918" />
      <Spectrum type="MFE" cpdAlgo="FindByMolecularFeature">
        <MSDetails p="+" />
        <Device type="TimeOfFlight" />
        <MSPeaks>
          <p rt="10.860" x="341.1019" y="67610.07" v="580108" z="1" s="M+H" />
          <p rt="10.860" x="342.1053" y="13349.69" v="107452" z="1" s="M+H+1" />
          <p rt="10.865" x="343.1088" y="2413.09" v="18358" z="1" s="M+H+2" />
        </MSPeaks>
      </Spectrum>
    </Compound>
    <Compound algo="FindByMolecularFeature">
      <Location m="134.0367" rt="10.861" y="93166" v="862054" />
      <Spectrum type="MFE" cpdAlgo="FindByMolecularFeature">
        <MSDetails p="+" />
        <Device type="TimeOfFlight" />
        <MSPeaks>
          <p rt="10.860" x="135.0440" y="93166.03" v="780760" z="1" s="M+H" />
          <p rt="10.868" x="136.0484" y="8723.49" v="73962" z="1" s="M+H+1" />
          <p rt="10.843" x="137.0488" y="976.36" v="7332" z="1" s="M+H+2" />
        </MSPeaks>
      </Spectrum>
    </Compound>
    <Compound algo="FindByMolecularFeature">
      <Location m="392.0876" rt="10.862" y="336115" v="4272530" />
      <Spectrum type="MFE" cpdAlgo="FindByMolecularFeature">
        <MSDetails p="+" />
        <Device type="TimeOfFlight" />
        <MSPeaks>
          <p rt="10.861" x="393.0949" y="336115.19" v="3435798" z="1" s="M+H" />
          <p rt="10.865" x="394.0978" y="72484.69" v="709115" z="1" s="M+H+1" />
          <p rt="10.862" x="395.1002" y="11925.79" v="112409" z="1" s="M+H+2" />
          <p rt="10.868" x="396.1033" y="1632.99" v="15208" z="1" s="M+H+3" />
        </MSPeaks>
      </Spectrum>
    </Compound>
    <Compound algo="FindByMolecularFeature">
      <Location m="408.0612" rt="10.862" y="61925" v="780469" />
      <Spectrum type="MFE" cpdAlgo="FindByMolecularFeature">
        <MSDetails p="+" />
        <Device type="TimeOfFlight" />
        <MSPeaks>
          <p rt="10.862" x="409.0685" y="61925.02" v="576866" z="1" s="M+H" />
          <p rt="10.861" x="410.0716" y="14094.49" v="129915" z="1" s="M+H+1" />
          <p rt="10.861" x="411.0689" y="6929.15" v="61852" z="1" s="M+H+2" />
          <p rt="10.862" x="412.0701" y="1326.05" v="11836" z="1" s="M+H+3" />
        </MSPeaks>
      </Spectrum>
    </Compound>
    <Compound algo="FindByMolecularFeature">
      <Location m="230.0578" rt="10.862" y="69964" v="651858" />
      <Spectrum type="MFE" cpdAlgo="FindByMolecularFeature">
        <MSDetails p="+" />
        <Device type="TimeOfFlight" />
        <MSPeaks>
          <p rt="10.862" x="231.0651" y="69963.58" v="564473" z="1" s="M+H" />
          <p rt="10.863" x="232.0687" y="9822.05" v="75149" z="1" s="M+H+1" />
          <p rt="10.844" x="233.0715" y="1834.48" v="12236" z="1" s="M+H+2" />
        </MSPeaks>
      </Spectrum>
    </Compound>
    <Compound algo="FindByMolecularFeature">
      <Location m="278.0861" rt="11.038" y="216529" v="2204998" />
      <Spectrum type="MFE" cpdAlgo="FindByMolecularFeature">
        <MSDetails p="+" />
        <Device type="TimeOfFlight" />
        <MSPeaks>
          <p rt="11.038" x="279.0934" y="216529.47" v="1809111" z="1" s="M+H" />
          <p rt="11.038" x="280.0965" y="45427.05" v="356519" z="1" s="M+H+1" />
          <p rt="11.044" x="281.0989" y="5008.92" v="37481" z="1" s="M+H+2" />
          <p rt="11.008" x="282.1003" y="252.17" v="1887" z="1" s="M+H+3" />
        </MSPeaks>
      </Spectrum>
    </Compound>
    <Compound algo="FindByMolecularFeature">
      <Location m="338.1154" rt="11.059" y="87487" v="789788" />
      <Spectrum type="MFE" cpdAlgo="FindByMolecularFeature">
        <MSDetails p="+" />
        <Device type="TimeOfFlight" />
        <MSPeaks>
          <p rt="11.060" x="339.1226" y="87487.36" v="628379" z="1" s="M+H" />
          <p rt="11.053" x="340.1259" y="19120.93" v="135297" z="1" s="M+H+1" />
          <p rt="11.060" x="341.1262" y="3903.08" v="26111" z="1" s="M+H+2" />
        </MSPeaks>
      </Spectrum>
    </Compound>
    <Compound algo="FindByMolecularFeature">
      <Location m="295.2509" rt="11.095" y="60029" v="992408" />
      <Spectrum type="MFE" cpdAlgo="FindByMolecularFeature">
        <MSDetails p="+" />
        <Device type="TimeOfFlight" />
        <MSPeaks>
          <p rt="11.096" x="296.2582" y="60028.63" v="786312" z="1" s="M+H" />
          <p rt="11.091" x="297.2613" y="13816.99" v="184432" z="1" s="M+H+1" />
          <p rt="11.080" x="298.2638" y="1855.54" v="21665" z="1" s="M+H+2" />
        </MSPeaks>
      </Spectrum>
    </Compound>
    <Compound algo="FindByMolecularFeature">
      <Location m="224.1887" rt="11.256" y="131445" v="1504738" />
      <Spectrum type="MFE" cpdAlgo="FindByMolecularFeature">
        <MSDetails p="+" />
        <Device type="TimeOfFlight" />
        <MSPeaks>
          <p rt="11.257" x="225.1960" y="131445.02" v="1292972" z="1" s="M+H" />
          <p rt="11.254" x="226.1997" y="18803.32" v="193990" z="1" s="M+H+1" />
          <p rt="11.256" x="227.2028" y="2135.27" v="17776" z="1" s="M+H+2" />
        </MSPeaks>
      </Spectrum>
    </Compound>
    <Compound algo="FindByMolecularFeature">
      <Location m="342.2881" rt="11.394" y="70381" v="566832" />
      <Spectrum type="MFE" cpdAlgo="FindByMolecularFeature">
        <MSDetails p="+" />
        <Device type="TimeOfFlight" />
        <MSPeaks>
          <p rt="11.394" x="343.2954" y="70380.50" v="451108" z="1" s="M+H" />
          <p rt="11.394" x="344.2985" y="16361.52" v="104793" z="1" s="M+H+1" />
          <p rt="11.398" x="345.3018" y="1949.35" v="10931" z="1" s="M+H+2" />
        </MSPeaks>
      </Spectrum>
    </Compound>
    <Compound algo="FindByMolecularFeature">
      <Location m="375.2045" rt="11.530" y="122560" v="1020793" />
      <Spectrum type="MFE" cpdAlgo="FindByMolecularFeature">
        <MSDetails p="+" />
        <Device type="TimeOfFlight" />
        <MSPeaks>
          <p rt="11.531" x="376.2118" y="122559.96" v="804328" z="1" s="M+H" />
          <p rt="11.530" x="377.2149" y="28088.99" v="184315" z="1" s="M+H+1" />
          <p rt="11.526" x="378.2184" y="4537.45" v="29541" z="1" s="M+H+2" />
          <p rt="11.517" x="379.2220" y="409.25" v="2609" z="1" s="M+H+3" />
        </MSPeaks>
      </Spectrum>
    </Compound>
    <Compound algo="FindByMolecularFeature">
      <Location m="352.0950" rt="11.734" y="401419" v="4707941" />
      <Spectrum type="MFE" cpdAlgo="FindByMolecularFeature">
        <MSDetails p="+" />
        <Device type="TimeOfFlight" />
        <MSPeaks>
          <p rt="11.734" x="353.1023" y="401419.25" v="3748783" z="1" s="M+H" />
          <p rt="11.737" x="354.1053" y="88432.49" v="842118" z="1" s="M+H+1" />
          <p rt="11.725" x="355.1078" y="13725.03" v="103962" z="1" s="M+H+2" />
          <p rt="11.718" x="356.1116" y="1734.45" v="13078" z="1" s="M+H+3" />
        </MSPeaks>
      </Spectrum>
    </Compound>
    <Compound algo="FindByMolecularFeature">
      <Location m="229.2405" rt="11.784" y="309669" v="2252498" />
      <Spectrum type="MFE" cpdAlgo="FindByMolecularFeature">
        <MSDetails p="+" />
        <Device type="TimeOfFlight" />
        <MSPeaks>
          <p rt="11.785" x="230.2478" y="309668.84" v="1937811" z="1" s="M+H" />
          <p rt="11.784" x="231.2508" y="47098.75" v="290320" z="1" s="M+H+1" />
          <p rt="11.781" x="232.2541" y="4205.96" v="24367" z="1" s="M+H+2" />
        </MSPeaks>
      </Spectrum>
    </Compound>
    <Compound algo="FindByMolecularFeature">
      <Location m="139.0393" rt="11.879" y="65168" v="605066" />
      <Spectrum type="MFE" cpdAlgo="FindByMolecularFeature">
        <MSDetails p="+" />
        <Device type="TimeOfFlight" />
        <MSPeaks>
          <p rt="11.879" x="140.0466" y="65167.79" v="549903" z="1" s="M+H" />
          <p rt="11.881" x="141.0506" y="5543.69" v="47238" z="1" s="M+H+1" />
          <p rt="11.888" x="142.0516" y="947.66" v="7925" z="1" s="M+H+2" />
        </MSPeaks>
      </Spectrum>
    </Compound>
    <Compound algo="FindByMolecularFeature">
      <Location m="293.2354" rt="11.971" y="128490" v="1178622" />
      <Spectrum type="MFE" cpdAlgo="FindByMolecularFeature">
        <MSDetails p="+" />
        <Device type="TimeOfFlight" />
        <MSPeaks>
          <p rt="11.970" x="294.2427" y="128490.47" v="802802" z="1" s="M+H" />
          <p rt="11.974" x="295.2423" y="42101.63" v="314920" z="1" s="M+H+1" />
          <p rt="11.969" x="296.2306" y="10104.88" v="60900" z="1" s="M+H+2" />
        </MSPeaks>
      </Spectrum>
    </Compound>
    <Compound algo="FindByMolecularFeature">
      <Location m="148.0158" rt="11.972" y="73613" v="636923" />
      <Spectrum type="MFE" cpdAlgo="FindByMolecularFeature">
        <MSDetails p="+" />
        <Device type="TimeOfFlight" />
        <MSPeaks>
          <p rt="11.973" x="149.0230" y="73612.98" v="585067" z="1" s="M+H" />
          <p rt="11.969" x="150.0268" y="5962.85" v="51856" z="1" s="M+H+1" />
        </MSPeaks>
      </Spectrum>
    </Compound>
    <Compound algo="FindByMolecularFeature">
      <Location m="311.2459" rt="11.973" y="98541" v="913364" />
      <Spectrum type="MFE" cpdAlgo="FindByMolecularFeature">
        <MSDetails p="+" />
        <Device type="TimeOfFlight" />
        <MSPeaks>
          <p rt="11.973" x="312.2531" y="98540.80" v="755792" z="1" s="M+H" />
          <p rt="11.975" x="313.2566" y="18283.25" v="141136" z="1" s="M+H+1" />
          <p rt="11.962" x="314.2627" y="2119.36" v="16437" z="1" s="M+H+2" />
        </MSPeaks>
      </Spectrum>
    </Compound>
    <Compound algo="FindByMolecularFeature">
      <Location m="171.1622" rt="12.218" y="71339" v="657655" />
      <Spectrum type="MFE" cpdAlgo="FindByMolecularFeature">
        <MSDetails p="+" />
        <Device type="TimeOfFlight" />
        <MSPeaks>
          <p rt="12.218" x="172.1694" y="71339.39" v="586717" z="1" s="M+H" />
          <p rt="12.214" x="173.1727" y="8803.84" v="67797" z="1" s="M+H+1" />
          <p rt="12.223" x="174.1765" y="732.14" v="3142" z="1" s="M+H+2" />
        </MSPeaks>
      </Spectrum>
    </Compound>
    <Compound algo="FindByMolecularFeature">
      <Location m="311.2458" rt="12.371" y="83207" v="675811" />
      <Spectrum type="MFE" cpdAlgo="FindByMolecularFeature">
        <MSDetails p="+" />
        <Device type="TimeOfFlight" />
        <MSPeaks>
          <p rt="12.372" x="312.2531" y="83207.39" v="560405" z="1" s="M+H" />
          <p rt="12.371" x="313.2565" y="17184.22" v="109309" z="1" s="M+H+1" />
          <p rt="12.323" x="314.2674" y="2940.30" v="6098" z="1" s="M+H+2" />
        </MSPeaks>
      </Spectrum>
    </Compound>
    <Compound algo="FindByMolecularFeature">
      <Location m="293.2354" rt="12.374" y="161778" v="1468104" />
      <Spectrum type="MFE" cpdAlgo="FindByMolecularFeature">
        <MSDetails p="+" />
        <Device type="TimeOfFlight" />
        <MSPeaks>
          <p rt="12.373" x="294.2427" y="161778.16" v="1144554" z="1" s="M+H" />
          <p rt="12.375" x="295.2416" y="40905.61" v="301168" z="1" s="M+H+1" />
          <p rt="12.383" x="296.2294" y="6488.57" v="22382" z="1" s="M+H+2" />
        </MSPeaks>
      </Spectrum>
    </Compound>
    <Compound algo="FindByMolecularFeature">
      <Location m="477.2362" rt="12.431" y="113209" v="1059718" />
      <Spectrum type="MFE" cpdAlgo="FindByMolecularFeature">
        <MSDetails p="+" />
        <Device type="TimeOfFlight" />
        <MSPeaks>
          <p rt="12.431" x="478.2435" y="113209.16" v="794604" z="1" s="M+H" />
          <p rt="12.431" x="479.2466" y="30873.79" v="218556" z="1" s="M+H+1" />
          <p rt="12.427" x="480.2494" y="6231.38" v="41993" z="1" s="M+H+2" />
          <p rt="12.441" x="481.2523" y="677.43" v="4565" z="1" s="M+H+3" />
        </MSPeaks>
      </Spectrum>
    </Compound>
    <Compound algo="FindByMolecularFeature">
      <Location m="251.2250" rt="12.432" y="61137" v="531329" />
      <Spectrum type="MFE" cpdAlgo="FindByMolecularFeature">
        <MSDetails p="+" />
        <Device type="TimeOfFlight" />
        <MSPeaks>
          <p rt="12.431" x="252.2322" y="61136.66" v="445708" z="1" s="M+H" />
          <p rt="12.434" x="253.2354" y="11699.33" v="85621" z="1" s="M+H+1" />
        </MSPeaks>
      </Spectrum>
    </Compound>
    <Compound algo="FindByMolecularFeature">
      <Location m="411.2030" rt="12.478" y="512837" v="7766988" />
      <Spectrum type="MFE" cpdAlgo="FindByMolecularFeature">
        <MSDetails p="+" />
        <Device type="TimeOfFlight" />
        <MSPeaks>
          <p rt="12.478" x="412.2103" y="512836.84" v="4847471" z="1" s="M+H" />
          <p rt="12.477" x="413.2131" y="96729.65" v="907464" z="1" s="M+H+1" />
          <p rt="12.477" x="414.2077" y="173729.30" v="1638484" z="1" s="M+H+2" />
          <p rt="12.479" x="415.2106" y="33945.53" v="323192" z="1" s="M+H+3" />
          <p rt="12.478" x="416.2126" y="5296.48" v="50378" z="1" s="M+H+4" />
        </MSPeaks>
      </Spectrum>
    </Compound>
    <Compound algo="FindByMolecularFeature">
      <Location m="416.1578" rt="12.478" y="78300" v="1116592" />
      <Spectrum type="MFE" cpdAlgo="FindByMolecularFeature">
        <MSDetails p="+" />
        <Device type="TimeOfFlight" />
        <MSPeaks>
          <p rt="12.478" x="417.1651" y="78299.92" v="700391" z="1" s="M+H" />
          <p rt="12.478" x="418.1683" y="15567.12" v="136735" z="1" s="M+H+1" />
          <p rt="12.480" x="419.1628" y="25812.09" v="228732" z="1" s="M+H+2" />
          <p rt="12.476" x="420.1657" y="5302.79" v="46035" z="1" s="M+H+3" />
          <p rt="12.472" x="421.1687" y="549.64" v="4700" z="1" s="M+H+4" />
        </MSPeaks>
      </Spectrum>
    </Compound>
    <Compound algo="FindByMolecularFeature">
      <Location m="251.2249" rt="12.773" y="51724" v="410521" />
      <Spectrum type="MFE" cpdAlgo="FindByMolecularFeature">
        <MSDetails p="+" />
        <Device type="TimeOfFlight" />
        <MSPeaks>
          <p rt="12.772" x="252.2322" y="51724.22" v="341111" z="1" s="M+H" />
          <p rt="12.777" x="253.2354" y="8754.04" v="59727" z="1" s="M+H+1" />
          <p rt="12.774" x="254.2408" y="1591.30" v="9683" z="1" s="M+H+2" />
        </MSPeaks>
      </Spectrum>
    </Compound>
    <Compound algo="FindByMolecularFeature">
      <Location m="317.2930" rt="12.823" y="67062" v="386203" />
      <Spectrum type="MFE" cpdAlgo="FindByMolecularFeature">
        <MSDetails p="+" />
        <Device type="TimeOfFlight" />
        <MSPeaks>
          <p rt="12.823" x="318.3003" y="67061.82" v="314407" z="1" s="M+H" />
          <p rt="12.825" x="319.3033" y="13518.72" v="64355" z="1" s="M+H+1" />
          <p rt="12.826" x="320.3071" y="1854.23" v="7441" z="1" s="M+H+2" />
        </MSPeaks>
      </Spectrum>
    </Compound>
    <Compound algo="FindByMolecularFeature">
      <Location m="293.2353" rt="12.868" y="74900" v="772721" />
      <Spectrum type="MFE" cpdAlgo="FindByMolecularFeature">
        <MSDetails p="+" />
        <Device type="TimeOfFlight" />
        <MSPeaks>
          <p rt="12.868" x="294.2426" y="74900.22" v="646936" z="1" s="M+H" />
          <p rt="12.868" x="295.2450" y="16298.10" v="125786" z="1" s="M+H+1" />
        </MSPeaks>
      </Spectrum>
    </Compound>
    <Compound algo="FindByMolecularFeature">
      <Location m="280.2409" rt="12.973" y="781471" v="6275469" />
      <Spectrum type="MFE" cpdAlgo="FindByMolecularFeature">
        <MSDetails p="+" />
        <Device type="TimeOfFlight" />
        <MSPeaks>
          <p rt="12.972" x="281.2481" y="781471.13" v="5030886" z="1" s="M+H" />
          <p rt="12.976" x="282.2510" y="154201.73" v="1122698" z="1" s="M+H+1" />
          <p rt="12.976" x="283.2547" y="15515.88" v="111871" z="1" s="M+H+2" />
          <p rt="12.979" x="284.2585" y="1350.02" v="10014" z="1" s="M+H+3" />
        </MSPeaks>
      </Spectrum>
    </Compound>
    <Compound algo="FindByMolecularFeature">
      <Location m="298.2515" rt="12.976" y="1028875" v="9122000" />
      <Spectrum type="MFE" cpdAlgo="FindByMolecularFeature">
        <MSDetails p="+" />
        <Device type="TimeOfFlight" />
        <MSPeaks>
          <p rt="12.976" x="299.2588" y="1028875.13" v="7498093" z="1" s="M+H" />
          <p rt="12.976" x="300.2616" y="195861.02" v="1425060" z="1" s="M+H+1" />
          <p rt="12.977" x="301.2643" y="24837.06" v="179365" z="1" s="M+H+2" />
          <p rt="12.968" x="302.2670" y="2760.30" v="19482" z="1" s="M+H+3" />
        </MSPeaks>
      </Spectrum>
    </Compound>
    <Compound algo="FindByMolecularFeature">
      <Location m="244.2191" rt="12.976" y="57738" v="545940" />
      <Spectrum type="MFE" cpdAlgo="FindByMolecularFeature">
        <MSDetails p="+" />
        <Device type="TimeOfFlight" />
        <MSPeaks>
          <p rt="12.976" x="245.2264" y="57738.36" v="450654" z="1" s="M+H" />
          <p rt="12.978" x="246.2295" y="11005.32" v="83661" z="1" s="M+H+1" />
          <p rt="12.966" x="247.2346" y="1625.11" v="11625" z="1" s="M+H+2" />
        </MSPeaks>
      </Spectrum>
    </Compound>
    <Compound algo="FindByMolecularFeature">
      <Location m="320.2329" rt="12.977" y="147093" v="1276815" />
      <Spectrum type="MFE" cpdAlgo="FindByMolecularFeature">
        <MSDetails p="+" />
        <Device type="TimeOfFlight" />
        <MSPeaks>
          <p rt="12.976" x="321.2402" y="147092.66" v="1033808" z="1" s="M+H" />
          <p rt="12.976" x="322.2433" y="29649.13" v="215334" z="1" s="M+H+1" />
          <p rt="12.980" x="323.2466" y="3865.98" v="25419" z="1" s="M+H+2" />
          <p rt="12.993" x="324.2532" y="342.88" v="2254" z="1" s="M+H+3" />
        </MSPeaks>
      </Spectrum>
    </Compound>
    <Compound algo="FindByMolecularFeature">
      <Location m="262.2299" rt="12.977" y="391203" v="3568141" />
      <Spectrum type="MFE" cpdAlgo="FindByMolecularFeature">
        <MSDetails p="+" />
        <Device type="TimeOfFlight" />
        <MSPeaks>
          <p rt="12.977" x="263.2372" y="391202.59" v="2919377" z="1" s="M+H" />
          <p rt="12.979" x="264.2403" y="77512.45" v="580315" z="1" s="M+H+1" />
          <p rt="12.980" x="265.2444" y="8137.49" v="62762" z="1" s="M+H+2" />
          <p rt="12.978" x="266.2478" y="783.80" v="5687" z="1" s="M+H+3" />
        </MSPeaks>
      </Spectrum>
    </Compound>
    <Compound algo="FindByMolecularFeature">
      <Location m="251.2251" rt="13.001" y="59094" v="686914" />
      <Spectrum type="MFE" cpdAlgo="FindByMolecularFeature">
        <MSDetails p="+" />
        <Device type="TimeOfFlight" />
        <MSPeaks>
          <p rt="13.001" x="252.2324" y="59093.91" v="582735" z="1" s="M+H" />
          <p rt="13.000" x="253.2359" y="9808.69" v="95758" z="1" s="M+H+1" />
          <p rt="12.972" x="254.2421" y="1290.76" v="8421" z="1" s="M+H+2" />
        </MSPeaks>
      </Spectrum>
    </Compound>
    <Compound algo="FindByMolecularFeature">
      <Location m="291.2198" rt="13.317" y="89387" v="899615" />
      <Spectrum type="MFE" cpdAlgo="FindByMolecularFeature">
        <MSDetails p="+" />
        <Device type="TimeOfFlight" />
        <MSPeaks>
          <p rt="13.312" x="292.2271" y="89386.67" v="669300" z="1" s="M+H" />
          <p rt="13.338" x="293.2277" y="20132.50" v="230315" z="1" s="M+H+1" />
        </MSPeaks>
      </Spectrum>
    </Compound>
    <Compound algo="FindByMolecularFeature">
      <Location m="267.2196" rt="13.334" y="64161" v="539018" />
      <Spectrum type="MFE" cpdAlgo="FindByMolecularFeature">
        <MSDetails p="+" />
        <Device type="TimeOfFlight" />
        <MSPeaks>
          <p rt="13.334" x="268.2269" y="64161.26" v="441834" z="1" s="M+H" />
          <p rt="13.331" x="269.2304" y="12636.25" v="86595" z="1" s="M+H+1" />
          <p rt="13.350" x="270.2329" y="1635.98" v="10589" z="1" s="M+H+2" />
        </MSPeaks>
      </Spectrum>
    </Compound>
    <Compound algo="FindByMolecularFeature">
      <Location m="267.2198" rt="13.645" y="77702" v="942263" />
      <Spectrum type="MFE" cpdAlgo="FindByMolecularFeature">
        <MSDetails p="+" />
        <Device type="TimeOfFlight" />
        <MSPeaks>
          <p rt="13.642" x="268.2271" y="77702.32" v="801399" z="1" s="M+H" />
          <p rt="13.656" x="269.2305" y="15774.90" v="140865" z="1" s="M+H+1" />
        </MSPeaks>
      </Spectrum>
    </Compound>
    <Compound algo="FindByMolecularFeature">
      <Location m="257.2718" rt="13.709" y="130321" v="1197959" />
      <Spectrum type="MFE" cpdAlgo="FindByMolecularFeature">
        <MSDetails p="+" />
        <Device type="TimeOfFlight" />
        <MSPeaks>
          <p rt="13.709" x="258.2791" y="130321.15" v="994361" z="1" s="M+H" />
          <p rt="13.708" x="259.2825" y="24306.27" v="189752" z="1" s="M+H+1" />
          <p rt="13.701" x="260.2858" y="2094.42" v="13847" z="1" s="M+H+2" />
        </MSPeaks>
      </Spectrum>
    </Compound>
    <Compound algo="FindByMolecularFeature">
      <Location m="414.2049" rt="13.821" y="516680" v="4069182" />
      <Spectrum type="MFE" cpdAlgo="FindByMolecularFeature">
        <MSDetails p="+" />
        <Device type="TimeOfFlight" />
        <MSPeaks>
          <p rt="13.821" x="415.2122" y="516680.19" v="3033702" z="1" s="M+H" />
          <p rt="13.824" x="416.2151" y="130774.73" v="887791" z="1" s="M+H+1" />
          <p rt="13.825" x="417.2180" y="22248.16" v="147689" z="1" s="M+H+2" />
        </MSPeaks>
      </Spectrum>
    </Compound>
    <Compound algo="FindByMolecularFeature">
      <Location m="431.2308" rt="13.822" y="110307" v="940492" />
      <Spectrum type="MFE" cpdAlgo="FindByMolecularFeature">
        <MSDetails p="+" />
        <Device type="TimeOfFlight" />
        <MSPeaks>
          <p rt="13.822" x="432.2381" y="110306.59" v="706921" z="1" s="M+H" />
          <p rt="13.821" x="433.2412" y="30358.50" v="193026" z="1" s="M+H+1" />
          <p rt="13.823" x="434.2441" y="5424.17" v="34367" z="1" s="M+H+2" />
          <p rt="13.819" x="435.2494" y="1019.70" v="6178" z="1" s="M+H+3" />
        </MSPeaks>
      </Spectrum>
    </Compound>
    <Compound algo="FindByMolecularFeature">
      <Location m="118.0782" rt="13.825" y="71846" v="553380" />
      <Spectrum type="MFE" cpdAlgo="FindByMolecularFeature">
        <MSDetails p="+" />
        <Device type="TimeOfFlight" />
        <MSPeaks>
          <p rt="13.825" x="119.0855" y="71845.88" v="508367" z="1" s="M+H" />
          <p rt="13.825" x="120.0887" y="7055.31" v="45013" z="1" s="M+H+1" />
        </MSPeaks>
      </Spectrum>
    </Compound>
    <Compound algo="FindByMolecularFeature">
      <Location m="417.2155" rt="13.855" y="334875" v="2545966" />
      <Spectrum type="MFE" cpdAlgo="FindByMolecularFeature">
        <MSDetails p="+" />
        <Device type="TimeOfFlight" />
        <MSPeaks>
          <p rt="13.855" x="418.2228" y="334875.25" v="1952834" z="1" s="M+H" />
          <p rt="13.855" x="419.2259" y="85489.80" v="498342" z="1" s="M+H+1" />
          <p rt="13.853" x="420.2285" y="15001.66" v="84452" z="1" s="M+H+2" />
          <p rt="13.863" x="421.2310" y="1867.33" v="10338" z="1" s="M+H+3" />
        </MSPeaks>
      </Spectrum>
    </Compound>
    <Compound algo="FindByMolecularFeature">
      <Location m="422.1706" rt="13.869" y="145357" v="958749" />
      <Spectrum type="MFE" cpdAlgo="FindByMolecularFeature">
        <MSDetails p="+" />
        <Device type="TimeOfFlight" />
        <MSPeaks>
          <p rt="13.868" x="423.1779" y="145356.91" v="752901" z="1" s="M+H" />
          <p rt="13.869" x="424.1812" y="32925.72" v="169985" z="1" s="M+H+1" />
          <p rt="13.874" x="425.1849" y="6656.09" v="35862" z="1" s="M+H+2" />
        </MSPeaks>
      </Spectrum>
    </Compound>
    <Compound algo="FindByMolecularFeature">
      <Location m="436.1862" rt="13.873" y="77902" v="683390" />
      <Spectrum type="MFE" cpdAlgo="FindByMolecularFeature">
        <MSDetails p="+" />
        <Device type="TimeOfFlight" />
        <MSPeaks>
          <p rt="13.876" x="437.1935" y="77901.91" v="482998" z="1" s="M+H" />
          <p rt="13.863" x="438.1969" y="21080.21" v="171859" z="1" s="M+H+1" />
          <p rt="13.863" x="439.1985" y="4973.28" v="28534" z="1" s="M+H+2" />
        </MSPeaks>
      </Spectrum>
    </Compound>
    <Compound algo="FindByMolecularFeature">
      <Location m="184.0529" rt="13.921" y="1064216" v="9552844" />
      <Spectrum type="MFE" cpdAlgo="FindByMolecularFeature">
        <MSDetails p="+" />
        <Device type="TimeOfFlight" />
        <MSPeaks>
          <p rt="13.920" x="185.0602" y="1064215.50" v="8278189" z="1" s="M+H" />
          <p rt="13.925" x="186.0637" y="150358.73" v="1274655" z="1" s="M+H+1" />
        </MSPeaks>
      </Spectrum>
    </Compound>
    <Compound algo="FindByMolecularFeature">
      <Location m="371.1370" rt="13.922" y="51767" v="431161" />
      <Spectrum type="MFE" cpdAlgo="FindByMolecularFeature">
        <MSDetails p="+" />
        <Device type="TimeOfFlight" />
        <MSPeaks>
          <p rt="13.921" x="372.1443" y="51767.39" v="333918" z="1" s="M+H" />
          <p rt="13.922" x="373.1477" y="12366.18" v="80370" z="1" s="M+H+1" />
          <p rt="13.925" x="374.1486" y="2667.00" v="16874" z="1" s="M+H+2" />
        </MSPeaks>
      </Spectrum>
    </Compound>
    <Compound algo="FindByMolecularFeature">
      <Location m="134.0371" rt="13.924" y="771542" v="6767098" />
      <Spectrum type="MFE" cpdAlgo="FindByMolecularFeature">
        <MSDetails p="+" />
        <Device type="TimeOfFlight" />
        <MSPeaks>
          <p rt="13.923" x="135.0444" y="771542.00" v="6174195" z="1" s="M+H" />
          <p rt="13.925" x="136.0476" y="69265.62" v="546728" z="1" s="M+H+1" />
          <p rt="13.923" x="137.0509" y="5896.43" v="46175" z="1" s="M+H+2" />
        </MSPeaks>
      </Spectrum>
    </Compound>
    <Compound algo="FindByMolecularFeature">
      <Location m="276.0786" rt="13.924" y="64262" v="640901" />
      <Spectrum type="MFE" cpdAlgo="FindByMolecularFeature">
        <MSDetails p="+" />
        <Device type="TimeOfFlight" />
        <MSPeaks>
          <p rt="13.923" x="277.0859" y="64262.01" v="532484" z="1" s="M+H" />
          <p rt="13.925" x="278.0897" y="13002.87" v="108416" z="1" s="M+H+1" />
        </MSPeaks>
      </Spectrum>
    </Compound>
    <Compound algo="FindByMolecularFeature">
      <Location m="708.2218" rt="13.924" y="1120510" v="13794073" />
      <Spectrum type="MFE" cpdAlgo="FindByMolecularFeature">
        <MSDetails p="+" />
        <Device type="TimeOfFlight" />
        <MSPeaks>
          <p rt="13.924" x="709.2290" y="1120509.88" v="8715309" z="1" s="M+H" />
          <p rt="13.924" x="710.2322" y="497578.41" v="3871580" z="1" s="M+H+1" />
          <p rt="13.924" x="711.2343" y="127276.38" v="991148" z="1" s="M+H+2" />
          <p rt="13.922" x="712.2368" y="23910.96" v="186333" z="1" s="M+H+3" />
          <p rt="13.926" x="713.2393" y="3883.10" v="29704" z="1" s="M+H+4" />
        </MSPeaks>
      </Spectrum>
    </Compound>
    <Compound algo="FindByMolecularFeature">
      <Location m="202.0642" rt="13.924" y="151738" v="1470756" />
      <Spectrum type="MFE" cpdAlgo="FindByMolecularFeature">
        <MSDetails p="+" />
        <Device type="TimeOfFlight" />
        <MSPeaks>
          <p rt="13.924" x="203.0715" y="151738.00" v="1230444" z="1" s="M+H" />
          <p rt="13.926" x="204.0766" y="27479.03" v="240312" z="1" s="M+H+1" />
        </MSPeaks>
      </Spectrum>
    </Compound>
    <Compound algo="FindByMolecularFeature">
      <Location m="114.0472" rt="13.924" y="1549104" v="14002969" />
      <Spectrum type="MFE" cpdAlgo="FindByMolecularFeature">
        <MSDetails p="+" />
        <Device type="TimeOfFlight" />
        <MSPeaks>
          <p rt="13.924" x="115.0544" y="1549103.88" v="12655396" z="1" s="M+H" />
          <p rt="13.924" x="116.0577" y="165086.42" v="1347573" z="1" s="M+H+1" />
        </MSPeaks>
      </Spectrum>
    </Compound>
    <Compound algo="FindByMolecularFeature">
      <Location m="232.0740" rt="13.925" y="589247" v="5235769" />
      <Spectrum type="MFE" cpdAlgo="FindByMolecularFeature">
        <MSDetails p="+" />
        <Device type="TimeOfFlight" />
        <MSPeaks>
          <p rt="13.924" x="233.0813" y="589247.19" v="4480394" z="1" s="M+H" />
          <p rt="13.925" x="234.0843" y="84516.64" v="642724" z="1" s="M+H+1" />
          <p rt="13.922" x="235.0851" y="12504.25" v="96276" z="1" s="M+H+2" />
          <p rt="13.930" x="236.0858" y="2129.68" v="16376" z="1" s="M+H+3" />
        </MSPeaks>
      </Spectrum>
    </Compound>
    <Compound algo="FindByMolecularFeature">
      <Location m="172.0527" rt="13.925" y="2960114" v="27812898" />
      <Spectrum type="MFE" cpdAlgo="FindByMolecularFeature">
        <MSDetails p="+" />
        <Device type="TimeOfFlight" />
        <MSPeaks>
          <p rt="13.925" x="173.0600" y="2960114.25" v="24648154" z="1" sat="true" s="M+H" />
          <p rt="13.924" x="174.0634" y="350329.16" v="2909043" z="1" s="M+H+1" />
          <p rt="13.924" x="175.0678" y="30661.05" v="255702" z="1" s="M+H+2" />
        </MSPeaks>
      </Spectrum>
    </Compound>
    <Compound algo="FindByMolecularFeature">
      <Location m="306.0895" rt="13.925" y="421432" v="4422410" />
      <Spectrum type="MFE" cpdAlgo="FindByMolecularFeature">
        <MSDetails p="+" />
        <Device type="TimeOfFlight" />
        <MSPeaks>
          <p rt="13.925" x="307.0968" y="421432.22" v="3546108" z="1" s="M+H" />
          <p rt="13.926" x="308.1005" y="100715.12" v="876302" z="1" s="M+H+1" />
        </MSPeaks>
      </Spectrum>
    </Compound>
    <Compound algo="FindByMolecularFeature">
      <Location m="186.0680" rt="13.925" y="203963" v="2101361" />
      <Spectrum type="MFE" cpdAlgo="FindByMolecularFeature">
        <MSDetails p="+" />
        <Device type="TimeOfFlight" />
        <MSPeaks>
          <p rt="13.925" x="187.0753" y="203963.22" v="1746030" z="1" s="M+H" />
          <p rt="13.927" x="188.0788" y="27339.45" v="238267" z="1" s="M+H+1" />
          <p rt="13.927" x="189.0692" y="14002.87" v="117064" z="1" s="M+H+2" />
        </MSPeaks>
      </Spectrum>
    </Compound>
    <Compound algo="FindByMolecularFeature">
      <Location m="144.0576" rt="13.925" y="480934" v="4467554" />
      <Spectrum type="MFE" cpdAlgo="FindByMolecularFeature">
        <MSDetails p="+" />
        <Device type="TimeOfFlight" />
        <MSPeaks>
          <p rt="13.925" x="145.0649" y="480934.00" v="3952635" z="1" s="M+H" />
          <p rt="13.925" x="146.0682" y="57217.94" v="470851" z="1" s="M+H+1" />
          <p rt="13.927" x="147.0724" y="5836.83" v="44067" z="1" s="M+H+2" />
        </MSPeaks>
      </Spectrum>
    </Compound>
    <Compound algo="FindByMolecularFeature">
      <Location m="128.0624" rt="13.926" y="80738" v="778294" />
      <Spectrum type="MFE" cpdAlgo="FindByMolecularFeature">
        <MSDetails p="+" />
        <Device type="TimeOfFlight" />
        <MSPeaks>
          <p rt="13.926" x="129.0697" y="80738.13" v="701541" z="1" s="M+H" />
          <p rt="13.920" x="130.0725" y="8813.65" v="76752" z="1" s="M+H+1" />
        </MSPeaks>
      </Spectrum>
    </Compound>
    <Compound algo="FindByMolecularFeature">
      <Location m="142.0419" rt="13.926" y="245118" v="2214550" />
      <Spectrum type="MFE" cpdAlgo="FindByMolecularFeature">
        <MSDetails p="+" />
        <Device type="TimeOfFlight" />
        <MSPeaks>
          <p rt="13.926" x="143.0491" y="245117.88" v="1966875" z="1" s="M+H" />
          <p rt="13.923" x="144.0533" y="30095.56" v="247675" z="1" s="M+H+1" />
        </MSPeaks>
      </Spectrum>
    </Compound>
    <Compound algo="FindByMolecularFeature">
      <Location m="353.1025" rt="13.926" y="397600" v="6257048" />
      <Spectrum type="MFE" cpdAlgo="FindByMolecularFeature">
        <MSDetails p="+" />
        <Device type="TimeOfFlight" />
        <MSPeaks>
          <p rt="13.926" x="354.1098" y="397600.31" v="4251041" z="1" s="M+H" />
          <p rt="13.926" x="355.1158" y="150433.28" v="1653398" z="1" s="M+H+1" />
          <p rt="13.926" x="356.1193" y="26983.10" v="308189" z="1" s="M+H+2" />
          <p rt="13.917" x="357.1228" y="3800.93" v="44419" z="1" s="M+H+3" />
        </MSPeaks>
      </Spectrum>
    </Compound>
    <Compound algo="FindByMolecularFeature">
      <Location m="214.0630" rt="13.926" y="154942" v="1532681" />
      <Spectrum type="MFE" cpdAlgo="FindByMolecularFeature">
        <MSDetails p="+" />
        <Device type="TimeOfFlight" />
        <MSPeaks>
          <p rt="13.926" x="215.0703" y="154941.58" v="1318429" z="1" s="M+H" />
          <p rt="13.927" x="216.0734" y="22339.26" v="190868" z="1" s="M+H+1" />
          <p rt="13.928" x="217.0766" y="2953.74" v="23384" z="1" s="M+H+2" />
        </MSPeaks>
      </Spectrum>
    </Compound>
    <Compound algo="FindByMolecularFeature">
      <Location m="116.0624" rt="13.926" y="88273" v="839627" />
      <Spectrum type="MFE" cpdAlgo="FindByMolecularFeature">
        <MSDetails p="+" />
        <Device type="TimeOfFlight" />
        <MSPeaks>
          <p rt="13.926" x="117.0697" y="88272.80" v="735836" z="1" s="M+H" />
          <p rt="13.927" x="118.0695" y="11665.03" v="98876" z="1" s="M+H+1" />
          <p rt="13.958" x="119.0665" y="1704.38" v="4915" z="1" s="M+H+2" />
        </MSPeaks>
      </Spectrum>
    </Compound>
    <Compound algo="FindByMolecularFeature">
      <Location m="324.0996" rt="13.927" y="58581" v="554026" />
      <Spectrum type="MFE" cpdAlgo="FindByMolecularFeature">
        <MSDetails p="+" />
        <Device type="TimeOfFlight" />
        <MSPeaks>
          <p rt="13.926" x="325.1069" y="58581.45" v="448489" z="1" s="M+H" />
          <p rt="13.929" x="326.1106" y="12114.36" v="90845" z="1" s="M+H+1" />
          <p rt="13.914" x="327.1137" y="2043.67" v="14693" z="1" s="M+H+2" />
        </MSPeaks>
      </Spectrum>
    </Compound>
    <Compound algo="FindByMolecularFeature">
      <Location m="288.0785" rt="13.927" y="129567" v="1428760" />
      <Spectrum type="MFE" cpdAlgo="FindByMolecularFeature">
        <MSDetails p="+" />
        <Device type="TimeOfFlight" />
        <MSPeaks>
          <p rt="13.927" x="289.0858" y="129567.34" v="1139814" z="1" s="M+H" />
          <p rt="13.927" x="290.0893" y="27552.51" v="243864" z="1" s="M+H+1" />
          <p rt="13.931" x="291.0964" y="5253.58" v="45083" z="1" s="M+H+2" />
        </MSPeaks>
      </Spectrum>
    </Compound>
    <Compound algo="FindByMolecularFeature">
      <Location m="336.1003" rt="13.927" y="4812546" v="55809916" />
      <Spectrum type="MFE" cpdAlgo="FindByMolecularFeature">
        <MSDetails p="+" />
        <Device type="TimeOfFlight" />
        <MSPeaks>
          <p rt="13.928" x="337.1076" y="4812546.00" v="44665080" z="1" sat="true" s="M+H" />
          <p rt="13.926" x="338.1113" y="1024308.06" v="9614834" z="1" s="M+H+1" />
          <p rt="13.927" x="339.1134" y="144060.66" v="1349961" z="1" s="M+H+2" />
          <p rt="13.927" x="340.1161" y="17033.30" v="159069" z="1" s="M+H+3" />
          <p rt="13.935" x="341.1190" y="2340.75" v="20977" z="1" s="M+H+4" />
        </MSPeaks>
      </Spectrum>
    </Compound>
    <Compound algo="FindByMolecularFeature">
      <Location m="278.0581" rt="13.927" y="61225" v="666625" />
      <Spectrum type="MFE" cpdAlgo="FindByMolecularFeature">
        <MSDetails p="+" />
        <Device type="TimeOfFlight" />
        <MSPeaks>
          <p rt="13.928" x="279.0654" y="61225.41" v="547179" z="1" s="M+H" />
          <p rt="13.926" x="280.0701" y="13481.01" v="119446" z="1" s="M+H+1" />
        </MSPeaks>
      </Spectrum>
    </Compound>
    <Compound algo="FindByMolecularFeature">
      <Location m="318.0899" rt="13.927" y="1137104" v="12867277" />
      <Spectrum type="MFE" cpdAlgo="FindByMolecularFeature">
        <MSDetails p="+" />
        <Device type="TimeOfFlight" />
        <MSPeaks>
          <p rt="13.927" x="319.0971" y="1137104.25" v="10443747" z="1" s="M+H" />
          <p rt="13.929" x="320.1000" y="227450.77" v="2090645" z="1" s="M+H+1" />
          <p rt="13.925" x="321.1027" y="32287.70" v="295877" z="1" s="M+H+2" />
          <p rt="13.933" x="322.1032" y="4058.84" v="37008" z="1" s="M+H+3" />
        </MSPeaks>
      </Spectrum>
    </Compound>
    <Compound algo="FindByMolecularFeature">
      <Location m="308.1037" rt="13.928" y="52881" v="585136" />
      <Spectrum type="MFE" cpdAlgo="FindByMolecularFeature">
        <MSDetails p="+" />
        <Device type="TimeOfFlight" />
        <MSPeaks>
          <p rt="13.929" x="309.1110" y="52880.85" v="481021" z="1" s="M+H" />
          <p rt="13.926" x="310.1148" y="10019.38" v="89606" z="1" s="M+H+1" />
          <p rt="13.915" x="311.1187" y="1841.52" v="14508" z="1" s="M+H+2" />
        </MSPeaks>
      </Spectrum>
    </Compound>
    <Compound algo="FindByMolecularFeature">
      <Location m="266.0576" rt="13.928" y="252665" v="2773631" />
      <Spectrum type="MFE" cpdAlgo="FindByMolecularFeature">
        <MSDetails p="+" />
        <Device type="TimeOfFlight" />
        <MSPeaks>
          <p rt="13.928" x="267.0648" y="252665.11" v="2344899" z="1" s="M+H" />
          <p rt="13.929" x="268.0683" y="40642.64" v="373767" z="1" s="M+H+1" />
          <p rt="13.929" x="269.0720" y="5932.90" v="54966" z="1" s="M+H+2" />
        </MSPeaks>
      </Spectrum>
    </Compound>
    <Compound algo="FindByMolecularFeature">
      <Location m="471.0381" rt="13.935" y="51805" v="772120" />
      <Spectrum type="MFE" cpdAlgo="FindByMolecularFeature">
        <MSDetails p="+" />
        <Device type="TimeOfFlight" />
        <MSPeaks>
          <p rt="13.936" x="472.0453" y="51805.49" v="595020" z="1" s="M+H" />
          <p rt="13.932" x="473.0484" y="12922.53" v="145734" z="1" s="M+H+1" />
          <p rt="13.932" x="474.0505" y="2884.17" v="31365" z="1" s="M+H+2" />
        </MSPeaks>
      </Spectrum>
    </Compound>
    <Compound algo="FindByMolecularFeature">
      <Location m="376.0922" rt="13.935" y="66343" v="894295" />
      <Spectrum type="MFE" cpdAlgo="FindByMolecularFeature">
        <MSDetails p="+" />
        <Device type="TimeOfFlight" />
        <MSPeaks>
          <p rt="13.936" x="377.0995" y="66343.47" v="708568" z="1" s="M+H" />
          <p rt="13.932" x="378.1029" y="15128.66" v="159282" z="1" s="M+H+1" />
          <p rt="13.936" x="379.1064" y="2643.18" v="26444" z="1" s="M+H+2" />
        </MSPeaks>
      </Spectrum>
    </Compound>
    <Compound algo="FindByMolecularFeature">
      <Location m="148.0158" rt="13.936" y="69939" v="933722" />
      <Spectrum type="MFE" cpdAlgo="FindByMolecularFeature">
        <MSDetails p="+" />
        <Device type="TimeOfFlight" />
        <MSPeaks>
          <p rt="13.936" x="149.0231" y="69939.40" v="854349" z="1" s="M+H" />
          <p rt="13.935" x="150.0279" y="6427.83" v="79373" z="1" s="M+H+1" />
        </MSPeaks>
      </Spectrum>
    </Compound>
    <Compound algo="FindByMolecularFeature">
      <Location m="147.0445" rt="13.937" y="86489" v="1456518" />
      <Spectrum type="MFE" cpdAlgo="FindByMolecularFeature">
        <MSDetails p="+" />
        <Device type="TimeOfFlight" />
        <MSPeaks>
          <p rt="13.938" x="148.0518" y="86489.35" v="1101109" z="1" s="M+H" />
          <p rt="13.937" x="149.0564" y="15126.68" v="183978" z="1" s="M+H+1" />
          <p rt="13.945" x="150.0442" y="2987.98" v="12310" z="1" s="M+H+2" />
          <p rt="13.933" x="295.0954" y="8292.80" v="60573" z="1" s="2M+H" />
          <p rt="13.936" x="296.1034" y="2639.60" v="18988" z="1" s="2M+H+1" />
        </MSPeaks>
      </Spectrum>
    </Compound>
    <Compound algo="FindByMolecularFeature">
      <Location m="206.1668" rt="13.943" y="70869" v="701300" />
      <Spectrum type="MFE" cpdAlgo="FindByMolecularFeature">
        <MSDetails p="+" />
        <Device type="TimeOfFlight" />
        <MSPeaks>
          <p rt="13.943" x="207.1741" y="70869.47" v="615795" z="1" s="M+H" />
          <p rt="13.945" x="208.1776" y="10503.17" v="85505" z="1" s="M+H+1" />
        </MSPeaks>
      </Spectrum>
    </Compound>
    <Compound algo="FindByMolecularFeature">
      <Location m="331.2125" rt="13.963" y="192272" v="1580050" />
      <Spectrum type="MFE" cpdAlgo="FindByMolecularFeature">
        <MSDetails p="+" />
        <Device type="TimeOfFlight" />
        <MSPeaks>
          <p rt="13.964" x="332.2197" y="192271.55" v="1254092" z="1" s="M+H" />
          <p rt="13.966" x="333.2230" y="40894.34" v="261932" z="1" s="M+H+1" />
          <p rt="13.941" x="334.2326" y="7733.76" v="64026" z="1" s="M+H+2" />
        </MSPeaks>
      </Spectrum>
    </Compound>
    <Compound algo="FindByMolecularFeature">
      <Location m="292.2041" rt="13.974" y="91943" v="899296" />
      <Spectrum type="MFE" cpdAlgo="FindByMolecularFeature">
        <MSDetails p="+" />
        <Device type="TimeOfFlight" />
        <MSPeaks>
          <p rt="13.974" x="293.2114" y="91943.09" v="750133" z="1" s="M+H" />
          <p rt="13.975" x="294.2147" y="17948.28" v="149163" z="1" s="M+H+1" />
        </MSPeaks>
      </Spectrum>
    </Compound>
    <Compound algo="FindByMolecularFeature">
      <Location m="309.2305" rt="13.976" y="311787" v="2916474" />
      <Spectrum type="MFE" cpdAlgo="FindByMolecularFeature">
        <MSDetails p="+" />
        <Device type="TimeOfFlight" />
        <MSPeaks>
          <p rt="13.976" x="310.2378" y="311787.16" v="2425678" z="1" s="M+H" />
          <p rt="13.978" x="311.2409" y="62828.79" v="488508" z="1" s="M+H+1" />
          <p rt="13.979" x="619.4674" y="758.19" v="1144" z="1" s="2M+H" />
        </MSPeaks>
      </Spectrum>
    </Compound>
    <Compound algo="FindByMolecularFeature">
      <Location m="230.1307" rt="14.175" y="57469" v="540917" />
      <Spectrum type="MFE" cpdAlgo="FindByMolecularFeature">
        <MSDetails p="+" />
        <Device type="TimeOfFlight" />
        <MSPeaks>
          <p rt="14.174" x="231.1380" y="57468.64" v="469599" z="1" s="M+H" />
          <p rt="14.179" x="232.1411" y="8619.50" v="71318" z="1" s="M+H+1" />
        </MSPeaks>
      </Spectrum>
    </Compound>
    <Compound algo="FindByMolecularFeature">
      <Location m="331.2121" rt="14.346" y="50342" v="422091" />
      <Spectrum type="MFE" cpdAlgo="FindByMolecularFeature">
        <MSDetails p="+" />
        <Device type="TimeOfFlight" />
        <MSPeaks>
          <p rt="14.346" x="332.2194" y="50342.34" v="345721" z="1" s="M+H" />
          <p rt="14.347" x="333.2231" y="11213.95" v="76370" z="1" s="M+H+1" />
        </MSPeaks>
      </Spectrum>
    </Compound>
    <Compound algo="FindByMolecularFeature">
      <Location m="309.2305" rt="14.348" y="264089" v="2432962" />
      <Spectrum type="MFE" cpdAlgo="FindByMolecularFeature">
        <MSDetails p="+" />
        <Device type="TimeOfFlight" />
        <MSPeaks>
          <p rt="14.348" x="310.2377" y="264089.28" v="1921832" z="1" s="M+H" />
          <p rt="14.346" x="311.2409" y="52382.95" v="383621" z="1" s="M+H+1" />
          <p rt="14.345" x="312.2494" y="10242.31" v="111371" z="1" s="M+H+2" />
          <p rt="14.326" x="313.2448" y="1592.58" v="16138" z="1" s="M+H+3" />
        </MSPeaks>
      </Spectrum>
    </Compound>
    <Compound algo="FindByMolecularFeature">
      <Location m="291.2199" rt="14.365" y="146591" v="1406153" />
      <Spectrum type="MFE" cpdAlgo="FindByMolecularFeature">
        <MSDetails p="+" />
        <Device type="TimeOfFlight" />
        <MSPeaks>
          <p rt="14.365" x="292.2271" y="146591.30" v="1055836" z="1" s="M+H" />
          <p rt="14.373" x="293.2272" y="45346.64" v="245689" z="1" s="M+H+1" />
          <p rt="14.348" x="294.2152" y="12573.58" v="104628" z="1" s="M+H+2" />
        </MSPeaks>
      </Spectrum>
    </Compound>
    <Compound algo="FindByMolecularFeature">
      <Location m="353.2776" rt="14.660" y="58385" v="558484" />
      <Spectrum type="MFE" cpdAlgo="FindByMolecularFeature">
        <MSDetails p="+" />
        <Device type="TimeOfFlight" />
        <MSPeaks>
          <p rt="14.661" x="354.2848" y="58385.47" v="456118" z="1" s="M+H" />
          <p rt="14.657" x="355.2881" y="10870.53" v="98323" z="1" s="M+H+1" />
          <p rt="14.662" x="356.2901" y="888.55" v="4043" z="1" s="M+H+2" />
        </MSPeaks>
      </Spectrum>
    </Compound>
    <Compound algo="FindByMolecularFeature">
      <Location m="202.1718" rt="14.762" y="63793" v="530524" />
      <Spectrum type="MFE" cpdAlgo="FindByMolecularFeature">
        <MSDetails p="+" />
        <Device type="TimeOfFlight" />
        <MSPeaks>
          <p rt="14.762" x="203.1791" y="63793.04" v="454313" z="1" s="M+H" />
          <p rt="14.762" x="204.1828" y="10669.82" v="76211" z="1" s="M+H+1" />
        </MSPeaks>
      </Spectrum>
    </Compound>
    <Compound algo="FindByMolecularFeature">
      <Location m="331.2122" rt="14.825" y="73147" v="577553" />
      <Spectrum type="MFE" cpdAlgo="FindByMolecularFeature">
        <MSDetails p="+" />
        <Device type="TimeOfFlight" />
        <MSPeaks>
          <p rt="14.825" x="332.2195" y="73147.18" v="453128" z="1" s="M+H" />
          <p rt="14.824" x="333.2190" y="19443.89" v="124425" z="1" s="M+H+1" />
        </MSPeaks>
      </Spectrum>
    </Compound>
    <Compound algo="FindByMolecularFeature">
      <Location m="309.2302" rt="14.826" y="69683" v="635315" />
      <Spectrum type="MFE" cpdAlgo="FindByMolecularFeature">
        <MSDetails p="+" />
        <Device type="TimeOfFlight" />
        <MSPeaks>
          <p rt="14.826" x="310.2375" y="69682.73" v="517992" z="1" s="M+H" />
          <p rt="14.825" x="311.2379" y="17190.99" v="117323" z="1" s="M+H+1" />
        </MSPeaks>
      </Spectrum>
    </Compound>
    <Compound algo="FindByMolecularFeature">
      <Location m="602.1787" rt="14.827" y="59820" v="488717" />
      <Spectrum type="MFE" cpdAlgo="FindByMolecularFeature">
        <MSDetails p="+" />
        <Device type="TimeOfFlight" />
        <MSPeaks>
          <p rt="14.827" x="603.1860" y="59820.21" v="338025" z="1" s="M+H" />
          <p rt="14.827" x="604.1896" y="20807.28" v="117150" z="1" s="M+H+1" />
          <p rt="14.828" x="605.1923" y="5399.95" v="30178" z="1" s="M+H+2" />
          <p rt="14.842" x="606.1972" y="612.72" v="3364" z="1" s="M+H+3" />
        </MSPeaks>
      </Spectrum>
    </Compound>
    <Compound algo="FindByMolecularFeature">
      <Location m="214.0628" rt="14.828" y="131926" v="1175858" />
      <Spectrum type="MFE" cpdAlgo="FindByMolecularFeature">
        <MSDetails p="+" />
        <Device type="TimeOfFlight" />
        <MSPeaks>
          <p rt="14.827" x="215.0701" y="131926.09" v="1020835" z="1" s="M+H" />
          <p rt="14.830" x="216.0734" y="19883.02" v="155024" z="1" s="M+H+1" />
        </MSPeaks>
      </Spectrum>
    </Compound>
    <Compound algo="FindByMolecularFeature">
      <Location m="352.0949" rt="14.828" y="376945" v="3094529" />
      <Spectrum type="MFE" cpdAlgo="FindByMolecularFeature">
        <MSDetails p="+" />
        <Device type="TimeOfFlight" />
        <MSPeaks>
          <p rt="14.828" x="353.1022" y="376945.03" v="2467575" z="1" s="M+H" />
          <p rt="14.827" x="354.1054" y="81398.93" v="530598" z="1" s="M+H+1" />
          <p rt="14.829" x="355.1093" y="13163.95" v="85514" z="1" s="M+H+2" />
          <p rt="14.825" x="356.1134" y="1701.61" v="10842" z="1" s="M+H+3" />
        </MSPeaks>
      </Spectrum>
    </Compound>
    <Compound algo="FindByMolecularFeature">
      <Location m="172.0527" rt="14.829" y="849346" v="7173353" />
      <Spectrum type="MFE" cpdAlgo="FindByMolecularFeature">
        <MSDetails p="+" />
        <Device type="TimeOfFlight" />
        <MSPeaks>
          <p rt="14.829" x="173.0600" y="849346.19" v="6275852" z="1" s="M+H" />
          <p rt="14.829" x="174.0631" y="106052.50" v="776660" z="1" s="M+H+1" />
          <p rt="14.833" x="175.0712" y="12518.79" v="102926" z="1" s="M+H+2" />
          <p rt="14.824" x="176.0755" y="1963.86" v="17915" z="1" s="M+H+3" />
        </MSPeaks>
      </Spectrum>
    </Compound>
    <Compound algo="FindByMolecularFeature">
      <Location m="114.0468" rt="14.830" y="238745" v="2042232" />
      <Spectrum type="MFE" cpdAlgo="FindByMolecularFeature">
        <MSDetails p="+" />
        <Device type="TimeOfFlight" />
        <MSPeaks>
          <p rt="14.830" x="115.0541" y="238744.91" v="1830687" z="1" s="M+H" />
          <p rt="14.830" x="116.0581" y="27805.74" v="211546" z="1" s="M+H+1" />
        </MSPeaks>
      </Spectrum>
    </Compound>
    <Compound algo="FindByMolecularFeature">
      <Location m="184.0524" rt="14.830" y="313929" v="2737543" />
      <Spectrum type="MFE" cpdAlgo="FindByMolecularFeature">
        <MSDetails p="+" />
        <Device type="TimeOfFlight" />
        <MSPeaks>
          <p rt="14.830" x="185.0597" y="313928.53" v="2327553" z="1" s="M+H" />
          <p rt="14.831" x="186.0642" y="53607.16" v="409991" z="1" s="M+H+1" />
        </MSPeaks>
      </Spectrum>
    </Compound>
    <Compound algo="FindByMolecularFeature">
      <Location m="232.0734" rt="14.830" y="127473" v="1550301" />
      <Spectrum type="MFE" cpdAlgo="FindByMolecularFeature">
        <MSDetails p="+" />
        <Device type="TimeOfFlight" />
        <MSPeaks>
          <p rt="14.830" x="233.0806" y="127473.02" v="1000337" z="1" s="M+H" />
          <p rt="14.830" x="234.0842" y="18266.38" v="140009" z="1" s="M+H+1" />
          <p rt="14.825" x="235.0847" y="2885.25" v="20800" z="1" s="M+H+2" />
          <p rt="14.827" x="465.1544" y="25771.71" v="146072" z="1" s="2M+H" />
          <p rt="14.828" x="466.1574" y="7367.34" v="40313" z="1" s="2M+H+1" />
          <p rt="14.825" x="467.1608" y="1746.00" v="8193" z="1" s="2M+H+2" />
        </MSPeaks>
      </Spectrum>
    </Compound>
    <Compound algo="FindByMolecularFeature">
      <Location m="134.0368" rt="14.831" y="423105" v="4224857" />
      <Spectrum type="MFE" cpdAlgo="FindByMolecularFeature">
        <MSDetails p="+" />
        <Device type="TimeOfFlight" />
        <MSPeaks>
          <p rt="14.831" x="135.0441" y="423104.56" v="3876963" z="1" s="M+H" />
          <p rt="14.829" x="136.0475" y="38439.98" v="347894" z="1" s="M+H+1" />
        </MSPeaks>
      </Spectrum>
    </Compound>
    <Compound algo="FindByMolecularFeature">
      <Location m="202.0626" rt="14.833" y="70983" v="791494" />
      <Spectrum type="MFE" cpdAlgo="FindByMolecularFeature">
        <MSDetails p="+" />
        <Device type="TimeOfFlight" />
        <MSPeaks>
          <p rt="14.833" x="203.0699" y="70983.35" v="683115" z="1" s="M+H" />
          <p rt="14.834" x="204.0743" y="11626.98" v="108379" z="1" s="M+H+1" />
        </MSPeaks>
      </Spectrum>
    </Compound>
    <Compound algo="FindByMolecularFeature">
      <Location m="369.0962" rt="14.833" y="82927" v="1174771" />
      <Spectrum type="MFE" cpdAlgo="FindByMolecularFeature">
        <MSDetails p="+" />
        <Device type="TimeOfFlight" />
        <MSPeaks>
          <p rt="14.834" x="370.1035" y="82927.26" v="878402" z="1" s="M+H" />
          <p rt="14.830" x="371.1094" y="24723.09" v="247975" z="1" s="M+H+1" />
          <p rt="14.831" x="372.1135" y="4319.06" v="43510" z="1" s="M+H+2" />
          <p rt="14.839" x="373.1178" y="491.46" v="4883" z="1" s="M+H+3" />
        </MSPeaks>
      </Spectrum>
    </Compound>
    <Compound algo="FindByMolecularFeature">
      <Location m="292.2061" rt="14.836" y="51404" v="652635" />
      <Spectrum type="MFE" cpdAlgo="FindByMolecularFeature">
        <MSDetails p="+" />
        <Device type="TimeOfFlight" />
        <MSPeaks>
          <p rt="14.837" x="293.2133" y="51404.13" v="533713" z="1" s="M+H" />
          <p rt="14.834" x="294.2147" y="10850.73" v="118922" z="1" s="M+H+1" />
        </MSPeaks>
      </Spectrum>
    </Compound>
    <Compound algo="FindByMolecularFeature">
      <Location m="236.9484" rt="14.836" y="122946" v="1412344" />
      <Spectrum type="MFE" cpdAlgo="FindByMolecularFeature">
        <MSDetails p="+" />
        <Device type="TimeOfFlight" />
        <MSPeaks>
          <p rt="14.836" x="237.9556" y="122945.75" v="1245969" z="1" s="M+H" />
          <p rt="14.839" x="238.9584" y="14129.28" v="141242" z="1" s="M+H+1" />
          <p rt="14.843" x="239.9603" y="2595.63" v="25133" z="1" s="M+H+2" />
        </MSPeaks>
      </Spectrum>
    </Compound>
    <Compound algo="FindByMolecularFeature">
      <Location m="137.0239" rt="14.838" y="501176" v="6538968" />
      <Spectrum type="MFE" cpdAlgo="FindByMolecularFeature">
        <MSDetails p="+" />
        <Device type="TimeOfFlight" />
        <MSPeaks>
          <p rt="14.839" x="138.0312" y="501175.88" v="5985380" z="1" s="M+H" />
          <p rt="14.833" x="139.0360" y="49094.03" v="553588" z="1" s="M+H+1" />
        </MSPeaks>
      </Spectrum>
    </Compound>
    <Compound algo="FindByMolecularFeature">
      <Location m="503.2055" rt="14.877" y="182199" v="3887055" />
      <Spectrum type="MFE" cpdAlgo="FindByMolecularFeature">
        <MSDetails p="+" />
        <Device type="TimeOfFlight" />
        <MSPeaks>
          <p rt="14.878" x="504.2128" y="182199.39" v="1820695" z="1" s="M+H" />
          <p rt="14.876" x="505.2159" y="41946.31" v="414015" z="1" s="M+H+1" />
          <p rt="14.876" x="506.2104" y="117164.66" v="1169335" z="1" s="M+H+2" />
          <p rt="14.877" x="507.2132" y="27402.27" v="273955" z="1" s="M+H+3" />
          <p rt="14.877" x="508.2090" y="21353.88" v="209055" z="1" s="M+H+4" />
        </MSPeaks>
      </Spectrum>
    </Compound>
    <Compound algo="FindByMolecularFeature">
      <Location m="251.2250" rt="14.910" y="51266" v="444068" />
      <Spectrum type="MFE" cpdAlgo="FindByMolecularFeature">
        <MSDetails p="+" />
        <Device type="TimeOfFlight" />
        <MSPeaks>
          <p rt="14.910" x="252.2322" y="51266.18" v="374290" z="1" s="M+H" />
          <p rt="14.909" x="253.2345" y="9773.09" v="69778" z="1" s="M+H+1" />
        </MSPeaks>
      </Spectrum>
    </Compound>
    <Compound algo="FindByMolecularFeature">
      <Location m="319.2488" rt="14.933" y="75171" v="587124" />
      <Spectrum type="MFE" cpdAlgo="FindByMolecularFeature">
        <MSDetails p="+" />
        <Device type="TimeOfFlight" />
        <MSPeaks>
          <p rt="14.934" x="320.2561" y="75170.98" v="501473" z="1" s="M+H" />
          <p rt="14.930" x="321.2595" y="14902.21" v="79486" z="1" s="M+H+1" />
          <p rt="14.907" x="322.2651" y="1998.40" v="6165" z="1" s="M+H+2" />
        </MSPeaks>
      </Spectrum>
    </Compound>
    <Compound algo="FindByMolecularFeature">
      <Location m="279.2568" rt="14.943" y="794218" v="6413283" />
      <Spectrum type="MFE" cpdAlgo="FindByMolecularFeature">
        <MSDetails p="+" />
        <Device type="TimeOfFlight" />
        <MSPeaks>
          <p rt="14.943" x="280.2641" y="794217.50" v="5302401" z="1" s="M+H" />
          <p rt="14.942" x="281.2668" y="156256.77" v="992517" z="1" s="M+H+1" />
          <p rt="14.940" x="282.2686" y="20186.80" v="118365" z="1" s="M+H+2" />
        </MSPeaks>
      </Spectrum>
    </Compound>
    <Compound algo="FindByMolecularFeature">
      <Location m="262.2295" rt="14.943" y="93123" v="779856" />
      <Spectrum type="MFE" cpdAlgo="FindByMolecularFeature">
        <MSDetails p="+" />
        <Device type="TimeOfFlight" />
        <MSPeaks>
          <p rt="14.944" x="263.2368" y="93122.75" v="620418" z="1" s="M+H" />
          <p rt="14.944" x="264.2400" y="21376.54" v="143919" z="1" s="M+H+1" />
          <p rt="14.929" x="265.2460" y="3078.65" v="15518" z="1" s="M+H+2" />
        </MSPeaks>
      </Spectrum>
    </Compound>
    <Compound algo="FindByMolecularFeature">
      <Location m="477.2857" rt="15.189" y="137073" v="1258292" />
      <Spectrum type="MFE" cpdAlgo="FindByMolecularFeature">
        <MSDetails p="+" />
        <Device type="TimeOfFlight" />
        <MSPeaks>
          <p rt="15.188" x="478.2930" y="137073.06" v="974335" z="1" s="M+H" />
          <p rt="15.189" x="479.2962" y="33559.86" v="232530" z="1" s="M+H+1" />
          <p rt="15.188" x="480.2996" y="6647.28" v="45442" z="1" s="M+H+2" />
          <p rt="15.200" x="481.3055" y="893.28" v="5985" z="1" s="M+H+3" />
        </MSPeaks>
      </Spectrum>
    </Compound>
    <Compound algo="FindByMolecularFeature">
      <Location m="401.3507" rt="15.194" y="93232" v="713367" />
      <Spectrum type="MFE" cpdAlgo="FindByMolecularFeature">
        <MSDetails p="+" />
        <Device type="TimeOfFlight" />
        <MSPeaks>
          <p rt="15.194" x="402.3579" y="93231.94" v="556158" z="1" s="M+H" />
          <p rt="15.194" x="403.3609" y="24399.07" v="137898" z="1" s="M+H+1" />
          <p rt="15.202" x="404.3638" y="3837.62" v="19311" z="1" s="M+H+2" />
        </MSPeaks>
      </Spectrum>
    </Compound>
    <Compound algo="FindByMolecularFeature">
      <Location m="199.1935" rt="15.311" y="116098" v="1122922" />
      <Spectrum type="MFE" cpdAlgo="FindByMolecularFeature">
        <MSDetails p="+" />
        <Device type="TimeOfFlight" />
        <MSPeaks>
          <p rt="15.311" x="200.2008" y="116097.84" v="984708" z="1" s="M+H" />
          <p rt="15.312" x="201.2040" y="15031.71" v="129119" z="1" s="M+H+1" />
          <p rt="15.311" x="202.2074" y="1383.90" v="9095" z="1" s="M+H+2" />
        </MSPeaks>
      </Spectrum>
    </Compound>
    <Compound algo="FindByMolecularFeature">
      <Location m="357.1943" rt="15.502" y="293928" v="2782140" />
      <Spectrum type="MFE" cpdAlgo="FindByMolecularFeature">
        <MSDetails p="+" />
        <Device type="TimeOfFlight" />
        <MSPeaks>
          <p rt="15.502" x="358.2016" y="293928.00" v="2185420" z="1" s="M+H" />
          <p rt="15.502" x="359.2045" y="69598.80" v="518805" z="1" s="M+H+1" />
          <p rt="15.499" x="360.2074" y="9220.57" v="68143" z="1" s="M+H+2" />
          <p rt="15.498" x="361.2107" y="1373.38" v="9772" z="1" s="M+H+3" />
        </MSPeaks>
      </Spectrum>
    </Compound>
    <Compound algo="FindByMolecularFeature">
      <Location m="279.2565" rt="15.509" y="360643" v="2420511" />
      <Spectrum type="MFE" cpdAlgo="FindByMolecularFeature">
        <MSDetails p="+" />
        <Device type="TimeOfFlight" />
        <MSPeaks>
          <p rt="15.509" x="280.2638" y="360643.38" v="2031964" z="1" s="M+H" />
          <p rt="15.509" x="281.2667" y="68961.34" v="388547" z="1" s="M+H+1" />
        </MSPeaks>
      </Spectrum>
    </Compound>
    <Compound algo="FindByMolecularFeature">
      <Location m="283.3241" rt="15.551" y="160479" v="2429425" />
      <Spectrum type="MFE" cpdAlgo="FindByMolecularFeature">
        <MSDetails p="+" />
        <Device type="TimeOfFlight" />
        <MSPeaks>
          <p rt="15.551" x="284.3313" y="160478.52" v="2031423" z="1" s="M+H" />
          <p rt="15.551" x="285.3345" y="33599.29" v="398001" z="1" s="M+H+1" />
        </MSPeaks>
      </Spectrum>
    </Compound>
    <Compound algo="FindByMolecularFeature">
      <Location m="285.3032" rt="15.571" y="58375" v="768551" />
      <Spectrum type="MFE" cpdAlgo="FindByMolecularFeature">
        <MSDetails p="+" />
        <Device type="TimeOfFlight" />
        <MSPeaks>
          <p rt="15.572" x="286.3105" y="58375.06" v="649211" z="1" s="M+H" />
          <p rt="15.567" x="287.3139" y="11601.67" v="107680" z="1" s="M+H+1" />
          <p rt="15.567" x="288.3171" y="1414.15" v="11660" z="1" s="M+H+2" />
        </MSPeaks>
      </Spectrum>
    </Compound>
    <Compound algo="FindByMolecularFeature">
      <Location m="279.2563" rt="15.859" y="124340" v="933440" />
      <Spectrum type="MFE" cpdAlgo="FindByMolecularFeature">
        <MSDetails p="+" />
        <Device type="TimeOfFlight" />
        <MSPeaks>
          <p rt="15.859" x="280.2636" y="124339.74" v="782022" z="1" s="M+H" />
          <p rt="15.862" x="281.2663" y="22614.53" v="135121" z="1" s="M+H+1" />
          <p rt="15.843" x="282.2733" y="2415.76" v="16297" z="1" s="M+H+2" />
        </MSPeaks>
      </Spectrum>
    </Compound>
    <Compound algo="FindByMolecularFeature">
      <Location m="185.1414" rt="15.862" y="70934" v="587084" />
      <Spectrum type="MFE" cpdAlgo="FindByMolecularFeature">
        <MSDetails p="+" />
        <Device type="TimeOfFlight" />
        <MSPeaks>
          <p rt="15.860" x="186.1487" y="70934.21" v="493177" z="1" s="M+H" />
          <p rt="15.869" x="187.1515" y="9755.00" v="85188" z="1" s="M+H+1" />
          <p rt="15.886" x="188.1536" y="1130.59" v="8719" z="1" s="M+H+2" />
        </MSPeaks>
      </Spectrum>
    </Compound>
    <Compound algo="FindByMolecularFeature">
      <Location m="216.1513" rt="15.906" y="60101" v="580754" />
      <Spectrum type="MFE" cpdAlgo="FindByMolecularFeature">
        <MSDetails p="+" />
        <Device type="TimeOfFlight" />
        <MSPeaks>
          <p rt="15.905" x="217.1586" y="60101.21" v="494230" z="1" s="M+H" />
          <p rt="15.909" x="218.1618" y="10669.79" v="86524" z="1" s="M+H+1" />
        </MSPeaks>
      </Spectrum>
    </Compound>
    <Compound algo="FindByMolecularFeature">
      <Location m="297.3396" rt="15.915" y="51772" v="637002" />
      <Spectrum type="MFE" cpdAlgo="FindByMolecularFeature">
        <MSDetails p="+" />
        <Device type="TimeOfFlight" />
        <MSPeaks>
          <p rt="15.914" x="298.3469" y="51772.09" v="512335" z="1" s="M+H" />
          <p rt="15.916" x="299.3503" y="11266.65" v="115260" z="1" s="M+H+1" />
          <p rt="15.920" x="300.3539" y="1351.22" v="9407" z="1" s="M+H+2" />
        </MSPeaks>
      </Spectrum>
    </Compound>
    <Compound algo="FindByMolecularFeature">
      <Location m="453.2856" rt="15.978" y="50752" v="448025" />
      <Spectrum type="MFE" cpdAlgo="FindByMolecularFeature">
        <MSDetails p="+" />
        <Device type="TimeOfFlight" />
        <MSPeaks>
          <p rt="15.979" x="454.2929" y="50752.27" v="360414" z="1" s="M+H" />
          <p rt="15.978" x="455.2973" y="10544.77" v="72555" z="1" s="M+H+1" />
          <p rt="15.975" x="456.3018" y="2349.51" v="15056" z="1" s="M+H+2" />
        </MSPeaks>
      </Spectrum>
    </Compound>
    <Compound algo="FindByMolecularFeature">
      <Location m="295.2516" rt="16.021" y="535136" v="5887711" />
      <Spectrum type="MFE" cpdAlgo="FindByMolecularFeature">
        <MSDetails p="+" />
        <Device type="TimeOfFlight" />
        <MSPeaks>
          <p rt="16.021" x="296.2589" y="535135.56" v="4769902" z="1" s="M+H" />
          <p rt="16.020" x="297.2618" y="111335.91" v="991353" z="1" s="M+H+1" />
          <p rt="16.022" x="298.2649" y="13839.29" v="121228" z="1" s="M+H+2" />
          <p rt="16.034" x="299.2658" y="596.87" v="5228" z="1" s="M+H+3" />
        </MSPeaks>
      </Spectrum>
    </Compound>
    <Compound algo="FindByMolecularFeature">
      <Location m="317.2331" rt="16.024" y="112132" v="1208816" />
      <Spectrum type="MFE" cpdAlgo="FindByMolecularFeature">
        <MSDetails p="+" />
        <Device type="TimeOfFlight" />
        <MSPeaks>
          <p rt="16.024" x="318.2404" y="112131.77" v="1012425" z="1" s="M+H" />
          <p rt="16.024" x="319.2434" y="20830.71" v="180956" z="1" s="M+H+1" />
          <p rt="16.027" x="320.2521" y="2365.86" v="15435" z="1" s="M+H+2" />
        </MSPeaks>
      </Spectrum>
    </Compound>
    <Compound algo="FindByMolecularFeature">
      <Location m="335.2435" rt="16.066" y="59799" v="627264" />
      <Spectrum type="MFE" cpdAlgo="FindByMolecularFeature">
        <MSDetails p="+" />
        <Device type="TimeOfFlight" />
        <MSPeaks>
          <p rt="16.067" x="336.2507" y="59799.49" v="511385" z="1" s="M+H" />
          <p rt="16.063" x="337.2553" y="12762.82" v="105541" z="1" s="M+H+1" />
          <p rt="16.038" x="338.2605" y="2172.67" v="10338" z="1" s="M+H+2" />
        </MSPeaks>
      </Spectrum>
    </Compound>
    <Compound algo="FindByMolecularFeature">
      <Location m="279.2562" rt="16.070" y="135168" v="1474431" />
      <Spectrum type="MFE" cpdAlgo="FindByMolecularFeature">
        <MSDetails p="+" />
        <Device type="TimeOfFlight" />
        <MSPeaks>
          <p rt="16.071" x="280.2635" y="135168.16" v="1215176" z="1" s="M+H" />
          <p rt="16.068" x="281.2662" y="25691.73" v="230172" z="1" s="M+H+1" />
          <p rt="16.067" x="282.2741" y="3032.23" v="29084" z="1" s="M+H+2" />
        </MSPeaks>
      </Spectrum>
    </Compound>
    <Compound algo="FindByMolecularFeature">
      <Location m="225.2092" rt="16.248" y="111122" v="1032291" />
      <Spectrum type="MFE" cpdAlgo="FindByMolecularFeature">
        <MSDetails p="+" />
        <Device type="TimeOfFlight" />
        <MSPeaks>
          <p rt="16.249" x="226.2165" y="111122.01" v="890339" z="1" s="M+H" />
          <p rt="16.246" x="227.2198" y="17411.79" v="135739" z="1" s="M+H+1" />
          <p rt="16.259" x="228.2210" y="2274.24" v="6212" z="1" s="M+H+2" />
        </MSPeaks>
      </Spectrum>
    </Compound>
    <Compound algo="FindByMolecularFeature">
      <Location m="325.3711" rt="16.363" y="198559" v="1511044" />
      <Spectrum type="MFE" cpdAlgo="FindByMolecularFeature">
        <MSDetails p="+" />
        <Device type="TimeOfFlight" />
        <MSPeaks>
          <p rt="16.363" x="326.3784" y="198558.70" v="1201088" z="1" s="M+H" />
          <p rt="16.362" x="327.3815" y="44422.88" v="276524" z="1" s="M+H+1" />
          <p rt="16.362" x="328.3847" y="5721.40" v="33432" z="1" s="M+H+2" />
        </MSPeaks>
      </Spectrum>
    </Compound>
    <Compound algo="FindByMolecularFeature">
      <Location m="279.2559" rt="16.383" y="71694" v="966662" />
      <Spectrum type="MFE" cpdAlgo="FindByMolecularFeature">
        <MSDetails p="+" />
        <Device type="TimeOfFlight" />
        <MSPeaks>
          <p rt="16.382" x="280.2632" y="71694.09" v="809310" z="1" s="M+H" />
          <p rt="16.386" x="281.2645" y="14872.74" v="157351" z="1" s="M+H+1" />
        </MSPeaks>
      </Spectrum>
    </Compound>
    <Compound algo="FindByMolecularFeature">
      <Location m="295.2516" rt="16.394" y="663085" v="7124728" />
      <Spectrum type="MFE" cpdAlgo="FindByMolecularFeature">
        <MSDetails p="+" />
        <Device type="TimeOfFlight" />
        <MSPeaks>
          <p rt="16.394" x="296.2589" y="663084.81" v="5827350" z="1" s="M+H" />
          <p rt="16.393" x="297.2619" y="128705.70" v="1131100" z="1" s="M+H+1" />
          <p rt="16.395" x="298.2653" y="15050.89" v="140106" z="1" s="M+H+2" />
          <p rt="16.398" x="299.2684" y="1112.58" v="10420" z="1" s="M+H+3" />
          <p rt="16.389" x="591.5092" y="1868.72" v="6663" z="1" s="2M+H" />
          <p rt="16.403" x="592.5151" y="742.12" v="1213" z="1" s="2M+H+1" />
        </MSPeaks>
      </Spectrum>
    </Compound>
    <Compound algo="FindByMolecularFeature">
      <Location m="317.2332" rt="16.398" y="167519" v="1863903" />
      <Spectrum type="MFE" cpdAlgo="FindByMolecularFeature">
        <MSDetails p="+" />
        <Device type="TimeOfFlight" />
        <MSPeaks>
          <p rt="16.400" x="318.2405" y="167518.92" v="1479841" z="1" s="M+H" />
          <p rt="16.388" x="319.2434" y="31165.14" v="351432" z="1" s="M+H+1" />
          <p rt="16.405" x="320.2489" y="3619.44" v="32631" z="1" s="M+H+2" />
        </MSPeaks>
      </Spectrum>
    </Compound>
    <Compound algo="FindByMolecularFeature">
      <Location m="278.2247" rt="16.475" y="272524" v="3421116" />
      <Spectrum type="MFE" cpdAlgo="FindByMolecularFeature">
        <MSDetails p="+" />
        <Device type="TimeOfFlight" />
        <MSPeaks>
          <p rt="16.475" x="279.2319" y="272524.13" v="2796064" z="1" s="M+H" />
          <p rt="16.474" x="280.2351" y="57072.19" v="586919" z="1" s="M+H+1" />
          <p rt="16.494" x="557.4564" y="2303.96" v="13796" z="1" s="2M+H" />
          <p rt="16.490" x="558.4576" y="1167.69" v="5271" z="1" s="2M+H+1" />
        </MSPeaks>
      </Spectrum>
    </Compound>
    <Compound algo="FindByMolecularFeature">
      <Location m="234.1619" rt="16.479" y="55869" v="547824" />
      <Spectrum type="MFE" cpdAlgo="FindByMolecularFeature">
        <MSDetails p="+" />
        <Device type="TimeOfFlight" />
        <MSPeaks>
          <p rt="16.479" x="235.1692" y="55869.30" v="469668" z="1" s="M+H" />
          <p rt="16.477" x="236.1724" y="9210.43" v="69741" z="1" s="M+H+1" />
          <p rt="16.493" x="237.1810" y="1153.65" v="8414" z="1" s="M+H+2" />
        </MSPeaks>
      </Spectrum>
    </Compound>
    <Compound algo="FindByMolecularFeature">
      <Location m="479.3012" rt="16.527" y="82372" v="841272" />
      <Spectrum type="MFE" cpdAlgo="FindByMolecularFeature">
        <MSDetails p="+" />
        <Device type="TimeOfFlight" />
        <MSPeaks>
          <p rt="16.526" x="480.3085" y="82372.27" v="641584" z="1" s="M+H" />
          <p rt="16.528" x="481.3118" y="20954.40" v="166379" z="1" s="M+H+1" />
          <p rt="16.525" x="482.3150" y="4201.95" v="30188" z="1" s="M+H+2" />
          <p rt="16.531" x="483.3223" y="434.54" v="3122" z="1" s="M+H+3" />
        </MSPeaks>
      </Spectrum>
    </Compound>
    <Compound algo="FindByMolecularFeature">
      <Location m="352.2615" rt="16.598" y="113558" v="1030691" />
      <Spectrum type="MFE" cpdAlgo="FindByMolecularFeature">
        <MSDetails p="+" />
        <Device type="TimeOfFlight" />
        <MSPeaks>
          <p rt="16.598" x="353.2688" y="113558.15" v="820560" z="1" s="M+H" />
          <p rt="16.598" x="354.2720" y="25334.62" v="187091" z="1" s="M+H+1" />
          <p rt="16.595" x="355.2760" y="3209.18" v="23040" z="1" s="M+H+2" />
        </MSPeaks>
      </Spectrum>
    </Compound>
    <Compound algo="FindByMolecularFeature">
      <Location m="295.2513" rt="16.873" y="276367" v="2807790" />
      <Spectrum type="MFE" cpdAlgo="FindByMolecularFeature">
        <MSDetails p="+" />
        <Device type="TimeOfFlight" />
        <MSPeaks>
          <p rt="16.873" x="296.2585" y="276367.25" v="2319801" z="1" s="M+H" />
          <p rt="16.874" x="297.2617" y="52689.84" v="454559" z="1" s="M+H+1" />
          <p rt="16.874" x="298.2693" y="4248.56" v="33430" z="1" s="M+H+2" />
        </MSPeaks>
      </Spectrum>
    </Compound>
    <Compound algo="FindByMolecularFeature">
      <Location m="278.2246" rt="16.877" y="110074" v="1121135" />
      <Spectrum type="MFE" cpdAlgo="FindByMolecularFeature">
        <MSDetails p="+" />
        <Device type="TimeOfFlight" />
        <MSPeaks>
          <p rt="16.877" x="279.2318" y="110074.02" v="924667" z="1" s="M+H" />
          <p rt="16.877" x="280.2355" y="24540.30" v="196469" z="1" s="M+H+1" />
        </MSPeaks>
      </Spectrum>
    </Compound>
    <Compound algo="FindByMolecularFeature">
      <Location m="451.3146" rt="16.926" y="143309" v="1535368" />
      <Spectrum type="MFE" cpdAlgo="FindByMolecularFeature">
        <MSDetails p="+" />
        <Device type="TimeOfFlight" />
        <MSPeaks>
          <p rt="16.926" x="452.3218" y="143308.69" v="1200823" z="1" s="M+H" />
          <p rt="16.926" x="453.3251" y="35969.53" v="282984" z="1" s="M+H+1" />
          <p rt="16.926" x="454.3284" y="6543.93" v="51561" z="1" s="M+H+2" />
        </MSPeaks>
      </Spectrum>
    </Compound>
    <Compound algo="FindByMolecularFeature">
      <Location m="276.2090" rt="17.055" y="184297" v="2054969" />
      <Spectrum type="MFE" cpdAlgo="FindByMolecularFeature">
        <MSDetails p="+" />
        <Device type="TimeOfFlight" />
        <MSPeaks>
          <p rt="17.055" x="277.2163" y="184297.06" v="1707002" z="1" s="M+H" />
          <p rt="17.054" x="278.2197" y="38368.71" v="347967" z="1" s="M+H+1" />
        </MSPeaks>
      </Spectrum>
    </Compound>
    <Compound algo="FindByMolecularFeature">
      <Location m="294.2195" rt="17.181" y="112297" v="933921" />
      <Spectrum type="MFE" cpdAlgo="FindByMolecularFeature">
        <MSDetails p="+" />
        <Device type="TimeOfFlight" />
        <MSPeaks>
          <p rt="17.184" x="295.2268" y="112296.50" v="739067" z="1" s="M+H" />
          <p rt="17.178" x="296.2298" y="23547.48" v="152961" z="1" s="M+H+1" />
          <p rt="17.140" x="297.2383" y="4323.85" v="39432" z="1" s="M+H+2" />
          <p rt="17.186" x="298.2429" y="444.36" v="2461" z="1" s="M+H+3" />
        </MSPeaks>
      </Spectrum>
    </Compound>
    <Compound algo="FindByMolecularFeature">
      <Location m="295.2506" rt="17.296" y="51948" v="463647" />
      <Spectrum type="MFE" cpdAlgo="FindByMolecularFeature">
        <MSDetails p="+" />
        <Device type="TimeOfFlight" />
        <MSPeaks>
          <p rt="17.297" x="296.2579" y="51947.59" v="384533" z="1" s="M+H" />
          <p rt="17.293" x="297.2599" y="12012.53" v="79115" z="1" s="M+H+1" />
        </MSPeaks>
      </Spectrum>
    </Compound>
    <Compound algo="FindByMolecularFeature">
      <Location m="276.2091" rt="17.360" y="217118" v="1984996" />
      <Spectrum type="MFE" cpdAlgo="FindByMolecularFeature">
        <MSDetails p="+" />
        <Device type="TimeOfFlight" />
        <MSPeaks>
          <p rt="17.360" x="277.2163" y="217117.59" v="1648224" z="1" s="M+H" />
          <p rt="17.361" x="278.2197" y="44293.41" v="336773" z="1" s="M+H+1" />
        </MSPeaks>
      </Spectrum>
    </Compound>
    <Compound algo="FindByMolecularFeature">
      <Location m="294.2196" rt="17.361" y="192991" v="1919478" />
      <Spectrum type="MFE" cpdAlgo="FindByMolecularFeature">
        <MSDetails p="+" />
        <Device type="TimeOfFlight" />
        <MSPeaks>
          <p rt="17.360" x="295.2269" y="192991.28" v="1570120" z="1" s="M+H" />
          <p rt="17.361" x="296.2299" y="38630.63" v="319768" z="1" s="M+H+1" />
          <p rt="17.372" x="297.2379" y="5029.20" v="27851" z="1" s="M+H+2" />
          <p rt="17.368" x="298.2380" y="394.89" v="1739" z="1" s="M+H+3" />
        </MSPeaks>
      </Spectrum>
    </Compound>
    <Compound algo="FindByMolecularFeature">
      <Location m="279.2564" rt="17.466" y="159231" v="1557909" />
      <Spectrum type="MFE" cpdAlgo="FindByMolecularFeature">
        <MSDetails p="+" />
        <Device type="TimeOfFlight" />
        <MSPeaks>
          <p rt="17.466" x="280.2637" y="159230.59" v="1236283" z="1" s="M+H" />
          <p rt="17.469" x="281.2642" y="37776.25" v="296110" z="1" s="M+H+1" />
          <p rt="17.465" x="282.2677" y="3290.72" v="25516" z="1" s="M+H+2" />
        </MSPeaks>
      </Spectrum>
    </Compound>
    <Compound algo="FindByMolecularFeature">
      <Location m="297.2669" rt="17.468" y="159152" v="1565005" />
      <Spectrum type="MFE" cpdAlgo="FindByMolecularFeature">
        <MSDetails p="+" />
        <Device type="TimeOfFlight" />
        <MSPeaks>
          <p rt="17.468" x="298.2742" y="159152.16" v="1276283" z="1" s="M+H" />
          <p rt="17.467" x="299.2772" y="34707.01" v="259388" z="1" s="M+H+1" />
          <p rt="17.464" x="300.2809" y="3228.62" v="25860" z="1" s="M+H+2" />
          <p rt="17.456" x="595.5417" y="803.65" v="1737" z="1" s="2M+H" />
        </MSPeaks>
      </Spectrum>
    </Compound>
    <Compound algo="FindByMolecularFeature">
      <Location m="294.2196" rt="17.665" y="175984" v="1462381" />
      <Spectrum type="MFE" cpdAlgo="FindByMolecularFeature">
        <MSDetails p="+" />
        <Device type="TimeOfFlight" />
        <MSPeaks>
          <p rt="17.664" x="295.2269" y="175983.92" v="1196551" z="1" s="M+H" />
          <p rt="17.666" x="296.2304" y="34899.69" v="239585" z="1" s="M+H+1" />
          <p rt="17.662" x="297.2388" y="4252.99" v="26245" z="1" s="M+H+2" />
        </MSPeaks>
      </Spectrum>
    </Compound>
    <Compound algo="FindByMolecularFeature">
      <Location m="316.2013" rt="17.665" y="56632" v="430162" />
      <Spectrum type="MFE" cpdAlgo="FindByMolecularFeature">
        <MSDetails p="+" />
        <Device type="TimeOfFlight" />
        <MSPeaks>
          <p rt="17.665" x="317.2086" y="56632.21" v="355355" z="1" s="M+H" />
          <p rt="17.665" x="318.2128" y="10234.51" v="61498" z="1" s="M+H+1" />
          <p rt="17.675" x="319.2234" y="1590.68" v="13310" z="1" s="M+H+2" />
        </MSPeaks>
      </Spectrum>
    </Compound>
    <Compound algo="FindByMolecularFeature">
      <Location m="276.2090" rt="17.666" y="164170" v="1444329" />
      <Spectrum type="MFE" cpdAlgo="FindByMolecularFeature">
        <MSDetails p="+" />
        <Device type="TimeOfFlight" />
        <MSPeaks>
          <p rt="17.666" x="277.2163" y="164169.92" v="1170441" z="1" s="M+H" />
          <p rt="17.667" x="278.2196" y="33993.61" v="244174" z="1" s="M+H+1" />
          <p rt="17.668" x="279.2307" y="4115.33" v="29714" z="1" s="M+H+2" />
        </MSPeaks>
      </Spectrum>
    </Compound>
    <Compound algo="FindByMolecularFeature">
      <Location m="236.2139" rt="17.672" y="111763" v="1081377" />
      <Spectrum type="MFE" cpdAlgo="FindByMolecularFeature">
        <MSDetails p="+" />
        <Device type="TimeOfFlight" />
        <MSPeaks>
          <p rt="17.672" x="237.2212" y="111762.72" v="911545" z="1" s="M+H" />
          <p rt="17.672" x="238.2246" y="19070.97" v="153484" z="1" s="M+H+1" />
          <p rt="17.678" x="239.2293" y="2146.94" v="16348" z="1" s="M+H+2" />
        </MSPeaks>
      </Spectrum>
    </Compound>
    <Compound algo="FindByMolecularFeature">
      <Location m="254.2247" rt="17.672" y="132482" v="1227709" />
      <Spectrum type="MFE" cpdAlgo="FindByMolecularFeature">
        <MSDetails p="+" />
        <Device type="TimeOfFlight" />
        <MSPeaks>
          <p rt="17.672" x="255.2320" y="132481.53" v="1030572" z="1" s="M+H" />
          <p rt="17.672" x="256.2352" y="22417.17" v="176501" z="1" s="M+H+1" />
          <p rt="17.681" x="257.2384" y="2745.16" v="20636" z="1" s="M+H+2" />
        </MSPeaks>
      </Spectrum>
    </Compound>
    <Compound algo="FindByMolecularFeature">
      <Location m="319.2487" rt="17.702" y="58044" v="572939" />
      <Spectrum type="MFE" cpdAlgo="FindByMolecularFeature">
        <MSDetails p="+" />
        <Device type="TimeOfFlight" />
        <MSPeaks>
          <p rt="17.703" x="320.2560" y="58044.44" v="460763" z="1" s="M+H" />
          <p rt="17.700" x="321.2592" y="12637.71" v="99104" z="1" s="M+H+1" />
          <p rt="17.683" x="322.2664" y="1885.27" v="13071" z="1" s="M+H+2" />
        </MSPeaks>
      </Spectrum>
    </Compound>
    <Compound algo="FindByMolecularFeature">
      <Location m="279.2565" rt="17.702" y="180440" v="1608513" />
      <Spectrum type="MFE" cpdAlgo="FindByMolecularFeature">
        <MSDetails p="+" />
        <Device type="TimeOfFlight" />
        <MSPeaks>
          <p rt="17.701" x="280.2638" y="180440.02" v="1274172" z="1" s="M+H" />
          <p rt="17.705" x="281.2657" y="38884.16" v="309807" z="1" s="M+H+1" />
          <p rt="17.709" x="282.2682" y="3142.38" v="24534" z="1" s="M+H+2" />
        </MSPeaks>
      </Spectrum>
    </Compound>
    <Compound algo="FindByMolecularFeature">
      <Location m="297.2669" rt="17.705" y="99044" v="994234" />
      <Spectrum type="MFE" cpdAlgo="FindByMolecularFeature">
        <MSDetails p="+" />
        <Device type="TimeOfFlight" />
        <MSPeaks>
          <p rt="17.706" x="298.2742" y="99043.94" v="813307" z="1" s="M+H" />
          <p rt="17.704" x="299.2773" y="20261.17" v="164547" z="1" s="M+H+1" />
          <p rt="17.685" x="300.2839" y="2075.40" v="16380" z="1" s="M+H+2" />
        </MSPeaks>
      </Spectrum>
    </Compound>
    <Compound algo="FindByMolecularFeature">
      <Location m="278.1519" rt="17.944" y="79119" v="1239552" />
      <Spectrum type="MFE" cpdAlgo="FindByMolecularFeature">
        <MSDetails p="+" />
        <Device type="TimeOfFlight" />
        <MSPeaks>
          <p rt="17.943" x="279.1592" y="79118.55" v="1033172" z="1" s="M+H" />
          <p rt="17.946" x="280.1626" y="13951.52" v="173109" z="1" s="M+H+1" />
          <p rt="17.949" x="281.1662" y="2612.67" v="33271" z="1" s="M+H+2" />
        </MSPeaks>
      </Spectrum>
    </Compound>
    <Compound algo="FindByMolecularFeature">
      <Location m="300.1338" rt="17.946" y="109346" v="1624879" />
      <Spectrum type="MFE" cpdAlgo="FindByMolecularFeature">
        <MSDetails p="+" />
        <Device type="TimeOfFlight" />
        <MSPeaks>
          <p rt="17.946" x="301.1411" y="109345.96" v="1339066" z="1" s="M+H" />
          <p rt="17.946" x="302.1446" y="20586.38" v="251654" z="1" s="M+H+1" />
          <p rt="17.951" x="303.1476" y="3036.99" v="34159" z="1" s="M+H+2" />
        </MSPeaks>
      </Spectrum>
    </Compound>
    <Compound algo="FindByMolecularFeature">
      <Location m="382.1969" rt="18.107" y="141464" v="1471187" />
      <Spectrum type="MFE" cpdAlgo="FindByMolecularFeature">
        <MSDetails p="+" />
        <Device type="TimeOfFlight" />
        <MSPeaks>
          <p rt="18.107" x="383.2042" y="141463.86" v="1181056" z="1" s="M+H" />
          <p rt="18.108" x="384.2074" y="29832.90" v="243943" z="1" s="M+H+1" />
          <p rt="18.114" x="385.2100" y="5273.20" v="46188" z="1" s="M+H+2" />
        </MSPeaks>
      </Spectrum>
    </Compound>
    <Compound algo="FindByMolecularFeature">
      <Location m="360.2149" rt="18.107" y="81681" v="857740" />
      <Spectrum type="MFE" cpdAlgo="FindByMolecularFeature">
        <MSDetails p="+" />
        <Device type="TimeOfFlight" />
        <MSPeaks>
          <p rt="18.107" x="361.2221" y="81681.49" v="676960" z="1" s="M+H" />
          <p rt="18.110" x="362.2258" y="17237.17" v="155344" z="1" s="M+H+1" />
          <p rt="18.109" x="363.2283" y="3131.40" v="25436" z="1" s="M+H+2" />
        </MSPeaks>
      </Spectrum>
    </Compound>
    <Compound algo="FindByMolecularFeature">
      <Location m="296.2354" rt="18.261" y="168702" v="1554125" />
      <Spectrum type="MFE" cpdAlgo="FindByMolecularFeature">
        <MSDetails p="+" />
        <Device type="TimeOfFlight" />
        <MSPeaks>
          <p rt="18.260" x="297.2426" y="168701.83" v="1226385" z="1" s="M+H" />
          <p rt="18.260" x="298.2460" y="35187.87" v="257482" z="1" s="M+H+1" />
          <p rt="18.313" x="299.2491" y="4374.74" v="59264" z="1" s="M+H+2" />
          <p rt="18.264" x="300.2522" y="609.93" v="5799" z="1" s="M+H+3" />
          <p rt="18.257" x="593.4770" y="899.97" v="2598" z="1" s="2M+H" />
        </MSPeaks>
      </Spectrum>
    </Compound>
    <Compound algo="FindByMolecularFeature">
      <Location m="278.2249" rt="18.265" y="302588" v="4120896" />
      <Spectrum type="MFE" cpdAlgo="FindByMolecularFeature">
        <MSDetails p="+" />
        <Device type="TimeOfFlight" />
        <MSPeaks>
          <p rt="18.266" x="279.2321" y="302587.53" v="3405989" z="1" s="M+H" />
          <p rt="18.262" x="280.2358" y="61012.31" v="671940" z="1" s="M+H+1" />
          <p rt="18.263" x="281.2434" y="5542.25" v="42968" z="1" s="M+H+2" />
        </MSPeaks>
      </Spectrum>
    </Compound>
    <Compound algo="FindByMolecularFeature">
      <Location m="227.2254" rt="18.301" y="455648" v="4721316" />
      <Spectrum type="MFE" cpdAlgo="FindByMolecularFeature">
        <MSDetails p="+" />
        <Device type="TimeOfFlight" />
        <MSPeaks>
          <p rt="18.302" x="228.2327" y="455647.69" v="4052846" z="1" s="M+H" />
          <p rt="18.302" x="229.2356" y="71042.06" v="627524" z="1" s="M+H+1" />
          <p rt="18.291" x="230.2419" y="4735.38" v="40946" z="1" s="M+H+2" />
        </MSPeaks>
      </Spectrum>
    </Compound>
    <Compound algo="FindByMolecularFeature">
      <Location m="296.2353" rt="18.425" y="126805" v="1479468" />
      <Spectrum type="MFE" cpdAlgo="FindByMolecularFeature">
        <MSDetails p="+" />
        <Device type="TimeOfFlight" />
        <MSPeaks>
          <p rt="18.425" x="297.2426" y="126805.32" v="1215301" z="1" s="M+H" />
          <p rt="18.425" x="298.2460" y="27014.11" v="264167" z="1" s="M+H+1" />
        </MSPeaks>
      </Spectrum>
    </Compound>
    <Compound algo="FindByMolecularFeature">
      <Location m="327.2564" rt="18.670" y="66415" v="755025" />
      <Spectrum type="MFE" cpdAlgo="FindByMolecularFeature">
        <MSDetails p="+" />
        <Device type="TimeOfFlight" />
        <MSPeaks>
          <p rt="18.669" x="328.2637" y="66414.62" v="590636" z="1" s="M+H" />
          <p rt="18.669" x="329.2669" y="16353.90" v="138119" z="1" s="M+H+1" />
          <p rt="18.678" x="330.2688" y="2652.27" v="26270" z="1" s="M+H+2" />
        </MSPeaks>
      </Spectrum>
    </Compound>
    <Compound algo="FindByMolecularFeature">
      <Location m="208.1826" rt="18.673" y="92906" v="871833" />
      <Spectrum type="MFE" cpdAlgo="FindByMolecularFeature">
        <MSDetails p="+" />
        <Device type="TimeOfFlight" />
        <MSPeaks>
          <p rt="18.673" x="209.1899" y="92906.41" v="740451" z="1" s="M+H" />
          <p rt="18.676" x="210.1934" y="14900.31" v="120235" z="1" s="M+H+1" />
          <p rt="18.673" x="211.1985" y="1573.62" v="11147" z="1" s="M+H+2" />
        </MSPeaks>
      </Spectrum>
    </Compound>
    <Compound algo="FindByMolecularFeature">
      <Location m="190.1721" rt="18.674" y="51203" v="478293" />
      <Spectrum type="MFE" cpdAlgo="FindByMolecularFeature">
        <MSDetails p="+" />
        <Device type="TimeOfFlight" />
        <MSPeaks>
          <p rt="18.674" x="191.1794" y="51202.72" v="410081" z="1" s="M+H" />
          <p rt="18.675" x="192.1826" y="7195.19" v="64513" z="1" s="M+H+1" />
          <p rt="18.679" x="193.1882" y="890.74" v="3700" z="1" s="M+H+2" />
        </MSPeaks>
      </Spectrum>
    </Compound>
    <Compound algo="FindByMolecularFeature">
      <Location m="226.1932" rt="18.674" y="68393" v="617923" />
      <Spectrum type="MFE" cpdAlgo="FindByMolecularFeature">
        <MSDetails p="+" />
        <Device type="TimeOfFlight" />
        <MSPeaks>
          <p rt="18.674" x="227.2005" y="68392.80" v="562328" z="1" s="M+H" />
          <p rt="18.675" x="228.2017" y="7941.25" v="55595" z="1" s="M+H+1" />
        </MSPeaks>
      </Spectrum>
    </Compound>
    <Compound algo="FindByMolecularFeature">
      <Location m="323.2830" rt="18.786" y="555618" v="5729024" />
      <Spectrum type="MFE" cpdAlgo="FindByMolecularFeature">
        <MSDetails p="+" />
        <Device type="TimeOfFlight" />
        <MSPeaks>
          <p rt="18.787" x="324.2902" y="555618.06" v="4546360" z="1" s="M+H" />
          <p rt="18.786" x="325.2933" y="129007.43" v="1055291" z="1" s="M+H+1" />
          <p rt="18.784" x="326.2961" y="15367.36" v="121404" z="1" s="M+H+2" />
          <p rt="18.783" x="647.5756" y="1056.39" v="2985" z="1" s="2M+H" />
        </MSPeaks>
      </Spectrum>
    </Compound>
    <Compound algo="FindByMolecularFeature">
      <Location m="599.4607" rt="18.840" y="66089" v="1338636" />
      <Spectrum type="MFE" cpdAlgo="FindByMolecularFeature">
        <MSDetails p="+" />
        <Device type="TimeOfFlight" />
        <MSPeaks>
          <p rt="18.840" x="600.4680" y="66088.95" v="922954" z="1" s="M+H" />
          <p rt="18.839" x="601.4715" y="22589.04" v="329916" z="1" s="M+H+1" />
          <p rt="18.847" x="602.4744" y="5359.52" v="76963" z="1" s="M+H+2" />
          <p rt="18.831" x="603.4757" y="637.11" v="8804" z="1" s="M+H+3" />
        </MSPeaks>
      </Spectrum>
    </Compound>
    <Compound algo="FindByMolecularFeature">
      <Location m="555.4346" rt="18.921" y="90680" v="1828899" />
      <Spectrum type="MFE" cpdAlgo="FindByMolecularFeature">
        <MSDetails p="+" />
        <Device type="TimeOfFlight" />
        <MSPeaks>
          <p rt="18.920" x="556.4419" y="90679.53" v="1300280" z="1" s="M+H" />
          <p rt="18.923" x="557.4452" y="29706.16" v="428890" z="1" s="M+H+1" />
          <p rt="18.923" x="558.4477" y="6926.00" v="88578" z="1" s="M+H+2" />
          <p rt="18.923" x="559.4500" y="895.62" v="11151" z="1" s="M+H+3" />
        </MSPeaks>
      </Spectrum>
    </Compound>
    <Compound algo="FindByMolecularFeature">
      <Location m="511.4085" rt="19.003" y="119306" v="2290974" />
      <Spectrum type="MFE" cpdAlgo="FindByMolecularFeature">
        <MSDetails p="+" />
        <Device type="TimeOfFlight" />
        <MSPeaks>
          <p rt="19.003" x="512.4157" y="119305.57" v="1771102" z="1" s="M+H" />
          <p rt="19.006" x="513.4190" y="29223.90" v="410192" z="1" s="M+H+1" />
          <p rt="19.001" x="514.4216" y="6606.04" v="96241" z="1" s="M+H+2" />
          <p rt="19.000" x="515.4230" y="957.53" v="13440" z="1" s="M+H+3" />
        </MSPeaks>
      </Spectrum>
    </Compound>
    <Compound algo="FindByMolecularFeature">
      <Location m="253.2408" rt="19.010" y="366035" v="4090754" />
      <Spectrum type="MFE" cpdAlgo="FindByMolecularFeature">
        <MSDetails p="+" />
        <Device type="TimeOfFlight" />
        <MSPeaks>
          <p rt="19.010" x="254.2481" y="366035.03" v="3389966" z="1" s="M+H" />
          <p rt="19.010" x="255.2512" y="65608.91" v="634888" z="1" s="M+H+1" />
          <p rt="19.009" x="256.2551" y="7110.41" v="65900" z="1" s="M+H+2" />
        </MSPeaks>
      </Spectrum>
    </Compound>
    <Compound algo="FindByMolecularFeature">
      <Location m="467.3823" rt="19.081" y="117518" v="2264401" />
      <Spectrum type="MFE" cpdAlgo="FindByMolecularFeature">
        <MSDetails p="+" />
        <Device type="TimeOfFlight" />
        <MSPeaks>
          <p rt="19.081" x="468.3895" y="117517.73" v="1704863" z="1" s="M+H" />
          <p rt="19.080" x="469.3929" y="32380.68" v="457857" z="1" s="M+H+1" />
          <p rt="19.082" x="470.3950" y="6552.17" v="92869" z="1" s="M+H+2" />
          <p rt="19.089" x="471.3979" y="627.14" v="8812" z="1" s="M+H+3" />
        </MSPeaks>
      </Spectrum>
    </Compound>
    <Compound algo="FindByMolecularFeature">
      <Location m="423.3561" rt="19.152" y="89904" v="1753648" />
      <Spectrum type="MFE" cpdAlgo="FindByMolecularFeature">
        <MSDetails p="+" />
        <Device type="TimeOfFlight" />
        <MSPeaks>
          <p rt="19.151" x="424.3634" y="89904.40" v="1314406" z="1" s="M+H" />
          <p rt="19.154" x="425.3666" y="24978.59" v="373852" z="1" s="M+H+1" />
          <p rt="19.160" x="426.3681" y="4739.35" v="65390" z="1" s="M+H+2" />
        </MSPeaks>
      </Spectrum>
    </Compound>
    <Compound algo="FindByMolecularFeature">
      <Location m="339.2776" rt="19.764" y="231863" v="2530400" />
      <Spectrum type="MFE" cpdAlgo="FindByMolecularFeature">
        <MSDetails p="+" />
        <Device type="TimeOfFlight" />
        <MSPeaks>
          <p rt="19.764" x="340.2849" y="231863.36" v="1952771" z="1" s="M+H" />
          <p rt="19.766" x="341.2876" y="58769.86" v="496514" z="1" s="M+H+1" />
          <p rt="19.761" x="342.2898" y="8324.63" v="69599" z="1" s="M+H+2" />
          <p rt="19.745" x="343.2912" y="1076.40" v="11515" z="1" s="M+H+3" />
        </MSPeaks>
      </Spectrum>
    </Compound>
    <Compound algo="FindByMolecularFeature">
      <Location m="279.2566" rt="19.865" y="303702" v="2983710" />
      <Spectrum type="MFE" cpdAlgo="FindByMolecularFeature">
        <MSDetails p="+" />
        <Device type="TimeOfFlight" />
        <MSPeaks>
          <p rt="19.865" x="280.2639" y="303701.72" v="2421643" z="1" s="M+H" />
          <p rt="19.866" x="281.2663" y="62479.61" v="518031" z="1" s="M+H+1" />
          <p rt="19.862" x="282.2711" y="6143.00" v="44036" z="1" s="M+H+2" />
        </MSPeaks>
      </Spectrum>
    </Compound>
    <Compound algo="FindByMolecularFeature">
      <Location m="212.0684" rt="19.943" y="77985" v="723613" />
      <Spectrum type="MFE" cpdAlgo="FindByMolecularFeature">
        <MSDetails p="+" />
        <Device type="TimeOfFlight" />
        <MSPeaks>
          <p rt="19.944" x="213.0757" y="77985.41" v="644981" z="1" s="M+H" />
          <p rt="19.938" x="214.0807" y="7586.88" v="62416" z="1" s="M+H+1" />
          <p rt="19.954" x="215.0842" y="1893.65" v="16217" z="1" s="M+H+2" />
        </MSPeaks>
      </Spectrum>
    </Compound>
    <Compound algo="FindByMolecularFeature">
      <Location m="216.0269" rt="19.944" y="83410" v="774666" />
      <Spectrum type="MFE" cpdAlgo="FindByMolecularFeature">
        <MSDetails p="+" />
        <Device type="TimeOfFlight" />
        <MSPeaks>
          <p rt="19.943" x="217.0342" y="83410.02" v="697403" z="1" s="M+H" />
          <p rt="19.948" x="218.0378" y="7660.31" v="63869" z="1" s="M+H+1" />
          <p rt="19.957" x="219.0408" y="1873.63" v="13393" z="1" s="M+H+2" />
        </MSPeaks>
      </Spectrum>
    </Compound>
    <Compound algo="FindByMolecularFeature">
      <Location m="328.1530" rt="19.945" y="1531135" v="14909596" />
      <Spectrum type="MFE" cpdAlgo="FindByMolecularFeature">
        <MSDetails p="+" />
        <Device type="TimeOfFlight" />
        <MSPeaks>
          <p rt="19.944" x="329.1602" y="1531134.75" v="12311841" z="1" s="M+H" />
          <p rt="19.945" x="330.1633" y="263359.53" v="2211408" z="1" s="M+H+1" />
          <p rt="19.944" x="331.1653" y="41170.15" v="343453" z="1" s="M+H+2" />
          <p rt="19.947" x="332.1682" y="5058.63" v="38962" z="1" s="M+H+3" />
          <p rt="19.923" x="333.1709" y="510.53" v="3932" z="1" s="M+H+4" />
        </MSPeaks>
      </Spectrum>
    </Compound>
    <Compound algo="FindByMolecularFeature">
      <Location m="258.1470" rt="19.945" y="142862" v="1342317" />
      <Spectrum type="MFE" cpdAlgo="FindByMolecularFeature">
        <MSDetails p="+" />
        <Device type="TimeOfFlight" />
        <MSPeaks>
          <p rt="19.944" x="259.1542" y="142861.66" v="1132989" z="1" s="M+H" />
          <p rt="19.945" x="260.1575" y="20936.25" v="180223" z="1" s="M+H+1" />
          <p rt="19.950" x="261.1591" y="3352.37" v="29105" z="1" s="M+H+2" />
        </MSPeaks>
      </Spectrum>
    </Compound>
    <Compound algo="FindByMolecularFeature">
      <Location m="128.0110" rt="19.945" y="85262" v="712563" />
      <Spectrum type="MFE" cpdAlgo="FindByMolecularFeature">
        <MSDetails p="+" />
        <Device type="TimeOfFlight" />
        <MSPeaks>
          <p rt="19.944" x="129.0183" y="85261.58" v="655672" z="1" s="M+H" />
          <p rt="19.948" x="130.0210" y="5618.03" v="51134" z="1" s="M+H+1" />
          <p rt="19.960" x="131.0213" y="1011.91" v="5757" z="1" s="M+H+2" />
        </MSPeaks>
      </Spectrum>
    </Compound>
    <Compound algo="FindByMolecularFeature">
      <Location m="272.0899" rt="19.945" y="199170" v="1976587" />
      <Spectrum type="MFE" cpdAlgo="FindByMolecularFeature">
        <MSDetails p="+" />
        <Device type="TimeOfFlight" />
        <MSPeaks>
          <p rt="19.946" x="273.0971" y="199170.34" v="1712458" z="1" s="M+H" />
          <p rt="19.942" x="274.1002" y="27460.00" v="220747" z="1" s="M+H+1" />
          <p rt="19.938" x="275.1027" y="5048.96" v="43382" z="1" s="M+H+2" />
        </MSPeaks>
      </Spectrum>
    </Compound>
    <Compound algo="FindByMolecularFeature">
      <Location m="360.2155" rt="19.945" y="506629" v="5196274" />
      <Spectrum type="MFE" cpdAlgo="FindByMolecularFeature">
        <MSDetails p="+" />
        <Device type="TimeOfFlight" />
        <MSPeaks>
          <p rt="19.945" x="361.2227" y="506628.50" v="4209397" z="1" s="M+H" />
          <p rt="19.944" x="362.2257" y="100649.62" v="841905" z="1" s="M+H+1" />
          <p rt="19.944" x="363.2283" y="15160.62" v="120110" z="1" s="M+H+2" />
          <p rt="19.947" x="364.2294" y="2689.26" v="24862" z="1" s="M+H+3" />
        </MSPeaks>
      </Spectrum>
    </Compound>
    <Compound algo="FindByMolecularFeature">
      <Location m="268.1312" rt="19.945" y="65625" v="611775" />
      <Spectrum type="MFE" cpdAlgo="FindByMolecularFeature">
        <MSDetails p="+" />
        <Device type="TimeOfFlight" />
        <MSPeaks>
          <p rt="19.945" x="269.1385" y="65625.21" v="512375" z="1" s="M+H" />
          <p rt="19.944" x="270.1420" y="10632.18" v="87089" z="1" s="M+H+1" />
          <p rt="19.961" x="271.1459" y="1849.01" v="12311" z="1" s="M+H+2" />
        </MSPeaks>
      </Spectrum>
    </Compound>
    <Compound algo="FindByMolecularFeature">
      <Location m="402.2261" rt="19.945" y="5198489" v="57722604" />
      <Spectrum type="MFE" cpdAlgo="FindByMolecularFeature">
        <MSDetails p="+" />
        <Device type="TimeOfFlight" />
        <MSPeaks>
          <p rt="19.946" x="403.2333" y="5198489.00" v="45704500" z="1" sat="true" s="M+H" />
          <p rt="19.944" x="404.2370" y="1161319.13" v="10151620" z="1" s="M+H+1" />
          <p rt="19.944" x="405.2389" y="189726.52" v="1626447" z="1" s="M+H+2" />
          <p rt="19.943" x="406.2415" y="25213.09" v="214270" z="1" s="M+H+3" />
          <p rt="19.940" x="407.2443" y="3190.26" v="25764" z="1" s="M+H+4" />
        </MSPeaks>
      </Spectrum>
    </Compound>
    <Compound algo="FindByMolecularFeature">
      <Location m="184.0736" rt="19.945" y="113410" v="1143089" />
      <Spectrum type="MFE" cpdAlgo="FindByMolecularFeature">
        <MSDetails p="+" />
        <Device type="TimeOfFlight" />
        <MSPeaks>
          <p rt="19.945" x="185.0809" y="113409.80" v="944646" z="1" s="M+H" />
          <p rt="19.941" x="186.0847" y="11857.96" v="85349" z="1" s="M+H+1" />
          <p rt="19.940" x="187.0873" y="2263.95" v="17734" z="1" s="M+H+2" />
          <p rt="19.956" x="369.1530" y="4160.33" v="40035" z="1" s="2M+H" />
          <p rt="19.975" x="370.1582" y="988.69" v="7645" z="1" s="2M+H+1" />
        </MSPeaks>
      </Spectrum>
    </Compound>
    <Compound algo="FindByMolecularFeature">
      <Location m="299.2825" rt="19.949" y="75121" v="918390" />
      <Spectrum type="MFE" cpdAlgo="FindByMolecularFeature">
        <MSDetails p="+" />
        <Device type="TimeOfFlight" />
        <MSPeaks>
          <p rt="19.949" x="300.2898" y="75121.02" v="750582" z="1" s="M+H" />
          <p rt="19.946" x="301.2932" y="14786.75" v="148401" z="1" s="M+H+1" />
          <p rt="19.940" x="302.2966" y="2030.74" v="19407" z="1" s="M+H+2" />
        </MSPeaks>
      </Spectrum>
    </Compound>
    <Compound algo="FindByMolecularFeature">
      <Location m="440.1818" rt="19.950" y="423939" v="5884814" />
      <Spectrum type="MFE" cpdAlgo="FindByMolecularFeature">
        <MSDetails p="+" />
        <Device type="TimeOfFlight" />
        <MSPeaks>
          <p rt="19.950" x="441.1891" y="423939.00" v="4416854" z="1" s="M+H" />
          <p rt="19.949" x="442.1921" y="89966.34" v="938087" z="1" s="M+H+1" />
          <p rt="19.952" x="443.1900" y="41514.45" v="417559" z="1" s="M+H+2" />
          <p rt="19.949" x="444.1920" y="8889.79" v="91059" z="1" s="M+H+3" />
          <p rt="19.946" x="445.1913" y="2184.34" v="21255" z="1" s="M+H+4" />
        </MSPeaks>
      </Spectrum>
    </Compound>
    <Compound algo="FindByMolecularFeature">
      <Location m="826.4339" rt="19.951" y="1422937" v="20335028" />
      <Spectrum type="MFE" cpdAlgo="FindByMolecularFeature">
        <MSDetails p="+" />
        <Device type="TimeOfFlight" />
        <MSPeaks>
          <p rt="19.956" x="414.2176" y="1960.53" v="10375" z="2" s="M+2H" />
          <p rt="19.942" x="414.7206" y="726.54" v="2981" z="2" s="M+2H+1" />
          <p rt="19.951" x="827.4412" y="1422936.63" v="12658250" z="1" s="M+H" />
          <p rt="19.952" x="828.4447" y="624638.25" v="5649548" z="1" s="M+H+1" />
          <p rt="19.951" x="829.4467" y="175292.11" v="1624204" z="1" s="M+H+2" />
          <p rt="19.953" x="830.4487" y="35413.61" v="322582" z="1" s="M+H+3" />
          <p rt="19.953" x="831.4513" y="6558.06" v="57642" z="1" s="M+H+4" />
          <p rt="19.942" x="832.4550" y="1074.66" v="9446" z="1" s="M+H+5" />
        </MSPeaks>
      </Spectrum>
    </Compound>
    <Compound algo="FindByMolecularFeature">
      <Location m="424.2081" rt="19.957" y="3867245" v="65191928" />
      <Spectrum type="MFE" cpdAlgo="FindByMolecularFeature">
        <MSDetails p="+" />
        <Device type="TimeOfFlight" />
        <MSPeaks>
          <p rt="19.958" x="425.2154" y="3867245.00" v="52160000" z="1" sat="true" s="M+H" />
          <p rt="19.957" x="426.2190" y="814204.06" v="10962459" z="1" s="M+H+1" />
          <p rt="19.957" x="427.2207" y="133699.23" v="1781945" z="1" s="M+H+2" />
          <p rt="19.955" x="428.2234" y="19280.49" v="255535" z="1" s="M+H+3" />
          <p rt="19.960" x="429.2237" y="2417.33" v="31986" z="1" s="M+H+4" />
        </MSPeaks>
      </Spectrum>
    </Compound>
    <Compound algo="FindByMolecularFeature">
      <Location m="447.2833" rt="19.962" y="82651" v="1679336" />
      <Spectrum type="MFE" cpdAlgo="FindByMolecularFeature">
        <MSDetails p="+" />
        <Device type="TimeOfFlight" />
        <MSPeaks>
          <p rt="19.961" x="448.2906" y="82651.02" v="1278915" z="1" s="M+H" />
          <p rt="19.964" x="449.2938" y="21645.85" v="341512" z="1" s="M+H+1" />
          <p rt="19.956" x="450.2968" y="4122.78" v="54763" z="1" s="M+H+2" />
          <p rt="20.023" x="451.3024" y="312.14" v="4146" z="1" s="M+H+3" />
        </MSPeaks>
      </Spectrum>
    </Compound>
    <Compound algo="FindByMolecularFeature">
      <Location m="408.2337" rt="19.966" y="54945" v="1169323" />
      <Spectrum type="MFE" cpdAlgo="FindByMolecularFeature">
        <MSDetails p="+" />
        <Device type="TimeOfFlight" />
        <MSPeaks>
          <p rt="19.967" x="409.2410" y="54944.63" v="919948" z="1" s="M+H" />
          <p rt="19.961" x="410.2443" y="13328.63" v="216483" z="1" s="M+H+1" />
          <p rt="19.979" x="411.2465" y="2615.28" v="32892" z="1" s="M+H+2" />
        </MSPeaks>
      </Spectrum>
    </Compound>
    <Compound algo="FindByMolecularFeature">
      <Location m="657.5026" rt="20.123" y="80306" v="2021621" />
      <Spectrum type="MFE" cpdAlgo="FindByMolecularFeature">
        <MSDetails p="+" />
        <Device type="TimeOfFlight" />
        <MSPeaks>
          <p rt="20.123" x="658.5099" y="80306.19" v="1362751" z="1" s="M+H" />
          <p rt="20.123" x="659.5131" y="29850.01" v="519062" z="1" s="M+H+1" />
          <p rt="20.126" x="660.5154" y="7886.48" v="118450" z="1" s="M+H+2" />
          <p rt="20.131" x="661.5170" y="1432.25" v="21358" z="1" s="M+H+3" />
        </MSPeaks>
      </Spectrum>
    </Compound>
    <Compound algo="FindByMolecularFeature">
      <Location m="262.2296" rt="20.174" y="63846" v="496054" />
      <Spectrum type="MFE" cpdAlgo="FindByMolecularFeature">
        <MSDetails p="+" />
        <Device type="TimeOfFlight" />
        <MSPeaks>
          <p rt="20.174" x="263.2369" y="63846.32" v="396653" z="1" s="M+H" />
          <p rt="20.174" x="264.2401" y="13951.92" v="99401" z="1" s="M+H+1" />
        </MSPeaks>
      </Spectrum>
    </Compound>
    <Compound algo="FindByMolecularFeature">
      <Location m="613.4765" rt="20.222" y="129310" v="2995475" />
      <Spectrum type="MFE" cpdAlgo="FindByMolecularFeature">
        <MSDetails p="+" />
        <Device type="TimeOfFlight" />
        <MSPeaks>
          <p rt="20.221" x="614.4838" y="129310.33" v="2158817" z="1" s="M+H" />
          <p rt="20.220" x="615.4870" y="41754.57" v="704610" z="1" s="M+H+1" />
          <p rt="20.255" x="616.4894" y="9422.03" v="104508" z="1" s="M+H+2" />
          <p rt="20.231" x="617.4935" y="1818.48" v="27540" z="1" s="M+H+3" />
        </MSPeaks>
      </Spectrum>
    </Compound>
    <Compound algo="FindByMolecularFeature">
      <Location m="569.4504" rt="20.322" y="197104" v="4536144" />
      <Spectrum type="MFE" cpdAlgo="FindByMolecularFeature">
        <MSDetails p="+" />
        <Device type="TimeOfFlight" />
        <MSPeaks>
          <p rt="20.322" x="570.4576" y="197103.75" v="3261447" z="1" s="M+H" />
          <p rt="20.322" x="571.4609" y="62748.88" v="1012000" z="1" s="M+H+1" />
          <p rt="20.324" x="572.4633" y="14065.29" v="226592" z="1" s="M+H+2" />
          <p rt="20.319" x="573.4699" y="2183.94" v="36104" z="1" s="M+H+3" />
        </MSPeaks>
      </Spectrum>
    </Compound>
    <Compound algo="FindByMolecularFeature">
      <Location m="525.4243" rt="20.420" y="268959" v="6067048" />
      <Spectrum type="MFE" cpdAlgo="FindByMolecularFeature">
        <MSDetails p="+" />
        <Device type="TimeOfFlight" />
        <MSPeaks>
          <p rt="20.419" x="526.4316" y="268958.78" v="4364642" z="1" s="M+H" />
          <p rt="20.421" x="527.4347" y="81008.35" v="1458562" z="1" s="M+H+1" />
          <p rt="20.437" x="528.4370" y="15878.74" v="216405" z="1" s="M+H+2" />
          <p rt="20.411" x="529.4393" y="1593.05" v="27438" z="1" s="M+H+3" />
        </MSPeaks>
      </Spectrum>
    </Compound>
    <Compound algo="FindByMolecularFeature">
      <Location m="761.4655" rt="20.506" y="70023" v="718387" />
      <Spectrum type="MFE" cpdAlgo="FindByMolecularFeature">
        <MSDetails p="+" />
        <Device type="TimeOfFlight" />
        <MSPeaks>
          <p rt="20.506" x="762.4728" y="70023.18" v="484725" z="1" s="M+H" />
          <p rt="20.505" x="763.4761" y="34210.27" v="233663" z="1" s="M+H+1" />
        </MSPeaks>
      </Spectrum>
    </Compound>
    <Compound algo="FindByMolecularFeature">
      <Location m="336.2666" rt="20.508" y="115701" v="1161105" />
      <Spectrum type="MFE" cpdAlgo="FindByMolecularFeature">
        <MSDetails p="+" />
        <Device type="TimeOfFlight" />
        <MSPeaks>
          <p rt="20.509" x="337.2739" y="115701.43" v="910454" z="1" s="M+H" />
          <p rt="20.506" x="338.2774" y="28155.52" v="219077" z="1" s="M+H+1" />
          <p rt="20.511" x="339.2849" y="4389.41" v="31574" z="1" s="M+H+2" />
        </MSPeaks>
      </Spectrum>
    </Compound>
    <Compound algo="FindByMolecularFeature">
      <Location m="354.2772" rt="20.508" y="168011" v="1768560" />
      <Spectrum type="MFE" cpdAlgo="FindByMolecularFeature">
        <MSDetails p="+" />
        <Device type="TimeOfFlight" />
        <MSPeaks>
          <p rt="20.509" x="355.2845" y="168011.08" v="1373021" z="1" s="M+H" />
          <p rt="20.506" x="356.2877" y="37244.10" v="318505" z="1" s="M+H+1" />
          <p rt="20.515" x="357.2915" y="6509.86" v="71729" z="1" s="M+H+2" />
          <p rt="20.507" x="358.2977" y="652.54" v="5304" z="1" s="M+H+3" />
        </MSPeaks>
      </Spectrum>
    </Compound>
    <Compound algo="FindByMolecularFeature">
      <Location m="244.2191" rt="20.509" y="75183" v="707857" />
      <Spectrum type="MFE" cpdAlgo="FindByMolecularFeature">
        <MSDetails p="+" />
        <Device type="TimeOfFlight" />
        <MSPeaks>
          <p rt="20.509" x="245.2264" y="75183.33" v="591802" z="1" s="M+H" />
          <p rt="20.510" x="246.2295" y="15094.65" v="116056" z="1" s="M+H+1" />
        </MSPeaks>
      </Spectrum>
    </Compound>
    <Compound algo="FindByMolecularFeature">
      <Location m="376.2593" rt="20.510" y="220345" v="2407606" />
      <Spectrum type="MFE" cpdAlgo="FindByMolecularFeature">
        <MSDetails p="+" />
        <Device type="TimeOfFlight" />
        <MSPeaks>
          <p rt="20.510" x="377.2665" y="220344.80" v="1915644" z="1" s="M+H" />
          <p rt="20.508" x="378.2695" y="47451.12" v="416716" z="1" s="M+H+1" />
          <p rt="20.503" x="379.2724" y="7602.44" v="64208" z="1" s="M+H+2" />
          <p rt="20.533" x="380.2733" y="1322.87" v="11038" z="1" s="M+H+3" />
        </MSPeaks>
      </Spectrum>
    </Compound>
    <Compound algo="FindByMolecularFeature">
      <Location m="262.2298" rt="20.510" y="242946" v="2484496" />
      <Spectrum type="MFE" cpdAlgo="FindByMolecularFeature">
        <MSDetails p="+" />
        <Device type="TimeOfFlight" />
        <MSPeaks>
          <p rt="20.510" x="263.2370" y="242946.23" v="2061484" z="1" s="M+H" />
          <p rt="20.510" x="264.2403" y="49909.42" v="423011" z="1" s="M+H+1" />
        </MSPeaks>
      </Spectrum>
    </Compound>
    <Compound algo="FindByMolecularFeature">
      <Location m="408.1950" rt="20.513" y="52611" v="1260247" />
      <Spectrum type="MFE" cpdAlgo="FindByMolecularFeature">
        <MSDetails p="+" />
        <Device type="TimeOfFlight" />
        <MSPeaks>
          <p rt="20.513" x="409.2022" y="34507.18" v="330155" z="1" s="M+H" />
          <p rt="20.513" x="410.2057" y="8547.68" v="81797" z="1" s="M+H+1" />
          <p rt="20.513" x="411.2039" y="52611.07" v="500462" z="1" s="M+H+2" />
          <p rt="20.511" x="412.2075" y="14927.94" v="143238" z="1" s="M+H+3" />
          <p rt="20.515" x="413.2008" y="21217.95" v="204596" z="1" s="M+H+4" />
        </MSPeaks>
      </Spectrum>
    </Compound>
    <Compound algo="FindByMolecularFeature">
      <Location m="481.3983" rt="20.515" y="294989" v="6895889" />
      <Spectrum type="MFE" cpdAlgo="FindByMolecularFeature">
        <MSDetails p="+" />
        <Device type="TimeOfFlight" />
        <MSPeaks>
          <p rt="20.514" x="482.4055" y="294988.59" v="5185144" z="1" s="M+H" />
          <p rt="20.517" x="483.4084" y="77243.33" v="1454063" z="1" s="M+H+1" />
          <p rt="20.514" x="484.4109" y="14037.40" v="234781" z="1" s="M+H+2" />
          <p rt="20.542" x="485.4123" y="1313.81" v="21902" z="1" s="M+H+3" />
        </MSPeaks>
      </Spectrum>
    </Compound>
    <Compound algo="FindByMolecularFeature">
      <Location m="325.2987" rt="20.588" y="696369" v="7370742" />
      <Spectrum type="MFE" cpdAlgo="FindByMolecularFeature">
        <MSDetails p="+" />
        <Device type="TimeOfFlight" />
        <MSPeaks>
          <p rt="20.587" x="326.3060" y="696369.13" v="5904613" z="1" s="M+H" />
          <p rt="20.588" x="327.3090" y="155312.53" v="1309727" z="1" s="M+H+1" />
          <p rt="20.586" x="328.3119" y="17028.29" v="143743" z="1" s="M+H+2" />
          <p rt="20.581" x="329.3154" y="1543.15" v="12658" z="1" s="M+H+3" />
        </MSPeaks>
      </Spectrum>
    </Compound>
    <Compound algo="FindByMolecularFeature">
      <Location m="437.3719" rt="20.604" y="241801" v="5792905" />
      <Spectrum type="MFE" cpdAlgo="FindByMolecularFeature">
        <MSDetails p="+" />
        <Device type="TimeOfFlight" />
        <MSPeaks>
          <p rt="20.604" x="438.3792" y="241801.47" v="4456486" z="1" s="M+H" />
          <p rt="20.606" x="439.3823" y="59677.09" v="1140079" z="1" s="M+H+1" />
          <p rt="20.607" x="440.3846" y="11407.90" v="196339" z="1" s="M+H+2" />
        </MSPeaks>
      </Spectrum>
    </Compound>
    <Compound algo="FindByMolecularFeature">
      <Location m="376.3189" rt="20.663" y="52085" v="1067451" />
      <Spectrum type="MFE" cpdAlgo="FindByMolecularFeature">
        <MSDetails p="+" />
        <Device type="TimeOfFlight" />
        <MSPeaks>
          <p rt="20.667" x="377.3262" y="52085.04" v="930437" z="1" s="M+H" />
          <p rt="20.645" x="378.3301" y="12554.42" v="137014" z="1" s="M+H+1" />
        </MSPeaks>
      </Spectrum>
    </Compound>
    <Compound algo="FindByMolecularFeature">
      <Location m="393.3455" rt="20.687" y="126496" v="2765878" />
      <Spectrum type="MFE" cpdAlgo="FindByMolecularFeature">
        <MSDetails p="+" />
        <Device type="TimeOfFlight" />
        <MSPeaks>
          <p rt="20.688" x="394.3528" y="126496.12" v="2153561" z="1" s="M+H" />
          <p rt="20.685" x="395.3562" y="28293.34" v="518706" z="1" s="M+H+1" />
          <p rt="20.681" x="396.3583" y="5387.30" v="86678" z="1" s="M+H+2" />
          <p rt="20.695" x="397.3562" y="442.23" v="6933" z="1" s="M+H+3" />
        </MSPeaks>
      </Spectrum>
    </Compound>
    <Compound algo="FindByMolecularFeature">
      <Location m="268.2405" rt="21.001" y="233574" v="2210372" />
      <Spectrum type="MFE" cpdAlgo="FindByMolecularFeature">
        <MSDetails p="+" />
        <Device type="TimeOfFlight" />
        <MSPeaks>
          <p rt="21.001" x="269.2478" y="233573.61" v="1827511" z="1" s="M+H" />
          <p rt="21.002" x="270.2509" y="42487.10" v="331653" z="1" s="M+H+1" />
          <p rt="20.996" x="271.2538" y="5465.91" v="42383" z="1" s="M+H+2" />
          <p rt="20.989" x="272.2572" y="968.81" v="8825" z="1" s="M+H+3" />
        </MSPeaks>
      </Spectrum>
    </Compound>
    <Compound algo="FindByMolecularFeature">
      <Location m="236.2138" rt="21.001" y="52940" v="526973" />
      <Spectrum type="MFE" cpdAlgo="FindByMolecularFeature">
        <MSDetails p="+" />
        <Device type="TimeOfFlight" />
        <MSPeaks>
          <p rt="21.001" x="237.2211" y="52939.64" v="444946" z="1" s="M+H" />
          <p rt="20.999" x="238.2246" y="9062.33" v="74512" z="1" s="M+H+1" />
          <p rt="20.995" x="239.2292" y="1265.16" v="7516" z="1" s="M+H+2" />
        </MSPeaks>
      </Spectrum>
    </Compound>
    <Compound algo="FindByMolecularFeature">
      <Location m="255.2565" rt="21.205" y="325955" v="3711426" />
      <Spectrum type="MFE" cpdAlgo="FindByMolecularFeature">
        <MSDetails p="+" />
        <Device type="TimeOfFlight" />
        <MSPeaks>
          <p rt="21.206" x="256.2638" y="325954.53" v="3114366" z="1" s="M+H" />
          <p rt="21.203" x="257.2669" y="59106.34" v="544017" z="1" s="M+H+1" />
          <p rt="21.199" x="258.2720" y="5104.78" v="50805" z="1" s="M+H+2" />
          <p rt="21.184" x="259.2790" y="244.55" v="2237" z="1" s="M+H+3" />
        </MSPeaks>
      </Spectrum>
    </Compound>
    <Compound algo="FindByMolecularFeature">
      <Location m="254.2248" rt="21.518" y="153045" v="1457485" />
      <Spectrum type="MFE" cpdAlgo="FindByMolecularFeature">
        <MSDetails p="+" />
        <Device type="TimeOfFlight" />
        <MSPeaks>
          <p rt="21.518" x="255.2320" y="153044.52" v="1200150" z="1" s="M+H" />
          <p rt="21.517" x="256.2351" y="26200.78" v="203329" z="1" s="M+H+1" />
          <p rt="21.516" x="257.2385" y="3462.34" v="26788" z="1" s="M+H+2" />
          <p rt="21.516" x="509.4544" y="1716.70" v="10106" z="1" s="2M+H" />
          <p rt="21.515" x="510.4588" y="910.97" v="3503" z="1" s="2M+H+1" />
        </MSPeaks>
      </Spectrum>
    </Compound>
    <Compound algo="FindByMolecularFeature">
      <Location m="236.2139" rt="21.518" y="129306" v="1263240" />
      <Spectrum type="MFE" cpdAlgo="FindByMolecularFeature">
        <MSDetails p="+" />
        <Device type="TimeOfFlight" />
        <MSPeaks>
          <p rt="21.519" x="237.2212" y="129305.57" v="1055663" z="1" s="M+H" />
          <p rt="21.519" x="238.2246" y="21733.67" v="175021" z="1" s="M+H+1" />
          <p rt="21.468" x="239.2343" y="3356.69" v="32557" z="1" s="M+H+2" />
        </MSPeaks>
      </Spectrum>
    </Compound>
    <Compound algo="FindByMolecularFeature">
      <Location m="218.2034" rt="21.520" y="52344" v="471748" />
      <Spectrum type="MFE" cpdAlgo="FindByMolecularFeature">
        <MSDetails p="+" />
        <Device type="TimeOfFlight" />
        <MSPeaks>
          <p rt="21.519" x="219.2106" y="52343.88" v="396810" z="1" s="M+H" />
          <p rt="21.522" x="220.2137" y="9988.58" v="74938" z="1" s="M+H+1" />
        </MSPeaks>
      </Spectrum>
    </Compound>
    <Compound algo="FindByMolecularFeature">
      <Location m="583.4659" rt="21.569" y="70632" v="652776" />
      <Spectrum type="MFE" cpdAlgo="FindByMolecularFeature">
        <MSDetails p="+" />
        <Device type="TimeOfFlight" />
        <MSPeaks>
          <p rt="21.569" x="584.4732" y="70632.06" v="484865" z="1" s="M+H" />
          <p rt="21.568" x="585.4763" y="24372.71" v="167910" z="1" s="M+H+1" />
        </MSPeaks>
      </Spectrum>
    </Compound>
    <Compound algo="FindByMolecularFeature">
      <Location m="627.4921" rt="21.582" y="57632" v="1579092" />
      <Spectrum type="MFE" cpdAlgo="FindByMolecularFeature">
        <MSDetails p="+" />
        <Device type="TimeOfFlight" />
        <MSPeaks>
          <p rt="21.581" x="628.4994" y="57631.61" v="1125131" z="1" s="M+H" />
          <p rt="21.584" x="629.5025" y="20636.65" v="381517" z="1" s="M+H+1" />
          <p rt="21.582" x="630.5043" y="4055.08" v="65899" z="1" s="M+H+2" />
          <p rt="21.551" x="631.5035" y="402.74" v="6545" z="1" s="M+H+3" />
        </MSPeaks>
      </Spectrum>
    </Compound>
    <Compound algo="FindByMolecularFeature">
      <Location m="281.2725" rt="21.710" y="1708603" v="18276634" />
      <Spectrum type="MFE" cpdAlgo="FindByMolecularFeature">
        <MSDetails p="+" />
        <Device type="TimeOfFlight" />
        <MSPeaks>
          <p rt="21.710" x="282.2797" y="1708603.13" v="14827357" z="1" s="M+H" />
          <p rt="21.710" x="283.2828" y="323320.69" v="2819462" z="1" s="M+H+1" />
          <p rt="21.710" x="284.2858" y="34064.00" v="287014" z="1" s="M+H+2" />
          <p rt="21.714" x="285.2891" y="2821.95" v="23492" z="1" s="M+H+3" />
          <p rt="21.706" x="563.5507" y="17438.07" v="106607" z="1" s="2M+H" />
          <p rt="21.710" x="564.5541" y="7474.12" v="43358" z="1" s="2M+H+1" />
          <p rt="21.709" x="565.5591" y="1714.01" v="9688" z="1" s="2M+H+2" />
        </MSPeaks>
      </Spectrum>
    </Compound>
    <Compound algo="FindByMolecularFeature">
      <Location m="539.4397" rt="21.818" y="136442" v="3535312" />
      <Spectrum type="MFE" cpdAlgo="FindByMolecularFeature">
        <MSDetails p="+" />
        <Device type="TimeOfFlight" />
        <MSPeaks>
          <p rt="21.808" x="540.4470" y="136441.92" v="2793423" z="1" s="M+H" />
          <p rt="21.844" x="541.4502" y="40908.59" v="595691" z="1" s="M+H+1" />
          <p rt="21.836" x="542.4524" y="8769.42" v="126233" z="1" s="M+H+2" />
          <p rt="21.877" x="543.4537" y="1440.19" v="19966" z="1" s="M+H+3" />
        </MSPeaks>
      </Spectrum>
    </Compound>
    <Compound algo="FindByMolecularFeature">
      <Location m="451.3873" rt="21.868" y="113580" v="980353" />
      <Spectrum type="MFE" cpdAlgo="FindByMolecularFeature">
        <MSDetails p="+" />
        <Device type="TimeOfFlight" />
        <MSPeaks>
          <p rt="21.868" x="452.3946" y="113580.48" v="762176" z="1" s="M+H" />
          <p rt="21.868" x="453.3979" y="32547.86" v="218177" z="1" s="M+H+1" />
        </MSPeaks>
      </Spectrum>
    </Compound>
    <Compound algo="FindByMolecularFeature">
      <Location m="495.4137" rt="21.930" y="170950" v="2828970" />
      <Spectrum type="MFE" cpdAlgo="FindByMolecularFeature">
        <MSDetails p="+" />
        <Device type="TimeOfFlight" />
        <MSPeaks>
          <p rt="21.937" x="496.4210" y="170950.16" v="1689446" z="1" s="M+H" />
          <p rt="21.907" x="497.4240" y="46833.52" v="912067" z="1" s="M+H+1" />
          <p rt="21.911" x="498.4261" y="10402.15" v="190811" z="1" s="M+H+2" />
          <p rt="21.926" x="499.4266" y="1884.09" v="36646" z="1" s="M+H+3" />
        </MSPeaks>
      </Spectrum>
    </Compound>
    <Compound algo="FindByMolecularFeature">
      <Location m="407.3610" rt="21.947" y="66896" v="633762" />
      <Spectrum type="MFE" cpdAlgo="FindByMolecularFeature">
        <MSDetails p="+" />
        <Device type="TimeOfFlight" />
        <MSPeaks>
          <p rt="21.947" x="408.3683" y="66896.04" v="495543" z="1" s="M+H" />
          <p rt="21.946" x="409.3716" y="15581.94" v="116401" z="1" s="M+H+1" />
          <p rt="21.945" x="410.3716" y="2357.66" v="15078" z="1" s="M+H+2" />
          <p rt="21.957" x="411.3669" y="605.96" v="6739" z="1" s="M+H+3" />
        </MSPeaks>
      </Spectrum>
    </Compound>
    <Compound algo="FindByMolecularFeature">
      <Location m="281.2719" rt="22.043" y="54170" v="910973" />
      <Spectrum type="MFE" cpdAlgo="FindByMolecularFeature">
        <MSDetails p="+" />
        <Device type="TimeOfFlight" />
        <MSPeaks>
          <p rt="22.043" x="282.2792" y="54169.91" v="737270" z="1" s="M+H" />
          <p rt="22.042" x="283.2803" y="13356.55" v="173702" z="1" s="M+H+1" />
        </MSPeaks>
      </Spectrum>
    </Compound>
    <Compound algo="FindByMolecularFeature">
      <Location m="611.3964" rt="22.134" y="65284" v="569180" />
      <Spectrum type="MFE" cpdAlgo="FindByMolecularFeature">
        <MSDetails p="+" />
        <Device type="TimeOfFlight" />
        <MSPeaks>
          <p rt="22.137" x="612.4037" y="4474.42" v="36003" z="1" s="M+H" />
          <p rt="22.132" x="613.4070" y="1997.19" v="15141" z="1" s="M+H+1" />
          <p rt="22.134" x="614.3991" y="65283.54" v="518035" z="1" s="M+H+2" />
        </MSPeaks>
      </Spectrum>
    </Compound>
    <Compound algo="FindByMolecularFeature">
      <Location m="803.5449" rt="22.136" y="154593" v="1401325" />
      <Spectrum type="MFE" cpdAlgo="FindByMolecularFeature">
        <MSDetails p="+" />
        <Device type="TimeOfFlight" />
        <MSPeaks>
          <p rt="22.138" x="804.5522" y="12653.83" v="101460" z="1" s="M+H" />
          <p rt="22.137" x="805.5549" y="5957.80" v="48281" z="1" s="M+H+1" />
          <p rt="22.136" x="806.5673" y="154593.47" v="1251584" z="1" s="M+H+2" />
        </MSPeaks>
      </Spectrum>
    </Compound>
    <Compound algo="FindByMolecularFeature">
      <Location m="806.5631" rt="22.137" y="71405" v="1469612" />
      <Spectrum type="MFE" cpdAlgo="FindByMolecularFeature">
        <MSDetails p="+" />
        <Device type="TimeOfFlight" />
        <MSPeaks>
          <p rt="22.137" x="807.5704" y="71404.69" v="620086" z="1" s="M+H" />
          <p rt="22.137" x="808.5807" y="65679.50" v="568428" z="1" s="M+H+1" />
          <p rt="22.136" x="809.5849" y="25975.28" v="212254" z="1" s="M+H+2" />
          <p rt="22.138" x="810.5894" y="6990.25" v="59944" z="1" s="M+H+3" />
          <p rt="22.129" x="811.5947" y="1091.14" v="8900" z="1" s="M+H+4" />
        </MSPeaks>
      </Spectrum>
    </Compound>
    <Compound algo="FindByMolecularFeature">
      <Location m="779.5440" rt="22.137" y="80787" v="1267766" />
      <Spectrum type="MFE" cpdAlgo="FindByMolecularFeature">
        <MSDetails p="+" />
        <Device type="TimeOfFlight" />
        <MSPeaks>
          <p rt="22.136" x="780.5512" y="80786.62" v="691014" z="1" s="M+H" />
          <p rt="22.137" x="781.5544" y="38092.08" v="347451" z="1" s="M+H+1" />
          <p rt="22.142" x="782.5670" y="28562.38" v="229301" z="1" s="M+H+2" />
        </MSPeaks>
      </Spectrum>
    </Compound>
    <Compound algo="FindByMolecularFeature">
      <Location m="336.1603" rt="22.141" y="287065" v="5192039" />
      <Spectrum type="MFE" cpdAlgo="FindByMolecularFeature">
        <MSDetails p="+" />
        <Device type="TimeOfFlight" />
        <MSPeaks>
          <p rt="22.141" x="337.1675" y="287064.66" v="3026675" z="1" s="M+H" />
          <p rt="22.141" x="338.1705" y="58743.95" v="619734" z="1" s="M+H+1" />
          <p rt="22.140" x="339.1633" y="107369.28" v="1101221" z="1" s="M+H+2" />
          <p rt="22.141" x="340.1660" y="25361.65" v="262012" z="1" s="M+H+3" />
          <p rt="22.143" x="341.1623" y="17406.74" v="182397" z="1" s="M+H+4" />
        </MSPeaks>
      </Spectrum>
    </Compound>
    <Compound algo="FindByMolecularFeature">
      <Location m="331.2874" rt="22.183" y="72969" v="970187" />
      <Spectrum type="MFE" cpdAlgo="FindByMolecularFeature">
        <MSDetails p="+" />
        <Device type="TimeOfFlight" />
        <MSPeaks>
          <p rt="22.182" x="332.2947" y="72968.70" v="760876" z="1" s="M+H" />
          <p rt="22.190" x="333.2985" y="18276.58" v="182806" z="1" s="M+H+1" />
          <p rt="22.170" x="334.3030" y="2870.13" v="26505" z="1" s="M+H+2" />
        </MSPeaks>
      </Spectrum>
    </Compound>
    <Compound algo="FindByMolecularFeature">
      <Location m="378.2747" rt="22.305" y="158572" v="1632726" />
      <Spectrum type="MFE" cpdAlgo="FindByMolecularFeature">
        <MSDetails p="+" />
        <Device type="TimeOfFlight" />
        <MSPeaks>
          <p rt="22.305" x="379.2820" y="158572.38" v="1289935" z="1" s="M+H" />
          <p rt="22.307" x="380.2852" y="34817.05" v="281535" z="1" s="M+H+1" />
          <p rt="22.313" x="381.2874" y="6219.56" v="61255" z="1" s="M+H+2" />
        </MSPeaks>
      </Spectrum>
    </Compound>
    <Compound algo="FindByMolecularFeature">
      <Location m="356.2927" rt="22.309" y="65822" v="676078" />
      <Spectrum type="MFE" cpdAlgo="FindByMolecularFeature">
        <MSDetails p="+" />
        <Device type="TimeOfFlight" />
        <MSPeaks>
          <p rt="22.309" x="357.2999" y="65822.41" v="520476" z="1" s="M+H" />
          <p rt="22.306" x="358.3033" y="16157.18" v="130602" z="1" s="M+H+1" />
          <p rt="22.304" x="359.3056" y="2944.95" v="20711" z="1" s="M+H+2" />
          <p rt="22.372" x="360.3195" y="372.80" v="4289" z="1" s="M+H+3" />
        </MSPeaks>
      </Spectrum>
    </Compound>
    <Compound algo="FindByMolecularFeature">
      <Location m="338.2821" rt="22.310" y="60898" v="640280" />
      <Spectrum type="MFE" cpdAlgo="FindByMolecularFeature">
        <MSDetails p="+" />
        <Device type="TimeOfFlight" />
        <MSPeaks>
          <p rt="22.310" x="339.2894" y="60897.88" v="503732" z="1" s="M+H" />
          <p rt="22.309" x="340.2926" y="14908.66" v="117820" z="1" s="M+H+1" />
          <p rt="22.312" x="341.2960" y="2197.08" v="18728" z="1" s="M+H+2" />
        </MSPeaks>
      </Spectrum>
    </Compound>
    <Compound algo="FindByMolecularFeature">
      <Location m="264.2452" rt="22.313" y="105301" v="1120773" />
      <Spectrum type="MFE" cpdAlgo="FindByMolecularFeature">
        <MSDetails p="+" />
        <Device type="TimeOfFlight" />
        <MSPeaks>
          <p rt="22.313" x="265.2525" y="105301.30" v="943570" z="1" s="M+H" />
          <p rt="22.314" x="266.2558" y="19764.17" v="177204" z="1" s="M+H+1" />
        </MSPeaks>
      </Spectrum>
    </Compound>
    <Compound algo="FindByMolecularFeature">
      <Location m="405.3222" rt="23.341" y="273203" v="1649390" />
      <Spectrum type="MFE" cpdAlgo="FindByMolecularFeature">
        <MSDetails p="+" />
        <Device type="TimeOfFlight" />
        <MSPeaks>
          <p rt="23.341" x="406.3295" y="273203.19" v="1323205" z="1" s="M+H" />
          <p rt="23.341" x="407.3328" y="67801.68" v="326185" z="1" s="M+H+1" />
        </MSPeaks>
      </Spectrum>
    </Compound>
    <Compound algo="FindByMolecularFeature">
      <Location m="337.3352" rt="23.476" y="945734" v="16829584" />
      <Spectrum type="MFE" cpdAlgo="FindByMolecularFeature">
        <MSDetails p="+" />
        <Device type="TimeOfFlight" />
        <MSPeaks>
          <p rt="23.473" x="338.3425" y="945734.19" v="13968761" z="1" s="M+H" />
          <p rt="23.490" x="339.3454" y="221688.16" v="2569089" z="1" s="M+H+1" />
          <p rt="23.489" x="340.3485" y="26140.51" v="270989" z="1" s="M+H+2" />
          <p rt="23.466" x="341.3517" y="1625.67" v="20746" z="1" s="M+H+3" />
        </MSPeaks>
      </Spectrum>
    </Compound>
    <Compound algo="FindByMolecularFeature">
      <Location m="441.3931" rt="23.478" y="97283" v="2186817" />
      <Spectrum type="MFE" cpdAlgo="FindByMolecularFeature">
        <MSDetails p="+" />
        <Device type="TimeOfFlight" />
        <MSPeaks>
          <p rt="23.479" x="442.4003" y="97282.71" v="1674104" z="1" s="M+H" />
          <p rt="23.478" x="443.4036" y="26239.91" v="445337" z="1" s="M+H+1" />
          <p rt="23.481" x="444.3970" y="5541.42" v="49928" z="1" s="M+H+2" />
          <p rt="23.449" x="445.3873" y="1337.56" v="17448" z="1" s="M+H+3" />
        </MSPeaks>
      </Spectrum>
    </Compound>
    <Compound algo="FindByMolecularFeature">
      <Location m="383.3402" rt="23.481" y="254800" v="3865405" />
      <Spectrum type="MFE" cpdAlgo="FindByMolecularFeature">
        <MSDetails p="+" />
        <Device type="TimeOfFlight" />
        <MSPeaks>
          <p rt="23.485" x="384.3475" y="254800.38" v="2662132" z="1" s="M+H" />
          <p rt="23.471" x="385.3507" y="66039.27" v="956587" z="1" s="M+H+1" />
          <p rt="23.466" x="386.3537" y="10117.30" v="136580" z="1" s="M+H+2" />
          <p rt="23.479" x="387.3570" y="1220.93" v="16177" z="1" s="M+H+3" />
          <p rt="23.484" x="767.6872" y="2722.23" v="27937" z="1" s="2M+H" />
          <p rt="23.484" x="768.6956" y="1403.19" v="11932" z="1" s="2M+H+1" />
          <p rt="23.502" x="769.6933" y="1100.60" v="7095" z="1" s="2M+H+2" />
        </MSPeaks>
      </Spectrum>
    </Compound>
    <Compound algo="FindByMolecularFeature">
      <Location m="405.3225" rt="23.488" y="549865" v="7861857" />
      <Spectrum type="MFE" cpdAlgo="FindByMolecularFeature">
        <MSDetails p="+" />
        <Device type="TimeOfFlight" />
        <MSPeaks>
          <p rt="23.488" x="406.3298" y="549864.75" v="6054876" z="1" s="M+H" />
          <p rt="23.488" x="407.3328" y="134234.30" v="1478124" z="1" s="M+H+1" />
          <p rt="23.472" x="408.3343" y="21697.06" v="294258" z="1" s="M+H+2" />
          <p rt="23.518" x="409.3353" y="3142.11" v="34599" z="1" s="M+H+3" />
        </MSPeaks>
      </Spectrum>
    </Compound>
    <Compound algo="FindByMolecularFeature">
      <Location m="394.2132" rt="23.516" y="84584" v="1303893" />
      <Spectrum type="MFE" cpdAlgo="FindByMolecularFeature">
        <MSDetails p="+" />
        <Device type="TimeOfFlight" />
        <MSPeaks>
          <p rt="23.516" x="395.2204" y="84584.36" v="811531" z="1" s="M+H" />
          <p rt="23.516" x="396.2237" y="19420.42" v="183628" z="1" s="M+H+1" />
          <p rt="23.515" x="397.2164" y="32033.48" v="308734" z="1" s="M+H+2" />
        </MSPeaks>
      </Spectrum>
    </Compound>
    <Compound algo="FindByMolecularFeature">
      <Location m="807.5743" rt="23.806" y="133982" v="1945833" />
      <Spectrum type="MFE" cpdAlgo="FindByMolecularFeature">
        <MSDetails p="+" />
        <Device type="TimeOfFlight" />
        <MSPeaks>
          <p rt="23.806" x="808.5816" y="133981.61" v="1249101" z="1" s="M+H" />
          <p rt="23.806" x="809.5854" y="56850.13" v="526377" z="1" s="M+H+1" />
          <p rt="23.806" x="810.5898" y="14792.10" v="132121" z="1" s="M+H+2" />
          <p rt="23.805" x="811.5981" y="3316.78" v="31873" z="1" s="M+H+3" />
          <p rt="23.818" x="812.6128" y="628.69" v="6361" z="1" s="M+H+4" />
        </MSPeaks>
      </Spectrum>
    </Compound>
    <Compound algo="FindByMolecularFeature">
      <Location m="805.5601" rt="23.807" y="226114" v="2981311" />
      <Spectrum type="MFE" cpdAlgo="FindByMolecularFeature">
        <MSDetails p="+" />
        <Device type="TimeOfFlight" />
        <MSPeaks>
          <p rt="23.807" x="806.5674" y="226114.08" v="2048182" z="1" s="M+H" />
          <p rt="23.808" x="807.5705" y="102286.33" v="933128" z="1" s="M+H+1" />
        </MSPeaks>
      </Spectrum>
    </Compound>
    <Compound algo="FindByMolecularFeature">
      <Location m="379.2021" rt="23.810" y="123732" v="2216683" />
      <Spectrum type="MFE" cpdAlgo="FindByMolecularFeature">
        <MSDetails p="+" />
        <Device type="TimeOfFlight" />
        <MSPeaks>
          <p rt="23.809" x="380.2094" y="123732.30" v="1235565" z="1" s="M+H" />
          <p rt="23.808" x="381.2131" y="29733.05" v="304936" z="1" s="M+H+1" />
          <p rt="23.811" x="382.2054" y="46096.59" v="455649" z="1" s="M+H+2" />
          <p rt="23.810" x="383.2082" y="12717.21" v="130797" z="1" s="M+H+3" />
          <p rt="23.811" x="384.2049" y="8609.15" v="89737" z="1" s="M+H+4" />
        </MSPeaks>
      </Spectrum>
    </Compound>
    <Compound algo="FindByMolecularFeature">
      <Location m="779.5443" rt="23.813" y="124549" v="3758262" />
      <Spectrum type="MFE" cpdAlgo="FindByMolecularFeature">
        <MSDetails p="+" />
        <Device type="TimeOfFlight" />
        <MSPeaks>
          <p rt="23.806" x="780.5516" y="90779.44" v="1087312" z="1" s="M+H" />
          <p rt="23.809" x="781.5546" y="42358.07" v="509296" z="1" s="M+H+1" />
          <p rt="23.820" x="782.5684" y="124549.42" v="1512465" z="1" s="M+H+2" />
          <p rt="23.818" x="783.5717" y="53217.91" v="649189" z="1" s="M+H+3" />
        </MSPeaks>
      </Spectrum>
    </Compound>
    <Compound algo="FindByMolecularFeature">
      <Location m="688.4893" rt="23.843" y="137357" v="3136395" />
      <Spectrum type="MFE" cpdAlgo="FindByMolecularFeature">
        <MSDetails p="+" />
        <Device type="TimeOfFlight" />
        <MSPeaks>
          <p rt="23.843" x="689.4966" y="137356.58" v="2052077" z="1" s="M+H" />
          <p rt="23.846" x="690.4999" y="56883.43" v="876113" z="1" s="M+H+1" />
          <p rt="23.827" x="691.5031" y="14617.15" v="167667" z="1" s="M+H+2" />
          <p rt="23.863" x="692.5094" y="2542.64" v="40538" z="1" s="M+H+3" />
        </MSPeaks>
      </Spectrum>
    </Compound>
    <Compound algo="FindByMolecularFeature">
      <Location m="683.5335" rt="23.872" y="64245" v="1458529" />
      <Spectrum type="MFE" cpdAlgo="FindByMolecularFeature">
        <MSDetails p="+" />
        <Device type="TimeOfFlight" />
        <MSPeaks>
          <p rt="23.872" x="684.5408" y="64244.52" v="954069" z="1" s="M+H" />
          <p rt="23.868" x="685.5440" y="27223.12" v="392110" z="1" s="M+H+1" />
          <p rt="23.884" x="686.5470" y="7256.07" v="88719" z="1" s="M+H+2" />
          <p rt="23.866" x="687.5489" y="1626.20" v="23630" z="1" s="M+H+3" />
        </MSPeaks>
      </Spectrum>
    </Compound>
    <Compound algo="FindByMolecularFeature">
      <Location m="431.3401" rt="24.583" y="76445" v="763178" />
      <Spectrum type="MFE" cpdAlgo="FindByMolecularFeature">
        <MSDetails p="+" />
        <Device type="TimeOfFlight" />
        <MSPeaks>
          <p rt="24.583" x="432.3473" y="76444.69" v="562068" z="1" s="M+H" />
          <p rt="24.581" x="433.3506" y="24032.54" v="168455" z="1" s="M+H+1" />
          <p rt="24.579" x="434.3541" y="4812.73" v="32655" z="1" s="M+H+2" />
        </MSPeaks>
      </Spectrum>
    </Compound>
    <Compound algo="FindByMolecularFeature">
      <Location m="667.6115" rt="24.871" y="54724" v="1122777" />
      <Spectrum type="MFE" cpdAlgo="FindByMolecularFeature">
        <MSDetails p="+" />
        <Device type="TimeOfFlight" />
        <MSPeaks>
          <p rt="24.872" x="668.6188" y="54723.82" v="697817" z="1" s="M+H" />
          <p rt="24.870" x="669.6219" y="24157.53" v="325938" z="1" s="M+H+1" />
          <p rt="24.870" x="670.6246" y="6607.32" v="86628" z="1" s="M+H+2" />
          <p rt="24.861" x="671.6269" y="993.75" v="12393" z="1" s="M+H+3" />
        </MSPeaks>
      </Spectrum>
    </Compound>
    <Compound algo="FindByMolecularFeature">
      <Location m="627.1874" rt="24.999" y="55080" v="701516" />
      <Spectrum type="MFE" cpdAlgo="FindByMolecularFeature">
        <MSDetails p="+" />
        <Device type="TimeOfFlight" />
        <MSPeaks>
          <p rt="24.999" x="628.1946" y="55079.61" v="339962" z="1" s="M+H" />
          <p rt="25.000" x="629.1952" y="32670.36" v="204092" z="1" s="M+H+1" />
          <p rt="24.999" x="630.1935" y="24800.96" v="157461" z="1" s="M+H+2" />
        </MSPeaks>
      </Spectrum>
    </Compound>
    <Compound algo="FindByMolecularFeature">
      <Location m="430.3449" rt="25.300" y="63482" v="1258078" />
      <Spectrum type="MFE" cpdAlgo="FindByMolecularFeature">
        <MSDetails p="+" />
        <Device type="TimeOfFlight" />
        <MSPeaks>
          <p rt="25.302" x="431.3522" y="63481.99" v="941797" z="1" s="M+H" />
          <p rt="25.294" x="432.3556" y="19718.22" v="256609" z="1" s="M+H+1" />
          <p rt="25.306" x="433.3581" y="3785.95" v="59671" z="1" s="M+H+2" />
        </MSPeaks>
      </Spectrum>
    </Compound>
    <Compound algo="FindByMolecularFeature">
      <Location m="702.5060" rt="25.571" y="62459" v="1052971" />
      <Spectrum type="MFE" cpdAlgo="FindByMolecularFeature">
        <MSDetails p="+" />
        <Device type="TimeOfFlight" />
        <MSPeaks>
          <p rt="25.571" x="703.5133" y="62458.96" v="654997" z="1" s="M+H" />
          <p rt="25.571" x="704.5162" y="29380.36" v="312694" z="1" s="M+H+1" />
          <p rt="25.574" x="705.5248" y="8069.76" v="85280" z="1" s="M+H+2" />
        </MSPeaks>
      </Spectrum>
    </Compound>
    <Compound algo="FindByMolecularFeature">
      <Location m="412.2594" rt="25.779" y="294590" v="2293052" />
      <Spectrum type="MFE" cpdAlgo="FindByMolecularFeature">
        <MSDetails p="+" />
        <Device type="TimeOfFlight" />
        <MSPeaks>
          <p rt="25.779" x="413.2667" y="294590.09" v="1739918" z="1" s="M+H" />
          <p rt="25.780" x="414.2697" y="76620.51" v="454420" z="1" s="M+H+1" />
          <p rt="25.779" x="415.2725" y="11814.35" v="75984" z="1" s="M+H+2" />
          <p rt="25.792" x="416.2740" y="2865.00" v="22730" z="1" s="M+H+3" />
        </MSPeaks>
      </Spectrum>
    </Compound>
    <Compound algo="FindByMolecularFeature">
      <Location m="148.0158" rt="25.780" y="112624" v="728904" />
      <Spectrum type="MFE" cpdAlgo="FindByMolecularFeature">
        <MSDetails p="+" />
        <Device type="TimeOfFlight" />
        <MSPeaks>
          <p rt="25.780" x="149.0231" y="112623.98" v="674144" z="1" s="M+H" />
          <p rt="25.780" x="150.0264" y="8548.85" v="50915" z="1" s="M+H+1" />
          <p rt="25.784" x="151.0306" y="1057.88" v="3845" z="1" s="M+H+2" />
        </MSPeaks>
      </Spectrum>
    </Compound>
    <Compound algo="FindByMolecularFeature">
      <Location m="390.2773" rt="25.780" y="238629" v="1926758" />
      <Spectrum type="MFE" cpdAlgo="FindByMolecularFeature">
        <MSDetails p="+" />
        <Device type="TimeOfFlight" />
        <MSPeaks>
          <p rt="25.780" x="391.2846" y="238629.38" v="1538545" z="1" s="M+H" />
          <p rt="25.780" x="392.2877" y="61619.34" v="388212" z="1" s="M+H+1" />
        </MSPeaks>
      </Spectrum>
    </Compound>
    <Compound algo="FindByMolecularFeature">
      <Location m="392.2902" rt="25.875" y="61620" v="660632" />
      <Spectrum type="MFE" cpdAlgo="FindByMolecularFeature">
        <MSDetails p="+" />
        <Device type="TimeOfFlight" />
        <MSPeaks>
          <p rt="25.876" x="393.2975" y="61619.57" v="517928" z="1" s="M+H" />
          <p rt="25.872" x="394.3016" y="15912.41" v="121113" z="1" s="M+H+1" />
          <p rt="25.876" x="395.3040" y="2828.28" v="21591" z="1" s="M+H+2" />
        </MSPeaks>
      </Spectrum>
    </Compound>
    <Compound algo="FindByMolecularFeature">
      <Location m="337.3351" rt="26.067" y="498135" v="6669195" />
      <Spectrum type="MFE" cpdAlgo="FindByMolecularFeature">
        <MSDetails p="+" />
        <Device type="TimeOfFlight" />
        <MSPeaks>
          <p rt="26.067" x="338.3424" y="498135.16" v="5290016" z="1" s="M+H" />
          <p rt="26.067" x="339.3453" y="119819.94" v="1242465" z="1" s="M+H+1" />
          <p rt="26.072" x="340.3486" y="14600.84" v="136713" z="1" s="M+H+2" />
        </MSPeaks>
      </Spectrum>
    </Compound>
    <Compound algo="FindByMolecularFeature">
      <Location m="612.1758" rt="26.474" y="58981" v="2059657" />
      <Spectrum type="MFE" cpdAlgo="FindByMolecularFeature">
        <MSDetails p="+" />
        <Device type="TimeOfFlight" />
        <MSPeaks>
          <p rt="26.477" x="613.1831" y="58980.57" v="1394817" z="1" s="M+H" />
          <p rt="26.477" x="614.1815" y="23720.43" v="549476" z="1" s="M+H+1" />
          <p rt="26.440" x="615.1811" y="7583.05" v="115364" z="1" s="M+H+2" />
        </MSPeaks>
      </Spectrum>
    </Compound>
    <Compound algo="FindByMolecularFeature">
      <Location m="609.1774" rt="26.476" y="353002" v="16454200" />
      <Spectrum type="MFE" cpdAlgo="FindByMolecularFeature">
        <MSDetails p="+" />
        <Device type="TimeOfFlight" />
        <MSPeaks>
          <p rt="26.476" x="610.1847" y="353001.50" v="8492960" z="1" s="M+H" />
          <p rt="26.476" x="611.1852" y="191394.94" v="4596346" z="1" s="M+H+1" />
          <p rt="26.476" x="612.1833" y="142667.05" v="3364894" z="1" s="M+H+2" />
        </MSPeaks>
      </Spectrum>
    </Compound>
    <Compound algo="FindByMolecularFeature">
      <Location m="701.2059" rt="26.498" y="53586" v="709258" />
      <Spectrum type="MFE" cpdAlgo="FindByMolecularFeature">
        <MSDetails p="+" />
        <Device type="TimeOfFlight" />
        <MSPeaks>
          <p rt="26.499" x="702.2131" y="53585.56" v="333250" z="1" s="M+H" />
          <p rt="26.497" x="703.2138" y="35550.69" v="214487" z="1" s="M+H+1" />
          <p rt="26.495" x="704.2122" y="26650.97" v="161520" z="1" s="M+H+2" />
        </MSPeaks>
      </Spectrum>
    </Compound>
    <Compound algo="FindByMolecularFeature">
      <Location m="849.2438" rt="27.792" y="81938" v="2506273" />
      <Spectrum type="MFE" cpdAlgo="FindByMolecularFeature">
        <MSDetails p="+" />
        <Device type="TimeOfFlight" />
        <MSPeaks>
          <p rt="27.792" x="850.2511" y="81938.25" v="998655" z="1" s="M+H" />
          <p rt="27.794" x="851.2518" y="64755.87" v="831870" z="1" s="M+H+1" />
          <p rt="27.791" x="852.2503" y="55920.54" v="675749" z="1" s="M+H+2" />
        </MSPeaks>
      </Spectrum>
    </Compound>
    <Compound algo="FindByMolecularFeature">
      <Location m="614.4906" rt="28.663" y="90854" v="2251661" />
      <Spectrum type="MFE" cpdAlgo="FindByMolecularFeature">
        <MSDetails p="+" />
        <Device type="TimeOfFlight" />
        <MSPeaks>
          <p rt="28.662" x="615.4979" y="90853.95" v="1459793" z="1" s="M+H" />
          <p rt="28.661" x="616.5012" y="39005.27" v="620597" z="1" s="M+H+1" />
          <p rt="28.672" x="617.5061" y="10462.12" v="151825" z="1" s="M+H+2" />
          <p rt="28.710" x="618.5102" y="1339.95" v="19446" z="1" s="M+H+3" />
        </MSPeaks>
      </Spectrum>
    </Compound>
    <Compound algo="FindByMolecularFeature">
      <Location m="502.1001" rt="29.179" y="60272" v="1638347" />
      <Spectrum type="MFE" cpdAlgo="FindByMolecularFeature">
        <MSDetails p="+" />
        <Device type="TimeOfFlight" />
        <MSPeaks>
          <p rt="29.179" x="503.1074" y="60271.69" v="902077" z="1" s="M+H" />
          <p rt="29.180" x="504.1080" y="29031.15" v="433013" z="1" s="M+H+1" />
          <p rt="29.175" x="505.1062" y="21292.64" v="303257" z="1" s="M+H+2" />
        </MSPeaks>
      </Spectrum>
    </Compound>
    <Compound algo="FindByMolecularFeature">
      <Location m="535.1590" rt="29.181" y="741897" v="21866986" />
      <Spectrum type="MFE" cpdAlgo="FindByMolecularFeature">
        <MSDetails p="+" />
        <Device type="TimeOfFlight" />
        <MSPeaks>
          <p rt="29.181" x="536.1663" y="741897.38" v="11263730" z="1" s="M+H" />
          <p rt="29.180" x="537.1667" y="357092.09" v="5463203" z="1" s="M+H+1" />
          <p rt="29.180" x="538.1646" y="251787.75" v="3844980" z="1" s="M+H+2" />
          <p rt="29.181" x="539.1644" y="84813.37" v="1295075" z="1" s="M+H+3" />
        </MSPeaks>
      </Spectrum>
    </Compound>
  </CompoundList>
</CEF>
