# Supplementary material for: Identification of sunflower, rapeseed, flaxseed and sesame seed oil metabolomic markers as a potential tool for oil authentication and detecting adulterations
Source: PLoS One. 2023 Apr 20;18(4):e0284599. doi: 10.1371/journal.pone.0284599 (PMC10118080; doi:10.1371/journal.pone.0284599)
Supplement: S1 File — (ZIP) [file pone.0284599.s001.zip › CEF/Sez_c1.cef]

<CEF version="1.0.0.0">
  <CompoundList>
    <Compound algo="FindByMolecularFeature">
      <Location m="140.9515" rt="0.544" y="240149" v="941438" />
      <Spectrum type="MFE" cpdAlgo="FindByMolecularFeature">
        <MSDetails p="+" />
        <Device type="TimeOfFlight" />
        <MSPeaks>
          <p rt="0.544" x="141.9588" y="240149.28" v="835473" z="1" s="M+H" />
          <p rt="0.545" x="142.9630" y="14670.86" v="55791" z="1" s="M+H+1" />
          <p rt="0.545" x="143.9596" y="14942.33" v="50174" z="1" s="M+H+2" />
        </MSPeaks>
      </Spectrum>
    </Compound>
    <Compound algo="FindByMolecularFeature">
      <Location m="109.0016" rt="0.547" y="395413" v="1506872" />
      <Spectrum type="MFE" cpdAlgo="FindByMolecularFeature">
        <MSDetails p="+" />
        <Device type="TimeOfFlight" />
        <MSPeaks>
          <p rt="0.547" x="110.0088" y="395413.06" v="1299579" z="1" s="M+H" />
          <p rt="0.547" x="111.0111" y="64482.02" v="207293" z="1" s="M+H+1" />
        </MSPeaks>
      </Spectrum>
    </Compound>
    <Compound algo="FindByMolecularFeature">
      <Location m="110.9997" rt="0.548" y="68944" v="228353" />
      <Spectrum type="MFE" cpdAlgo="FindByMolecularFeature">
        <MSDetails p="+" />
        <Device type="TimeOfFlight" />
        <MSPeaks>
          <p rt="0.547" x="112.0070" y="68944.34" v="220657" z="1" s="M+H" />
          <p rt="0.550" x="113.0105" y="2735.58" v="7696" z="1" s="M+H+1" />
        </MSPeaks>
      </Spectrum>
    </Compound>
    <Compound algo="FindByMolecularFeature">
      <Location m="122.0333" rt="0.549" y="68353" v="348104" />
      <Spectrum type="MFE" cpdAlgo="FindByMolecularFeature">
        <MSDetails p="+" />
        <Device type="TimeOfFlight" />
        <MSPeaks>
          <p rt="0.549" x="123.0405" y="68352.57" v="300640" z="1" s="M+H" />
          <p rt="0.551" x="124.0414" y="11775.42" v="47464" z="1" s="M+H+1" />
        </MSPeaks>
      </Spectrum>
    </Compound>
    <Compound algo="FindByMolecularFeature">
      <Location m="150.0278" rt="0.550" y="56450" v="239063" />
      <Spectrum type="MFE" cpdAlgo="FindByMolecularFeature">
        <MSDetails p="+" />
        <Device type="TimeOfFlight" />
        <MSPeaks>
          <p rt="0.550" x="151.0351" y="56449.60" v="199580" z="1" s="M+H" />
          <p rt="0.551" x="152.0366" y="11538.30" v="39483" z="1" s="M+H+1" />
        </MSPeaks>
      </Spectrum>
    </Compound>
    <Compound algo="FindByMolecularFeature">
      <Location m="526.1479" rt="0.608" y="69874" v="553996" />
      <Spectrum type="MFE" cpdAlgo="FindByMolecularFeature">
        <MSDetails p="+" />
        <Device type="TimeOfFlight" />
        <MSPeaks>
          <p rt="0.610" x="264.0770" y="26381.09" v="101243" z="2" s="M+2H" />
          <p rt="0.609" x="264.5784" y="7975.80" v="28897" z="2" s="M+2H+1" />
          <p rt="0.627" x="265.0745" y="8272.91" v="33391" z="2" s="M+2H+2" />
          <p rt="0.611" x="265.5788" y="1323.64" v="4688" z="2" s="M+2H+3" />
          <p rt="0.606" x="527.1580" y="69873.77" v="301996" z="1" s="M+H" />
          <p rt="0.608" x="528.1613" y="15458.65" v="65844" z="1" s="M+H+1" />
          <p rt="0.609" x="529.1618" y="4384.79" v="17938" z="1" s="M+H+2" />
        </MSPeaks>
      </Spectrum>
    </Compound>
    <Compound algo="FindByMolecularFeature">
      <Location m="160.0224" rt="0.609" y="199085" v="1319836" />
      <Spectrum type="MFE" cpdAlgo="FindByMolecularFeature">
        <MSDetails p="+" />
        <Device type="TimeOfFlight" />
        <MSPeaks>
          <p rt="0.608" x="161.0297" y="199085.23" v="1041531" z="1" s="M+H" />
          <p rt="0.610" x="162.0313" y="32076.12" v="167499" z="1" s="M+H+1" />
          <p rt="0.616" x="163.0276" y="28986.64" v="96463" z="1" s="M+H+2" />
          <p rt="0.617" x="164.0322" y="3199.77" v="14342" z="1" s="M+H+3" />
        </MSPeaks>
      </Spectrum>
    </Compound>
    <Compound algo="FindByMolecularFeature">
      <Location m="252.0184" rt="0.612" y="55871" v="192089" />
      <Spectrum type="MFE" cpdAlgo="FindByMolecularFeature">
        <MSDetails p="+" />
        <Device type="TimeOfFlight" />
        <MSPeaks>
          <p rt="0.612" x="253.0257" y="55871.49" v="160209" z="1" s="M+H" />
          <p rt="0.612" x="254.0291" y="6373.65" v="17614" z="1" s="M+H+1" />
          <p rt="0.613" x="255.0250" y="5162.49" v="14266" z="1" s="M+H+2" />
        </MSPeaks>
      </Spectrum>
    </Compound>
    <Compound algo="FindByMolecularFeature">
      <Location m="139.0612" rt="0.615" y="143590" v="612050" />
      <Spectrum type="MFE" cpdAlgo="FindByMolecularFeature">
        <MSDetails p="+" />
        <Device type="TimeOfFlight" />
        <MSPeaks>
          <p rt="0.615" x="140.0684" y="143590.06" v="579465" z="1" s="M+H" />
          <p rt="0.613" x="141.0715" y="8389.61" v="32585" z="1" s="M+H+1" />
        </MSPeaks>
      </Spectrum>
    </Compound>
    <Compound algo="FindByMolecularFeature">
      <Location m="472.0902" rt="0.618" y="113538" v="383459" />
      <Spectrum type="MFE" cpdAlgo="FindByMolecularFeature">
        <MSDetails p="+" />
        <Device type="TimeOfFlight" />
        <MSPeaks>
          <p rt="0.618" x="237.0524" y="113538.37" v="380479" z="2" s="M+2H" />
          <p rt="0.616" x="237.5645" y="1358.89" v="2979" z="2" s="M+2H+1" />
        </MSPeaks>
      </Spectrum>
    </Compound>
    <Compound algo="FindByMolecularFeature">
      <Location m="137.0327" rt="0.626" y="61963" v="412739" />
      <Spectrum type="MFE" cpdAlgo="FindByMolecularFeature">
        <MSDetails p="+" />
        <Device type="TimeOfFlight" />
        <MSPeaks>
          <p rt="0.625" x="138.0400" y="61962.59" v="334054" z="1" s="M+H" />
          <p rt="0.635" x="139.0449" y="13960.66" v="78686" z="1" s="M+H+1" />
        </MSPeaks>
      </Spectrum>
    </Compound>
    <Compound algo="FindByMolecularFeature">
      <Location m="202.0454" rt="0.646" y="52061" v="346687" />
      <Spectrum type="MFE" cpdAlgo="FindByMolecularFeature">
        <MSDetails p="+" />
        <Device type="TimeOfFlight" />
        <MSPeaks>
          <p rt="0.642" x="203.0527" y="52061.32" v="255474" z="1" s="M+H" />
          <p rt="0.644" x="204.0559" y="5282.34" v="25364" z="1" s="M+H+1" />
          <p rt="0.659" x="205.0496" y="14707.58" v="56827" z="1" s="M+H+2" />
          <p rt="0.648" x="206.0532" y="1394.10" v="5825" z="1" s="M+H+3" />
          <p rt="0.651" x="207.0450" y="853.07" v="3196" z="1" s="M+H+4" />
        </MSPeaks>
      </Spectrum>
    </Compound>
    <Compound algo="FindByMolecularFeature">
      <Location m="117.1154" rt="0.646" y="181637" v="791046" />
      <Spectrum type="MFE" cpdAlgo="FindByMolecularFeature">
        <MSDetails p="+" />
        <Device type="TimeOfFlight" />
        <MSPeaks>
          <p rt="0.646" x="118.1227" y="181637.45" v="736862" z="1" s="M+H" />
          <p rt="0.645" x="119.1260" y="13783.44" v="54183" z="1" s="M+H+1" />
        </MSPeaks>
      </Spectrum>
    </Compound>
    <Compound algo="FindByMolecularFeature">
      <Location m="188.0660" rt="0.660" y="166394" v="692125" />
      <Spectrum type="MFE" cpdAlgo="FindByMolecularFeature">
        <MSDetails p="+" />
        <Device type="TimeOfFlight" />
        <MSPeaks>
          <p rt="0.660" x="189.0733" y="166394.20" v="640799" z="1" s="M+H" />
          <p rt="0.660" x="190.0767" y="11634.63" v="44881" z="1" s="M+H+1" />
          <p rt="0.654" x="191.0775" y="1929.36" v="6444" z="1" s="M+H+2" />
        </MSPeaks>
      </Spectrum>
    </Compound>
    <Compound algo="FindByMolecularFeature">
      <Location m="262.1030" rt="0.660" y="101037" v="391181" />
      <Spectrum type="MFE" cpdAlgo="FindByMolecularFeature">
        <MSDetails p="+" />
        <Device type="TimeOfFlight" />
        <MSPeaks>
          <p rt="0.660" x="263.1103" y="101037.12" v="342955" z="1" s="M+H" />
          <p rt="0.662" x="264.1136" y="11576.25" v="37744" z="1" s="M+H+1" />
          <p rt="0.663" x="265.1153" y="3281.80" v="10482" z="1" s="M+H+2" />
        </MSPeaks>
      </Spectrum>
    </Compound>
    <Compound algo="FindByMolecularFeature">
      <Location m="191.9724" rt="0.662" y="125378" v="1975146" />
      <Spectrum type="MFE" cpdAlgo="FindByMolecularFeature">
        <MSDetails p="+" />
        <Device type="TimeOfFlight" />
        <MSPeaks>
          <p rt="0.650" x="192.9796" y="125377.77" v="1390789" z="1" s="M+H" />
          <p rt="0.615" x="193.9827" y="8846.20" v="36968" z="1" s="M+H+1" />
          <p rt="0.696" x="194.9797" y="25578.85" v="362109" z="1" s="M+H+2" />
          <p rt="0.697" x="195.9890" y="1671.88" v="26515" z="1" s="M+H+3" />
          <p rt="0.704" x="196.9755" y="9359.95" v="132042" z="1" s="M+H+4" />
          <p rt="0.699" x="197.9831" y="1050.81" v="13127" z="1" s="M+H+5" />
          <p rt="0.718" x="198.9745" y="0.00" v="13596" z="1" s="M+H+6" />
        </MSPeaks>
      </Spectrum>
    </Compound>
    <Compound algo="FindByMolecularFeature">
      <Location m="232.0563" rt="0.662" y="50341" v="253437" />
      <Spectrum type="MFE" cpdAlgo="FindByMolecularFeature">
        <MSDetails p="+" />
        <Device type="TimeOfFlight" />
        <MSPeaks>
          <p rt="0.662" x="233.0636" y="50340.78" v="226694" z="1" s="M+H" />
          <p rt="0.661" x="234.0675" y="4161.24" v="18386" z="1" s="M+H+1" />
          <p rt="0.672" x="235.0696" y="2149.34" v="8357" z="1" s="M+H+2" />
        </MSPeaks>
      </Spectrum>
    </Compound>
    <Compound algo="FindByMolecularFeature">
      <Location m="133.1104" rt="0.664" y="111873" v="405526" />
      <Spectrum type="MFE" cpdAlgo="FindByMolecularFeature">
        <MSDetails p="+" />
        <Device type="TimeOfFlight" />
        <MSPeaks>
          <p rt="0.664" x="134.1177" y="111873.42" v="381723" z="1" s="M+H" />
          <p rt="0.666" x="135.1208" y="7260.72" v="23804" z="1" s="M+H+1" />
        </MSPeaks>
      </Spectrum>
    </Compound>
    <Compound algo="FindByMolecularFeature">
      <Location m="186.9929" rt="0.670" y="77978" v="1202797" />
      <Spectrum type="MFE" cpdAlgo="FindByMolecularFeature">
        <MSDetails p="+" />
        <Device type="TimeOfFlight" />
        <MSPeaks>
          <p rt="0.669" x="188.0002" y="77977.87" v="865444" z="1" s="M+H" />
          <p rt="0.671" x="189.0027" y="6303.75" v="64710" z="1" s="M+H+1" />
          <p rt="0.672" x="189.9936" y="31767.75" v="272643" z="1" s="M+H+2" />
        </MSPeaks>
      </Spectrum>
    </Compound>
    <Compound algo="FindByMolecularFeature">
      <Location m="187.1207" rt="0.682" y="68971" v="421684" />
      <Spectrum type="MFE" cpdAlgo="FindByMolecularFeature">
        <MSDetails p="+" />
        <Device type="TimeOfFlight" />
        <MSPeaks>
          <p rt="0.683" x="188.1280" y="68970.60" v="377677" z="1" s="M+H" />
          <p rt="0.681" x="189.1311" y="9124.85" v="40359" z="1" s="M+H+1" />
          <p rt="0.674" x="190.1341" y="1173.90" v="3648" z="1" s="M+H+2" />
        </MSPeaks>
      </Spectrum>
    </Compound>
    <Compound algo="FindByMolecularFeature">
      <Location m="237.0062" rt="0.684" y="251356" v="3354596" />
      <Spectrum type="MFE" cpdAlgo="FindByMolecularFeature">
        <MSDetails p="+" />
        <Device type="TimeOfFlight" />
        <MSPeaks>
          <p rt="0.687" x="238.0135" y="251356.33" v="2846190" z="1" s="M+H" />
          <p rt="0.669" x="239.0193" y="39020.43" v="449292" z="1" s="M+H+1" />
          <p rt="0.673" x="240.0200" y="5559.78" v="59114" z="1" s="M+H+2" />
        </MSPeaks>
      </Spectrum>
    </Compound>
    <Compound algo="FindByMolecularFeature">
      <Location m="208.0529" rt="0.695" y="97205" v="1092086" />
      <Spectrum type="MFE" cpdAlgo="FindByMolecularFeature">
        <MSDetails p="+" />
        <Device type="TimeOfFlight" />
        <MSPeaks>
          <p rt="0.696" x="209.0602" y="97205.00" v="998786" z="1" s="M+H" />
          <p rt="0.692" x="210.0639" y="7624.85" v="76919" z="1" s="M+H+1" />
          <p rt="0.687" x="211.0660" y="1834.67" v="16382" z="1" s="M+H+2" />
        </MSPeaks>
      </Spectrum>
    </Compound>
    <Compound algo="FindByMolecularFeature">
      <Location m="214.0626" rt="0.698" y="97536" v="742993" />
      <Spectrum type="MFE" cpdAlgo="FindByMolecularFeature">
        <MSDetails p="+" />
        <Device type="TimeOfFlight" />
        <MSPeaks>
          <p rt="0.698" x="215.0699" y="97535.51" v="674288" z="1" s="M+H" />
          <p rt="0.701" x="216.0734" y="8470.17" v="55483" z="1" s="M+H+1" />
          <p rt="0.684" x="217.0759" y="2852.21" v="13222" z="1" s="M+H+2" />
        </MSPeaks>
      </Spectrum>
    </Compound>
    <Compound algo="FindByMolecularFeature">
      <Location m="336.0343" rt="0.729" y="56722" v="364871" />
      <Spectrum type="MFE" cpdAlgo="FindByMolecularFeature">
        <MSDetails p="+" />
        <Device type="TimeOfFlight" />
        <MSPeaks>
          <p rt="0.729" x="337.0416" y="56722.44" v="322554" z="1" s="M+H" />
          <p rt="0.728" x="338.0454" y="5975.62" v="28207" z="1" s="M+H+1" />
          <p rt="0.706" x="339.0502" y="2294.50" v="14110" z="1" s="M+H+2" />
        </MSPeaks>
      </Spectrum>
    </Compound>
    <Compound algo="FindByMolecularFeature">
      <Location m="171.9695" rt="0.811" y="53988" v="553898" />
      <Spectrum type="MFE" cpdAlgo="FindByMolecularFeature">
        <MSDetails p="+" />
        <Device type="TimeOfFlight" />
        <MSPeaks>
          <p rt="0.812" x="172.9768" y="53988.41" v="513082" z="1" s="M+H" />
          <p rt="0.803" x="173.9803" y="5076.42" v="40816" z="1" s="M+H+1" />
        </MSPeaks>
      </Spectrum>
    </Compound>
    <Compound algo="FindByMolecularFeature">
      <Location m="122.0482" rt="0.856" y="402722" v="1846091" />
      <Spectrum type="MFE" cpdAlgo="FindByMolecularFeature">
        <MSDetails p="+" />
        <Device type="TimeOfFlight" />
        <MSPeaks>
          <p rt="0.856" x="123.0555" y="402721.84" v="1707609" z="1" s="M+H" />
          <p rt="0.856" x="124.0581" y="29729.43" v="124068" z="1" s="M+H+1" />
          <p rt="0.869" x="125.0636" y="2215.02" v="14414" z="1" s="M+H+2" />
        </MSPeaks>
      </Spectrum>
    </Compound>
    <Compound algo="FindByMolecularFeature">
      <Location m="187.1207" rt="0.857" y="158561" v="763972" />
      <Spectrum type="MFE" cpdAlgo="FindByMolecularFeature">
        <MSDetails p="+" />
        <Device type="TimeOfFlight" />
        <MSPeaks>
          <p rt="0.857" x="188.1280" y="158561.23" v="693607" z="1" s="M+H" />
          <p rt="0.858" x="189.1314" y="14923.11" v="63463" z="1" s="M+H+1" />
          <p rt="0.860" x="190.1330" y="1840.43" v="6902" z="1" s="M+H+2" />
        </MSPeaks>
      </Spectrum>
    </Compound>
    <Compound algo="FindByMolecularFeature">
      <Location m="143.0406" rt="1.437" y="248454" v="1357256" />
      <Spectrum type="MFE" cpdAlgo="FindByMolecularFeature">
        <MSDetails p="+" />
        <Device type="TimeOfFlight" />
        <MSPeaks>
          <p rt="1.437" x="144.0478" y="248454.11" v="1214870" z="1" s="M+H" />
          <p rt="1.439" x="145.0507" y="18698.60" v="92037" z="1" s="M+H+1" />
          <p rt="1.437" x="146.0450" y="11253.97" v="50349" z="1" s="M+H+2" />
        </MSPeaks>
      </Spectrum>
    </Compound>
    <Compound algo="FindByMolecularFeature">
      <Location m="169.1102" rt="1.457" y="77308" v="429887" />
      <Spectrum type="MFE" cpdAlgo="FindByMolecularFeature">
        <MSDetails p="+" />
        <Device type="TimeOfFlight" />
        <MSPeaks>
          <p rt="1.456" x="170.1174" y="77307.95" v="398480" z="1" s="M+H" />
          <p rt="1.460" x="171.1208" y="6347.19" v="31407" z="1" s="M+H+1" />
        </MSPeaks>
      </Spectrum>
    </Compound>
    <Compound algo="FindByMolecularFeature">
      <Location m="119.0735" rt="1.602" y="223829" v="1327389" />
      <Spectrum type="MFE" cpdAlgo="FindByMolecularFeature">
        <MSDetails p="+" />
        <Device type="TimeOfFlight" />
        <MSPeaks>
          <p rt="1.602" x="120.0807" y="223828.70" v="1151354" z="1" s="M+H" />
          <p rt="1.603" x="121.0833" y="46027.81" v="176034" z="1" s="M+H+1" />
        </MSPeaks>
      </Spectrum>
    </Compound>
    <Compound algo="FindByMolecularFeature">
      <Location m="165.0789" rt="1.602" y="103033" v="613959" />
      <Spectrum type="MFE" cpdAlgo="FindByMolecularFeature">
        <MSDetails p="+" />
        <Device type="TimeOfFlight" />
        <MSPeaks>
          <p rt="1.602" x="166.0862" y="103033.23" v="553903" z="1" s="M+H" />
          <p rt="1.603" x="167.0892" y="11720.60" v="60057" z="1" s="M+H+1" />
        </MSPeaks>
      </Spectrum>
    </Compound>
    <Compound algo="FindByMolecularFeature">
      <Location m="126.0318" rt="2.316" y="743763" v="5199584" />
      <Spectrum type="MFE" cpdAlgo="FindByMolecularFeature">
        <MSDetails p="+" />
        <Device type="TimeOfFlight" />
        <MSPeaks>
          <p rt="2.317" x="127.0391" y="743762.88" v="4869600" z="1" s="M+H" />
          <p rt="2.315" x="128.0423" y="53208.61" v="329984" z="1" s="M+H+1" />
        </MSPeaks>
      </Spectrum>
    </Compound>
    <Compound algo="FindByMolecularFeature">
      <Location m="187.0632" rt="2.413" y="153460" v="895904" />
      <Spectrum type="MFE" cpdAlgo="FindByMolecularFeature">
        <MSDetails p="+" />
        <Device type="TimeOfFlight" />
        <MSPeaks>
          <p rt="2.413" x="188.0705" y="153459.77" v="799971" z="1" s="M+H" />
          <p rt="2.414" x="189.0736" y="18668.02" v="95933" z="1" s="M+H+1" />
        </MSPeaks>
      </Spectrum>
    </Compound>
    <Compound algo="FindByMolecularFeature">
      <Location m="113.0840" rt="2.744" y="164966" v="1106882" />
      <Spectrum type="MFE" cpdAlgo="FindByMolecularFeature">
        <MSDetails p="+" />
        <Device type="TimeOfFlight" />
        <MSPeaks>
          <p rt="2.744" x="114.0912" y="164965.86" v="1017481" z="1" s="M+H" />
          <p rt="2.744" x="115.0945" y="12611.84" v="82298" z="1" s="M+H+1" />
          <p rt="2.756" x="116.1052" y="1444.61" v="7103" z="1" s="M+H+2" />
        </MSPeaks>
      </Spectrum>
    </Compound>
    <Compound algo="FindByMolecularFeature">
      <Location m="140.0470" rt="2.761" y="72052" v="424552" />
      <Spectrum type="MFE" cpdAlgo="FindByMolecularFeature">
        <MSDetails p="+" />
        <Device type="TimeOfFlight" />
        <MSPeaks>
          <p rt="2.761" x="141.0543" y="72051.60" v="391612" z="1" s="M+H" />
          <p rt="2.760" x="142.0577" y="6413.24" v="32941" z="1" s="M+H+1" />
        </MSPeaks>
      </Spectrum>
    </Compound>
    <Compound algo="FindByMolecularFeature">
      <Location m="288.2047" rt="3.244" y="54420" v="276213" />
      <Spectrum type="MFE" cpdAlgo="FindByMolecularFeature">
        <MSDetails p="+" />
        <Device type="TimeOfFlight" />
        <MSPeaks>
          <p rt="3.244" x="289.2120" y="54420.08" v="230545" z="1" s="M+H" />
          <p rt="3.243" x="290.2150" y="9344.19" v="41842" z="1" s="M+H+1" />
          <p rt="3.247" x="291.2183" y="1364.79" v="3826" z="1" s="M+H+2" />
        </MSPeaks>
      </Spectrum>
    </Compound>
    <Compound algo="FindByMolecularFeature">
      <Location m="326.1940" rt="3.586" y="60513" v="338181" />
      <Spectrum type="MFE" cpdAlgo="FindByMolecularFeature">
        <MSDetails p="+" />
        <Device type="TimeOfFlight" />
        <MSPeaks>
          <p rt="3.586" x="327.2013" y="60513.49" v="292482" z="1" s="M+H" />
          <p rt="3.587" x="328.2047" y="8271.89" v="38880" z="1" s="M+H+1" />
          <p rt="3.582" x="329.2070" y="1790.72" v="6819" z="1" s="M+H+2" />
        </MSPeaks>
      </Spectrum>
    </Compound>
    <Compound algo="FindByMolecularFeature">
      <Location m="343.2205" rt="3.587" y="104946" v="608193" />
      <Spectrum type="MFE" cpdAlgo="FindByMolecularFeature">
        <MSDetails p="+" />
        <Device type="TimeOfFlight" />
        <MSPeaks>
          <p rt="3.587" x="344.2277" y="104946.29" v="512720" z="1" s="M+H" />
          <p rt="3.588" x="345.2312" y="16827.11" v="81877" z="1" s="M+H+1" />
          <p rt="3.584" x="346.2326" y="3016.31" v="13597" z="1" s="M+H+2" />
        </MSPeaks>
      </Spectrum>
    </Compound>
    <Compound algo="FindByMolecularFeature">
      <Location m="168.0688" rt="3.709" y="58994" v="386028" />
      <Spectrum type="MFE" cpdAlgo="FindByMolecularFeature">
        <MSDetails p="+" />
        <Device type="TimeOfFlight" />
        <MSPeaks>
          <p rt="3.709" x="169.0761" y="58993.78" v="344884" z="1" s="M+H" />
          <p rt="3.709" x="170.0787" y="8401.66" v="41145" z="1" s="M+H+1" />
        </MSPeaks>
      </Spectrum>
    </Compound>
    <Compound algo="FindByMolecularFeature">
      <Location m="370.2200" rt="4.021" y="54789" v="334945" />
      <Spectrum type="MFE" cpdAlgo="FindByMolecularFeature">
        <MSDetails p="+" />
        <Device type="TimeOfFlight" />
        <MSPeaks>
          <p rt="4.021" x="371.2273" y="54789.29" v="274827" z="1" s="M+H" />
          <p rt="4.021" x="372.2308" y="10451.84" v="50689" z="1" s="M+H+1" />
          <p rt="4.020" x="373.2330" y="2089.37" v="9429" z="1" s="M+H+2" />
        </MSPeaks>
      </Spectrum>
    </Compound>
    <Compound algo="FindByMolecularFeature">
      <Location m="387.2469" rt="4.021" y="181282" v="1070058" />
      <Spectrum type="MFE" cpdAlgo="FindByMolecularFeature">
        <MSDetails p="+" />
        <Device type="TimeOfFlight" />
        <MSPeaks>
          <p rt="4.021" x="388.2542" y="181281.91" v="893847" z="1" s="M+H" />
          <p rt="4.021" x="389.2572" y="30882.83" v="150559" z="1" s="M+H+1" />
          <p rt="4.021" x="390.2596" y="5428.49" v="25651" z="1" s="M+H+2" />
        </MSPeaks>
      </Spectrum>
    </Compound>
    <Compound algo="FindByMolecularFeature">
      <Location m="302.2206" rt="4.185" y="134348" v="725711" />
      <Spectrum type="MFE" cpdAlgo="FindByMolecularFeature">
        <MSDetails p="+" />
        <Device type="TimeOfFlight" />
        <MSPeaks>
          <p rt="4.185" x="303.2278" y="134348.31" v="610433" z="1" s="M+H" />
          <p rt="4.183" x="304.2311" y="22875.30" v="102238" z="1" s="M+H+1" />
          <p rt="4.186" x="305.2336" y="3042.72" v="13039" z="1" s="M+H+2" />
        </MSPeaks>
      </Spectrum>
    </Compound>
    <Compound algo="FindByMolecularFeature">
      <Location m="431.2730" rt="4.407" y="220494" v="1323813" />
      <Spectrum type="MFE" cpdAlgo="FindByMolecularFeature">
        <MSDetails p="+" />
        <Device type="TimeOfFlight" />
        <MSPeaks>
          <p rt="4.407" x="432.2803" y="220494.27" v="1072360" z="1" s="M+H" />
          <p rt="4.408" x="433.2833" y="43175.54" v="209526" z="1" s="M+H+1" />
          <p rt="4.404" x="434.2850" y="7931.24" v="37494" z="1" s="M+H+2" />
          <p rt="4.409" x="435.2877" y="951.83" v="4434" z="1" s="M+H+3" />
        </MSPeaks>
      </Spectrum>
    </Compound>
    <Compound algo="FindByMolecularFeature">
      <Location m="414.2462" rt="4.408" y="52746" v="313952" />
      <Spectrum type="MFE" cpdAlgo="FindByMolecularFeature">
        <MSDetails p="+" />
        <Device type="TimeOfFlight" />
        <MSPeaks>
          <p rt="4.408" x="415.2535" y="52746.15" v="257614" z="1" s="M+H" />
          <p rt="4.407" x="416.2571" y="10080.17" v="48152" z="1" s="M+H+1" />
          <p rt="4.401" x="417.2593" y="2123.36" v="8186" z="1" s="M+H+2" />
        </MSPeaks>
      </Spectrum>
    </Compound>
    <Compound algo="FindByMolecularFeature">
      <Location m="141.1154" rt="4.444" y="187615" v="1193505" />
      <Spectrum type="MFE" cpdAlgo="FindByMolecularFeature">
        <MSDetails p="+" />
        <Device type="TimeOfFlight" />
        <MSPeaks>
          <p rt="4.444" x="142.1227" y="187615.28" v="1090152" z="1" s="M+H" />
          <p rt="4.442" x="143.1259" y="16126.57" v="98668" z="1" s="M+H+1" />
          <p rt="4.449" x="144.1298" y="1113.73" v="4685" z="1" s="M+H+2" />
        </MSPeaks>
      </Spectrum>
    </Compound>
    <Compound algo="FindByMolecularFeature">
      <Location m="169.1103" rt="4.444" y="219183" v="1408358" />
      <Spectrum type="MFE" cpdAlgo="FindByMolecularFeature">
        <MSDetails p="+" />
        <Device type="TimeOfFlight" />
        <MSPeaks>
          <p rt="4.444" x="170.1176" y="219183.14" v="1271438" z="1" s="M+H" />
          <p rt="4.443" x="171.1206" y="21323.90" v="120916" z="1" s="M+H+1" />
          <p rt="4.456" x="172.1245" y="3136.33" v="16004" z="1" s="M+H+2" />
        </MSPeaks>
      </Spectrum>
    </Compound>
    <Compound algo="FindByMolecularFeature">
      <Location m="210.1365" rt="4.744" y="63031" v="458162" />
      <Spectrum type="MFE" cpdAlgo="FindByMolecularFeature">
        <MSDetails p="+" />
        <Device type="TimeOfFlight" />
        <MSPeaks>
          <p rt="4.745" x="211.1438" y="63030.75" v="382743" z="1" s="M+H" />
          <p rt="4.741" x="212.1455" y="11387.52" v="66528" z="1" s="M+H+1" />
          <p rt="4.738" x="213.1334" y="2905.03" v="8891" z="1" s="M+H+2" />
        </MSPeaks>
      </Spectrum>
    </Compound>
    <Compound algo="FindByMolecularFeature">
      <Location m="475.2991" rt="4.751" y="204623" v="1292368" />
      <Spectrum type="MFE" cpdAlgo="FindByMolecularFeature">
        <MSDetails p="+" />
        <Device type="TimeOfFlight" />
        <MSPeaks>
          <p rt="4.751" x="476.3064" y="204622.53" v="1031240" z="1" s="M+H" />
          <p rt="4.751" x="477.3095" y="42474.59" v="213791" z="1" s="M+H+1" />
          <p rt="4.748" x="478.3117" y="8307.67" v="41340" z="1" s="M+H+2" />
          <p rt="4.747" x="479.3138" y="1220.49" v="5997" z="1" s="M+H+3" />
        </MSPeaks>
      </Spectrum>
    </Compound>
    <Compound algo="FindByMolecularFeature">
      <Location m="519.3254" rt="5.061" y="157157" v="1039596" />
      <Spectrum type="MFE" cpdAlgo="FindByMolecularFeature">
        <MSDetails p="+" />
        <Device type="TimeOfFlight" />
        <MSPeaks>
          <p rt="5.060" x="520.3327" y="157156.75" v="804427" z="1" s="M+H" />
          <p rt="5.063" x="521.3355" y="37746.56" v="192217" z="1" s="M+H+1" />
          <p rt="5.060" x="522.3379" y="7807.94" v="38632" z="1" s="M+H+2" />
          <p rt="5.054" x="523.3404" y="873.14" v="4320" z="1" s="M+H+3" />
        </MSPeaks>
      </Spectrum>
    </Compound>
    <Compound algo="FindByMolecularFeature">
      <Location m="166.0628" rt="5.126" y="159075" v="1195071" />
      <Spectrum type="MFE" cpdAlgo="FindByMolecularFeature">
        <MSDetails p="+" />
        <Device type="TimeOfFlight" />
        <MSPeaks>
          <p rt="5.126" x="167.0701" y="159075.23" v="1075013" z="1" s="M+H" />
          <p rt="5.128" x="168.0736" y="15992.24" v="110208" z="1" s="M+H+1" />
          <p rt="5.130" x="169.0778" y="1519.09" v="9850" z="1" s="M+H+2" />
        </MSPeaks>
      </Spectrum>
    </Compound>
    <Compound algo="FindByMolecularFeature">
      <Location m="151.0631" rt="5.295" y="57299" v="470191" />
      <Spectrum type="MFE" cpdAlgo="FindByMolecularFeature">
        <MSDetails p="+" />
        <Device type="TimeOfFlight" />
        <MSPeaks>
          <p rt="5.295" x="152.0703" y="57299.30" v="419468" z="1" s="M+H" />
          <p rt="5.295" x="153.0739" y="6094.38" v="41291" z="1" s="M+H+1" />
          <p rt="5.271" x="154.0848" y="1211.05" v="9432" z="1" s="M+H+2" />
        </MSPeaks>
      </Spectrum>
    </Compound>
    <Compound algo="FindByMolecularFeature">
      <Location m="563.3517" rt="5.343" y="97112" v="663664" />
      <Spectrum type="MFE" cpdAlgo="FindByMolecularFeature">
        <MSDetails p="+" />
        <Device type="TimeOfFlight" />
        <MSPeaks>
          <p rt="5.342" x="564.3590" y="97112.29" v="493760" z="1" s="M+H" />
          <p rt="5.346" x="565.3622" y="26996.80" v="137295" z="1" s="M+H+1" />
          <p rt="5.344" x="566.3648" y="5832.64" v="28729" z="1" s="M+H+2" />
          <p rt="5.346" x="567.3689" y="809.98" v="3880" z="1" s="M+H+3" />
        </MSPeaks>
      </Spectrum>
    </Compound>
    <Compound algo="FindByMolecularFeature">
      <Location m="607.3775" rt="5.597" y="59887" v="404998" />
      <Spectrum type="MFE" cpdAlgo="FindByMolecularFeature">
        <MSDetails p="+" />
        <Device type="TimeOfFlight" />
        <MSPeaks>
          <p rt="5.598" x="304.6975" y="1421.71" v="4011" z="2" s="M+2H" />
          <p rt="5.596" x="608.3847" y="59887.42" v="295626" z="1" s="M+H" />
          <p rt="5.598" x="609.3880" y="17655.72" v="85490" z="1" s="M+H+1" />
          <p rt="5.598" x="610.3904" y="4235.52" v="19870" z="1" s="M+H+2" />
        </MSPeaks>
      </Spectrum>
    </Compound>
    <Compound algo="FindByMolecularFeature">
      <Location m="145.0527" rt="5.786" y="63910" v="498949" />
      <Spectrum type="MFE" cpdAlgo="FindByMolecularFeature">
        <MSDetails p="+" />
        <Device type="TimeOfFlight" />
        <MSPeaks>
          <p rt="5.786" x="146.0600" y="63909.62" v="451350" z="1" s="M+H" />
          <p rt="5.780" x="147.0625" y="7713.15" v="43266" z="1" s="M+H+1" />
          <p rt="5.792" x="148.0702" y="556.02" v="4333" z="1" s="M+H+2" />
        </MSPeaks>
      </Spectrum>
    </Compound>
    <Compound algo="FindByMolecularFeature">
      <Location m="342.1653" rt="6.240" y="112287" v="683481" />
      <Spectrum type="MFE" cpdAlgo="FindByMolecularFeature">
        <MSDetails p="+" />
        <Device type="TimeOfFlight" />
        <MSPeaks>
          <p rt="6.240" x="343.1725" y="112286.98" v="569696" z="1" s="M+H" />
          <p rt="6.240" x="344.1757" y="19565.33" v="97918" z="1" s="M+H+1" />
          <p rt="6.249" x="345.1781" y="3259.08" v="15867" z="1" s="M+H+2" />
        </MSPeaks>
      </Spectrum>
    </Compound>
    <Compound algo="FindByMolecularFeature">
      <Location m="231.1834" rt="6.250" y="63942" v="351822" />
      <Spectrum type="MFE" cpdAlgo="FindByMolecularFeature">
        <MSDetails p="+" />
        <Device type="TimeOfFlight" />
        <MSPeaks>
          <p rt="6.249" x="232.1906" y="63941.64" v="305799" z="1" s="M+H" />
          <p rt="6.252" x="233.1938" y="9187.99" v="41905" z="1" s="M+H+1" />
          <p rt="6.245" x="234.1956" y="1190.69" v="4118" z="1" s="M+H+2" />
        </MSPeaks>
      </Spectrum>
    </Compound>
    <Compound algo="FindByMolecularFeature">
      <Location m="320.1835" rt="6.251" y="71649" v="480368" />
      <Spectrum type="MFE" cpdAlgo="FindByMolecularFeature">
        <MSDetails p="+" />
        <Device type="TimeOfFlight" />
        <MSPeaks>
          <p rt="6.251" x="321.1908" y="71648.55" v="396537" z="1" s="M+H" />
          <p rt="6.252" x="322.1943" y="13384.22" v="72934" z="1" s="M+H+1" />
          <p rt="6.250" x="323.1966" y="2204.17" v="10898" z="1" s="M+H+2" />
        </MSPeaks>
      </Spectrum>
    </Compound>
    <Compound algo="FindByMolecularFeature">
      <Location m="185.2142" rt="6.295" y="53267" v="291005" />
      <Spectrum type="MFE" cpdAlgo="FindByMolecularFeature">
        <MSDetails p="+" />
        <Device type="TimeOfFlight" />
        <MSPeaks>
          <p rt="6.295" x="186.2215" y="53267.14" v="259726" z="1" s="M+H" />
          <p rt="6.294" x="187.2245" y="6874.82" v="31279" z="1" s="M+H+1" />
        </MSPeaks>
      </Spectrum>
    </Compound>
    <Compound algo="FindByMolecularFeature">
      <Location m="172.0524" rt="6.301" y="61659" v="530253" />
      <Spectrum type="MFE" cpdAlgo="FindByMolecularFeature">
        <MSDetails p="+" />
        <Device type="TimeOfFlight" />
        <MSPeaks>
          <p rt="6.301" x="173.0597" y="61658.69" v="445341" z="1" s="M+H" />
          <p rt="6.306" x="174.0641" y="11210.54" v="84912" z="1" s="M+H+1" />
        </MSPeaks>
      </Spectrum>
    </Compound>
    <Compound algo="FindByMolecularFeature">
      <Location m="143.0734" rt="6.388" y="53150" v="438279" />
      <Spectrum type="MFE" cpdAlgo="FindByMolecularFeature">
        <MSDetails p="+" />
        <Device type="TimeOfFlight" />
        <MSPeaks>
          <p rt="6.388" x="144.0807" y="53150.00" v="395251" z="1" s="M+H" />
          <p rt="6.391" x="145.0841" y="6015.35" v="43028" z="1" s="M+H+1" />
        </MSPeaks>
      </Spectrum>
    </Compound>
    <Compound algo="FindByMolecularFeature">
      <Location m="170.1416" rt="6.678" y="82101" v="1041900" />
      <Spectrum type="MFE" cpdAlgo="FindByMolecularFeature">
        <MSDetails p="+" />
        <Device type="TimeOfFlight" />
        <MSPeaks>
          <p rt="6.678" x="171.1488" y="82100.53" v="935678" z="1" s="M+H" />
          <p rt="6.684" x="172.1524" y="8987.70" v="103793" z="1" s="M+H+1" />
          <p rt="6.688" x="173.1544" y="750.20" v="2430" z="1" s="M+H+2" />
        </MSPeaks>
      </Spectrum>
    </Compound>
    <Compound algo="FindByMolecularFeature">
      <Location m="180.0786" rt="6.881" y="138828" v="1058140" />
      <Spectrum type="MFE" cpdAlgo="FindByMolecularFeature">
        <MSDetails p="+" />
        <Device type="TimeOfFlight" />
        <MSPeaks>
          <p rt="6.880" x="181.0858" y="138828.14" v="942488" z="1" s="M+H" />
          <p rt="6.880" x="182.0891" y="14773.84" v="106205" z="1" s="M+H+1" />
          <p rt="6.896" x="183.0934" y="1484.97" v="9447" z="1" s="M+H+2" />
        </MSPeaks>
      </Spectrum>
    </Compound>
    <Compound algo="FindByMolecularFeature">
      <Location m="218.0941" rt="7.010" y="219283" v="1739249" />
      <Spectrum type="MFE" cpdAlgo="FindByMolecularFeature">
        <MSDetails p="+" />
        <Device type="TimeOfFlight" />
        <MSPeaks>
          <p rt="7.010" x="219.1014" y="219282.80" v="1482933" z="1" s="M+H" />
          <p rt="7.011" x="220.1048" y="32495.66" v="229628" z="1" s="M+H+1" />
          <p rt="7.007" x="221.1109" y="4354.42" v="26688" z="1" s="M+H+2" />
        </MSPeaks>
      </Spectrum>
    </Compound>
    <Compound algo="FindByMolecularFeature">
      <Location m="197.1414" rt="7.098" y="74808" v="679659" />
      <Spectrum type="MFE" cpdAlgo="FindByMolecularFeature">
        <MSDetails p="+" />
        <Device type="TimeOfFlight" />
        <MSPeaks>
          <p rt="7.098" x="198.1487" y="74807.51" v="580317" z="1" s="M+H" />
          <p rt="7.097" x="199.1520" y="10225.17" v="82085" z="1" s="M+H+1" />
          <p rt="7.100" x="200.1616" y="2150.12" v="17256" z="1" s="M+H+2" />
        </MSPeaks>
      </Spectrum>
    </Compound>
    <Compound algo="FindByMolecularFeature">
      <Location m="185.1415" rt="8.117" y="71286" v="606676" />
      <Spectrum type="MFE" cpdAlgo="FindByMolecularFeature">
        <MSDetails p="+" />
        <Device type="TimeOfFlight" />
        <MSPeaks>
          <p rt="8.117" x="186.1488" y="71286.20" v="535011" z="1" s="M+H" />
          <p rt="8.116" x="187.1520" y="8658.03" v="66122" z="1" s="M+H+1" />
          <p rt="8.112" x="188.1545" y="1032.19" v="5543" z="1" s="M+H+2" />
        </MSPeaks>
      </Spectrum>
    </Compound>
    <Compound algo="FindByMolecularFeature">
      <Location m="370.1417" rt="8.138" y="64189" v="542696" />
      <Spectrum type="MFE" cpdAlgo="FindByMolecularFeature">
        <MSDetails p="+" />
        <Device type="TimeOfFlight" />
        <MSPeaks>
          <p rt="8.138" x="371.1489" y="64189.03" v="426964" z="1" s="M+H" />
          <p rt="8.138" x="372.1522" y="14960.88" v="99278" z="1" s="M+H+1" />
          <p rt="8.141" x="373.1538" y="2942.20" v="16454" z="1" s="M+H+2" />
        </MSPeaks>
      </Spectrum>
    </Compound>
    <Compound algo="FindByMolecularFeature">
      <Location m="368.0898" rt="8.249" y="279139" v="2465312" />
      <Spectrum type="MFE" cpdAlgo="FindByMolecularFeature">
        <MSDetails p="+" />
        <Device type="TimeOfFlight" />
        <MSPeaks>
          <p rt="8.249" x="369.0971" y="279139.22" v="1960596" z="1" s="M+H" />
          <p rt="8.250" x="370.1002" y="60867.15" v="422246" z="1" s="M+H+1" />
          <p rt="8.252" x="371.1029" y="10547.70" v="74697" z="1" s="M+H+2" />
          <p rt="8.240" x="372.1070" y="1167.36" v="7773" z="1" s="M+H+3" />
        </MSPeaks>
      </Spectrum>
    </Compound>
    <Compound algo="FindByMolecularFeature">
      <Location m="338.0790" rt="8.249" y="104281" v="880524" />
      <Spectrum type="MFE" cpdAlgo="FindByMolecularFeature">
        <MSDetails p="+" />
        <Device type="TimeOfFlight" />
        <MSPeaks>
          <p rt="8.250" x="339.0862" y="104280.71" v="712234" z="1" s="M+H" />
          <p rt="8.249" x="340.0896" y="23872.44" v="156486" z="1" s="M+H+1" />
          <p rt="8.231" x="341.0935" y="3959.89" v="11803" z="1" s="M+H+2" />
        </MSPeaks>
      </Spectrum>
    </Compound>
    <Compound algo="FindByMolecularFeature">
      <Location m="408.0826" rt="8.260" y="448586" v="3155294" />
      <Spectrum type="MFE" cpdAlgo="FindByMolecularFeature">
        <MSDetails p="+" />
        <Device type="TimeOfFlight" />
        <MSPeaks>
          <p rt="8.260" x="409.0899" y="448585.97" v="2532517" z="1" s="M+H" />
          <p rt="8.260" x="410.0928" y="91213.18" v="514611" z="1" s="M+H+1" />
          <p rt="8.259" x="411.0951" y="16912.05" v="94304" z="1" s="M+H+2" />
          <p rt="8.261" x="412.0964" y="2558.86" v="13862" z="1" s="M+H+3" />
        </MSPeaks>
      </Spectrum>
    </Compound>
    <Compound algo="FindByMolecularFeature">
      <Location m="716.2827" rt="8.281" y="73119" v="642766" />
      <Spectrum type="MFE" cpdAlgo="FindByMolecularFeature">
        <MSDetails p="+" />
        <Device type="TimeOfFlight" />
        <MSPeaks>
          <p rt="8.282" x="717.2900" y="73119.12" v="401195" z="1" s="M+H" />
          <p rt="8.280" x="718.2935" y="33110.06" v="181900" z="1" s="M+H+1" />
          <p rt="8.280" x="719.2962" y="9225.84" v="49957" z="1" s="M+H+2" />
          <p rt="8.281" x="720.2984" y="1819.55" v="9715" z="1" s="M+H+3" />
        </MSPeaks>
      </Spectrum>
    </Compound>
    <Compound algo="FindByMolecularFeature">
      <Location m="114.0468" rt="8.282" y="101598" v="696696" />
      <Spectrum type="MFE" cpdAlgo="FindByMolecularFeature">
        <MSDetails p="+" />
        <Device type="TimeOfFlight" />
        <MSPeaks>
          <p rt="8.282" x="115.0541" y="101598.08" v="626963" z="1" s="M+H" />
          <p rt="8.283" x="116.0588" y="11455.03" v="69733" z="1" s="M+H+1" />
        </MSPeaks>
      </Spectrum>
    </Compound>
    <Compound algo="FindByMolecularFeature">
      <Location m="270.0883" rt="8.283" y="78115" v="624617" />
      <Spectrum type="MFE" cpdAlgo="FindByMolecularFeature">
        <MSDetails p="+" />
        <Device type="TimeOfFlight" />
        <MSPeaks>
          <p rt="8.283" x="271.0956" y="78114.65" v="524784" z="1" s="M+H" />
          <p rt="8.283" x="272.0992" y="12994.39" v="86634" z="1" s="M+H+1" />
          <p rt="8.286" x="273.1063" y="2106.54" v="13200" z="1" s="M+H+2" />
        </MSPeaks>
      </Spectrum>
    </Compound>
    <Compound algo="FindByMolecularFeature">
      <Location m="322.1208" rt="8.284" y="333192" v="2817810" />
      <Spectrum type="MFE" cpdAlgo="FindByMolecularFeature">
        <MSDetails p="+" />
        <Device type="TimeOfFlight" />
        <MSPeaks>
          <p rt="8.284" x="323.1280" y="333192.00" v="2239056" z="1" s="M+H" />
          <p rt="8.284" x="324.1311" y="74320.27" v="499057" z="1" s="M+H+1" />
          <p rt="8.282" x="325.1338" y="10975.50" v="72631" z="1" s="M+H+2" />
          <p rt="8.282" x="326.1354" y="1085.11" v="7066" z="1" s="M+H+3" />
        </MSPeaks>
      </Spectrum>
    </Compound>
    <Compound algo="FindByMolecularFeature">
      <Location m="234.0891" rt="8.284" y="67157" v="467382" />
      <Spectrum type="MFE" cpdAlgo="FindByMolecularFeature">
        <MSDetails p="+" />
        <Device type="TimeOfFlight" />
        <MSPeaks>
          <p rt="8.284" x="235.0963" y="67157.46" v="405109" z="1" s="M+H" />
          <p rt="8.282" x="236.1000" y="9704.29" v="62273" z="1" s="M+H+1" />
        </MSPeaks>
      </Spectrum>
    </Compound>
    <Compound algo="FindByMolecularFeature">
      <Location m="136.0524" rt="8.284" y="143333" v="996347" />
      <Spectrum type="MFE" cpdAlgo="FindByMolecularFeature">
        <MSDetails p="+" />
        <Device type="TimeOfFlight" />
        <MSPeaks>
          <p rt="8.284" x="137.0597" y="143333.06" v="880669" z="1" s="M+H" />
          <p rt="8.284" x="138.0633" y="13809.87" v="86652" z="1" s="M+H+1" />
          <p rt="8.282" x="139.0563" y="4534.56" v="29026" z="1" s="M+H+2" />
        </MSPeaks>
      </Spectrum>
    </Compound>
    <Compound algo="FindByMolecularFeature">
      <Location m="159.0445" rt="8.284" y="94678" v="679115" />
      <Spectrum type="MFE" cpdAlgo="FindByMolecularFeature">
        <MSDetails p="+" />
        <Device type="TimeOfFlight" />
        <MSPeaks>
          <p rt="8.284" x="160.0518" y="94677.81" v="598381" z="1" s="M+H" />
          <p rt="8.286" x="161.0565" y="13134.68" v="80733" z="1" s="M+H+1" />
        </MSPeaks>
      </Spectrum>
    </Compound>
    <Compound algo="FindByMolecularFeature">
      <Location m="186.0682" rt="8.284" y="184493" v="1380166" />
      <Spectrum type="MFE" cpdAlgo="FindByMolecularFeature">
        <MSDetails p="+" />
        <Device type="TimeOfFlight" />
        <MSPeaks>
          <p rt="8.284" x="187.0755" y="184492.83" v="1209438" z="1" s="M+H" />
          <p rt="8.286" x="188.0793" y="25205.11" v="170728" z="1" s="M+H+1" />
        </MSPeaks>
      </Spectrum>
    </Compound>
    <Compound algo="FindByMolecularFeature">
      <Location m="310.1205" rt="8.285" y="79854" v="659055" />
      <Spectrum type="MFE" cpdAlgo="FindByMolecularFeature">
        <MSDetails p="+" />
        <Device type="TimeOfFlight" />
        <MSPeaks>
          <p rt="8.285" x="311.1278" y="79853.72" v="524744" z="1" s="M+H" />
          <p rt="8.285" x="312.1318" y="20433.05" v="134311" z="1" s="M+H+1" />
        </MSPeaks>
      </Spectrum>
    </Compound>
    <Compound algo="FindByMolecularFeature">
      <Location m="340.1317" rt="8.285" y="1756070" v="15002388" />
      <Spectrum type="MFE" cpdAlgo="FindByMolecularFeature">
        <MSDetails p="+" />
        <Device type="TimeOfFlight" />
        <MSPeaks>
          <p rt="8.285" x="341.1389" y="1756070.25" v="11999476" z="1" s="M+H" />
          <p rt="8.285" x="342.1421" y="375781.28" v="2572519" z="1" s="M+H+1" />
          <p rt="8.284" x="343.1445" y="55829.05" v="383965" z="1" s="M+H+2" />
          <p rt="8.284" x="344.1473" y="6041.62" v="40688" z="1" s="M+H+3" />
          <p rt="8.277" x="345.1462" y="866.49" v="5741" z="1" s="M+H+4" />
        </MSPeaks>
      </Spectrum>
    </Compound>
    <Compound algo="FindByMolecularFeature">
      <Location m="174.0683" rt="8.287" y="565089" v="4141826" />
      <Spectrum type="MFE" cpdAlgo="FindByMolecularFeature">
        <MSDetails p="+" />
        <Device type="TimeOfFlight" />
        <MSPeaks>
          <p rt="8.287" x="175.0756" y="565089.19" v="3629768" z="1" s="M+H" />
          <p rt="8.285" x="176.0785" y="71592.55" v="463709" z="1" s="M+H+1" />
          <p rt="8.286" x="177.0852" y="7593.02" v="48349" z="1" s="M+H+2" />
        </MSPeaks>
      </Spectrum>
    </Compound>
    <Compound algo="FindByMolecularFeature">
      <Location m="357.1335" rt="8.294" y="60873" v="874176" />
      <Spectrum type="MFE" cpdAlgo="FindByMolecularFeature">
        <MSDetails p="+" />
        <Device type="TimeOfFlight" />
        <MSPeaks>
          <p rt="8.298" x="358.1408" y="60873.16" v="597292" z="1" s="M+H" />
          <p rt="8.289" x="359.1470" y="24281.66" v="231518" z="1" s="M+H+1" />
          <p rt="8.284" x="360.1506" y="4948.60" v="45366" z="1" s="M+H+2" />
        </MSPeaks>
      </Spectrum>
    </Compound>
    <Compound algo="FindByMolecularFeature">
      <Location m="457.0585" rt="8.305" y="86570" v="1298674" />
      <Spectrum type="MFE" cpdAlgo="FindByMolecularFeature">
        <MSDetails p="+" />
        <Device type="TimeOfFlight" />
        <MSPeaks>
          <p rt="8.306" x="458.0658" y="86570.02" v="992227" z="1" s="M+H" />
          <p rt="8.302" x="459.0688" y="21712.17" v="248956" z="1" s="M+H+1" />
          <p rt="8.308" x="460.0717" y="4587.95" v="50993" z="1" s="M+H+2" />
          <p rt="8.271" x="461.0774" y="584.64" v="6498" z="1" s="M+H+3" />
        </MSPeaks>
      </Spectrum>
    </Compound>
    <Compound algo="FindByMolecularFeature">
      <Location m="315.0868" rt="8.555" y="63439" v="661826" />
      <Spectrum type="MFE" cpdAlgo="FindByMolecularFeature">
        <MSDetails p="+" />
        <Device type="TimeOfFlight" />
        <MSPeaks>
          <p rt="8.555" x="316.0941" y="63438.50" v="521924" z="1" s="M+H" />
          <p rt="8.552" x="317.0984" y="14729.06" v="119245" z="1" s="M+H+1" />
          <p rt="8.557" x="318.1023" y="2702.69" v="20656" z="1" s="M+H+2" />
        </MSPeaks>
      </Spectrum>
    </Compound>
    <Compound algo="FindByMolecularFeature">
      <Location m="255.1257" rt="8.611" y="65188" v="569407" />
      <Spectrum type="MFE" cpdAlgo="FindByMolecularFeature">
        <MSDetails p="+" />
        <Device type="TimeOfFlight" />
        <MSPeaks>
          <p rt="8.611" x="256.1330" y="65188.06" v="478611" z="1" s="M+H" />
          <p rt="8.611" x="257.1363" y="10657.52" v="79026" z="1" s="M+H+1" />
          <p rt="8.613" x="258.1393" y="1696.25" v="11771" z="1" s="M+H+2" />
        </MSPeaks>
      </Spectrum>
    </Compound>
    <Compound algo="FindByMolecularFeature">
      <Location m="263.2249" rt="8.738" y="107467" v="750949" />
      <Spectrum type="MFE" cpdAlgo="FindByMolecularFeature">
        <MSDetails p="+" />
        <Device type="TimeOfFlight" />
        <MSPeaks>
          <p rt="8.738" x="264.2321" y="107466.98" v="600334" z="1" s="M+H" />
          <p rt="8.738" x="265.2356" y="22817.81" v="137837" z="1" s="M+H+1" />
          <p rt="8.734" x="266.2377" y="2398.43" v="12778" z="1" s="M+H+2" />
        </MSPeaks>
      </Spectrum>
    </Compound>
    <Compound algo="FindByMolecularFeature">
      <Location m="218.1671" rt="8.738" y="338867" v="2296486" />
      <Spectrum type="MFE" cpdAlgo="FindByMolecularFeature">
        <MSDetails p="+" />
        <Device type="TimeOfFlight" />
        <MSPeaks>
          <p rt="8.738" x="219.1744" y="338867.22" v="1964577" z="1" s="M+H" />
          <p rt="8.737" x="220.1774" y="59119.32" v="308511" z="1" s="M+H+1" />
          <p rt="8.734" x="221.1815" y="4567.23" v="23398" z="1" s="M+H+2" />
        </MSPeaks>
      </Spectrum>
    </Compound>
    <Compound algo="FindByMolecularFeature">
      <Location m="340.1311" rt="8.837" y="106042" v="911147" />
      <Spectrum type="MFE" cpdAlgo="FindByMolecularFeature">
        <MSDetails p="+" />
        <Device type="TimeOfFlight" />
        <MSPeaks>
          <p rt="8.838" x="341.1384" y="106042.30" v="724808" z="1" s="M+H" />
          <p rt="8.837" x="342.1417" y="23618.88" v="162090" z="1" s="M+H+1" />
          <p rt="8.836" x="343.1440" y="3712.44" v="24249" z="1" s="M+H+2" />
        </MSPeaks>
      </Spectrum>
    </Compound>
    <Compound algo="FindByMolecularFeature">
      <Location m="171.1259" rt="8.885" y="55407" v="466483" />
      <Spectrum type="MFE" cpdAlgo="FindByMolecularFeature">
        <MSDetails p="+" />
        <Device type="TimeOfFlight" />
        <MSPeaks>
          <p rt="8.885" x="172.1332" y="55407.39" v="413540" z="1" s="M+H" />
          <p rt="8.887" x="173.1357" y="6977.08" v="52943" z="1" s="M+H+1" />
        </MSPeaks>
      </Spectrum>
    </Compound>
    <Compound algo="FindByMolecularFeature">
      <Location m="259.2147" rt="8.911" y="64723" v="403919" />
      <Spectrum type="MFE" cpdAlgo="FindByMolecularFeature">
        <MSDetails p="+" />
        <Device type="TimeOfFlight" />
        <MSPeaks>
          <p rt="8.913" x="260.2220" y="64722.71" v="310575" z="1" s="M+H" />
          <p rt="8.904" x="261.2244" y="13407.65" v="83907" z="1" s="M+H+1" />
          <p rt="8.908" x="262.2263" y="1709.10" v="9438" z="1" s="M+H+2" />
        </MSPeaks>
      </Spectrum>
    </Compound>
    <Compound algo="FindByMolecularFeature">
      <Location m="434.1680" rt="8.918" y="64515" v="1093440" />
      <Spectrum type="MFE" cpdAlgo="FindByMolecularFeature">
        <MSDetails p="+" />
        <Device type="TimeOfFlight" />
        <MSPeaks>
          <p rt="8.919" x="435.1753" y="64514.83" v="679522" z="1" s="M+H" />
          <p rt="8.916" x="436.1786" y="13174.13" v="140009" z="1" s="M+H+1" />
          <p rt="8.916" x="437.1730" y="21413.72" v="224401" z="1" s="M+H+2" />
          <p rt="8.919" x="438.1766" y="4342.48" v="44337" z="1" s="M+H+3" />
          <p rt="8.901" x="439.1766" y="506.48" v="5171" z="1" s="M+H+4" />
        </MSPeaks>
      </Spectrum>
    </Compound>
    <Compound algo="FindByMolecularFeature">
      <Location m="372.1208" rt="8.929" y="74126" v="778805" />
      <Spectrum type="MFE" cpdAlgo="FindByMolecularFeature">
        <MSDetails p="+" />
        <Device type="TimeOfFlight" />
        <MSPeaks>
          <p rt="8.928" x="373.1281" y="74126.24" v="618579" z="1" s="M+H" />
          <p rt="8.931" x="374.1313" y="16180.19" v="134501" z="1" s="M+H+1" />
          <p rt="8.937" x="375.1344" y="3225.46" v="25725" z="1" s="M+H+2" />
        </MSPeaks>
      </Spectrum>
    </Compound>
    <Compound algo="FindByMolecularFeature">
      <Location m="340.0948" rt="9.077" y="68065" v="695100" />
      <Spectrum type="MFE" cpdAlgo="FindByMolecularFeature">
        <MSDetails p="+" />
        <Device type="TimeOfFlight" />
        <MSPeaks>
          <p rt="9.077" x="341.1021" y="68064.66" v="562882" z="1" s="M+H" />
          <p rt="9.076" x="342.1053" y="13531.60" v="110421" z="1" s="M+H+1" />
          <p rt="9.082" x="343.1100" y="2832.90" v="21797" z="1" s="M+H+2" />
        </MSPeaks>
      </Spectrum>
    </Compound>
    <Compound algo="FindByMolecularFeature">
      <Location m="186.1190" rt="9.199" y="126716" v="1667823" />
      <Spectrum type="MFE" cpdAlgo="FindByMolecularFeature">
        <MSDetails p="+" />
        <Device type="TimeOfFlight" />
        <MSPeaks>
          <p rt="9.199" x="187.1263" y="126715.96" v="1426979" z="1" s="M+H" />
          <p rt="9.201" x="188.1292" y="14321.09" v="171348" z="1" s="M+H+1" />
          <p rt="9.202" x="189.1231" y="5968.31" v="63216" z="1" s="M+H+2" />
          <p rt="9.195" x="190.1245" y="596.26" v="6280" z="1" s="M+H+3" />
        </MSPeaks>
      </Spectrum>
    </Compound>
    <Compound algo="FindByMolecularFeature">
      <Location m="324.1548" rt="9.286" y="93169" v="711536" />
      <Spectrum type="MFE" cpdAlgo="FindByMolecularFeature">
        <MSDetails p="+" />
        <Device type="TimeOfFlight" />
        <MSPeaks>
          <p rt="9.286" x="325.1621" y="93168.54" v="596351" z="1" s="M+H" />
          <p rt="9.287" x="326.1653" y="15544.07" v="98364" z="1" s="M+H+1" />
          <p rt="9.290" x="327.1681" y="2844.37" v="16822" z="1" s="M+H+2" />
        </MSPeaks>
      </Spectrum>
    </Compound>
    <Compound algo="FindByMolecularFeature">
      <Location m="319.1999" rt="9.294" y="490761" v="4231392" />
      <Spectrum type="MFE" cpdAlgo="FindByMolecularFeature">
        <MSDetails p="+" />
        <Device type="TimeOfFlight" />
        <MSPeaks>
          <p rt="9.294" x="320.2072" y="490761.06" v="3490908" z="1" s="M+H" />
          <p rt="9.293" x="321.2100" y="87053.47" v="622596" z="1" s="M+H+1" />
          <p rt="9.292" x="322.2121" y="13492.29" v="104644" z="1" s="M+H+2" />
          <p rt="9.308" x="323.2130" y="1835.39" v="13244" z="1" s="M+H+3" />
        </MSPeaks>
      </Spectrum>
    </Compound>
    <Compound algo="FindByMolecularFeature">
      <Location m="324.0996" rt="9.347" y="66009" v="568258" />
      <Spectrum type="MFE" cpdAlgo="FindByMolecularFeature">
        <MSDetails p="+" />
        <Device type="TimeOfFlight" />
        <MSPeaks>
          <p rt="9.347" x="325.1069" y="66008.73" v="458195" z="1" s="M+H" />
          <p rt="9.347" x="326.1103" y="13917.17" v="94673" z="1" s="M+H+1" />
          <p rt="9.353" x="327.1145" y="2334.37" v="15390" z="1" s="M+H+2" />
        </MSPeaks>
      </Spectrum>
    </Compound>
    <Compound algo="FindByMolecularFeature">
      <Location m="477.0746" rt="9.349" y="91682" v="980424" />
      <Spectrum type="MFE" cpdAlgo="FindByMolecularFeature">
        <MSDetails p="+" />
        <Device type="TimeOfFlight" />
        <MSPeaks>
          <p rt="9.349" x="478.0819" y="91681.89" v="729157" z="1" s="M+H" />
          <p rt="9.348" x="479.0850" y="25510.01" v="201782" z="1" s="M+H+1" />
          <p rt="9.350" x="480.0868" y="5504.67" v="41908" z="1" s="M+H+2" />
          <p rt="9.353" x="481.0886" y="995.30" v="7577" z="1" s="M+H+3" />
        </MSPeaks>
      </Spectrum>
    </Compound>
    <Compound algo="FindByMolecularFeature">
      <Location m="294.2195" rt="9.883" y="95951" v="1107497" />
      <Spectrum type="MFE" cpdAlgo="FindByMolecularFeature">
        <MSDetails p="+" />
        <Device type="TimeOfFlight" />
        <MSPeaks>
          <p rt="9.883" x="295.2268" y="95950.80" v="916599" z="1" s="M+H" />
          <p rt="9.880" x="296.2307" y="20638.51" v="190898" z="1" s="M+H+1" />
        </MSPeaks>
      </Spectrum>
    </Compound>
    <Compound algo="FindByMolecularFeature">
      <Location m="347.2670" rt="9.887" y="60461" v="744879" />
      <Spectrum type="MFE" cpdAlgo="FindByMolecularFeature">
        <MSDetails p="+" />
        <Device type="TimeOfFlight" />
        <MSPeaks>
          <p rt="9.888" x="348.2742" y="60461.23" v="610036" z="1" s="M+H" />
          <p rt="9.882" x="349.2779" y="11981.44" v="117459" z="1" s="M+H+1" />
          <p rt="9.876" x="350.2794" y="2149.03" v="17384" z="1" s="M+H+2" />
        </MSPeaks>
      </Spectrum>
    </Compound>
    <Compound algo="FindByMolecularFeature">
      <Location m="276.2088" rt="9.891" y="62135" v="748720" />
      <Spectrum type="MFE" cpdAlgo="FindByMolecularFeature">
        <MSDetails p="+" />
        <Device type="TimeOfFlight" />
        <MSPeaks>
          <p rt="9.891" x="277.2161" y="62135.18" v="619169" z="1" s="M+H" />
          <p rt="9.893" x="278.2197" y="12927.70" v="129551" z="1" s="M+H+1" />
        </MSPeaks>
      </Spectrum>
    </Compound>
    <Compound algo="FindByMolecularFeature">
      <Location m="180.0573" rt="10.066" y="73309" v="725083" />
      <Spectrum type="MFE" cpdAlgo="FindByMolecularFeature">
        <MSDetails p="+" />
        <Device type="TimeOfFlight" />
        <MSPeaks>
          <p rt="10.067" x="181.0646" y="73308.83" v="618533" z="1" s="M+H" />
          <p rt="10.061" x="182.0683" y="11018.16" v="93454" z="1" s="M+H+1" />
          <p rt="10.081" x="183.0768" y="1444.88" v="13095" z="1" s="M+H+2" />
        </MSPeaks>
      </Spectrum>
    </Compound>
    <Compound algo="FindByMolecularFeature">
      <Location m="180.1151" rt="10.181" y="82300" v="715184" />
      <Spectrum type="MFE" cpdAlgo="FindByMolecularFeature">
        <MSDetails p="+" />
        <Device type="TimeOfFlight" />
        <MSPeaks>
          <p rt="10.181" x="181.1224" y="82300.34" v="625479" z="1" s="M+H" />
          <p rt="10.181" x="182.1253" y="11396.48" v="89705" z="1" s="M+H+1" />
        </MSPeaks>
      </Spectrum>
    </Compound>
    <Compound algo="FindByMolecularFeature">
      <Location m="134.0366" rt="10.208" y="69799" v="617512" />
      <Spectrum type="MFE" cpdAlgo="FindByMolecularFeature">
        <MSDetails p="+" />
        <Device type="TimeOfFlight" />
        <MSPeaks>
          <p rt="10.208" x="135.0439" y="69799.30" v="566792" z="1" s="M+H" />
          <p rt="10.209" x="136.0481" y="6832.72" v="50720" z="1" s="M+H+1" />
        </MSPeaks>
      </Spectrum>
    </Compound>
    <Compound algo="FindByMolecularFeature">
      <Location m="593.2107" rt="10.219" y="144963" v="1306944" />
      <Spectrum type="MFE" cpdAlgo="FindByMolecularFeature">
        <MSDetails p="+" />
        <Device type="TimeOfFlight" />
        <MSPeaks>
          <p rt="10.219" x="594.2180" y="144962.92" v="942069" z="1" s="M+H" />
          <p rt="10.219" x="595.2211" y="44322.30" v="288025" z="1" s="M+H+1" />
          <p rt="10.217" x="596.2235" y="10466.33" v="66787" z="1" s="M+H+2" />
          <p rt="10.216" x="597.2267" y="1592.05" v="10063" z="1" s="M+H+3" />
        </MSPeaks>
      </Spectrum>
    </Compound>
    <Compound algo="FindByMolecularFeature">
      <Location m="598.1663" rt="10.220" y="164991" v="1510010" />
      <Spectrum type="MFE" cpdAlgo="FindByMolecularFeature">
        <MSDetails p="+" />
        <Device type="TimeOfFlight" />
        <MSPeaks>
          <p rt="10.220" x="599.1735" y="164991.17" v="1099082" z="1" s="M+H" />
          <p rt="10.221" x="600.1765" y="49107.09" v="324885" z="1" s="M+H+1" />
          <p rt="10.218" x="601.1791" y="11331.05" v="74404" z="1" s="M+H+2" />
          <p rt="10.223" x="602.1807" y="1810.00" v="11638" z="1" s="M+H+3" />
        </MSPeaks>
      </Spectrum>
    </Compound>
    <Compound algo="FindByMolecularFeature">
      <Location m="338.0791" rt="10.322" y="260742" v="2464937" />
      <Spectrum type="MFE" cpdAlgo="FindByMolecularFeature">
        <MSDetails p="+" />
        <Device type="TimeOfFlight" />
        <MSPeaks>
          <p rt="10.322" x="339.0864" y="260742.09" v="1970601" z="1" s="M+H" />
          <p rt="10.319" x="340.0895" y="56176.43" v="421249" z="1" s="M+H+1" />
          <p rt="10.321" x="341.0933" y="8387.66" v="65841" z="1" s="M+H+2" />
          <p rt="10.314" x="342.0973" y="994.32" v="7246" z="1" s="M+H+3" />
        </MSPeaks>
      </Spectrum>
    </Compound>
    <Compound algo="FindByMolecularFeature">
      <Location m="378.0714" rt="10.322" y="60554" v="701486" />
      <Spectrum type="MFE" cpdAlgo="FindByMolecularFeature">
        <MSDetails p="+" />
        <Device type="TimeOfFlight" />
        <MSPeaks>
          <p rt="10.322" x="379.0787" y="60554.05" v="594299" z="1" s="M+H" />
          <p rt="10.324" x="380.0820" y="11277.50" v="92845" z="1" s="M+H+1" />
          <p rt="10.319" x="381.0842" y="1977.97" v="14342" z="1" s="M+H+2" />
        </MSPeaks>
      </Spectrum>
    </Compound>
    <Compound algo="FindByMolecularFeature">
      <Location m="435.2255" rt="10.389" y="81576" v="682254" />
      <Spectrum type="MFE" cpdAlgo="FindByMolecularFeature">
        <MSDetails p="+" />
        <Device type="TimeOfFlight" />
        <MSPeaks>
          <p rt="10.389" x="436.2328" y="81575.72" v="528333" z="1" s="M+H" />
          <p rt="10.391" x="437.2361" y="20286.79" v="131315" z="1" s="M+H+1" />
          <p rt="10.386" x="438.2390" y="3445.48" v="20957" z="1" s="M+H+2" />
          <p rt="10.383" x="439.2415" y="270.95" v="1648" z="1" s="M+H+3" />
        </MSPeaks>
      </Spectrum>
    </Compound>
    <Compound algo="FindByMolecularFeature">
      <Location m="157.1466" rt="10.738" y="251200" v="2099422" />
      <Spectrum type="MFE" cpdAlgo="FindByMolecularFeature">
        <MSDetails p="+" />
        <Device type="TimeOfFlight" />
        <MSPeaks>
          <p rt="10.738" x="158.1538" y="251199.52" v="1899750" z="1" s="M+H" />
          <p rt="10.737" x="159.1573" y="25690.34" v="188440" z="1" s="M+H+1" />
          <p rt="10.739" x="160.1597" y="1791.61" v="11232" z="1" s="M+H+2" />
        </MSPeaks>
      </Spectrum>
    </Compound>
    <Compound algo="FindByMolecularFeature">
      <Location m="227.1887" rt="10.846" y="182846" v="4083051" />
      <Spectrum type="MFE" cpdAlgo="FindByMolecularFeature">
        <MSDetails p="+" />
        <Device type="TimeOfFlight" />
        <MSPeaks>
          <p rt="10.845" x="228.1960" y="182845.77" v="3499081" z="1" s="M+H" />
          <p rt="10.853" x="229.1991" y="27530.52" v="533339" z="1" s="M+H+1" />
          <p rt="10.844" x="230.2015" y="2931.78" v="50631" z="1" s="M+H+2" />
        </MSPeaks>
      </Spectrum>
    </Compound>
    <Compound algo="FindByMolecularFeature">
      <Location m="114.0468" rt="10.867" y="51142" v="505309" />
      <Spectrum type="MFE" cpdAlgo="FindByMolecularFeature">
        <MSDetails p="+" />
        <Device type="TimeOfFlight" />
        <MSPeaks>
          <p rt="10.866" x="115.0541" y="51142.38" v="454837" z="1" s="M+H" />
          <p rt="10.878" x="116.0595" y="6382.80" v="50472" z="1" s="M+H+1" />
        </MSPeaks>
      </Spectrum>
    </Compound>
    <Compound algo="FindByMolecularFeature">
      <Location m="794.1265" rt="10.870" y="74460" v="950731" />
      <Spectrum type="MFE" cpdAlgo="FindByMolecularFeature">
        <MSDetails p="+" />
        <Device type="TimeOfFlight" />
        <MSPeaks>
          <p rt="10.870" x="398.0732" y="12670.32" v="90841" z="2" s="M+2H" />
          <p rt="10.865" x="398.5746" y="5818.68" v="41807" z="2" s="M+2H+1" />
          <p rt="10.871" x="399.0731" y="22050.05" v="157287" z="2" s="M+2H+2" />
          <p rt="10.876" x="399.5744" y="10573.31" v="75828" z="2" s="M+2H+3" />
          <p rt="10.868" x="400.0718" y="10505.13" v="75076" z="2" s="M+2H+4" />
          <p rt="10.870" x="795.1328" y="74460.18" v="509892" z="1" s="M+H" />
        </MSPeaks>
      </Spectrum>
    </Compound>
    <Compound algo="FindByMolecularFeature">
      <Location m="352.0953" rt="10.870" y="1429201" v="20001120" />
      <Spectrum type="MFE" cpdAlgo="FindByMolecularFeature">
        <MSDetails p="+" />
        <Device type="TimeOfFlight" />
        <MSPeaks>
          <p rt="10.870" x="353.1026" y="1429201.00" v="16249234" z="1" s="M+H" />
          <p rt="10.869" x="354.1058" y="304846.44" v="3202581" z="1" s="M+H+1" />
          <p rt="10.865" x="355.1080" y="49268.96" v="487577" z="1" s="M+H+2" />
          <p rt="10.866" x="356.1103" y="5508.42" v="55099" z="1" s="M+H+3" />
          <p rt="10.877" x="357.1196" y="626.71" v="6629" z="1" s="M+H+4" />
        </MSPeaks>
      </Spectrum>
    </Compound>
    <Compound algo="FindByMolecularFeature">
      <Location m="791.1260" rt="10.871" y="137325" v="1056836" />
      <Spectrum type="MFE" cpdAlgo="FindByMolecularFeature">
        <MSDetails p="+" />
        <Device type="TimeOfFlight" />
        <MSPeaks>
          <p rt="10.873" x="792.1333" y="8192.87" v="57283" z="1" s="M+H" />
          <p rt="10.878" x="793.1363" y="4986.32" v="33791" z="1" s="M+H+1" />
          <p rt="10.871" x="794.1293" y="137325.16" v="965762" z="1" s="M+H+2" />
        </MSPeaks>
      </Spectrum>
    </Compound>
    <Compound algo="FindByMolecularFeature">
      <Location m="322.0843" rt="10.872" y="177434" v="2191127" />
      <Spectrum type="MFE" cpdAlgo="FindByMolecularFeature">
        <MSDetails p="+" />
        <Device type="TimeOfFlight" />
        <MSPeaks>
          <p rt="10.872" x="323.0916" y="177433.94" v="1761142" z="1" s="M+H" />
          <p rt="10.871" x="324.0947" y="36997.98" v="360764" z="1" s="M+H+1" />
          <p rt="10.872" x="325.1009" y="6391.63" v="61182" z="1" s="M+H+2" />
          <p rt="10.864" x="326.1070" y="860.93" v="8038" z="1" s="M+H+3" />
        </MSPeaks>
      </Spectrum>
    </Compound>
    <Compound algo="FindByMolecularFeature">
      <Location m="762.1934" rt="10.873" y="817695" v="10697328" />
      <Spectrum type="MFE" cpdAlgo="FindByMolecularFeature">
        <MSDetails p="+" />
        <Device type="TimeOfFlight" />
        <MSPeaks>
          <p rt="10.864" x="382.0984" y="4427.22" v="25275" z="2" s="M+2H" />
          <p rt="10.884" x="382.5997" y="2350.55" v="13819" z="2" s="M+2H+1" />
          <p rt="10.846" x="383.0987" y="1917.51" v="5170" z="2" s="M+2H+2" />
          <p rt="10.874" x="763.2007" y="817694.88" v="6663308" z="1" s="M+H" />
          <p rt="10.873" x="764.2035" y="366052.13" v="2984933" z="1" s="M+H+1" />
          <p rt="10.873" x="765.2050" y="97872.07" v="804489" z="1" s="M+H+2" />
          <p rt="10.871" x="766.2057" y="20832.89" v="169672" z="1" s="M+H+3" />
          <p rt="10.871" x="767.2033" y="3880.87" v="30663" z="1" s="M+H+4" />
        </MSPeaks>
      </Spectrum>
    </Compound>
    <Compound algo="FindByMolecularFeature">
      <Location m="340.0949" rt="10.874" y="205077" v="2356243" />
      <Spectrum type="MFE" cpdAlgo="FindByMolecularFeature">
        <MSDetails p="+" />
        <Device type="TimeOfFlight" />
        <MSPeaks>
          <p rt="10.874" x="341.1022" y="205076.91" v="1912739" z="1" s="M+H" />
          <p rt="10.873" x="342.1053" y="40841.10" v="381280" z="1" s="M+H+1" />
          <p rt="10.877" x="343.1082" y="6283.06" v="57485" z="1" s="M+H+2" />
          <p rt="10.880" x="344.1134" y="537.26" v="4739" z="1" s="M+H+3" />
        </MSPeaks>
      </Spectrum>
    </Compound>
    <Compound algo="FindByMolecularFeature">
      <Location m="202.0630" rt="10.874" y="150442" v="1515698" />
      <Spectrum type="MFE" cpdAlgo="FindByMolecularFeature">
        <MSDetails p="+" />
        <Device type="TimeOfFlight" />
        <MSPeaks>
          <p rt="10.874" x="203.0703" y="150441.58" v="1323021" z="1" s="M+H" />
          <p rt="10.874" x="204.0741" y="19026.20" v="167528" z="1" s="M+H+1" />
          <p rt="10.889" x="205.0721" y="3243.24" v="25150" z="1" s="M+H+2" />
        </MSPeaks>
      </Spectrum>
    </Compound>
    <Compound algo="FindByMolecularFeature">
      <Location m="230.0581" rt="10.875" y="211142" v="2168125" />
      <Spectrum type="MFE" cpdAlgo="FindByMolecularFeature">
        <MSDetails p="+" />
        <Device type="TimeOfFlight" />
        <MSPeaks>
          <p rt="10.875" x="231.0653" y="211142.00" v="1868516" z="1" s="M+H" />
          <p rt="10.874" x="232.0688" y="29998.52" v="269272" z="1" s="M+H+1" />
          <p rt="10.870" x="233.0703" y="3670.49" v="30337" z="1" s="M+H+2" />
        </MSPeaks>
      </Spectrum>
    </Compound>
    <Compound algo="FindByMolecularFeature">
      <Location m="281.0450" rt="10.875" y="84797" v="960243" />
      <Spectrum type="MFE" cpdAlgo="FindByMolecularFeature">
        <MSDetails p="+" />
        <Device type="TimeOfFlight" />
        <MSPeaks>
          <p rt="10.875" x="282.0522" y="84796.93" v="775572" z="1" s="M+H" />
          <p rt="10.876" x="283.0568" y="18212.02" v="162615" z="1" s="M+H+1" />
          <p rt="10.866" x="284.0601" y="2630.49" v="22055" z="1" s="M+H+2" />
        </MSPeaks>
      </Spectrum>
    </Compound>
    <Compound algo="FindByMolecularFeature">
      <Location m="200.0473" rt="10.875" y="79792" v="865062" />
      <Spectrum type="MFE" cpdAlgo="FindByMolecularFeature">
        <MSDetails p="+" />
        <Device type="TimeOfFlight" />
        <MSPeaks>
          <p rt="10.875" x="201.0546" y="79791.91" v="766643" z="1" s="M+H" />
          <p rt="10.875" x="202.0587" y="10712.29" v="98419" z="1" s="M+H+1" />
        </MSPeaks>
      </Spectrum>
    </Compound>
    <Compound algo="FindByMolecularFeature">
      <Location m="148.0160" rt="10.875" y="230065" v="2356937" />
      <Spectrum type="MFE" cpdAlgo="FindByMolecularFeature">
        <MSDetails p="+" />
        <Device type="TimeOfFlight" />
        <MSPeaks>
          <p rt="10.875" x="149.0233" y="230064.92" v="2133886" z="1" s="M+H" />
          <p rt="10.878" x="150.0268" y="18933.95" v="170866" z="1" s="M+H+1" />
          <p rt="10.873" x="151.0376" y="5729.82" v="52185" z="1" s="M+H+2" />
        </MSPeaks>
      </Spectrum>
    </Compound>
    <Compound algo="FindByMolecularFeature">
      <Location m="134.0369" rt="10.875" y="279096" v="2819060" />
      <Spectrum type="MFE" cpdAlgo="FindByMolecularFeature">
        <MSDetails p="+" />
        <Device type="TimeOfFlight" />
        <MSPeaks>
          <p rt="10.875" x="135.0441" y="279095.81" v="2579499" z="1" s="M+H" />
          <p rt="10.877" x="136.0476" y="24856.76" v="228731" z="1" s="M+H+1" />
          <p rt="10.874" x="137.0517" y="1359.68" v="10830" z="1" s="M+H+2" />
        </MSPeaks>
      </Spectrum>
    </Compound>
    <Compound algo="FindByMolecularFeature">
      <Location m="408.0613" rt="10.875" y="156594" v="2046426" />
      <Spectrum type="MFE" cpdAlgo="FindByMolecularFeature">
        <MSDetails p="+" />
        <Device type="TimeOfFlight" />
        <MSPeaks>
          <p rt="10.876" x="409.0685" y="156593.88" v="1523933" z="1" s="M+H" />
          <p rt="10.874" x="410.0717" y="33510.75" v="324968" z="1" s="M+H+1" />
          <p rt="10.877" x="411.0690" y="16772.00" v="166826" z="1" s="M+H+2" />
          <p rt="10.872" x="412.0713" y="3213.49" v="30698" z="1" s="M+H+3" />
        </MSPeaks>
      </Spectrum>
    </Compound>
    <Compound algo="FindByMolecularFeature">
      <Location m="392.0880" rt="10.876" y="912034" v="11280700" />
      <Spectrum type="MFE" cpdAlgo="FindByMolecularFeature">
        <MSDetails p="+" />
        <Device type="TimeOfFlight" />
        <MSPeaks>
          <p rt="10.876" x="393.0953" y="912033.50" v="8957188" z="1" s="M+H" />
          <p rt="10.875" x="394.0980" y="199709.33" v="1976155" z="1" s="M+H+1" />
          <p rt="10.877" x="395.1005" y="30291.68" v="307692" z="1" s="M+H+2" />
          <p rt="10.875" x="396.1031" y="3771.59" v="36026" z="1" s="M+H+3" />
          <p rt="10.868" x="397.1047" y="381.08" v="3640" z="1" s="M+H+4" />
        </MSPeaks>
      </Spectrum>
    </Compound>
    <Compound algo="FindByMolecularFeature">
      <Location m="334.0845" rt="10.876" y="264083" v="2943987" />
      <Spectrum type="MFE" cpdAlgo="FindByMolecularFeature">
        <MSDetails p="+" />
        <Device type="TimeOfFlight" />
        <MSPeaks>
          <p rt="10.876" x="335.0917" y="264082.94" v="2380497" z="1" s="M+H" />
          <p rt="10.875" x="336.0948" y="54477.72" v="489805" z="1" s="M+H+1" />
          <p rt="10.864" x="337.0984" y="7608.61" v="66468" z="1" s="M+H+2" />
          <p rt="10.896" x="338.1026" y="841.09" v="7218" z="1" s="M+H+3" />
        </MSPeaks>
      </Spectrum>
    </Compound>
    <Compound algo="FindByMolecularFeature">
      <Location m="248.0689" rt="10.876" y="75675" v="789714" />
      <Spectrum type="MFE" cpdAlgo="FindByMolecularFeature">
        <MSDetails p="+" />
        <Device type="TimeOfFlight" />
        <MSPeaks>
          <p rt="10.876" x="249.0762" y="75675.48" v="674204" z="1" s="M+H" />
          <p rt="10.874" x="250.0798" y="10027.28" v="89747" z="1" s="M+H+1" />
          <p rt="10.890" x="251.0762" y="2662.64" v="25763" z="1" s="M+H+2" />
        </MSPeaks>
      </Spectrum>
    </Compound>
    <Compound algo="FindByMolecularFeature">
      <Location m="370.1058" rt="10.876" y="5454255" v="65319184" />
      <Spectrum type="MFE" cpdAlgo="FindByMolecularFeature">
        <MSDetails p="+" />
        <Device type="TimeOfFlight" />
        <MSPeaks>
          <p rt="10.876" x="371.1131" y="5454255.00" v="51875276" z="1" sat="true" s="M+H" />
          <p rt="10.874" x="372.1167" y="1144791.63" v="11480105" z="1" s="M+H+1" />
          <p rt="10.873" x="373.1188" y="176481.61" v="1729025" z="1" s="M+H+2" />
          <p rt="10.876" x="374.1212" y="23154.51" v="211977" z="1" s="M+H+3" />
          <p rt="10.869" x="375.1237" y="2581.75" v="22804" z="1" s="M+H+4" />
        </MSPeaks>
      </Spectrum>
    </Compound>
    <Compound algo="FindByMolecularFeature">
      <Location m="128.0625" rt="10.876" y="75543" v="752023" />
      <Spectrum type="MFE" cpdAlgo="FindByMolecularFeature">
        <MSDetails p="+" />
        <Device type="TimeOfFlight" />
        <MSPeaks>
          <p rt="10.875" x="129.0697" y="75543.28" v="673848" z="1" s="M+H" />
          <p rt="10.881" x="130.0726" y="9103.86" v="78176" z="1" s="M+H+1" />
        </MSPeaks>
      </Spectrum>
    </Compound>
    <Compound algo="FindByMolecularFeature">
      <Location m="316.0735" rt="10.876" y="50962" v="573768" />
      <Spectrum type="MFE" cpdAlgo="FindByMolecularFeature">
        <MSDetails p="+" />
        <Device type="TimeOfFlight" />
        <MSPeaks>
          <p rt="10.876" x="317.0808" y="50962.25" v="452930" z="1" s="M+H" />
          <p rt="10.875" x="318.0846" y="11628.23" v="104711" z="1" s="M+H+1" />
          <p rt="10.874" x="319.0877" y="1968.90" v="16128" z="1" s="M+H+2" />
        </MSPeaks>
      </Spectrum>
    </Compound>
    <Compound algo="FindByMolecularFeature">
      <Location m="278.0861" rt="11.047" y="223501" v="2265436" />
      <Spectrum type="MFE" cpdAlgo="FindByMolecularFeature">
        <MSDetails p="+" />
        <Device type="TimeOfFlight" />
        <MSPeaks>
          <p rt="11.046" x="279.0934" y="223500.63" v="1843539" z="1" s="M+H" />
          <p rt="11.049" x="280.0965" y="47127.52" v="372743" z="1" s="M+H+1" />
          <p rt="11.053" x="281.0982" y="5842.56" v="46509" z="1" s="M+H+2" />
          <p rt="11.050" x="282.1010" y="342.89" v="2644" z="1" s="M+H+3" />
        </MSPeaks>
      </Spectrum>
    </Compound>
    <Compound algo="FindByMolecularFeature">
      <Location m="338.1154" rt="11.070" y="115762" v="1020338" />
      <Spectrum type="MFE" cpdAlgo="FindByMolecularFeature">
        <MSDetails p="+" />
        <Device type="TimeOfFlight" />
        <MSPeaks>
          <p rt="11.070" x="339.1227" y="115761.52" v="815042" z="1" s="M+H" />
          <p rt="11.070" x="340.1260" y="25435.42" v="174365" z="1" s="M+H+1" />
          <p rt="11.076" x="341.1267" y="5835.44" v="30930" z="1" s="M+H+2" />
        </MSPeaks>
      </Spectrum>
    </Compound>
    <Compound algo="FindByMolecularFeature">
      <Location m="455.0428" rt="11.076" y="52630" v="535039" />
      <Spectrum type="MFE" cpdAlgo="FindByMolecularFeature">
        <MSDetails p="+" />
        <Device type="TimeOfFlight" />
        <MSPeaks>
          <p rt="11.076" x="456.0501" y="52629.86" v="417949" z="1" s="M+H" />
          <p rt="11.078" x="457.0531" y="12708.25" v="96911" z="1" s="M+H+1" />
          <p rt="11.072" x="458.0557" y="2730.78" v="20178" z="1" s="M+H+2" />
        </MSPeaks>
      </Spectrum>
    </Compound>
    <Compound algo="FindByMolecularFeature">
      <Location m="224.1887" rt="11.266" y="144554" v="1721648" />
      <Spectrum type="MFE" cpdAlgo="FindByMolecularFeature">
        <MSDetails p="+" />
        <Device type="TimeOfFlight" />
        <MSPeaks>
          <p rt="11.267" x="225.1960" y="144553.56" v="1494881" z="1" s="M+H" />
          <p rt="11.265" x="226.1996" y="20879.05" v="208837" z="1" s="M+H+1" />
          <p rt="11.253" x="227.2026" y="2127.46" v="17930" z="1" s="M+H+2" />
        </MSPeaks>
      </Spectrum>
    </Compound>
    <Compound algo="FindByMolecularFeature">
      <Location m="368.1623" rt="11.484" y="137781" v="1259811" />
      <Spectrum type="MFE" cpdAlgo="FindByMolecularFeature">
        <MSDetails p="+" />
        <Device type="TimeOfFlight" />
        <MSPeaks>
          <p rt="11.484" x="369.1696" y="137780.53" v="977353" z="1" s="M+H" />
          <p rt="11.483" x="370.1729" y="34100.34" v="237070" z="1" s="M+H+1" />
          <p rt="11.486" x="371.1747" y="6291.45" v="42019" z="1" s="M+H+2" />
          <p rt="11.471" x="372.1762" y="504.29" v="3368" z="1" s="M+H+3" />
        </MSPeaks>
      </Spectrum>
    </Compound>
    <Compound algo="FindByMolecularFeature">
      <Location m="375.2047" rt="11.537" y="149269" v="1253767" />
      <Spectrum type="MFE" cpdAlgo="FindByMolecularFeature">
        <MSDetails p="+" />
        <Device type="TimeOfFlight" />
        <MSPeaks>
          <p rt="11.536" x="376.2119" y="149268.75" v="985619" z="1" s="M+H" />
          <p rt="11.539" x="377.2152" y="34185.19" v="224007" z="1" s="M+H+1" />
          <p rt="11.535" x="378.2182" y="6040.70" v="38962" z="1" s="M+H+2" />
          <p rt="11.555" x="379.2229" y="813.80" v="5178" z="1" s="M+H+3" />
        </MSPeaks>
      </Spectrum>
    </Compound>
    <Compound algo="FindByMolecularFeature">
      <Location m="424.1764" rt="11.560" y="159786" v="1271264" />
      <Spectrum type="MFE" cpdAlgo="FindByMolecularFeature">
        <MSDetails p="+" />
        <Device type="TimeOfFlight" />
        <MSPeaks>
          <p rt="11.560" x="425.1837" y="159786.44" v="958052" z="1" s="M+H" />
          <p rt="11.561" x="426.1868" y="43975.72" v="262707" z="1" s="M+H+1" />
          <p rt="11.558" x="427.1892" y="7637.26" v="45219" z="1" s="M+H+2" />
          <p rt="11.559" x="428.1914" y="930.81" v="5286" z="1" s="M+H+3" />
        </MSPeaks>
      </Spectrum>
    </Compound>
    <Compound algo="FindByMolecularFeature">
      <Location m="402.1948" rt="11.572" y="393686" v="3745244" />
      <Spectrum type="MFE" cpdAlgo="FindByMolecularFeature">
        <MSDetails p="+" />
        <Device type="TimeOfFlight" />
        <MSPeaks>
          <p rt="11.572" x="403.2021" y="393685.56" v="2804943" z="1" s="M+H" />
          <p rt="11.571" x="404.2050" y="104684.76" v="769179" z="1" s="M+H+1" />
          <p rt="11.571" x="405.2076" y="16805.54" v="117578" z="1" s="M+H+2" />
          <p rt="11.566" x="406.2104" y="2188.78" v="15504" z="1" s="M+H+3" />
          <p rt="11.568" x="805.3953" y="2167.79" v="10536" z="1" s="2M+H" />
          <p rt="11.566" x="806.4008" y="1745.67" v="8484" z="1" s="2M+H+1" />
        </MSPeaks>
      </Spectrum>
    </Compound>
    <Compound algo="FindByMolecularFeature">
      <Location m="384.1836" rt="11.572" y="108632" v="999578" />
      <Spectrum type="MFE" cpdAlgo="FindByMolecularFeature">
        <MSDetails p="+" />
        <Device type="TimeOfFlight" />
        <MSPeaks>
          <p rt="11.572" x="385.1909" y="108631.95" v="778026" z="1" s="M+H" />
          <p rt="11.572" x="386.1920" y="32305.04" v="221552" z="1" s="M+H+1" />
        </MSPeaks>
      </Spectrum>
    </Compound>
    <Compound algo="FindByMolecularFeature">
      <Location m="408.0823" rt="11.595" y="102269" v="981216" />
      <Spectrum type="MFE" cpdAlgo="FindByMolecularFeature">
        <MSDetails p="+" />
        <Device type="TimeOfFlight" />
        <MSPeaks>
          <p rt="11.595" x="409.0895" y="102269.34" v="792999" z="1" s="M+H" />
          <p rt="11.594" x="410.0930" y="20505.78" v="158405" z="1" s="M+H+1" />
          <p rt="11.585" x="411.0960" y="3990.30" v="29812" z="1" s="M+H+2" />
        </MSPeaks>
      </Spectrum>
    </Compound>
    <Compound algo="FindByMolecularFeature">
      <Location m="134.0366" rt="11.596" y="74133" v="625341" />
      <Spectrum type="MFE" cpdAlgo="FindByMolecularFeature">
        <MSDetails p="+" />
        <Device type="TimeOfFlight" />
        <MSPeaks>
          <p rt="11.595" x="135.0439" y="74133.32" v="572210" z="1" s="M+H" />
          <p rt="11.600" x="136.0483" y="7200.12" v="53131" z="1" s="M+H+1" />
        </MSPeaks>
      </Spectrum>
    </Compound>
    <Compound algo="FindByMolecularFeature">
      <Location m="352.0953" rt="11.746" y="605745" v="6862500" />
      <Spectrum type="MFE" cpdAlgo="FindByMolecularFeature">
        <MSDetails p="+" />
        <Device type="TimeOfFlight" />
        <MSPeaks>
          <p rt="11.747" x="353.1025" y="605744.75" v="5480573" z="1" s="M+H" />
          <p rt="11.745" x="354.1054" y="132489.47" v="1183808" z="1" s="M+H+1" />
          <p rt="11.733" x="355.1082" y="24233.58" v="181346" z="1" s="M+H+2" />
          <p rt="11.734" x="356.1116" y="2317.57" v="16773" z="1" s="M+H+3" />
        </MSPeaks>
      </Spectrum>
    </Compound>
    <Compound algo="FindByMolecularFeature">
      <Location m="229.2403" rt="11.804" y="56366" v="480436" />
      <Spectrum type="MFE" cpdAlgo="FindByMolecularFeature">
        <MSDetails p="+" />
        <Device type="TimeOfFlight" />
        <MSPeaks>
          <p rt="11.803" x="230.2476" y="56365.62" v="410841" z="1" s="M+H" />
          <p rt="11.809" x="231.2509" y="8502.73" v="67257" z="1" s="M+H+1" />
          <p rt="11.814" x="232.2538" y="1142.27" v="2338" z="1" s="M+H+2" />
        </MSPeaks>
      </Spectrum>
    </Compound>
    <Compound algo="FindByMolecularFeature">
      <Location m="172.0524" rt="11.885" y="77060" v="633769" />
      <Spectrum type="MFE" cpdAlgo="FindByMolecularFeature">
        <MSDetails p="+" />
        <Device type="TimeOfFlight" />
        <MSPeaks>
          <p rt="11.885" x="173.0597" y="77059.94" v="560177" z="1" s="M+H" />
          <p rt="11.885" x="174.0637" y="10433.26" v="73592" z="1" s="M+H+1" />
        </MSPeaks>
      </Spectrum>
    </Compound>
    <Compound algo="FindByMolecularFeature">
      <Location m="238.9642" rt="11.887" y="69464" v="617840" />
      <Spectrum type="MFE" cpdAlgo="FindByMolecularFeature">
        <MSDetails p="+" />
        <Device type="TimeOfFlight" />
        <MSPeaks>
          <p rt="11.887" x="239.9715" y="69463.57" v="549101" z="1" s="M+H" />
          <p rt="11.891" x="240.9744" y="7614.27" v="60452" z="1" s="M+H+1" />
          <p rt="11.879" x="241.9758" y="1318.17" v="8287" z="1" s="M+H+2" />
        </MSPeaks>
      </Spectrum>
    </Compound>
    <Compound algo="FindByMolecularFeature">
      <Location m="139.0395" rt="11.890" y="142981" v="1303282" />
      <Spectrum type="MFE" cpdAlgo="FindByMolecularFeature">
        <MSDetails p="+" />
        <Device type="TimeOfFlight" />
        <MSPeaks>
          <p rt="11.890" x="140.0467" y="142981.05" v="1192823" z="1" s="M+H" />
          <p rt="11.888" x="141.0505" y="12104.71" v="99048" z="1" s="M+H+1" />
          <p rt="11.882" x="142.0511" y="1573.85" v="11412" z="1" s="M+H+2" />
        </MSPeaks>
      </Spectrum>
    </Compound>
    <Compound algo="FindByMolecularFeature">
      <Location m="134.0366" rt="11.891" y="75766" v="719337" />
      <Spectrum type="MFE" cpdAlgo="FindByMolecularFeature">
        <MSDetails p="+" />
        <Device type="TimeOfFlight" />
        <MSPeaks>
          <p rt="11.891" x="135.0439" y="75765.79" v="650418" z="1" s="M+H" />
          <p rt="11.891" x="136.0482" y="8114.17" v="68919" z="1" s="M+H+1" />
        </MSPeaks>
      </Spectrum>
    </Compound>
    <Compound algo="FindByMolecularFeature">
      <Location m="333.2280" rt="11.973" y="52559" v="415818" />
      <Spectrum type="MFE" cpdAlgo="FindByMolecularFeature">
        <MSDetails p="+" />
        <Device type="TimeOfFlight" />
        <MSPeaks>
          <p rt="11.973" x="334.2353" y="52558.95" v="337480" z="1" s="M+H" />
          <p rt="11.975" x="335.2382" y="12491.36" v="78338" z="1" s="M+H+1" />
        </MSPeaks>
      </Spectrum>
    </Compound>
    <Compound algo="FindByMolecularFeature">
      <Location m="311.2460" rt="11.976" y="92562" v="896997" />
      <Spectrum type="MFE" cpdAlgo="FindByMolecularFeature">
        <MSDetails p="+" />
        <Device type="TimeOfFlight" />
        <MSPeaks>
          <p rt="11.976" x="312.2532" y="92562.47" v="704898" z="1" s="M+H" />
          <p rt="11.976" x="313.2565" y="20708.04" v="164985" z="1" s="M+H+1" />
          <p rt="11.949" x="314.2642" y="2724.09" v="27114" z="1" s="M+H+2" />
        </MSPeaks>
      </Spectrum>
    </Compound>
    <Compound algo="FindByMolecularFeature">
      <Location m="293.2356" rt="11.978" y="117699" v="1251926" />
      <Spectrum type="MFE" cpdAlgo="FindByMolecularFeature">
        <MSDetails p="+" />
        <Device type="TimeOfFlight" />
        <MSPeaks>
          <p rt="11.978" x="294.2428" y="117699.20" v="835821" z="1" s="M+H" />
          <p rt="11.978" x="295.2417" y="45513.05" v="317442" z="1" s="M+H+1" />
          <p rt="11.975" x="296.2308" y="10844.70" v="98662" z="1" s="M+H+2" />
        </MSPeaks>
      </Spectrum>
    </Compound>
    <Compound algo="FindByMolecularFeature">
      <Location m="315.2775" rt="12.193" y="62783" v="339359" />
      <Spectrum type="MFE" cpdAlgo="FindByMolecularFeature">
        <MSDetails p="+" />
        <Device type="TimeOfFlight" />
        <MSPeaks>
          <p rt="12.193" x="316.2847" y="62782.68" v="273788" z="1" s="M+H" />
          <p rt="12.192" x="317.2879" y="14036.05" v="58849" z="1" s="M+H+1" />
          <p rt="12.199" x="318.2901" y="1903.82" v="6721" z="1" s="M+H+2" />
        </MSPeaks>
      </Spectrum>
    </Compound>
    <Compound algo="FindByMolecularFeature">
      <Location m="171.1622" rt="12.226" y="83268" v="705842" />
      <Spectrum type="MFE" cpdAlgo="FindByMolecularFeature">
        <MSDetails p="+" />
        <Device type="TimeOfFlight" />
        <MSPeaks>
          <p rt="12.227" x="172.1695" y="83268.12" v="632573" z="1" s="M+H" />
          <p rt="12.221" x="173.1727" y="9904.11" v="70881" z="1" s="M+H+1" />
          <p rt="12.206" x="174.1755" y="795.84" v="2388" z="1" s="M+H+2" />
        </MSPeaks>
      </Spectrum>
    </Compound>
    <Compound algo="FindByMolecularFeature">
      <Location m="311.2459" rt="12.378" y="63634" v="492349" />
      <Spectrum type="MFE" cpdAlgo="FindByMolecularFeature">
        <MSDetails p="+" />
        <Device type="TimeOfFlight" />
        <MSPeaks>
          <p rt="12.378" x="312.2532" y="63633.66" v="410528" z="1" s="M+H" />
          <p rt="12.378" x="313.2562" y="14262.76" v="81821" z="1" s="M+H+1" />
        </MSPeaks>
      </Spectrum>
    </Compound>
    <Compound algo="FindByMolecularFeature">
      <Location m="293.2353" rt="12.380" y="122489" v="1118298" />
      <Spectrum type="MFE" cpdAlgo="FindByMolecularFeature">
        <MSDetails p="+" />
        <Device type="TimeOfFlight" />
        <MSPeaks>
          <p rt="12.380" x="294.2426" y="122488.68" v="840855" z="1" s="M+H" />
          <p rt="12.378" x="295.2387" y="38065.59" v="262031" z="1" s="M+H+1" />
          <p rt="12.388" x="296.2295" y="5427.24" v="15411" z="1" s="M+H+2" />
        </MSPeaks>
      </Spectrum>
    </Compound>
    <Compound algo="FindByMolecularFeature">
      <Location m="477.2360" rt="12.439" y="51745" v="491195" />
      <Spectrum type="MFE" cpdAlgo="FindByMolecularFeature">
        <MSDetails p="+" />
        <Device type="TimeOfFlight" />
        <MSPeaks>
          <p rt="12.439" x="478.2433" y="51745.40" v="365321" z="1" s="M+H" />
          <p rt="12.438" x="479.2464" y="14535.59" v="105101" z="1" s="M+H+1" />
          <p rt="12.439" x="480.2491" y="3269.61" v="20772" z="1" s="M+H+2" />
        </MSPeaks>
      </Spectrum>
    </Compound>
    <Compound algo="FindByMolecularFeature">
      <Location m="416.1578" rt="12.484" y="122118" v="1698115" />
      <Spectrum type="MFE" cpdAlgo="FindByMolecularFeature">
        <MSDetails p="+" />
        <Device type="TimeOfFlight" />
        <MSPeaks>
          <p rt="12.485" x="417.1651" y="122118.42" v="1052055" z="1" s="M+H" />
          <p rt="12.486" x="418.1682" y="25295.90" v="216828" z="1" s="M+H+1" />
          <p rt="12.484" x="419.1628" y="41559.05" v="355273" z="1" s="M+H+2" />
          <p rt="12.485" x="420.1661" y="7604.02" v="64750" z="1" s="M+H+3" />
          <p rt="12.470" x="421.1679" y="1114.12" v="9209" z="1" s="M+H+4" />
        </MSPeaks>
      </Spectrum>
    </Compound>
    <Compound algo="FindByMolecularFeature">
      <Location m="411.2030" rt="12.486" y="807150" v="11826871" />
      <Spectrum type="MFE" cpdAlgo="FindByMolecularFeature">
        <MSDetails p="+" />
        <Device type="TimeOfFlight" />
        <MSPeaks>
          <p rt="12.486" x="412.2103" y="807150.06" v="7387364" z="1" s="M+H" />
          <p rt="12.485" x="413.2130" y="155123.72" v="1424282" z="1" s="M+H+1" />
          <p rt="12.485" x="414.2079" y="269003.97" v="2450434" z="1" s="M+H+2" />
          <p rt="12.488" x="415.2105" y="52709.69" v="482651" z="1" s="M+H+3" />
          <p rt="12.485" x="416.2128" y="9091.77" v="82140" z="1" s="M+H+4" />
        </MSPeaks>
      </Spectrum>
    </Compound>
    <Compound algo="FindByMolecularFeature">
      <Location m="292.2039" rt="12.522" y="91404" v="974158" />
      <Spectrum type="MFE" cpdAlgo="FindByMolecularFeature">
        <MSDetails p="+" />
        <Device type="TimeOfFlight" />
        <MSPeaks>
          <p rt="12.522" x="293.2112" y="91404.11" v="810295" z="1" s="M+H" />
          <p rt="12.525" x="294.2143" y="18005.61" v="163863" z="1" s="M+H+1" />
        </MSPeaks>
      </Spectrum>
    </Compound>
    <Compound algo="FindByMolecularFeature">
      <Location m="338.0791" rt="12.671" y="124770" v="1174908" />
      <Spectrum type="MFE" cpdAlgo="FindByMolecularFeature">
        <MSDetails p="+" />
        <Device type="TimeOfFlight" />
        <MSPeaks>
          <p rt="12.671" x="339.0863" y="124770.24" v="934303" z="1" s="M+H" />
          <p rt="12.671" x="340.0896" y="27374.43" v="205451" z="1" s="M+H+1" />
          <p rt="12.675" x="341.0931" y="4458.15" v="33179" z="1" s="M+H+2" />
          <p rt="12.653" x="342.0992" y="271.08" v="1974" z="1" s="M+H+3" />
        </MSPeaks>
      </Spectrum>
    </Compound>
    <Compound algo="FindByMolecularFeature">
      <Location m="317.2929" rt="12.827" y="69105" v="400604" />
      <Spectrum type="MFE" cpdAlgo="FindByMolecularFeature">
        <MSDetails p="+" />
        <Device type="TimeOfFlight" />
        <MSPeaks>
          <p rt="12.827" x="318.3002" y="69105.24" v="327297" z="1" s="M+H" />
          <p rt="12.827" x="319.3034" y="13970.05" v="65024" z="1" s="M+H+1" />
          <p rt="12.827" x="320.3065" y="2042.79" v="8283" z="1" s="M+H+2" />
        </MSPeaks>
      </Spectrum>
    </Compound>
    <Compound algo="FindByMolecularFeature">
      <Location m="293.2352" rt="12.871" y="81288" v="1043717" />
      <Spectrum type="MFE" cpdAlgo="FindByMolecularFeature">
        <MSDetails p="+" />
        <Device type="TimeOfFlight" />
        <MSPeaks>
          <p rt="12.872" x="294.2425" y="81288.01" v="809808" z="1" s="M+H" />
          <p rt="12.869" x="295.2421" y="25748.70" v="233909" z="1" s="M+H+1" />
        </MSPeaks>
      </Spectrum>
    </Compound>
    <Compound algo="FindByMolecularFeature">
      <Location m="280.2407" rt="12.982" y="1259517" v="11168667" />
      <Spectrum type="MFE" cpdAlgo="FindByMolecularFeature">
        <MSDetails p="+" />
        <Device type="TimeOfFlight" />
        <MSPeaks>
          <p rt="12.982" x="281.2480" y="1259517.25" v="9201116" z="1" s="M+H" />
          <p rt="12.983" x="282.2511" y="239415.89" v="1762436" z="1" s="M+H+1" />
          <p rt="12.980" x="283.2545" y="24899.93" v="183464" z="1" s="M+H+2" />
          <p rt="12.980" x="284.2576" y="2536.02" v="21651" z="1" s="M+H+3" />
        </MSPeaks>
      </Spectrum>
    </Compound>
    <Compound algo="FindByMolecularFeature">
      <Location m="298.2513" rt="12.982" y="1645257" v="14818358" />
      <Spectrum type="MFE" cpdAlgo="FindByMolecularFeature">
        <MSDetails p="+" />
        <Device type="TimeOfFlight" />
        <MSPeaks>
          <p rt="12.982" x="299.2586" y="1645257.38" v="12227917" z="1" s="M+H" />
          <p rt="12.983" x="300.2616" y="304367.97" v="2267772" z="1" s="M+H+1" />
          <p rt="12.983" x="301.2642" y="39751.27" v="295182" z="1" s="M+H+2" />
          <p rt="12.979" x="302.2668" y="3858.33" v="27487" z="1" s="M+H+3" />
        </MSPeaks>
      </Spectrum>
    </Compound>
    <Compound algo="FindByMolecularFeature">
      <Location m="244.2190" rt="12.982" y="93991" v="839100" />
      <Spectrum type="MFE" cpdAlgo="FindByMolecularFeature">
        <MSDetails p="+" />
        <Device type="TimeOfFlight" />
        <MSPeaks>
          <p rt="12.983" x="245.2263" y="93990.50" v="690387" z="1" s="M+H" />
          <p rt="12.979" x="246.2293" y="17862.80" v="131374" z="1" s="M+H+1" />
          <p rt="12.986" x="247.2342" y="2371.04" v="17338" z="1" s="M+H+2" />
        </MSPeaks>
      </Spectrum>
    </Compound>
    <Compound algo="FindByMolecularFeature">
      <Location m="262.2300" rt="12.983" y="602059" v="5507087" />
      <Spectrum type="MFE" cpdAlgo="FindByMolecularFeature">
        <MSDetails p="+" />
        <Device type="TimeOfFlight" />
        <MSPeaks>
          <p rt="12.983" x="263.2373" y="602058.81" v="4493578" z="1" s="M+H" />
          <p rt="12.983" x="264.2402" y="120617.82" v="906458" z="1" s="M+H+1" />
          <p rt="12.982" x="265.2438" y="12151.12" v="95741" z="1" s="M+H+2" />
          <p rt="12.982" x="266.2476" y="1474.17" v="11309" z="1" s="M+H+3" />
        </MSPeaks>
      </Spectrum>
    </Compound>
    <Compound algo="FindByMolecularFeature">
      <Location m="320.2329" rt="12.984" y="229231" v="2099569" />
      <Spectrum type="MFE" cpdAlgo="FindByMolecularFeature">
        <MSDetails p="+" />
        <Device type="TimeOfFlight" />
        <MSPeaks>
          <p rt="12.984" x="321.2402" y="229230.88" v="1711874" z="1" s="M+H" />
          <p rt="12.985" x="322.2435" y="45179.30" v="341252" z="1" s="M+H+1" />
          <p rt="12.984" x="323.2469" y="5352.60" v="40494" z="1" s="M+H+2" />
          <p rt="13.013" x="324.2510" y="827.00" v="5948" z="1" s="M+H+3" />
        </MSPeaks>
      </Spectrum>
    </Compound>
    <Compound algo="FindByMolecularFeature">
      <Location m="228.1149" rt="13.232" y="55194" v="514118" />
      <Spectrum type="MFE" cpdAlgo="FindByMolecularFeature">
        <MSDetails p="+" />
        <Device type="TimeOfFlight" />
        <MSPeaks>
          <p rt="13.233" x="229.1222" y="55194.11" v="433410" z="1" s="M+H" />
          <p rt="13.229" x="230.1267" y="10138.87" v="74099" z="1" s="M+H+1" />
          <p rt="13.218" x="231.1341" y="1053.81" v="6609" z="1" s="M+H+2" />
        </MSPeaks>
      </Spectrum>
    </Compound>
    <Compound algo="FindByMolecularFeature">
      <Location m="267.2196" rt="13.345" y="56739" v="503893" />
      <Spectrum type="MFE" cpdAlgo="FindByMolecularFeature">
        <MSDetails p="+" />
        <Device type="TimeOfFlight" />
        <MSPeaks>
          <p rt="13.345" x="268.2269" y="56738.73" v="413744" z="1" s="M+H" />
          <p rt="13.348" x="269.2302" y="10768.91" v="80245" z="1" s="M+H+1" />
          <p rt="13.351" x="270.2343" y="1438.57" v="9904" z="1" s="M+H+2" />
        </MSPeaks>
      </Spectrum>
    </Compound>
    <Compound algo="FindByMolecularFeature">
      <Location m="267.2197" rt="13.654" y="93176" v="1092993" />
      <Spectrum type="MFE" cpdAlgo="FindByMolecularFeature">
        <MSDetails p="+" />
        <Device type="TimeOfFlight" />
        <MSPeaks>
          <p rt="13.654" x="268.2270" y="93176.20" v="918490" z="1" s="M+H" />
          <p rt="13.656" x="269.2303" y="17699.55" v="174502" z="1" s="M+H+1" />
        </MSPeaks>
      </Spectrum>
    </Compound>
    <Compound algo="FindByMolecularFeature">
      <Location m="278.2245" rt="13.764" y="180917" v="1544233" />
      <Spectrum type="MFE" cpdAlgo="FindByMolecularFeature">
        <MSDetails p="+" />
        <Device type="TimeOfFlight" />
        <MSPeaks>
          <p rt="13.763" x="279.2318" y="180916.77" v="1279433" z="1" s="M+H" />
          <p rt="13.765" x="280.2350" y="37612.85" v="264800" z="1" s="M+H+1" />
        </MSPeaks>
      </Spectrum>
    </Compound>
    <Compound algo="FindByMolecularFeature">
      <Location m="296.2353" rt="13.770" y="58154" v="597552" />
      <Spectrum type="MFE" cpdAlgo="FindByMolecularFeature">
        <MSDetails p="+" />
        <Device type="TimeOfFlight" />
        <MSPeaks>
          <p rt="13.770" x="297.2426" y="58153.60" v="481068" z="1" s="M+H" />
          <p rt="13.772" x="298.2458" y="12733.85" v="116484" z="1" s="M+H+1" />
        </MSPeaks>
      </Spectrum>
    </Compound>
    <Compound algo="FindByMolecularFeature">
      <Location m="452.3291" rt="13.808" y="59591" v="745923" />
      <Spectrum type="MFE" cpdAlgo="FindByMolecularFeature">
        <MSDetails p="+" />
        <Device type="TimeOfFlight" />
        <MSPeaks>
          <p rt="13.808" x="453.3364" y="59590.70" v="527564" z="1" s="M+H" />
          <p rt="13.806" x="454.3396" y="19750.71" v="174521" z="1" s="M+H+1" />
          <p rt="13.807" x="455.3418" y="4891.10" v="43839" z="1" s="M+H+2" />
        </MSPeaks>
      </Spectrum>
    </Compound>
    <Compound algo="FindByMolecularFeature">
      <Location m="234.1255" rt="13.822" y="138383" v="1268082" />
      <Spectrum type="MFE" cpdAlgo="FindByMolecularFeature">
        <MSDetails p="+" />
        <Device type="TimeOfFlight" />
        <MSPeaks>
          <p rt="13.822" x="235.1328" y="138382.64" v="1079883" z="1" s="M+H" />
          <p rt="13.822" x="236.1360" y="21837.61" v="165526" z="1" s="M+H+1" />
          <p rt="13.825" x="237.1387" y="3257.81" v="22673" z="1" s="M+H+2" />
        </MSPeaks>
      </Spectrum>
    </Compound>
    <Compound algo="FindByMolecularFeature">
      <Location m="431.2308" rt="13.826" y="100300" v="891108" />
      <Spectrum type="MFE" cpdAlgo="FindByMolecularFeature">
        <MSDetails p="+" />
        <Device type="TimeOfFlight" />
        <MSPeaks>
          <p rt="13.826" x="432.2381" y="100300.45" v="668502" z="1" s="M+H" />
          <p rt="13.824" x="433.2411" y="27158.53" v="179307" z="1" s="M+H+1" />
          <p rt="13.829" x="434.2444" y="5493.55" v="34099" z="1" s="M+H+2" />
          <p rt="13.852" x="435.2471" y="1103.27" v="9200" z="1" s="M+H+3" />
        </MSPeaks>
      </Spectrum>
    </Compound>
    <Compound algo="FindByMolecularFeature">
      <Location m="414.2048" rt="13.827" y="463793" v="4370956" />
      <Spectrum type="MFE" cpdAlgo="FindByMolecularFeature">
        <MSDetails p="+" />
        <Device type="TimeOfFlight" />
        <MSPeaks>
          <p rt="13.827" x="415.2121" y="463792.75" v="3368071" z="1" s="M+H" />
          <p rt="13.826" x="416.2151" y="118695.26" v="859786" z="1" s="M+H+1" />
          <p rt="13.826" x="417.2179" y="20650.31" v="143099" z="1" s="M+H+2" />
        </MSPeaks>
      </Spectrum>
    </Compound>
    <Compound algo="FindByMolecularFeature">
      <Location m="118.0782" rt="13.827" y="63153" v="510376" />
      <Spectrum type="MFE" cpdAlgo="FindByMolecularFeature">
        <MSDetails p="+" />
        <Device type="TimeOfFlight" />
        <MSPeaks>
          <p rt="13.827" x="119.0855" y="63153.23" v="463833" z="1" s="M+H" />
          <p rt="13.828" x="120.0885" y="6982.83" v="46542" z="1" s="M+H+1" />
        </MSPeaks>
      </Spectrum>
    </Compound>
    <Compound algo="FindByMolecularFeature">
      <Location m="417.2155" rt="13.860" y="226738" v="1670835" />
      <Spectrum type="MFE" cpdAlgo="FindByMolecularFeature">
        <MSDetails p="+" />
        <Device type="TimeOfFlight" />
        <MSPeaks>
          <p rt="13.860" x="418.2228" y="226738.05" v="1291011" z="1" s="M+H" />
          <p rt="13.860" x="419.2259" y="56893.78" v="321068" z="1" s="M+H+1" />
          <p rt="13.862" x="420.2287" y="9381.32" v="51646" z="1" s="M+H+2" />
          <p rt="13.860" x="421.2308" y="1323.24" v="7110" z="1" s="M+H+3" />
        </MSPeaks>
      </Spectrum>
    </Compound>
    <Compound algo="FindByMolecularFeature">
      <Location m="422.1706" rt="13.876" y="97416" v="660741" />
      <Spectrum type="MFE" cpdAlgo="FindByMolecularFeature">
        <MSDetails p="+" />
        <Device type="TimeOfFlight" />
        <MSPeaks>
          <p rt="13.874" x="423.1779" y="97415.85" v="504977" z="1" s="M+H" />
          <p rt="13.876" x="424.1811" y="23110.99" v="116565" z="1" s="M+H+1" />
          <p rt="13.901" x="425.1853" y="7236.58" v="39199" z="1" s="M+H+2" />
        </MSPeaks>
      </Spectrum>
    </Compound>
    <Compound algo="FindByMolecularFeature">
      <Location m="708.2217" rt="13.929" y="1125164" v="13278900" />
      <Spectrum type="MFE" cpdAlgo="FindByMolecularFeature">
        <MSDetails p="+" />
        <Device type="TimeOfFlight" />
        <MSPeaks>
          <p rt="13.929" x="709.2289" y="1125163.75" v="8442041" z="1" s="M+H" />
          <p rt="13.929" x="710.2321" y="493382.63" v="3702036" z="1" s="M+H+1" />
          <p rt="13.929" x="711.2343" y="122796.84" v="921154" z="1" s="M+H+2" />
          <p rt="13.927" x="712.2367" y="23550.36" v="177421" z="1" s="M+H+3" />
          <p rt="13.931" x="713.2402" y="4160.71" v="30699" z="1" s="M+H+4" />
          <p rt="13.911" x="714.2453" y="598.90" v="5550" z="1" s="M+H+5" />
        </MSPeaks>
      </Spectrum>
    </Compound>
    <Compound algo="FindByMolecularFeature">
      <Location m="134.0371" rt="13.930" y="738374" v="6495068" />
      <Spectrum type="MFE" cpdAlgo="FindByMolecularFeature">
        <MSDetails p="+" />
        <Device type="TimeOfFlight" />
        <MSPeaks>
          <p rt="13.930" x="135.0443" y="738373.50" v="5900565" z="1" s="M+H" />
          <p rt="13.932" x="136.0476" y="68732.63" v="545841" z="1" s="M+H+1" />
          <p rt="13.940" x="137.0513" y="5795.70" v="48661" z="1" s="M+H+2" />
        </MSPeaks>
      </Spectrum>
    </Compound>
    <Compound algo="FindByMolecularFeature">
      <Location m="116.0625" rt="13.930" y="87198" v="818249" />
      <Spectrum type="MFE" cpdAlgo="FindByMolecularFeature">
        <MSDetails p="+" />
        <Device type="TimeOfFlight" />
        <MSPeaks>
          <p rt="13.930" x="117.0697" y="87197.78" v="711107" z="1" s="M+H" />
          <p rt="13.936" x="118.0697" y="12022.14" v="107143" z="1" s="M+H+1" />
        </MSPeaks>
      </Spectrum>
    </Compound>
    <Compound algo="FindByMolecularFeature">
      <Location m="114.0472" rt="13.930" y="1534023" v="13545918" />
      <Spectrum type="MFE" cpdAlgo="FindByMolecularFeature">
        <MSDetails p="+" />
        <Device type="TimeOfFlight" />
        <MSPeaks>
          <p rt="13.930" x="115.0545" y="1534023.00" v="12227213" z="1" s="M+H" />
          <p rt="13.931" x="116.0577" y="166656.30" v="1318705" z="1" s="M+H+1" />
        </MSPeaks>
      </Spectrum>
    </Compound>
    <Compound algo="FindByMolecularFeature">
      <Location m="202.0642" rt="13.931" y="139274" v="1368000" />
      <Spectrum type="MFE" cpdAlgo="FindByMolecularFeature">
        <MSDetails p="+" />
        <Device type="TimeOfFlight" />
        <MSPeaks>
          <p rt="13.930" x="203.0715" y="139274.47" v="1156603" z="1" s="M+H" />
          <p rt="13.934" x="204.0766" y="25281.61" v="211397" z="1" s="M+H+1" />
        </MSPeaks>
      </Spectrum>
    </Compound>
    <Compound algo="FindByMolecularFeature">
      <Location m="184.0529" rt="13.931" y="1058722" v="9852340" />
      <Spectrum type="MFE" cpdAlgo="FindByMolecularFeature">
        <MSDetails p="+" />
        <Device type="TimeOfFlight" />
        <MSPeaks>
          <p rt="13.931" x="185.0602" y="1058721.50" v="8619847" z="1" s="M+H" />
          <p rt="13.932" x="186.0637" y="148790.52" v="1232494" z="1" s="M+H+1" />
        </MSPeaks>
      </Spectrum>
    </Compound>
    <Compound algo="FindByMolecularFeature">
      <Location m="232.0739" rt="13.931" y="538857" v="4992392" />
      <Spectrum type="MFE" cpdAlgo="FindByMolecularFeature">
        <MSDetails p="+" />
        <Device type="TimeOfFlight" />
        <MSPeaks>
          <p rt="13.931" x="233.0812" y="538857.13" v="4275581" z="1" s="M+H" />
          <p rt="13.930" x="234.0842" y="77599.02" v="624532" z="1" s="M+H+1" />
          <p rt="13.946" x="235.0852" y="10958.18" v="74268" z="1" s="M+H+2" />
          <p rt="13.941" x="236.0867" y="2153.54" v="18011" z="1" s="M+H+3" />
        </MSPeaks>
      </Spectrum>
    </Compound>
    <Compound algo="FindByMolecularFeature">
      <Location m="288.0785" rt="13.931" y="128686" v="1328476" />
      <Spectrum type="MFE" cpdAlgo="FindByMolecularFeature">
        <MSDetails p="+" />
        <Device type="TimeOfFlight" />
        <MSPeaks>
          <p rt="13.932" x="289.0858" y="128686.19" v="1100797" z="1" s="M+H" />
          <p rt="13.929" x="290.0891" y="27049.21" v="227679" z="1" s="M+H+1" />
        </MSPeaks>
      </Spectrum>
    </Compound>
    <Compound algo="FindByMolecularFeature">
      <Location m="128.0624" rt="13.931" y="79735" v="753633" />
      <Spectrum type="MFE" cpdAlgo="FindByMolecularFeature">
        <MSDetails p="+" />
        <Device type="TimeOfFlight" />
        <MSPeaks>
          <p rt="13.931" x="129.0697" y="79734.87" v="672752" z="1" s="M+H" />
          <p rt="13.934" x="130.0725" y="9613.69" v="80881" z="1" s="M+H+1" />
        </MSPeaks>
      </Spectrum>
    </Compound>
    <Compound algo="FindByMolecularFeature">
      <Location m="306.0895" rt="13.931" y="425603" v="4285234" />
      <Spectrum type="MFE" cpdAlgo="FindByMolecularFeature">
        <MSDetails p="+" />
        <Device type="TimeOfFlight" />
        <MSPeaks>
          <p rt="13.932" x="307.0968" y="425603.28" v="3453984" z="1" s="M+H" />
          <p rt="13.931" x="308.1005" y="100694.30" v="831250" z="1" s="M+H+1" />
        </MSPeaks>
      </Spectrum>
    </Compound>
    <Compound algo="FindByMolecularFeature">
      <Location m="278.0580" rt="13.931" y="63385" v="644437" />
      <Spectrum type="MFE" cpdAlgo="FindByMolecularFeature">
        <MSDetails p="+" />
        <Device type="TimeOfFlight" />
        <MSPeaks>
          <p rt="13.931" x="279.0653" y="63384.71" v="527448" z="1" s="M+H" />
          <p rt="13.932" x="280.0704" y="14002.51" v="116988" z="1" s="M+H+1" />
        </MSPeaks>
      </Spectrum>
    </Compound>
    <Compound algo="FindByMolecularFeature">
      <Location m="142.0418" rt="13.931" y="232839" v="2137030" />
      <Spectrum type="MFE" cpdAlgo="FindByMolecularFeature">
        <MSDetails p="+" />
        <Device type="TimeOfFlight" />
        <MSPeaks>
          <p rt="13.931" x="143.0491" y="232838.81" v="1898476" z="1" s="M+H" />
          <p rt="13.931" x="144.0533" y="28658.73" v="238554" z="1" s="M+H+1" />
        </MSPeaks>
      </Spectrum>
    </Compound>
    <Compound algo="FindByMolecularFeature">
      <Location m="214.0631" rt="13.931" y="149676" v="1475938" />
      <Spectrum type="MFE" cpdAlgo="FindByMolecularFeature">
        <MSDetails p="+" />
        <Device type="TimeOfFlight" />
        <MSPeaks>
          <p rt="13.932" x="215.0703" y="149676.09" v="1273706" z="1" s="M+H" />
          <p rt="13.929" x="216.0735" y="21080.23" v="179148" z="1" s="M+H+1" />
          <p rt="13.932" x="217.0769" y="2908.64" v="23084" z="1" s="M+H+2" />
        </MSPeaks>
      </Spectrum>
    </Compound>
    <Compound algo="FindByMolecularFeature">
      <Location m="172.0527" rt="13.932" y="2918491" v="26790480" />
      <Spectrum type="MFE" cpdAlgo="FindByMolecularFeature">
        <MSDetails p="+" />
        <Device type="TimeOfFlight" />
        <MSPeaks>
          <p rt="13.932" x="173.0600" y="2918490.75" v="23702110" z="1" sat="true" s="M+H" />
          <p rt="13.932" x="174.0633" y="347769.19" v="2853734" z="1" s="M+H+1" />
          <p rt="13.929" x="175.0676" y="29169.02" v="234635" z="1" s="M+H+2" />
        </MSPeaks>
      </Spectrum>
    </Compound>
    <Compound algo="FindByMolecularFeature">
      <Location m="144.0576" rt="13.932" y="460188" v="4333799" />
      <Spectrum type="MFE" cpdAlgo="FindByMolecularFeature">
        <MSDetails p="+" />
        <Device type="TimeOfFlight" />
        <MSPeaks>
          <p rt="13.932" x="145.0649" y="460187.78" v="3840705" z="1" s="M+H" />
          <p rt="13.931" x="146.0682" y="54976.56" v="452407" z="1" s="M+H+1" />
          <p rt="13.941" x="147.0721" y="5515.08" v="40688" z="1" s="M+H+2" />
        </MSPeaks>
      </Spectrum>
    </Compound>
    <Compound algo="FindByMolecularFeature">
      <Location m="276.0786" rt="13.932" y="64611" v="633638" />
      <Spectrum type="MFE" cpdAlgo="FindByMolecularFeature">
        <MSDetails p="+" />
        <Device type="TimeOfFlight" />
        <MSPeaks>
          <p rt="13.932" x="277.0859" y="64610.89" v="532789" z="1" s="M+H" />
          <p rt="13.931" x="278.0895" y="12300.23" v="100849" z="1" s="M+H+1" />
        </MSPeaks>
      </Spectrum>
    </Compound>
    <Compound algo="FindByMolecularFeature">
      <Location m="324.0996" rt="13.932" y="51440" v="512256" />
      <Spectrum type="MFE" cpdAlgo="FindByMolecularFeature">
        <MSDetails p="+" />
        <Device type="TimeOfFlight" />
        <MSPeaks>
          <p rt="13.932" x="325.1068" y="51440.44" v="406487" z="1" s="M+H" />
          <p rt="13.933" x="326.1103" y="11383.73" v="90372" z="1" s="M+H+1" />
          <p rt="13.926" x="327.1135" y="2083.42" v="15397" z="1" s="M+H+2" />
        </MSPeaks>
      </Spectrum>
    </Compound>
    <Compound algo="FindByMolecularFeature">
      <Location m="318.0898" rt="13.932" y="1165407" v="12671200" />
      <Spectrum type="MFE" cpdAlgo="FindByMolecularFeature">
        <MSDetails p="+" />
        <Device type="TimeOfFlight" />
        <MSPeaks>
          <p rt="13.939" x="160.0517" y="18615.36" v="217227" z="2" s="M+2H" />
          <p rt="13.932" x="319.0971" y="1165406.88" v="10107313" z="1" s="M+H" />
          <p rt="13.932" x="320.1000" y="231347.56" v="2023290" z="1" s="M+H+1" />
          <p rt="13.930" x="321.1028" y="32950.19" v="286749" z="1" s="M+H+2" />
          <p rt="13.926" x="322.1041" y="4289.90" v="36621" z="1" s="M+H+3" />
        </MSPeaks>
      </Spectrum>
    </Compound>
    <Compound algo="FindByMolecularFeature">
      <Location m="186.0680" rt="13.933" y="189903" v="1976425" />
      <Spectrum type="MFE" cpdAlgo="FindByMolecularFeature">
        <MSDetails p="+" />
        <Device type="TimeOfFlight" />
        <MSPeaks>
          <p rt="13.933" x="187.0753" y="189903.08" v="1635097" z="1" s="M+H" />
          <p rt="13.933" x="188.0787" y="25989.80" v="224758" z="1" s="M+H+1" />
          <p rt="13.932" x="189.0692" y="13752.60" v="116570" z="1" s="M+H+2" />
        </MSPeaks>
      </Spectrum>
    </Compound>
    <Compound algo="FindByMolecularFeature">
      <Location m="336.1004" rt="13.933" y="4956271" v="54060084" />
      <Spectrum type="MFE" cpdAlgo="FindByMolecularFeature">
        <MSDetails p="+" />
        <Device type="TimeOfFlight" />
        <MSPeaks>
          <p rt="13.933" x="337.1077" y="4956271.00" v="43281264" z="1" sat="true" s="M+H" />
          <p rt="13.932" x="338.1113" y="1043006.44" v="9321344" z="1" s="M+H+1" />
          <p rt="13.931" x="339.1134" y="148144.77" v="1295767" z="1" s="M+H+2" />
          <p rt="13.932" x="340.1161" y="17571.98" v="152319" z="1" s="M+H+3" />
          <p rt="13.908" x="341.1209" y="392.21" v="9389" z="1" s="M+H+4" />
        </MSPeaks>
      </Spectrum>
    </Compound>
    <Compound algo="FindByMolecularFeature">
      <Location m="266.0575" rt="13.933" y="254233" v="2666003" />
      <Spectrum type="MFE" cpdAlgo="FindByMolecularFeature">
        <MSDetails p="+" />
        <Device type="TimeOfFlight" />
        <MSPeaks>
          <p rt="13.933" x="267.0648" y="254233.17" v="2233012" z="1" s="M+H" />
          <p rt="13.932" x="268.0681" y="42752.58" v="373587" z="1" s="M+H+1" />
          <p rt="13.939" x="269.0719" y="5914.37" v="51576" z="1" s="M+H+2" />
          <p rt="13.947" x="270.0711" y="921.94" v="7828" z="1" s="M+H+3" />
        </MSPeaks>
      </Spectrum>
    </Compound>
    <Compound algo="FindByMolecularFeature">
      <Location m="308.1037" rt="13.935" y="51087" v="553756" />
      <Spectrum type="MFE" cpdAlgo="FindByMolecularFeature">
        <MSDetails p="+" />
        <Device type="TimeOfFlight" />
        <MSPeaks>
          <p rt="13.933" x="309.1110" y="51086.72" v="456303" z="1" s="M+H" />
          <p rt="13.942" x="310.1148" y="9544.50" v="84236" z="1" s="M+H+1" />
          <p rt="13.946" x="311.1188" y="1635.94" v="13217" z="1" s="M+H+2" />
        </MSPeaks>
      </Spectrum>
    </Compound>
    <Compound algo="FindByMolecularFeature">
      <Location m="353.1025" rt="13.937" y="379365" v="6551472" />
      <Spectrum type="MFE" cpdAlgo="FindByMolecularFeature">
        <MSDetails p="+" />
        <Device type="TimeOfFlight" />
        <MSPeaks>
          <p rt="13.939" x="354.1098" y="379365.00" v="4523351" z="1" s="M+H" />
          <p rt="13.934" x="355.1157" y="134952.47" v="1680069" z="1" s="M+H+1" />
          <p rt="13.935" x="356.1192" y="24463.12" v="305052" z="1" s="M+H+2" />
          <p rt="13.933" x="357.1229" y="3611.97" v="43000" z="1" s="M+H+3" />
        </MSPeaks>
      </Spectrum>
    </Compound>
    <Compound algo="FindByMolecularFeature">
      <Location m="471.0380" rt="13.941" y="51297" v="772688" />
      <Spectrum type="MFE" cpdAlgo="FindByMolecularFeature">
        <MSDetails p="+" />
        <Device type="TimeOfFlight" />
        <MSPeaks>
          <p rt="13.941" x="472.0453" y="51297.07" v="596552" z="1" s="M+H" />
          <p rt="13.939" x="473.0483" y="12442.19" v="144582" z="1" s="M+H+1" />
          <p rt="13.937" x="474.0508" y="2760.01" v="29832" z="1" s="M+H+2" />
          <p rt="13.954" x="475.0645" y="159.29" v="1722" z="1" s="M+H+3" />
        </MSPeaks>
      </Spectrum>
    </Compound>
    <Compound algo="FindByMolecularFeature">
      <Location m="147.0446" rt="13.942" y="82945" v="1347163" />
      <Spectrum type="MFE" cpdAlgo="FindByMolecularFeature">
        <MSDetails p="+" />
        <Device type="TimeOfFlight" />
        <MSPeaks>
          <p rt="13.944" x="148.0519" y="82945.34" v="1017726" z="1" s="M+H" />
          <p rt="13.937" x="149.0563" y="14745.76" v="169613" z="1" s="M+H+1" />
          <p rt="13.938" x="150.0446" y="3437.91" v="15199" z="1" s="M+H+2" />
          <p rt="13.936" x="295.0962" y="7564.21" v="58592" z="1" s="2M+H" />
          <p rt="13.931" x="296.1028" y="2022.50" v="13721" z="1" s="2M+H+1" />
        </MSPeaks>
      </Spectrum>
    </Compound>
    <Compound algo="FindByMolecularFeature">
      <Location m="148.0158" rt="13.942" y="70246" v="900687" />
      <Spectrum type="MFE" cpdAlgo="FindByMolecularFeature">
        <MSDetails p="+" />
        <Device type="TimeOfFlight" />
        <MSPeaks>
          <p rt="13.943" x="149.0230" y="70245.94" v="828117" z="1" s="M+H" />
          <p rt="13.941" x="150.0276" y="6484.53" v="72571" z="1" s="M+H+1" />
        </MSPeaks>
      </Spectrum>
    </Compound>
    <Compound algo="FindByMolecularFeature">
      <Location m="376.0922" rt="13.944" y="70662" v="862633" />
      <Spectrum type="MFE" cpdAlgo="FindByMolecularFeature">
        <MSDetails p="+" />
        <Device type="TimeOfFlight" />
        <MSPeaks>
          <p rt="13.945" x="377.0995" y="70662.17" v="687570" z="1" s="M+H" />
          <p rt="13.940" x="378.1029" y="15969.35" v="152387" z="1" s="M+H+1" />
          <p rt="13.941" x="379.1058" y="2455.16" v="22676" z="1" s="M+H+2" />
        </MSPeaks>
      </Spectrum>
    </Compound>
    <Compound algo="FindByMolecularFeature">
      <Location m="331.2124" rt="13.968" y="141490" v="1148118" />
      <Spectrum type="MFE" cpdAlgo="FindByMolecularFeature">
        <MSDetails p="+" />
        <Device type="TimeOfFlight" />
        <MSPeaks>
          <p rt="13.967" x="332.2197" y="141489.64" v="947708" z="1" s="M+H" />
          <p rt="13.970" x="333.2227" y="31035.58" v="200411" z="1" s="M+H+1" />
        </MSPeaks>
      </Spectrum>
    </Compound>
    <Compound algo="FindByMolecularFeature">
      <Location m="309.2304" rt="13.978" y="235034" v="2302552" />
      <Spectrum type="MFE" cpdAlgo="FindByMolecularFeature">
        <MSDetails p="+" />
        <Device type="TimeOfFlight" />
        <MSPeaks>
          <p rt="13.978" x="310.2377" y="235034.38" v="1914730" z="1" s="M+H" />
          <p rt="13.978" x="311.2409" y="47785.50" v="387822" z="1" s="M+H+1" />
        </MSPeaks>
      </Spectrum>
    </Compound>
    <Compound algo="FindByMolecularFeature">
      <Location m="292.2040" rt="13.982" y="70480" v="749358" />
      <Spectrum type="MFE" cpdAlgo="FindByMolecularFeature">
        <MSDetails p="+" />
        <Device type="TimeOfFlight" />
        <MSPeaks>
          <p rt="13.982" x="293.2113" y="70479.84" v="620063" z="1" s="M+H" />
          <p rt="13.982" x="294.2147" y="14846.17" v="129295" z="1" s="M+H+1" />
        </MSPeaks>
      </Spectrum>
    </Compound>
    <Compound algo="FindByMolecularFeature">
      <Location m="334.2121" rt="14.005" y="155343" v="1460913" />
      <Spectrum type="MFE" cpdAlgo="FindByMolecularFeature">
        <MSDetails p="+" />
        <Device type="TimeOfFlight" />
        <MSPeaks>
          <p rt="14.005" x="335.2194" y="155343.31" v="1212413" z="1" s="M+H" />
          <p rt="14.004" x="336.2227" y="31526.74" v="248500" z="1" s="M+H+1" />
        </MSPeaks>
      </Spectrum>
    </Compound>
    <Compound algo="FindByMolecularFeature">
      <Location m="294.2196" rt="14.033" y="114884" v="1375343" />
      <Spectrum type="MFE" cpdAlgo="FindByMolecularFeature">
        <MSDetails p="+" />
        <Device type="TimeOfFlight" />
        <MSPeaks>
          <p rt="14.031" x="295.2269" y="114883.98" v="1084447" z="1" s="M+H" />
          <p rt="14.044" x="296.2299" y="22445.69" v="290896" z="1" s="M+H+1" />
        </MSPeaks>
      </Spectrum>
    </Compound>
    <Compound algo="FindByMolecularFeature">
      <Location m="278.2246" rt="14.035" y="61216" v="579506" />
      <Spectrum type="MFE" cpdAlgo="FindByMolecularFeature">
        <MSDetails p="+" />
        <Device type="TimeOfFlight" />
        <MSPeaks>
          <p rt="14.036" x="279.2319" y="61216.13" v="486711" z="1" s="M+H" />
          <p rt="14.030" x="280.2355" y="12279.34" v="92795" z="1" s="M+H+1" />
        </MSPeaks>
      </Spectrum>
    </Compound>
    <Compound algo="FindByMolecularFeature">
      <Location m="458.3397" rt="14.070" y="61920" v="866904" />
      <Spectrum type="MFE" cpdAlgo="FindByMolecularFeature">
        <MSDetails p="+" />
        <Device type="TimeOfFlight" />
        <MSPeaks>
          <p rt="14.097" x="230.1741" y="832.26" v="1886" z="2" s="M+2H" />
          <p rt="14.067" x="459.3470" y="61920.23" v="611483" z="1" s="M+H" />
          <p rt="14.074" x="460.3503" y="19913.92" v="200377" z="1" s="M+H+1" />
          <p rt="14.087" x="461.3526" y="4840.57" v="47992" z="1" s="M+H+2" />
          <p rt="14.118" x="462.3543" y="526.63" v="5165" z="1" s="M+H+3" />
        </MSPeaks>
      </Spectrum>
    </Compound>
    <Compound algo="FindByMolecularFeature">
      <Location m="230.1307" rt="14.180" y="102017" v="934500" />
      <Spectrum type="MFE" cpdAlgo="FindByMolecularFeature">
        <MSDetails p="+" />
        <Device type="TimeOfFlight" />
        <MSPeaks>
          <p rt="14.180" x="231.1379" y="102016.90" v="801073" z="1" s="M+H" />
          <p rt="14.183" x="232.1412" y="16802.02" v="133427" z="1" s="M+H+1" />
        </MSPeaks>
      </Spectrum>
    </Compound>
    <Compound algo="FindByMolecularFeature">
      <Location m="309.2304" rt="14.352" y="219885" v="1979960" />
      <Spectrum type="MFE" cpdAlgo="FindByMolecularFeature">
        <MSDetails p="+" />
        <Device type="TimeOfFlight" />
        <MSPeaks>
          <p rt="14.352" x="310.2376" y="219885.14" v="1577438" z="1" s="M+H" />
          <p rt="14.351" x="311.2406" y="44717.56" v="331265" z="1" s="M+H+1" />
          <p rt="14.350" x="312.2499" y="10639.11" v="71256" z="1" s="M+H+2" />
        </MSPeaks>
      </Spectrum>
    </Compound>
    <Compound algo="FindByMolecularFeature">
      <Location m="331.2121" rt="14.352" y="50093" v="408362" />
      <Spectrum type="MFE" cpdAlgo="FindByMolecularFeature">
        <MSDetails p="+" />
        <Device type="TimeOfFlight" />
        <MSPeaks>
          <p rt="14.351" x="332.2194" y="50093.07" v="327617" z="1" s="M+H" />
          <p rt="14.357" x="333.2228" y="11070.62" v="67677" z="1" s="M+H+1" />
          <p rt="14.355" x="334.2324" y="1995.03" v="13068" z="1" s="M+H+2" />
        </MSPeaks>
      </Spectrum>
    </Compound>
    <Compound algo="FindByMolecularFeature">
      <Location m="291.2199" rt="14.367" y="140865" v="1283320" />
      <Spectrum type="MFE" cpdAlgo="FindByMolecularFeature">
        <MSDetails p="+" />
        <Device type="TimeOfFlight" />
        <MSPeaks>
          <p rt="14.368" x="292.2271" y="140865.41" v="984659" z="1" s="M+H" />
          <p rt="14.367" x="293.2272" y="39476.98" v="197502" z="1" s="M+H+1" />
          <p rt="14.350" x="294.2145" y="10709.13" v="101159" z="1" s="M+H+2" />
        </MSPeaks>
      </Spectrum>
    </Compound>
    <Compound algo="FindByMolecularFeature">
      <Location m="452.3291" rt="14.734" y="51549" v="750171" />
      <Spectrum type="MFE" cpdAlgo="FindByMolecularFeature">
        <MSDetails p="+" />
        <Device type="TimeOfFlight" />
        <MSPeaks>
          <p rt="14.736" x="453.3364" y="51549.39" v="532551" z="1" s="M+H" />
          <p rt="14.731" x="454.3397" y="16202.25" v="164516" z="1" s="M+H+1" />
          <p rt="14.730" x="455.3401" y="4307.28" v="43710" z="1" s="M+H+2" />
          <p rt="14.717" x="456.3416" y="805.41" v="9394" z="1" s="M+H+3" />
        </MSPeaks>
      </Spectrum>
    </Compound>
    <Compound algo="FindByMolecularFeature">
      <Location m="352.2614" rt="14.778" y="54607" v="449075" />
      <Spectrum type="MFE" cpdAlgo="FindByMolecularFeature">
        <MSDetails p="+" />
        <Device type="TimeOfFlight" />
        <MSPeaks>
          <p rt="14.778" x="353.2687" y="54607.03" v="349446" z="1" s="M+H" />
          <p rt="14.780" x="354.2726" y="11679.25" v="89060" z="1" s="M+H+1" />
          <p rt="14.775" x="355.2807" y="2267.49" v="10570" z="1" s="M+H+2" />
        </MSPeaks>
      </Spectrum>
    </Compound>
    <Compound algo="FindByMolecularFeature">
      <Location m="602.1787" rt="14.831" y="81050" v="706230" />
      <Spectrum type="MFE" cpdAlgo="FindByMolecularFeature">
        <MSDetails p="+" />
        <Device type="TimeOfFlight" />
        <MSPeaks>
          <p rt="14.831" x="603.1860" y="81050.23" v="487164" z="1" s="M+H" />
          <p rt="14.831" x="604.1894" y="29350.43" v="175227" z="1" s="M+H+1" />
          <p rt="14.831" x="605.1920" y="6325.28" v="37382" z="1" s="M+H+2" />
          <p rt="14.831" x="606.1948" y="1113.13" v="6457" z="1" s="M+H+3" />
        </MSPeaks>
      </Spectrum>
    </Compound>
    <Compound algo="FindByMolecularFeature">
      <Location m="352.0950" rt="14.832" y="491103" v="4097055" />
      <Spectrum type="MFE" cpdAlgo="FindByMolecularFeature">
        <MSDetails p="+" />
        <Device type="TimeOfFlight" />
        <MSPeaks>
          <p rt="14.832" x="353.1023" y="491103.06" v="3251367" z="1" s="M+H" />
          <p rt="14.832" x="354.1054" y="106603.73" v="706016" z="1" s="M+H+1" />
          <p rt="14.830" x="355.1106" y="17616.88" v="122187" z="1" s="M+H+2" />
          <p rt="14.835" x="356.1164" y="2688.14" v="17485" z="1" s="M+H+3" />
        </MSPeaks>
      </Spectrum>
    </Compound>
    <Compound algo="FindByMolecularFeature">
      <Location m="186.0678" rt="14.832" y="56995" v="474819" />
      <Spectrum type="MFE" cpdAlgo="FindByMolecularFeature">
        <MSDetails p="+" />
        <Device type="TimeOfFlight" />
        <MSPeaks>
          <p rt="14.832" x="187.0751" y="56994.60" v="417861" z="1" s="M+H" />
          <p rt="14.831" x="188.0782" y="7669.37" v="56957" z="1" s="M+H+1" />
        </MSPeaks>
      </Spectrum>
    </Compound>
    <Compound algo="FindByMolecularFeature">
      <Location m="144.0572" rt="14.832" y="64147" v="534760" />
      <Spectrum type="MFE" cpdAlgo="FindByMolecularFeature">
        <MSDetails p="+" />
        <Device type="TimeOfFlight" />
        <MSPeaks>
          <p rt="14.833" x="145.0645" y="64147.07" v="480186" z="1" s="M+H" />
          <p rt="14.831" x="146.0683" y="7454.31" v="54574" z="1" s="M+H+1" />
        </MSPeaks>
      </Spectrum>
    </Compound>
    <Compound algo="FindByMolecularFeature">
      <Location m="334.0841" rt="14.833" y="62371" v="498566" />
      <Spectrum type="MFE" cpdAlgo="FindByMolecularFeature">
        <MSDetails p="+" />
        <Device type="TimeOfFlight" />
        <MSPeaks>
          <p rt="14.832" x="335.0913" y="62370.65" v="411479" z="1" s="M+H" />
          <p rt="14.834" x="336.0946" y="13361.34" v="87087" z="1" s="M+H+1" />
        </MSPeaks>
      </Spectrum>
    </Compound>
    <Compound algo="FindByMolecularFeature">
      <Location m="172.0527" rt="14.833" y="1106522" v="9234146" />
      <Spectrum type="MFE" cpdAlgo="FindByMolecularFeature">
        <MSDetails p="+" />
        <Device type="TimeOfFlight" />
        <MSPeaks>
          <p rt="14.833" x="173.0600" y="1106521.75" v="8113638" z="1" s="M+H" />
          <p rt="14.832" x="174.0632" y="137257.58" v="1003854" z="1" s="M+H+1" />
          <p rt="14.835" x="175.0709" y="13545.81" v="102436" z="1" s="M+H+2" />
          <p rt="14.842" x="176.0749" y="1920.28" v="14219" z="1" s="M+H+3" />
        </MSPeaks>
      </Spectrum>
    </Compound>
    <Compound algo="FindByMolecularFeature">
      <Location m="184.0525" rt="14.833" y="396022" v="3467974" />
      <Spectrum type="MFE" cpdAlgo="FindByMolecularFeature">
        <MSDetails p="+" />
        <Device type="TimeOfFlight" />
        <MSPeaks>
          <p rt="14.833" x="185.0598" y="396022.03" v="2973331" z="1" s="M+H" />
          <p rt="14.832" x="186.0640" y="64759.01" v="494643" z="1" s="M+H+1" />
        </MSPeaks>
      </Spectrum>
    </Compound>
    <Compound algo="FindByMolecularFeature">
      <Location m="232.0734" rt="14.833" y="151471" v="1886141" />
      <Spectrum type="MFE" cpdAlgo="FindByMolecularFeature">
        <MSDetails p="+" />
        <Device type="TimeOfFlight" />
        <MSPeaks>
          <p rt="14.834" x="233.0807" y="151471.27" v="1166359" z="1" s="M+H" />
          <p rt="14.833" x="234.0839" y="21511.20" v="159487" z="1" s="M+H+1" />
          <p rt="14.831" x="235.0841" y="3731.74" v="27417" z="1" s="M+H+2" />
          <p rt="14.832" x="465.1539" y="31324.75" v="194586" z="1" s="2M+H" />
          <p rt="14.836" x="466.1574" y="9660.70" v="59100" z="1" s="2M+H+1" />
          <p rt="14.835" x="467.1610" y="2264.97" v="12753" z="1" s="2M+H+2" />
        </MSPeaks>
      </Spectrum>
    </Compound>
    <Compound algo="FindByMolecularFeature">
      <Location m="114.0469" rt="14.834" y="303027" v="2582114" />
      <Spectrum type="MFE" cpdAlgo="FindByMolecularFeature">
        <MSDetails p="+" />
        <Device type="TimeOfFlight" />
        <MSPeaks>
          <p rt="14.834" x="115.0542" y="303027.28" v="2319961" z="1" s="M+H" />
          <p rt="14.833" x="116.0581" y="35354.07" v="262153" z="1" s="M+H+1" />
        </MSPeaks>
      </Spectrum>
    </Compound>
    <Compound algo="FindByMolecularFeature">
      <Location m="214.0629" rt="14.834" y="156890" v="1391734" />
      <Spectrum type="MFE" cpdAlgo="FindByMolecularFeature">
        <MSDetails p="+" />
        <Device type="TimeOfFlight" />
        <MSPeaks>
          <p rt="14.834" x="215.0702" y="156890.00" v="1217018" z="1" s="M+H" />
          <p rt="14.835" x="216.0734" y="22762.69" v="174716" z="1" s="M+H+1" />
        </MSPeaks>
      </Spectrum>
    </Compound>
    <Compound algo="FindByMolecularFeature">
      <Location m="134.0369" rt="14.835" y="472263" v="4549251" />
      <Spectrum type="MFE" cpdAlgo="FindByMolecularFeature">
        <MSDetails p="+" />
        <Device type="TimeOfFlight" />
        <MSPeaks>
          <p rt="14.835" x="135.0442" y="472263.09" v="4180928" z="1" s="M+H" />
          <p rt="14.836" x="136.0475" y="43667.49" v="368323" z="1" s="M+H+1" />
        </MSPeaks>
      </Spectrum>
    </Compound>
    <Compound algo="FindByMolecularFeature">
      <Location m="202.0626" rt="14.836" y="76448" v="806143" />
      <Spectrum type="MFE" cpdAlgo="FindByMolecularFeature">
        <MSDetails p="+" />
        <Device type="TimeOfFlight" />
        <MSPeaks>
          <p rt="14.836" x="203.0699" y="76447.52" v="699614" z="1" s="M+H" />
          <p rt="14.838" x="204.0742" y="11655.29" v="106528" z="1" s="M+H+1" />
        </MSPeaks>
      </Spectrum>
    </Compound>
    <Compound algo="FindByMolecularFeature">
      <Location m="369.0958" rt="14.837" y="95514" v="1188112" />
      <Spectrum type="MFE" cpdAlgo="FindByMolecularFeature">
        <MSDetails p="+" />
        <Device type="TimeOfFlight" />
        <MSPeaks>
          <p rt="14.837" x="370.1031" y="95513.59" v="858091" z="1" s="M+H" />
          <p rt="14.835" x="371.1097" y="31005.36" v="272021" z="1" s="M+H+1" />
          <p rt="14.838" x="372.1134" y="6061.28" v="52259" z="1" s="M+H+2" />
          <p rt="14.829" x="373.1179" y="675.32" v="5741" z="1" s="M+H+3" />
        </MSPeaks>
      </Spectrum>
    </Compound>
    <Compound algo="FindByMolecularFeature">
      <Location m="136.0159" rt="14.842" y="83023" v="892165" />
      <Spectrum type="MFE" cpdAlgo="FindByMolecularFeature">
        <MSDetails p="+" />
        <Device type="TimeOfFlight" />
        <MSPeaks>
          <p rt="14.842" x="137.0232" y="83022.80" v="882074" z="1" s="M+H" />
          <p rt="14.851" x="273.0432" y="1136.06" v="5045" z="1" s="2M+H" />
        </MSPeaks>
      </Spectrum>
    </Compound>
    <Compound algo="FindByMolecularFeature">
      <Location m="137.0239" rt="14.843" y="513122" v="6501791" />
      <Spectrum type="MFE" cpdAlgo="FindByMolecularFeature">
        <MSDetails p="+" />
        <Device type="TimeOfFlight" />
        <MSPeaks>
          <p rt="14.843" x="138.0312" y="513121.84" v="5898964" z="1" s="M+H" />
          <p rt="14.841" x="139.0362" y="55651.04" v="585591" z="1" s="M+H+1" />
          <p rt="14.821" x="140.0376" y="7044.28" v="17235" z="1" s="M+H+2" />
        </MSPeaks>
      </Spectrum>
    </Compound>
    <Compound algo="FindByMolecularFeature">
      <Location m="236.9484" rt="14.845" y="120106" v="1499333" />
      <Spectrum type="MFE" cpdAlgo="FindByMolecularFeature">
        <MSDetails p="+" />
        <Device type="TimeOfFlight" />
        <MSPeaks>
          <p rt="14.845" x="237.9557" y="120105.58" v="1323215" z="1" s="M+H" />
          <p rt="14.844" x="238.9583" y="13848.03" v="152232" z="1" s="M+H+1" />
          <p rt="14.842" x="239.9602" y="2289.02" v="23887" z="1" s="M+H+2" />
        </MSPeaks>
      </Spectrum>
    </Compound>
    <Compound algo="FindByMolecularFeature">
      <Location m="503.2056" rt="14.881" y="264609" v="5795946" />
      <Spectrum type="MFE" cpdAlgo="FindByMolecularFeature">
        <MSDetails p="+" />
        <Device type="TimeOfFlight" />
        <MSPeaks>
          <p rt="14.882" x="504.2129" y="264608.84" v="2716723" z="1" s="M+H" />
          <p rt="14.881" x="505.2158" y="61404.75" v="626969" z="1" s="M+H+1" />
          <p rt="14.881" x="506.2104" y="168946.73" v="1730500" z="1" s="M+H+2" />
          <p rt="14.880" x="507.2132" y="40068.18" v="407576" z="1" s="M+H+3" />
          <p rt="14.881" x="508.2085" y="30604.57" v="314178" z="1" s="M+H+4" />
        </MSPeaks>
      </Spectrum>
    </Compound>
    <Compound algo="FindByMolecularFeature">
      <Location m="319.2488" rt="14.938" y="98503" v="756200" />
      <Spectrum type="MFE" cpdAlgo="FindByMolecularFeature">
        <MSDetails p="+" />
        <Device type="TimeOfFlight" />
        <MSPeaks>
          <p rt="14.937" x="320.2561" y="98503.41" v="600664" z="1" s="M+H" />
          <p rt="14.936" x="321.2594" y="20500.63" v="127907" z="1" s="M+H+1" />
          <p rt="14.987" x="322.2682" y="4682.27" v="27629" z="1" s="M+H+2" />
        </MSPeaks>
      </Spectrum>
    </Compound>
    <Compound algo="FindByMolecularFeature">
      <Location m="392.2540" rt="14.946" y="131279" v="895483" />
      <Spectrum type="MFE" cpdAlgo="FindByMolecularFeature">
        <MSDetails p="+" />
        <Device type="TimeOfFlight" />
        <MSPeaks>
          <p rt="14.946" x="393.2612" y="131278.78" v="710061" z="1" s="M+H" />
          <p rt="14.946" x="394.2645" y="27882.63" v="148425" z="1" s="M+H+1" />
          <p rt="14.945" x="395.2686" y="5721.15" v="32243" z="1" s="M+H+2" />
          <p rt="14.943" x="396.2729" y="910.73" v="4754" z="1" s="M+H+3" />
        </MSPeaks>
      </Spectrum>
    </Compound>
    <Compound algo="FindByMolecularFeature">
      <Location m="262.2295" rt="14.950" y="101952" v="847371" />
      <Spectrum type="MFE" cpdAlgo="FindByMolecularFeature">
        <MSDetails p="+" />
        <Device type="TimeOfFlight" />
        <MSPeaks>
          <p rt="14.949" x="263.2368" y="101952.05" v="689016" z="1" s="M+H" />
          <p rt="14.953" x="264.2400" y="21069.23" v="137044" z="1" s="M+H+1" />
          <p rt="14.945" x="265.2441" y="3772.48" v="21311" z="1" s="M+H+2" />
        </MSPeaks>
      </Spectrum>
    </Compound>
    <Compound algo="FindByMolecularFeature">
      <Location m="279.2568" rt="14.950" y="836147" v="7091743" />
      <Spectrum type="MFE" cpdAlgo="FindByMolecularFeature">
        <MSDetails p="+" />
        <Device type="TimeOfFlight" />
        <MSPeaks>
          <p rt="14.950" x="280.2641" y="836146.69" v="5783599" z="1" s="M+H" />
          <p rt="14.952" x="281.2667" y="171729.06" v="1196872" z="1" s="M+H+1" />
          <p rt="14.947" x="282.2685" y="20944.82" v="111272" z="1" s="M+H+2" />
        </MSPeaks>
      </Spectrum>
    </Compound>
    <Compound algo="FindByMolecularFeature">
      <Location m="352.2618" rt="14.962" y="376731" v="3152972" />
      <Spectrum type="MFE" cpdAlgo="FindByMolecularFeature">
        <MSDetails p="+" />
        <Device type="TimeOfFlight" />
        <MSPeaks>
          <p rt="14.962" x="353.2691" y="376730.75" v="2561518" z="1" s="M+H" />
          <p rt="14.962" x="354.2720" y="79693.55" v="514375" z="1" s="M+H+1" />
          <p rt="14.963" x="355.2755" y="11356.27" v="77079" z="1" s="M+H+2" />
        </MSPeaks>
      </Spectrum>
    </Compound>
    <Compound algo="FindByMolecularFeature">
      <Location m="260.2139" rt="14.964" y="58746" v="474577" />
      <Spectrum type="MFE" cpdAlgo="FindByMolecularFeature">
        <MSDetails p="+" />
        <Device type="TimeOfFlight" />
        <MSPeaks>
          <p rt="14.964" x="261.2212" y="58745.71" v="398412" z="1" s="M+H" />
          <p rt="14.967" x="262.2248" y="11040.38" v="76165" z="1" s="M+H+1" />
        </MSPeaks>
      </Spectrum>
    </Compound>
    <Compound algo="FindByMolecularFeature">
      <Location m="352.2616" rt="15.121" y="177515" v="1639153" />
      <Spectrum type="MFE" cpdAlgo="FindByMolecularFeature">
        <MSDetails p="+" />
        <Device type="TimeOfFlight" />
        <MSPeaks>
          <p rt="15.122" x="353.2688" y="177515.11" v="1288349" z="1" s="M+H" />
          <p rt="15.115" x="354.2719" y="39072.49" v="305857" z="1" s="M+H+1" />
          <p rt="15.126" x="355.2764" y="5850.43" v="44948" z="1" s="M+H+2" />
        </MSPeaks>
      </Spectrum>
    </Compound>
    <Compound algo="FindByMolecularFeature">
      <Location m="477.2858" rt="15.192" y="177214" v="1553895" />
      <Spectrum type="MFE" cpdAlgo="FindByMolecularFeature">
        <MSDetails p="+" />
        <Device type="TimeOfFlight" />
        <MSPeaks>
          <p rt="15.192" x="478.2931" y="177213.70" v="1208460" z="1" s="M+H" />
          <p rt="15.191" x="479.2962" y="44506.64" v="291132" z="1" s="M+H+1" />
          <p rt="15.190" x="480.2988" y="8226.52" v="54303" z="1" s="M+H+2" />
        </MSPeaks>
      </Spectrum>
    </Compound>
    <Compound algo="FindByMolecularFeature">
      <Location m="401.3506" rt="15.198" y="93975" v="689881" />
      <Spectrum type="MFE" cpdAlgo="FindByMolecularFeature">
        <MSDetails p="+" />
        <Device type="TimeOfFlight" />
        <MSPeaks>
          <p rt="15.198" x="402.3579" y="93974.73" v="539297" z="1" s="M+H" />
          <p rt="15.199" x="403.3612" y="24943.71" v="131210" z="1" s="M+H+1" />
          <p rt="15.198" x="404.3635" y="3798.32" v="19374" z="1" s="M+H+2" />
        </MSPeaks>
      </Spectrum>
    </Compound>
    <Compound algo="FindByMolecularFeature">
      <Location m="519.3325" rt="15.306" y="65953" v="619704" />
      <Spectrum type="MFE" cpdAlgo="FindByMolecularFeature">
        <MSDetails p="+" />
        <Device type="TimeOfFlight" />
        <MSPeaks>
          <p rt="15.306" x="520.3397" y="65952.74" v="464907" z="1" s="M+H" />
          <p rt="15.305" x="521.3431" y="18972.10" v="128853" z="1" s="M+H+1" />
          <p rt="15.302" x="522.3460" y="4240.68" v="25944" z="1" s="M+H+2" />
        </MSPeaks>
      </Spectrum>
    </Compound>
    <Compound algo="FindByMolecularFeature">
      <Location m="199.1936" rt="15.315" y="132445" v="1324837" />
      <Spectrum type="MFE" cpdAlgo="FindByMolecularFeature">
        <MSDetails p="+" />
        <Device type="TimeOfFlight" />
        <MSPeaks>
          <p rt="15.314" x="200.2009" y="132445.23" v="1166177" z="1" s="M+H" />
          <p rt="15.318" x="201.2039" y="17251.74" v="147812" z="1" s="M+H+1" />
          <p rt="15.309" x="202.2071" y="1679.76" v="10848" z="1" s="M+H+2" />
        </MSPeaks>
      </Spectrum>
    </Compound>
    <Compound algo="FindByMolecularFeature">
      <Location m="319.2487" rt="15.347" y="58421" v="331287" />
      <Spectrum type="MFE" cpdAlgo="FindByMolecularFeature">
        <MSDetails p="+" />
        <Device type="TimeOfFlight" />
        <MSPeaks>
          <p rt="15.344" x="320.2560" y="58420.93" v="294583" z="1" s="M+H" />
          <p rt="15.359" x="321.2593" y="11655.93" v="36704" z="1" s="M+H+1" />
        </MSPeaks>
      </Spectrum>
    </Compound>
    <Compound algo="FindByMolecularFeature">
      <Location m="279.2567" rt="15.354" y="508520" v="4337396" />
      <Spectrum type="MFE" cpdAlgo="FindByMolecularFeature">
        <MSDetails p="+" />
        <Device type="TimeOfFlight" />
        <MSPeaks>
          <p rt="15.355" x="280.2640" y="508519.94" v="3509736" z="1" s="M+H" />
          <p rt="15.353" x="281.2662" y="106872.34" v="725059" z="1" s="M+H+1" />
          <p rt="15.349" x="282.2649" y="13424.30" v="98565" z="1" s="M+H+2" />
          <p rt="15.369" x="559.5202" y="980.63" v="2018" z="1" s="2M+H" />
        </MSPeaks>
      </Spectrum>
    </Compound>
    <Compound algo="FindByMolecularFeature">
      <Location m="292.2038" rt="15.399" y="212938" v="1844324" />
      <Spectrum type="MFE" cpdAlgo="FindByMolecularFeature">
        <MSDetails p="+" />
        <Device type="TimeOfFlight" />
        <MSPeaks>
          <p rt="15.399" x="293.2111" y="212938.36" v="1539252" z="1" s="M+H" />
          <p rt="15.398" x="294.2145" y="42053.42" v="305072" z="1" s="M+H+1" />
        </MSPeaks>
      </Spectrum>
    </Compound>
    <Compound algo="FindByMolecularFeature">
      <Location m="278.2245" rt="15.443" y="90711" v="759721" />
      <Spectrum type="MFE" cpdAlgo="FindByMolecularFeature">
        <MSDetails p="+" />
        <Device type="TimeOfFlight" />
        <MSPeaks>
          <p rt="15.443" x="279.2318" y="90710.59" v="607156" z="1" s="M+H" />
          <p rt="15.446" x="280.2348" y="22352.27" v="152564" z="1" s="M+H+1" />
        </MSPeaks>
      </Spectrum>
    </Compound>
    <Compound algo="FindByMolecularFeature">
      <Location m="350.2457" rt="15.499" y="78332" v="662671" />
      <Spectrum type="MFE" cpdAlgo="FindByMolecularFeature">
        <MSDetails p="+" />
        <Device type="TimeOfFlight" />
        <MSPeaks>
          <p rt="15.500" x="351.2530" y="78332.48" v="515262" z="1" s="M+H" />
          <p rt="15.495" x="352.2559" y="21229.78" v="147408" z="1" s="M+H+1" />
        </MSPeaks>
      </Spectrum>
    </Compound>
    <Compound algo="FindByMolecularFeature">
      <Location m="357.1945" rt="15.507" y="386599" v="3624962" />
      <Spectrum type="MFE" cpdAlgo="FindByMolecularFeature">
        <MSDetails p="+" />
        <Device type="TimeOfFlight" />
        <MSPeaks>
          <p rt="15.507" x="358.2018" y="386599.06" v="2859664" z="1" s="M+H" />
          <p rt="15.507" x="359.2046" y="89099.91" v="659958" z="1" s="M+H+1" />
          <p rt="15.507" x="360.2074" y="12716.04" v="92779" z="1" s="M+H+2" />
          <p rt="15.506" x="361.2101" y="1757.90" v="12563" z="1" s="M+H+3" />
        </MSPeaks>
      </Spectrum>
    </Compound>
    <Compound algo="FindByMolecularFeature">
      <Location m="279.2567" rt="15.512" y="450905" v="2850995" />
      <Spectrum type="MFE" cpdAlgo="FindByMolecularFeature">
        <MSDetails p="+" />
        <Device type="TimeOfFlight" />
        <MSPeaks>
          <p rt="15.512" x="280.2640" y="450905.38" v="2338514" z="1" s="M+H" />
          <p rt="15.511" x="281.2667" y="86478.44" v="448499" z="1" s="M+H+1" />
          <p rt="15.512" x="282.2700" y="11482.76" v="59553" z="1" s="M+H+2" />
          <p rt="15.530" x="559.5194" y="753.71" v="2214" z="1" s="2M+H" />
        </MSPeaks>
      </Spectrum>
    </Compound>
    <Compound algo="FindByMolecularFeature">
      <Location m="283.3240" rt="15.555" y="149753" v="2331950" />
      <Spectrum type="MFE" cpdAlgo="FindByMolecularFeature">
        <MSDetails p="+" />
        <Device type="TimeOfFlight" />
        <MSPeaks>
          <p rt="15.555" x="284.3313" y="149753.28" v="1886886" z="1" s="M+H" />
          <p rt="15.555" x="285.3345" y="31878.64" v="398983" z="1" s="M+H+1" />
          <p rt="15.551" x="286.3370" y="3766.91" v="46081" z="1" s="M+H+2" />
        </MSPeaks>
      </Spectrum>
    </Compound>
    <Compound algo="FindByMolecularFeature">
      <Location m="292.2039" rt="15.610" y="231151" v="2071252" />
      <Spectrum type="MFE" cpdAlgo="FindByMolecularFeature">
        <MSDetails p="+" />
        <Device type="TimeOfFlight" />
        <MSPeaks>
          <p rt="15.610" x="293.2112" y="231150.70" v="1743776" z="1" s="M+H" />
          <p rt="15.609" x="294.2147" y="43743.63" v="327475" z="1" s="M+H+1" />
        </MSPeaks>
      </Spectrum>
    </Compound>
    <Compound algo="FindByMolecularFeature">
      <Location m="350.2458" rt="15.653" y="51155" v="518265" />
      <Spectrum type="MFE" cpdAlgo="FindByMolecularFeature">
        <MSDetails p="+" />
        <Device type="TimeOfFlight" />
        <MSPeaks>
          <p rt="15.654" x="351.2531" y="51155.04" v="365358" z="1" s="M+H" />
          <p rt="15.643" x="352.2539" y="16044.29" v="136272" z="1" s="M+H+1" />
          <p rt="15.679" x="353.2627" y="4457.37" v="16634" z="1" s="M+H+2" />
        </MSPeaks>
      </Spectrum>
    </Compound>
    <Compound algo="FindByMolecularFeature">
      <Location m="279.2563" rt="15.872" y="143802" v="1285073" />
      <Spectrum type="MFE" cpdAlgo="FindByMolecularFeature">
        <MSDetails p="+" />
        <Device type="TimeOfFlight" />
        <MSPeaks>
          <p rt="15.872" x="280.2636" y="143802.27" v="1020515" z="1" s="M+H" />
          <p rt="15.871" x="281.2663" y="27889.55" v="235151" z="1" s="M+H+1" />
          <p rt="15.877" x="282.2710" y="3557.03" v="29407" z="1" s="M+H+2" />
        </MSPeaks>
      </Spectrum>
    </Compound>
    <Compound algo="FindByMolecularFeature">
      <Location m="350.2457" rt="15.879" y="81888" v="787290" />
      <Spectrum type="MFE" cpdAlgo="FindByMolecularFeature">
        <MSDetails p="+" />
        <Device type="TimeOfFlight" />
        <MSPeaks>
          <p rt="15.881" x="351.2530" y="81888.45" v="630680" z="1" s="M+H" />
          <p rt="15.874" x="352.2564" y="18793.17" v="123125" z="1" s="M+H+1" />
          <p rt="15.877" x="353.2622" y="3949.84" v="33485" z="1" s="M+H+2" />
        </MSPeaks>
      </Spectrum>
    </Compound>
    <Compound algo="FindByMolecularFeature">
      <Location m="295.2516" rt="16.021" y="647522" v="6504200" />
      <Spectrum type="MFE" cpdAlgo="FindByMolecularFeature">
        <MSDetails p="+" />
        <Device type="TimeOfFlight" />
        <MSPeaks>
          <p rt="16.022" x="296.2589" y="647521.63" v="5311987" z="1" s="M+H" />
          <p rt="16.019" x="297.2618" y="130659.99" v="1049609" z="1" s="M+H+1" />
          <p rt="16.021" x="298.2648" y="16309.92" v="131022" z="1" s="M+H+2" />
          <p rt="16.020" x="299.2652" y="934.70" v="7509" z="1" s="M+H+3" />
          <p rt="16.009" x="591.5096" y="841.20" v="2037" z="1" s="2M+H" />
        </MSPeaks>
      </Spectrum>
    </Compound>
    <Compound algo="FindByMolecularFeature">
      <Location m="317.2332" rt="16.023" y="134575" v="1328815" />
      <Spectrum type="MFE" cpdAlgo="FindByMolecularFeature">
        <MSDetails p="+" />
        <Device type="TimeOfFlight" />
        <MSPeaks>
          <p rt="16.022" x="318.2405" y="134574.72" v="1129863" z="1" s="M+H" />
          <p rt="16.024" x="319.2435" y="23644.16" v="190598" z="1" s="M+H+1" />
          <p rt="16.055" x="320.2509" y="2055.19" v="8355" z="1" s="M+H+2" />
        </MSPeaks>
      </Spectrum>
    </Compound>
    <Compound algo="FindByMolecularFeature">
      <Location m="225.2094" rt="16.255" y="151308" v="1432321" />
      <Spectrum type="MFE" cpdAlgo="FindByMolecularFeature">
        <MSDetails p="+" />
        <Device type="TimeOfFlight" />
        <MSPeaks>
          <p rt="16.255" x="226.2167" y="151308.45" v="1232404" z="1" s="M+H" />
          <p rt="16.258" x="227.2200" y="21501.26" v="185115" z="1" s="M+H+1" />
          <p rt="16.257" x="228.2214" y="2811.38" v="14802" z="1" s="M+H+2" />
        </MSPeaks>
      </Spectrum>
    </Compound>
    <Compound algo="FindByMolecularFeature">
      <Location m="295.2516" rt="16.260" y="458022" v="2686592" />
      <Spectrum type="MFE" cpdAlgo="FindByMolecularFeature">
        <MSDetails p="+" />
        <Device type="TimeOfFlight" />
        <MSPeaks>
          <p rt="16.260" x="296.2588" y="458022.25" v="2214793" z="1" s="M+H" />
          <p rt="16.259" x="297.2618" y="85323.86" v="412589" z="1" s="M+H+1" />
          <p rt="16.258" x="298.2666" y="11272.77" v="54510" z="1" s="M+H+2" />
          <p rt="16.252" x="299.2706" y="972.01" v="4700" z="1" s="M+H+3" />
        </MSPeaks>
      </Spectrum>
    </Compound>
    <Compound algo="FindByMolecularFeature">
      <Location m="317.2332" rt="16.261" y="101901" v="574441" />
      <Spectrum type="MFE" cpdAlgo="FindByMolecularFeature">
        <MSDetails p="+" />
        <Device type="TimeOfFlight" />
        <MSPeaks>
          <p rt="16.261" x="318.2405" y="101900.66" v="491158" z="1" s="M+H" />
          <p rt="16.263" x="319.2432" y="17279.11" v="83283" z="1" s="M+H+1" />
        </MSPeaks>
      </Spectrum>
    </Compound>
    <Compound algo="FindByMolecularFeature">
      <Location m="325.3710" rt="16.366" y="209638" v="1584619" />
      <Spectrum type="MFE" cpdAlgo="FindByMolecularFeature">
        <MSDetails p="+" />
        <Device type="TimeOfFlight" />
        <MSPeaks>
          <p rt="16.366" x="326.3783" y="209637.72" v="1284422" z="1" s="M+H" />
          <p rt="16.366" x="327.3814" y="47028.00" v="267427" z="1" s="M+H+1" />
          <p rt="16.368" x="328.3847" y="6194.94" v="32771" z="1" s="M+H+2" />
        </MSPeaks>
      </Spectrum>
    </Compound>
    <Compound algo="FindByMolecularFeature">
      <Location m="250.2294" rt="16.407" y="55683" v="663394" />
      <Spectrum type="MFE" cpdAlgo="FindByMolecularFeature">
        <MSDetails p="+" />
        <Device type="TimeOfFlight" />
        <MSPeaks>
          <p rt="16.407" x="251.2367" y="55682.88" v="572332" z="1" s="M+H" />
          <p rt="16.410" x="252.2401" y="9766.43" v="79950" z="1" s="M+H+1" />
          <p rt="16.421" x="253.2427" y="1447.15" v="11112" z="1" s="M+H+2" />
        </MSPeaks>
      </Spectrum>
    </Compound>
    <Compound algo="FindByMolecularFeature">
      <Location m="317.2334" rt="16.408" y="318634" v="2988611" />
      <Spectrum type="MFE" cpdAlgo="FindByMolecularFeature">
        <MSDetails p="+" />
        <Device type="TimeOfFlight" />
        <MSPeaks>
          <p rt="16.408" x="318.2406" y="318633.56" v="2432610" z="1" s="M+H" />
          <p rt="16.409" x="319.2426" y="65199.15" v="492790" z="1" s="M+H+1" />
          <p rt="16.410" x="320.2460" y="7505.59" v="63211" z="1" s="M+H+2" />
        </MSPeaks>
      </Spectrum>
    </Compound>
    <Compound algo="FindByMolecularFeature">
      <Location m="295.2516" rt="16.413" y="1175287" v="12698948" />
      <Spectrum type="MFE" cpdAlgo="FindByMolecularFeature">
        <MSDetails p="+" />
        <Device type="TimeOfFlight" />
        <MSPeaks>
          <p rt="16.413" x="296.2589" y="1175286.75" v="10426011" z="1" s="M+H" />
          <p rt="16.413" x="297.2619" y="223153.53" v="1962687" z="1" s="M+H+1" />
          <p rt="16.412" x="298.2652" y="25078.42" v="224483" z="1" s="M+H+2" />
          <p rt="16.395" x="299.2681" y="2055.66" v="17959" z="1" s="M+H+3" />
          <p rt="16.408" x="591.5097" y="4378.83" v="23608" z="1" s="2M+H" />
          <p rt="16.402" x="592.5126" y="2122.94" v="10296" z="1" s="2M+H+1" />
        </MSPeaks>
      </Spectrum>
    </Compound>
    <Compound algo="FindByMolecularFeature">
      <Location m="349.1465" rt="16.486" y="79112" v="1120959" />
      <Spectrum type="MFE" cpdAlgo="FindByMolecularFeature">
        <MSDetails p="+" />
        <Device type="TimeOfFlight" />
        <MSPeaks>
          <p rt="16.484" x="350.1538" y="79111.64" v="873513" z="1" s="M+H" />
          <p rt="16.488" x="351.1572" y="18442.06" v="203412" z="1" s="M+H+1" />
          <p rt="16.507" x="352.1602" y="3443.79" v="38211" z="1" s="M+H+2" />
          <p rt="16.474" x="699.2981" y="1079.60" v="2911" z="1" s="2M+H" />
        </MSPeaks>
      </Spectrum>
    </Compound>
    <Compound algo="FindByMolecularFeature">
      <Location m="278.2251" rt="16.486" y="1112256" v="14520321" />
      <Spectrum type="MFE" cpdAlgo="FindByMolecularFeature">
        <MSDetails p="+" />
        <Device type="TimeOfFlight" />
        <MSPeaks>
          <p rt="16.486" x="279.2324" y="1112255.50" v="11193752" z="1" s="M+H" />
          <p rt="16.486" x="280.2356" y="226197.14" v="2269129" z="1" s="M+H+1" />
          <p rt="16.495" x="281.2413" y="26920.68" v="274198" z="1" s="M+H+2" />
          <p rt="16.544" x="282.2476" y="2472.06" v="27783" z="1" s="M+H+3" />
          <p rt="16.494" x="557.4560" y="39327.35" v="255119" z="1" s="2M+H" />
          <p rt="16.493" x="558.4593" y="15326.30" v="98824" z="1" s="2M+H+1" />
          <p rt="16.493" x="559.4628" y="3673.47" v="22057" z="1" s="2M+H+2" />
          <p rt="16.503" x="560.4648" y="288.21" v="1730" z="1" s="2M+H+3" />
        </MSPeaks>
      </Spectrum>
    </Compound>
    <Compound algo="FindByMolecularFeature">
      <Location m="334.1443" rt="16.491" y="57590" v="708800" />
      <Spectrum type="MFE" cpdAlgo="FindByMolecularFeature">
        <MSDetails p="+" />
        <Device type="TimeOfFlight" />
        <MSPeaks>
          <p rt="16.491" x="335.1516" y="57590.37" v="579547" z="1" s="M+H" />
          <p rt="16.490" x="336.1550" y="13112.69" v="129253" z="1" s="M+H+1" />
        </MSPeaks>
      </Spectrum>
    </Compound>
    <Compound algo="FindByMolecularFeature">
      <Location m="479.3012" rt="16.529" y="92666" v="898164" />
      <Spectrum type="MFE" cpdAlgo="FindByMolecularFeature">
        <MSDetails p="+" />
        <Device type="TimeOfFlight" />
        <MSPeaks>
          <p rt="16.529" x="480.3085" y="92665.57" v="698254" z="1" s="M+H" />
          <p rt="16.529" x="481.3119" y="22890.17" v="160475" z="1" s="M+H+1" />
          <p rt="16.533" x="482.3150" y="4573.28" v="34410" z="1" s="M+H+2" />
          <p rt="16.549" x="483.3208" y="725.01" v="5024" z="1" s="M+H+3" />
        </MSPeaks>
      </Spectrum>
    </Compound>
    <Compound algo="FindByMolecularFeature">
      <Location m="392.2539" rt="16.585" y="81295" v="628358" />
      <Spectrum type="MFE" cpdAlgo="FindByMolecularFeature">
        <MSDetails p="+" />
        <Device type="TimeOfFlight" />
        <MSPeaks>
          <p rt="16.587" x="393.2612" y="81295.26" v="488762" z="1" s="M+H" />
          <p rt="16.587" x="394.2643" y="17124.44" v="105211" z="1" s="M+H+1" />
          <p rt="16.527" x="395.2723" y="3899.95" v="34385" z="1" s="M+H+2" />
        </MSPeaks>
      </Spectrum>
    </Compound>
    <Compound algo="FindByMolecularFeature">
      <Location m="370.2719" rt="16.594" y="58521" v="491193" />
      <Spectrum type="MFE" cpdAlgo="FindByMolecularFeature">
        <MSDetails p="+" />
        <Device type="TimeOfFlight" />
        <MSPeaks>
          <p rt="16.593" x="371.2792" y="58520.77" v="385209" z="1" s="M+H" />
          <p rt="16.596" x="372.2826" y="13587.71" v="89071" z="1" s="M+H+1" />
          <p rt="16.597" x="373.2850" y="2533.96" v="16913" z="1" s="M+H+2" />
        </MSPeaks>
      </Spectrum>
    </Compound>
    <Compound algo="FindByMolecularFeature">
      <Location m="352.2616" rt="16.596" y="263012" v="2323379" />
      <Spectrum type="MFE" cpdAlgo="FindByMolecularFeature">
        <MSDetails p="+" />
        <Device type="TimeOfFlight" />
        <MSPeaks>
          <p rt="16.596" x="353.2689" y="263011.72" v="1856251" z="1" s="M+H" />
          <p rt="16.594" x="354.2720" y="58067.63" v="412625" z="1" s="M+H+1" />
          <p rt="16.594" x="355.2754" y="6998.09" v="48579" z="1" s="M+H+2" />
          <p rt="16.598" x="356.2790" y="767.82" v="5924" z="1" s="M+H+3" />
        </MSPeaks>
      </Spectrum>
    </Compound>
    <Compound algo="FindByMolecularFeature">
      <Location m="352.2614" rt="16.842" y="83154" v="1324801" />
      <Spectrum type="MFE" cpdAlgo="FindByMolecularFeature">
        <MSDetails p="+" />
        <Device type="TimeOfFlight" />
        <MSPeaks>
          <p rt="16.842" x="353.2687" y="83153.73" v="1075867" z="1" s="M+H" />
          <p rt="16.842" x="354.2720" y="18478.60" v="235549" z="1" s="M+H+1" />
          <p rt="16.830" x="355.2769" y="2207.75" v="13384" z="1" s="M+H+2" />
        </MSPeaks>
      </Spectrum>
    </Compound>
    <Compound algo="FindByMolecularFeature">
      <Location m="295.2516" rt="16.877" y="562063" v="5616632" />
      <Spectrum type="MFE" cpdAlgo="FindByMolecularFeature">
        <MSDetails p="+" />
        <Device type="TimeOfFlight" />
        <MSPeaks>
          <p rt="16.877" x="296.2589" y="562063.44" v="4616890" z="1" s="M+H" />
          <p rt="16.878" x="297.2618" y="112353.75" v="921624" z="1" s="M+H+1" />
          <p rt="16.870" x="298.2681" y="7981.10" v="60097" z="1" s="M+H+2" />
          <p rt="16.884" x="299.2665" y="1370.64" v="10320" z="1" s="M+H+3" />
          <p rt="16.869" x="591.5092" y="965.19" v="3850" z="1" s="2M+H" />
        </MSPeaks>
      </Spectrum>
    </Compound>
    <Compound algo="FindByMolecularFeature">
      <Location m="278.2247" rt="16.877" y="302543" v="2973385" />
      <Spectrum type="MFE" cpdAlgo="FindByMolecularFeature">
        <MSDetails p="+" />
        <Device type="TimeOfFlight" />
        <MSPeaks>
          <p rt="16.878" x="279.2320" y="302543.22" v="2447345" z="1" s="M+H" />
          <p rt="16.877" x="280.2353" y="60407.10" v="499670" z="1" s="M+H+1" />
          <p rt="16.875" x="557.4532" y="2007.67" v="10144" z="1" s="2M+H" />
          <p rt="16.860" x="558.4583" y="1113.27" v="3042" z="1" s="2M+H+1" />
        </MSPeaks>
      </Spectrum>
    </Compound>
    <Compound algo="FindByMolecularFeature">
      <Location m="317.2331" rt="16.879" y="80045" v="803695" />
      <Spectrum type="MFE" cpdAlgo="FindByMolecularFeature">
        <MSDetails p="+" />
        <Device type="TimeOfFlight" />
        <MSPeaks>
          <p rt="16.880" x="318.2403" y="80044.60" v="660325" z="1" s="M+H" />
          <p rt="16.879" x="319.2409" y="17570.48" v="138197" z="1" s="M+H+1" />
          <p rt="16.872" x="320.2315" y="1672.18" v="5173" z="1" s="M+H+2" />
        </MSPeaks>
      </Spectrum>
    </Compound>
    <Compound algo="FindByMolecularFeature">
      <Location m="451.3146" rt="16.928" y="147657" v="1497733" />
      <Spectrum type="MFE" cpdAlgo="FindByMolecularFeature">
        <MSDetails p="+" />
        <Device type="TimeOfFlight" />
        <MSPeaks>
          <p rt="16.928" x="452.3218" y="147657.27" v="1139666" z="1" s="M+H" />
          <p rt="16.929" x="453.3252" y="36240.75" v="296149" z="1" s="M+H+1" />
          <p rt="16.927" x="454.3286" y="8056.75" v="61918" z="1" s="M+H+2" />
        </MSPeaks>
      </Spectrum>
    </Compound>
    <Compound algo="FindByMolecularFeature">
      <Location m="178.1355" rt="17.058" y="79167" v="719112" />
      <Spectrum type="MFE" cpdAlgo="FindByMolecularFeature">
        <MSDetails p="+" />
        <Device type="TimeOfFlight" />
        <MSPeaks>
          <p rt="17.058" x="179.1428" y="79167.10" v="640055" z="1" s="M+H" />
          <p rt="17.059" x="180.1464" y="10322.43" v="79057" z="1" s="M+H+1" />
        </MSPeaks>
      </Spectrum>
    </Compound>
    <Compound algo="FindByMolecularFeature">
      <Location m="276.2092" rt="17.059" y="365248" v="4100676" />
      <Spectrum type="MFE" cpdAlgo="FindByMolecularFeature">
        <MSDetails p="+" />
        <Device type="TimeOfFlight" />
        <MSPeaks>
          <p rt="17.059" x="277.2165" y="365248.19" v="3390576" z="1" s="M+H" />
          <p rt="17.059" x="278.2197" y="76495.24" v="710100" z="1" s="M+H+1" />
        </MSPeaks>
      </Spectrum>
    </Compound>
    <Compound algo="FindByMolecularFeature">
      <Location m="316.2012" rt="17.062" y="88480" v="918664" />
      <Spectrum type="MFE" cpdAlgo="FindByMolecularFeature">
        <MSDetails p="+" />
        <Device type="TimeOfFlight" />
        <MSPeaks>
          <p rt="17.062" x="317.2085" y="88480.32" v="760602" z="1" s="M+H" />
          <p rt="17.062" x="318.2117" y="18349.87" v="158062" z="1" s="M+H+1" />
        </MSPeaks>
      </Spectrum>
    </Compound>
    <Compound algo="FindByMolecularFeature">
      <Location m="294.2196" rt="17.186" y="247245" v="2047522" />
      <Spectrum type="MFE" cpdAlgo="FindByMolecularFeature">
        <MSDetails p="+" />
        <Device type="TimeOfFlight" />
        <MSPeaks>
          <p rt="17.186" x="295.2269" y="247244.91" v="1713810" z="1" s="M+H" />
          <p rt="17.186" x="296.2300" y="48143.21" v="333712" z="1" s="M+H+1" />
        </MSPeaks>
      </Spectrum>
    </Compound>
    <Compound algo="FindByMolecularFeature">
      <Location m="442.3447" rt="17.237" y="54887" v="676385" />
      <Spectrum type="MFE" cpdAlgo="FindByMolecularFeature">
        <MSDetails p="+" />
        <Device type="TimeOfFlight" />
        <MSPeaks>
          <p rt="17.237" x="443.3519" y="54886.80" v="490887" z="1" s="M+H" />
          <p rt="17.237" x="444.3553" y="17532.97" v="158507" z="1" s="M+H+1" />
          <p rt="17.235" x="445.3592" y="3583.34" v="26990" z="1" s="M+H+2" />
        </MSPeaks>
      </Spectrum>
    </Compound>
    <Compound algo="FindByMolecularFeature">
      <Location m="295.2507" rt="17.303" y="132566" v="1469665" />
      <Spectrum type="MFE" cpdAlgo="FindByMolecularFeature">
        <MSDetails p="+" />
        <Device type="TimeOfFlight" />
        <MSPeaks>
          <p rt="17.304" x="296.2580" y="132566.08" v="1232483" z="1" s="M+H" />
          <p rt="17.296" x="297.2611" y="28362.75" v="237182" z="1" s="M+H+1" />
        </MSPeaks>
      </Spectrum>
    </Compound>
    <Compound algo="FindByMolecularFeature">
      <Location m="294.2197" rt="17.361" y="382410" v="3708472" />
      <Spectrum type="MFE" cpdAlgo="FindByMolecularFeature">
        <MSDetails p="+" />
        <Device type="TimeOfFlight" />
        <MSPeaks>
          <p rt="17.361" x="295.2270" y="382409.50" v="3023771" z="1" s="M+H" />
          <p rt="17.361" x="296.2299" y="74712.32" v="599311" z="1" s="M+H+1" />
          <p rt="17.368" x="297.2357" y="12096.14" v="79285" z="1" s="M+H+2" />
          <p rt="17.377" x="298.2379" y="988.59" v="6105" z="1" s="M+H+3" />
        </MSPeaks>
      </Spectrum>
    </Compound>
    <Compound algo="FindByMolecularFeature">
      <Location m="276.2092" rt="17.361" y="419425" v="3993066" />
      <Spectrum type="MFE" cpdAlgo="FindByMolecularFeature">
        <MSDetails p="+" />
        <Device type="TimeOfFlight" />
        <MSPeaks>
          <p rt="17.362" x="277.2164" y="419424.88" v="3228778" z="1" s="M+H" />
          <p rt="17.361" x="278.2196" y="87200.34" v="672529" z="1" s="M+H+1" />
          <p rt="17.331" x="279.2304" y="11297.55" v="86678" z="1" s="M+H+2" />
          <p rt="17.440" x="280.2342" y="518.68" v="5081" z="1" s="M+H+3" />
        </MSPeaks>
      </Spectrum>
    </Compound>
    <Compound algo="FindByMolecularFeature">
      <Location m="316.2014" rt="17.369" y="93648" v="775010" />
      <Spectrum type="MFE" cpdAlgo="FindByMolecularFeature">
        <MSDetails p="+" />
        <Device type="TimeOfFlight" />
        <MSPeaks>
          <p rt="17.369" x="317.2086" y="93648.12" v="649178" z="1" s="M+H" />
          <p rt="17.371" x="318.2121" y="18126.58" v="125832" z="1" s="M+H+1" />
        </MSPeaks>
      </Spectrum>
    </Compound>
    <Compound algo="FindByMolecularFeature">
      <Location m="319.2486" rt="17.463" y="57814" v="559852" />
      <Spectrum type="MFE" cpdAlgo="FindByMolecularFeature">
        <MSDetails p="+" />
        <Device type="TimeOfFlight" />
        <MSPeaks>
          <p rt="17.462" x="320.2559" y="57813.52" v="457461" z="1" s="M+H" />
          <p rt="17.466" x="321.2588" y="12770.24" v="102391" z="1" s="M+H+1" />
        </MSPeaks>
      </Spectrum>
    </Compound>
    <Compound algo="FindByMolecularFeature">
      <Location m="297.2669" rt="17.465" y="170542" v="1725021" />
      <Spectrum type="MFE" cpdAlgo="FindByMolecularFeature">
        <MSDetails p="+" />
        <Device type="TimeOfFlight" />
        <MSPeaks>
          <p rt="17.466" x="298.2742" y="170541.55" v="1388963" z="1" s="M+H" />
          <p rt="17.464" x="299.2771" y="37491.35" v="294589" z="1" s="M+H+1" />
          <p rt="17.451" x="300.2793" y="3817.81" v="41469" z="1" s="M+H+2" />
        </MSPeaks>
      </Spectrum>
    </Compound>
    <Compound algo="FindByMolecularFeature">
      <Location m="279.2564" rt="17.466" y="172665" v="1690397" />
      <Spectrum type="MFE" cpdAlgo="FindByMolecularFeature">
        <MSDetails p="+" />
        <Device type="TimeOfFlight" />
        <MSPeaks>
          <p rt="17.467" x="280.2636" y="172665.47" v="1357052" z="1" s="M+H" />
          <p rt="17.465" x="281.2637" y="40489.24" v="306433" z="1" s="M+H+1" />
          <p rt="17.464" x="282.2708" y="3555.92" v="26913" z="1" s="M+H+2" />
        </MSPeaks>
      </Spectrum>
    </Compound>
    <Compound algo="FindByMolecularFeature">
      <Location m="316.2015" rt="17.664" y="165336" v="1290818" />
      <Spectrum type="MFE" cpdAlgo="FindByMolecularFeature">
        <MSDetails p="+" />
        <Device type="TimeOfFlight" />
        <MSPeaks>
          <p rt="17.665" x="317.2088" y="165335.64" v="1061978" z="1" s="M+H" />
          <p rt="17.665" x="318.2124" y="31583.59" v="200982" z="1" s="M+H+1" />
          <p rt="17.612" x="319.2212" y="3237.36" v="27859" z="1" s="M+H+2" />
        </MSPeaks>
      </Spectrum>
    </Compound>
    <Compound algo="FindByMolecularFeature">
      <Location m="276.2093" rt="17.667" y="393045" v="3425507" />
      <Spectrum type="MFE" cpdAlgo="FindByMolecularFeature">
        <MSDetails p="+" />
        <Device type="TimeOfFlight" />
        <MSPeaks>
          <p rt="17.679" x="139.1125" y="7763.08" v="51921" z="2" s="M+2H" />
          <p rt="17.667" x="277.2165" y="393045.31" v="2737821" z="1" s="M+H" />
          <p rt="17.667" x="278.2197" y="81348.77" v="573958" z="1" s="M+H+1" />
          <p rt="17.653" x="279.2296" y="8648.21" v="61807" z="1" s="M+H+2" />
        </MSPeaks>
      </Spectrum>
    </Compound>
    <Compound algo="FindByMolecularFeature">
      <Location m="294.2199" rt="17.667" y="403188" v="3540314" />
      <Spectrum type="MFE" cpdAlgo="FindByMolecularFeature">
        <MSDetails p="+" />
        <Device type="TimeOfFlight" />
        <MSPeaks>
          <p rt="17.667" x="295.2271" y="403187.53" v="2886684" z="1" s="M+H" />
          <p rt="17.666" x="296.2304" y="78848.48" v="563393" z="1" s="M+H+1" />
          <p rt="17.662" x="297.2371" y="10332.29" v="84202" z="1" s="M+H+2" />
          <p rt="17.658" x="298.2420" y="864.49" v="6036" z="1" s="M+H+3" />
        </MSPeaks>
      </Spectrum>
    </Compound>
    <Compound algo="FindByMolecularFeature">
      <Location m="254.2248" rt="17.673" y="172474" v="1666123" />
      <Spectrum type="MFE" cpdAlgo="FindByMolecularFeature">
        <MSDetails p="+" />
        <Device type="TimeOfFlight" />
        <MSPeaks>
          <p rt="17.673" x="255.2320" y="172474.23" v="1397220" z="1" s="M+H" />
          <p rt="17.671" x="256.2352" y="29093.69" v="240307" z="1" s="M+H+1" />
          <p rt="17.670" x="257.2382" y="3677.83" v="28596" z="1" s="M+H+2" />
        </MSPeaks>
      </Spectrum>
    </Compound>
    <Compound algo="FindByMolecularFeature">
      <Location m="236.2139" rt="17.673" y="155215" v="1462132" />
      <Spectrum type="MFE" cpdAlgo="FindByMolecularFeature">
        <MSDetails p="+" />
        <Device type="TimeOfFlight" />
        <MSPeaks>
          <p rt="17.673" x="237.2212" y="155215.30" v="1228646" z="1" s="M+H" />
          <p rt="17.674" x="238.2246" y="26199.35" v="211906" z="1" s="M+H+1" />
          <p rt="17.671" x="239.2288" y="2893.72" v="21581" z="1" s="M+H+2" />
        </MSPeaks>
      </Spectrum>
    </Compound>
    <Compound algo="FindByMolecularFeature">
      <Location m="218.2034" rt="17.673" y="62627" v="559528" />
      <Spectrum type="MFE" cpdAlgo="FindByMolecularFeature">
        <MSDetails p="+" />
        <Device type="TimeOfFlight" />
        <MSPeaks>
          <p rt="17.673" x="219.2107" y="62626.76" v="471951" z="1" s="M+H" />
          <p rt="17.674" x="220.2140" y="10928.07" v="77786" z="1" s="M+H+1" />
          <p rt="17.680" x="221.2205" y="1397.04" v="9791" z="1" s="M+H+2" />
        </MSPeaks>
      </Spectrum>
    </Compound>
    <Compound algo="FindByMolecularFeature">
      <Location m="319.2487" rt="17.704" y="70051" v="683307" />
      <Spectrum type="MFE" cpdAlgo="FindByMolecularFeature">
        <MSDetails p="+" />
        <Device type="TimeOfFlight" />
        <MSPeaks>
          <p rt="17.704" x="320.2560" y="70050.93" v="540851" z="1" s="M+H" />
          <p rt="17.707" x="321.2584" y="15363.63" v="121987" z="1" s="M+H+1" />
          <p rt="17.676" x="322.2672" y="2562.49" v="20468" z="1" s="M+H+2" />
        </MSPeaks>
      </Spectrum>
    </Compound>
    <Compound algo="FindByMolecularFeature">
      <Location m="297.2669" rt="17.706" y="104503" v="1078043" />
      <Spectrum type="MFE" cpdAlgo="FindByMolecularFeature">
        <MSDetails p="+" />
        <Device type="TimeOfFlight" />
        <MSPeaks>
          <p rt="17.706" x="298.2741" y="104503.34" v="864980" z="1" s="M+H" />
          <p rt="17.706" x="299.2772" y="22330.98" v="195797" z="1" s="M+H+1" />
          <p rt="17.700" x="300.2831" y="2439.85" v="17266" z="1" s="M+H+2" />
        </MSPeaks>
      </Spectrum>
    </Compound>
    <Compound algo="FindByMolecularFeature">
      <Location m="279.2564" rt="17.707" y="194425" v="1884244" />
      <Spectrum type="MFE" cpdAlgo="FindByMolecularFeature">
        <MSDetails p="+" />
        <Device type="TimeOfFlight" />
        <MSPeaks>
          <p rt="17.707" x="280.2637" y="194424.91" v="1505389" z="1" s="M+H" />
          <p rt="17.707" x="281.2653" y="43102.67" v="346139" z="1" s="M+H+1" />
          <p rt="17.713" x="282.2666" y="4094.05" v="32717" z="1" s="M+H+2" />
        </MSPeaks>
      </Spectrum>
    </Compound>
    <Compound algo="FindByMolecularFeature">
      <Location m="278.1519" rt="17.948" y="78606" v="1199195" />
      <Spectrum type="MFE" cpdAlgo="FindByMolecularFeature">
        <MSDetails p="+" />
        <Device type="TimeOfFlight" />
        <MSPeaks>
          <p rt="17.948" x="279.1592" y="78606.00" v="1017293" z="1" s="M+H" />
          <p rt="17.948" x="280.1624" y="13810.26" v="166518" z="1" s="M+H+1" />
          <p rt="17.953" x="281.1645" y="1435.20" v="15385" z="1" s="M+H+2" />
        </MSPeaks>
      </Spectrum>
    </Compound>
    <Compound algo="FindByMolecularFeature">
      <Location m="300.1338" rt="17.951" y="103907" v="1522868" />
      <Spectrum type="MFE" cpdAlgo="FindByMolecularFeature">
        <MSDetails p="+" />
        <Device type="TimeOfFlight" />
        <MSPeaks>
          <p rt="17.952" x="301.1410" y="103907.26" v="1236832" z="1" s="M+H" />
          <p rt="17.950" x="302.1445" y="19555.40" v="252064" z="1" s="M+H+1" />
          <p rt="17.938" x="303.1472" y="2975.62" v="33972" z="1" s="M+H+2" />
        </MSPeaks>
      </Spectrum>
    </Compound>
    <Compound algo="FindByMolecularFeature">
      <Location m="148.0159" rt="17.953" y="179429" v="2496605" />
      <Spectrum type="MFE" cpdAlgo="FindByMolecularFeature">
        <MSDetails p="+" />
        <Device type="TimeOfFlight" />
        <MSPeaks>
          <p rt="17.953" x="149.0232" y="179429.16" v="2308040" z="1" s="M+H" />
          <p rt="17.953" x="150.0265" y="14953.96" v="188564" z="1" s="M+H+1" />
        </MSPeaks>
      </Spectrum>
    </Compound>
    <Compound algo="FindByMolecularFeature">
      <Location m="360.2148" rt="18.105" y="79616" v="800469" />
      <Spectrum type="MFE" cpdAlgo="FindByMolecularFeature">
        <MSDetails p="+" />
        <Device type="TimeOfFlight" />
        <MSPeaks>
          <p rt="18.104" x="361.2221" y="79615.51" v="635154" z="1" s="M+H" />
          <p rt="18.108" x="362.2254" y="16690.03" v="143549" z="1" s="M+H+1" />
          <p rt="18.113" x="363.2284" y="2867.62" v="21767" z="1" s="M+H+2" />
        </MSPeaks>
      </Spectrum>
    </Compound>
    <Compound algo="FindByMolecularFeature">
      <Location m="382.1970" rt="18.107" y="137966" v="1505039" />
      <Spectrum type="MFE" cpdAlgo="FindByMolecularFeature">
        <MSDetails p="+" />
        <Device type="TimeOfFlight" />
        <MSPeaks>
          <p rt="18.108" x="383.2042" y="137965.80" v="1199856" z="1" s="M+H" />
          <p rt="18.107" x="384.2074" y="28333.15" v="259113" z="1" s="M+H+1" />
          <p rt="18.099" x="385.2100" y="4903.24" v="42903" z="1" s="M+H+2" />
          <p rt="18.107" x="386.2094" y="374.93" v="3167" z="1" s="M+H+3" />
        </MSPeaks>
      </Spectrum>
    </Compound>
    <Compound algo="FindByMolecularFeature">
      <Location m="354.2770" rt="18.116" y="50827" v="529643" />
      <Spectrum type="MFE" cpdAlgo="FindByMolecularFeature">
        <MSDetails p="+" />
        <Device type="TimeOfFlight" />
        <MSPeaks>
          <p rt="18.116" x="355.2842" y="50826.82" v="416573" z="1" s="M+H" />
          <p rt="18.115" x="356.2876" y="11259.76" v="93806" z="1" s="M+H+1" />
          <p rt="18.116" x="357.2911" y="2363.03" v="19264" z="1" s="M+H+2" />
        </MSPeaks>
      </Spectrum>
    </Compound>
    <Compound algo="FindByMolecularFeature">
      <Location m="278.2248" rt="18.256" y="305110" v="2818681" />
      <Spectrum type="MFE" cpdAlgo="FindByMolecularFeature">
        <MSDetails p="+" />
        <Device type="TimeOfFlight" />
        <MSPeaks>
          <p rt="18.256" x="279.2321" y="305110.09" v="2299565" z="1" s="M+H" />
          <p rt="18.254" x="280.2357" y="63746.56" v="478768" z="1" s="M+H+1" />
          <p rt="18.259" x="281.2430" y="5129.56" v="40348" z="1" s="M+H+2" />
        </MSPeaks>
      </Spectrum>
    </Compound>
    <Compound algo="FindByMolecularFeature">
      <Location m="227.2253" rt="18.301" y="642877" v="6409320" />
      <Spectrum type="MFE" cpdAlgo="FindByMolecularFeature">
        <MSDetails p="+" />
        <Device type="TimeOfFlight" />
        <MSPeaks>
          <p rt="18.301" x="228.2326" y="642876.63" v="5494591" z="1" s="M+H" />
          <p rt="18.301" x="229.2356" y="99705.11" v="851764" z="1" s="M+H+1" />
          <p rt="18.301" x="230.2409" y="6720.23" v="56276" z="1" s="M+H+2" />
          <p rt="18.304" x="455.4563" y="994.57" v="2585" z="1" s="2M+H" />
          <p rt="18.237" x="456.4578" y="106.21" v="760" z="1" s="2M+H+1" />
        </MSPeaks>
      </Spectrum>
    </Compound>
    <Compound algo="FindByMolecularFeature">
      <Location m="296.2353" rt="18.443" y="186256" v="2586586" />
      <Spectrum type="MFE" cpdAlgo="FindByMolecularFeature">
        <MSDetails p="+" />
        <Device type="TimeOfFlight" />
        <MSPeaks>
          <p rt="18.444" x="297.2426" y="186255.83" v="2106345" z="1" s="M+H" />
          <p rt="18.439" x="298.2458" y="38337.23" v="415767" z="1" s="M+H+1" />
          <p rt="18.451" x="299.2502" y="5612.77" v="64474" z="1" s="M+H+2" />
        </MSPeaks>
      </Spectrum>
    </Compound>
    <Compound algo="FindByMolecularFeature">
      <Location m="327.2565" rt="18.670" y="69077" v="770973" />
      <Spectrum type="MFE" cpdAlgo="FindByMolecularFeature">
        <MSDetails p="+" />
        <Device type="TimeOfFlight" />
        <MSPeaks>
          <p rt="18.671" x="328.2637" y="69076.95" v="607605" z="1" s="M+H" />
          <p rt="18.668" x="329.2668" y="17655.14" v="145116" z="1" s="M+H+1" />
          <p rt="18.667" x="330.2694" y="2540.00" v="18253" z="1" s="M+H+2" />
        </MSPeaks>
      </Spectrum>
    </Compound>
    <Compound algo="FindByMolecularFeature">
      <Location m="226.1931" rt="18.673" y="56899" v="530138" />
      <Spectrum type="MFE" cpdAlgo="FindByMolecularFeature">
        <MSDetails p="+" />
        <Device type="TimeOfFlight" />
        <MSPeaks>
          <p rt="18.674" x="227.2004" y="56899.38" v="472005" z="1" s="M+H" />
          <p rt="18.671" x="228.2010" y="5476.73" v="49780" z="1" s="M+H+1" />
          <p rt="18.633" x="229.2014" y="1591.52" v="8353" z="1" s="M+H+2" />
        </MSPeaks>
      </Spectrum>
    </Compound>
    <Compound algo="FindByMolecularFeature">
      <Location m="208.1825" rt="18.676" y="71497" v="726737" />
      <Spectrum type="MFE" cpdAlgo="FindByMolecularFeature">
        <MSDetails p="+" />
        <Device type="TimeOfFlight" />
        <MSPeaks>
          <p rt="18.677" x="209.1898" y="71497.26" v="614546" z="1" s="M+H" />
          <p rt="18.671" x="210.1932" y="12591.63" v="101921" z="1" s="M+H+1" />
          <p rt="18.659" x="211.1967" y="1423.84" v="10271" z="1" s="M+H+2" />
        </MSPeaks>
      </Spectrum>
    </Compound>
    <Compound algo="FindByMolecularFeature">
      <Location m="345.2645" rt="18.783" y="59435" v="601542" />
      <Spectrum type="MFE" cpdAlgo="FindByMolecularFeature">
        <MSDetails p="+" />
        <Device type="TimeOfFlight" />
        <MSPeaks>
          <p rt="18.783" x="346.2718" y="59434.54" v="476415" z="1" s="M+H" />
          <p rt="18.786" x="347.2751" y="13778.17" v="110406" z="1" s="M+H+1" />
          <p rt="18.779" x="348.2793" y="1912.62" v="14721" z="1" s="M+H+2" />
        </MSPeaks>
      </Spectrum>
    </Compound>
    <Compound algo="FindByMolecularFeature">
      <Location m="323.2831" rt="18.787" y="1317107" v="13198175" />
      <Spectrum type="MFE" cpdAlgo="FindByMolecularFeature">
        <MSDetails p="+" />
        <Device type="TimeOfFlight" />
        <MSPeaks>
          <p rt="18.787" x="324.2904" y="1317106.50" v="10481112" z="1" s="M+H" />
          <p rt="18.787" x="325.2935" y="296162.88" v="2349945" z="1" s="M+H+1" />
          <p rt="18.786" x="326.2962" y="35965.80" v="285618" z="1" s="M+H+2" />
          <p rt="18.790" x="327.2973" y="4014.17" v="31120" z="1" s="M+H+3" />
          <p rt="18.788" x="647.5724" y="3010.47" v="17308" z="1" s="2M+H" />
          <p rt="18.778" x="648.5768" y="1520.59" v="7882" z="1" s="2M+H+1" />
        </MSPeaks>
      </Spectrum>
    </Compound>
    <Compound algo="FindByMolecularFeature">
      <Location m="599.4611" rt="18.842" y="64322" v="1306284" />
      <Spectrum type="MFE" cpdAlgo="FindByMolecularFeature">
        <MSDetails p="+" />
        <Device type="TimeOfFlight" />
        <MSPeaks>
          <p rt="18.843" x="600.4684" y="64321.58" v="930794" z="1" s="M+H" />
          <p rt="18.842" x="601.4718" y="20883.50" v="298892" z="1" s="M+H+1" />
          <p rt="18.836" x="602.4742" y="4902.27" v="67617" z="1" s="M+H+2" />
          <p rt="18.848" x="603.4737" y="657.67" v="8981" z="1" s="M+H+3" />
        </MSPeaks>
      </Spectrum>
    </Compound>
    <Compound algo="FindByMolecularFeature">
      <Location m="555.4348" rt="18.926" y="92563" v="1834629" />
      <Spectrum type="MFE" cpdAlgo="FindByMolecularFeature">
        <MSDetails p="+" />
        <Device type="TimeOfFlight" />
        <MSPeaks>
          <p rt="18.926" x="556.4421" y="92563.05" v="1322275" z="1" s="M+H" />
          <p rt="18.927" x="557.4453" y="29007.13" v="413558" z="1" s="M+H+1" />
          <p rt="18.927" x="558.4477" y="6845.97" v="92068" z="1" s="M+H+2" />
          <p rt="18.890" x="559.4476" y="503.63" v="6728" z="1" s="M+H+3" />
        </MSPeaks>
      </Spectrum>
    </Compound>
    <Compound algo="FindByMolecularFeature">
      <Location m="511.4086" rt="19.006" y="123192" v="2356340" />
      <Spectrum type="MFE" cpdAlgo="FindByMolecularFeature">
        <MSDetails p="+" />
        <Device type="TimeOfFlight" />
        <MSPeaks>
          <p rt="19.005" x="512.4159" y="123191.77" v="1737214" z="1" s="M+H" />
          <p rt="19.008" x="513.4191" y="35243.43" v="497293" z="1" s="M+H+1" />
          <p rt="19.011" x="514.4214" y="7465.59" v="107607" z="1" s="M+H+2" />
          <p rt="19.024" x="515.4218" y="1015.01" v="14226" z="1" s="M+H+3" />
        </MSPeaks>
      </Spectrum>
    </Compound>
    <Compound algo="FindByMolecularFeature">
      <Location m="253.2410" rt="19.012" y="621069" v="6693271" />
      <Spectrum type="MFE" cpdAlgo="FindByMolecularFeature">
        <MSDetails p="+" />
        <Device type="TimeOfFlight" />
        <MSPeaks>
          <p rt="19.012" x="254.2483" y="621068.75" v="5578114" z="1" s="M+H" />
          <p rt="19.012" x="255.2511" y="108482.89" v="978956" z="1" s="M+H+1" />
          <p rt="19.013" x="256.2545" y="11137.69" v="92116" z="1" s="M+H+2" />
          <p rt="19.002" x="257.2570" y="752.49" v="7347" z="1" s="M+H+3" />
          <p rt="18.999" x="507.4884" y="2816.10" v="14506" z="1" s="2M+H" />
          <p rt="19.005" x="508.4905" y="1326.73" v="3863" z="1" s="2M+H+1" />
        </MSPeaks>
      </Spectrum>
    </Compound>
    <Compound algo="FindByMolecularFeature">
      <Location m="467.3824" rt="19.082" y="116111" v="2238159" />
      <Spectrum type="MFE" cpdAlgo="FindByMolecularFeature">
        <MSDetails p="+" />
        <Device type="TimeOfFlight" />
        <MSPeaks>
          <p rt="19.082" x="468.3897" y="116111.45" v="1670957" z="1" s="M+H" />
          <p rt="19.081" x="469.3931" y="32817.18" v="466275" z="1" s="M+H+1" />
          <p rt="19.090" x="470.3951" y="6506.29" v="95428" z="1" s="M+H+2" />
          <p rt="19.081" x="471.3958" y="389.20" v="5499" z="1" s="M+H+3" />
        </MSPeaks>
      </Spectrum>
    </Compound>
    <Compound algo="FindByMolecularFeature">
      <Location m="423.3561" rt="19.155" y="91195" v="1751310" />
      <Spectrum type="MFE" cpdAlgo="FindByMolecularFeature">
        <MSDetails p="+" />
        <Device type="TimeOfFlight" />
        <MSPeaks>
          <p rt="19.154" x="424.3634" y="91194.56" v="1319511" z="1" s="M+H" />
          <p rt="19.155" x="425.3666" y="24679.02" v="371180" z="1" s="M+H+1" />
          <p rt="19.157" x="426.3684" y="4391.52" v="60619" z="1" s="M+H+2" />
        </MSPeaks>
      </Spectrum>
    </Compound>
    <Compound algo="FindByMolecularFeature">
      <Location m="365.2931" rt="19.183" y="131972" v="1340429" />
      <Spectrum type="MFE" cpdAlgo="FindByMolecularFeature">
        <MSDetails p="+" />
        <Device type="TimeOfFlight" />
        <MSPeaks>
          <p rt="19.184" x="366.3004" y="131971.83" v="1045574" z="1" s="M+H" />
          <p rt="19.181" x="367.3036" y="31539.20" v="249895" z="1" s="M+H+1" />
          <p rt="19.182" x="368.3073" y="5195.79" v="44960" z="1" s="M+H+2" />
        </MSPeaks>
      </Spectrum>
    </Compound>
    <Compound algo="FindByMolecularFeature">
      <Location m="241.2406" rt="19.396" y="58768" v="637391" />
      <Spectrum type="MFE" cpdAlgo="FindByMolecularFeature">
        <MSDetails p="+" />
        <Device type="TimeOfFlight" />
        <MSPeaks>
          <p rt="19.396" x="242.2478" y="58767.70" v="554132" z="1" s="M+H" />
          <p rt="19.399" x="243.2511" y="9512.08" v="76832" z="1" s="M+H+1" />
          <p rt="19.382" x="244.2538" y="1091.50" v="6427" z="1" s="M+H+2" />
        </MSPeaks>
      </Spectrum>
    </Compound>
    <Compound algo="FindByMolecularFeature">
      <Location m="337.2982" rt="19.512" y="67896" v="684397" />
      <Spectrum type="MFE" cpdAlgo="FindByMolecularFeature">
        <MSDetails p="+" />
        <Device type="TimeOfFlight" />
        <MSPeaks>
          <p rt="19.512" x="338.3055" y="67895.84" v="537525" z="1" s="M+H" />
          <p rt="19.512" x="339.3086" y="15483.67" v="134397" z="1" s="M+H+1" />
          <p rt="19.519" x="340.3088" y="2811.38" v="12475" z="1" s="M+H+2" />
        </MSPeaks>
      </Spectrum>
    </Compound>
    <Compound algo="FindByMolecularFeature">
      <Location m="339.2776" rt="19.764" y="244566" v="2368501" />
      <Spectrum type="MFE" cpdAlgo="FindByMolecularFeature">
        <MSDetails p="+" />
        <Device type="TimeOfFlight" />
        <MSPeaks>
          <p rt="19.763" x="340.2849" y="244566.02" v="1826319" z="1" s="M+H" />
          <p rt="19.764" x="341.2874" y="63228.53" v="471413" z="1" s="M+H+1" />
          <p rt="19.763" x="342.2894" y="7506.87" v="57054" z="1" s="M+H+2" />
          <p rt="19.777" x="343.2902" y="1497.62" v="13714" z="1" s="M+H+3" />
        </MSPeaks>
      </Spectrum>
    </Compound>
    <Compound algo="FindByMolecularFeature">
      <Location m="279.2567" rt="19.869" y="504229" v="5040538" />
      <Spectrum type="MFE" cpdAlgo="FindByMolecularFeature">
        <MSDetails p="+" />
        <Device type="TimeOfFlight" />
        <MSPeaks>
          <p rt="19.869" x="280.2640" y="504228.50" v="4116315" z="1" s="M+H" />
          <p rt="19.869" x="281.2665" y="105855.70" v="836872" z="1" s="M+H+1" />
          <p rt="19.871" x="282.2708" y="10762.32" v="87351" z="1" s="M+H+2" />
        </MSPeaks>
      </Spectrum>
    </Compound>
    <Compound algo="FindByMolecularFeature">
      <Location m="184.0736" rt="19.947" y="115911" v="1131092" />
      <Spectrum type="MFE" cpdAlgo="FindByMolecularFeature">
        <MSDetails p="+" />
        <Device type="TimeOfFlight" />
        <MSPeaks>
          <p rt="19.947" x="185.0809" y="115911.23" v="915574" z="1" s="M+H" />
          <p rt="19.946" x="186.0847" y="12613.52" v="89370" z="1" s="M+H+1" />
          <p rt="19.937" x="187.0875" y="2154.95" v="13198" z="1" s="M+H+2" />
          <p rt="19.960" x="369.1536" y="4145.53" v="47790" z="1" s="2M+H" />
          <p rt="19.951" x="370.1584" y="1171.70" v="8685" z="1" s="2M+H+1" />
        </MSPeaks>
      </Spectrum>
    </Compound>
    <Compound algo="FindByMolecularFeature">
      <Location m="258.1469" rt="19.948" y="148193" v="1380260" />
      <Spectrum type="MFE" cpdAlgo="FindByMolecularFeature">
        <MSDetails p="+" />
        <Device type="TimeOfFlight" />
        <MSPeaks>
          <p rt="19.947" x="259.1541" y="148193.39" v="1190627" z="1" s="M+H" />
          <p rt="19.952" x="260.1573" y="20348.89" v="160966" z="1" s="M+H+1" />
          <p rt="19.952" x="261.1596" y="3865.46" v="28667" z="1" s="M+H+2" />
        </MSPeaks>
      </Spectrum>
    </Compound>
    <Compound algo="FindByMolecularFeature">
      <Location m="328.1529" rt="19.948" y="1527936" v="15374525" />
      <Spectrum type="MFE" cpdAlgo="FindByMolecularFeature">
        <MSDetails p="+" />
        <Device type="TimeOfFlight" />
        <MSPeaks>
          <p rt="19.948" x="329.1602" y="1527936.00" v="12799624" z="1" s="M+H" />
          <p rt="19.947" x="330.1632" y="264430.22" v="2169281" z="1" s="M+H+1" />
          <p rt="19.949" x="331.1654" y="41919.84" v="356918" z="1" s="M+H+2" />
          <p rt="19.956" x="332.1675" y="5615.16" v="48702" z="1" s="M+H+3" />
        </MSPeaks>
      </Spectrum>
    </Compound>
    <Compound algo="FindByMolecularFeature">
      <Location m="268.1311" rt="19.948" y="67419" v="620785" />
      <Spectrum type="MFE" cpdAlgo="FindByMolecularFeature">
        <MSDetails p="+" />
        <Device type="TimeOfFlight" />
        <MSPeaks>
          <p rt="19.947" x="269.1384" y="67418.55" v="516573" z="1" s="M+H" />
          <p rt="19.951" x="270.1420" y="10740.37" v="92912" z="1" s="M+H+1" />
          <p rt="19.949" x="271.1458" y="2211.24" v="11300" z="1" s="M+H+2" />
        </MSPeaks>
      </Spectrum>
    </Compound>
    <Compound algo="FindByMolecularFeature">
      <Location m="272.0898" rt="19.948" y="201564" v="1973347" />
      <Spectrum type="MFE" cpdAlgo="FindByMolecularFeature">
        <MSDetails p="+" />
        <Device type="TimeOfFlight" />
        <MSPeaks>
          <p rt="19.948" x="273.0970" y="201564.38" v="1692584" z="1" s="M+H" />
          <p rt="19.947" x="274.1003" y="28984.79" v="240241" z="1" s="M+H+1" />
          <p rt="19.942" x="275.1022" y="5222.83" v="40523" z="1" s="M+H+2" />
        </MSPeaks>
      </Spectrum>
    </Compound>
    <Compound algo="FindByMolecularFeature">
      <Location m="360.2154" rt="19.948" y="508687" v="5244685" />
      <Spectrum type="MFE" cpdAlgo="FindByMolecularFeature">
        <MSDetails p="+" />
        <Device type="TimeOfFlight" />
        <MSPeaks>
          <p rt="19.948" x="361.2227" y="508686.63" v="4233747" z="1" s="M+H" />
          <p rt="19.949" x="362.2257" y="101758.87" v="872831" z="1" s="M+H+1" />
          <p rt="19.949" x="363.2284" y="15826.28" v="121347" z="1" s="M+H+2" />
          <p rt="19.950" x="364.2298" y="2185.76" v="16759" z="1" s="M+H+3" />
        </MSPeaks>
      </Spectrum>
    </Compound>
    <Compound algo="FindByMolecularFeature">
      <Location m="216.0268" rt="19.948" y="79725" v="755164" />
      <Spectrum type="MFE" cpdAlgo="FindByMolecularFeature">
        <MSDetails p="+" />
        <Device type="TimeOfFlight" />
        <MSPeaks>
          <p rt="19.949" x="217.0341" y="79725.28" v="682422" z="1" s="M+H" />
          <p rt="19.946" x="218.0374" y="7779.11" v="65106" z="1" s="M+H+1" />
          <p rt="19.944" x="219.0406" y="1490.25" v="7637" z="1" s="M+H+2" />
        </MSPeaks>
      </Spectrum>
    </Compound>
    <Compound algo="FindByMolecularFeature">
      <Location m="212.0684" rt="19.949" y="83188" v="769261" />
      <Spectrum type="MFE" cpdAlgo="FindByMolecularFeature">
        <MSDetails p="+" />
        <Device type="TimeOfFlight" />
        <MSPeaks>
          <p rt="19.948" x="213.0757" y="83188.09" v="695592" z="1" s="M+H" />
          <p rt="19.953" x="214.0809" y="7183.00" v="57337" z="1" s="M+H+1" />
          <p rt="19.946" x="215.0844" y="2141.65" v="16332" z="1" s="M+H+2" />
        </MSPeaks>
      </Spectrum>
    </Compound>
    <Compound algo="FindByMolecularFeature">
      <Location m="402.2262" rt="19.949" y="5247611" v="57777312" />
      <Spectrum type="MFE" cpdAlgo="FindByMolecularFeature">
        <MSDetails p="+" />
        <Device type="TimeOfFlight" />
        <MSPeaks>
          <p rt="19.949" x="403.2335" y="5247610.50" v="45616976" z="1" sat="true" s="M+H" />
          <p rt="19.948" x="404.2370" y="1177785.13" v="10236093" z="1" s="M+H+1" />
          <p rt="19.948" x="405.2390" y="196495.86" v="1685071" z="1" s="M+H+2" />
          <p rt="19.947" x="406.2415" y="25699.71" v="210127" z="1" s="M+H+3" />
          <p rt="19.941" x="407.2442" y="4296.53" v="29042" z="1" s="M+H+4" />
        </MSPeaks>
      </Spectrum>
    </Compound>
    <Compound algo="FindByMolecularFeature">
      <Location m="156.0058" rt="19.949" y="66631" v="573021" />
      <Spectrum type="MFE" cpdAlgo="FindByMolecularFeature">
        <MSDetails p="+" />
        <Device type="TimeOfFlight" />
        <MSPeaks>
          <p rt="19.949" x="157.0131" y="66630.71" v="531082" z="1" s="M+H" />
          <p rt="19.952" x="158.0148" y="6178.34" v="41939" z="1" s="M+H+1" />
        </MSPeaks>
      </Spectrum>
    </Compound>
    <Compound algo="FindByMolecularFeature">
      <Location m="128.0110" rt="19.949" y="85079" v="744710" />
      <Spectrum type="MFE" cpdAlgo="FindByMolecularFeature">
        <MSDetails p="+" />
        <Device type="TimeOfFlight" />
        <MSPeaks>
          <p rt="19.949" x="129.0183" y="85078.90" v="693596" z="1" s="M+H" />
          <p rt="19.949" x="130.0209" y="5320.94" v="46290" z="1" s="M+H+1" />
          <p rt="19.965" x="131.0231" y="1001.43" v="4823" z="1" s="M+H+2" />
        </MSPeaks>
      </Spectrum>
    </Compound>
    <Compound algo="FindByMolecularFeature">
      <Location m="299.2825" rt="19.950" y="188397" v="2216042" />
      <Spectrum type="MFE" cpdAlgo="FindByMolecularFeature">
        <MSDetails p="+" />
        <Device type="TimeOfFlight" />
        <MSPeaks>
          <p rt="19.951" x="300.2898" y="188397.34" v="1815556" z="1" s="M+H" />
          <p rt="19.948" x="301.2932" y="36696.48" v="353879" z="1" s="M+H+1" />
          <p rt="19.945" x="302.2962" y="4947.78" v="46606" z="1" s="M+H+2" />
        </MSPeaks>
      </Spectrum>
    </Compound>
    <Compound algo="FindByMolecularFeature">
      <Location m="440.1818" rt="19.953" y="413417" v="5746593" />
      <Spectrum type="MFE" cpdAlgo="FindByMolecularFeature">
        <MSDetails p="+" />
        <Device type="TimeOfFlight" />
        <MSPeaks>
          <p rt="19.953" x="441.1891" y="413417.09" v="4370619" z="1" s="M+H" />
          <p rt="19.952" x="442.1922" y="88492.16" v="874774" z="1" s="M+H+1" />
          <p rt="19.956" x="443.1899" y="39461.38" v="410956" z="1" s="M+H+2" />
          <p rt="19.950" x="444.1920" y="8211.25" v="90244" z="1" s="M+H+3" />
        </MSPeaks>
      </Spectrum>
    </Compound>
    <Compound algo="FindByMolecularFeature">
      <Location m="826.4340" rt="19.955" y="1420440" v="20424318" />
      <Spectrum type="MFE" cpdAlgo="FindByMolecularFeature">
        <MSDetails p="+" />
        <Device type="TimeOfFlight" />
        <MSPeaks>
          <p rt="19.939" x="414.2185" y="1908.15" v="9145" z="2" s="M+2H" />
          <p rt="19.948" x="414.7200" y="799.22" v="4122" z="2" s="M+2H+1" />
          <p rt="19.934" x="415.2218" y="1000.93" v="3968" z="2" s="M+2H+2" />
          <p rt="19.955" x="827.4413" y="1420439.50" v="12804340" z="1" s="M+H" />
          <p rt="19.955" x="828.4448" y="626299.75" v="5649227" z="1" s="M+H+1" />
          <p rt="19.954" x="829.4467" y="175360.78" v="1569230" z="1" s="M+H+2" />
          <p rt="19.956" x="830.4488" y="35764.94" v="320575" z="1" s="M+H+3" />
          <p rt="19.955" x="831.4513" y="6470.56" v="56259" z="1" s="M+H+4" />
          <p rt="19.968" x="832.4532" y="803.20" v="7451" z="1" s="M+H+5" />
        </MSPeaks>
      </Spectrum>
    </Compound>
    <Compound algo="FindByMolecularFeature">
      <Location m="424.2082" rt="19.961" y="3946873" v="67056788" />
      <Spectrum type="MFE" cpdAlgo="FindByMolecularFeature">
        <MSDetails p="+" />
        <Device type="TimeOfFlight" />
        <MSPeaks>
          <p rt="19.961" x="425.2155" y="3946873.25" v="53908528" z="1" sat="true" s="M+H" />
          <p rt="19.959" x="426.2191" y="831237.94" v="11165677" z="1" s="M+H+1" />
          <p rt="19.958" x="427.2208" y="136882.55" v="1737169" z="1" s="M+H+2" />
          <p rt="19.960" x="428.2232" y="17588.58" v="222727" z="1" s="M+H+3" />
          <p rt="19.948" x="429.2238" y="1791.86" v="22690" z="1" s="M+H+4" />
        </MSPeaks>
      </Spectrum>
    </Compound>
    <Compound algo="FindByMolecularFeature">
      <Location m="447.2834" rt="19.965" y="82342" v="1640177" />
      <Spectrum type="MFE" cpdAlgo="FindByMolecularFeature">
        <MSDetails p="+" />
        <Device type="TimeOfFlight" />
        <MSPeaks>
          <p rt="19.964" x="448.2907" y="82342.07" v="1253905" z="1" s="M+H" />
          <p rt="19.966" x="449.2939" y="20769.32" v="329524" z="1" s="M+H+1" />
          <p rt="19.966" x="450.2971" y="3933.25" v="51677" z="1" s="M+H+2" />
          <p rt="19.975" x="451.2990" y="385.98" v="5071" z="1" s="M+H+3" />
        </MSPeaks>
      </Spectrum>
    </Compound>
    <Compound algo="FindByMolecularFeature">
      <Location m="408.2337" rt="19.966" y="56414" v="1202260" />
      <Spectrum type="MFE" cpdAlgo="FindByMolecularFeature">
        <MSDetails p="+" />
        <Device type="TimeOfFlight" />
        <MSPeaks>
          <p rt="19.967" x="409.2410" y="56414.38" v="952093" z="1" s="M+H" />
          <p rt="19.965" x="410.2443" y="12908.04" v="218634" z="1" s="M+H+1" />
          <p rt="19.963" x="411.2461" y="2552.55" v="31533" z="1" s="M+H+2" />
        </MSPeaks>
      </Spectrum>
    </Compound>
    <Compound algo="FindByMolecularFeature">
      <Location m="339.2775" rt="19.967" y="55548" v="570136" />
      <Spectrum type="MFE" cpdAlgo="FindByMolecularFeature">
        <MSDetails p="+" />
        <Device type="TimeOfFlight" />
        <MSPeaks>
          <p rt="19.967" x="340.2848" y="55548.39" v="449116" z="1" s="M+H" />
          <p rt="19.970" x="341.2877" y="14771.75" v="121020" z="1" s="M+H+1" />
        </MSPeaks>
      </Spectrum>
    </Compound>
    <Compound algo="FindByMolecularFeature">
      <Location m="657.5028" rt="20.124" y="81159" v="1909740" />
      <Spectrum type="MFE" cpdAlgo="FindByMolecularFeature">
        <MSDetails p="+" />
        <Device type="TimeOfFlight" />
        <MSPeaks>
          <p rt="20.125" x="658.5101" y="81158.91" v="1260036" z="1" s="M+H" />
          <p rt="20.124" x="659.5132" y="30967.50" v="513473" z="1" s="M+H+1" />
          <p rt="20.125" x="660.5156" y="7058.43" v="112283" z="1" s="M+H+2" />
          <p rt="20.131" x="661.5171" y="1549.07" v="23947" z="1" s="M+H+3" />
        </MSPeaks>
      </Spectrum>
    </Compound>
    <Compound algo="FindByMolecularFeature">
      <Location m="354.2771" rt="20.166" y="68723" v="673354" />
      <Spectrum type="MFE" cpdAlgo="FindByMolecularFeature">
        <MSDetails p="+" />
        <Device type="TimeOfFlight" />
        <MSPeaks>
          <p rt="20.166" x="355.2843" y="68723.42" v="526317" z="1" s="M+H" />
          <p rt="20.167" x="356.2874" y="15913.99" v="124063" z="1" s="M+H+1" />
          <p rt="20.169" x="357.2910" y="2901.84" v="22974" z="1" s="M+H+2" />
        </MSPeaks>
      </Spectrum>
    </Compound>
    <Compound algo="FindByMolecularFeature">
      <Location m="336.2666" rt="20.167" y="60774" v="602530" />
      <Spectrum type="MFE" cpdAlgo="FindByMolecularFeature">
        <MSDetails p="+" />
        <Device type="TimeOfFlight" />
        <MSPeaks>
          <p rt="20.168" x="337.2738" y="60774.18" v="482429" z="1" s="M+H" />
          <p rt="20.166" x="338.2773" y="13521.80" v="105999" z="1" s="M+H+1" />
          <p rt="20.171" x="339.2839" y="1807.90" v="14102" z="1" s="M+H+2" />
        </MSPeaks>
      </Spectrum>
    </Compound>
    <Compound algo="FindByMolecularFeature">
      <Location m="262.2295" rt="20.180" y="85287" v="762168" />
      <Spectrum type="MFE" cpdAlgo="FindByMolecularFeature">
        <MSDetails p="+" />
        <Device type="TimeOfFlight" />
        <MSPeaks>
          <p rt="20.182" x="263.2368" y="85287.45" v="610721" z="1" s="M+H" />
          <p rt="20.170" x="264.2400" y="15645.42" v="133672" z="1" s="M+H+1" />
          <p rt="20.147" x="265.2496" y="2256.96" v="17775" z="1" s="M+H+2" />
        </MSPeaks>
      </Spectrum>
    </Compound>
    <Compound algo="FindByMolecularFeature">
      <Location m="613.4768" rt="20.222" y="126431" v="3113828" />
      <Spectrum type="MFE" cpdAlgo="FindByMolecularFeature">
        <MSDetails p="+" />
        <Device type="TimeOfFlight" />
        <MSPeaks>
          <p rt="20.221" x="614.4841" y="126430.97" v="2196099" z="1" s="M+H" />
          <p rt="20.225" x="615.4873" y="42203.54" v="757377" z="1" s="M+H+1" />
          <p rt="20.226" x="616.4898" y="9771.27" v="153078" z="1" s="M+H+2" />
          <p rt="20.241" x="617.4928" y="470.24" v="7274" z="1" s="M+H+3" />
        </MSPeaks>
      </Spectrum>
    </Compound>
    <Compound algo="FindByMolecularFeature">
      <Location m="569.4508" rt="20.321" y="187689" v="3974764" />
      <Spectrum type="MFE" cpdAlgo="FindByMolecularFeature">
        <MSDetails p="+" />
        <Device type="TimeOfFlight" />
        <MSPeaks>
          <p rt="20.319" x="570.4581" y="187689.11" v="2786120" z="1" s="M+H" />
          <p rt="20.325" x="571.4613" y="61437.64" v="1036402" z="1" s="M+H+1" />
          <p rt="20.333" x="572.4637" y="13729.59" v="128582" z="1" s="M+H+2" />
          <p rt="20.289" x="573.4819" y="1629.81" v="23660" z="1" s="M+H+3" />
        </MSPeaks>
      </Spectrum>
    </Compound>
    <Compound algo="FindByMolecularFeature">
      <Location m="267.2563" rt="20.388" y="74799" v="881743" />
      <Spectrum type="MFE" cpdAlgo="FindByMolecularFeature">
        <MSDetails p="+" />
        <Device type="TimeOfFlight" />
        <MSPeaks>
          <p rt="20.388" x="268.2636" y="74798.88" v="722511" z="1" s="M+H" />
          <p rt="20.390" x="269.2668" y="14883.45" v="143332" z="1" s="M+H+1" />
          <p rt="20.385" x="270.2709" y="1869.77" v="15899" z="1" s="M+H+2" />
        </MSPeaks>
      </Spectrum>
    </Compound>
    <Compound algo="FindByMolecularFeature">
      <Location m="525.4245" rt="20.416" y="257378" v="5312472" />
      <Spectrum type="MFE" cpdAlgo="FindByMolecularFeature">
        <MSDetails p="+" />
        <Device type="TimeOfFlight" />
        <MSPeaks>
          <p rt="20.414" x="526.4318" y="257377.91" v="3712578" z="1" s="M+H" />
          <p rt="20.421" x="527.4349" y="77196.38" v="1280504" z="1" s="M+H+1" />
          <p rt="20.423" x="528.4373" y="16306.56" v="278320" z="1" s="M+H+2" />
          <p rt="20.431" x="529.4384" y="2567.47" v="41070" z="1" s="M+H+3" />
        </MSPeaks>
      </Spectrum>
    </Compound>
    <Compound algo="FindByMolecularFeature">
      <Location m="402.2257" rt="20.502" y="200189" v="3099062" />
      <Spectrum type="MFE" cpdAlgo="FindByMolecularFeature">
        <MSDetails p="+" />
        <Device type="TimeOfFlight" />
        <MSPeaks>
          <p rt="20.500" x="403.2330" y="200188.67" v="2341996" z="1" s="M+H" />
          <p rt="20.508" x="404.2362" y="45106.63" v="590726" z="1" s="M+H+1" />
          <p rt="20.504" x="405.2385" y="10807.66" v="142011" z="1" s="M+H+2" />
          <p rt="20.516" x="406.2394" y="1741.58" v="24329" z="1" s="M+H+3" />
        </MSPeaks>
      </Spectrum>
    </Compound>
    <Compound algo="FindByMolecularFeature">
      <Location m="761.4658" rt="20.508" y="97495" v="1016621" />
      <Spectrum type="MFE" cpdAlgo="FindByMolecularFeature">
        <MSDetails p="+" />
        <Device type="TimeOfFlight" />
        <MSPeaks>
          <p rt="20.508" x="762.4730" y="97494.71" v="681091" z="1" s="M+H" />
          <p rt="20.508" x="763.4762" y="47844.68" v="335530" z="1" s="M+H+1" />
        </MSPeaks>
      </Spectrum>
    </Compound>
    <Compound algo="FindByMolecularFeature">
      <Location m="376.2594" rt="20.510" y="326603" v="3389837" />
      <Spectrum type="MFE" cpdAlgo="FindByMolecularFeature">
        <MSDetails p="+" />
        <Device type="TimeOfFlight" />
        <MSPeaks>
          <p rt="20.510" x="377.2667" y="326602.56" v="2708307" z="1" s="M+H" />
          <p rt="20.510" x="378.2698" y="69276.88" v="578544" z="1" s="M+H+1" />
          <p rt="20.509" x="379.2729" y="11293.05" v="86396" z="1" s="M+H+2" />
          <p rt="20.548" x="380.2740" y="1968.06" v="16590" z="1" s="M+H+3" />
        </MSPeaks>
      </Spectrum>
    </Compound>
    <Compound algo="FindByMolecularFeature">
      <Location m="354.2773" rt="20.511" y="223525" v="2317016" />
      <Spectrum type="MFE" cpdAlgo="FindByMolecularFeature">
        <MSDetails p="+" />
        <Device type="TimeOfFlight" />
        <MSPeaks>
          <p rt="20.511" x="355.2846" y="223524.94" v="1838220" z="1" s="M+H" />
          <p rt="20.509" x="356.2877" y="48993.09" v="396595" z="1" s="M+H+1" />
          <p rt="20.513" x="357.2910" y="7718.92" v="65409" z="1" s="M+H+2" />
          <p rt="20.526" x="358.2926" y="2022.25" v="16791" z="1" s="M+H+3" />
        </MSPeaks>
      </Spectrum>
    </Compound>
    <Compound algo="FindByMolecularFeature">
      <Location m="336.2668" rt="20.511" y="152757" v="1595474" />
      <Spectrum type="MFE" cpdAlgo="FindByMolecularFeature">
        <MSDetails p="+" />
        <Device type="TimeOfFlight" />
        <MSPeaks>
          <p rt="20.511" x="337.2740" y="152757.38" v="1252086" z="1" s="M+H" />
          <p rt="20.509" x="338.2773" y="35406.03" v="287148" z="1" s="M+H+1" />
          <p rt="20.518" x="339.2837" y="5122.57" v="56240" z="1" s="M+H+2" />
        </MSPeaks>
      </Spectrum>
    </Compound>
    <Compound algo="FindByMolecularFeature">
      <Location m="764.4754" rt="20.511" y="62179" v="691612" />
      <Spectrum type="MFE" cpdAlgo="FindByMolecularFeature">
        <MSDetails p="+" />
        <Device type="TimeOfFlight" />
        <MSPeaks>
          <p rt="20.511" x="383.2450" y="62179.11" v="469119" z="2" s="M+2H" />
          <p rt="20.511" x="383.7464" y="29940.67" v="222493" z="2" s="M+2H+1" />
        </MSPeaks>
      </Spectrum>
    </Compound>
    <Compound algo="FindByMolecularFeature">
      <Location m="244.2191" rt="20.512" y="98469" v="960088" />
      <Spectrum type="MFE" cpdAlgo="FindByMolecularFeature">
        <MSDetails p="+" />
        <Device type="TimeOfFlight" />
        <MSPeaks>
          <p rt="20.512" x="245.2264" y="98469.02" v="805574" z="1" s="M+H" />
          <p rt="20.512" x="246.2295" y="18844.06" v="154514" z="1" s="M+H+1" />
        </MSPeaks>
      </Spectrum>
    </Compound>
    <Compound algo="FindByMolecularFeature">
      <Location m="262.2298" rt="20.513" y="311213" v="3201299" />
      <Spectrum type="MFE" cpdAlgo="FindByMolecularFeature">
        <MSDetails p="+" />
        <Device type="TimeOfFlight" />
        <MSPeaks>
          <p rt="20.513" x="263.2371" y="311212.66" v="2671599" z="1" s="M+H" />
          <p rt="20.511" x="264.2402" y="62460.49" v="529701" z="1" s="M+H+1" />
        </MSPeaks>
      </Spectrum>
    </Compound>
    <Compound algo="FindByMolecularFeature">
      <Location m="408.1949" rt="20.516" y="67723" v="1703461" />
      <Spectrum type="MFE" cpdAlgo="FindByMolecularFeature">
        <MSDetails p="+" />
        <Device type="TimeOfFlight" />
        <MSPeaks>
          <p rt="20.507" x="205.1032" y="3421.26" v="30861" z="2" s="M+2H" />
          <p rt="20.515" x="205.6066" y="873.25" v="3438" z="2" s="M+2H+1" />
          <p rt="20.517" x="206.1102" y="5190.88" v="43696" z="2" s="M+2H+2" />
          <p rt="20.490" x="206.6069" y="1250.92" v="8632" z="2" s="M+2H+3" />
          <p rt="20.581" x="207.1189" y="0.00" v="16730" z="2" s="M+2H+4" />
          <p rt="20.515" x="409.2024" y="40050.25" v="399433" z="1" s="M+H" />
          <p rt="20.510" x="410.2058" y="10029.42" v="96081" z="1" s="M+H+1" />
          <p rt="20.516" x="411.2044" y="67722.95" v="668379" z="1" s="M+H+2" />
          <p rt="20.516" x="412.2077" y="18123.36" v="178611" z="1" s="M+H+3" />
          <p rt="20.517" x="413.2009" y="25719.11" v="257600" z="1" s="M+H+4" />
        </MSPeaks>
      </Spectrum>
    </Compound>
    <Compound algo="FindByMolecularFeature">
      <Location m="481.3984" rt="20.517" y="301757" v="6841739" />
      <Spectrum type="MFE" cpdAlgo="FindByMolecularFeature">
        <MSDetails p="+" />
        <Device type="TimeOfFlight" />
        <MSPeaks>
          <p rt="20.515" x="482.4057" y="301757.34" v="5177042" z="1" s="M+H" />
          <p rt="20.518" x="483.4087" y="79501.67" v="1454225" z="1" s="M+H+1" />
          <p rt="20.541" x="484.4111" y="15505.38" v="190542" z="1" s="M+H+2" />
          <p rt="20.542" x="485.4118" y="1440.95" v="19931" z="1" s="M+H+3" />
        </MSPeaks>
      </Spectrum>
    </Compound>
    <Compound algo="FindByMolecularFeature">
      <Location m="334.1593" rt="20.528" y="51265" v="802295" />
      <Spectrum type="MFE" cpdAlgo="FindByMolecularFeature">
        <MSDetails p="+" />
        <Device type="TimeOfFlight" />
        <MSPeaks>
          <p rt="20.529" x="335.1665" y="51264.88" v="623342" z="1" s="M+H" />
          <p rt="20.528" x="336.1698" y="9987.03" v="124651" z="1" s="M+H+1" />
          <p rt="20.522" x="337.1682" y="5144.28" v="54303" z="1" s="M+H+2" />
        </MSPeaks>
      </Spectrum>
    </Compound>
    <Compound algo="FindByMolecularFeature">
      <Location m="347.2800" rt="20.586" y="66977" v="667925" />
      <Spectrum type="MFE" cpdAlgo="FindByMolecularFeature">
        <MSDetails p="+" />
        <Device type="TimeOfFlight" />
        <MSPeaks>
          <p rt="20.586" x="348.2873" y="66977.01" v="534183" z="1" s="M+H" />
          <p rt="20.582" x="349.2909" y="16330.17" v="120197" z="1" s="M+H+1" />
          <p rt="20.586" x="350.2955" y="2638.03" v="13544" z="1" s="M+H+2" />
        </MSPeaks>
      </Spectrum>
    </Compound>
    <Compound algo="FindByMolecularFeature">
      <Location m="325.2987" rt="20.589" y="1106140" v="11708958" />
      <Spectrum type="MFE" cpdAlgo="FindByMolecularFeature">
        <MSDetails p="+" />
        <Device type="TimeOfFlight" />
        <MSPeaks>
          <p rt="20.589" x="326.3060" y="1106139.63" v="9372147" z="1" s="M+H" />
          <p rt="20.589" x="327.3090" y="242975.48" v="2047566" z="1" s="M+H+1" />
          <p rt="20.588" x="328.3120" y="27102.29" v="226101" z="1" s="M+H+2" />
          <p rt="20.592" x="329.3153" y="2432.28" v="19705" z="1" s="M+H+3" />
          <p rt="20.588" x="651.6033" y="3101.66" v="15673" z="1" s="2M+H" />
          <p rt="20.582" x="652.6071" y="1429.19" v="6047" z="1" s="2M+H+1" />
        </MSPeaks>
      </Spectrum>
    </Compound>
    <Compound algo="FindByMolecularFeature">
      <Location m="437.3720" rt="20.601" y="245168" v="5515408" />
      <Spectrum type="MFE" cpdAlgo="FindByMolecularFeature">
        <MSDetails p="+" />
        <Device type="TimeOfFlight" />
        <MSPeaks>
          <p rt="20.603" x="438.3793" y="245167.75" v="4472096" z="1" s="M+H" />
          <p rt="20.592" x="439.3824" y="60771.22" v="806877" z="1" s="M+H+1" />
          <p rt="20.598" x="440.3845" y="11572.09" v="195861" z="1" s="M+H+2" />
          <p rt="20.635" x="441.3773" y="2281.62" v="40575" z="1" s="M+H+3" />
        </MSPeaks>
      </Spectrum>
    </Compound>
    <Compound algo="FindByMolecularFeature">
      <Location m="393.3455" rt="20.691" y="122580" v="2763741" />
      <Spectrum type="MFE" cpdAlgo="FindByMolecularFeature">
        <MSDetails p="+" />
        <Device type="TimeOfFlight" />
        <MSPeaks>
          <p rt="20.687" x="394.3528" y="122580.44" v="2275494" z="1" s="M+H" />
          <p rt="20.708" x="395.3563" y="27381.20" v="386915" z="1" s="M+H+1" />
          <p rt="20.686" x="396.3584" y="4964.09" v="92918" z="1" s="M+H+2" />
          <p rt="20.714" x="397.3603" y="595.52" v="8415" z="1" s="M+H+3" />
        </MSPeaks>
      </Spectrum>
    </Compound>
    <Compound algo="FindByMolecularFeature">
      <Location m="367.3086" rt="20.859" y="81456" v="889626" />
      <Spectrum type="MFE" cpdAlgo="FindByMolecularFeature">
        <MSDetails p="+" />
        <Device type="TimeOfFlight" />
        <MSPeaks>
          <p rt="20.859" x="368.3159" y="81456.06" v="678087" z="1" s="M+H" />
          <p rt="20.857" x="369.3192" y="21931.59" v="181614" z="1" s="M+H+1" />
          <p rt="20.858" x="370.3225" y="3400.56" v="26755" z="1" s="M+H+2" />
          <p rt="20.861" x="371.3260" y="407.44" v="3170" z="1" s="M+H+3" />
        </MSPeaks>
      </Spectrum>
    </Compound>
    <Compound algo="FindByMolecularFeature">
      <Location m="236.2139" rt="21.002" y="65056" v="598151" />
      <Spectrum type="MFE" cpdAlgo="FindByMolecularFeature">
        <MSDetails p="+" />
        <Device type="TimeOfFlight" />
        <MSPeaks>
          <p rt="21.002" x="237.2211" y="65056.50" v="500650" z="1" s="M+H" />
          <p rt="21.003" x="238.2245" y="11433.89" v="88048" z="1" s="M+H+1" />
          <p rt="20.996" x="239.2288" y="1316.77" v="9453" z="1" s="M+H+2" />
        </MSPeaks>
      </Spectrum>
    </Compound>
    <Compound algo="FindByMolecularFeature">
      <Location m="268.2405" rt="21.002" y="262567" v="2590209" />
      <Spectrum type="MFE" cpdAlgo="FindByMolecularFeature">
        <MSDetails p="+" />
        <Device type="TimeOfFlight" />
        <MSPeaks>
          <p rt="21.002" x="269.2477" y="262567.16" v="2146379" z="1" s="M+H" />
          <p rt="21.002" x="270.2509" y="47921.04" v="393193" z="1" s="M+H+1" />
          <p rt="21.005" x="271.2538" y="5692.23" v="44910" z="1" s="M+H+2" />
          <p rt="20.996" x="272.2577" y="725.84" v="5727" z="1" s="M+H+3" />
        </MSPeaks>
      </Spectrum>
    </Compound>
    <Compound algo="FindByMolecularFeature">
      <Location m="255.2566" rt="21.207" y="474783" v="5175443" />
      <Spectrum type="MFE" cpdAlgo="FindByMolecularFeature">
        <MSDetails p="+" />
        <Device type="TimeOfFlight" />
        <MSPeaks>
          <p rt="21.207" x="256.2639" y="474783.09" v="4308361" z="1" s="M+H" />
          <p rt="21.206" x="257.2669" y="85326.84" v="781980" z="1" s="M+H+1" />
          <p rt="21.201" x="258.2719" y="7317.00" v="81687" z="1" s="M+H+2" />
          <p rt="21.213" x="259.2755" y="388.37" v="3416" z="1" s="M+H+3" />
        </MSPeaks>
      </Spectrum>
    </Compound>
    <Compound algo="FindByMolecularFeature">
      <Location m="254.2246" rt="21.520" y="123450" v="1170417" />
      <Spectrum type="MFE" cpdAlgo="FindByMolecularFeature">
        <MSDetails p="+" />
        <Device type="TimeOfFlight" />
        <MSPeaks>
          <p rt="21.520" x="255.2319" y="123449.69" v="956890" z="1" s="M+H" />
          <p rt="21.522" x="256.2353" y="21689.30" v="174169" z="1" s="M+H+1" />
          <p rt="21.516" x="257.2387" y="3071.01" v="22442" z="1" s="M+H+2" />
          <p rt="21.509" x="509.4553" y="1440.06" v="6655" z="1" s="2M+H" />
          <p rt="21.520" x="510.4626" y="901.38" v="1803" z="1" s="2M+H+1" />
        </MSPeaks>
      </Spectrum>
    </Compound>
    <Compound algo="FindByMolecularFeature">
      <Location m="236.2138" rt="21.521" y="104887" v="984706" />
      <Spectrum type="MFE" cpdAlgo="FindByMolecularFeature">
        <MSDetails p="+" />
        <Device type="TimeOfFlight" />
        <MSPeaks>
          <p rt="21.521" x="237.2211" y="104887.37" v="836551" z="1" s="M+H" />
          <p rt="21.520" x="238.2245" y="18107.22" v="148156" z="1" s="M+H+1" />
        </MSPeaks>
      </Spectrum>
    </Compound>
    <Compound algo="FindByMolecularFeature">
      <Location m="583.4659" rt="21.569" y="66094" v="625830" />
      <Spectrum type="MFE" cpdAlgo="FindByMolecularFeature">
        <MSDetails p="+" />
        <Device type="TimeOfFlight" />
        <MSPeaks>
          <p rt="21.569" x="584.4732" y="66094.34" v="461043" z="1" s="M+H" />
          <p rt="21.569" x="585.4767" y="23494.64" v="164787" z="1" s="M+H+1" />
        </MSPeaks>
      </Spectrum>
    </Compound>
    <Compound algo="FindByMolecularFeature">
      <Location m="264.2452" rt="21.709" y="67384" v="671136" />
      <Spectrum type="MFE" cpdAlgo="FindByMolecularFeature">
        <MSDetails p="+" />
        <Device type="TimeOfFlight" />
        <MSPeaks>
          <p rt="21.709" x="265.2524" y="67383.77" v="560238" z="1" s="M+H" />
          <p rt="21.712" x="266.2558" y="13177.66" v="110898" z="1" s="M+H+1" />
        </MSPeaks>
      </Spectrum>
    </Compound>
    <Compound algo="FindByMolecularFeature">
      <Location m="281.2724" rt="21.712" y="3268407" v="35405368" />
      <Spectrum type="MFE" cpdAlgo="FindByMolecularFeature">
        <MSDetails p="+" />
        <Device type="TimeOfFlight" />
        <MSPeaks>
          <p rt="21.712" x="282.2797" y="3268407.00" v="28612024" z="1" sat="true" s="M+H" />
          <p rt="21.713" x="283.2831" y="607883.56" v="5361532" z="1" s="M+H+1" />
          <p rt="21.711" x="284.2858" y="61846.77" v="539151" z="1" s="M+H+2" />
          <p rt="21.714" x="285.2886" y="4705.62" v="39513" z="1" s="M+H+3" />
          <p rt="21.709" x="563.5509" y="39924.45" v="280098" z="1" s="2M+H" />
          <p rt="21.711" x="564.5544" y="17090.41" v="119028" z="1" s="2M+H+1" />
          <p rt="21.715" x="565.5581" y="3781.52" v="27447" z="1" s="2M+H+2" />
        </MSPeaks>
      </Spectrum>
    </Compound>
    <Compound algo="FindByMolecularFeature">
      <Location m="539.4399" rt="21.835" y="134043" v="2754750" />
      <Spectrum type="MFE" cpdAlgo="FindByMolecularFeature">
        <MSDetails p="+" />
        <Device type="TimeOfFlight" />
        <MSPeaks>
          <p rt="21.848" x="540.4472" y="134043.44" v="1780495" z="1" s="M+H" />
          <p rt="21.801" x="541.4504" y="41365.77" v="792235" z="1" s="M+H+1" />
          <p rt="21.801" x="542.4523" y="9004.86" v="161910" z="1" s="M+H+2" />
          <p rt="21.851" x="543.4529" y="1566.17" v="20109" z="1" s="M+H+3" />
        </MSPeaks>
      </Spectrum>
    </Compound>
    <Compound algo="FindByMolecularFeature">
      <Location m="451.3874" rt="21.867" y="111098" v="973625" />
      <Spectrum type="MFE" cpdAlgo="FindByMolecularFeature">
        <MSDetails p="+" />
        <Device type="TimeOfFlight" />
        <MSPeaks>
          <p rt="21.874" x="452.3947" y="111098.30" v="837759" z="1" s="M+H" />
          <p rt="21.844" x="453.3978" y="32533.21" v="135866" z="1" s="M+H+1" />
        </MSPeaks>
      </Spectrum>
    </Compound>
    <Compound algo="FindByMolecularFeature">
      <Location m="495.4139" rt="21.912" y="176470" v="4525554" />
      <Spectrum type="MFE" cpdAlgo="FindByMolecularFeature">
        <MSDetails p="+" />
        <Device type="TimeOfFlight" />
        <MSPeaks>
          <p rt="21.911" x="496.4212" y="176470.06" v="3341948" z="1" s="M+H" />
          <p rt="21.913" x="497.4242" y="48543.85" v="986491" z="1" s="M+H+1" />
          <p rt="21.907" x="498.4264" y="11117.02" v="186430" z="1" s="M+H+2" />
          <p rt="21.958" x="499.4267" y="637.25" v="10686" z="1" s="M+H+3" />
        </MSPeaks>
      </Spectrum>
    </Compound>
    <Compound algo="FindByMolecularFeature">
      <Location m="427.3089" rt="21.949" y="58560" v="689642" />
      <Spectrum type="MFE" cpdAlgo="FindByMolecularFeature">
        <MSDetails p="+" />
        <Device type="TimeOfFlight" />
        <MSPeaks>
          <p rt="21.949" x="428.3161" y="58560.39" v="447804" z="1" s="M+H" />
          <p rt="21.948" x="429.3191" y="20405.67" v="176605" z="1" s="M+H+1" />
          <p rt="21.960" x="430.3216" y="4845.84" v="59325" z="1" s="M+H+2" />
          <p rt="21.929" x="431.3190" y="522.85" v="5908" z="1" s="M+H+3" />
        </MSPeaks>
      </Spectrum>
    </Compound>
    <Compound algo="FindByMolecularFeature">
      <Location m="281.2719" rt="22.045" y="109283" v="1748412" />
      <Spectrum type="MFE" cpdAlgo="FindByMolecularFeature">
        <MSDetails p="+" />
        <Device type="TimeOfFlight" />
        <MSPeaks>
          <p rt="22.044" x="282.2792" y="109283.37" v="1456905" z="1" s="M+H" />
          <p rt="22.052" x="283.2814" y="23549.75" v="291507" z="1" s="M+H+1" />
        </MSPeaks>
      </Spectrum>
    </Compound>
    <Compound algo="FindByMolecularFeature">
      <Location m="611.3967" rt="22.137" y="62391" v="592275" />
      <Spectrum type="MFE" cpdAlgo="FindByMolecularFeature">
        <MSDetails p="+" />
        <Device type="TimeOfFlight" />
        <MSPeaks>
          <p rt="22.139" x="612.4040" y="4261.28" v="36574" z="1" s="M+H" />
          <p rt="22.143" x="613.4084" y="2119.18" v="16842" z="1" s="M+H+1" />
          <p rt="22.137" x="614.3994" y="62390.80" v="538859" z="1" s="M+H+2" />
        </MSPeaks>
      </Spectrum>
    </Compound>
    <Compound algo="FindByMolecularFeature">
      <Location m="779.5437" rt="22.140" y="50083" v="812405" />
      <Spectrum type="MFE" cpdAlgo="FindByMolecularFeature">
        <MSDetails p="+" />
        <Device type="TimeOfFlight" />
        <MSPeaks>
          <p rt="22.142" x="780.5510" y="17568.43" v="147388" z="1" s="M+H" />
          <p rt="22.140" x="781.5550" y="8609.43" v="69344" z="1" s="M+H+1" />
          <p rt="22.139" x="782.5670" y="50082.92" v="412281" z="1" s="M+H+2" />
          <p rt="22.142" x="783.5703" y="21388.96" v="183393" z="1" s="M+H+3" />
        </MSPeaks>
      </Spectrum>
    </Compound>
    <Compound algo="FindByMolecularFeature">
      <Location m="334.1594" rt="22.141" y="52247" v="665723" />
      <Spectrum type="MFE" cpdAlgo="FindByMolecularFeature">
        <MSDetails p="+" />
        <Device type="TimeOfFlight" />
        <MSPeaks>
          <p rt="22.141" x="335.1667" y="52246.83" v="543386" z="1" s="M+H" />
          <p rt="22.142" x="336.1703" y="11400.04" v="122337" z="1" s="M+H+1" />
        </MSPeaks>
      </Spectrum>
    </Compound>
    <Compound algo="FindByMolecularFeature">
      <Location m="338.1559" rt="22.141" y="117128" v="1664791" />
      <Spectrum type="MFE" cpdAlgo="FindByMolecularFeature">
        <MSDetails p="+" />
        <Device type="TimeOfFlight" />
        <MSPeaks>
          <p rt="22.140" x="170.0821" y="2818.95" v="18081" z="2" s="M+2H" />
          <p rt="22.140" x="339.1633" y="117128.48" v="1155187" z="1" s="M+H" />
          <p rt="22.142" x="340.1660" y="29380.66" v="287031" z="1" s="M+H+1" />
          <p rt="22.146" x="341.1621" y="20612.77" v="204493" z="1" s="M+H+2" />
        </MSPeaks>
      </Spectrum>
    </Compound>
    <Compound algo="FindByMolecularFeature">
      <Location m="807.5753" rt="22.141" y="76477" v="1064736" />
      <Spectrum type="MFE" cpdAlgo="FindByMolecularFeature">
        <MSDetails p="+" />
        <Device type="TimeOfFlight" />
        <MSPeaks>
          <p rt="22.141" x="808.5825" y="76477.42" v="650778" z="1" s="M+H" />
          <p rt="22.142" x="809.5859" y="36621.28" v="302192" z="1" s="M+H+1" />
          <p rt="22.142" x="810.5895" y="10258.97" v="90551" z="1" s="M+H+2" />
          <p rt="22.150" x="811.5933" y="2621.63" v="21215" z="1" s="M+H+3" />
        </MSPeaks>
      </Spectrum>
    </Compound>
    <Compound algo="FindByMolecularFeature">
      <Location m="336.1603" rt="22.143" y="310783" v="3870531" />
      <Spectrum type="MFE" cpdAlgo="FindByMolecularFeature">
        <MSDetails p="+" />
        <Device type="TimeOfFlight" />
        <MSPeaks>
          <p rt="22.143" x="337.1675" y="310783.25" v="3192126" z="1" s="M+H" />
          <p rt="22.143" x="338.1705" y="65174.37" v="678404" z="1" s="M+H+1" />
        </MSPeaks>
      </Spectrum>
    </Compound>
    <Compound algo="FindByMolecularFeature">
      <Location m="331.2875" rt="22.186" y="70155" v="929136" />
      <Spectrum type="MFE" cpdAlgo="FindByMolecularFeature">
        <MSDetails p="+" />
        <Device type="TimeOfFlight" />
        <MSPeaks>
          <p rt="22.187" x="332.2947" y="70154.81" v="723519" z="1" s="M+H" />
          <p rt="22.186" x="333.2985" y="18151.17" v="180350" z="1" s="M+H+1" />
          <p rt="22.179" x="334.3030" y="2615.63" v="25266" z="1" s="M+H+2" />
        </MSPeaks>
      </Spectrum>
    </Compound>
    <Compound algo="FindByMolecularFeature">
      <Location m="378.2748" rt="22.308" y="162692" v="1828032" />
      <Spectrum type="MFE" cpdAlgo="FindByMolecularFeature">
        <MSDetails p="+" />
        <Device type="TimeOfFlight" />
        <MSPeaks>
          <p rt="22.309" x="379.2820" y="162691.86" v="1433025" z="1" s="M+H" />
          <p rt="22.308" x="380.2853" y="36774.77" v="325490" z="1" s="M+H+1" />
          <p rt="22.306" x="381.2875" y="6699.66" v="62729" z="1" s="M+H+2" />
          <p rt="22.289" x="382.2880" y="816.88" v="6788" z="1" s="M+H+3" />
        </MSPeaks>
      </Spectrum>
    </Compound>
    <Compound algo="FindByMolecularFeature">
      <Location m="338.2821" rt="22.313" y="65235" v="651489" />
      <Spectrum type="MFE" cpdAlgo="FindByMolecularFeature">
        <MSDetails p="+" />
        <Device type="TimeOfFlight" />
        <MSPeaks>
          <p rt="22.315" x="339.2894" y="65235.32" v="508256" z="1" s="M+H" />
          <p rt="22.309" x="340.2927" y="15367.25" v="120726" z="1" s="M+H+1" />
          <p rt="22.302" x="341.2951" y="3202.94" v="22507" z="1" s="M+H+2" />
        </MSPeaks>
      </Spectrum>
    </Compound>
    <Compound algo="FindByMolecularFeature">
      <Location m="356.2926" rt="22.313" y="74546" v="703988" />
      <Spectrum type="MFE" cpdAlgo="FindByMolecularFeature">
        <MSDetails p="+" />
        <Device type="TimeOfFlight" />
        <MSPeaks>
          <p rt="22.313" x="357.2999" y="74546.20" v="543728" z="1" s="M+H" />
          <p rt="22.315" x="358.3031" y="18695.33" v="138490" z="1" s="M+H+1" />
          <p rt="22.309" x="359.3062" y="3263.63" v="21770" z="1" s="M+H+2" />
        </MSPeaks>
      </Spectrum>
    </Compound>
    <Compound algo="FindByMolecularFeature">
      <Location m="264.2451" rt="22.315" y="103086" v="1085220" />
      <Spectrum type="MFE" cpdAlgo="FindByMolecularFeature">
        <MSDetails p="+" />
        <Device type="TimeOfFlight" />
        <MSPeaks>
          <p rt="22.315" x="265.2524" y="103086.28" v="911015" z="1" s="M+H" />
          <p rt="22.315" x="266.2557" y="20281.90" v="174205" z="1" s="M+H+1" />
        </MSPeaks>
      </Spectrum>
    </Compound>
    <Compound algo="FindByMolecularFeature">
      <Location m="327.3139" rt="22.684" y="81803" v="861154" />
      <Spectrum type="MFE" cpdAlgo="FindByMolecularFeature">
        <MSDetails p="+" />
        <Device type="TimeOfFlight" />
        <MSPeaks>
          <p rt="22.684" x="328.3212" y="81802.55" v="685837" z="1" s="M+H" />
          <p rt="22.684" x="329.3241" y="18794.59" v="153554" z="1" s="M+H+1" />
          <p rt="22.694" x="330.3271" y="2701.54" v="21764" z="1" s="M+H+2" />
        </MSPeaks>
      </Spectrum>
    </Compound>
    <Compound algo="FindByMolecularFeature">
      <Location m="405.3223" rt="23.348" y="268646" v="1832620" />
      <Spectrum type="MFE" cpdAlgo="FindByMolecularFeature">
        <MSDetails p="+" />
        <Device type="TimeOfFlight" />
        <MSPeaks>
          <p rt="23.349" x="406.3296" y="268646.44" v="1426297" z="1" s="M+H" />
          <p rt="23.349" x="407.3329" y="68906.15" v="368556" z="1" s="M+H+1" />
          <p rt="23.328" x="408.3310" y="16050.03" v="37767" z="1" s="M+H+2" />
        </MSPeaks>
      </Spectrum>
    </Compound>
    <Compound algo="FindByMolecularFeature">
      <Location m="383.3403" rt="23.476" y="265524" v="4899007" />
      <Spectrum type="MFE" cpdAlgo="FindByMolecularFeature">
        <MSDetails p="+" />
        <Device type="TimeOfFlight" />
        <MSPeaks>
          <p rt="23.475" x="384.3475" y="265523.69" v="3747928" z="1" s="M+H" />
          <p rt="23.476" x="385.3509" y="70747.41" v="990922" z="1" s="M+H+1" />
          <p rt="23.496" x="386.3539" y="10978.04" v="112448" z="1" s="M+H+2" />
          <p rt="23.472" x="387.3561" y="1526.89" v="18696" z="1" s="M+H+3" />
          <p rt="23.478" x="767.6869" y="1990.08" v="14506" z="1" s="2M+H" />
        </MSPeaks>
      </Spectrum>
    </Compound>
    <Compound algo="FindByMolecularFeature">
      <Location m="337.3352" rt="23.477" y="978691" v="17032346" />
      <Spectrum type="MFE" cpdAlgo="FindByMolecularFeature">
        <MSDetails p="+" />
        <Device type="TimeOfFlight" />
        <MSPeaks>
          <p rt="23.478" x="338.3425" y="978691.13" v="13727363" z="1" s="M+H" />
          <p rt="23.476" x="339.3455" y="234149.80" v="2970448" z="1" s="M+H+1" />
          <p rt="23.484" x="340.3485" y="26660.61" v="301436" z="1" s="M+H+2" />
          <p rt="23.475" x="341.3518" y="2713.05" v="33098" z="1" s="M+H+3" />
        </MSPeaks>
      </Spectrum>
    </Compound>
    <Compound algo="FindByMolecularFeature">
      <Location m="441.3932" rt="23.486" y="101025" v="2052205" />
      <Spectrum type="MFE" cpdAlgo="FindByMolecularFeature">
        <MSDetails p="+" />
        <Device type="TimeOfFlight" />
        <MSPeaks>
          <p rt="23.486" x="442.4004" y="101024.64" v="1619967" z="1" s="M+H" />
          <p rt="23.485" x="443.4036" y="27052.39" v="405712" z="1" s="M+H+1" />
          <p rt="23.512" x="444.4016" y="3460.77" v="26526" z="1" s="M+H+2" />
        </MSPeaks>
      </Spectrum>
    </Compound>
    <Compound algo="FindByMolecularFeature">
      <Location m="405.3227" rt="23.494" y="592493" v="8018281" />
      <Spectrum type="MFE" cpdAlgo="FindByMolecularFeature">
        <MSDetails p="+" />
        <Device type="TimeOfFlight" />
        <MSPeaks>
          <p rt="23.494" x="406.3300" y="592492.69" v="6109625" z="1" s="M+H" />
          <p rt="23.494" x="407.3329" y="152498.03" v="1573859" z="1" s="M+H+1" />
          <p rt="23.492" x="408.3343" y="25006.50" v="284998" z="1" s="M+H+2" />
          <p rt="23.474" x="409.3343" y="3666.59" v="49799" z="1" s="M+H+3" />
        </MSPeaks>
      </Spectrum>
    </Compound>
    <Compound algo="FindByMolecularFeature">
      <Location m="394.2132" rt="23.520" y="93903" v="1510167" />
      <Spectrum type="MFE" cpdAlgo="FindByMolecularFeature">
        <MSDetails p="+" />
        <Device type="TimeOfFlight" />
        <MSPeaks>
          <p rt="23.520" x="395.2205" y="93903.10" v="923147" z="1" s="M+H" />
          <p rt="23.520" x="396.2236" y="22160.58" v="219028" z="1" s="M+H+1" />
          <p rt="23.521" x="397.2166" y="37147.21" v="367993" z="1" s="M+H+2" />
        </MSPeaks>
      </Spectrum>
    </Compound>
    <Compound algo="FindByMolecularFeature">
      <Location m="803.5446" rt="23.532" y="73754" v="1473136" />
      <Spectrum type="MFE" cpdAlgo="FindByMolecularFeature">
        <MSDetails p="+" />
        <Device type="TimeOfFlight" />
        <MSPeaks>
          <p rt="23.535" x="804.5519" y="17296.51" v="190344" z="1" s="M+H" />
          <p rt="23.533" x="805.5559" y="8857.61" v="98010" z="1" s="M+H+1" />
          <p rt="23.531" x="806.5667" y="22849.64" v="252824" z="1" s="M+H+2" />
          <p rt="23.530" x="807.5702" y="10299.42" v="112760" z="1" s="M+H+3" />
          <p rt="23.531" x="808.5827" y="73754.33" v="819199" z="1" s="M+H+4" />
        </MSPeaks>
      </Spectrum>
    </Compound>
    <Compound algo="FindByMolecularFeature">
      <Location m="803.5446" rt="23.806" y="150972" v="2175933" />
      <Spectrum type="MFE" cpdAlgo="FindByMolecularFeature">
        <MSDetails p="+" />
        <Device type="TimeOfFlight" />
        <MSPeaks>
          <p rt="23.812" x="804.5519" y="38037.34" v="312499" z="1" s="M+H" />
          <p rt="23.810" x="805.5556" y="18583.04" v="145180" z="1" s="M+H+1" />
          <p rt="23.810" x="806.5666" y="49148.39" v="400779" z="1" s="M+H+2" />
          <p rt="23.808" x="807.5704" y="22012.84" v="171205" z="1" s="M+H+3" />
          <p rt="23.802" x="808.5830" y="150972.42" v="1146269" z="1" s="M+H+4" />
        </MSPeaks>
      </Spectrum>
    </Compound>
    <Compound algo="FindByMolecularFeature">
      <Location m="808.5790" rt="23.811" y="74654" v="872733" />
      <Spectrum type="MFE" cpdAlgo="FindByMolecularFeature">
        <MSDetails p="+" />
        <Device type="TimeOfFlight" />
        <MSPeaks>
          <p rt="23.811" x="809.5863" y="74654.21" v="655037" z="1" s="M+H" />
          <p rt="23.810" x="810.5895" y="19662.35" v="172601" z="1" s="M+H+1" />
          <p rt="23.820" x="811.5947" y="4945.96" v="45096" z="1" s="M+H+2" />
        </MSPeaks>
      </Spectrum>
    </Compound>
    <Compound algo="FindByMolecularFeature">
      <Location m="379.2022" rt="23.815" y="125491" v="2323850" />
      <Spectrum type="MFE" cpdAlgo="FindByMolecularFeature">
        <MSDetails p="+" />
        <Device type="TimeOfFlight" />
        <MSPeaks>
          <p rt="23.815" x="380.2095" y="125491.20" v="1296315" z="1" s="M+H" />
          <p rt="23.815" x="381.2131" y="29846.47" v="308098" z="1" s="M+H+1" />
          <p rt="23.813" x="382.2058" y="47694.12" v="494695" z="1" s="M+H+2" />
          <p rt="23.816" x="383.2084" y="13681.18" v="141817" z="1" s="M+H+3" />
          <p rt="23.812" x="384.2046" y="8104.05" v="82925" z="1" s="M+H+4" />
        </MSPeaks>
      </Spectrum>
    </Compound>
    <Compound algo="FindByMolecularFeature">
      <Location m="779.5442" rt="23.818" y="130201" v="1872622" />
      <Spectrum type="MFE" cpdAlgo="FindByMolecularFeature">
        <MSDetails p="+" />
        <Device type="TimeOfFlight" />
        <MSPeaks>
          <p rt="23.812" x="780.5515" y="19061.63" v="221629" z="1" s="M+H" />
          <p rt="23.810" x="781.5548" y="9341.79" v="108759" z="1" s="M+H+1" />
          <p rt="23.819" x="782.5687" y="130201.07" v="1542234" z="1" s="M+H+2" />
        </MSPeaks>
      </Spectrum>
    </Compound>
    <Compound algo="FindByMolecularFeature">
      <Location m="688.4896" rt="23.857" y="136816" v="3470548" />
      <Spectrum type="MFE" cpdAlgo="FindByMolecularFeature">
        <MSDetails p="+" />
        <Device type="TimeOfFlight" />
        <MSPeaks>
          <p rt="23.857" x="689.4969" y="136815.73" v="2253328" z="1" s="M+H" />
          <p rt="23.857" x="690.5002" y="57490.13" v="938177" z="1" s="M+H+1" />
          <p rt="23.858" x="691.5042" y="14063.29" v="243289" z="1" s="M+H+2" />
          <p rt="23.840" x="692.5104" y="2246.76" v="35754" z="1" s="M+H+3" />
        </MSPeaks>
      </Spectrum>
    </Compound>
    <Compound algo="FindByMolecularFeature">
      <Location m="283.2874" rt="23.864" y="52740" v="617335" />
      <Spectrum type="MFE" cpdAlgo="FindByMolecularFeature">
        <MSDetails p="+" />
        <Device type="TimeOfFlight" />
        <MSPeaks>
          <p rt="23.863" x="284.2947" y="52739.99" v="516386" z="1" s="M+H" />
          <p rt="23.868" x="285.2979" y="10257.82" v="94286" z="1" s="M+H+1" />
          <p rt="23.873" x="286.3030" y="785.18" v="6663" z="1" s="M+H+2" />
        </MSPeaks>
      </Spectrum>
    </Compound>
    <Compound algo="FindByMolecularFeature">
      <Location m="683.5339" rt="23.894" y="58040" v="1531229" />
      <Spectrum type="MFE" cpdAlgo="FindByMolecularFeature">
        <MSDetails p="+" />
        <Device type="TimeOfFlight" />
        <MSPeaks>
          <p rt="23.892" x="684.5411" y="58040.05" v="947619" z="1" s="M+H" />
          <p rt="23.899" x="685.5443" y="26075.44" v="448364" z="1" s="M+H+1" />
          <p rt="23.889" x="686.5471" y="7128.49" v="120541" z="1" s="M+H+2" />
          <p rt="23.910" x="687.5496" y="907.12" v="14704" z="1" s="M+H+3" />
        </MSPeaks>
      </Spectrum>
    </Compound>
    <Compound algo="FindByMolecularFeature">
      <Location m="667.6116" rt="24.869" y="52166" v="1039874" />
      <Spectrum type="MFE" cpdAlgo="FindByMolecularFeature">
        <MSDetails p="+" />
        <Device type="TimeOfFlight" />
        <MSPeaks>
          <p rt="24.868" x="668.6188" y="52166.09" v="647920" z="1" s="M+H" />
          <p rt="24.871" x="669.6222" y="23028.46" v="296055" z="1" s="M+H+1" />
          <p rt="24.876" x="670.6252" y="6462.56" v="84445" z="1" s="M+H+2" />
          <p rt="24.860" x="671.6268" y="931.53" v="11454" z="1" s="M+H+3" />
        </MSPeaks>
      </Spectrum>
    </Compound>
    <Compound algo="FindByMolecularFeature">
      <Location m="627.1874" rt="25.002" y="56602" v="728492" />
      <Spectrum type="MFE" cpdAlgo="FindByMolecularFeature">
        <MSDetails p="+" />
        <Device type="TimeOfFlight" />
        <MSPeaks>
          <p rt="25.002" x="628.1947" y="56602.38" v="362483" z="1" s="M+H" />
          <p rt="25.002" x="629.1956" y="32396.79" v="207383" z="1" s="M+H+1" />
          <p rt="25.003" x="630.1939" y="24652.64" v="158626" z="1" s="M+H+2" />
        </MSPeaks>
      </Spectrum>
    </Compound>
    <Compound algo="FindByMolecularFeature">
      <Location m="690.5050" rt="25.303" y="85407" v="1817045" />
      <Spectrum type="MFE" cpdAlgo="FindByMolecularFeature">
        <MSDetails p="+" />
        <Device type="TimeOfFlight" />
        <MSPeaks>
          <p rt="25.315" x="691.5123" y="85406.95" v="975558" z="1" s="M+H" />
          <p rt="25.278" x="692.5158" y="37237.32" v="657914" z="1" s="M+H+1" />
          <p rt="25.285" x="693.5175" y="11538.90" v="183573" z="1" s="M+H+2" />
        </MSPeaks>
      </Spectrum>
    </Compound>
    <Compound algo="FindByMolecularFeature">
      <Location m="430.3449" rt="25.307" y="84471" v="1629744" />
      <Spectrum type="MFE" cpdAlgo="FindByMolecularFeature">
        <MSDetails p="+" />
        <Device type="TimeOfFlight" />
        <MSPeaks>
          <p rt="25.306" x="431.3522" y="84471.25" v="1202565" z="1" s="M+H" />
          <p rt="25.310" x="432.3557" y="24323.99" v="359378" z="1" s="M+H+1" />
          <p rt="25.309" x="433.3593" y="4867.30" v="67802" z="1" s="M+H+2" />
        </MSPeaks>
      </Spectrum>
    </Compound>
    <Compound algo="FindByMolecularFeature">
      <Location m="412.2594" rt="25.781" y="208810" v="1676869" />
      <Spectrum type="MFE" cpdAlgo="FindByMolecularFeature">
        <MSDetails p="+" />
        <Device type="TimeOfFlight" />
        <MSPeaks>
          <p rt="25.781" x="413.2667" y="208809.81" v="1273857" z="1" s="M+H" />
          <p rt="25.781" x="414.2699" y="53269.31" v="329887" z="1" s="M+H+1" />
          <p rt="25.785" x="415.2737" y="9561.78" v="68824" z="1" s="M+H+2" />
          <p rt="25.744" x="416.2760" y="628.36" v="4301" z="1" s="M+H+3" />
        </MSPeaks>
      </Spectrum>
    </Compound>
    <Compound algo="FindByMolecularFeature">
      <Location m="148.0158" rt="25.782" y="79922" v="545758" />
      <Spectrum type="MFE" cpdAlgo="FindByMolecularFeature">
        <MSDetails p="+" />
        <Device type="TimeOfFlight" />
        <MSPeaks>
          <p rt="25.782" x="149.0231" y="79921.75" v="501723" z="1" s="M+H" />
          <p rt="25.786" x="150.0264" y="6049.03" v="40707" z="1" s="M+H+1" />
          <p rt="25.775" x="151.0292" y="1187.52" v="3328" z="1" s="M+H+2" />
        </MSPeaks>
      </Spectrum>
    </Compound>
    <Compound algo="FindByMolecularFeature">
      <Location m="390.2774" rt="25.783" y="184143" v="1471485" />
      <Spectrum type="MFE" cpdAlgo="FindByMolecularFeature">
        <MSDetails p="+" />
        <Device type="TimeOfFlight" />
        <MSPeaks>
          <p rt="25.783" x="391.2846" y="184142.66" v="1157153" z="1" s="M+H" />
          <p rt="25.782" x="392.2879" y="47918.65" v="314332" z="1" s="M+H+1" />
        </MSPeaks>
      </Spectrum>
    </Compound>
    <Compound algo="FindByMolecularFeature">
      <Location m="392.2904" rt="25.875" y="66135" v="605600" />
      <Spectrum type="MFE" cpdAlgo="FindByMolecularFeature">
        <MSDetails p="+" />
        <Device type="TimeOfFlight" />
        <MSPeaks>
          <p rt="25.875" x="393.2977" y="66135.08" v="466261" z="1" s="M+H" />
          <p rt="25.877" x="394.3016" y="16148.49" v="120174" z="1" s="M+H+1" />
          <p rt="25.881" x="395.3043" y="2847.45" v="19166" z="1" s="M+H+2" />
        </MSPeaks>
      </Spectrum>
    </Compound>
    <Compound algo="FindByMolecularFeature">
      <Location m="337.3351" rt="26.066" y="611506" v="8076101" />
      <Spectrum type="MFE" cpdAlgo="FindByMolecularFeature">
        <MSDetails p="+" />
        <Device type="TimeOfFlight" />
        <MSPeaks>
          <p rt="26.066" x="338.3424" y="611506.38" v="6010491" z="1" s="M+H" />
          <p rt="26.066" x="339.3453" y="148553.30" v="1434784" z="1" s="M+H+1" />
          <p rt="26.066" x="340.3486" y="17321.52" v="163728" z="1" s="M+H+2" />
          <p rt="26.071" x="341.3522" y="2203.20" v="21109" z="1" s="M+H+3" />
          <p rt="26.059" x="675.6763" y="20614.43" v="138526" z="1" s="2M+H" />
          <p rt="26.059" x="676.6794" y="10192.68" v="66749" z="1" s="2M+H+1" />
          <p rt="26.057" x="677.6823" y="2863.33" v="17720" z="1" s="2M+H+2" />
        </MSPeaks>
      </Spectrum>
    </Compound>
    <Compound algo="FindByMolecularFeature">
      <Location m="609.1777" rt="26.473" y="370740" v="17551186" />
      <Spectrum type="MFE" cpdAlgo="FindByMolecularFeature">
        <MSDetails p="+" />
        <Device type="TimeOfFlight" />
        <MSPeaks>
          <p rt="26.474" x="610.1849" y="370739.59" v="9081218" z="1" s="M+H" />
          <p rt="26.473" x="611.1855" y="201541.77" v="4902834" z="1" s="M+H+1" />
          <p rt="26.471" x="612.1836" y="149098.95" v="3567134" z="1" s="M+H+2" />
        </MSPeaks>
      </Spectrum>
    </Compound>
    <Compound algo="FindByMolecularFeature">
      <Location m="612.1760" rt="26.479" y="58581" v="2110975" />
      <Spectrum type="MFE" cpdAlgo="FindByMolecularFeature">
        <MSDetails p="+" />
        <Device type="TimeOfFlight" />
        <MSPeaks>
          <p rt="26.471" x="613.1832" y="58580.94" v="1339119" z="1" s="M+H" />
          <p rt="26.473" x="614.1816" y="25846.06" v="603907" z="1" s="M+H+1" />
          <p rt="26.531" x="615.1814" y="8456.50" v="133420" z="1" s="M+H+2" />
          <p rt="26.555" x="616.1795" y="2212.57" v="34529" z="1" s="M+H+3" />
        </MSPeaks>
      </Spectrum>
    </Compound>
    <Compound algo="FindByMolecularFeature">
      <Location m="701.2062" rt="26.498" y="52003" v="714091" />
      <Spectrum type="MFE" cpdAlgo="FindByMolecularFeature">
        <MSDetails p="+" />
        <Device type="TimeOfFlight" />
        <MSPeaks>
          <p rt="26.498" x="702.2135" y="52002.50" v="324616" z="1" s="M+H" />
          <p rt="26.496" x="703.2144" y="35401.84" v="225524" z="1" s="M+H+1" />
          <p rt="26.499" x="704.2125" y="26348.78" v="163951" z="1" s="M+H+2" />
        </MSPeaks>
      </Spectrum>
    </Compound>
    <Compound algo="FindByMolecularFeature">
      <Location m="849.2441" rt="27.804" y="100901" v="3187197" />
      <Spectrum type="MFE" cpdAlgo="FindByMolecularFeature">
        <MSDetails p="+" />
        <Device type="TimeOfFlight" />
        <MSPeaks>
          <p rt="27.805" x="850.2514" y="100901.42" v="1313438" z="1" s="M+H" />
          <p rt="27.803" x="851.2519" y="77971.02" v="1014388" z="1" s="M+H+1" />
          <p rt="27.804" x="852.2504" y="68003.52" v="859371" z="1" s="M+H+2" />
        </MSPeaks>
      </Spectrum>
    </Compound>
    <Compound algo="FindByMolecularFeature">
      <Location m="614.4906" rt="28.644" y="71447" v="1559408" />
      <Spectrum type="MFE" cpdAlgo="FindByMolecularFeature">
        <MSDetails p="+" />
        <Device type="TimeOfFlight" />
        <MSPeaks>
          <p rt="28.643" x="615.4979" y="71446.66" v="994737" z="1" s="M+H" />
          <p rt="28.645" x="616.5012" y="30160.31" v="419440" z="1" s="M+H+1" />
          <p rt="28.652" x="617.5074" y="7663.49" v="114214" z="1" s="M+H+2" />
          <p rt="28.649" x="618.5116" y="2281.34" v="31017" z="1" s="M+H+3" />
        </MSPeaks>
      </Spectrum>
    </Compound>
    <Compound algo="FindByMolecularFeature">
      <Location m="654.4839" rt="28.650" y="83318" v="1942257" />
      <Spectrum type="MFE" cpdAlgo="FindByMolecularFeature">
        <MSDetails p="+" />
        <Device type="TimeOfFlight" />
        <MSPeaks>
          <p rt="28.647" x="655.4912" y="83318.22" v="1279169" z="1" s="M+H" />
          <p rt="28.656" x="656.4956" y="36152.84" v="533347" z="1" s="M+H+1" />
          <p rt="28.655" x="657.5003" y="9124.41" v="129741" z="1" s="M+H+2" />
        </MSPeaks>
      </Spectrum>
    </Compound>
    <Compound algo="FindByMolecularFeature">
      <Location m="720.4997" rt="29.116" y="55916" v="2554844" />
      <Spectrum type="MFE" cpdAlgo="FindByMolecularFeature">
        <MSDetails p="+" />
        <Device type="TimeOfFlight" />
        <MSPeaks>
          <p rt="29.118" x="721.5070" y="55916.42" v="1520146" z="1" s="M+H" />
          <p rt="29.120" x="722.5107" y="27708.03" v="753064" z="1" s="M+H+1" />
          <p rt="29.106" x="723.5133" y="8743.89" v="223417" z="1" s="M+H+2" />
          <p rt="29.085" x="724.5145" y="2297.52" v="58218" z="1" s="M+H+3" />
        </MSPeaks>
      </Spectrum>
    </Compound>
    <Compound algo="FindByMolecularFeature">
      <Location m="502.1002" rt="29.183" y="64415" v="1708189" />
      <Spectrum type="MFE" cpdAlgo="FindByMolecularFeature">
        <MSDetails p="+" />
        <Device type="TimeOfFlight" />
        <MSPeaks>
          <p rt="29.181" x="503.1075" y="64415.45" v="942273" z="1" s="M+H" />
          <p rt="29.184" x="504.1082" y="30442.88" v="448174" z="1" s="M+H+1" />
          <p rt="29.185" x="505.1063" y="21785.20" v="317742" z="1" s="M+H+2" />
        </MSPeaks>
      </Spectrum>
    </Compound>
    <Compound algo="FindByMolecularFeature">
      <Location m="535.1592" rt="29.185" y="785560" v="23229682" />
      <Spectrum type="MFE" cpdAlgo="FindByMolecularFeature">
        <MSDetails p="+" />
        <Device type="TimeOfFlight" />
        <MSPeaks>
          <p rt="29.186" x="536.1664" y="785559.69" v="12065367" z="1" s="M+H" />
          <p rt="29.184" x="537.1669" y="377804.88" v="5773755" z="1" s="M+H+1" />
          <p rt="29.184" x="538.1648" y="263635.97" v="4044856" z="1" s="M+H+2" />
          <p rt="29.182" x="539.1645" y="90405.94" v="1345704" z="1" s="M+H+3" />
        </MSPeaks>
      </Spectrum>
    </Compound>
    <Compound algo="FindByMolecularFeature">
      <Location m="280.0436" rt="29.193" y="56994" v="1121701" />
      <Spectrum type="MFE" cpdAlgo="FindByMolecularFeature">
        <MSDetails p="+" />
        <Device type="TimeOfFlight" />
        <MSPeaks>
          <p rt="29.187" x="281.0509" y="56993.76" v="848185" z="1" s="M+H" />
          <p rt="29.219" x="282.0521" y="15940.40" v="112102" z="1" s="M+H+1" />
          <p rt="29.186" x="283.0493" y="9243.17" v="122311" z="1" s="M+H+2" />
          <p rt="29.197" x="284.0504" y="2510.42" v="39103" z="1" s="M+H+3" />
        </MSPeaks>
      </Spectrum>
    </Compound>
  </CompoundList>
</CEF>
