# Supplementary material for: Identification of sunflower, rapeseed, flaxseed and sesame seed oil metabolomic markers as a potential tool for oil authentication and detecting adulterations
Source: PLoS One. 2023 Apr 20;18(4):e0284599. doi: 10.1371/journal.pone.0284599 (PMC10118080; doi:10.1371/journal.pone.0284599)
Supplement: S1 File — (ZIP) [file pone.0284599.s001.zip › CEF/Sez_c2.cef]

<CEF version="1.0.0.0">
  <CompoundList>
    <Compound algo="FindByMolecularFeature">
      <Location m="121.9567" rt="0.541" y="52939" v="257814" />
      <Spectrum type="MFE" cpdAlgo="FindByMolecularFeature">
        <MSDetails p="+" />
        <Device type="TimeOfFlight" />
        <MSPeaks>
          <p rt="0.541" x="122.9640" y="52938.82" v="169459" z="1" s="M+H" />
          <p rt="0.542" x="123.9672" y="4754.62" v="19312" z="1" s="M+H+1" />
          <p rt="0.542" x="124.9634" y="17269.13" v="69044" z="1" s="M+H+2" />
        </MSPeaks>
      </Spectrum>
    </Compound>
    <Compound algo="FindByMolecularFeature">
      <Location m="140.9516" rt="0.544" y="336139" v="1332108" />
      <Spectrum type="MFE" cpdAlgo="FindByMolecularFeature">
        <MSDetails p="+" />
        <Device type="TimeOfFlight" />
        <MSPeaks>
          <p rt="0.544" x="141.9589" y="336139.22" v="1203211" z="1" s="M+H" />
          <p rt="0.545" x="142.9631" y="19283.23" v="66668" z="1" s="M+H+1" />
          <p rt="0.542" x="143.9594" y="18566.40" v="58253" z="1" s="M+H+2" />
          <p rt="0.535" x="144.9655" y="1082.63" v="3976" z="1" s="M+H+3" />
        </MSPeaks>
      </Spectrum>
    </Compound>
    <Compound algo="FindByMolecularFeature">
      <Location m="160.0223" rt="0.609" y="99871" v="549394" />
      <Spectrum type="MFE" cpdAlgo="FindByMolecularFeature">
        <MSDetails p="+" />
        <Device type="TimeOfFlight" />
        <MSPeaks>
          <p rt="0.609" x="161.0296" y="99870.55" v="470790" z="1" s="M+H" />
          <p rt="0.606" x="162.0312" y="17100.03" v="78604" z="1" s="M+H+1" />
        </MSPeaks>
      </Spectrum>
    </Compound>
    <Compound algo="FindByMolecularFeature">
      <Location m="117.1154" rt="0.646" y="138287" v="584518" />
      <Spectrum type="MFE" cpdAlgo="FindByMolecularFeature">
        <MSDetails p="+" />
        <Device type="TimeOfFlight" />
        <MSPeaks>
          <p rt="0.646" x="118.1227" y="138286.59" v="543667" z="1" s="M+H" />
          <p rt="0.644" x="119.1260" y="11194.86" v="38669" z="1" s="M+H+1" />
          <p rt="0.645" x="120.1290" y="1004.95" v="2182" z="1" s="M+H+2" />
        </MSPeaks>
      </Spectrum>
    </Compound>
    <Compound algo="FindByMolecularFeature">
      <Location m="204.0399" rt="0.657" y="79320" v="465345" />
      <Spectrum type="MFE" cpdAlgo="FindByMolecularFeature">
        <MSDetails p="+" />
        <Device type="TimeOfFlight" />
        <MSPeaks>
          <p rt="0.657" x="205.0472" y="79320.23" v="402966" z="1" s="M+H" />
          <p rt="0.652" x="206.0505" y="5965.92" v="29580" z="1" s="M+H+1" />
          <p rt="0.660" x="207.0466" y="6528.48" v="32799" z="1" s="M+H+2" />
        </MSPeaks>
      </Spectrum>
    </Compound>
    <Compound algo="FindByMolecularFeature">
      <Location m="186.9928" rt="0.660" y="89927" v="1241862" />
      <Spectrum type="MFE" cpdAlgo="FindByMolecularFeature">
        <MSDetails p="+" />
        <Device type="TimeOfFlight" />
        <MSPeaks>
          <p rt="0.653" x="188.0001" y="89927.04" v="840560" z="1" s="M+H" />
          <p rt="0.660" x="189.0022" y="7004.39" v="64615" z="1" s="M+H+1" />
          <p rt="0.679" x="189.9936" y="35767.38" v="336687" z="1" s="M+H+2" />
        </MSPeaks>
      </Spectrum>
    </Compound>
    <Compound algo="FindByMolecularFeature">
      <Location m="188.0663" rt="0.660" y="4815833" v="22845928" />
      <Spectrum type="MFE" cpdAlgo="FindByMolecularFeature">
        <MSDetails p="+" />
        <Device type="TimeOfFlight" />
        <MSPeaks>
          <p rt="0.660" x="189.0736" y="4815833.00" v="21174790" z="1" sat="true" s="M+H" />
          <p rt="0.660" x="190.0770" y="316264.03" v="1409873" z="1" s="M+H+1" />
          <p rt="0.659" x="191.0781" y="56199.93" v="248896" z="1" s="M+H+2" />
          <p rt="0.664" x="192.0814" y="2969.54" v="12369" z="1" s="M+H+3" />
        </MSPeaks>
      </Spectrum>
    </Compound>
    <Compound algo="FindByMolecularFeature">
      <Location m="262.1029" rt="0.660" y="104396" v="422576" />
      <Spectrum type="MFE" cpdAlgo="FindByMolecularFeature">
        <MSDetails p="+" />
        <Device type="TimeOfFlight" />
        <MSPeaks>
          <p rt="0.660" x="263.1102" y="104396.25" v="373716" z="1" s="M+H" />
          <p rt="0.660" x="264.1136" y="11131.31" v="39889" z="1" s="M+H+1" />
          <p rt="0.663" x="265.1150" y="2691.06" v="8971" z="1" s="M+H+2" />
        </MSPeaks>
      </Spectrum>
    </Compound>
    <Compound algo="FindByMolecularFeature">
      <Location m="220.0034" rt="0.668" y="57380" v="331663" />
      <Spectrum type="MFE" cpdAlgo="FindByMolecularFeature">
        <MSDetails p="+" />
        <Device type="TimeOfFlight" />
        <MSPeaks>
          <p rt="0.668" x="221.0106" y="57380.13" v="303352" z="1" s="M+H" />
          <p rt="0.669" x="222.0137" y="5402.16" v="28311" z="1" s="M+H+1" />
        </MSPeaks>
      </Spectrum>
    </Compound>
    <Compound algo="FindByMolecularFeature">
      <Location m="370.1158" rt="0.670" y="51628" v="392840" />
      <Spectrum type="MFE" cpdAlgo="FindByMolecularFeature">
        <MSDetails p="+" />
        <Device type="TimeOfFlight" />
        <MSPeaks>
          <p rt="0.668" x="186.0653" y="51627.86" v="232035" z="2" s="M+2H" />
          <p rt="0.668" x="186.5670" y="6989.74" v="31991" z="2" s="M+2H+1" />
          <p rt="0.654" x="187.0685" y="9346.50" v="45760" z="2" s="M+2H+2" />
          <p rt="0.683" x="371.1222" y="11916.66" v="73196" z="1" s="M+H" />
          <p rt="0.679" x="372.1255" y="1810.14" v="9858" z="1" s="M+H+1" />
        </MSPeaks>
      </Spectrum>
    </Compound>
    <Compound algo="FindByMolecularFeature">
      <Location m="311.0428" rt="0.672" y="50085" v="338948" />
      <Spectrum type="MFE" cpdAlgo="FindByMolecularFeature">
        <MSDetails p="+" />
        <Device type="TimeOfFlight" />
        <MSPeaks>
          <p rt="0.672" x="312.0501" y="50085.40" v="285558" z="1" s="M+H" />
          <p rt="0.671" x="313.0533" y="6063.49" v="46087" z="1" s="M+H+1" />
          <p rt="0.665" x="314.0544" y="1484.56" v="7303" z="1" s="M+H+2" />
        </MSPeaks>
      </Spectrum>
    </Compound>
    <Compound algo="FindByMolecularFeature">
      <Location m="237.0061" rt="0.673" y="219996" v="2849595" />
      <Spectrum type="MFE" cpdAlgo="FindByMolecularFeature">
        <MSDetails p="+" />
        <Device type="TimeOfFlight" />
        <MSPeaks>
          <p rt="0.678" x="238.0134" y="219995.52" v="2389391" z="1" s="M+H" />
          <p rt="0.651" x="239.0193" y="35518.07" v="405002" z="1" s="M+H+1" />
          <p rt="0.661" x="240.0200" y="5246.78" v="55202" z="1" s="M+H+2" />
        </MSPeaks>
      </Spectrum>
    </Compound>
    <Compound algo="FindByMolecularFeature">
      <Location m="208.0528" rt="0.685" y="91118" v="977266" />
      <Spectrum type="MFE" cpdAlgo="FindByMolecularFeature">
        <MSDetails p="+" />
        <Device type="TimeOfFlight" />
        <MSPeaks>
          <p rt="0.685" x="209.0600" y="91117.64" v="892542" z="1" s="M+H" />
          <p rt="0.689" x="210.0636" y="6898.19" v="66054" z="1" s="M+H+1" />
          <p rt="0.671" x="211.0649" y="2023.58" v="18670" z="1" s="M+H+2" />
        </MSPeaks>
      </Spectrum>
    </Compound>
    <Compound algo="FindByMolecularFeature">
      <Location m="170.0554" rt="0.700" y="177439" v="865272" />
      <Spectrum type="MFE" cpdAlgo="FindByMolecularFeature">
        <MSDetails p="+" />
        <Device type="TimeOfFlight" />
        <MSPeaks>
          <p rt="0.700" x="171.0627" y="177438.56" v="810615" z="1" s="M+H" />
          <p rt="0.701" x="172.0661" y="11967.56" v="54657" z="1" s="M+H+1" />
        </MSPeaks>
      </Spectrum>
    </Compound>
    <Compound algo="FindByMolecularFeature">
      <Location m="214.0625" rt="0.709" y="60856" v="388590" />
      <Spectrum type="MFE" cpdAlgo="FindByMolecularFeature">
        <MSDetails p="+" />
        <Device type="TimeOfFlight" />
        <MSPeaks>
          <p rt="0.712" x="215.0698" y="60856.46" v="338308" z="1" s="M+H" />
          <p rt="0.674" x="216.0733" y="4328.02" v="38987" z="1" s="M+H+1" />
          <p rt="0.681" x="217.0727" y="1573.35" v="11295" z="1" s="M+H+2" />
        </MSPeaks>
      </Spectrum>
    </Compound>
    <Compound algo="FindByMolecularFeature">
      <Location m="172.0922" rt="0.736" y="255137" v="1956328" />
      <Spectrum type="MFE" cpdAlgo="FindByMolecularFeature">
        <MSDetails p="+" />
        <Device type="TimeOfFlight" />
        <MSPeaks>
          <p rt="0.736" x="173.0995" y="255136.69" v="1815461" z="1" s="M+H" />
          <p rt="0.735" x="174.1040" y="17234.31" v="123988" z="1" s="M+H+1" />
          <p rt="0.737" x="175.1057" y="2432.02" v="16879" z="1" s="M+H+2" />
        </MSPeaks>
      </Spectrum>
    </Compound>
    <Compound algo="FindByMolecularFeature">
      <Location m="171.9696" rt="0.810" y="63081" v="592508" />
      <Spectrum type="MFE" cpdAlgo="FindByMolecularFeature">
        <MSDetails p="+" />
        <Device type="TimeOfFlight" />
        <MSPeaks>
          <p rt="0.811" x="172.9769" y="63080.68" v="544401" z="1" s="M+H" />
          <p rt="0.802" x="173.9804" y="5441.22" v="48107" z="1" s="M+H+1" />
        </MSPeaks>
      </Spectrum>
    </Compound>
    <Compound algo="FindByMolecularFeature">
      <Location m="122.0482" rt="0.857" y="184939" v="824472" />
      <Spectrum type="MFE" cpdAlgo="FindByMolecularFeature">
        <MSDetails p="+" />
        <Device type="TimeOfFlight" />
        <MSPeaks>
          <p rt="0.857" x="123.0555" y="184939.23" v="771278" z="1" s="M+H" />
          <p rt="0.858" x="124.0583" y="13236.79" v="53194" z="1" s="M+H+1" />
        </MSPeaks>
      </Spectrum>
    </Compound>
    <Compound algo="FindByMolecularFeature">
      <Location m="187.1207" rt="0.859" y="131339" v="680358" />
      <Spectrum type="MFE" cpdAlgo="FindByMolecularFeature">
        <MSDetails p="+" />
        <Device type="TimeOfFlight" />
        <MSPeaks>
          <p rt="0.858" x="188.1280" y="131339.39" v="615621" z="1" s="M+H" />
          <p rt="0.861" x="189.1313" y="14223.24" v="59033" z="1" s="M+H+1" />
          <p rt="0.849" x="190.1330" y="1405.95" v="5704" z="1" s="M+H+2" />
        </MSPeaks>
      </Spectrum>
    </Compound>
    <Compound algo="FindByMolecularFeature">
      <Location m="170.0553" rt="0.901" y="75993" v="613144" />
      <Spectrum type="MFE" cpdAlgo="FindByMolecularFeature">
        <MSDetails p="+" />
        <Device type="TimeOfFlight" />
        <MSPeaks>
          <p rt="0.901" x="171.0625" y="75993.42" v="571004" z="1" s="M+H" />
          <p rt="0.895" x="172.0661" y="5682.38" v="42141" z="1" s="M+H+1" />
        </MSPeaks>
      </Spectrum>
    </Compound>
    <Compound algo="FindByMolecularFeature">
      <Location m="143.0404" rt="1.434" y="122105" v="686571" />
      <Spectrum type="MFE" cpdAlgo="FindByMolecularFeature">
        <MSDetails p="+" />
        <Device type="TimeOfFlight" />
        <MSPeaks>
          <p rt="1.434" x="144.0477" y="122105.08" v="604514" z="1" s="M+H" />
          <p rt="1.435" x="145.0506" y="10683.85" v="53545" z="1" s="M+H+1" />
          <p rt="1.434" x="146.0447" y="5680.70" v="28512" z="1" s="M+H+2" />
        </MSPeaks>
      </Spectrum>
    </Compound>
    <Compound algo="FindByMolecularFeature">
      <Location m="126.0316" rt="2.316" y="271500" v="1832855" />
      <Spectrum type="MFE" cpdAlgo="FindByMolecularFeature">
        <MSDetails p="+" />
        <Device type="TimeOfFlight" />
        <MSPeaks>
          <p rt="2.316" x="127.0388" y="271500.25" v="1720311" z="1" s="M+H" />
          <p rt="2.314" x="128.0423" y="17285.03" v="112544" z="1" s="M+H+1" />
        </MSPeaks>
      </Spectrum>
    </Compound>
    <Compound algo="FindByMolecularFeature">
      <Location m="113.0840" rt="2.745" y="129231" v="892049" />
      <Spectrum type="MFE" cpdAlgo="FindByMolecularFeature">
        <MSDetails p="+" />
        <Device type="TimeOfFlight" />
        <MSPeaks>
          <p rt="2.744" x="114.0913" y="129231.15" v="818405" z="1" s="M+H" />
          <p rt="2.748" x="115.0945" y="11039.52" v="69674" z="1" s="M+H+1" />
          <p rt="2.753" x="116.1048" y="964.14" v="3971" z="1" s="M+H+2" />
        </MSPeaks>
      </Spectrum>
    </Compound>
    <Compound algo="FindByMolecularFeature">
      <Location m="140.0471" rt="2.761" y="84107" v="514940" />
      <Spectrum type="MFE" cpdAlgo="FindByMolecularFeature">
        <MSDetails p="+" />
        <Device type="TimeOfFlight" />
        <MSPeaks>
          <p rt="2.761" x="141.0544" y="84106.91" v="476404" z="1" s="M+H" />
          <p rt="2.764" x="142.0580" y="6745.17" v="38536" z="1" s="M+H+1" />
        </MSPeaks>
      </Spectrum>
    </Compound>
    <Compound algo="FindByMolecularFeature">
      <Location m="170.0578" rt="3.327" y="60649" v="375839" />
      <Spectrum type="MFE" cpdAlgo="FindByMolecularFeature">
        <MSDetails p="+" />
        <Device type="TimeOfFlight" />
        <MSPeaks>
          <p rt="3.327" x="171.0651" y="60648.76" v="344279" z="1" s="M+H" />
          <p rt="3.322" x="172.0684" y="5631.58" v="31560" z="1" s="M+H+1" />
        </MSPeaks>
      </Spectrum>
    </Compound>
    <Compound algo="FindByMolecularFeature">
      <Location m="302.2203" rt="4.185" y="51735" v="266224" />
      <Spectrum type="MFE" cpdAlgo="FindByMolecularFeature">
        <MSDetails p="+" />
        <Device type="TimeOfFlight" />
        <MSPeaks>
          <p rt="4.185" x="303.2275" y="51734.93" v="227188" z="1" s="M+H" />
          <p rt="4.187" x="304.2312" y="8326.34" v="35408" z="1" s="M+H+1" />
          <p rt="4.189" x="305.2319" y="1074.97" v="3628" z="1" s="M+H+2" />
        </MSPeaks>
      </Spectrum>
    </Compound>
    <Compound algo="FindByMolecularFeature">
      <Location m="141.1153" rt="4.441" y="85071" v="508880" />
      <Spectrum type="MFE" cpdAlgo="FindByMolecularFeature">
        <MSDetails p="+" />
        <Device type="TimeOfFlight" />
        <MSPeaks>
          <p rt="4.441" x="142.1226" y="85070.98" v="465772" z="1" s="M+H" />
          <p rt="4.440" x="143.1258" y="8028.98" v="41873" z="1" s="M+H+1" />
          <p rt="4.458" x="144.1336" y="752.97" v="1235" z="1" s="M+H+2" />
        </MSPeaks>
      </Spectrum>
    </Compound>
    <Compound algo="FindByMolecularFeature">
      <Location m="169.1102" rt="4.442" y="95018" v="619794" />
      <Spectrum type="MFE" cpdAlgo="FindByMolecularFeature">
        <MSDetails p="+" />
        <Device type="TimeOfFlight" />
        <MSPeaks>
          <p rt="4.442" x="170.1174" y="95017.91" v="552011" z="1" s="M+H" />
          <p rt="4.443" x="171.1205" y="9530.60" v="54067" z="1" s="M+H+1" />
          <p rt="4.423" x="172.1171" y="1693.75" v="13716" z="1" s="M+H+2" />
        </MSPeaks>
      </Spectrum>
    </Compound>
    <Compound algo="FindByMolecularFeature">
      <Location m="210.1365" rt="4.744" y="52664" v="390250" />
      <Spectrum type="MFE" cpdAlgo="FindByMolecularFeature">
        <MSDetails p="+" />
        <Device type="TimeOfFlight" />
        <MSPeaks>
          <p rt="4.744" x="211.1437" y="52664.45" v="320544" z="1" s="M+H" />
          <p rt="4.743" x="212.1460" y="8803.87" v="53617" z="1" s="M+H+1" />
          <p rt="4.737" x="213.1381" y="2273.45" v="16090" z="1" s="M+H+2" />
        </MSPeaks>
      </Spectrum>
    </Compound>
    <Compound algo="FindByMolecularFeature">
      <Location m="166.0628" rt="5.123" y="113239" v="869953" />
      <Spectrum type="MFE" cpdAlgo="FindByMolecularFeature">
        <MSDetails p="+" />
        <Device type="TimeOfFlight" />
        <MSPeaks>
          <p rt="5.122" x="167.0701" y="113238.84" v="772777" z="1" s="M+H" />
          <p rt="5.125" x="168.0735" y="12306.62" v="90134" z="1" s="M+H+1" />
          <p rt="5.122" x="169.0775" y="1096.24" v="7043" z="1" s="M+H+2" />
        </MSPeaks>
      </Spectrum>
    </Compound>
    <Compound algo="FindByMolecularFeature">
      <Location m="342.1652" rt="6.244" y="51839" v="367251" />
      <Spectrum type="MFE" cpdAlgo="FindByMolecularFeature">
        <MSDetails p="+" />
        <Device type="TimeOfFlight" />
        <MSPeaks>
          <p rt="6.244" x="343.1724" y="51838.50" v="305828" z="1" s="M+H" />
          <p rt="6.246" x="344.1758" y="9176.99" v="53447" z="1" s="M+H+1" />
          <p rt="6.242" x="345.1781" y="1737.00" v="7975" z="1" s="M+H+2" />
        </MSPeaks>
      </Spectrum>
    </Compound>
    <Compound algo="FindByMolecularFeature">
      <Location m="143.0734" rt="6.387" y="51950" v="416931" />
      <Spectrum type="MFE" cpdAlgo="FindByMolecularFeature">
        <MSDetails p="+" />
        <Device type="TimeOfFlight" />
        <MSPeaks>
          <p rt="6.387" x="144.0807" y="51949.82" v="372606" z="1" s="M+H" />
          <p rt="6.393" x="145.0841" y="6224.94" v="44325" z="1" s="M+H+1" />
        </MSPeaks>
      </Spectrum>
    </Compound>
    <Compound algo="FindByMolecularFeature">
      <Location m="170.1416" rt="6.677" y="84394" v="1012135" />
      <Spectrum type="MFE" cpdAlgo="FindByMolecularFeature">
        <MSDetails p="+" />
        <Device type="TimeOfFlight" />
        <MSPeaks>
          <p rt="6.676" x="171.1489" y="84394.09" v="910149" z="1" s="M+H" />
          <p rt="6.681" x="172.1524" y="8740.16" v="100054" z="1" s="M+H+1" />
          <p rt="6.681" x="173.1541" y="780.42" v="1932" z="1" s="M+H+2" />
        </MSPeaks>
      </Spectrum>
    </Compound>
    <Compound algo="FindByMolecularFeature">
      <Location m="180.0785" rt="6.881" y="145016" v="1160800" />
      <Spectrum type="MFE" cpdAlgo="FindByMolecularFeature">
        <MSDetails p="+" />
        <Device type="TimeOfFlight" />
        <MSPeaks>
          <p rt="6.881" x="181.0858" y="145015.98" v="1025603" z="1" s="M+H" />
          <p rt="6.882" x="182.0891" y="15578.87" v="122220" z="1" s="M+H+1" />
          <p rt="6.874" x="183.0931" y="1953.20" v="12978" z="1" s="M+H+2" />
        </MSPeaks>
      </Spectrum>
    </Compound>
    <Compound algo="FindByMolecularFeature">
      <Location m="218.0940" rt="7.015" y="133536" v="1043597" />
      <Spectrum type="MFE" cpdAlgo="FindByMolecularFeature">
        <MSDetails p="+" />
        <Device type="TimeOfFlight" />
        <MSPeaks>
          <p rt="7.015" x="219.1013" y="133536.09" v="883612" z="1" s="M+H" />
          <p rt="7.016" x="220.1047" y="19244.94" v="130198" z="1" s="M+H+1" />
          <p rt="7.036" x="221.1141" y="2294.39" v="29787" z="1" s="M+H+2" />
        </MSPeaks>
      </Spectrum>
    </Compound>
    <Compound algo="FindByMolecularFeature">
      <Location m="188.1200" rt="7.643" y="52478" v="406086" />
      <Spectrum type="MFE" cpdAlgo="FindByMolecularFeature">
        <MSDetails p="+" />
        <Device type="TimeOfFlight" />
        <MSPeaks>
          <p rt="7.643" x="189.1273" y="52478.09" v="350363" z="1" s="M+H" />
          <p rt="7.644" x="190.1302" y="7729.55" v="53519" z="1" s="M+H+1" />
          <p rt="7.634" x="191.1359" y="496.39" v="2205" z="1" s="M+H+2" />
        </MSPeaks>
      </Spectrum>
    </Compound>
    <Compound algo="FindByMolecularFeature">
      <Location m="185.1415" rt="8.119" y="116539" v="974914" />
      <Spectrum type="MFE" cpdAlgo="FindByMolecularFeature">
        <MSDetails p="+" />
        <Device type="TimeOfFlight" />
        <MSPeaks>
          <p rt="8.120" x="186.1487" y="116538.56" v="855516" z="1" s="M+H" />
          <p rt="8.113" x="187.1518" y="14671.18" v="113270" z="1" s="M+H+1" />
          <p rt="8.125" x="188.1538" y="1232.30" v="6128" z="1" s="M+H+2" />
        </MSPeaks>
      </Spectrum>
    </Compound>
    <Compound algo="FindByMolecularFeature">
      <Location m="370.1415" rt="8.142" y="67091" v="588755" />
      <Spectrum type="MFE" cpdAlgo="FindByMolecularFeature">
        <MSDetails p="+" />
        <Device type="TimeOfFlight" />
        <MSPeaks>
          <p rt="8.141" x="371.1487" y="67090.91" v="461756" z="1" s="M+H" />
          <p rt="8.146" x="372.1522" y="15642.06" v="107425" z="1" s="M+H+1" />
          <p rt="8.140" x="373.1542" y="3026.98" v="19575" z="1" s="M+H+2" />
        </MSPeaks>
      </Spectrum>
    </Compound>
    <Compound algo="FindByMolecularFeature">
      <Location m="338.0790" rt="8.253" y="161352" v="1342830" />
      <Spectrum type="MFE" cpdAlgo="FindByMolecularFeature">
        <MSDetails p="+" />
        <Device type="TimeOfFlight" />
        <MSPeaks>
          <p rt="8.253" x="339.0863" y="161351.73" v="1112073" z="1" s="M+H" />
          <p rt="8.252" x="340.0896" y="34498.35" v="230756" z="1" s="M+H+1" />
        </MSPeaks>
      </Spectrum>
    </Compound>
    <Compound algo="FindByMolecularFeature">
      <Location m="368.0900" rt="8.253" y="419087" v="3734381" />
      <Spectrum type="MFE" cpdAlgo="FindByMolecularFeature">
        <MSDetails p="+" />
        <Device type="TimeOfFlight" />
        <MSPeaks>
          <p rt="8.254" x="369.0973" y="419087.00" v="2961434" z="1" s="M+H" />
          <p rt="8.253" x="370.1004" y="91358.23" v="645225" z="1" s="M+H+1" />
          <p rt="8.250" x="371.1030" y="16024.71" v="112771" z="1" s="M+H+2" />
          <p rt="8.254" x="372.1068" y="2214.07" v="14952" z="1" s="M+H+3" />
        </MSPeaks>
      </Spectrum>
    </Compound>
    <Compound algo="FindByMolecularFeature">
      <Location m="408.0828" rt="8.261" y="622228" v="4744890" />
      <Spectrum type="MFE" cpdAlgo="FindByMolecularFeature">
        <MSDetails p="+" />
        <Device type="TimeOfFlight" />
        <MSPeaks>
          <p rt="8.261" x="409.0901" y="622228.31" v="3789748" z="1" s="M+H" />
          <p rt="8.261" x="410.0929" y="129079.20" v="790432" z="1" s="M+H+1" />
          <p rt="8.262" x="411.0951" y="22801.73" v="146013" z="1" s="M+H+2" />
          <p rt="8.263" x="412.0974" y="3214.19" v="18697" z="1" s="M+H+3" />
        </MSPeaks>
      </Spectrum>
    </Compound>
    <Compound algo="FindByMolecularFeature">
      <Location m="234.0889" rt="8.286" y="108635" v="736784" />
      <Spectrum type="MFE" cpdAlgo="FindByMolecularFeature">
        <MSDetails p="+" />
        <Device type="TimeOfFlight" />
        <MSPeaks>
          <p rt="8.286" x="235.0962" y="108635.45" v="618769" z="1" s="M+H" />
          <p rt="8.286" x="236.1001" y="15212.26" v="86869" z="1" s="M+H+1" />
          <p rt="8.301" x="237.1068" y="3684.02" v="31146" z="1" s="M+H+2" />
        </MSPeaks>
      </Spectrum>
    </Compound>
    <Compound algo="FindByMolecularFeature">
      <Location m="216.0786" rt="8.286" y="62716" v="505995" />
      <Spectrum type="MFE" cpdAlgo="FindByMolecularFeature">
        <MSDetails p="+" />
        <Device type="TimeOfFlight" />
        <MSPeaks>
          <p rt="8.287" x="217.0858" y="62716.34" v="408931" z="1" s="M+H" />
          <p rt="8.288" x="218.0894" y="9897.25" v="64294" z="1" s="M+H+1" />
          <p rt="8.279" x="219.0819" y="6842.88" v="32771" z="1" s="M+H+2" />
        </MSPeaks>
      </Spectrum>
    </Compound>
    <Compound algo="FindByMolecularFeature">
      <Location m="159.0445" rt="8.287" y="152888" v="1070035" />
      <Spectrum type="MFE" cpdAlgo="FindByMolecularFeature">
        <MSDetails p="+" />
        <Device type="TimeOfFlight" />
        <MSPeaks>
          <p rt="8.286" x="160.0518" y="152888.14" v="944946" z="1" s="M+H" />
          <p rt="8.287" x="161.0559" y="18865.61" v="125088" z="1" s="M+H+1" />
        </MSPeaks>
      </Spectrum>
    </Compound>
    <Compound algo="FindByMolecularFeature">
      <Location m="136.0523" rt="8.287" y="211715" v="1447806" />
      <Spectrum type="MFE" cpdAlgo="FindByMolecularFeature">
        <MSDetails p="+" />
        <Device type="TimeOfFlight" />
        <MSPeaks>
          <p rt="8.287" x="137.0596" y="211715.05" v="1329641" z="1" s="M+H" />
          <p rt="8.287" x="138.0632" y="18437.88" v="118165" z="1" s="M+H+1" />
        </MSPeaks>
      </Spectrum>
    </Compound>
    <Compound algo="FindByMolecularFeature">
      <Location m="114.0468" rt="8.287" y="147669" v="1043659" />
      <Spectrum type="MFE" cpdAlgo="FindByMolecularFeature">
        <MSDetails p="+" />
        <Device type="TimeOfFlight" />
        <MSPeaks>
          <p rt="8.287" x="115.0541" y="147669.38" v="936737" z="1" s="M+H" />
          <p rt="8.286" x="116.0586" y="17086.53" v="106921" z="1" s="M+H+1" />
        </MSPeaks>
      </Spectrum>
    </Compound>
    <Compound algo="FindByMolecularFeature">
      <Location m="358.1410" rt="8.287" y="117265" v="2440369" />
      <Spectrum type="MFE" cpdAlgo="FindByMolecularFeature">
        <MSDetails p="+" />
        <Device type="TimeOfFlight" />
        <MSPeaks>
          <p rt="8.293" x="359.1473" y="39810.34" v="297850" z="1" s="M+H" />
          <p rt="8.286" x="360.1507" y="8285.85" v="59020" z="1" s="M+H+1" />
          <p rt="8.284" x="361.1533" y="1640.46" v="10082" z="1" s="M+H+2" />
          <p rt="8.285" x="717.2903" y="117265.00" v="666142" z="1" s="2M+H" />
          <p rt="8.285" x="718.2935" y="49776.38" v="282244" z="1" s="2M+H+1" />
          <p rt="8.287" x="719.2963" y="13137.37" v="73832" z="1" s="2M+H+2" />
          <p rt="8.285" x="720.2984" y="2635.73" v="14490" z="1" s="2M+H+3" />
        </MSPeaks>
      </Spectrum>
    </Compound>
    <Compound algo="FindByMolecularFeature">
      <Location m="174.0683" rt="8.287" y="850309" v="6242556" />
      <Spectrum type="MFE" cpdAlgo="FindByMolecularFeature">
        <MSDetails p="+" />
        <Device type="TimeOfFlight" />
        <MSPeaks>
          <p rt="8.287" x="175.0756" y="850309.25" v="5488514" z="1" s="M+H" />
          <p rt="8.287" x="176.0785" y="105045.88" v="680134" z="1" s="M+H+1" />
          <p rt="8.287" x="177.0836" y="9650.73" v="61737" z="1" s="M+H+2" />
          <p rt="8.279" x="178.0917" y="1747.50" v="12171" z="1" s="M+H+3" />
        </MSPeaks>
      </Spectrum>
    </Compound>
    <Compound algo="FindByMolecularFeature">
      <Location m="290.0942" rt="8.288" y="57417" v="521892" />
      <Spectrum type="MFE" cpdAlgo="FindByMolecularFeature">
        <MSDetails p="+" />
        <Device type="TimeOfFlight" />
        <MSPeaks>
          <p rt="8.288" x="291.1015" y="57416.76" v="392057" z="1" s="M+H" />
          <p rt="8.286" x="292.1060" y="15599.48" v="105152" z="1" s="M+H+1" />
          <p rt="8.298" x="293.1117" y="3729.04" v="24683" z="1" s="M+H+2" />
        </MSPeaks>
      </Spectrum>
    </Compound>
    <Compound algo="FindByMolecularFeature">
      <Location m="310.1204" rt="8.288" y="111854" v="908974" />
      <Spectrum type="MFE" cpdAlgo="FindByMolecularFeature">
        <MSDetails p="+" />
        <Device type="TimeOfFlight" />
        <MSPeaks>
          <p rt="8.288" x="311.1277" y="111853.51" v="737473" z="1" s="M+H" />
          <p rt="8.288" x="312.1318" y="26510.55" v="171501" z="1" s="M+H+1" />
        </MSPeaks>
      </Spectrum>
    </Compound>
    <Compound algo="FindByMolecularFeature">
      <Location m="340.1317" rt="8.288" y="2446977" v="20959712" />
      <Spectrum type="MFE" cpdAlgo="FindByMolecularFeature">
        <MSDetails p="+" />
        <Device type="TimeOfFlight" />
        <MSPeaks>
          <p rt="8.288" x="341.1389" y="2446976.75" v="16837088" z="1" sat="true" s="M+H" />
          <p rt="8.288" x="342.1423" y="513951.47" v="3536741" z="1" s="M+H+1" />
          <p rt="8.289" x="343.1444" y="75289.77" v="521937" z="1" s="M+H+2" />
          <p rt="8.291" x="344.1472" y="8345.56" v="57041" z="1" s="M+H+3" />
          <p rt="8.298" x="345.1504" y="1035.24" v="6909" z="1" s="M+H+4" />
        </MSPeaks>
      </Spectrum>
    </Compound>
    <Compound algo="FindByMolecularFeature">
      <Location m="186.0681" rt="8.288" y="266271" v="2025425" />
      <Spectrum type="MFE" cpdAlgo="FindByMolecularFeature">
        <MSDetails p="+" />
        <Device type="TimeOfFlight" />
        <MSPeaks>
          <p rt="8.288" x="187.0754" y="266271.34" v="1773126" z="1" s="M+H" />
          <p rt="8.288" x="188.0791" y="37531.27" v="252299" z="1" s="M+H+1" />
        </MSPeaks>
      </Spectrum>
    </Compound>
    <Compound algo="FindByMolecularFeature">
      <Location m="270.0881" rt="8.288" y="101783" v="858630" />
      <Spectrum type="MFE" cpdAlgo="FindByMolecularFeature">
        <MSDetails p="+" />
        <Device type="TimeOfFlight" />
        <MSPeaks>
          <p rt="8.288" x="271.0954" y="101782.70" v="721594" z="1" s="M+H" />
          <p rt="8.290" x="272.0992" y="16998.82" v="120967" z="1" s="M+H+1" />
          <p rt="8.288" x="273.1038" y="2418.28" v="16069" z="1" s="M+H+2" />
        </MSPeaks>
      </Spectrum>
    </Compound>
    <Compound algo="FindByMolecularFeature">
      <Location m="322.1209" rt="8.289" y="449709" v="3985785" />
      <Spectrum type="MFE" cpdAlgo="FindByMolecularFeature">
        <MSDetails p="+" />
        <Device type="TimeOfFlight" />
        <MSPeaks>
          <p rt="8.289" x="323.1281" y="449708.53" v="3176503" z="1" s="M+H" />
          <p rt="8.288" x="324.1311" y="98750.38" v="698032" z="1" s="M+H+1" />
          <p rt="8.290" x="325.1337" y="13747.35" v="98702" z="1" s="M+H+2" />
          <p rt="8.291" x="326.1359" y="1834.96" v="12547" z="1" s="M+H+3" />
        </MSPeaks>
      </Spectrum>
    </Compound>
    <Compound algo="FindByMolecularFeature">
      <Location m="188.0834" rt="8.290" y="55238" v="467904" />
      <Spectrum type="MFE" cpdAlgo="FindByMolecularFeature">
        <MSDetails p="+" />
        <Device type="TimeOfFlight" />
        <MSPeaks>
          <p rt="8.290" x="189.0907" y="55237.98" v="408348" z="1" s="M+H" />
          <p rt="8.292" x="190.0941" y="8119.77" v="59556" z="1" s="M+H+1" />
        </MSPeaks>
      </Spectrum>
    </Compound>
    <Compound algo="FindByMolecularFeature">
      <Location m="357.1335" rt="8.300" y="72890" v="703949" />
      <Spectrum type="MFE" cpdAlgo="FindByMolecularFeature">
        <MSDetails p="+" />
        <Device type="TimeOfFlight" />
        <MSPeaks>
          <p rt="8.300" x="358.1408" y="72890.30" v="701687" z="1" s="M+H" />
          <p rt="8.282" x="715.2729" y="721.33" v="1131" z="1" s="2M+H" />
        </MSPeaks>
      </Spectrum>
    </Compound>
    <Compound algo="FindByMolecularFeature">
      <Location m="457.0587" rt="8.310" y="84369" v="1410728" />
      <Spectrum type="MFE" cpdAlgo="FindByMolecularFeature">
        <MSDetails p="+" />
        <Device type="TimeOfFlight" />
        <MSPeaks>
          <p rt="8.311" x="458.0659" y="84369.27" v="1069421" z="1" s="M+H" />
          <p rt="8.309" x="459.0693" y="21536.65" v="270447" z="1" s="M+H+1" />
          <p rt="8.312" x="460.0717" y="4445.36" v="54227" z="1" s="M+H+2" />
          <p rt="8.306" x="461.0782" y="885.20" v="10798" z="1" s="M+H+3" />
          <p rt="8.315" x="915.1334" y="887.55" v="2918" z="1" s="2M+H" />
        </MSPeaks>
      </Spectrum>
    </Compound>
    <Compound algo="FindByMolecularFeature">
      <Location m="197.1414" rt="8.351" y="87241" v="690893" />
      <Spectrum type="MFE" cpdAlgo="FindByMolecularFeature">
        <MSDetails p="+" />
        <Device type="TimeOfFlight" />
        <MSPeaks>
          <p rt="8.351" x="198.1487" y="87241.48" v="590909" z="1" s="M+H" />
          <p rt="8.352" x="199.1519" y="12253.88" v="84224" z="1" s="M+H+1" />
          <p rt="8.347" x="200.1594" y="1916.72" v="15759" z="1" s="M+H+2" />
        </MSPeaks>
      </Spectrum>
    </Compound>
    <Compound algo="FindByMolecularFeature">
      <Location m="315.0867" rt="8.554" y="73728" v="784187" />
      <Spectrum type="MFE" cpdAlgo="FindByMolecularFeature">
        <MSDetails p="+" />
        <Device type="TimeOfFlight" />
        <MSPeaks>
          <p rt="8.554" x="316.0940" y="73727.77" v="619872" z="1" s="M+H" />
          <p rt="8.553" x="317.0986" y="16974.51" v="141887" z="1" s="M+H+1" />
          <p rt="8.558" x="318.1012" y="2840.06" v="22428" z="1" s="M+H+2" />
        </MSPeaks>
      </Spectrum>
    </Compound>
    <Compound algo="FindByMolecularFeature">
      <Location m="255.1257" rt="8.617" y="114181" v="1021193" />
      <Spectrum type="MFE" cpdAlgo="FindByMolecularFeature">
        <MSDetails p="+" />
        <Device type="TimeOfFlight" />
        <MSPeaks>
          <p rt="8.617" x="256.1330" y="114180.65" v="856654" z="1" s="M+H" />
          <p rt="8.615" x="257.1363" y="19622.94" v="146533" z="1" s="M+H+1" />
          <p rt="8.619" x="258.1393" y="2457.34" v="18005" z="1" s="M+H+2" />
        </MSPeaks>
      </Spectrum>
    </Compound>
    <Compound algo="FindByMolecularFeature">
      <Location m="263.2249" rt="8.740" y="111789" v="760395" />
      <Spectrum type="MFE" cpdAlgo="FindByMolecularFeature">
        <MSDetails p="+" />
        <Device type="TimeOfFlight" />
        <MSPeaks>
          <p rt="8.740" x="264.2322" y="111788.80" v="631585" z="1" s="M+H" />
          <p rt="8.742" x="265.2354" y="21413.35" v="117038" z="1" s="M+H+1" />
          <p rt="8.739" x="266.2389" y="2347.04" v="11772" z="1" s="M+H+2" />
        </MSPeaks>
      </Spectrum>
    </Compound>
    <Compound algo="FindByMolecularFeature">
      <Location m="218.1671" rt="8.741" y="323864" v="2413306" />
      <Spectrum type="MFE" cpdAlgo="FindByMolecularFeature">
        <MSDetails p="+" />
        <Device type="TimeOfFlight" />
        <MSPeaks>
          <p rt="8.741" x="219.1744" y="323864.47" v="2038814" z="1" s="M+H" />
          <p rt="8.741" x="220.1774" y="55064.30" v="336594" z="1" s="M+H+1" />
          <p rt="8.742" x="221.1824" y="5426.03" v="35229" z="1" s="M+H+2" />
          <p rt="8.803" x="222.1890" y="462.40" v="2668" z="1" s="M+H+3" />
        </MSPeaks>
      </Spectrum>
    </Compound>
    <Compound algo="FindByMolecularFeature">
      <Location m="340.1312" rt="8.839" y="147991" v="1271577" />
      <Spectrum type="MFE" cpdAlgo="FindByMolecularFeature">
        <MSDetails p="+" />
        <Device type="TimeOfFlight" />
        <MSPeaks>
          <p rt="8.839" x="341.1385" y="147991.05" v="1005047" z="1" s="M+H" />
          <p rt="8.839" x="342.1415" y="32724.44" v="225318" z="1" s="M+H+1" />
          <p rt="8.843" x="343.1445" y="5502.49" v="36574" z="1" s="M+H+2" />
          <p rt="8.872" x="344.1393" y="697.66" v="4638" z="1" s="M+H+3" />
        </MSPeaks>
      </Spectrum>
    </Compound>
    <Compound algo="FindByMolecularFeature">
      <Location m="372.1208" rt="8.930" y="67585" v="686143" />
      <Spectrum type="MFE" cpdAlgo="FindByMolecularFeature">
        <MSDetails p="+" />
        <Device type="TimeOfFlight" />
        <MSPeaks>
          <p rt="8.930" x="373.1281" y="67585.35" v="548176" z="1" s="M+H" />
          <p rt="8.932" x="374.1314" y="14197.68" v="118331" z="1" s="M+H+1" />
          <p rt="8.932" x="375.1343" y="2664.09" v="19636" z="1" s="M+H+2" />
        </MSPeaks>
      </Spectrum>
    </Compound>
    <Compound algo="FindByMolecularFeature">
      <Location m="340.0948" rt="9.077" y="68421" v="686650" />
      <Spectrum type="MFE" cpdAlgo="FindByMolecularFeature">
        <MSDetails p="+" />
        <Device type="TimeOfFlight" />
        <MSPeaks>
          <p rt="9.077" x="341.1021" y="68421.27" v="556503" z="1" s="M+H" />
          <p rt="9.079" x="342.1053" y="13512.19" v="108288" z="1" s="M+H+1" />
          <p rt="9.071" x="343.1093" y="2704.53" v="21859" z="1" s="M+H+2" />
        </MSPeaks>
      </Spectrum>
    </Compound>
    <Compound algo="FindByMolecularFeature">
      <Location m="186.1190" rt="9.202" y="126658" v="1763969" />
      <Spectrum type="MFE" cpdAlgo="FindByMolecularFeature">
        <MSDetails p="+" />
        <Device type="TimeOfFlight" />
        <MSPeaks>
          <p rt="9.202" x="187.1263" y="126657.59" v="1505031" z="1" s="M+H" />
          <p rt="9.195" x="188.1291" y="14810.37" v="194443" z="1" s="M+H+1" />
          <p rt="9.199" x="189.1229" y="5713.37" v="64495" z="1" s="M+H+2" />
        </MSPeaks>
      </Spectrum>
    </Compound>
    <Compound algo="FindByMolecularFeature">
      <Location m="319.1995" rt="9.293" y="177950" v="1521023" />
      <Spectrum type="MFE" cpdAlgo="FindByMolecularFeature">
        <MSDetails p="+" />
        <Device type="TimeOfFlight" />
        <MSPeaks>
          <p rt="9.293" x="320.2068" y="177950.11" v="1265910" z="1" s="M+H" />
          <p rt="9.294" x="321.2099" y="30790.86" v="217908" z="1" s="M+H+1" />
          <p rt="9.295" x="322.2109" y="5234.46" v="35608" z="1" s="M+H+2" />
          <p rt="9.245" x="323.2221" y="159.95" v="1597" z="1" s="M+H+3" />
        </MSPeaks>
      </Spectrum>
    </Compound>
    <Compound algo="FindByMolecularFeature">
      <Location m="477.0747" rt="9.344" y="55491" v="533816" />
      <Spectrum type="MFE" cpdAlgo="FindByMolecularFeature">
        <MSDetails p="+" />
        <Device type="TimeOfFlight" />
        <MSPeaks>
          <p rt="9.344" x="478.0819" y="55490.73" v="399058" z="1" s="M+H" />
          <p rt="9.343" x="479.0850" y="15284.52" v="108600" z="1" s="M+H+1" />
          <p rt="9.350" x="480.0866" y="3469.60" v="23975" z="1" s="M+H+2" />
          <p rt="9.338" x="481.0877" y="315.91" v="2183" z="1" s="M+H+3" />
        </MSPeaks>
      </Spectrum>
    </Compound>
    <Compound algo="FindByMolecularFeature">
      <Location m="352.2226" rt="9.869" y="123489" v="1051319" />
      <Spectrum type="MFE" cpdAlgo="FindByMolecularFeature">
        <MSDetails p="+" />
        <Device type="TimeOfFlight" />
        <MSPeaks>
          <p rt="9.870" x="353.2299" y="123488.91" v="856417" z="1" s="M+H" />
          <p rt="9.866" x="354.2336" y="24096.91" v="163637" z="1" s="M+H+1" />
          <p rt="9.873" x="355.2355" y="4326.71" v="28740" z="1" s="M+H+2" />
          <p rt="9.853" x="705.4471" y="800.44" v="1262" z="1" s="2M+H" />
        </MSPeaks>
      </Spectrum>
    </Compound>
    <Compound algo="FindByMolecularFeature">
      <Location m="294.2195" rt="9.877" y="162325" v="1940605" />
      <Spectrum type="MFE" cpdAlgo="FindByMolecularFeature">
        <MSDetails p="+" />
        <Device type="TimeOfFlight" />
        <MSPeaks>
          <p rt="9.877" x="295.2268" y="162325.03" v="1583279" z="1" s="M+H" />
          <p rt="9.877" x="296.2304" y="31962.73" v="307152" z="1" s="M+H+1" />
          <p rt="9.884" x="297.2363" y="4929.89" v="50175" z="1" s="M+H+2" />
        </MSPeaks>
      </Spectrum>
    </Compound>
    <Compound algo="FindByMolecularFeature">
      <Location m="347.2671" rt="9.878" y="110939" v="1291214" />
      <Spectrum type="MFE" cpdAlgo="FindByMolecularFeature">
        <MSDetails p="+" />
        <Device type="TimeOfFlight" />
        <MSPeaks>
          <p rt="9.879" x="348.2744" y="110939.17" v="1045053" z="1" s="M+H" />
          <p rt="9.875" x="349.2777" y="23278.65" v="218383" z="1" s="M+H+1" />
          <p rt="9.871" x="350.2798" y="3587.85" v="26501" z="1" s="M+H+2" />
          <p rt="9.852" x="351.2804" y="172.96" v="1277" z="1" s="M+H+3" />
        </MSPeaks>
      </Spectrum>
    </Compound>
    <Compound algo="FindByMolecularFeature">
      <Location m="276.2089" rt="9.880" y="107077" v="1259161" />
      <Spectrum type="MFE" cpdAlgo="FindByMolecularFeature">
        <MSDetails p="+" />
        <Device type="TimeOfFlight" />
        <MSPeaks>
          <p rt="9.880" x="139.1125" y="3133.71" v="23883" z="2" s="M+2H" />
          <p rt="9.881" x="277.2162" y="107077.10" v="1026157" z="1" s="M+H" />
          <p rt="9.879" x="278.2198" y="22282.86" v="209120" z="1" s="M+H+1" />
        </MSPeaks>
      </Spectrum>
    </Compound>
    <Compound algo="FindByMolecularFeature">
      <Location m="194.1305" rt="9.881" y="50355" v="524703" />
      <Spectrum type="MFE" cpdAlgo="FindByMolecularFeature">
        <MSDetails p="+" />
        <Device type="TimeOfFlight" />
        <MSPeaks>
          <p rt="9.880" x="195.1377" y="50355.13" v="464586" z="1" s="M+H" />
          <p rt="9.887" x="196.1411" y="5156.30" v="50137" z="1" s="M+H+1" />
          <p rt="9.928" x="197.1481" y="949.30" v="9980" z="1" s="M+H+2" />
        </MSPeaks>
      </Spectrum>
    </Compound>
    <Compound algo="FindByMolecularFeature">
      <Location m="162.1043" rt="10.001" y="54027" v="472605" />
      <Spectrum type="MFE" cpdAlgo="FindByMolecularFeature">
        <MSDetails p="+" />
        <Device type="TimeOfFlight" />
        <MSPeaks>
          <p rt="10.001" x="163.1116" y="54027.06" v="409105" z="1" s="M+H" />
          <p rt="10.003" x="164.1148" y="7813.28" v="63500" z="1" s="M+H+1" />
        </MSPeaks>
      </Spectrum>
    </Compound>
    <Compound algo="FindByMolecularFeature">
      <Location m="180.1150" rt="10.181" y="100278" v="935312" />
      <Spectrum type="MFE" cpdAlgo="FindByMolecularFeature">
        <MSDetails p="+" />
        <Device type="TimeOfFlight" />
        <MSPeaks>
          <p rt="10.181" x="181.1223" y="100277.55" v="815832" z="1" s="M+H" />
          <p rt="10.181" x="182.1252" y="13279.92" v="107179" z="1" s="M+H+1" />
          <p rt="10.179" x="183.1304" y="1537.45" v="12301" z="1" s="M+H+2" />
        </MSPeaks>
      </Spectrum>
    </Compound>
    <Compound algo="FindByMolecularFeature">
      <Location m="134.0367" rt="10.182" y="78695" v="770603" />
      <Spectrum type="MFE" cpdAlgo="FindByMolecularFeature">
        <MSDetails p="+" />
        <Device type="TimeOfFlight" />
        <MSPeaks>
          <p rt="10.182" x="135.0439" y="78695.35" v="705865" z="1" s="M+H" />
          <p rt="10.181" x="136.0479" y="7389.68" v="64738" z="1" s="M+H+1" />
        </MSPeaks>
      </Spectrum>
    </Compound>
    <Compound algo="FindByMolecularFeature">
      <Location m="378.0714" rt="10.308" y="72415" v="929725" />
      <Spectrum type="MFE" cpdAlgo="FindByMolecularFeature">
        <MSDetails p="+" />
        <Device type="TimeOfFlight" />
        <MSPeaks>
          <p rt="10.307" x="379.0787" y="72414.72" v="762085" z="1" s="M+H" />
          <p rt="10.312" x="380.0820" y="14407.28" v="148086" z="1" s="M+H+1" />
          <p rt="10.312" x="381.0848" y="2390.70" v="19554" z="1" s="M+H+2" />
        </MSPeaks>
      </Spectrum>
    </Compound>
    <Compound algo="FindByMolecularFeature">
      <Location m="338.0792" rt="10.317" y="302803" v="2889411" />
      <Spectrum type="MFE" cpdAlgo="FindByMolecularFeature">
        <MSDetails p="+" />
        <Device type="TimeOfFlight" />
        <MSPeaks>
          <p rt="10.317" x="339.0865" y="302802.84" v="2305456" z="1" s="M+H" />
          <p rt="10.318" x="340.0895" y="64617.44" v="494525" z="1" s="M+H+1" />
          <p rt="10.316" x="341.0933" y="10365.94" v="80141" z="1" s="M+H+2" />
          <p rt="10.306" x="342.0971" y="1179.65" v="9289" z="1" s="M+H+3" />
        </MSPeaks>
      </Spectrum>
    </Compound>
    <Compound algo="FindByMolecularFeature">
      <Location m="435.2256" rt="10.382" y="63813" v="534956" />
      <Spectrum type="MFE" cpdAlgo="FindByMolecularFeature">
        <MSDetails p="+" />
        <Device type="TimeOfFlight" />
        <MSPeaks>
          <p rt="10.382" x="436.2329" y="63812.62" v="415277" z="1" s="M+H" />
          <p rt="10.382" x="437.2361" y="15737.67" v="102577" z="1" s="M+H+1" />
          <p rt="10.379" x="438.2393" y="2856.14" v="17102" z="1" s="M+H+2" />
        </MSPeaks>
      </Spectrum>
    </Compound>
    <Compound algo="FindByMolecularFeature">
      <Location m="157.1465" rt="10.737" y="141881" v="1289864" />
      <Spectrum type="MFE" cpdAlgo="FindByMolecularFeature">
        <MSDetails p="+" />
        <Device type="TimeOfFlight" />
        <MSPeaks>
          <p rt="10.738" x="158.1538" y="141881.16" v="1166896" z="1" s="M+H" />
          <p rt="10.734" x="159.1573" y="15094.21" v="115776" z="1" s="M+H+1" />
          <p rt="10.733" x="160.1599" y="1180.95" v="7192" z="1" s="M+H+2" />
        </MSPeaks>
      </Spectrum>
    </Compound>
    <Compound algo="FindByMolecularFeature">
      <Location m="227.1886" rt="10.840" y="179494" v="4130577" />
      <Spectrum type="MFE" cpdAlgo="FindByMolecularFeature">
        <MSDetails p="+" />
        <Device type="TimeOfFlight" />
        <MSPeaks>
          <p rt="10.840" x="228.1959" y="179493.55" v="3558349" z="1" s="M+H" />
          <p rt="10.840" x="229.1990" y="26820.52" v="523457" z="1" s="M+H+1" />
          <p rt="10.843" x="230.2013" y="2767.36" v="48771" z="1" s="M+H+2" />
        </MSPeaks>
      </Spectrum>
    </Compound>
    <Compound algo="FindByMolecularFeature">
      <Location m="352.0953" rt="10.864" y="1580185" v="21496780" />
      <Spectrum type="MFE" cpdAlgo="FindByMolecularFeature">
        <MSDetails p="+" />
        <Device type="TimeOfFlight" />
        <MSPeaks>
          <p rt="10.865" x="353.1026" y="1580185.38" v="17049344" z="1" s="M+H" />
          <p rt="10.863" x="354.1058" y="353228.03" v="3862333" z="1" s="M+H+1" />
          <p rt="10.864" x="355.1080" y="53367.09" v="521139" z="1" s="M+H+2" />
          <p rt="10.858" x="356.1107" y="6124.33" v="59805" z="1" s="M+H+3" />
          <p rt="10.869" x="357.1138" y="426.08" v="4161" z="1" s="M+H+4" />
        </MSPeaks>
      </Spectrum>
    </Compound>
    <Compound algo="FindByMolecularFeature">
      <Location m="791.1265" rt="10.865" y="168027" v="1320569" />
      <Spectrum type="MFE" cpdAlgo="FindByMolecularFeature">
        <MSDetails p="+" />
        <Device type="TimeOfFlight" />
        <MSPeaks>
          <p rt="10.865" x="792.1338" y="10265.84" v="72870" z="1" s="M+H" />
          <p rt="10.869" x="793.1367" y="5389.39" v="38095" z="1" s="M+H+1" />
          <p rt="10.865" x="794.1295" y="168026.75" v="1209604" z="1" s="M+H+2" />
        </MSPeaks>
      </Spectrum>
    </Compound>
    <Compound algo="FindByMolecularFeature">
      <Location m="322.0844" rt="10.866" y="205322" v="2490218" />
      <Spectrum type="MFE" cpdAlgo="FindByMolecularFeature">
        <MSDetails p="+" />
        <Device type="TimeOfFlight" />
        <MSPeaks>
          <p rt="10.866" x="323.0917" y="205321.75" v="2019706" z="1" s="M+H" />
          <p rt="10.867" x="324.0946" y="42163.60" v="397711" z="1" s="M+H+1" />
          <p rt="10.862" x="325.1014" y="7163.99" v="64692" z="1" s="M+H+2" />
          <p rt="10.872" x="326.1066" y="918.07" v="8109" z="1" s="M+H+3" />
        </MSPeaks>
      </Spectrum>
    </Compound>
    <Compound algo="FindByMolecularFeature">
      <Location m="202.0629" rt="10.867" y="176118" v="1797844" />
      <Spectrum type="MFE" cpdAlgo="FindByMolecularFeature">
        <MSDetails p="+" />
        <Device type="TimeOfFlight" />
        <MSPeaks>
          <p rt="10.867" x="203.0702" y="176117.73" v="1549868" z="1" s="M+H" />
          <p rt="10.867" x="204.0739" y="24001.80" v="208240" z="1" s="M+H+1" />
          <p rt="10.862" x="205.0723" y="4509.46" v="39735" z="1" s="M+H+2" />
        </MSPeaks>
      </Spectrum>
    </Compound>
    <Compound algo="FindByMolecularFeature">
      <Location m="762.1937" rt="10.867" y="962960" v="12840886" />
      <Spectrum type="MFE" cpdAlgo="FindByMolecularFeature">
        <MSDetails p="+" />
        <Device type="TimeOfFlight" />
        <MSPeaks>
          <p rt="10.860" x="382.0981" y="5021.58" v="33678" z="2" s="M+2H" />
          <p rt="10.878" x="382.5991" y="2572.82" v="16235" z="2" s="M+2H+1" />
          <p rt="10.867" x="763.2010" y="962960.38" v="8077890" z="1" s="M+H" />
          <p rt="10.867" x="764.2038" y="421056.97" v="3509357" z="1" s="M+H+1" />
          <p rt="10.866" x="765.2053" y="114744.36" v="962549" z="1" s="M+H+2" />
          <p rt="10.865" x="766.2057" y="24446.70" v="202947" z="1" s="M+H+3" />
          <p rt="10.870" x="767.2039" y="4731.59" v="38230" z="1" s="M+H+4" />
        </MSPeaks>
      </Spectrum>
    </Compound>
    <Compound algo="FindByMolecularFeature">
      <Location m="340.0949" rt="10.867" y="239470" v="2740114" />
      <Spectrum type="MFE" cpdAlgo="FindByMolecularFeature">
        <MSDetails p="+" />
        <Device type="TimeOfFlight" />
        <MSPeaks>
          <p rt="10.868" x="341.1022" y="239470.20" v="2247505" z="1" s="M+H" />
          <p rt="10.865" x="342.1053" y="45526.42" v="423997" z="1" s="M+H+1" />
          <p rt="10.857" x="343.1083" y="7122.41" v="63367" z="1" s="M+H+2" />
          <p rt="10.849" x="344.1111" y="598.27" v="5245" z="1" s="M+H+3" />
        </MSPeaks>
      </Spectrum>
    </Compound>
    <Compound algo="FindByMolecularFeature">
      <Location m="200.0472" rt="10.868" y="95324" v="980951" />
      <Spectrum type="MFE" cpdAlgo="FindByMolecularFeature">
        <MSDetails p="+" />
        <Device type="TimeOfFlight" />
        <MSPeaks>
          <p rt="10.868" x="201.0545" y="95323.96" v="866432" z="1" s="M+H" />
          <p rt="10.868" x="202.0585" y="12752.10" v="114519" z="1" s="M+H+1" />
        </MSPeaks>
      </Spectrum>
    </Compound>
    <Compound algo="FindByMolecularFeature">
      <Location m="334.0845" rt="10.869" y="318447" v="3559281" />
      <Spectrum type="MFE" cpdAlgo="FindByMolecularFeature">
        <MSDetails p="+" />
        <Device type="TimeOfFlight" />
        <MSPeaks>
          <p rt="10.869" x="335.0917" y="318447.25" v="2883005" z="1" s="M+H" />
          <p rt="10.869" x="336.0949" y="65423.14" v="585757" z="1" s="M+H+1" />
          <p rt="10.867" x="337.0980" y="9209.79" v="81523" z="1" s="M+H+2" />
          <p rt="10.856" x="338.1020" y="1061.79" v="8995" z="1" s="M+H+3" />
        </MSPeaks>
      </Spectrum>
    </Compound>
    <Compound algo="FindByMolecularFeature">
      <Location m="281.0449" rt="10.869" y="101084" v="1149399" />
      <Spectrum type="MFE" cpdAlgo="FindByMolecularFeature">
        <MSDetails p="+" />
        <Device type="TimeOfFlight" />
        <MSPeaks>
          <p rt="10.869" x="282.0522" y="101084.30" v="934319" z="1" s="M+H" />
          <p rt="10.868" x="283.0568" y="21445.23" v="190044" z="1" s="M+H+1" />
          <p rt="10.873" x="284.0598" y="2867.46" v="25036" z="1" s="M+H+2" />
        </MSPeaks>
      </Spectrum>
    </Compound>
    <Compound algo="FindByMolecularFeature">
      <Location m="148.0160" rt="10.869" y="264294" v="2662778" />
      <Spectrum type="MFE" cpdAlgo="FindByMolecularFeature">
        <MSDetails p="+" />
        <Device type="TimeOfFlight" />
        <MSPeaks>
          <p rt="10.869" x="149.0233" y="264293.97" v="2400973" z="1" s="M+H" />
          <p rt="10.868" x="150.0268" y="22098.31" v="199687" z="1" s="M+H+1" />
          <p rt="10.874" x="151.0375" y="6577.43" v="54863" z="1" s="M+H+2" />
          <p rt="10.901" x="152.0383" y="722.38" v="7255" z="1" s="M+H+3" />
        </MSPeaks>
      </Spectrum>
    </Compound>
    <Compound algo="FindByMolecularFeature">
      <Location m="230.0580" rt="10.869" y="242986" v="2533703" />
      <Spectrum type="MFE" cpdAlgo="FindByMolecularFeature">
        <MSDetails p="+" />
        <Device type="TimeOfFlight" />
        <MSPeaks>
          <p rt="10.869" x="231.0653" y="242985.97" v="2193964" z="1" s="M+H" />
          <p rt="10.868" x="232.0685" y="33306.60" v="297699" z="1" s="M+H+1" />
          <p rt="10.864" x="233.0703" y="4937.98" v="42040" z="1" s="M+H+2" />
        </MSPeaks>
      </Spectrum>
    </Compound>
    <Compound algo="FindByMolecularFeature">
      <Location m="392.0882" rt="10.869" y="1068600" v="13625502" />
      <Spectrum type="MFE" cpdAlgo="FindByMolecularFeature">
        <MSDetails p="+" />
        <Device type="TimeOfFlight" />
        <MSPeaks>
          <p rt="10.869" x="393.0954" y="1068599.88" v="11031131" z="1" s="M+H" />
          <p rt="10.870" x="394.0981" y="219082.92" v="2191992" z="1" s="M+H+1" />
          <p rt="10.868" x="395.1004" y="35690.38" v="355815" z="1" s="M+H+2" />
          <p rt="10.866" x="396.1035" y="4624.74" v="44479" z="1" s="M+H+3" />
          <p rt="10.875" x="397.1014" y="216.79" v="2085" z="1" s="M+H+4" />
        </MSPeaks>
      </Spectrum>
    </Compound>
    <Compound algo="FindByMolecularFeature">
      <Location m="408.0614" rt="10.869" y="178176" v="2379424" />
      <Spectrum type="MFE" cpdAlgo="FindByMolecularFeature">
        <MSDetails p="+" />
        <Device type="TimeOfFlight" />
        <MSPeaks>
          <p rt="10.869" x="409.0686" y="178175.52" v="1773455" z="1" s="M+H" />
          <p rt="10.867" x="410.0718" y="37987.09" v="374067" z="1" s="M+H+1" />
          <p rt="10.870" x="411.0691" y="19263.53" v="194515" z="1" s="M+H+2" />
          <p rt="10.880" x="412.0710" y="3672.15" v="35406" z="1" s="M+H+3" />
          <p rt="10.821" x="413.0753" y="205.44" v="1981" z="1" s="M+H+4" />
        </MSPeaks>
      </Spectrum>
    </Compound>
    <Compound algo="FindByMolecularFeature">
      <Location m="114.0468" rt="10.869" y="56209" v="680916" />
      <Spectrum type="MFE" cpdAlgo="FindByMolecularFeature">
        <MSDetails p="+" />
        <Device type="TimeOfFlight" />
        <MSPeaks>
          <p rt="10.870" x="115.0541" y="56208.93" v="609385" z="1" s="M+H" />
          <p rt="10.861" x="116.0593" y="6890.49" v="71530" z="1" s="M+H+1" />
        </MSPeaks>
      </Spectrum>
    </Compound>
    <Compound algo="FindByMolecularFeature">
      <Location m="370.1058" rt="10.869" y="6203950" v="76162040" />
      <Spectrum type="MFE" cpdAlgo="FindByMolecularFeature">
        <MSDetails p="+" />
        <Device type="TimeOfFlight" />
        <MSPeaks>
          <p rt="10.869" x="371.1131" y="6203949.50" v="60807412" z="1" sat="true" s="M+H" />
          <p rt="10.868" x="372.1167" y="1314827.63" v="13064299" z="1" s="M+H+1" />
          <p rt="10.868" x="373.1188" y="203374.13" v="2013950" z="1" s="M+H+2" />
          <p rt="10.868" x="374.1211" y="25428.79" v="250572" z="1" s="M+H+3" />
          <p rt="10.864" x="375.1236" y="2465.38" v="25806" z="1" s="M+H+4" />
        </MSPeaks>
      </Spectrum>
    </Compound>
    <Compound algo="FindByMolecularFeature">
      <Location m="134.0369" rt="10.869" y="314935" v="3270325" />
      <Spectrum type="MFE" cpdAlgo="FindByMolecularFeature">
        <MSDetails p="+" />
        <Device type="TimeOfFlight" />
        <MSPeaks>
          <p rt="10.869" x="135.0442" y="314935.19" v="2988255" z="1" s="M+H" />
          <p rt="10.868" x="136.0477" y="28448.79" v="264842" z="1" s="M+H+1" />
          <p rt="10.862" x="137.0506" y="1982.32" v="17228" z="1" s="M+H+2" />
        </MSPeaks>
      </Spectrum>
    </Compound>
    <Compound algo="FindByMolecularFeature">
      <Location m="316.0736" rt="10.869" y="62915" v="718174" />
      <Spectrum type="MFE" cpdAlgo="FindByMolecularFeature">
        <MSDetails p="+" />
        <Device type="TimeOfFlight" />
        <MSPeaks>
          <p rt="10.869" x="317.0808" y="62915.30" v="575708" z="1" s="M+H" />
          <p rt="10.869" x="318.0845" y="14173.10" v="122886" z="1" s="M+H+1" />
          <p rt="10.867" x="319.0880" y="2342.28" v="19580" z="1" s="M+H+2" />
        </MSPeaks>
      </Spectrum>
    </Compound>
    <Compound algo="FindByMolecularFeature">
      <Location m="248.0688" rt="10.870" y="90264" v="956825" />
      <Spectrum type="MFE" cpdAlgo="FindByMolecularFeature">
        <MSDetails p="+" />
        <Device type="TimeOfFlight" />
        <MSPeaks>
          <p rt="10.869" x="249.0761" y="90264.48" v="816087" z="1" s="M+H" />
          <p rt="10.871" x="250.0796" y="12869.62" v="112184" z="1" s="M+H+1" />
          <p rt="10.872" x="251.0752" y="3146.51" v="28555" z="1" s="M+H+2" />
        </MSPeaks>
      </Spectrum>
    </Compound>
    <Compound algo="FindByMolecularFeature">
      <Location m="128.0624" rt="10.870" y="85958" v="886974" />
      <Spectrum type="MFE" cpdAlgo="FindByMolecularFeature">
        <MSDetails p="+" />
        <Device type="TimeOfFlight" />
        <MSPeaks>
          <p rt="10.869" x="129.0697" y="85957.77" v="792240" z="1" s="M+H" />
          <p rt="10.873" x="130.0727" y="9993.84" v="94735" z="1" s="M+H+1" />
        </MSPeaks>
      </Spectrum>
    </Compound>
    <Compound algo="FindByMolecularFeature">
      <Location m="156.0575" rt="10.871" y="53474" v="550683" />
      <Spectrum type="MFE" cpdAlgo="FindByMolecularFeature">
        <MSDetails p="+" />
        <Device type="TimeOfFlight" />
        <MSPeaks>
          <p rt="10.870" x="157.0648" y="53474.23" v="484074" z="1" s="M+H" />
          <p rt="10.878" x="158.0680" y="7242.25" v="66609" z="1" s="M+H+1" />
        </MSPeaks>
      </Spectrum>
    </Compound>
    <Compound algo="FindByMolecularFeature">
      <Location m="278.0861" rt="11.043" y="226253" v="2390588" />
      <Spectrum type="MFE" cpdAlgo="FindByMolecularFeature">
        <MSDetails p="+" />
        <Device type="TimeOfFlight" />
        <MSPeaks>
          <p rt="11.043" x="279.0934" y="226253.00" v="1939328" z="1" s="M+H" />
          <p rt="11.044" x="280.0964" y="46503.03" v="403521" z="1" s="M+H+1" />
          <p rt="11.043" x="281.0972" y="6194.24" v="43756" z="1" s="M+H+2" />
          <p rt="11.049" x="282.0961" y="564.08" v="3984" z="1" s="M+H+3" />
        </MSPeaks>
      </Spectrum>
    </Compound>
    <Compound algo="FindByMolecularFeature">
      <Location m="338.1153" rt="11.064" y="143534" v="1287182" />
      <Spectrum type="MFE" cpdAlgo="FindByMolecularFeature">
        <MSDetails p="+" />
        <Device type="TimeOfFlight" />
        <MSPeaks>
          <p rt="11.063" x="339.1226" y="143534.22" v="1028724" z="1" s="M+H" />
          <p rt="11.065" x="340.1259" y="31595.44" v="223624" z="1" s="M+H+1" />
          <p rt="11.086" x="341.1268" y="6718.29" v="32264" z="1" s="M+H+2" />
          <p rt="11.078" x="342.1284" y="583.35" v="2570" z="1" s="M+H+3" />
        </MSPeaks>
      </Spectrum>
    </Compound>
    <Compound algo="FindByMolecularFeature">
      <Location m="455.0429" rt="11.069" y="57279" v="610021" />
      <Spectrum type="MFE" cpdAlgo="FindByMolecularFeature">
        <MSDetails p="+" />
        <Device type="TimeOfFlight" />
        <MSPeaks>
          <p rt="11.070" x="456.0502" y="57278.59" v="468926" z="1" s="M+H" />
          <p rt="11.067" x="457.0534" y="14274.41" v="117774" z="1" s="M+H+1" />
          <p rt="11.066" x="458.0563" y="3077.48" v="23322" z="1" s="M+H+2" />
        </MSPeaks>
      </Spectrum>
    </Compound>
    <Compound algo="FindByMolecularFeature">
      <Location m="310.2144" rt="11.240" y="55782" v="637071" />
      <Spectrum type="MFE" cpdAlgo="FindByMolecularFeature">
        <MSDetails p="+" />
        <Device type="TimeOfFlight" />
        <MSPeaks>
          <p rt="11.241" x="311.2217" y="55782.19" v="538352" z="1" s="M+H" />
          <p rt="11.236" x="312.2248" y="10149.39" v="98719" z="1" s="M+H+1" />
        </MSPeaks>
      </Spectrum>
    </Compound>
    <Compound algo="FindByMolecularFeature">
      <Location m="224.1887" rt="11.261" y="142338" v="1616542" />
      <Spectrum type="MFE" cpdAlgo="FindByMolecularFeature">
        <MSDetails p="+" />
        <Device type="TimeOfFlight" />
        <MSPeaks>
          <p rt="11.261" x="225.1960" y="142338.36" v="1406714" z="1" s="M+H" />
          <p rt="11.259" x="226.1996" y="20824.27" v="190667" z="1" s="M+H+1" />
          <p rt="11.253" x="227.2019" y="2266.59" v="19162" z="1" s="M+H+2" />
        </MSPeaks>
      </Spectrum>
    </Compound>
    <Compound algo="FindByMolecularFeature">
      <Location m="385.1651" rt="11.465" y="87727" v="653549" />
      <Spectrum type="MFE" cpdAlgo="FindByMolecularFeature">
        <MSDetails p="+" />
        <Device type="TimeOfFlight" />
        <MSPeaks>
          <p rt="11.461" x="386.1724" y="87726.94" v="421419" z="1" s="M+H" />
          <p rt="11.475" x="387.1777" y="25442.74" v="193267" z="1" s="M+H+1" />
          <p rt="11.476" x="388.1807" y="5071.43" v="34949" z="1" s="M+H+2" />
          <p rt="11.482" x="389.1830" y="714.63" v="3913" z="1" s="M+H+3" />
        </MSPeaks>
      </Spectrum>
    </Compound>
    <Compound algo="FindByMolecularFeature">
      <Location m="368.1627" rt="11.479" y="367798" v="3286950" />
      <Spectrum type="MFE" cpdAlgo="FindByMolecularFeature">
        <MSDetails p="+" />
        <Device type="TimeOfFlight" />
        <MSPeaks>
          <p rt="11.479" x="369.1700" y="367797.53" v="2551301" z="1" s="M+H" />
          <p rt="11.479" x="370.1731" y="89960.74" v="623009" z="1" s="M+H+1" />
          <p rt="11.478" x="371.1752" y="14745.84" v="98696" z="1" s="M+H+2" />
          <p rt="11.480" x="372.1780" y="2083.37" v="13944" z="1" s="M+H+3" />
        </MSPeaks>
      </Spectrum>
    </Compound>
    <Compound algo="FindByMolecularFeature">
      <Location m="297.1126" rt="11.480" y="72245" v="662723" />
      <Spectrum type="MFE" cpdAlgo="FindByMolecularFeature">
        <MSDetails p="+" />
        <Device type="TimeOfFlight" />
        <MSPeaks>
          <p rt="11.479" x="298.1198" y="72244.89" v="492442" z="1" s="M+H" />
          <p rt="11.480" x="299.1254" y="21832.54" v="149474" z="1" s="M+H+1" />
          <p rt="11.487" x="300.1300" y="3034.34" v="20807" z="1" s="M+H+2" />
        </MSPeaks>
      </Spectrum>
    </Compound>
    <Compound algo="FindByMolecularFeature">
      <Location m="375.2047" rt="11.531" y="96382" v="831684" />
      <Spectrum type="MFE" cpdAlgo="FindByMolecularFeature">
        <MSDetails p="+" />
        <Device type="TimeOfFlight" />
        <MSPeaks>
          <p rt="11.530" x="376.2119" y="96381.85" v="650751" z="1" s="M+H" />
          <p rt="11.531" x="377.2152" y="22195.20" v="150337" z="1" s="M+H+1" />
          <p rt="11.535" x="378.2179" y="4021.98" v="25753" z="1" s="M+H+2" />
          <p rt="11.555" x="379.2226" y="756.54" v="4844" z="1" s="M+H+3" />
        </MSPeaks>
      </Spectrum>
    </Compound>
    <Compound algo="FindByMolecularFeature">
      <Location m="424.1764" rt="11.555" y="215135" v="1804186" />
      <Spectrum type="MFE" cpdAlgo="FindByMolecularFeature">
        <MSDetails p="+" />
        <Device type="TimeOfFlight" />
        <MSPeaks>
          <p rt="11.555" x="425.1837" y="215134.67" v="1370269" z="1" s="M+H" />
          <p rt="11.555" x="426.1868" y="57916.18" v="368997" z="1" s="M+H+1" />
          <p rt="11.556" x="427.1893" y="9494.17" v="59308" z="1" s="M+H+2" />
          <p rt="11.563" x="428.1920" y="908.72" v="5613" z="1" s="M+H+3" />
        </MSPeaks>
      </Spectrum>
    </Compound>
    <Compound algo="FindByMolecularFeature">
      <Location m="384.1837" rt="11.565" y="174486" v="1572871" />
      <Spectrum type="MFE" cpdAlgo="FindByMolecularFeature">
        <MSDetails p="+" />
        <Device type="TimeOfFlight" />
        <MSPeaks>
          <p rt="11.566" x="385.1910" y="174485.86" v="1211424" z="1" s="M+H" />
          <p rt="11.563" x="386.1896" y="54671.20" v="361447" z="1" s="M+H+1" />
        </MSPeaks>
      </Spectrum>
    </Compound>
    <Compound algo="FindByMolecularFeature">
      <Location m="402.1950" rt="11.566" y="610724" v="5667619" />
      <Spectrum type="MFE" cpdAlgo="FindByMolecularFeature">
        <MSDetails p="+" />
        <Device type="TimeOfFlight" />
        <MSPeaks>
          <p rt="11.566" x="403.2023" y="610723.63" v="4255421" z="1" s="M+H" />
          <p rt="11.565" x="404.2051" y="163843.27" v="1146464" z="1" s="M+H+1" />
          <p rt="11.562" x="405.2076" y="25738.52" v="155684" z="1" s="M+H+2" />
          <p rt="11.561" x="406.2105" y="3223.45" v="23034" z="1" s="M+H+3" />
          <p rt="11.561" x="805.3952" y="5331.95" v="24095" z="1" s="2M+H" />
          <p rt="11.563" x="806.3995" y="3227.11" v="15327" z="1" s="2M+H+1" />
          <p rt="11.554" x="807.4020" y="1034.05" v="4085" z="1" s="2M+H+2" />
        </MSPeaks>
      </Spectrum>
    </Compound>
    <Compound algo="FindByMolecularFeature">
      <Location m="151.0997" rt="11.566" y="64887" v="512474" />
      <Spectrum type="MFE" cpdAlgo="FindByMolecularFeature">
        <MSDetails p="+" />
        <Device type="TimeOfFlight" />
        <MSPeaks>
          <p rt="11.566" x="152.1069" y="64886.94" v="466826" z="1" s="M+H" />
          <p rt="11.565" x="153.1105" y="6338.19" v="45648" z="1" s="M+H+1" />
        </MSPeaks>
      </Spectrum>
    </Compound>
    <Compound algo="FindByMolecularFeature">
      <Location m="408.0822" rt="11.588" y="127258" v="1230384" />
      <Spectrum type="MFE" cpdAlgo="FindByMolecularFeature">
        <MSDetails p="+" />
        <Device type="TimeOfFlight" />
        <MSPeaks>
          <p rt="11.588" x="409.0895" y="127258.12" v="985789" z="1" s="M+H" />
          <p rt="11.585" x="410.0929" y="26963.76" v="207642" z="1" s="M+H+1" />
          <p rt="11.587" x="411.0958" y="4864.36" v="36952" z="1" s="M+H+2" />
        </MSPeaks>
      </Spectrum>
    </Compound>
    <Compound algo="FindByMolecularFeature">
      <Location m="134.0366" rt="11.592" y="84672" v="769601" />
      <Spectrum type="MFE" cpdAlgo="FindByMolecularFeature">
        <MSDetails p="+" />
        <Device type="TimeOfFlight" />
        <MSPeaks>
          <p rt="11.592" x="135.0439" y="84672.15" v="709552" z="1" s="M+H" />
          <p rt="11.594" x="136.0481" y="7472.19" v="60049" z="1" s="M+H+1" />
        </MSPeaks>
      </Spectrum>
    </Compound>
    <Compound algo="FindByMolecularFeature">
      <Location m="352.0953" rt="11.740" y="556010" v="6390420" />
      <Spectrum type="MFE" cpdAlgo="FindByMolecularFeature">
        <MSDetails p="+" />
        <Device type="TimeOfFlight" />
        <MSPeaks>
          <p rt="11.740" x="353.1026" y="556009.50" v="5074942" z="1" s="M+H" />
          <p rt="11.740" x="354.1055" y="126045.82" v="1157688" z="1" s="M+H+1" />
          <p rt="11.728" x="355.1080" y="18973.16" v="142329" z="1" s="M+H+2" />
          <p rt="11.738" x="356.1118" y="2158.96" v="15462" z="1" s="M+H+3" />
        </MSPeaks>
      </Spectrum>
    </Compound>
    <Compound algo="FindByMolecularFeature">
      <Location m="229.2403" rt="11.794" y="74825" v="660307" />
      <Spectrum type="MFE" cpdAlgo="FindByMolecularFeature">
        <MSDetails p="+" />
        <Device type="TimeOfFlight" />
        <MSPeaks>
          <p rt="11.795" x="230.2476" y="74824.70" v="576330" z="1" s="M+H" />
          <p rt="11.793" x="231.2509" y="11895.09" v="78837" z="1" s="M+H+1" />
          <p rt="11.785" x="232.2541" y="1195.81" v="5141" z="1" s="M+H+2" />
        </MSPeaks>
      </Spectrum>
    </Compound>
    <Compound algo="FindByMolecularFeature">
      <Location m="172.0523" rt="11.882" y="75802" v="672926" />
      <Spectrum type="MFE" cpdAlgo="FindByMolecularFeature">
        <MSDetails p="+" />
        <Device type="TimeOfFlight" />
        <MSPeaks>
          <p rt="11.883" x="173.0596" y="75801.78" v="584524" z="1" s="M+H" />
          <p rt="11.879" x="174.0634" y="10066.01" v="74867" z="1" s="M+H+1" />
          <p rt="11.876" x="175.0753" y="1755.02" v="13535" z="1" s="M+H+2" />
        </MSPeaks>
      </Spectrum>
    </Compound>
    <Compound algo="FindByMolecularFeature">
      <Location m="238.9641" rt="11.884" y="68849" v="629435" />
      <Spectrum type="MFE" cpdAlgo="FindByMolecularFeature">
        <MSDetails p="+" />
        <Device type="TimeOfFlight" />
        <MSPeaks>
          <p rt="11.884" x="239.9714" y="68848.59" v="556831" z="1" s="M+H" />
          <p rt="11.888" x="240.9742" y="7947.44" v="63527" z="1" s="M+H+1" />
          <p rt="11.875" x="241.9759" y="1299.15" v="9077" z="1" s="M+H+2" />
        </MSPeaks>
      </Spectrum>
    </Compound>
    <Compound algo="FindByMolecularFeature">
      <Location m="139.0394" rt="11.886" y="146858" v="1342109" />
      <Spectrum type="MFE" cpdAlgo="FindByMolecularFeature">
        <MSDetails p="+" />
        <Device type="TimeOfFlight" />
        <MSPeaks>
          <p rt="11.886" x="140.0466" y="146857.69" v="1226312" z="1" s="M+H" />
          <p rt="11.882" x="141.0507" y="12591.70" v="103046" z="1" s="M+H+1" />
          <p rt="11.881" x="142.0515" y="1675.65" v="12751" z="1" s="M+H+2" />
        </MSPeaks>
      </Spectrum>
    </Compound>
    <Compound algo="FindByMolecularFeature">
      <Location m="134.0366" rt="11.887" y="72729" v="775024" />
      <Spectrum type="MFE" cpdAlgo="FindByMolecularFeature">
        <MSDetails p="+" />
        <Device type="TimeOfFlight" />
        <MSPeaks>
          <p rt="11.887" x="135.0439" y="72729.00" v="714303" z="1" s="M+H" />
          <p rt="11.885" x="136.0481" y="6864.05" v="60721" z="1" s="M+H+1" />
        </MSPeaks>
      </Spectrum>
    </Compound>
    <Compound algo="FindByMolecularFeature">
      <Location m="148.0158" rt="11.976" y="73200" v="615285" />
      <Spectrum type="MFE" cpdAlgo="FindByMolecularFeature">
        <MSDetails p="+" />
        <Device type="TimeOfFlight" />
        <MSPeaks>
          <p rt="11.977" x="149.0230" y="73200.20" v="551464" z="1" s="M+H" />
          <p rt="11.966" x="150.0273" y="7722.27" v="63820" z="1" s="M+H+1" />
        </MSPeaks>
      </Spectrum>
    </Compound>
    <Compound algo="FindByMolecularFeature">
      <Location m="171.1622" rt="12.225" y="58727" v="539680" />
      <Spectrum type="MFE" cpdAlgo="FindByMolecularFeature">
        <MSDetails p="+" />
        <Device type="TimeOfFlight" />
        <MSPeaks>
          <p rt="12.225" x="172.1695" y="58726.84" v="482680" z="1" s="M+H" />
          <p rt="12.228" x="173.1726" y="7123.36" v="57000" z="1" s="M+H+1" />
        </MSPeaks>
      </Spectrum>
    </Compound>
    <Compound algo="FindByMolecularFeature">
      <Location m="416.1577" rt="12.479" y="50812" v="725520" />
      <Spectrum type="MFE" cpdAlgo="FindByMolecularFeature">
        <MSDetails p="+" />
        <Device type="TimeOfFlight" />
        <MSPeaks>
          <p rt="12.477" x="417.1650" y="50811.56" v="454370" z="1" s="M+H" />
          <p rt="12.480" x="418.1682" y="10168.94" v="87325" z="1" s="M+H+1" />
          <p rt="12.483" x="419.1628" y="17019.29" v="150290" z="1" s="M+H+2" />
          <p rt="12.480" x="420.1661" y="3430.98" v="29025" z="1" s="M+H+3" />
          <p rt="12.485" x="421.1664" y="533.16" v="4511" z="1" s="M+H+4" />
        </MSPeaks>
      </Spectrum>
    </Compound>
    <Compound algo="FindByMolecularFeature">
      <Location m="411.2028" rt="12.482" y="380915" v="5652051" />
      <Spectrum type="MFE" cpdAlgo="FindByMolecularFeature">
        <MSDetails p="+" />
        <Device type="TimeOfFlight" />
        <MSPeaks>
          <p rt="12.482" x="412.2101" y="380915.09" v="3532291" z="1" s="M+H" />
          <p rt="12.482" x="413.2130" y="71914.00" v="673428" z="1" s="M+H+1" />
          <p rt="12.482" x="414.2077" y="125837.45" v="1167345" z="1" s="M+H+2" />
          <p rt="12.483" x="415.2106" y="25367.52" v="240234" z="1" s="M+H+3" />
          <p rt="12.489" x="416.2128" y="4120.95" v="38752" z="1" s="M+H+4" />
        </MSPeaks>
      </Spectrum>
    </Compound>
    <Compound algo="FindByMolecularFeature">
      <Location m="292.2038" rt="12.516" y="168372" v="2093148" />
      <Spectrum type="MFE" cpdAlgo="FindByMolecularFeature">
        <MSDetails p="+" />
        <Device type="TimeOfFlight" />
        <MSPeaks>
          <p rt="12.515" x="293.2111" y="168372.33" v="1743715" z="1" s="M+H" />
          <p rt="12.517" x="294.2147" y="33252.55" v="349432" z="1" s="M+H+1" />
        </MSPeaks>
      </Spectrum>
    </Compound>
    <Compound algo="FindByMolecularFeature">
      <Location m="274.1930" rt="12.516" y="63740" v="585064" />
      <Spectrum type="MFE" cpdAlgo="FindByMolecularFeature">
        <MSDetails p="+" />
        <Device type="TimeOfFlight" />
        <MSPeaks>
          <p rt="12.515" x="275.2003" y="63740.26" v="485899" z="1" s="M+H" />
          <p rt="12.519" x="276.2039" y="13105.67" v="99166" z="1" s="M+H+1" />
        </MSPeaks>
      </Spectrum>
    </Compound>
    <Compound algo="FindByMolecularFeature">
      <Location m="310.2145" rt="12.574" y="56187" v="469410" />
      <Spectrum type="MFE" cpdAlgo="FindByMolecularFeature">
        <MSDetails p="+" />
        <Device type="TimeOfFlight" />
        <MSPeaks>
          <p rt="12.574" x="311.2218" y="56186.51" v="398255" z="1" s="M+H" />
          <p rt="12.578" x="312.2255" y="10245.96" v="71156" z="1" s="M+H+1" />
        </MSPeaks>
      </Spectrum>
    </Compound>
    <Compound algo="FindByMolecularFeature">
      <Location m="338.0790" rt="12.666" y="151960" v="1424143" />
      <Spectrum type="MFE" cpdAlgo="FindByMolecularFeature">
        <MSDetails p="+" />
        <Device type="TimeOfFlight" />
        <MSPeaks>
          <p rt="12.666" x="339.0863" y="151959.77" v="1133330" z="1" s="M+H" />
          <p rt="12.667" x="340.0896" y="33545.04" v="251050" z="1" s="M+H+1" />
          <p rt="12.667" x="341.0929" y="5271.47" v="37996" z="1" s="M+H+2" />
          <p rt="12.654" x="342.0996" y="248.55" v="1767" z="1" s="M+H+3" />
        </MSPeaks>
      </Spectrum>
    </Compound>
    <Compound algo="FindByMolecularFeature">
      <Location m="352.1307" rt="12.696" y="57222" v="536446" />
      <Spectrum type="MFE" cpdAlgo="FindByMolecularFeature">
        <MSDetails p="+" />
        <Device type="TimeOfFlight" />
        <MSPeaks>
          <p rt="12.697" x="353.1380" y="57222.26" v="428031" z="1" s="M+H" />
          <p rt="12.693" x="354.1414" y="12379.40" v="90860" z="1" s="M+H+1" />
          <p rt="12.694" x="355.1450" y="2425.94" v="17555" z="1" s="M+H+2" />
        </MSPeaks>
      </Spectrum>
    </Compound>
    <Compound algo="FindByMolecularFeature">
      <Location m="310.2145" rt="12.703" y="51616" v="540817" />
      <Spectrum type="MFE" cpdAlgo="FindByMolecularFeature">
        <MSDetails p="+" />
        <Device type="TimeOfFlight" />
        <MSPeaks>
          <p rt="12.701" x="311.2218" y="51615.78" v="429045" z="1" s="M+H" />
          <p rt="12.714" x="312.2253" y="9595.59" v="111772" z="1" s="M+H+1" />
        </MSPeaks>
      </Spectrum>
    </Compound>
    <Compound algo="FindByMolecularFeature">
      <Location m="292.2038" rt="12.784" y="96561" v="1150152" />
      <Spectrum type="MFE" cpdAlgo="FindByMolecularFeature">
        <MSDetails p="+" />
        <Device type="TimeOfFlight" />
        <MSPeaks>
          <p rt="12.785" x="293.2111" y="96560.68" v="961406" z="1" s="M+H" />
          <p rt="12.782" x="294.2145" y="19072.67" v="188747" z="1" s="M+H+1" />
        </MSPeaks>
      </Spectrum>
    </Compound>
    <Compound algo="FindByMolecularFeature">
      <Location m="244.2190" rt="12.978" y="78263" v="725614" />
      <Spectrum type="MFE" cpdAlgo="FindByMolecularFeature">
        <MSDetails p="+" />
        <Device type="TimeOfFlight" />
        <MSPeaks>
          <p rt="12.979" x="245.2262" y="78263.43" v="599506" z="1" s="M+H" />
          <p rt="12.978" x="246.2294" y="14602.55" v="113204" z="1" s="M+H+1" />
          <p rt="12.966" x="247.2337" y="1947.86" v="12904" z="1" s="M+H+2" />
        </MSPeaks>
      </Spectrum>
    </Compound>
    <Compound algo="FindByMolecularFeature">
      <Location m="298.2514" rt="12.979" y="1432986" v="12652957" />
      <Spectrum type="MFE" cpdAlgo="FindByMolecularFeature">
        <MSDetails p="+" />
        <Device type="TimeOfFlight" />
        <MSPeaks>
          <p rt="12.979" x="299.2586" y="1432986.25" v="10424873" z="1" s="M+H" />
          <p rt="12.979" x="300.2616" y="267565.56" v="1953033" z="1" s="M+H+1" />
          <p rt="12.977" x="301.2643" y="34852.80" v="252631" z="1" s="M+H+2" />
          <p rt="12.976" x="302.2672" y="3204.36" v="22420" z="1" s="M+H+3" />
        </MSPeaks>
      </Spectrum>
    </Compound>
    <Compound algo="FindByMolecularFeature">
      <Location m="280.2408" rt="12.979" y="1055546" v="9648768" />
      <Spectrum type="MFE" cpdAlgo="FindByMolecularFeature">
        <MSDetails p="+" />
        <Device type="TimeOfFlight" />
        <MSPeaks>
          <p rt="12.979" x="281.2481" y="1055545.88" v="7941344" z="1" s="M+H" />
          <p rt="12.980" x="282.2510" y="204921.81" v="1537878" z="1" s="M+H+1" />
          <p rt="12.972" x="283.2544" y="21256.98" v="155234" z="1" s="M+H+2" />
          <p rt="12.986" x="284.2574" y="1968.14" v="14312" z="1" s="M+H+3" />
        </MSPeaks>
      </Spectrum>
    </Compound>
    <Compound algo="FindByMolecularFeature">
      <Location m="262.2299" rt="12.980" y="517651" v="4839515" />
      <Spectrum type="MFE" cpdAlgo="FindByMolecularFeature">
        <MSDetails p="+" />
        <Device type="TimeOfFlight" />
        <MSPeaks>
          <p rt="12.980" x="263.2372" y="517651.44" v="3967309" z="1" s="M+H" />
          <p rt="12.979" x="264.2402" y="102046.55" v="787069" z="1" s="M+H+1" />
          <p rt="12.978" x="265.2439" y="10003.42" v="77105" z="1" s="M+H+2" />
          <p rt="12.987" x="266.2461" y="1084.10" v="8032" z="1" s="M+H+3" />
        </MSPeaks>
      </Spectrum>
    </Compound>
    <Compound algo="FindByMolecularFeature">
      <Location m="320.2329" rt="12.981" y="197680" v="1869981" />
      <Spectrum type="MFE" cpdAlgo="FindByMolecularFeature">
        <MSDetails p="+" />
        <Device type="TimeOfFlight" />
        <MSPeaks>
          <p rt="12.981" x="321.2402" y="197680.30" v="1521962" z="1" s="M+H" />
          <p rt="12.979" x="322.2435" y="39681.86" v="309159" z="1" s="M+H+1" />
          <p rt="12.984" x="323.2466" y="4455.14" v="34487" z="1" s="M+H+2" />
          <p rt="12.977" x="324.2537" y="588.88" v="4374" z="1" s="M+H+3" />
        </MSPeaks>
      </Spectrum>
    </Compound>
    <Compound algo="FindByMolecularFeature">
      <Location m="329.2565" rt="13.075" y="65846" v="706229" />
      <Spectrum type="MFE" cpdAlgo="FindByMolecularFeature">
        <MSDetails p="+" />
        <Device type="TimeOfFlight" />
        <MSPeaks>
          <p rt="13.075" x="330.2638" y="65845.84" v="572374" z="1" s="M+H" />
          <p rt="13.074" x="331.2671" y="13726.90" v="116003" z="1" s="M+H+1" />
          <p rt="13.084" x="332.2719" y="2221.79" v="17852" z="1" s="M+H+2" />
        </MSPeaks>
      </Spectrum>
    </Compound>
    <Compound algo="FindByMolecularFeature">
      <Location m="228.1149" rt="13.228" y="66450" v="589344" />
      <Spectrum type="MFE" cpdAlgo="FindByMolecularFeature">
        <MSDetails p="+" />
        <Device type="TimeOfFlight" />
        <MSPeaks>
          <p rt="13.228" x="229.1222" y="66449.61" v="496062" z="1" s="M+H" />
          <p rt="13.227" x="230.1265" y="11869.18" v="84024" z="1" s="M+H+1" />
          <p rt="13.231" x="231.1302" y="1281.74" v="9258" z="1" s="M+H+2" />
        </MSPeaks>
      </Spectrum>
    </Compound>
    <Compound algo="FindByMolecularFeature">
      <Location m="278.2245" rt="13.765" y="119987" v="1135014" />
      <Spectrum type="MFE" cpdAlgo="FindByMolecularFeature">
        <MSDetails p="+" />
        <Device type="TimeOfFlight" />
        <MSPeaks>
          <p rt="13.765" x="279.2317" y="119986.53" v="914981" z="1" s="M+H" />
          <p rt="13.767" x="280.2351" y="27139.20" v="220033" z="1" s="M+H+1" />
        </MSPeaks>
      </Spectrum>
    </Compound>
    <Compound algo="FindByMolecularFeature">
      <Location m="234.1254" rt="13.821" y="148381" v="1299991" />
      <Spectrum type="MFE" cpdAlgo="FindByMolecularFeature">
        <MSDetails p="+" />
        <Device type="TimeOfFlight" />
        <MSPeaks>
          <p rt="13.821" x="235.1327" y="148381.45" v="1088257" z="1" s="M+H" />
          <p rt="13.821" x="236.1361" y="23378.98" v="180958" z="1" s="M+H+1" />
          <p rt="13.822" x="237.1390" y="3404.66" v="30775" z="1" s="M+H+2" />
        </MSPeaks>
      </Spectrum>
    </Compound>
    <Compound algo="FindByMolecularFeature">
      <Location m="431.2308" rt="13.825" y="90483" v="775733" />
      <Spectrum type="MFE" cpdAlgo="FindByMolecularFeature">
        <MSDetails p="+" />
        <Device type="TimeOfFlight" />
        <MSPeaks>
          <p rt="13.825" x="432.2381" y="90482.79" v="582589" z="1" s="M+H" />
          <p rt="13.822" x="433.2412" y="25420.78" v="165745" z="1" s="M+H+1" />
          <p rt="13.828" x="434.2449" y="4559.88" v="27399" z="1" s="M+H+2" />
        </MSPeaks>
      </Spectrum>
    </Compound>
    <Compound algo="FindByMolecularFeature">
      <Location m="118.0781" rt="13.827" y="58070" v="483524" />
      <Spectrum type="MFE" cpdAlgo="FindByMolecularFeature">
        <MSDetails p="+" />
        <Device type="TimeOfFlight" />
        <MSPeaks>
          <p rt="13.827" x="119.0854" y="58069.73" v="436003" z="1" s="M+H" />
          <p rt="13.826" x="120.0888" y="5927.46" v="47522" z="1" s="M+H+1" />
        </MSPeaks>
      </Spectrum>
    </Compound>
    <Compound algo="FindByMolecularFeature">
      <Location m="414.2048" rt="13.827" y="422464" v="3945172" />
      <Spectrum type="MFE" cpdAlgo="FindByMolecularFeature">
        <MSDetails p="+" />
        <Device type="TimeOfFlight" />
        <MSPeaks>
          <p rt="13.828" x="415.2121" y="422463.59" v="3049638" z="1" s="M+H" />
          <p rt="13.826" x="416.2152" y="108473.65" v="766447" z="1" s="M+H+1" />
          <p rt="13.826" x="417.2178" y="18781.98" v="129087" z="1" s="M+H+2" />
        </MSPeaks>
      </Spectrum>
    </Compound>
    <Compound algo="FindByMolecularFeature">
      <Location m="417.2153" rt="13.858" y="194704" v="1470106" />
      <Spectrum type="MFE" cpdAlgo="FindByMolecularFeature">
        <MSDetails p="+" />
        <Device type="TimeOfFlight" />
        <MSPeaks>
          <p rt="13.858" x="418.2226" y="194704.17" v="1129386" z="1" s="M+H" />
          <p rt="13.858" x="419.2259" y="50627.16" v="290935" z="1" s="M+H+1" />
          <p rt="13.862" x="420.2285" y="7914.72" v="44206" z="1" s="M+H+2" />
          <p rt="13.874" x="421.2287" y="1033.12" v="5579" z="1" s="M+H+3" />
        </MSPeaks>
      </Spectrum>
    </Compound>
    <Compound algo="FindByMolecularFeature">
      <Location m="422.1705" rt="13.876" y="80571" v="590968" />
      <Spectrum type="MFE" cpdAlgo="FindByMolecularFeature">
        <MSDetails p="+" />
        <Device type="TimeOfFlight" />
        <MSPeaks>
          <p rt="13.874" x="423.1778" y="80571.01" v="430723" z="1" s="M+H" />
          <p rt="13.872" x="424.1810" y="20549.17" v="109945" z="1" s="M+H+1" />
          <p rt="13.914" x="425.1863" y="6870.81" v="42018" z="1" s="M+H+2" />
          <p rt="13.920" x="426.1871" y="1622.55" v="8281" z="1" s="M+H+3" />
        </MSPeaks>
      </Spectrum>
    </Compound>
    <Compound algo="FindByMolecularFeature">
      <Location m="436.1861" rt="13.879" y="72403" v="624495" />
      <Spectrum type="MFE" cpdAlgo="FindByMolecularFeature">
        <MSDetails p="+" />
        <Device type="TimeOfFlight" />
        <MSPeaks>
          <p rt="13.882" x="437.1933" y="72403.20" v="429514" z="1" s="M+H" />
          <p rt="13.868" x="438.1967" y="19814.17" v="157477" z="1" s="M+H+1" />
          <p rt="13.870" x="439.1984" y="4875.86" v="34626" z="1" s="M+H+2" />
          <p rt="13.885" x="440.2038" y="525.54" v="2878" z="1" s="M+H+3" />
        </MSPeaks>
      </Spectrum>
    </Compound>
    <Compound algo="FindByMolecularFeature">
      <Location m="708.2217" rt="13.928" y="1143403" v="13305433" />
      <Spectrum type="MFE" cpdAlgo="FindByMolecularFeature">
        <MSDetails p="+" />
        <Device type="TimeOfFlight" />
        <MSPeaks>
          <p rt="13.928" x="709.2289" y="1143402.88" v="8440126" z="1" s="M+H" />
          <p rt="13.928" x="710.2322" y="505198.31" v="3727098" z="1" s="M+H+1" />
          <p rt="13.927" x="711.2344" y="125251.02" v="926274" z="1" s="M+H+2" />
          <p rt="13.926" x="712.2368" y="23696.92" v="175885" z="1" s="M+H+3" />
          <p rt="13.927" x="713.2396" y="4288.55" v="31336" z="1" s="M+H+4" />
          <p rt="13.944" x="714.2441" y="656.38" v="4714" z="1" s="M+H+5" />
        </MSPeaks>
      </Spectrum>
    </Compound>
    <Compound algo="FindByMolecularFeature">
      <Location m="324.0996" rt="13.928" y="54094" v="532529" />
      <Spectrum type="MFE" cpdAlgo="FindByMolecularFeature">
        <MSDetails p="+" />
        <Device type="TimeOfFlight" />
        <MSPeaks>
          <p rt="13.927" x="325.1069" y="54094.05" v="428702" z="1" s="M+H" />
          <p rt="13.931" x="326.1104" y="11311.59" v="88041" z="1" s="M+H+1" />
          <p rt="13.925" x="327.1135" y="2132.54" v="15786" z="1" s="M+H+2" />
        </MSPeaks>
      </Spectrum>
    </Compound>
    <Compound algo="FindByMolecularFeature">
      <Location m="134.0371" rt="13.929" y="782411" v="6811101" />
      <Spectrum type="MFE" cpdAlgo="FindByMolecularFeature">
        <MSDetails p="+" />
        <Device type="TimeOfFlight" />
        <MSPeaks>
          <p rt="13.929" x="135.0444" y="782411.06" v="6175361" z="1" s="M+H" />
          <p rt="13.928" x="136.0476" y="73370.03" v="580573" z="1" s="M+H+1" />
          <p rt="13.933" x="137.0511" y="5805.26" v="55167" z="1" s="M+H+2" />
        </MSPeaks>
      </Spectrum>
    </Compound>
    <Compound algo="FindByMolecularFeature">
      <Location m="232.0739" rt="13.929" y="579202" v="5094101" />
      <Spectrum type="MFE" cpdAlgo="FindByMolecularFeature">
        <MSDetails p="+" />
        <Device type="TimeOfFlight" />
        <MSPeaks>
          <p rt="13.929" x="233.0812" y="579202.06" v="4342391" z="1" s="M+H" />
          <p rt="13.930" x="234.0842" y="84537.56" v="638954" z="1" s="M+H+1" />
          <p rt="13.930" x="235.0851" y="12359.58" v="93797" z="1" s="M+H+2" />
          <p rt="13.930" x="236.0856" y="2465.39" v="18959" z="1" s="M+H+3" />
        </MSPeaks>
      </Spectrum>
    </Compound>
    <Compound algo="FindByMolecularFeature">
      <Location m="306.0895" rt="13.929" y="429300" v="4393607" />
      <Spectrum type="MFE" cpdAlgo="FindByMolecularFeature">
        <MSDetails p="+" />
        <Device type="TimeOfFlight" />
        <MSPeaks>
          <p rt="13.929" x="307.0968" y="429299.88" v="3564279" z="1" s="M+H" />
          <p rt="13.930" x="308.1004" y="97735.88" v="829329" z="1" s="M+H+1" />
        </MSPeaks>
      </Spectrum>
    </Compound>
    <Compound algo="FindByMolecularFeature">
      <Location m="186.0680" rt="13.929" y="201280" v="2052596" />
      <Spectrum type="MFE" cpdAlgo="FindByMolecularFeature">
        <MSDetails p="+" />
        <Device type="TimeOfFlight" />
        <MSPeaks>
          <p rt="13.929" x="187.0753" y="201280.25" v="1709005" z="1" s="M+H" />
          <p rt="13.929" x="188.0789" y="26374.80" v="225794" z="1" s="M+H+1" />
          <p rt="13.931" x="189.0683" y="14555.30" v="117797" z="1" s="M+H+2" />
        </MSPeaks>
      </Spectrum>
    </Compound>
    <Compound algo="FindByMolecularFeature">
      <Location m="114.0472" rt="13.930" y="1608156" v="14262304" />
      <Spectrum type="MFE" cpdAlgo="FindByMolecularFeature">
        <MSDetails p="+" />
        <Device type="TimeOfFlight" />
        <MSPeaks>
          <p rt="13.930" x="115.0544" y="1608155.75" v="12884866" z="1" s="M+H" />
          <p rt="13.929" x="116.0577" y="172330.09" v="1377438" z="1" s="M+H+1" />
        </MSPeaks>
      </Spectrum>
    </Compound>
    <Compound algo="FindByMolecularFeature">
      <Location m="288.0785" rt="13.930" y="134139" v="1337014" />
      <Spectrum type="MFE" cpdAlgo="FindByMolecularFeature">
        <MSDetails p="+" />
        <Device type="TimeOfFlight" />
        <MSPeaks>
          <p rt="13.931" x="289.0858" y="134138.81" v="1101129" z="1" s="M+H" />
          <p rt="13.927" x="290.0892" y="28949.10" v="235885" z="1" s="M+H+1" />
        </MSPeaks>
      </Spectrum>
    </Compound>
    <Compound algo="FindByMolecularFeature">
      <Location m="202.0642" rt="13.930" y="143225" v="1407650" />
      <Spectrum type="MFE" cpdAlgo="FindByMolecularFeature">
        <MSDetails p="+" />
        <Device type="TimeOfFlight" />
        <MSPeaks>
          <p rt="13.930" x="203.0714" y="143225.14" v="1181724" z="1" s="M+H" />
          <p rt="13.931" x="204.0765" y="27137.76" v="225926" z="1" s="M+H+1" />
        </MSPeaks>
      </Spectrum>
    </Compound>
    <Compound algo="FindByMolecularFeature">
      <Location m="184.0529" rt="13.931" y="1088366" v="10287751" />
      <Spectrum type="MFE" cpdAlgo="FindByMolecularFeature">
        <MSDetails p="+" />
        <Device type="TimeOfFlight" />
        <MSPeaks>
          <p rt="13.931" x="185.0602" y="1088365.75" v="8995181" z="1" s="M+H" />
          <p rt="13.930" x="186.0637" y="153899.48" v="1292570" z="1" s="M+H+1" />
        </MSPeaks>
      </Spectrum>
    </Compound>
    <Compound algo="FindByMolecularFeature">
      <Location m="172.0527" rt="13.931" y="3103443" v="28202556" />
      <Spectrum type="MFE" cpdAlgo="FindByMolecularFeature">
        <MSDetails p="+" />
        <Device type="TimeOfFlight" />
        <MSPeaks>
          <p rt="13.931" x="173.0600" y="3103442.50" v="24994180" z="1" sat="true" s="M+H" />
          <p rt="13.930" x="174.0633" y="364958.81" v="2954401" z="1" s="M+H+1" />
          <p rt="13.929" x="175.0677" y="31661.90" v="253976" z="1" s="M+H+2" />
        </MSPeaks>
      </Spectrum>
    </Compound>
    <Compound algo="FindByMolecularFeature">
      <Location m="276.0785" rt="13.931" y="66433" v="635296" />
      <Spectrum type="MFE" cpdAlgo="FindByMolecularFeature">
        <MSDetails p="+" />
        <Device type="TimeOfFlight" />
        <MSPeaks>
          <p rt="13.931" x="277.0858" y="66433.47" v="532480" z="1" s="M+H" />
          <p rt="13.932" x="278.0893" y="12797.85" v="102816" z="1" s="M+H+1" />
        </MSPeaks>
      </Spectrum>
    </Compound>
    <Compound algo="FindByMolecularFeature">
      <Location m="318.0898" rt="13.931" y="1201839" v="12653558" />
      <Spectrum type="MFE" cpdAlgo="FindByMolecularFeature">
        <MSDetails p="+" />
        <Device type="TimeOfFlight" />
        <MSPeaks>
          <p rt="13.931" x="319.0971" y="1201838.63" v="10282093" z="1" s="M+H" />
          <p rt="13.931" x="320.1000" y="242311.91" v="2050273" z="1" s="M+H+1" />
          <p rt="13.928" x="321.1027" y="34038.96" v="286078" z="1" s="M+H+2" />
          <p rt="13.927" x="322.1030" y="4255.44" v="35114" z="1" s="M+H+3" />
        </MSPeaks>
      </Spectrum>
    </Compound>
    <Compound algo="FindByMolecularFeature">
      <Location m="144.0576" rt="13.931" y="485984" v="4536037" />
      <Spectrum type="MFE" cpdAlgo="FindByMolecularFeature">
        <MSDetails p="+" />
        <Device type="TimeOfFlight" />
        <MSPeaks>
          <p rt="13.931" x="145.0649" y="485984.03" v="4010860" z="1" s="M+H" />
          <p rt="13.930" x="146.0682" y="58362.95" v="480321" z="1" s="M+H+1" />
          <p rt="13.925" x="147.0718" y="5764.84" v="44856" z="1" s="M+H+2" />
        </MSPeaks>
      </Spectrum>
    </Compound>
    <Compound algo="FindByMolecularFeature">
      <Location m="278.0582" rt="13.931" y="66535" v="665708" />
      <Spectrum type="MFE" cpdAlgo="FindByMolecularFeature">
        <MSDetails p="+" />
        <Device type="TimeOfFlight" />
        <MSPeaks>
          <p rt="13.931" x="279.0655" y="66535.32" v="545721" z="1" s="M+H" />
          <p rt="13.931" x="280.0699" y="14455.85" v="119987" z="1" s="M+H+1" />
        </MSPeaks>
      </Spectrum>
    </Compound>
    <Compound algo="FindByMolecularFeature">
      <Location m="142.0418" rt="13.931" y="258637" v="2311256" />
      <Spectrum type="MFE" cpdAlgo="FindByMolecularFeature">
        <MSDetails p="+" />
        <Device type="TimeOfFlight" />
        <MSPeaks>
          <p rt="13.931" x="143.0491" y="258636.91" v="2061279" z="1" s="M+H" />
          <p rt="13.931" x="144.0531" y="31091.63" v="249976" z="1" s="M+H+1" />
        </MSPeaks>
      </Spectrum>
    </Compound>
    <Compound algo="FindByMolecularFeature">
      <Location m="214.0630" rt="13.931" y="156786" v="1512585" />
      <Spectrum type="MFE" cpdAlgo="FindByMolecularFeature">
        <MSDetails p="+" />
        <Device type="TimeOfFlight" />
        <MSPeaks>
          <p rt="13.931" x="215.0703" y="156785.53" v="1308065" z="1" s="M+H" />
          <p rt="13.931" x="216.0735" y="21872.90" v="183693" z="1" s="M+H+1" />
          <p rt="13.937" x="217.0760" y="2779.56" v="20827" z="1" s="M+H+2" />
        </MSPeaks>
      </Spectrum>
    </Compound>
    <Compound algo="FindByMolecularFeature">
      <Location m="336.1004" rt="13.931" y="5047363" v="54969880" />
      <Spectrum type="MFE" cpdAlgo="FindByMolecularFeature">
        <MSDetails p="+" />
        <Device type="TimeOfFlight" />
        <MSPeaks>
          <p rt="13.931" x="337.1077" y="5047363.00" v="44054004" z="1" sat="true" s="M+H" />
          <p rt="13.931" x="338.1113" y="1068125.25" v="9421065" z="1" s="M+H+1" />
          <p rt="13.932" x="339.1133" y="153317.64" v="1345311" z="1" s="M+H+2" />
          <p rt="13.930" x="340.1159" y="16687.08" v="149501" z="1" s="M+H+3" />
        </MSPeaks>
      </Spectrum>
    </Compound>
    <Compound algo="FindByMolecularFeature">
      <Location m="266.0575" rt="13.931" y="262087" v="2735475" />
      <Spectrum type="MFE" cpdAlgo="FindByMolecularFeature">
        <MSDetails p="+" />
        <Device type="TimeOfFlight" />
        <MSPeaks>
          <p rt="13.931" x="267.0648" y="262087.13" v="2281964" z="1" s="M+H" />
          <p rt="13.932" x="268.0680" y="44660.07" v="389458" z="1" s="M+H+1" />
          <p rt="13.932" x="269.0720" y="6248.82" v="54153" z="1" s="M+H+2" />
          <p rt="13.934" x="270.0705" y="1174.39" v="9899" z="1" s="M+H+3" />
        </MSPeaks>
      </Spectrum>
    </Compound>
    <Compound algo="FindByMolecularFeature">
      <Location m="128.0624" rt="13.931" y="85338" v="793974" />
      <Spectrum type="MFE" cpdAlgo="FindByMolecularFeature">
        <MSDetails p="+" />
        <Device type="TimeOfFlight" />
        <MSPeaks>
          <p rt="13.931" x="129.0697" y="85338.42" v="698687" z="1" s="M+H" />
          <p rt="13.932" x="130.0726" y="9962.12" v="95287" z="1" s="M+H+1" />
        </MSPeaks>
      </Spectrum>
    </Compound>
    <Compound algo="FindByMolecularFeature">
      <Location m="116.0624" rt="13.933" y="83362" v="818815" />
      <Spectrum type="MFE" cpdAlgo="FindByMolecularFeature">
        <MSDetails p="+" />
        <Device type="TimeOfFlight" />
        <MSPeaks>
          <p rt="13.932" x="117.0697" y="83362.26" v="718224" z="1" s="M+H" />
          <p rt="13.931" x="118.0697" y="10336.91" v="96945" z="1" s="M+H+1" />
          <p rt="13.990" x="119.0660" y="1781.54" v="3646" z="1" s="M+H+2" />
        </MSPeaks>
      </Spectrum>
    </Compound>
    <Compound algo="FindByMolecularFeature">
      <Location m="471.0378" rt="13.935" y="53356" v="761873" />
      <Spectrum type="MFE" cpdAlgo="FindByMolecularFeature">
        <MSDetails p="+" />
        <Device type="TimeOfFlight" />
        <MSPeaks>
          <p rt="13.935" x="472.0451" y="53355.66" v="585385" z="1" s="M+H" />
          <p rt="13.933" x="473.0484" y="13367.60" v="145439" z="1" s="M+H+1" />
          <p rt="13.940" x="474.0501" y="2869.85" v="29319" z="1" s="M+H+2" />
          <p rt="13.900" x="475.0560" y="169.27" v="1730" z="1" s="M+H+3" />
        </MSPeaks>
      </Spectrum>
    </Compound>
    <Compound algo="FindByMolecularFeature">
      <Location m="353.1025" rt="13.938" y="377529" v="6911213" />
      <Spectrum type="MFE" cpdAlgo="FindByMolecularFeature">
        <MSDetails p="+" />
        <Device type="TimeOfFlight" />
        <MSPeaks>
          <p rt="13.940" x="354.1098" y="377529.38" v="4874270" z="1" s="M+H" />
          <p rt="13.933" x="355.1157" y="133279.38" v="1674627" z="1" s="M+H+1" />
          <p rt="13.932" x="356.1192" y="24283.82" v="310579" z="1" s="M+H+2" />
          <p rt="13.933" x="357.1224" y="3613.75" v="45810" z="1" s="M+H+3" />
          <p rt="13.933" x="358.1279" y="473.94" v="5927" z="1" s="M+H+4" />
        </MSPeaks>
      </Spectrum>
    </Compound>
    <Compound algo="FindByMolecularFeature">
      <Location m="147.0445" rt="13.939" y="82050" v="1413300" />
      <Spectrum type="MFE" cpdAlgo="FindByMolecularFeature">
        <MSDetails p="+" />
        <Device type="TimeOfFlight" />
        <MSPeaks>
          <p rt="13.940" x="148.0518" y="82049.82" v="1071496" z="1" s="M+H" />
          <p rt="13.938" x="149.0563" y="15493.22" v="171726" z="1" s="M+H+1" />
          <p rt="13.936" x="150.0456" y="3367.69" v="12841" z="1" s="M+H+2" />
          <p rt="13.933" x="295.0956" y="8639.34" v="62081" z="1" s="2M+H" />
          <p rt="13.928" x="296.1006" y="2439.45" v="16537" z="1" s="2M+H+1" />
        </MSPeaks>
      </Spectrum>
    </Compound>
    <Compound algo="FindByMolecularFeature">
      <Location m="148.0157" rt="13.941" y="65322" v="926443" />
      <Spectrum type="MFE" cpdAlgo="FindByMolecularFeature">
        <MSDetails p="+" />
        <Device type="TimeOfFlight" />
        <MSPeaks>
          <p rt="13.940" x="149.0230" y="65322.32" v="852056" z="1" s="M+H" />
          <p rt="13.949" x="150.0275" y="6120.73" v="74387" z="1" s="M+H+1" />
        </MSPeaks>
      </Spectrum>
    </Compound>
    <Compound algo="FindByMolecularFeature">
      <Location m="376.0923" rt="13.942" y="79735" v="979645" />
      <Spectrum type="MFE" cpdAlgo="FindByMolecularFeature">
        <MSDetails p="+" />
        <Device type="TimeOfFlight" />
        <MSPeaks>
          <p rt="13.940" x="189.0539" y="9198.84" v="56924" z="2" s="M+2H" />
          <p rt="13.943" x="377.0995" y="79735.02" v="730702" z="1" s="M+H" />
          <p rt="13.943" x="378.1028" y="18148.40" v="165459" z="1" s="M+H+1" />
          <p rt="13.933" x="379.1056" y="3074.65" v="26560" z="1" s="M+H+2" />
        </MSPeaks>
      </Spectrum>
    </Compound>
    <Compound algo="FindByMolecularFeature">
      <Location m="309.2302" rt="13.977" y="68070" v="723717" />
      <Spectrum type="MFE" cpdAlgo="FindByMolecularFeature">
        <MSDetails p="+" />
        <Device type="TimeOfFlight" />
        <MSPeaks>
          <p rt="13.977" x="310.2375" y="68069.69" v="565556" z="1" s="M+H" />
          <p rt="13.976" x="311.2396" y="16844.91" v="158160" z="1" s="M+H+1" />
        </MSPeaks>
      </Spectrum>
    </Compound>
    <Compound algo="FindByMolecularFeature">
      <Location m="334.2121" rt="14.004" y="198056" v="1883888" />
      <Spectrum type="MFE" cpdAlgo="FindByMolecularFeature">
        <MSDetails p="+" />
        <Device type="TimeOfFlight" />
        <MSPeaks>
          <p rt="14.004" x="335.2194" y="198056.02" v="1574240" z="1" s="M+H" />
          <p rt="14.002" x="336.2240" y="39101.51" v="309649" z="1" s="M+H+1" />
        </MSPeaks>
      </Spectrum>
    </Compound>
    <Compound algo="FindByMolecularFeature">
      <Location m="406.2330" rt="14.006" y="59794" v="534970" />
      <Spectrum type="MFE" cpdAlgo="FindByMolecularFeature">
        <MSDetails p="+" />
        <Device type="TimeOfFlight" />
        <MSPeaks>
          <p rt="14.007" x="407.2403" y="59793.70" v="394215" z="1" s="M+H" />
          <p rt="14.003" x="408.2436" y="14114.26" v="92049" z="1" s="M+H+1" />
          <p rt="13.995" x="409.2534" y="6786.46" v="48706" z="1" s="M+H+2" />
        </MSPeaks>
      </Spectrum>
    </Compound>
    <Compound algo="FindByMolecularFeature">
      <Location m="329.2565" rt="14.016" y="61651" v="677284" />
      <Spectrum type="MFE" cpdAlgo="FindByMolecularFeature">
        <MSDetails p="+" />
        <Device type="TimeOfFlight" />
        <MSPeaks>
          <p rt="14.016" x="330.2638" y="61651.19" v="562593" z="1" s="M+H" />
          <p rt="14.014" x="331.2671" y="12595.89" v="114691" z="1" s="M+H+1" />
        </MSPeaks>
      </Spectrum>
    </Compound>
    <Compound algo="FindByMolecularFeature">
      <Location m="366.2405" rt="14.021" y="85411" v="856062" />
      <Spectrum type="MFE" cpdAlgo="FindByMolecularFeature">
        <MSDetails p="+" />
        <Device type="TimeOfFlight" />
        <MSPeaks>
          <p rt="14.021" x="367.2478" y="85411.45" v="697077" z="1" s="M+H" />
          <p rt="14.018" x="368.2511" y="19542.74" v="158986" z="1" s="M+H+1" />
        </MSPeaks>
      </Spectrum>
    </Compound>
    <Compound algo="FindByMolecularFeature">
      <Location m="276.2089" rt="14.023" y="86482" v="887322" />
      <Spectrum type="MFE" cpdAlgo="FindByMolecularFeature">
        <MSDetails p="+" />
        <Device type="TimeOfFlight" />
        <MSPeaks>
          <p rt="14.022" x="277.2162" y="86481.76" v="741413" z="1" s="M+H" />
          <p rt="14.024" x="278.2193" y="16746.29" v="145909" z="1" s="M+H+1" />
        </MSPeaks>
      </Spectrum>
    </Compound>
    <Compound algo="FindByMolecularFeature">
      <Location m="280.2037" rt="14.116" y="65949" v="501192" />
      <Spectrum type="MFE" cpdAlgo="FindByMolecularFeature">
        <MSDetails p="+" />
        <Device type="TimeOfFlight" />
        <MSPeaks>
          <p rt="14.116" x="281.2110" y="65948.82" v="407195" z="1" s="M+H" />
          <p rt="14.117" x="282.2142" y="12906.65" v="78782" z="1" s="M+H+1" />
          <p rt="14.112" x="283.2166" y="2495.15" v="15216" z="1" s="M+H+2" />
        </MSPeaks>
      </Spectrum>
    </Compound>
    <Compound algo="FindByMolecularFeature">
      <Location m="230.1305" rt="14.180" y="110705" v="1058794" />
      <Spectrum type="MFE" cpdAlgo="FindByMolecularFeature">
        <MSDetails p="+" />
        <Device type="TimeOfFlight" />
        <MSPeaks>
          <p rt="14.179" x="231.1378" y="110705.07" v="911386" z="1" s="M+H" />
          <p rt="14.181" x="232.1413" y="18525.13" v="147408" z="1" s="M+H+1" />
        </MSPeaks>
      </Spectrum>
    </Compound>
    <Compound algo="FindByMolecularFeature">
      <Location m="414.2043" rt="14.200" y="53339" v="459446" />
      <Spectrum type="MFE" cpdAlgo="FindByMolecularFeature">
        <MSDetails p="+" />
        <Device type="TimeOfFlight" />
        <MSPeaks>
          <p rt="14.200" x="415.2115" y="53339.11" v="348455" z="1" s="M+H" />
          <p rt="14.201" x="416.2151" y="14250.98" v="95136" z="1" s="M+H+1" />
          <p rt="14.195" x="417.2192" y="2707.89" v="14801" z="1" s="M+H+2" />
          <p rt="14.174" x="418.2229" y="192.59" v="1053" z="1" s="M+H+3" />
        </MSPeaks>
      </Spectrum>
    </Compound>
    <Compound algo="FindByMolecularFeature">
      <Location m="276.2089" rt="14.204" y="74990" v="609595" />
      <Spectrum type="MFE" cpdAlgo="FindByMolecularFeature">
        <MSDetails p="+" />
        <Device type="TimeOfFlight" />
        <MSPeaks>
          <p rt="14.204" x="277.2161" y="74989.97" v="506534" z="1" s="M+H" />
          <p rt="14.205" x="278.2198" y="15257.74" v="103061" z="1" s="M+H+1" />
        </MSPeaks>
      </Spectrum>
    </Compound>
    <Compound algo="FindByMolecularFeature">
      <Location m="309.2301" rt="14.353" y="65671" v="563526" />
      <Spectrum type="MFE" cpdAlgo="FindByMolecularFeature">
        <MSDetails p="+" />
        <Device type="TimeOfFlight" />
        <MSPeaks>
          <p rt="14.352" x="310.2374" y="65670.51" v="456855" z="1" s="M+H" />
          <p rt="14.354" x="311.2375" y="16760.13" v="106671" z="1" s="M+H+1" />
        </MSPeaks>
      </Spectrum>
    </Compound>
    <Compound algo="FindByMolecularFeature">
      <Location m="334.0839" rt="14.831" y="60101" v="462787" />
      <Spectrum type="MFE" cpdAlgo="FindByMolecularFeature">
        <MSDetails p="+" />
        <Device type="TimeOfFlight" />
        <MSPeaks>
          <p rt="14.832" x="335.0912" y="60100.77" v="380026" z="1" s="M+H" />
          <p rt="14.830" x="336.0946" y="13042.18" v="82762" z="1" s="M+H+1" />
        </MSPeaks>
      </Spectrum>
    </Compound>
    <Compound algo="FindByMolecularFeature">
      <Location m="602.1787" rt="14.832" y="73487" v="624467" />
      <Spectrum type="MFE" cpdAlgo="FindByMolecularFeature">
        <MSDetails p="+" />
        <Device type="TimeOfFlight" />
        <MSPeaks>
          <p rt="14.833" x="603.1859" y="73487.32" v="432450" z="1" s="M+H" />
          <p rt="14.831" x="604.1893" y="25659.80" v="151042" z="1" s="M+H+1" />
          <p rt="14.831" x="605.1920" y="6122.77" v="35495" z="1" s="M+H+2" />
          <p rt="14.829" x="606.1951" y="962.51" v="5480" z="1" s="M+H+3" />
        </MSPeaks>
      </Spectrum>
    </Compound>
    <Compound algo="FindByMolecularFeature">
      <Location m="172.0527" rt="14.833" y="1119491" v="8794142" />
      <Spectrum type="MFE" cpdAlgo="FindByMolecularFeature">
        <MSDetails p="+" />
        <Device type="TimeOfFlight" />
        <MSPeaks>
          <p rt="14.833" x="173.0600" y="1119490.50" v="7720501" z="1" s="M+H" />
          <p rt="14.834" x="174.0631" y="138504.92" v="951033" z="1" s="M+H+1" />
          <p rt="14.838" x="175.0708" y="14477.15" v="106418" z="1" s="M+H+2" />
          <p rt="14.844" x="176.0757" y="2348.84" v="16190" z="1" s="M+H+3" />
        </MSPeaks>
      </Spectrum>
    </Compound>
    <Compound algo="FindByMolecularFeature">
      <Location m="352.0951" rt="14.833" y="451801" v="3679848" />
      <Spectrum type="MFE" cpdAlgo="FindByMolecularFeature">
        <MSDetails p="+" />
        <Device type="TimeOfFlight" />
        <MSPeaks>
          <p rt="14.833" x="353.1024" y="451801.06" v="2899112" z="1" s="M+H" />
          <p rt="14.833" x="354.1053" y="100730.07" v="639238" z="1" s="M+H+1" />
          <p rt="14.833" x="355.1106" y="17010.37" v="118238" z="1" s="M+H+2" />
          <p rt="14.844" x="356.1169" y="3095.00" v="23259" z="1" s="M+H+3" />
        </MSPeaks>
      </Spectrum>
    </Compound>
    <Compound algo="FindByMolecularFeature">
      <Location m="144.0572" rt="14.834" y="59345" v="497459" />
      <Spectrum type="MFE" cpdAlgo="FindByMolecularFeature">
        <MSDetails p="+" />
        <Device type="TimeOfFlight" />
        <MSPeaks>
          <p rt="14.834" x="145.0645" y="59345.40" v="445102" z="1" s="M+H" />
          <p rt="14.835" x="146.0681" y="7290.71" v="52357" z="1" s="M+H+1" />
        </MSPeaks>
      </Spectrum>
    </Compound>
    <Compound algo="FindByMolecularFeature">
      <Location m="184.0525" rt="14.834" y="403876" v="3315731" />
      <Spectrum type="MFE" cpdAlgo="FindByMolecularFeature">
        <MSDetails p="+" />
        <Device type="TimeOfFlight" />
        <MSPeaks>
          <p rt="14.834" x="185.0598" y="403876.09" v="2848814" z="1" s="M+H" />
          <p rt="14.837" x="186.0641" y="65014.58" v="466917" z="1" s="M+H+1" />
        </MSPeaks>
      </Spectrum>
    </Compound>
    <Compound algo="FindByMolecularFeature">
      <Location m="114.0469" rt="14.834" y="303669" v="2443768" />
      <Spectrum type="MFE" cpdAlgo="FindByMolecularFeature">
        <MSDetails p="+" />
        <Device type="TimeOfFlight" />
        <MSPeaks>
          <p rt="14.834" x="115.0541" y="303669.19" v="2195396" z="1" s="M+H" />
          <p rt="14.835" x="116.0580" y="34674.29" v="248372" z="1" s="M+H+1" />
        </MSPeaks>
      </Spectrum>
    </Compound>
    <Compound algo="FindByMolecularFeature">
      <Location m="186.0677" rt="14.834" y="57991" v="466686" />
      <Spectrum type="MFE" cpdAlgo="FindByMolecularFeature">
        <MSDetails p="+" />
        <Device type="TimeOfFlight" />
        <MSPeaks>
          <p rt="14.834" x="187.0750" y="57990.65" v="413137" z="1" s="M+H" />
          <p rt="14.835" x="188.0783" y="7511.96" v="53549" z="1" s="M+H+1" />
        </MSPeaks>
      </Spectrum>
    </Compound>
    <Compound algo="FindByMolecularFeature">
      <Location m="232.0733" rt="14.834" y="145219" v="1779971" />
      <Spectrum type="MFE" cpdAlgo="FindByMolecularFeature">
        <MSDetails p="+" />
        <Device type="TimeOfFlight" />
        <MSPeaks>
          <p rt="14.834" x="233.0806" y="145218.80" v="1101194" z="1" s="M+H" />
          <p rt="14.836" x="234.0840" y="21015.89" v="153392" z="1" s="M+H+1" />
          <p rt="14.835" x="235.0847" y="3537.48" v="25912" z="1" s="M+H+2" />
          <p rt="14.834" x="465.1541" y="28744.30" v="184225" z="1" s="2M+H" />
          <p rt="14.831" x="466.1579" y="8702.89" v="54132" z="1" s="2M+H+1" />
          <p rt="14.828" x="467.1615" y="2044.79" v="11380" z="1" s="2M+H+2" />
        </MSPeaks>
      </Spectrum>
    </Compound>
    <Compound algo="FindByMolecularFeature">
      <Location m="368.0898" rt="14.835" y="183682" v="2042893" />
      <Spectrum type="MFE" cpdAlgo="FindByMolecularFeature">
        <MSDetails p="+" />
        <Device type="TimeOfFlight" />
        <MSPeaks>
          <p rt="14.832" x="369.0970" y="183681.78" v="1208610" z="1" s="M+H" />
          <p rt="14.839" x="370.1031" y="105164.64" v="834283" z="1" s="M+H+1" />
        </MSPeaks>
      </Spectrum>
    </Compound>
    <Compound algo="FindByMolecularFeature">
      <Location m="214.0628" rt="14.835" y="160770" v="1330805" />
      <Spectrum type="MFE" cpdAlgo="FindByMolecularFeature">
        <MSDetails p="+" />
        <Device type="TimeOfFlight" />
        <MSPeaks>
          <p rt="14.835" x="215.0701" y="160769.50" v="1175344" z="1" s="M+H" />
          <p rt="14.838" x="216.0734" y="21695.47" v="155462" z="1" s="M+H+1" />
        </MSPeaks>
      </Spectrum>
    </Compound>
    <Compound algo="FindByMolecularFeature">
      <Location m="134.0369" rt="14.837" y="478759" v="4486259" />
      <Spectrum type="MFE" cpdAlgo="FindByMolecularFeature">
        <MSDetails p="+" />
        <Device type="TimeOfFlight" />
        <MSPeaks>
          <p rt="14.837" x="135.0441" y="478758.78" v="4092715" z="1" s="M+H" />
          <p rt="14.837" x="136.0474" y="44722.23" v="393544" z="1" s="M+H+1" />
        </MSPeaks>
      </Spectrum>
    </Compound>
    <Compound algo="FindByMolecularFeature">
      <Location m="202.0627" rt="14.837" y="75314" v="816304" />
      <Spectrum type="MFE" cpdAlgo="FindByMolecularFeature">
        <MSDetails p="+" />
        <Device type="TimeOfFlight" />
        <MSPeaks>
          <p rt="14.837" x="203.0700" y="75314.41" v="698522" z="1" s="M+H" />
          <p rt="14.834" x="204.0741" y="12489.81" v="117781" z="1" s="M+H+1" />
        </MSPeaks>
      </Spectrum>
    </Compound>
    <Compound algo="FindByMolecularFeature">
      <Location m="332.1966" rt="14.839" y="82748" v="981499" />
      <Spectrum type="MFE" cpdAlgo="FindByMolecularFeature">
        <MSDetails p="+" />
        <Device type="TimeOfFlight" />
        <MSPeaks>
          <p rt="14.839" x="333.2039" y="82748.09" v="819989" z="1" s="M+H" />
          <p rt="14.838" x="334.2079" y="16755.23" v="161510" z="1" s="M+H+1" />
        </MSPeaks>
      </Spectrum>
    </Compound>
    <Compound algo="FindByMolecularFeature">
      <Location m="236.9484" rt="14.843" y="120214" v="1454186" />
      <Spectrum type="MFE" cpdAlgo="FindByMolecularFeature">
        <MSDetails p="+" />
        <Device type="TimeOfFlight" />
        <MSPeaks>
          <p rt="14.843" x="237.9557" y="120214.20" v="1281062" z="1" s="M+H" />
          <p rt="14.842" x="238.9585" y="13557.79" v="147473" z="1" s="M+H+1" />
          <p rt="14.845" x="239.9600" y="2547.75" v="25651" z="1" s="M+H+2" />
        </MSPeaks>
      </Spectrum>
    </Compound>
    <Compound algo="FindByMolecularFeature">
      <Location m="136.0158" rt="14.843" y="77678" v="906520" />
      <Spectrum type="MFE" cpdAlgo="FindByMolecularFeature">
        <MSDetails p="+" />
        <Device type="TimeOfFlight" />
        <MSPeaks>
          <p rt="14.843" x="137.0231" y="77678.23" v="894064" z="1" s="M+H" />
          <p rt="14.858" x="273.0397" y="847.66" v="6228" z="1" s="2M+H" />
        </MSPeaks>
      </Spectrum>
    </Compound>
    <Compound algo="FindByMolecularFeature">
      <Location m="137.0239" rt="14.845" y="505147" v="6463247" />
      <Spectrum type="MFE" cpdAlgo="FindByMolecularFeature">
        <MSDetails p="+" />
        <Device type="TimeOfFlight" />
        <MSPeaks>
          <p rt="14.845" x="138.0312" y="505147.44" v="5865582" z="1" s="M+H" />
          <p rt="14.844" x="139.0360" y="54779.50" v="576900" z="1" s="M+H+1" />
          <p rt="14.856" x="140.0361" y="6930.51" v="20765" z="1" s="M+H+2" />
        </MSPeaks>
      </Spectrum>
    </Compound>
    <Compound algo="FindByMolecularFeature">
      <Location m="503.2054" rt="14.883" y="128293" v="2707275" />
      <Spectrum type="MFE" cpdAlgo="FindByMolecularFeature">
        <MSDetails p="+" />
        <Device type="TimeOfFlight" />
        <MSPeaks>
          <p rt="14.883" x="504.2127" y="128292.79" v="1266966" z="1" s="M+H" />
          <p rt="14.884" x="505.2156" y="29044.34" v="278904" z="1" s="M+H+1" />
          <p rt="14.884" x="506.2102" y="82736.59" v="819325" z="1" s="M+H+2" />
          <p rt="14.882" x="507.2132" y="19676.73" v="192133" z="1" s="M+H+3" />
          <p rt="14.882" x="508.2087" y="15300.77" v="149946" z="1" s="M+H+4" />
        </MSPeaks>
      </Spectrum>
    </Compound>
    <Compound algo="FindByMolecularFeature">
      <Location m="292.2040" rt="14.906" y="300765" v="2799562" />
      <Spectrum type="MFE" cpdAlgo="FindByMolecularFeature">
        <MSDetails p="+" />
        <Device type="TimeOfFlight" />
        <MSPeaks>
          <p rt="14.905" x="293.2113" y="300765.00" v="2367932" z="1" s="M+H" />
          <p rt="14.910" x="294.2146" y="58076.75" v="431630" z="1" s="M+H+1" />
        </MSPeaks>
      </Spectrum>
    </Compound>
    <Compound algo="FindByMolecularFeature">
      <Location m="279.2564" rt="14.951" y="307606" v="2563149" />
      <Spectrum type="MFE" cpdAlgo="FindByMolecularFeature">
        <MSDetails p="+" />
        <Device type="TimeOfFlight" />
        <MSPeaks>
          <p rt="14.951" x="280.2637" y="307605.50" v="2069437" z="1" s="M+H" />
          <p rt="14.952" x="281.2661" y="64512.01" v="447488" z="1" s="M+H+1" />
          <p rt="14.942" x="282.2684" y="8748.93" v="46224" z="1" s="M+H+2" />
        </MSPeaks>
      </Spectrum>
    </Compound>
    <Compound algo="FindByMolecularFeature">
      <Location m="352.2614" rt="14.978" y="195723" v="2413066" />
      <Spectrum type="MFE" cpdAlgo="FindByMolecularFeature">
        <MSDetails p="+" />
        <Device type="TimeOfFlight" />
        <MSPeaks>
          <p rt="14.978" x="353.2687" y="195722.53" v="1936746" z="1" s="M+H" />
          <p rt="14.978" x="354.2718" y="40480.58" v="396341" z="1" s="M+H+1" />
          <p rt="14.995" x="355.2771" y="7010.60" v="79978" z="1" s="M+H+2" />
        </MSPeaks>
      </Spectrum>
    </Compound>
    <Compound algo="FindByMolecularFeature">
      <Location m="401.3504" rt="15.199" y="92376" v="656948" />
      <Spectrum type="MFE" cpdAlgo="FindByMolecularFeature">
        <MSDetails p="+" />
        <Device type="TimeOfFlight" />
        <MSPeaks>
          <p rt="15.199" x="402.3577" y="92376.39" v="513327" z="1" s="M+H" />
          <p rt="15.199" x="403.3611" y="22143.55" v="125399" z="1" s="M+H+1" />
          <p rt="15.198" x="404.3634" y="3734.15" v="18222" z="1" s="M+H+2" />
        </MSPeaks>
      </Spectrum>
    </Compound>
    <Compound algo="FindByMolecularFeature">
      <Location m="280.2407" rt="15.237" y="59659" v="448595" />
      <Spectrum type="MFE" cpdAlgo="FindByMolecularFeature">
        <MSDetails p="+" />
        <Device type="TimeOfFlight" />
        <MSPeaks>
          <p rt="15.237" x="281.2480" y="59659.29" v="380606" z="1" s="M+H" />
          <p rt="15.237" x="282.2507" y="9597.14" v="67990" z="1" s="M+H+1" />
        </MSPeaks>
      </Spectrum>
    </Compound>
    <Compound algo="FindByMolecularFeature">
      <Location m="199.1934" rt="15.317" y="107665" v="1128243" />
      <Spectrum type="MFE" cpdAlgo="FindByMolecularFeature">
        <MSDetails p="+" />
        <Device type="TimeOfFlight" />
        <MSPeaks>
          <p rt="15.317" x="200.2007" y="107665.13" v="993527" z="1" s="M+H" />
          <p rt="15.320" x="201.2039" y="13908.38" v="124717" z="1" s="M+H+1" />
          <p rt="15.309" x="202.2071" y="1400.29" v="9999" z="1" s="M+H+2" />
        </MSPeaks>
      </Spectrum>
    </Compound>
    <Compound algo="FindByMolecularFeature">
      <Location m="292.2042" rt="15.399" y="448362" v="3969913" />
      <Spectrum type="MFE" cpdAlgo="FindByMolecularFeature">
        <MSDetails p="+" />
        <Device type="TimeOfFlight" />
        <MSPeaks>
          <p rt="15.399" x="293.2115" y="448362.31" v="3306158" z="1" s="M+H" />
          <p rt="15.398" x="294.2151" y="89622.67" v="663755" z="1" s="M+H+1" />
        </MSPeaks>
      </Spectrum>
    </Compound>
    <Compound algo="FindByMolecularFeature">
      <Location m="310.2144" rt="15.400" y="66701" v="533828" />
      <Spectrum type="MFE" cpdAlgo="FindByMolecularFeature">
        <MSDetails p="+" />
        <Device type="TimeOfFlight" />
        <MSPeaks>
          <p rt="15.400" x="311.2217" y="66700.57" v="448226" z="1" s="M+H" />
          <p rt="15.399" x="312.2262" y="12730.72" v="85603" z="1" s="M+H+1" />
        </MSPeaks>
      </Spectrum>
    </Compound>
    <Compound algo="FindByMolecularFeature">
      <Location m="350.2456" rt="15.494" y="71026" v="563231" />
      <Spectrum type="MFE" cpdAlgo="FindByMolecularFeature">
        <MSDetails p="+" />
        <Device type="TimeOfFlight" />
        <MSPeaks>
          <p rt="15.498" x="351.2529" y="71026.16" v="465371" z="1" s="M+H" />
          <p rt="15.483" x="352.2547" y="22977.00" v="97860" z="1" s="M+H+1" />
        </MSPeaks>
      </Spectrum>
    </Compound>
    <Compound algo="FindByMolecularFeature">
      <Location m="357.1941" rt="15.507" y="206787" v="1998053" />
      <Spectrum type="MFE" cpdAlgo="FindByMolecularFeature">
        <MSDetails p="+" />
        <Device type="TimeOfFlight" />
        <MSPeaks>
          <p rt="15.507" x="358.2014" y="206786.64" v="1577626" z="1" s="M+H" />
          <p rt="15.506" x="359.2044" y="47368.79" v="362792" z="1" s="M+H+1" />
          <p rt="15.508" x="360.2074" y="6824.21" v="51391" z="1" s="M+H+2" />
          <p rt="15.513" x="361.2085" y="837.88" v="6245" z="1" s="M+H+3" />
        </MSPeaks>
      </Spectrum>
    </Compound>
    <Compound algo="FindByMolecularFeature">
      <Location m="283.3239" rt="15.559" y="147939" v="2499655" />
      <Spectrum type="MFE" cpdAlgo="FindByMolecularFeature">
        <MSDetails p="+" />
        <Device type="TimeOfFlight" />
        <MSPeaks>
          <p rt="15.559" x="284.3312" y="147938.97" v="2025595" z="1" s="M+H" />
          <p rt="15.556" x="285.3344" y="31470.64" v="430263" z="1" s="M+H+1" />
          <p rt="15.561" x="286.3369" y="3806.99" v="43797" z="1" s="M+H+2" />
        </MSPeaks>
      </Spectrum>
    </Compound>
    <Compound algo="FindByMolecularFeature">
      <Location m="310.2144" rt="15.609" y="105502" v="919859" />
      <Spectrum type="MFE" cpdAlgo="FindByMolecularFeature">
        <MSDetails p="+" />
        <Device type="TimeOfFlight" />
        <MSPeaks>
          <p rt="15.609" x="311.2217" y="105501.85" v="778742" z="1" s="M+H" />
          <p rt="15.608" x="312.2251" y="20038.15" v="141117" z="1" s="M+H+1" />
        </MSPeaks>
      </Spectrum>
    </Compound>
    <Compound algo="FindByMolecularFeature">
      <Location m="292.2043" rt="15.611" y="546449" v="5097469" />
      <Spectrum type="MFE" cpdAlgo="FindByMolecularFeature">
        <MSDetails p="+" />
        <Device type="TimeOfFlight" />
        <MSPeaks>
          <p rt="15.611" x="293.2116" y="546449.44" v="4162820" z="1" s="M+H" />
          <p rt="15.610" x="294.2153" y="108132.52" v="822131" z="1" s="M+H+1" />
          <p rt="15.602" x="295.2234" y="16710.28" v="112518" z="1" s="M+H+2" />
        </MSPeaks>
      </Spectrum>
    </Compound>
    <Compound algo="FindByMolecularFeature">
      <Location m="350.2457" rt="15.878" y="68109" v="657987" />
      <Spectrum type="MFE" cpdAlgo="FindByMolecularFeature">
        <MSDetails p="+" />
        <Device type="TimeOfFlight" />
        <MSPeaks>
          <p rt="15.880" x="351.2529" y="68108.63" v="537660" z="1" s="M+H" />
          <p rt="15.873" x="352.2558" y="16566.17" v="97337" z="1" s="M+H+1" />
          <p rt="15.864" x="353.2630" y="3869.10" v="22990" z="1" s="M+H+2" />
        </MSPeaks>
      </Spectrum>
    </Compound>
    <Compound algo="FindByMolecularFeature">
      <Location m="295.2511" rt="16.027" y="265419" v="2940983" />
      <Spectrum type="MFE" cpdAlgo="FindByMolecularFeature">
        <MSDetails p="+" />
        <Device type="TimeOfFlight" />
        <MSPeaks>
          <p rt="16.027" x="296.2584" y="265419.06" v="2366471" z="1" s="M+H" />
          <p rt="16.027" x="297.2613" y="58078.59" v="517672" z="1" s="M+H+1" />
          <p rt="16.038" x="298.2639" y="6845.05" v="56839" z="1" s="M+H+2" />
        </MSPeaks>
      </Spectrum>
    </Compound>
    <Compound algo="FindByMolecularFeature">
      <Location m="317.2330" rt="16.029" y="58317" v="629789" />
      <Spectrum type="MFE" cpdAlgo="FindByMolecularFeature">
        <MSDetails p="+" />
        <Device type="TimeOfFlight" />
        <MSPeaks>
          <p rt="16.029" x="318.2403" y="58316.68" v="521547" z="1" s="M+H" />
          <p rt="16.026" x="319.2426" y="12085.47" v="108242" z="1" s="M+H+1" />
        </MSPeaks>
      </Spectrum>
    </Compound>
    <Compound algo="FindByMolecularFeature">
      <Location m="279.2560" rt="16.076" y="77011" v="750745" />
      <Spectrum type="MFE" cpdAlgo="FindByMolecularFeature">
        <MSDetails p="+" />
        <Device type="TimeOfFlight" />
        <MSPeaks>
          <p rt="16.075" x="280.2633" y="77011.38" v="627561" z="1" s="M+H" />
          <p rt="16.080" x="281.2653" y="14414.48" v="113393" z="1" s="M+H+1" />
          <p rt="16.087" x="282.2729" y="1403.15" v="9791" z="1" s="M+H+2" />
        </MSPeaks>
      </Spectrum>
    </Compound>
    <Compound algo="FindByMolecularFeature">
      <Location m="225.2091" rt="16.255" y="133562" v="1281209" />
      <Spectrum type="MFE" cpdAlgo="FindByMolecularFeature">
        <MSDetails p="+" />
        <Device type="TimeOfFlight" />
        <MSPeaks>
          <p rt="16.256" x="226.2164" y="133561.69" v="1114155" z="1" s="M+H" />
          <p rt="16.253" x="227.2198" y="19961.89" v="167054" z="1" s="M+H+1" />
        </MSPeaks>
      </Spectrum>
    </Compound>
    <Compound algo="FindByMolecularFeature">
      <Location m="295.2510" rt="16.264" y="184322" v="1172786" />
      <Spectrum type="MFE" cpdAlgo="FindByMolecularFeature">
        <MSDetails p="+" />
        <Device type="TimeOfFlight" />
        <MSPeaks>
          <p rt="16.264" x="296.2583" y="184321.98" v="929661" z="1" s="M+H" />
          <p rt="16.264" x="297.2614" y="42017.77" v="213805" z="1" s="M+H+1" />
          <p rt="16.249" x="298.2671" y="5879.29" v="29319" z="1" s="M+H+2" />
        </MSPeaks>
      </Spectrum>
    </Compound>
    <Compound algo="FindByMolecularFeature">
      <Location m="325.3710" rt="16.368" y="199185" v="1558358" />
      <Spectrum type="MFE" cpdAlgo="FindByMolecularFeature">
        <MSDetails p="+" />
        <Device type="TimeOfFlight" />
        <MSPeaks>
          <p rt="16.368" x="326.3783" y="199185.25" v="1242045" z="1" s="M+H" />
          <p rt="16.369" x="327.3814" y="46144.50" v="282505" z="1" s="M+H+1" />
          <p rt="16.371" x="328.3846" y="5705.67" v="33808" z="1" s="M+H+2" />
        </MSPeaks>
      </Spectrum>
    </Compound>
    <Compound algo="FindByMolecularFeature">
      <Location m="279.2540" rt="16.405" y="53011" v="495594" />
      <Spectrum type="MFE" cpdAlgo="FindByMolecularFeature">
        <MSDetails p="+" />
        <Device type="TimeOfFlight" />
        <MSPeaks>
          <p rt="16.405" x="280.2613" y="53010.87" v="404058" z="1" s="M+H" />
          <p rt="16.409" x="281.2646" y="11280.26" v="91537" z="1" s="M+H+1" />
        </MSPeaks>
      </Spectrum>
    </Compound>
    <Compound algo="FindByMolecularFeature">
      <Location m="317.2331" rt="16.412" y="123185" v="1202866" />
      <Spectrum type="MFE" cpdAlgo="FindByMolecularFeature">
        <MSDetails p="+" />
        <Device type="TimeOfFlight" />
        <MSPeaks>
          <p rt="16.412" x="318.2404" y="123185.05" v="985717" z="1" s="M+H" />
          <p rt="16.413" x="319.2388" y="27353.63" v="199659" z="1" s="M+H+1" />
          <p rt="16.409" x="320.2459" y="3287.65" v="17491" z="1" s="M+H+2" />
        </MSPeaks>
      </Spectrum>
    </Compound>
    <Compound algo="FindByMolecularFeature">
      <Location m="295.2513" rt="16.414" y="413112" v="4658873" />
      <Spectrum type="MFE" cpdAlgo="FindByMolecularFeature">
        <MSDetails p="+" />
        <Device type="TimeOfFlight" />
        <MSPeaks>
          <p rt="16.414" x="296.2586" y="413111.59" v="3754163" z="1" s="M+H" />
          <p rt="16.415" x="297.2614" y="89282.84" v="809503" z="1" s="M+H+1" />
          <p rt="16.415" x="298.2646" y="10609.69" v="95207" z="1" s="M+H+2" />
        </MSPeaks>
      </Spectrum>
    </Compound>
    <Compound algo="FindByMolecularFeature">
      <Location m="234.1619" rt="16.486" y="51397" v="542575" />
      <Spectrum type="MFE" cpdAlgo="FindByMolecularFeature">
        <MSDetails p="+" />
        <Device type="TimeOfFlight" />
        <MSPeaks>
          <p rt="16.486" x="235.1692" y="51397.45" v="465181" z="1" s="M+H" />
          <p rt="16.485" x="236.1723" y="9054.82" v="77394" z="1" s="M+H+1" />
        </MSPeaks>
      </Spectrum>
    </Compound>
    <Compound algo="FindByMolecularFeature">
      <Location m="349.1465" rt="16.489" y="66139" v="868345" />
      <Spectrum type="MFE" cpdAlgo="FindByMolecularFeature">
        <MSDetails p="+" />
        <Device type="TimeOfFlight" />
        <MSPeaks>
          <p rt="16.488" x="350.1538" y="66139.06" v="679414" z="1" s="M+H" />
          <p rt="16.490" x="351.1571" y="15117.80" v="158470" z="1" s="M+H+1" />
          <p rt="16.509" x="352.1612" y="2920.02" v="30462" z="1" s="M+H+2" />
        </MSPeaks>
      </Spectrum>
    </Compound>
    <Compound algo="FindByMolecularFeature">
      <Location m="278.2251" rt="16.492" y="772806" v="9462881" />
      <Spectrum type="MFE" cpdAlgo="FindByMolecularFeature">
        <MSDetails p="+" />
        <Device type="TimeOfFlight" />
        <MSPeaks>
          <p rt="16.492" x="279.2324" y="772806.25" v="7358668" z="1" s="M+H" />
          <p rt="16.491" x="280.2356" y="166637.44" v="1606044" z="1" s="M+H+1" />
          <p rt="16.488" x="281.2420" y="17881.42" v="149727" z="1" s="M+H+2" />
          <p rt="16.461" x="282.2455" y="916.20" v="7807" z="1" s="M+H+3" />
          <p rt="16.495" x="557.4562" y="16689.29" v="114408" z="1" s="2M+H" />
          <p rt="16.495" x="558.4598" y="6792.37" v="46476" z="1" s="2M+H+1" />
          <p rt="16.499" x="559.4627" y="1664.96" v="9433" z="1" s="2M+H+2" />
        </MSPeaks>
      </Spectrum>
    </Compound>
    <Compound algo="FindByMolecularFeature">
      <Location m="392.2538" rt="16.590" y="57803" v="479729" />
      <Spectrum type="MFE" cpdAlgo="FindByMolecularFeature">
        <MSDetails p="+" />
        <Device type="TimeOfFlight" />
        <MSPeaks>
          <p rt="16.588" x="393.2611" y="57803.46" v="386361" z="1" s="M+H" />
          <p rt="16.589" x="394.2645" y="13702.59" v="87972" z="1" s="M+H+1" />
          <p rt="16.643" x="395.2699" y="2680.73" v="5397" z="1" s="M+H+2" />
        </MSPeaks>
      </Spectrum>
    </Compound>
    <Compound algo="FindByMolecularFeature">
      <Location m="352.2615" rt="16.602" y="217284" v="1933808" />
      <Spectrum type="MFE" cpdAlgo="FindByMolecularFeature">
        <MSDetails p="+" />
        <Device type="TimeOfFlight" />
        <MSPeaks>
          <p rt="16.602" x="353.2688" y="217284.23" v="1557566" z="1" s="M+H" />
          <p rt="16.602" x="354.2719" y="45745.17" v="328148" z="1" s="M+H+1" />
          <p rt="16.604" x="355.2757" y="6160.05" v="43391" z="1" s="M+H+2" />
          <p rt="16.601" x="356.2801" y="465.54" v="4703" z="1" s="M+H+3" />
        </MSPeaks>
      </Spectrum>
    </Compound>
    <Compound algo="FindByMolecularFeature">
      <Location m="352.2614" rt="16.843" y="114673" v="1140391" />
      <Spectrum type="MFE" cpdAlgo="FindByMolecularFeature">
        <MSDetails p="+" />
        <Device type="TimeOfFlight" />
        <MSPeaks>
          <p rt="16.843" x="353.2687" y="114673.38" v="912704" z="1" s="M+H" />
          <p rt="16.845" x="354.2718" y="25151.41" v="200184" z="1" s="M+H+1" />
          <p rt="16.838" x="355.2761" y="3141.18" v="27503" z="1" s="M+H+2" />
        </MSPeaks>
      </Spectrum>
    </Compound>
    <Compound algo="FindByMolecularFeature">
      <Location m="295.2510" rt="16.880" y="208978" v="2199395" />
      <Spectrum type="MFE" cpdAlgo="FindByMolecularFeature">
        <MSDetails p="+" />
        <Device type="TimeOfFlight" />
        <MSPeaks>
          <p rt="16.880" x="296.2583" y="208978.28" v="1770721" z="1" s="M+H" />
          <p rt="16.879" x="297.2615" y="45176.50" v="399298" z="1" s="M+H+1" />
          <p rt="16.870" x="298.2692" y="3401.52" v="29376" z="1" s="M+H+2" />
        </MSPeaks>
      </Spectrum>
    </Compound>
    <Compound algo="FindByMolecularFeature">
      <Location m="278.2246" rt="16.881" y="293283" v="2793624" />
      <Spectrum type="MFE" cpdAlgo="FindByMolecularFeature">
        <MSDetails p="+" />
        <Device type="TimeOfFlight" />
        <MSPeaks>
          <p rt="16.881" x="279.2318" y="293282.94" v="2272448" z="1" s="M+H" />
          <p rt="16.881" x="280.2351" y="62523.64" v="490821" z="1" s="M+H+1" />
          <p rt="16.870" x="557.4549" y="2358.74" v="10902" z="1" s="2M+H" />
          <p rt="16.863" x="558.4560" y="1177.27" v="4275" z="1" s="2M+H+1" />
        </MSPeaks>
      </Spectrum>
    </Compound>
    <Compound algo="FindByMolecularFeature">
      <Location m="451.3146" rt="16.930" y="149589" v="1555068" />
      <Spectrum type="MFE" cpdAlgo="FindByMolecularFeature">
        <MSDetails p="+" />
        <Device type="TimeOfFlight" />
        <MSPeaks>
          <p rt="16.930" x="452.3219" y="149588.77" v="1208457" z="1" s="M+H" />
          <p rt="16.929" x="453.3253" y="34583.56" v="292970" z="1" s="M+H+1" />
          <p rt="16.935" x="454.3279" y="7225.30" v="53641" z="1" s="M+H+2" />
        </MSPeaks>
      </Spectrum>
    </Compound>
    <Compound algo="FindByMolecularFeature">
      <Location m="178.1354" rt="17.060" y="83250" v="761410" />
      <Spectrum type="MFE" cpdAlgo="FindByMolecularFeature">
        <MSDetails p="+" />
        <Device type="TimeOfFlight" />
        <MSPeaks>
          <p rt="17.060" x="179.1427" y="83249.55" v="663984" z="1" s="M+H" />
          <p rt="17.061" x="180.1463" y="11949.90" v="97425" z="1" s="M+H+1" />
        </MSPeaks>
      </Spectrum>
    </Compound>
    <Compound algo="FindByMolecularFeature">
      <Location m="276.2091" rt="17.067" y="403097" v="4736285" />
      <Spectrum type="MFE" cpdAlgo="FindByMolecularFeature">
        <MSDetails p="+" />
        <Device type="TimeOfFlight" />
        <MSPeaks>
          <p rt="17.068" x="277.2164" y="403096.59" v="3896290" z="1" s="M+H" />
          <p rt="17.064" x="278.2196" y="81474.22" v="839995" z="1" s="M+H+1" />
        </MSPeaks>
      </Spectrum>
    </Compound>
    <Compound algo="FindByMolecularFeature">
      <Location m="316.2012" rt="17.068" y="112270" v="1117574" />
      <Spectrum type="MFE" cpdAlgo="FindByMolecularFeature">
        <MSDetails p="+" />
        <Device type="TimeOfFlight" />
        <MSPeaks>
          <p rt="17.068" x="317.2085" y="112269.91" v="931921" z="1" s="M+H" />
          <p rt="17.068" x="318.2123" y="22290.26" v="185654" z="1" s="M+H+1" />
        </MSPeaks>
      </Spectrum>
    </Compound>
    <Compound algo="FindByMolecularFeature">
      <Location m="294.2196" rt="17.191" y="290064" v="2501689" />
      <Spectrum type="MFE" cpdAlgo="FindByMolecularFeature">
        <MSDetails p="+" />
        <Device type="TimeOfFlight" />
        <MSPeaks>
          <p rt="17.192" x="295.2269" y="290063.53" v="2035452" z="1" s="M+H" />
          <p rt="17.191" x="296.2307" y="57037.21" v="400167" z="1" s="M+H+1" />
          <p rt="17.182" x="297.2378" y="7921.44" v="56706" z="1" s="M+H+2" />
          <p rt="17.128" x="298.2421" y="765.64" v="9364" z="1" s="M+H+3" />
        </MSPeaks>
      </Spectrum>
    </Compound>
    <Compound algo="FindByMolecularFeature">
      <Location m="316.2013" rt="17.341" y="87375" v="385219" />
      <Spectrum type="MFE" cpdAlgo="FindByMolecularFeature">
        <MSDetails p="+" />
        <Device type="TimeOfFlight" />
        <MSPeaks>
          <p rt="17.336" x="317.2086" y="87374.52" v="260396" z="1" s="M+H" />
          <p rt="17.364" x="318.2118" y="18169.93" v="124823" z="1" s="M+H+1" />
        </MSPeaks>
      </Spectrum>
    </Compound>
    <Compound algo="FindByMolecularFeature">
      <Location m="276.2092" rt="17.360" y="391225" v="3308739" />
      <Spectrum type="MFE" cpdAlgo="FindByMolecularFeature">
        <MSDetails p="+" />
        <Device type="TimeOfFlight" />
        <MSPeaks>
          <p rt="17.359" x="277.2165" y="391224.84" v="2731955" z="1" s="M+H" />
          <p rt="17.366" x="278.2195" y="78940.63" v="576784" z="1" s="M+H+1" />
        </MSPeaks>
      </Spectrum>
    </Compound>
    <Compound algo="FindByMolecularFeature">
      <Location m="294.2197" rt="17.365" y="368085" v="3615765" />
      <Spectrum type="MFE" cpdAlgo="FindByMolecularFeature">
        <MSDetails p="+" />
        <Device type="TimeOfFlight" />
        <MSPeaks>
          <p rt="17.365" x="295.2270" y="368084.72" v="2957081" z="1" s="M+H" />
          <p rt="17.365" x="296.2304" y="72421.40" v="585075" z="1" s="M+H+1" />
          <p rt="17.361" x="297.2362" y="9449.37" v="69500" z="1" s="M+H+2" />
          <p rt="17.335" x="298.2417" y="578.65" v="4109" z="1" s="M+H+3" />
        </MSPeaks>
      </Spectrum>
    </Compound>
    <Compound algo="FindByMolecularFeature">
      <Location m="279.2561" rt="17.468" y="80318" v="771629" />
      <Spectrum type="MFE" cpdAlgo="FindByMolecularFeature">
        <MSDetails p="+" />
        <Device type="TimeOfFlight" />
        <MSPeaks>
          <p rt="17.469" x="280.2634" y="80317.77" v="618461" z="1" s="M+H" />
          <p rt="17.471" x="281.2602" y="19811.61" v="138945" z="1" s="M+H+1" />
          <p rt="17.433" x="282.2521" y="2855.40" v="14224" z="1" s="M+H+2" />
        </MSPeaks>
      </Spectrum>
    </Compound>
    <Compound algo="FindByMolecularFeature">
      <Location m="297.2666" rt="17.469" y="76839" v="814620" />
      <Spectrum type="MFE" cpdAlgo="FindByMolecularFeature">
        <MSDetails p="+" />
        <Device type="TimeOfFlight" />
        <MSPeaks>
          <p rt="17.470" x="298.2739" y="76839.09" v="654279" z="1" s="M+H" />
          <p rt="17.466" x="299.2764" y="17483.01" v="144556" z="1" s="M+H+1" />
          <p rt="17.466" x="300.2804" y="1953.96" v="15786" z="1" s="M+H+2" />
        </MSPeaks>
      </Spectrum>
    </Compound>
    <Compound algo="FindByMolecularFeature">
      <Location m="294.2197" rt="17.670" y="435138" v="3693512" />
      <Spectrum type="MFE" cpdAlgo="FindByMolecularFeature">
        <MSDetails p="+" />
        <Device type="TimeOfFlight" />
        <MSPeaks>
          <p rt="17.670" x="295.2270" y="435137.72" v="3012639" z="1" s="M+H" />
          <p rt="17.671" x="296.2302" y="84368.35" v="606675" z="1" s="M+H+1" />
          <p rt="17.665" x="297.2362" y="10275.39" v="74197" z="1" s="M+H+2" />
        </MSPeaks>
      </Spectrum>
    </Compound>
    <Compound algo="FindByMolecularFeature">
      <Location m="276.2092" rt="17.671" y="413147" v="3716668" />
      <Spectrum type="MFE" cpdAlgo="FindByMolecularFeature">
        <MSDetails p="+" />
        <Device type="TimeOfFlight" />
        <MSPeaks>
          <p rt="17.680" x="139.1131" y="5574.53" v="58336" z="2" s="M+2H" />
          <p rt="17.672" x="277.2164" y="413146.78" v="2962282" z="1" s="M+H" />
          <p rt="17.671" x="278.2195" y="85446.63" v="614902" z="1" s="M+H+1" />
          <p rt="17.656" x="279.2292" y="9703.33" v="69800" z="1" s="M+H+2" />
          <p rt="17.662" x="280.2340" y="1511.56" v="11348" z="1" s="M+H+3" />
        </MSPeaks>
      </Spectrum>
    </Compound>
    <Compound algo="FindByMolecularFeature">
      <Location m="316.2014" rt="17.672" y="174104" v="1367297" />
      <Spectrum type="MFE" cpdAlgo="FindByMolecularFeature">
        <MSDetails p="+" />
        <Device type="TimeOfFlight" />
        <MSPeaks>
          <p rt="17.672" x="317.2087" y="174103.63" v="1123866" z="1" s="M+H" />
          <p rt="17.671" x="318.2121" y="32889.11" v="214980" z="1" s="M+H+1" />
          <p rt="17.674" x="319.2188" y="4521.93" v="28452" z="1" s="M+H+2" />
        </MSPeaks>
      </Spectrum>
    </Compound>
    <Compound algo="FindByMolecularFeature">
      <Location m="254.2245" rt="17.677" y="128607" v="1231586" />
      <Spectrum type="MFE" cpdAlgo="FindByMolecularFeature">
        <MSDetails p="+" />
        <Device type="TimeOfFlight" />
        <MSPeaks>
          <p rt="17.677" x="255.2318" y="128606.91" v="1031072" z="1" s="M+H" />
          <p rt="17.677" x="256.2352" y="22584.41" v="182479" z="1" s="M+H+1" />
          <p rt="17.677" x="257.2384" y="2402.65" v="18034" z="1" s="M+H+2" />
        </MSPeaks>
      </Spectrum>
    </Compound>
    <Compound algo="FindByMolecularFeature">
      <Location m="236.2138" rt="17.677" y="113063" v="1087707" />
      <Spectrum type="MFE" cpdAlgo="FindByMolecularFeature">
        <MSDetails p="+" />
        <Device type="TimeOfFlight" />
        <MSPeaks>
          <p rt="17.678" x="237.2211" y="113063.23" v="906865" z="1" s="M+H" />
          <p rt="17.675" x="238.2245" y="20127.40" v="164153" z="1" s="M+H+1" />
          <p rt="17.681" x="239.2290" y="2192.95" v="16689" z="1" s="M+H+2" />
        </MSPeaks>
      </Spectrum>
    </Compound>
    <Compound algo="FindByMolecularFeature">
      <Location m="297.2666" rt="17.712" y="53290" v="550521" />
      <Spectrum type="MFE" cpdAlgo="FindByMolecularFeature">
        <MSDetails p="+" />
        <Device type="TimeOfFlight" />
        <MSPeaks>
          <p rt="17.712" x="298.2739" y="53289.77" v="445347" z="1" s="M+H" />
          <p rt="17.711" x="299.2767" y="11401.76" v="93229" z="1" s="M+H+1" />
          <p rt="17.710" x="300.2841" y="1570.99" v="11945" z="1" s="M+H+2" />
        </MSPeaks>
      </Spectrum>
    </Compound>
    <Compound algo="FindByMolecularFeature">
      <Location m="279.2560" rt="17.715" y="93245" v="950683" />
      <Spectrum type="MFE" cpdAlgo="FindByMolecularFeature">
        <MSDetails p="+" />
        <Device type="TimeOfFlight" />
        <MSPeaks>
          <p rt="17.716" x="280.2633" y="93244.63" v="758566" z="1" s="M+H" />
          <p rt="17.715" x="281.2630" y="21820.56" v="176420" z="1" s="M+H+1" />
          <p rt="17.713" x="282.2669" y="2073.69" v="15697" z="1" s="M+H+2" />
        </MSPeaks>
      </Spectrum>
    </Compound>
    <Compound algo="FindByMolecularFeature">
      <Location m="278.1519" rt="17.944" y="99935" v="1321531" />
      <Spectrum type="MFE" cpdAlgo="FindByMolecularFeature">
        <MSDetails p="+" />
        <Device type="TimeOfFlight" />
        <MSPeaks>
          <p rt="17.945" x="279.1591" y="99934.85" v="1098121" z="1" s="M+H" />
          <p rt="17.942" x="280.1624" y="17640.34" v="194202" z="1" s="M+H+1" />
          <p rt="17.945" x="281.1653" y="2579.82" v="29208" z="1" s="M+H+2" />
        </MSPeaks>
      </Spectrum>
    </Compound>
    <Compound algo="FindByMolecularFeature">
      <Location m="148.0159" rt="17.948" y="233587" v="3290503" />
      <Spectrum type="MFE" cpdAlgo="FindByMolecularFeature">
        <MSDetails p="+" />
        <Device type="TimeOfFlight" />
        <MSPeaks>
          <p rt="17.948" x="149.0232" y="233587.20" v="3030849" z="1" s="M+H" />
          <p rt="17.945" x="150.0265" y="18872.34" v="222033" z="1" s="M+H+1" />
          <p rt="17.964" x="151.0335" y="3233.34" v="37621" z="1" s="M+H+2" />
        </MSPeaks>
      </Spectrum>
    </Compound>
    <Compound algo="FindByMolecularFeature">
      <Location m="300.1338" rt="17.948" y="130181" v="1857686" />
      <Spectrum type="MFE" cpdAlgo="FindByMolecularFeature">
        <MSDetails p="+" />
        <Device type="TimeOfFlight" />
        <MSPeaks>
          <p rt="17.948" x="301.1411" y="130181.02" v="1522773" z="1" s="M+H" />
          <p rt="17.950" x="302.1445" y="24397.97" v="298421" z="1" s="M+H+1" />
          <p rt="17.954" x="303.1475" y="3660.32" v="33479" z="1" s="M+H+2" />
          <p rt="17.969" x="304.1539" y="329.44" v="3013" z="1" s="M+H+3" />
        </MSPeaks>
      </Spectrum>
    </Compound>
    <Compound algo="FindByMolecularFeature">
      <Location m="360.2148" rt="18.109" y="77265" v="771177" />
      <Spectrum type="MFE" cpdAlgo="FindByMolecularFeature">
        <MSDetails p="+" />
        <Device type="TimeOfFlight" />
        <MSPeaks>
          <p rt="18.108" x="361.2221" y="77264.70" v="608785" z="1" s="M+H" />
          <p rt="18.112" x="362.2255" y="16347.76" v="140274" z="1" s="M+H+1" />
          <p rt="18.109" x="363.2289" y="2808.85" v="20217" z="1" s="M+H+2" />
          <p rt="18.094" x="364.2314" y="264.07" v="1901" z="1" s="M+H+3" />
        </MSPeaks>
      </Spectrum>
    </Compound>
    <Compound algo="FindByMolecularFeature">
      <Location m="382.1969" rt="18.109" y="138056" v="1523159" />
      <Spectrum type="MFE" cpdAlgo="FindByMolecularFeature">
        <MSDetails p="+" />
        <Device type="TimeOfFlight" />
        <MSPeaks>
          <p rt="18.109" x="383.2041" y="138055.55" v="1243100" z="1" s="M+H" />
          <p rt="18.111" x="384.2074" y="28501.32" v="233928" z="1" s="M+H+1" />
          <p rt="18.109" x="385.2102" y="5330.90" v="44747" z="1" s="M+H+2" />
          <p rt="18.124" x="386.2095" y="169.39" v="1385" z="1" s="M+H+3" />
        </MSPeaks>
      </Spectrum>
    </Compound>
    <Compound algo="FindByMolecularFeature">
      <Location m="278.2248" rt="18.258" y="276922" v="2556943" />
      <Spectrum type="MFE" cpdAlgo="FindByMolecularFeature">
        <MSDetails p="+" />
        <Device type="TimeOfFlight" />
        <MSPeaks>
          <p rt="18.257" x="279.2320" y="276922.06" v="2055474" z="1" s="M+H" />
          <p rt="18.259" x="280.2354" y="58687.42" v="459270" z="1" s="M+H+1" />
          <p rt="18.262" x="281.2427" y="5045.94" v="33863" z="1" s="M+H+2" />
          <p rt="18.296" x="282.2487" y="683.06" v="8335" z="1" s="M+H+3" />
        </MSPeaks>
      </Spectrum>
    </Compound>
    <Compound algo="FindByMolecularFeature">
      <Location m="296.2352" rt="18.259" y="161473" v="1527945" />
      <Spectrum type="MFE" cpdAlgo="FindByMolecularFeature">
        <MSDetails p="+" />
        <Device type="TimeOfFlight" />
        <MSPeaks>
          <p rt="18.259" x="297.2425" y="161472.80" v="1235888" z="1" s="M+H" />
          <p rt="18.260" x="298.2458" y="32785.24" v="251753" z="1" s="M+H+1" />
          <p rt="18.257" x="299.2500" y="4310.90" v="33089" z="1" s="M+H+2" />
          <p rt="18.303" x="300.2504" y="552.70" v="7215" z="1" s="M+H+3" />
        </MSPeaks>
      </Spectrum>
    </Compound>
    <Compound algo="FindByMolecularFeature">
      <Location m="227.2252" rt="18.305" y="453917" v="4667291" />
      <Spectrum type="MFE" cpdAlgo="FindByMolecularFeature">
        <MSDetails p="+" />
        <Device type="TimeOfFlight" />
        <MSPeaks>
          <p rt="18.305" x="228.2325" y="453917.09" v="4012190" z="1" s="M+H" />
          <p rt="18.304" x="229.2355" y="69584.11" v="610021" z="1" s="M+H+1" />
          <p rt="18.306" x="230.2419" y="4774.11" v="40195" z="1" s="M+H+2" />
          <p rt="18.286" x="231.2472" y="523.26" v="4885" z="1" s="M+H+3" />
        </MSPeaks>
      </Spectrum>
    </Compound>
    <Compound algo="FindByMolecularFeature">
      <Location m="182.1307" rt="18.429" y="70247" v="627058" />
      <Spectrum type="MFE" cpdAlgo="FindByMolecularFeature">
        <MSDetails p="+" />
        <Device type="TimeOfFlight" />
        <MSPeaks>
          <p rt="18.430" x="183.1380" y="70246.72" v="551647" z="1" s="M+H" />
          <p rt="18.428" x="184.1412" y="8823.68" v="66275" z="1" s="M+H+1" />
          <p rt="18.409" x="185.1450" y="1507.61" v="9137" z="1" s="M+H+2" />
        </MSPeaks>
      </Spectrum>
    </Compound>
    <Compound algo="FindByMolecularFeature">
      <Location m="250.2295" rt="18.458" y="64570" v="792097" />
      <Spectrum type="MFE" cpdAlgo="FindByMolecularFeature">
        <MSDetails p="+" />
        <Device type="TimeOfFlight" />
        <MSPeaks>
          <p rt="18.457" x="251.2367" y="64570.40" v="665778" z="1" s="M+H" />
          <p rt="18.455" x="252.2397" y="11853.15" v="118811" z="1" s="M+H+1" />
          <p rt="18.528" x="253.2452" y="1595.20" v="7508" z="1" s="M+H+2" />
        </MSPeaks>
      </Spectrum>
    </Compound>
    <Compound algo="FindByMolecularFeature">
      <Location m="296.2353" rt="18.459" y="216909" v="3220705" />
      <Spectrum type="MFE" cpdAlgo="FindByMolecularFeature">
        <MSDetails p="+" />
        <Device type="TimeOfFlight" />
        <MSPeaks>
          <p rt="18.459" x="297.2426" y="216909.09" v="2628086" z="1" s="M+H" />
          <p rt="18.457" x="298.2458" y="42976.32" v="518530" z="1" s="M+H+1" />
          <p rt="18.459" x="299.2497" y="6178.27" v="74089" z="1" s="M+H+2" />
        </MSPeaks>
      </Spectrum>
    </Compound>
    <Compound algo="FindByMolecularFeature">
      <Location m="318.2170" rt="18.507" y="60618" v="778313" />
      <Spectrum type="MFE" cpdAlgo="FindByMolecularFeature">
        <MSDetails p="+" />
        <Device type="TimeOfFlight" />
        <MSPeaks>
          <p rt="18.507" x="319.2243" y="60617.56" v="625002" z="1" s="M+H" />
          <p rt="18.507" x="320.2278" y="12563.74" v="133768" z="1" s="M+H+1" />
          <p rt="18.506" x="321.2362" y="2167.71" v="19542" z="1" s="M+H+2" />
        </MSPeaks>
      </Spectrum>
    </Compound>
    <Compound algo="FindByMolecularFeature">
      <Location m="278.2247" rt="18.510" y="247623" v="3305558" />
      <Spectrum type="MFE" cpdAlgo="FindByMolecularFeature">
        <MSDetails p="+" />
        <Device type="TimeOfFlight" />
        <MSPeaks>
          <p rt="18.510" x="279.2320" y="247623.00" v="2718410" z="1" s="M+H" />
          <p rt="18.511" x="280.2353" y="52319.04" v="552877" z="1" s="M+H+1" />
          <p rt="18.517" x="281.2431" y="3899.21" v="34271" z="1" s="M+H+2" />
        </MSPeaks>
      </Spectrum>
    </Compound>
    <Compound algo="FindByMolecularFeature">
      <Location m="327.2564" rt="18.671" y="64828" v="781103" />
      <Spectrum type="MFE" cpdAlgo="FindByMolecularFeature">
        <MSDetails p="+" />
        <Device type="TimeOfFlight" />
        <MSPeaks>
          <p rt="18.671" x="328.2637" y="64827.88" v="607157" z="1" s="M+H" />
          <p rt="18.673" x="329.2668" y="16062.47" v="150872" z="1" s="M+H+1" />
          <p rt="18.674" x="330.2694" y="2458.39" v="23074" z="1" s="M+H+2" />
        </MSPeaks>
      </Spectrum>
    </Compound>
    <Compound algo="FindByMolecularFeature">
      <Location m="226.1930" rt="18.676" y="57464" v="508872" />
      <Spectrum type="MFE" cpdAlgo="FindByMolecularFeature">
        <MSDetails p="+" />
        <Device type="TimeOfFlight" />
        <MSPeaks>
          <p rt="18.676" x="227.2003" y="57464.25" v="455886" z="1" s="M+H" />
          <p rt="18.676" x="228.2011" y="6294.51" v="44865" z="1" s="M+H+1" />
          <p rt="18.658" x="229.2025" y="1162.67" v="8121" z="1" s="M+H+2" />
        </MSPeaks>
      </Spectrum>
    </Compound>
    <Compound algo="FindByMolecularFeature">
      <Location m="208.1825" rt="18.679" y="70936" v="716683" />
      <Spectrum type="MFE" cpdAlgo="FindByMolecularFeature">
        <MSDetails p="+" />
        <Device type="TimeOfFlight" />
        <MSPeaks>
          <p rt="18.679" x="209.1898" y="70935.70" v="602212" z="1" s="M+H" />
          <p rt="18.679" x="210.1933" y="12078.10" v="106156" z="1" s="M+H+1" />
          <p rt="18.667" x="211.1980" y="1230.02" v="8314" z="1" s="M+H+2" />
        </MSPeaks>
      </Spectrum>
    </Compound>
    <Compound algo="FindByMolecularFeature">
      <Location m="323.2831" rt="18.790" y="903155" v="9078774" />
      <Spectrum type="MFE" cpdAlgo="FindByMolecularFeature">
        <MSDetails p="+" />
        <Device type="TimeOfFlight" />
        <MSPeaks>
          <p rt="18.790" x="324.2904" y="903155.00" v="7198530" z="1" s="M+H" />
          <p rt="18.790" x="325.2933" y="205990.00" v="1640546" z="1" s="M+H+1" />
          <p rt="18.790" x="326.2960" y="25862.73" v="204466" z="1" s="M+H+2" />
          <p rt="18.778" x="327.2971" y="1929.09" v="14803" z="1" s="M+H+3" />
          <p rt="18.787" x="647.5734" y="1958.11" v="8472" z="1" s="2M+H" />
          <p rt="18.812" x="648.5783" y="1056.45" v="1744" z="1" s="2M+H+1" />
        </MSPeaks>
      </Spectrum>
    </Compound>
    <Compound algo="FindByMolecularFeature">
      <Location m="599.4612" rt="18.843" y="66476" v="1294512" />
      <Spectrum type="MFE" cpdAlgo="FindByMolecularFeature">
        <MSDetails p="+" />
        <Device type="TimeOfFlight" />
        <MSPeaks>
          <p rt="18.843" x="600.4685" y="66476.33" v="899895" z="1" s="M+H" />
          <p rt="18.842" x="601.4717" y="23214.91" v="314498" z="1" s="M+H+1" />
          <p rt="18.850" x="602.4742" y="5344.72" v="71902" z="1" s="M+H+2" />
          <p rt="18.857" x="603.4755" y="610.79" v="8216" z="1" s="M+H+3" />
        </MSPeaks>
      </Spectrum>
    </Compound>
    <Compound algo="FindByMolecularFeature">
      <Location m="555.4348" rt="18.927" y="94564" v="1842949" />
      <Spectrum type="MFE" cpdAlgo="FindByMolecularFeature">
        <MSDetails p="+" />
        <Device type="TimeOfFlight" />
        <MSPeaks>
          <p rt="18.928" x="556.4420" y="94563.66" v="1328412" z="1" s="M+H" />
          <p rt="18.924" x="557.4452" y="29966.86" v="414569" z="1" s="M+H+1" />
          <p rt="18.932" x="558.4473" y="6783.77" v="87793" z="1" s="M+H+2" />
          <p rt="18.916" x="559.4490" y="940.80" v="12175" z="1" s="M+H+3" />
        </MSPeaks>
      </Spectrum>
    </Compound>
    <Compound algo="FindByMolecularFeature">
      <Location m="511.4085" rt="19.007" y="118783" v="2365614" />
      <Spectrum type="MFE" cpdAlgo="FindByMolecularFeature">
        <MSDetails p="+" />
        <Device type="TimeOfFlight" />
        <MSPeaks>
          <p rt="19.008" x="512.4158" y="118782.63" v="1757618" z="1" s="M+H" />
          <p rt="19.004" x="513.4190" y="32843.75" v="494015" z="1" s="M+H+1" />
          <p rt="19.009" x="514.4214" y="6760.58" v="100967" z="1" s="M+H+2" />
          <p rt="18.998" x="515.4229" y="884.15" v="13014" z="1" s="M+H+3" />
        </MSPeaks>
      </Spectrum>
    </Compound>
    <Compound algo="FindByMolecularFeature">
      <Location m="253.2408" rt="19.015" y="439901" v="4834706" />
      <Spectrum type="MFE" cpdAlgo="FindByMolecularFeature">
        <MSDetails p="+" />
        <Device type="TimeOfFlight" />
        <MSPeaks>
          <p rt="19.015" x="254.2480" y="439901.06" v="4042533" z="1" s="M+H" />
          <p rt="19.014" x="255.2510" y="77426.48" v="716008" z="1" s="M+H+1" />
          <p rt="19.012" x="256.2546" y="8270.06" v="71959" z="1" s="M+H+2" />
          <p rt="18.997" x="257.2574" y="488.53" v="4206" z="1" s="M+H+3" />
        </MSPeaks>
      </Spectrum>
    </Compound>
    <Compound algo="FindByMolecularFeature">
      <Location m="467.3823" rt="19.085" y="123197" v="2357646" />
      <Spectrum type="MFE" cpdAlgo="FindByMolecularFeature">
        <MSDetails p="+" />
        <Device type="TimeOfFlight" />
        <MSPeaks>
          <p rt="19.085" x="468.3896" y="123196.61" v="1776586" z="1" s="M+H" />
          <p rt="19.084" x="469.3928" y="33466.05" v="478473" z="1" s="M+H+1" />
          <p rt="19.086" x="470.3949" y="6638.41" v="94687" z="1" s="M+H+2" />
          <p rt="19.081" x="471.3943" y="562.36" v="7900" z="1" s="M+H+3" />
        </MSPeaks>
      </Spectrum>
    </Compound>
    <Compound algo="FindByMolecularFeature">
      <Location m="423.3561" rt="19.154" y="91379" v="1795095" />
      <Spectrum type="MFE" cpdAlgo="FindByMolecularFeature">
        <MSDetails p="+" />
        <Device type="TimeOfFlight" />
        <MSPeaks>
          <p rt="19.154" x="424.3634" y="91379.36" v="1365764" z="1" s="M+H" />
          <p rt="19.155" x="425.3665" y="23991.88" v="368383" z="1" s="M+H+1" />
          <p rt="19.157" x="426.3688" y="4563.04" v="60948" z="1" s="M+H+2" />
        </MSPeaks>
      </Spectrum>
    </Compound>
    <Compound algo="FindByMolecularFeature">
      <Location m="365.2931" rt="19.185" y="64163" v="643398" />
      <Spectrum type="MFE" cpdAlgo="FindByMolecularFeature">
        <MSDetails p="+" />
        <Device type="TimeOfFlight" />
        <MSPeaks>
          <p rt="19.185" x="366.3003" y="64163.03" v="491349" z="1" s="M+H" />
          <p rt="19.184" x="367.3033" y="15789.74" v="124619" z="1" s="M+H+1" />
          <p rt="19.190" x="368.3083" y="3064.45" v="24188" z="1" s="M+H+2" />
          <p rt="19.193" x="369.3161" y="386.68" v="3242" z="1" s="M+H+3" />
        </MSPeaks>
      </Spectrum>
    </Compound>
    <Compound algo="FindByMolecularFeature">
      <Location m="337.2981" rt="19.514" y="66020" v="667389" />
      <Spectrum type="MFE" cpdAlgo="FindByMolecularFeature">
        <MSDetails p="+" />
        <Device type="TimeOfFlight" />
        <MSPeaks>
          <p rt="19.514" x="338.3054" y="66019.61" v="527756" z="1" s="M+H" />
          <p rt="19.514" x="339.3084" y="15231.05" v="123960" z="1" s="M+H+1" />
          <p rt="19.512" x="340.3092" y="2689.33" v="15672" z="1" s="M+H+2" />
        </MSPeaks>
      </Spectrum>
    </Compound>
    <Compound algo="FindByMolecularFeature">
      <Location m="339.2775" rt="19.766" y="190435" v="1881409" />
      <Spectrum type="MFE" cpdAlgo="FindByMolecularFeature">
        <MSDetails p="+" />
        <Device type="TimeOfFlight" />
        <MSPeaks>
          <p rt="19.766" x="340.2848" y="190434.83" v="1468225" z="1" s="M+H" />
          <p rt="19.765" x="341.2873" y="46624.18" v="356804" z="1" s="M+H+1" />
          <p rt="19.764" x="342.2896" y="6046.29" v="46104" z="1" s="M+H+2" />
          <p rt="19.798" x="343.2885" y="1003.30" v="10276" z="1" s="M+H+3" />
        </MSPeaks>
      </Spectrum>
    </Compound>
    <Compound algo="FindByMolecularFeature">
      <Location m="279.2566" rt="19.871" y="382991" v="3824754" />
      <Spectrum type="MFE" cpdAlgo="FindByMolecularFeature">
        <MSDetails p="+" />
        <Device type="TimeOfFlight" />
        <MSPeaks>
          <p rt="19.871" x="280.2639" y="382990.81" v="3117119" z="1" s="M+H" />
          <p rt="19.871" x="281.2664" y="78319.63" v="642295" z="1" s="M+H+1" />
          <p rt="19.875" x="282.2708" y="8122.65" v="65339" z="1" s="M+H+2" />
        </MSPeaks>
      </Spectrum>
    </Compound>
    <Compound algo="FindByMolecularFeature">
      <Location m="262.2295" rt="19.872" y="53458" v="598243" />
      <Spectrum type="MFE" cpdAlgo="FindByMolecularFeature">
        <MSDetails p="+" />
        <Device type="TimeOfFlight" />
        <MSPeaks>
          <p rt="19.872" x="263.2367" y="53458.16" v="497554" z="1" s="M+H" />
          <p rt="19.872" x="264.2398" y="11075.68" v="100689" z="1" s="M+H+1" />
        </MSPeaks>
      </Spectrum>
    </Compound>
    <Compound algo="FindByMolecularFeature">
      <Location m="156.0058" rt="19.949" y="71948" v="636509" />
      <Spectrum type="MFE" cpdAlgo="FindByMolecularFeature">
        <MSDetails p="+" />
        <Device type="TimeOfFlight" />
        <MSPeaks>
          <p rt="19.950" x="157.0131" y="71947.90" v="584501" z="1" s="M+H" />
          <p rt="19.949" x="158.0149" y="6743.75" v="43696" z="1" s="M+H+1" />
          <p rt="19.935" x="159.0194" y="1922.08" v="8311" z="1" s="M+H+2" />
        </MSPeaks>
      </Spectrum>
    </Compound>
    <Compound algo="FindByMolecularFeature">
      <Location m="216.0268" rt="19.949" y="82097" v="763066" />
      <Spectrum type="MFE" cpdAlgo="FindByMolecularFeature">
        <MSDetails p="+" />
        <Device type="TimeOfFlight" />
        <MSPeaks>
          <p rt="19.949" x="217.0340" y="82096.80" v="693722" z="1" s="M+H" />
          <p rt="19.953" x="218.0375" y="7420.81" v="60148" z="1" s="M+H+1" />
          <p rt="19.943" x="219.0399" y="1524.71" v="9197" z="1" s="M+H+2" />
        </MSPeaks>
      </Spectrum>
    </Compound>
    <Compound algo="FindByMolecularFeature">
      <Location m="328.1529" rt="19.950" y="1528231" v="15118463" />
      <Spectrum type="MFE" cpdAlgo="FindByMolecularFeature">
        <MSDetails p="+" />
        <Device type="TimeOfFlight" />
        <MSPeaks>
          <p rt="19.950" x="329.1601" y="1528231.13" v="12561427" z="1" s="M+H" />
          <p rt="19.950" x="330.1632" y="263882.81" v="2190590" z="1" s="M+H+1" />
          <p rt="19.950" x="331.1654" y="40280.67" v="317397" z="1" s="M+H+2" />
          <p rt="19.952" x="332.1679" y="5326.24" v="44138" z="1" s="M+H+3" />
          <p rt="19.931" x="333.1693" y="635.31" v="4911" z="1" s="M+H+4" />
        </MSPeaks>
      </Spectrum>
    </Compound>
    <Compound algo="FindByMolecularFeature">
      <Location m="258.1468" rt="19.950" y="145337" v="1394111" />
      <Spectrum type="MFE" cpdAlgo="FindByMolecularFeature">
        <MSDetails p="+" />
        <Device type="TimeOfFlight" />
        <MSPeaks>
          <p rt="19.950" x="259.1541" y="145336.56" v="1210982" z="1" s="M+H" />
          <p rt="19.948" x="260.1575" y="19932.05" v="155717" z="1" s="M+H+1" />
          <p rt="19.953" x="261.1591" y="3556.40" v="27411" z="1" s="M+H+2" />
        </MSPeaks>
      </Spectrum>
    </Compound>
    <Compound algo="FindByMolecularFeature">
      <Location m="360.2154" rt="19.950" y="505294" v="5144449" />
      <Spectrum type="MFE" cpdAlgo="FindByMolecularFeature">
        <MSDetails p="+" />
        <Device type="TimeOfFlight" />
        <MSPeaks>
          <p rt="19.950" x="361.2226" y="505293.75" v="4189852" z="1" s="M+H" />
          <p rt="19.951" x="362.2257" y="100149.36" v="809698" z="1" s="M+H+1" />
          <p rt="19.954" x="363.2284" y="15187.83" v="122541" z="1" s="M+H+2" />
          <p rt="19.923" x="364.2263" y="2067.59" v="22358" z="1" s="M+H+3" />
        </MSPeaks>
      </Spectrum>
    </Compound>
    <Compound algo="FindByMolecularFeature">
      <Location m="272.0898" rt="19.950" y="200125" v="1949592" />
      <Spectrum type="MFE" cpdAlgo="FindByMolecularFeature">
        <MSDetails p="+" />
        <Device type="TimeOfFlight" />
        <MSPeaks>
          <p rt="19.951" x="273.0971" y="200124.50" v="1690783" z="1" s="M+H" />
          <p rt="19.949" x="274.1001" y="28271.12" v="219222" z="1" s="M+H+1" />
          <p rt="19.953" x="275.1027" y="4878.97" v="39587" z="1" s="M+H+2" />
        </MSPeaks>
      </Spectrum>
    </Compound>
    <Compound algo="FindByMolecularFeature">
      <Location m="212.0683" rt="19.950" y="84831" v="748033" />
      <Spectrum type="MFE" cpdAlgo="FindByMolecularFeature">
        <MSDetails p="+" />
        <Device type="TimeOfFlight" />
        <MSPeaks>
          <p rt="19.951" x="213.0756" y="84831.37" v="674367" z="1" s="M+H" />
          <p rt="19.948" x="214.0806" y="7696.16" v="57367" z="1" s="M+H+1" />
          <p rt="19.944" x="215.0842" y="1990.30" v="16299" z="1" s="M+H+2" />
        </MSPeaks>
      </Spectrum>
    </Compound>
    <Compound algo="FindByMolecularFeature">
      <Location m="402.2261" rt="19.951" y="5214823" v="57460740" />
      <Spectrum type="MFE" cpdAlgo="FindByMolecularFeature">
        <MSDetails p="+" />
        <Device type="TimeOfFlight" />
        <MSPeaks>
          <p rt="19.951" x="403.2334" y="5214822.50" v="45570588" z="1" sat="true" s="M+H" />
          <p rt="19.950" x="404.2370" y="1148885.75" v="9963604" z="1" s="M+H+1" />
          <p rt="19.949" x="405.2390" y="196440.41" v="1682139" z="1" s="M+H+2" />
          <p rt="19.950" x="406.2413" y="26165.06" v="213673" z="1" s="M+H+3" />
          <p rt="19.952" x="407.2439" y="3886.14" v="30735" z="1" s="M+H+4" />
        </MSPeaks>
      </Spectrum>
    </Compound>
    <Compound algo="FindByMolecularFeature">
      <Location m="128.0110" rt="19.951" y="86464" v="730238" />
      <Spectrum type="MFE" cpdAlgo="FindByMolecularFeature">
        <MSDetails p="+" />
        <Device type="TimeOfFlight" />
        <MSPeaks>
          <p rt="19.950" x="129.0183" y="86463.82" v="682669" z="1" s="M+H" />
          <p rt="19.961" x="130.0207" y="4437.39" v="42132" z="1" s="M+H+1" />
          <p rt="19.934" x="131.0216" y="1151.77" v="5436" z="1" s="M+H+2" />
        </MSPeaks>
      </Spectrum>
    </Compound>
    <Compound algo="FindByMolecularFeature">
      <Location m="184.0735" rt="19.951" y="110873" v="1143213" />
      <Spectrum type="MFE" cpdAlgo="FindByMolecularFeature">
        <MSDetails p="+" />
        <Device type="TimeOfFlight" />
        <MSPeaks>
          <p rt="19.950" x="185.0808" y="110872.70" v="957036" z="1" s="M+H" />
          <p rt="19.954" x="186.0847" y="10559.75" v="78115" z="1" s="M+H+1" />
          <p rt="19.953" x="187.0885" y="1229.57" v="10174" z="1" s="M+H+2" />
          <p rt="19.953" x="369.1534" y="4867.11" v="43031" z="1" s="2M+H" />
          <p rt="19.963" x="370.1577" y="1264.44" v="5913" z="1" s="2M+H+1" />
        </MSPeaks>
      </Spectrum>
    </Compound>
    <Compound algo="FindByMolecularFeature">
      <Location m="268.1311" rt="19.952" y="69464" v="682690" />
      <Spectrum type="MFE" cpdAlgo="FindByMolecularFeature">
        <MSDetails p="+" />
        <Device type="TimeOfFlight" />
        <MSPeaks>
          <p rt="19.952" x="269.1384" y="69464.45" v="577972" z="1" s="M+H" />
          <p rt="19.954" x="270.1419" y="10540.20" v="88861" z="1" s="M+H+1" />
          <p rt="19.951" x="271.1449" y="2274.04" v="15858" z="1" s="M+H+2" />
        </MSPeaks>
      </Spectrum>
    </Compound>
    <Compound algo="FindByMolecularFeature">
      <Location m="299.2824" rt="19.953" y="131039" v="1585288" />
      <Spectrum type="MFE" cpdAlgo="FindByMolecularFeature">
        <MSDetails p="+" />
        <Device type="TimeOfFlight" />
        <MSPeaks>
          <p rt="19.953" x="300.2896" y="131039.11" v="1292080" z="1" s="M+H" />
          <p rt="19.952" x="301.2931" y="26227.67" v="262243" z="1" s="M+H+1" />
          <p rt="19.942" x="302.2962" y="3339.13" v="30966" z="1" s="M+H+2" />
        </MSPeaks>
      </Spectrum>
    </Compound>
    <Compound algo="FindByMolecularFeature">
      <Location m="440.1819" rt="19.955" y="410726" v="5429696" />
      <Spectrum type="MFE" cpdAlgo="FindByMolecularFeature">
        <MSDetails p="+" />
        <Device type="TimeOfFlight" />
        <MSPeaks>
          <p rt="19.955" x="441.1891" y="410726.31" v="3993728" z="1" s="M+H" />
          <p rt="19.955" x="442.1922" y="89402.36" v="914649" z="1" s="M+H+1" />
          <p rt="19.954" x="443.1900" y="39710.80" v="431370" z="1" s="M+H+2" />
          <p rt="19.959" x="444.1923" y="8410.83" v="89949" z="1" s="M+H+3" />
        </MSPeaks>
      </Spectrum>
    </Compound>
    <Compound algo="FindByMolecularFeature">
      <Location m="826.4340" rt="19.955" y="1415100" v="20089410" />
      <Spectrum type="MFE" cpdAlgo="FindByMolecularFeature">
        <MSDetails p="+" />
        <Device type="TimeOfFlight" />
        <MSPeaks>
          <p rt="19.949" x="414.2195" y="1785.71" v="9926" z="2" s="M+2H" />
          <p rt="19.950" x="414.7198" y="971.30" v="2333" z="2" s="M+2H+1" />
          <p rt="19.940" x="415.2199" y="766.32" v="1841" z="2" s="M+2H+2" />
          <p rt="19.954" x="827.4413" y="1415100.13" v="12322357" z="1" s="M+H" />
          <p rt="19.957" x="828.4448" y="628861.94" v="5775900" z="1" s="M+H+1" />
          <p rt="19.955" x="829.4467" y="172222.34" v="1595757" z="1" s="M+H+2" />
          <p rt="19.957" x="830.4488" y="34577.80" v="313506" z="1" s="M+H+3" />
          <p rt="19.957" x="831.4513" y="6614.76" v="59191" z="1" s="M+H+4" />
          <p rt="19.951" x="832.4543" y="991.23" v="8598" z="1" s="M+H+5" />
        </MSPeaks>
      </Spectrum>
    </Compound>
    <Compound algo="FindByMolecularFeature">
      <Location m="424.2082" rt="19.962" y="3935860" v="66650668" />
      <Spectrum type="MFE" cpdAlgo="FindByMolecularFeature">
        <MSDetails p="+" />
        <Device type="TimeOfFlight" />
        <MSPeaks>
          <p rt="19.963" x="425.2155" y="3935860.00" v="53405440" z="1" sat="true" s="M+H" />
          <p rt="19.961" x="426.2191" y="829515.69" v="11240045" z="1" s="M+H+1" />
          <p rt="19.958" x="427.2209" y="138187.94" v="1739758" z="1" s="M+H+2" />
          <p rt="19.958" x="428.2233" y="18013.18" v="238948" z="1" s="M+H+3" />
          <p rt="19.960" x="429.2234" y="2084.28" v="26477" z="1" s="M+H+4" />
        </MSPeaks>
      </Spectrum>
    </Compound>
    <Compound algo="FindByMolecularFeature">
      <Location m="447.2834" rt="19.965" y="84487" v="1596023" />
      <Spectrum type="MFE" cpdAlgo="FindByMolecularFeature">
        <MSDetails p="+" />
        <Device type="TimeOfFlight" />
        <MSPeaks>
          <p rt="19.966" x="448.2907" y="84486.56" v="1248406" z="1" s="M+H" />
          <p rt="19.962" x="449.2942" y="20580.12" v="294931" z="1" s="M+H+1" />
          <p rt="19.971" x="450.2965" y="4051.41" v="52686" z="1" s="M+H+2" />
        </MSPeaks>
      </Spectrum>
    </Compound>
    <Compound algo="FindByMolecularFeature">
      <Location m="408.2337" rt="19.970" y="55349" v="1191978" />
      <Spectrum type="MFE" cpdAlgo="FindByMolecularFeature">
        <MSDetails p="+" />
        <Device type="TimeOfFlight" />
        <MSPeaks>
          <p rt="19.969" x="409.2410" y="55349.04" v="952116" z="1" s="M+H" />
          <p rt="19.970" x="410.2441" y="12512.25" v="208131" z="1" s="M+H+1" />
          <p rt="19.985" x="411.2461" y="2358.18" v="31731" z="1" s="M+H+2" />
        </MSPeaks>
      </Spectrum>
    </Compound>
    <Compound algo="FindByMolecularFeature">
      <Location m="339.2775" rt="19.974" y="88152" v="999389" />
      <Spectrum type="MFE" cpdAlgo="FindByMolecularFeature">
        <MSDetails p="+" />
        <Device type="TimeOfFlight" />
        <MSPeaks>
          <p rt="19.975" x="340.2847" y="88152.20" v="783695" z="1" s="M+H" />
          <p rt="19.972" x="341.2877" y="22214.60" v="195211" z="1" s="M+H+1" />
          <p rt="19.969" x="342.2909" y="2564.66" v="20483" z="1" s="M+H+2" />
        </MSPeaks>
      </Spectrum>
    </Compound>
    <Compound algo="FindByMolecularFeature">
      <Location m="657.5027" rt="20.128" y="78528" v="1955627" />
      <Spectrum type="MFE" cpdAlgo="FindByMolecularFeature">
        <MSDetails p="+" />
        <Device type="TimeOfFlight" />
        <MSPeaks>
          <p rt="20.128" x="658.5100" y="78527.85" v="1331823" z="1" s="M+H" />
          <p rt="20.127" x="659.5134" y="30704.88" v="487527" z="1" s="M+H+1" />
          <p rt="20.129" x="660.5156" y="7080.48" v="113651" z="1" s="M+H+2" />
          <p rt="20.134" x="661.5168" y="1434.73" v="22625" z="1" s="M+H+3" />
        </MSPeaks>
      </Spectrum>
    </Compound>
    <Compound algo="FindByMolecularFeature">
      <Location m="613.4768" rt="20.233" y="135251" v="2918658" />
      <Spectrum type="MFE" cpdAlgo="FindByMolecularFeature">
        <MSDetails p="+" />
        <Device type="TimeOfFlight" />
        <MSPeaks>
          <p rt="20.227" x="614.4840" y="135250.88" v="2098217" z="1" s="M+H" />
          <p rt="20.253" x="615.4872" y="46164.30" v="611742" z="1" s="M+H+1" />
          <p rt="20.225" x="616.4896" y="11031.41" v="181558" z="1" s="M+H+2" />
          <p rt="20.223" x="617.4935" y="1697.12" v="27141" z="1" s="M+H+3" />
        </MSPeaks>
      </Spectrum>
    </Compound>
    <Compound algo="FindByMolecularFeature">
      <Location m="569.4507" rt="20.326" y="190565" v="4352045" />
      <Spectrum type="MFE" cpdAlgo="FindByMolecularFeature">
        <MSDetails p="+" />
        <Device type="TimeOfFlight" />
        <MSPeaks>
          <p rt="20.327" x="570.4580" y="190564.95" v="3102651" z="1" s="M+H" />
          <p rt="20.325" x="571.4610" y="61009.25" v="1017496" z="1" s="M+H+1" />
          <p rt="20.325" x="572.4633" y="14349.59" v="231897" z="1" s="M+H+2" />
        </MSPeaks>
      </Spectrum>
    </Compound>
    <Compound algo="FindByMolecularFeature">
      <Location m="525.4246" rt="20.421" y="255533" v="5483040" />
      <Spectrum type="MFE" cpdAlgo="FindByMolecularFeature">
        <MSDetails p="+" />
        <Device type="TimeOfFlight" />
        <MSPeaks>
          <p rt="20.420" x="526.4319" y="255532.77" v="3933137" z="1" s="M+H" />
          <p rt="20.425" x="527.4348" y="75319.64" v="1222776" z="1" s="M+H+1" />
          <p rt="20.425" x="528.4372" y="16454.60" v="289553" z="1" s="M+H+2" />
          <p rt="20.427" x="529.4374" y="2339.92" v="35881" z="1" s="M+H+3" />
          <p rt="20.436" x="530.4377" y="110.36" v="1692" z="1" s="M+H+4" />
        </MSPeaks>
      </Spectrum>
    </Compound>
    <Compound algo="FindByMolecularFeature">
      <Location m="402.2256" rt="20.506" y="175646" v="2675050" />
      <Spectrum type="MFE" cpdAlgo="FindByMolecularFeature">
        <MSDetails p="+" />
        <Device type="TimeOfFlight" />
        <MSPeaks>
          <p rt="20.503" x="403.2329" y="175646.17" v="2016590" z="1" s="M+H" />
          <p rt="20.514" x="404.2360" y="41585.80" v="516351" z="1" s="M+H+1" />
          <p rt="20.515" x="405.2386" y="9805.95" v="107066" z="1" s="M+H+2" />
          <p rt="20.511" x="406.2390" y="1912.00" v="35043" z="1" s="M+H+3" />
        </MSPeaks>
      </Spectrum>
    </Compound>
    <Compound algo="FindByMolecularFeature">
      <Location m="336.2666" rt="20.509" y="77478" v="690762" />
      <Spectrum type="MFE" cpdAlgo="FindByMolecularFeature">
        <MSDetails p="+" />
        <Device type="TimeOfFlight" />
        <MSPeaks>
          <p rt="20.507" x="337.2739" y="77477.81" v="523214" z="1" s="M+H" />
          <p rt="20.513" x="338.2771" y="18353.58" v="143203" z="1" s="M+H+1" />
          <p rt="20.513" x="339.2848" y="2783.94" v="24346" z="1" s="M+H+2" />
        </MSPeaks>
      </Spectrum>
    </Compound>
    <Compound algo="FindByMolecularFeature">
      <Location m="354.2770" rt="20.513" y="112527" v="1135688" />
      <Spectrum type="MFE" cpdAlgo="FindByMolecularFeature">
        <MSDetails p="+" />
        <Device type="TimeOfFlight" />
        <MSPeaks>
          <p rt="20.512" x="355.2843" y="112527.42" v="870397" z="1" s="M+H" />
          <p rt="20.513" x="356.2875" y="25467.83" v="217490" z="1" s="M+H+1" />
          <p rt="20.512" x="357.2911" y="4109.73" v="34893" z="1" s="M+H+2" />
          <p rt="20.540" x="358.2931" y="1086.63" v="12907" z="1" s="M+H+3" />
        </MSPeaks>
      </Spectrum>
    </Compound>
    <Compound algo="FindByMolecularFeature">
      <Location m="262.2296" rt="20.515" y="164563" v="1691884" />
      <Spectrum type="MFE" cpdAlgo="FindByMolecularFeature">
        <MSDetails p="+" />
        <Device type="TimeOfFlight" />
        <MSPeaks>
          <p rt="20.515" x="263.2369" y="164562.67" v="1429944" z="1" s="M+H" />
          <p rt="20.513" x="264.2401" y="31071.29" v="261940" z="1" s="M+H+1" />
        </MSPeaks>
      </Spectrum>
    </Compound>
    <Compound algo="FindByMolecularFeature">
      <Location m="376.2592" rt="20.516" y="176303" v="1889089" />
      <Spectrum type="MFE" cpdAlgo="FindByMolecularFeature">
        <MSDetails p="+" />
        <Device type="TimeOfFlight" />
        <MSPeaks>
          <p rt="20.516" x="377.2664" y="176303.16" v="1504661" z="1" s="M+H" />
          <p rt="20.515" x="378.2698" y="38189.85" v="325792" z="1" s="M+H+1" />
          <p rt="20.514" x="379.2726" y="6139.72" v="49021" z="1" s="M+H+2" />
          <p rt="20.545" x="380.2736" y="1204.38" v="9616" z="1" s="M+H+3" />
        </MSPeaks>
      </Spectrum>
    </Compound>
    <Compound algo="FindByMolecularFeature">
      <Location m="481.3984" rt="20.518" y="300919" v="6662169" />
      <Spectrum type="MFE" cpdAlgo="FindByMolecularFeature">
        <MSDetails p="+" />
        <Device type="TimeOfFlight" />
        <MSPeaks>
          <p rt="20.518" x="482.4057" y="300919.38" v="4981527" z="1" s="M+H" />
          <p rt="20.517" x="483.4087" y="79567.70" v="1392202" z="1" s="M+H+1" />
          <p rt="20.515" x="484.4109" y="15377.00" v="249832" z="1" s="M+H+2" />
          <p rt="20.515" x="485.4126" y="2398.21" v="38609" z="1" s="M+H+3" />
        </MSPeaks>
      </Spectrum>
    </Compound>
    <Compound algo="FindByMolecularFeature">
      <Location m="325.2987" rt="20.589" y="641881" v="6569753" />
      <Spectrum type="MFE" cpdAlgo="FindByMolecularFeature">
        <MSDetails p="+" />
        <Device type="TimeOfFlight" />
        <MSPeaks>
          <p rt="20.590" x="326.3060" y="641881.31" v="5246468" z="1" s="M+H" />
          <p rt="20.589" x="327.3089" y="143062.44" v="1175659" z="1" s="M+H+1" />
          <p rt="20.590" x="328.3119" y="16503.12" v="133952" z="1" s="M+H+2" />
          <p rt="20.594" x="329.3148" y="1739.69" v="13674" z="1" s="M+H+3" />
        </MSPeaks>
      </Spectrum>
    </Compound>
    <Compound algo="FindByMolecularFeature">
      <Location m="437.3721" rt="20.604" y="243926" v="5803651" />
      <Spectrum type="MFE" cpdAlgo="FindByMolecularFeature">
        <MSDetails p="+" />
        <Device type="TimeOfFlight" />
        <MSPeaks>
          <p rt="20.604" x="438.3794" y="243926.30" v="4500909" z="1" s="M+H" />
          <p rt="20.604" x="439.3825" y="60360.09" v="1096531" z="1" s="M+H+1" />
          <p rt="20.599" x="440.3847" y="11198.55" v="179873" z="1" s="M+H+2" />
          <p rt="20.617" x="441.3778" y="1665.05" v="26338" z="1" s="M+H+3" />
        </MSPeaks>
      </Spectrum>
    </Compound>
    <Compound algo="FindByMolecularFeature">
      <Location m="393.3455" rt="20.685" y="113734" v="2721165" />
      <Spectrum type="MFE" cpdAlgo="FindByMolecularFeature">
        <MSDetails p="+" />
        <Device type="TimeOfFlight" />
        <MSPeaks>
          <p rt="20.686" x="394.3528" y="113733.97" v="2137298" z="1" s="M+H" />
          <p rt="20.688" x="395.3562" y="27474.29" v="492329" z="1" s="M+H+1" />
          <p rt="20.665" x="396.3584" y="5016.63" v="82987" z="1" s="M+H+2" />
          <p rt="20.666" x="397.3614" y="525.42" v="8552" z="1" s="M+H+3" />
        </MSPeaks>
      </Spectrum>
    </Compound>
    <Compound algo="FindByMolecularFeature">
      <Location m="268.2404" rt="21.005" y="239355" v="2293806" />
      <Spectrum type="MFE" cpdAlgo="FindByMolecularFeature">
        <MSDetails p="+" />
        <Device type="TimeOfFlight" />
        <MSPeaks>
          <p rt="21.005" x="269.2477" y="239355.00" v="1915604" z="1" s="M+H" />
          <p rt="21.006" x="270.2509" y="42718.95" v="338300" z="1" s="M+H+1" />
          <p rt="20.999" x="271.2542" y="5061.51" v="39903" z="1" s="M+H+2" />
        </MSPeaks>
      </Spectrum>
    </Compound>
    <Compound algo="FindByMolecularFeature">
      <Location m="236.2137" rt="21.005" y="54066" v="504677" />
      <Spectrum type="MFE" cpdAlgo="FindByMolecularFeature">
        <MSDetails p="+" />
        <Device type="TimeOfFlight" />
        <MSPeaks>
          <p rt="21.005" x="237.2210" y="54065.51" v="423521" z="1" s="M+H" />
          <p rt="21.005" x="238.2243" y="9181.95" v="73525" z="1" s="M+H+1" />
          <p rt="20.996" x="239.2285" y="1331.61" v="7631" z="1" s="M+H+2" />
        </MSPeaks>
      </Spectrum>
    </Compound>
    <Compound algo="FindByMolecularFeature">
      <Location m="255.2564" rt="21.209" y="303087" v="3395389" />
      <Spectrum type="MFE" cpdAlgo="FindByMolecularFeature">
        <MSDetails p="+" />
        <Device type="TimeOfFlight" />
        <MSPeaks>
          <p rt="21.209" x="256.2637" y="303086.63" v="2832155" z="1" s="M+H" />
          <p rt="21.208" x="257.2668" y="54902.27" v="515192" z="1" s="M+H+1" />
          <p rt="21.213" x="258.2725" y="4472.84" v="46240" z="1" s="M+H+2" />
          <p rt="21.233" x="259.2791" y="199.70" v="1803" z="1" s="M+H+3" />
        </MSPeaks>
      </Spectrum>
    </Compound>
    <Compound algo="FindByMolecularFeature">
      <Location m="236.2138" rt="21.522" y="88376" v="833074" />
      <Spectrum type="MFE" cpdAlgo="FindByMolecularFeature">
        <MSDetails p="+" />
        <Device type="TimeOfFlight" />
        <MSPeaks>
          <p rt="21.522" x="237.2210" y="88376.11" v="714525" z="1" s="M+H" />
          <p rt="21.521" x="238.2245" y="14652.44" v="118549" z="1" s="M+H+1" />
        </MSPeaks>
      </Spectrum>
    </Compound>
    <Compound algo="FindByMolecularFeature">
      <Location m="254.2245" rt="21.523" y="108062" v="1007274" />
      <Spectrum type="MFE" cpdAlgo="FindByMolecularFeature">
        <MSDetails p="+" />
        <Device type="TimeOfFlight" />
        <MSPeaks>
          <p rt="21.523" x="255.2318" y="108062.33" v="839421" z="1" s="M+H" />
          <p rt="21.522" x="256.2349" y="18485.70" v="141827" z="1" s="M+H+1" />
          <p rt="21.526" x="257.2380" y="2491.24" v="17888" z="1" s="M+H+2" />
          <p rt="21.522" x="509.4558" y="1414.63" v="4069" z="1" s="2M+H" />
        </MSPeaks>
      </Spectrum>
    </Compound>
    <Compound algo="FindByMolecularFeature">
      <Location m="627.4922" rt="21.592" y="63036" v="1609219" />
      <Spectrum type="MFE" cpdAlgo="FindByMolecularFeature">
        <MSDetails p="+" />
        <Device type="TimeOfFlight" />
        <MSPeaks>
          <p rt="21.594" x="628.4994" y="63036.06" v="1075597" z="1" s="M+H" />
          <p rt="21.590" x="629.5026" y="23226.82" v="419680" z="1" s="M+H+1" />
          <p rt="21.595" x="630.5039" y="6479.34" v="108413" z="1" s="M+H+2" />
          <p rt="21.571" x="631.5001" y="330.47" v="5529" z="1" s="M+H+3" />
        </MSPeaks>
      </Spectrum>
    </Compound>
    <Compound algo="FindByMolecularFeature">
      <Location m="583.4662" rt="21.699" y="92399" v="2436901" />
      <Spectrum type="MFE" cpdAlgo="FindByMolecularFeature">
        <MSDetails p="+" />
        <Device type="TimeOfFlight" />
        <MSPeaks>
          <p rt="21.700" x="584.4734" y="92399.27" v="1837905" z="1" s="M+H" />
          <p rt="21.697" x="585.4766" y="31957.31" v="598995" z="1" s="M+H+1" />
        </MSPeaks>
      </Spectrum>
    </Compound>
    <Compound algo="FindByMolecularFeature">
      <Location m="281.2724" rt="21.713" y="2056171" v="21827842" />
      <Spectrum type="MFE" cpdAlgo="FindByMolecularFeature">
        <MSDetails p="+" />
        <Device type="TimeOfFlight" />
        <MSPeaks>
          <p rt="21.714" x="282.2797" y="2056171.13" v="17717432" z="1" s="M+H" />
          <p rt="21.713" x="283.2828" y="390106.66" v="3389213" z="1" s="M+H+1" />
          <p rt="21.714" x="284.2858" y="37693.16" v="320367" z="1" s="M+H+2" />
          <p rt="21.705" x="285.2885" y="3473.65" v="29237" z="1" s="M+H+3" />
          <p rt="21.708" x="563.5509" y="19150.33" v="120969" z="1" s="2M+H" />
          <p rt="21.705" x="564.5542" y="8189.71" v="52451" z="1" s="2M+H+1" />
          <p rt="21.713" x="565.5585" y="2059.80" v="12378" z="1" s="2M+H+2" />
        </MSPeaks>
      </Spectrum>
    </Compound>
    <Compound algo="FindByMolecularFeature">
      <Location m="539.4400" rt="21.806" y="130258" v="3666769" />
      <Spectrum type="MFE" cpdAlgo="FindByMolecularFeature">
        <MSDetails p="+" />
        <Device type="TimeOfFlight" />
        <MSPeaks>
          <p rt="21.807" x="540.4472" y="130258.38" v="2640007" z="1" s="M+H" />
          <p rt="21.806" x="541.4505" y="40626.68" v="875310" z="1" s="M+H+1" />
          <p rt="21.799" x="542.4522" y="8732.36" v="151452" z="1" s="M+H+2" />
        </MSPeaks>
      </Spectrum>
    </Compound>
    <Compound algo="FindByMolecularFeature">
      <Location m="495.4139" rt="21.913" y="169386" v="4613969" />
      <Spectrum type="MFE" cpdAlgo="FindByMolecularFeature">
        <MSDetails p="+" />
        <Device type="TimeOfFlight" />
        <MSPeaks>
          <p rt="21.914" x="496.4212" y="169385.67" v="3529263" z="1" s="M+H" />
          <p rt="21.911" x="497.4243" y="47482.99" v="909576" z="1" s="M+H+1" />
          <p rt="21.896" x="498.4264" y="10357.66" v="175131" z="1" s="M+H+2" />
        </MSPeaks>
      </Spectrum>
    </Compound>
    <Compound algo="FindByMolecularFeature">
      <Location m="451.3875" rt="22.009" y="153051" v="4655792" />
      <Spectrum type="MFE" cpdAlgo="FindByMolecularFeature">
        <MSDetails p="+" />
        <Device type="TimeOfFlight" />
        <MSPeaks>
          <p rt="22.009" x="452.3948" y="153050.53" v="3473992" z="1" s="M+H" />
          <p rt="22.012" x="453.3979" y="42354.75" v="970943" z="1" s="M+H+1" />
          <p rt="21.996" x="454.4001" y="8529.22" v="185048" z="1" s="M+H+2" />
          <p rt="22.017" x="455.3997" y="1194.41" v="25809" z="1" s="M+H+3" />
        </MSPeaks>
      </Spectrum>
    </Compound>
    <Compound algo="FindByMolecularFeature">
      <Location m="281.2719" rt="22.049" y="67896" v="1089931" />
      <Spectrum type="MFE" cpdAlgo="FindByMolecularFeature">
        <MSDetails p="+" />
        <Device type="TimeOfFlight" />
        <MSPeaks>
          <p rt="22.049" x="282.2792" y="67896.05" v="905625" z="1" s="M+H" />
          <p rt="22.047" x="283.2797" y="15853.86" v="184307" z="1" s="M+H+1" />
        </MSPeaks>
      </Spectrum>
    </Compound>
    <Compound algo="FindByMolecularFeature">
      <Location m="407.3611" rt="22.098" y="91084" v="2458636" />
      <Spectrum type="MFE" cpdAlgo="FindByMolecularFeature">
        <MSDetails p="+" />
        <Device type="TimeOfFlight" />
        <MSPeaks>
          <p rt="22.099" x="408.3684" y="91084.03" v="1919703" z="1" s="M+H" />
          <p rt="22.093" x="409.3715" y="23387.54" v="456325" z="1" s="M+H+1" />
          <p rt="22.101" x="410.3715" y="4303.34" v="82608" z="1" s="M+H+2" />
        </MSPeaks>
      </Spectrum>
    </Compound>
    <Compound algo="FindByMolecularFeature">
      <Location m="611.3971" rt="22.139" y="55312" v="475599" />
      <Spectrum type="MFE" cpdAlgo="FindByMolecularFeature">
        <MSDetails p="+" />
        <Device type="TimeOfFlight" />
        <MSPeaks>
          <p rt="22.140" x="612.4043" y="4222.91" v="32536" z="1" s="M+H" />
          <p rt="22.146" x="613.4068" y="1727.56" v="12478" z="1" s="M+H+1" />
          <p rt="22.138" x="614.3993" y="55311.91" v="430585" z="1" s="M+H+2" />
        </MSPeaks>
      </Spectrum>
    </Compound>
    <Compound algo="FindByMolecularFeature">
      <Location m="336.1602" rt="22.146" y="265196" v="4682221" />
      <Spectrum type="MFE" cpdAlgo="FindByMolecularFeature">
        <MSDetails p="+" />
        <Device type="TimeOfFlight" />
        <MSPeaks>
          <p rt="22.146" x="337.1674" y="265196.44" v="2725571" z="1" s="M+H" />
          <p rt="22.145" x="338.1704" y="54543.96" v="556356" z="1" s="M+H+1" />
          <p rt="22.144" x="339.1633" y="94959.73" v="970369" z="1" s="M+H+2" />
          <p rt="22.145" x="340.1659" y="24935.20" v="258271" z="1" s="M+H+3" />
          <p rt="22.151" x="341.1620" y="16688.27" v="171654" z="1" s="M+H+4" />
        </MSPeaks>
      </Spectrum>
    </Compound>
    <Compound algo="FindByMolecularFeature">
      <Location m="331.2874" rt="22.186" y="77204" v="982618" />
      <Spectrum type="MFE" cpdAlgo="FindByMolecularFeature">
        <MSDetails p="+" />
        <Device type="TimeOfFlight" />
        <MSPeaks>
          <p rt="22.187" x="332.2947" y="77203.73" v="747182" z="1" s="M+H" />
          <p rt="22.185" x="333.2985" y="19656.66" v="196157" z="1" s="M+H+1" />
          <p rt="22.183" x="334.3032" y="3959.38" v="39279" z="1" s="M+H+2" />
        </MSPeaks>
      </Spectrum>
    </Compound>
    <Compound algo="FindByMolecularFeature">
      <Location m="378.2747" rt="22.314" y="91457" v="1036622" />
      <Spectrum type="MFE" cpdAlgo="FindByMolecularFeature">
        <MSDetails p="+" />
        <Device type="TimeOfFlight" />
        <MSPeaks>
          <p rt="22.314" x="379.2819" y="91457.08" v="819718" z="1" s="M+H" />
          <p rt="22.313" x="380.2853" y="21143.56" v="190494" z="1" s="M+H+1" />
          <p rt="22.314" x="381.2880" y="3953.70" v="26409" z="1" s="M+H+2" />
        </MSPeaks>
      </Spectrum>
    </Compound>
    <Compound algo="FindByMolecularFeature">
      <Location m="264.2451" rt="22.317" y="61168" v="651919" />
      <Spectrum type="MFE" cpdAlgo="FindByMolecularFeature">
        <MSDetails p="+" />
        <Device type="TimeOfFlight" />
        <MSPeaks>
          <p rt="22.317" x="265.2524" y="61168.11" v="549274" z="1" s="M+H" />
          <p rt="22.312" x="266.2557" y="11474.71" v="102645" z="1" s="M+H+1" />
        </MSPeaks>
      </Spectrum>
    </Compound>
    <Compound algo="FindByMolecularFeature">
      <Location m="225.1727" rt="22.875" y="55551" v="588799" />
      <Spectrum type="MFE" cpdAlgo="FindByMolecularFeature">
        <MSDetails p="+" />
        <Device type="TimeOfFlight" />
        <MSPeaks>
          <p rt="22.874" x="226.1800" y="55550.89" v="496629" z="1" s="M+H" />
          <p rt="22.881" x="227.1825" y="10604.95" v="92170" z="1" s="M+H+1" />
        </MSPeaks>
      </Spectrum>
    </Compound>
    <Compound algo="FindByMolecularFeature">
      <Location m="337.3352" rt="23.479" y="947088" v="16276736" />
      <Spectrum type="MFE" cpdAlgo="FindByMolecularFeature">
        <MSDetails p="+" />
        <Device type="TimeOfFlight" />
        <MSPeaks>
          <p rt="23.479" x="338.3425" y="947087.94" v="13181119" z="1" s="M+H" />
          <p rt="23.477" x="339.3454" y="226727.89" v="2800895" z="1" s="M+H+1" />
          <p rt="23.495" x="340.3486" y="26050.62" v="267794" z="1" s="M+H+2" />
          <p rt="23.501" x="341.3515" y="2695.52" v="26928" z="1" s="M+H+3" />
        </MSPeaks>
      </Spectrum>
    </Compound>
    <Compound algo="FindByMolecularFeature">
      <Location m="383.3402" rt="23.482" y="266916" v="4822303" />
      <Spectrum type="MFE" cpdAlgo="FindByMolecularFeature">
        <MSDetails p="+" />
        <Device type="TimeOfFlight" />
        <MSPeaks>
          <p rt="23.480" x="384.3475" y="266916.28" v="3948306" z="1" s="M+H" />
          <p rt="23.493" x="385.3508" y="69410.14" v="712414" z="1" s="M+H+1" />
          <p rt="23.481" x="386.3538" y="10329.87" v="148992" z="1" s="M+H+2" />
          <p rt="23.469" x="387.3556" y="943.14" v="12591" z="1" s="M+H+3" />
        </MSPeaks>
      </Spectrum>
    </Compound>
    <Compound algo="FindByMolecularFeature">
      <Location m="405.3226" rt="23.495" y="585057" v="7900280" />
      <Spectrum type="MFE" cpdAlgo="FindByMolecularFeature">
        <MSDetails p="+" />
        <Device type="TimeOfFlight" />
        <MSPeaks>
          <p rt="23.495" x="406.3299" y="585057.06" v="6050280" z="1" s="M+H" />
          <p rt="23.495" x="407.3329" y="151807.89" v="1569892" z="1" s="M+H+1" />
          <p rt="23.493" x="408.3343" y="24744.37" v="265443" z="1" s="M+H+2" />
          <p rt="23.496" x="409.3351" y="1418.06" v="14664" z="1" s="M+H+3" />
        </MSPeaks>
      </Spectrum>
    </Compound>
    <Compound algo="FindByMolecularFeature">
      <Location m="441.3931" rt="23.505" y="94911" v="1711609" />
      <Spectrum type="MFE" cpdAlgo="FindByMolecularFeature">
        <MSDetails p="+" />
        <Device type="TimeOfFlight" />
        <MSPeaks>
          <p rt="23.506" x="442.4004" y="94911.30" v="1320497" z="1" s="M+H" />
          <p rt="23.500" x="443.4037" y="27284.84" v="359415" z="1" s="M+H+1" />
          <p rt="23.495" x="444.3980" y="3853.70" v="31697" z="1" s="M+H+2" />
        </MSPeaks>
      </Spectrum>
    </Compound>
    <Compound algo="FindByMolecularFeature">
      <Location m="394.2132" rt="23.522" y="79903" v="1284445" />
      <Spectrum type="MFE" cpdAlgo="FindByMolecularFeature">
        <MSDetails p="+" />
        <Device type="TimeOfFlight" />
        <MSPeaks>
          <p rt="23.522" x="395.2205" y="79903.38" v="793914" z="1" s="M+H" />
          <p rt="23.522" x="396.2236" y="18930.30" v="184194" z="1" s="M+H+1" />
          <p rt="23.523" x="397.2167" y="30921.35" v="306337" z="1" s="M+H+2" />
        </MSPeaks>
      </Spectrum>
    </Compound>
    <Compound algo="FindByMolecularFeature">
      <Location m="379.2021" rt="23.814" y="106661" v="1915838" />
      <Spectrum type="MFE" cpdAlgo="FindByMolecularFeature">
        <MSDetails p="+" />
        <Device type="TimeOfFlight" />
        <MSPeaks>
          <p rt="23.813" x="380.2094" y="106661.31" v="1055234" z="1" s="M+H" />
          <p rt="23.815" x="381.2130" y="25317.87" v="251662" z="1" s="M+H+1" />
          <p rt="23.814" x="382.2056" y="42228.38" v="418125" z="1" s="M+H+2" />
          <p rt="23.813" x="383.2086" y="12051.70" v="121416" z="1" s="M+H+3" />
          <p rt="23.819" x="384.2053" y="7042.52" v="69402" z="1" s="M+H+4" />
        </MSPeaks>
      </Spectrum>
    </Compound>
    <Compound algo="FindByMolecularFeature">
      <Location m="688.4895" rt="23.867" y="62867" v="1767121" />
      <Spectrum type="MFE" cpdAlgo="FindByMolecularFeature">
        <MSDetails p="+" />
        <Device type="TimeOfFlight" />
        <MSPeaks>
          <p rt="23.867" x="689.4968" y="62867.00" v="1099950" z="1" s="M+H" />
          <p rt="23.870" x="690.5002" y="27125.10" v="512059" z="1" s="M+H+1" />
          <p rt="23.862" x="691.5053" y="7693.04" v="128352" z="1" s="M+H+2" />
          <p rt="23.841" x="692.5127" y="1493.67" v="26760" z="1" s="M+H+3" />
        </MSPeaks>
      </Spectrum>
    </Compound>
    <Compound algo="FindByMolecularFeature">
      <Location m="548.3690" rt="24.208" y="56569" v="653726" />
      <Spectrum type="MFE" cpdAlgo="FindByMolecularFeature">
        <MSDetails p="+" />
        <Device type="TimeOfFlight" />
        <MSPeaks>
          <p rt="24.207" x="549.3763" y="56568.56" v="451081" z="1" s="M+H" />
          <p rt="24.205" x="550.3800" y="19174.85" v="153496" z="1" s="M+H+1" />
          <p rt="24.218" x="551.3844" y="4583.75" v="37927" z="1" s="M+H+2" />
          <p rt="24.245" x="552.3854" y="1452.16" v="11222" z="1" s="M+H+3" />
        </MSPeaks>
      </Spectrum>
    </Compound>
    <Compound algo="FindByMolecularFeature">
      <Location m="627.1875" rt="25.003" y="65204" v="764686" />
      <Spectrum type="MFE" cpdAlgo="FindByMolecularFeature">
        <MSDetails p="+" />
        <Device type="TimeOfFlight" />
        <MSPeaks>
          <p rt="25.003" x="628.1947" y="65203.75" v="381600" z="1" s="M+H" />
          <p rt="25.004" x="629.1956" y="37160.77" v="215076" z="1" s="M+H+1" />
          <p rt="25.003" x="630.1939" y="29221.01" v="168010" z="1" s="M+H+2" />
        </MSPeaks>
      </Spectrum>
    </Compound>
    <Compound algo="FindByMolecularFeature">
      <Location m="690.5049" rt="25.289" y="88399" v="2250629" />
      <Spectrum type="MFE" cpdAlgo="FindByMolecularFeature">
        <MSDetails p="+" />
        <Device type="TimeOfFlight" />
        <MSPeaks>
          <p rt="25.289" x="691.5121" y="88399.15" v="1385961" z="1" s="M+H" />
          <p rt="25.292" x="692.5155" y="38022.75" v="631599" z="1" s="M+H+1" />
          <p rt="25.283" x="693.5180" y="10501.04" v="176570" z="1" s="M+H+2" />
          <p rt="25.272" x="694.5194" y="3454.81" v="56498" z="1" s="M+H+3" />
        </MSPeaks>
      </Spectrum>
    </Compound>
    <Compound algo="FindByMolecularFeature">
      <Location m="392.2904" rt="25.879" y="62369" v="600146" />
      <Spectrum type="MFE" cpdAlgo="FindByMolecularFeature">
        <MSDetails p="+" />
        <Device type="TimeOfFlight" />
        <MSPeaks>
          <p rt="25.879" x="393.2976" y="62369.49" v="450309" z="1" s="M+H" />
          <p rt="25.879" x="394.3016" y="16315.62" v="117564" z="1" s="M+H+1" />
          <p rt="25.888" x="395.3041" y="3476.60" v="32273" z="1" s="M+H+2" />
        </MSPeaks>
      </Spectrum>
    </Compound>
    <Compound algo="FindByMolecularFeature">
      <Location m="337.3351" rt="26.066" y="749909" v="9574701" />
      <Spectrum type="MFE" cpdAlgo="FindByMolecularFeature">
        <MSDetails p="+" />
        <Device type="TimeOfFlight" />
        <MSPeaks>
          <p rt="26.066" x="338.3424" y="749908.63" v="7114947" z="1" s="M+H" />
          <p rt="26.065" x="339.3453" y="177928.30" v="1645336" z="1" s="M+H+1" />
          <p rt="26.066" x="340.3485" y="21109.44" v="191478" z="1" s="M+H+2" />
          <p rt="26.078" x="341.3518" y="2406.04" v="21514" z="1" s="M+H+3" />
          <p rt="26.061" x="675.6762" y="27414.76" v="182387" z="1" s="2M+H" />
          <p rt="26.061" x="676.6795" y="13635.79" v="90717" z="1" s="2M+H+1" />
          <p rt="26.055" x="677.6829" y="3609.05" v="23338" z="1" s="2M+H+2" />
          <p rt="26.070" x="678.6817" y="660.40" v="4270" z="1" s="2M+H+3" />
        </MSPeaks>
      </Spectrum>
    </Compound>
    <Compound algo="FindByMolecularFeature">
      <Location m="612.1760" rt="26.483" y="64858" v="2493678" />
      <Spectrum type="MFE" cpdAlgo="FindByMolecularFeature">
        <MSDetails p="+" />
        <Device type="TimeOfFlight" />
        <MSPeaks>
          <p rt="26.483" x="613.1833" y="64858.04" v="1572212" z="1" s="M+H" />
          <p rt="26.479" x="614.1816" y="26837.25" v="640511" z="1" s="M+H+1" />
          <p rt="26.488" x="615.1812" y="8758.36" v="221624" z="1" s="M+H+2" />
          <p rt="26.492" x="616.1799" y="2504.77" v="59332" z="1" s="M+H+3" />
        </MSPeaks>
      </Spectrum>
    </Compound>
    <Compound algo="FindByMolecularFeature">
      <Location m="609.1776" rt="26.483" y="386396" v="19232666" />
      <Spectrum type="MFE" cpdAlgo="FindByMolecularFeature">
        <MSDetails p="+" />
        <Device type="TimeOfFlight" />
        <MSPeaks>
          <p rt="26.483" x="610.1849" y="386395.56" v="9790079" z="1" s="M+H" />
          <p rt="26.484" x="611.1855" y="215291.56" v="5424725" z="1" s="M+H+1" />
          <p rt="26.485" x="612.1836" y="156858.78" v="4017862" z="1" s="M+H+2" />
        </MSPeaks>
      </Spectrum>
    </Compound>
    <Compound algo="FindByMolecularFeature">
      <Location m="701.2061" rt="26.502" y="54677" v="740898" />
      <Spectrum type="MFE" cpdAlgo="FindByMolecularFeature">
        <MSDetails p="+" />
        <Device type="TimeOfFlight" />
        <MSPeaks>
          <p rt="26.501" x="702.2134" y="54677.11" v="339784" z="1" s="M+H" />
          <p rt="26.504" x="703.2142" y="37322.38" v="230170" z="1" s="M+H+1" />
          <p rt="26.501" x="704.2125" y="27684.27" v="170944" z="1" s="M+H+2" />
        </MSPeaks>
      </Spectrum>
    </Compound>
    <Compound algo="FindByMolecularFeature">
      <Location m="849.2438" rt="27.806" y="90067" v="2804693" />
      <Spectrum type="MFE" cpdAlgo="FindByMolecularFeature">
        <MSDetails p="+" />
        <Device type="TimeOfFlight" />
        <MSPeaks>
          <p rt="27.805" x="850.2511" y="90067.12" v="1128725" z="1" s="M+H" />
          <p rt="27.807" x="851.2519" y="69334.73" v="903425" z="1" s="M+H+1" />
          <p rt="27.809" x="852.2503" y="59917.17" v="772544" z="1" s="M+H+2" />
        </MSPeaks>
      </Spectrum>
    </Compound>
    <Compound algo="FindByMolecularFeature">
      <Location m="614.4904" rt="28.649" y="55527" v="1141764" />
      <Spectrum type="MFE" cpdAlgo="FindByMolecularFeature">
        <MSDetails p="+" />
        <Device type="TimeOfFlight" />
        <MSPeaks>
          <p rt="28.652" x="615.4977" y="55527.00" v="754678" z="1" s="M+H" />
          <p rt="28.650" x="616.5010" y="23071.30" v="322421" z="1" s="M+H+1" />
          <p rt="28.623" x="617.5072" y="6179.26" v="64665" z="1" s="M+H+2" />
        </MSPeaks>
      </Spectrum>
    </Compound>
    <Compound algo="FindByMolecularFeature">
      <Location m="654.4837" rt="28.652" y="63183" v="1469864" />
      <Spectrum type="MFE" cpdAlgo="FindByMolecularFeature">
        <MSDetails p="+" />
        <Device type="TimeOfFlight" />
        <MSPeaks>
          <p rt="28.650" x="655.4910" y="63182.84" v="964009" z="1" s="M+H" />
          <p rt="28.654" x="656.4957" y="28514.36" v="403738" z="1" s="M+H+1" />
          <p rt="28.656" x="657.5012" y="6964.09" v="102117" z="1" s="M+H+2" />
        </MSPeaks>
      </Spectrum>
    </Compound>
    <Compound algo="FindByMolecularFeature">
      <Location m="662.4468" rt="29.111" y="90638" v="3750404" />
      <Spectrum type="MFE" cpdAlgo="FindByMolecularFeature">
        <MSDetails p="+" />
        <Device type="TimeOfFlight" />
        <MSPeaks>
          <p rt="29.108" x="663.4540" y="90637.58" v="2355360" z="1" s="M+H" />
          <p rt="29.114" x="664.4573" y="42320.28" v="1089553" z="1" s="M+H+1" />
          <p rt="29.110" x="665.4605" y="10391.78" v="264278" z="1" s="M+H+2" />
          <p rt="29.195" x="666.4636" y="1422.98" v="41214" z="1" s="M+H+3" />
        </MSPeaks>
      </Spectrum>
    </Compound>
    <Compound algo="FindByMolecularFeature">
      <Location m="720.4996" rt="29.140" y="60472" v="2617140" />
      <Spectrum type="MFE" cpdAlgo="FindByMolecularFeature">
        <MSDetails p="+" />
        <Device type="TimeOfFlight" />
        <MSPeaks>
          <p rt="29.144" x="721.5069" y="60472.47" v="1609719" z="1" s="M+H" />
          <p rt="29.138" x="722.5104" y="28763.50" v="732253" z="1" s="M+H+1" />
          <p rt="29.116" x="723.5132" y="9184.51" v="227909" z="1" s="M+H+2" />
          <p rt="29.154" x="724.5156" y="1936.39" v="47258" z="1" s="M+H+3" />
        </MSPeaks>
      </Spectrum>
    </Compound>
    <Compound algo="FindByMolecularFeature">
      <Location m="538.1572" rt="29.190" y="96373" v="2143214" />
      <Spectrum type="MFE" cpdAlgo="FindByMolecularFeature">
        <MSDetails p="+" />
        <Device type="TimeOfFlight" />
        <MSPeaks>
          <p rt="29.189" x="539.1645" y="96373.41" v="1388143" z="1" s="M+H" />
          <p rt="29.191" x="540.1629" y="37939.22" v="555054" z="1" s="M+H+1" />
          <p rt="29.189" x="541.1618" y="11006.05" v="160077" z="1" s="M+H+2" />
          <p rt="29.199" x="542.1596" y="2823.69" v="39940" z="1" s="M+H+3" />
        </MSPeaks>
      </Spectrum>
    </Compound>
    <Compound algo="FindByMolecularFeature">
      <Location m="535.1592" rt="29.190" y="811800" v="22562380" />
      <Spectrum type="MFE" cpdAlgo="FindByMolecularFeature">
        <MSDetails p="+" />
        <Device type="TimeOfFlight" />
        <MSPeaks>
          <p rt="29.191" x="536.1664" y="811799.88" v="12407167" z="1" s="M+H" />
          <p rt="29.189" x="537.1669" y="393007.38" v="6012094" z="1" s="M+H+1" />
          <p rt="29.189" x="538.1648" y="272661.53" v="4143120" z="1" s="M+H+2" />
        </MSPeaks>
      </Spectrum>
    </Compound>
    <Compound algo="FindByMolecularFeature">
      <Location m="280.0436" rt="29.190" y="56150" v="1229635" />
      <Spectrum type="MFE" cpdAlgo="FindByMolecularFeature">
        <MSDetails p="+" />
        <Device type="TimeOfFlight" />
        <MSPeaks>
          <p rt="29.190" x="281.0509" y="56149.60" v="867620" z="1" s="M+H" />
          <p rt="29.190" x="282.0520" y="15346.86" v="227403" z="1" s="M+H+1" />
          <p rt="29.191" x="283.0494" y="9521.24" v="134612" z="1" s="M+H+2" />
        </MSPeaks>
      </Spectrum>
    </Compound>
    <Compound algo="FindByMolecularFeature">
      <Location m="502.1002" rt="29.191" y="66319" v="1835186" />
      <Spectrum type="MFE" cpdAlgo="FindByMolecularFeature">
        <MSDetails p="+" />
        <Device type="TimeOfFlight" />
        <MSPeaks>
          <p rt="29.188" x="503.1075" y="66318.73" v="1012625" z="1" s="M+H" />
          <p rt="29.194" x="504.1081" y="30982.28" v="468294" z="1" s="M+H+1" />
          <p rt="29.193" x="505.1062" y="22772.93" v="354267" z="1" s="M+H+2" />
        </MSPeaks>
      </Spectrum>
    </Compound>
  </CompoundList>
</CEF>
