# Supplementary material for: Identification of sunflower, rapeseed, flaxseed and sesame seed oil metabolomic markers as a potential tool for oil authentication and detecting adulterations
Source: PLoS One. 2023 Apr 20;18(4):e0284599. doi: 10.1371/journal.pone.0284599 (PMC10118080; doi:10.1371/journal.pone.0284599)
Supplement: S1 File — (ZIP) [file pone.0284599.s001.zip › CEF/Sez_d1.cef]

<CEF version="1.0.0.0">
  <CompoundList>
    <Compound algo="FindByMolecularFeature">
      <Location m="140.9515" rt="0.542" y="260981" v="893417" />
      <Spectrum type="MFE" cpdAlgo="FindByMolecularFeature">
        <MSDetails p="+" />
        <Device type="TimeOfFlight" />
        <MSPeaks>
          <p rt="0.542" x="141.9588" y="260981.42" v="794401" z="1" s="M+H" />
          <p rt="0.542" x="142.9628" y="14795.50" v="43596" z="1" s="M+H+1" />
          <p rt="0.543" x="143.9593" y="18247.90" v="55421" z="1" s="M+H+2" />
        </MSPeaks>
      </Spectrum>
    </Compound>
    <Compound algo="FindByMolecularFeature">
      <Location m="244.0666" rt="0.544" y="110208" v="470609" />
      <Spectrum type="MFE" cpdAlgo="FindByMolecularFeature">
        <MSDetails p="+" />
        <Device type="TimeOfFlight" />
        <MSPeaks>
          <p rt="0.543" x="123.0406" y="110207.56" v="401694" z="2" s="M+2H" />
          <p rt="0.652" x="123.5346" y="3472.63" v="2556" z="2" s="M+2H+1" />
          <p rt="0.543" x="124.0415" y="16793.79" v="66358" z="2" s="M+2H+2" />
        </MSPeaks>
      </Spectrum>
    </Compound>
    <Compound algo="FindByMolecularFeature">
      <Location m="110.9996" rt="0.545" y="138559" v="415803" />
      <Spectrum type="MFE" cpdAlgo="FindByMolecularFeature">
        <MSDetails p="+" />
        <Device type="TimeOfFlight" />
        <MSPeaks>
          <p rt="0.545" x="112.0069" y="138559.13" v="400627" z="1" s="M+H" />
          <p rt="0.544" x="113.0116" y="5994.19" v="15176" z="1" s="M+H+1" />
        </MSPeaks>
      </Spectrum>
    </Compound>
    <Compound algo="FindByMolecularFeature">
      <Location m="109.0018" rt="0.545" y="844710" v="2772467" />
      <Spectrum type="MFE" cpdAlgo="FindByMolecularFeature">
        <MSDetails p="+" />
        <Device type="TimeOfFlight" />
        <MSPeaks>
          <p rt="0.545" x="110.0090" y="844709.81" v="2394821" z="1" s="M+H" />
          <p rt="0.545" x="111.0106" y="132523.45" v="377646" z="1" s="M+H+1" />
        </MSPeaks>
      </Spectrum>
    </Compound>
    <Compound algo="FindByMolecularFeature">
      <Location m="124.9790" rt="0.546" y="59851" v="184647" />
      <Spectrum type="MFE" cpdAlgo="FindByMolecularFeature">
        <MSDetails p="+" />
        <Device type="TimeOfFlight" />
        <MSPeaks>
          <p rt="0.546" x="125.9863" y="59850.71" v="176716" z="1" s="M+H" />
          <p rt="0.544" x="126.9886" y="3680.02" v="7931" z="1" s="M+H+1" />
        </MSPeaks>
      </Spectrum>
    </Compound>
    <Compound algo="FindByMolecularFeature">
      <Location m="150.0280" rt="0.547" y="119248" v="426388" />
      <Spectrum type="MFE" cpdAlgo="FindByMolecularFeature">
        <MSDetails p="+" />
        <Device type="TimeOfFlight" />
        <MSPeaks>
          <p rt="0.547" x="151.0353" y="119247.69" v="359545" z="1" s="M+H" />
          <p rt="0.548" x="152.0369" y="21603.14" v="66842" z="1" s="M+H+1" />
        </MSPeaks>
      </Spectrum>
    </Compound>
    <Compound algo="FindByMolecularFeature">
      <Location m="197.9329" rt="0.551" y="56237" v="187332" />
      <Spectrum type="MFE" cpdAlgo="FindByMolecularFeature">
        <MSDetails p="+" />
        <Device type="TimeOfFlight" />
        <MSPeaks>
          <p rt="0.551" x="198.9402" y="56237.22" v="138181" z="1" s="M+H" />
          <p rt="0.551" x="199.9437" y="10044.59" v="28718" z="1" s="M+H+1" />
          <p rt="0.552" x="200.9385" y="7457.58" v="18036" z="1" s="M+H+2" />
          <p rt="0.551" x="201.9450" y="990.84" v="2396" z="1" s="M+H+3" />
        </MSPeaks>
      </Spectrum>
    </Compound>
    <Compound algo="FindByMolecularFeature">
      <Location m="526.1509" rt="0.606" y="98921" v="536221" />
      <Spectrum type="MFE" cpdAlgo="FindByMolecularFeature">
        <MSDetails p="+" />
        <Device type="TimeOfFlight" />
        <MSPeaks>
          <p rt="0.606" x="527.1581" y="98920.98" v="423420" z="1" s="M+H" />
          <p rt="0.606" x="528.1611" y="20224.84" v="86107" z="1" s="M+H+1" />
          <p rt="0.609" x="529.1621" y="5690.54" v="23806" z="1" s="M+H+2" />
          <p rt="0.611" x="530.1638" y="709.77" v="2888" z="1" s="M+H+3" />
        </MSPeaks>
      </Spectrum>
    </Compound>
    <Compound algo="FindByMolecularFeature">
      <Location m="206.0642" rt="0.610" y="52245" v="272834" />
      <Spectrum type="MFE" cpdAlgo="FindByMolecularFeature">
        <MSDetails p="+" />
        <Device type="TimeOfFlight" />
        <MSPeaks>
          <p rt="0.627" x="104.0397" y="6205.15" v="32562" z="2" s="M+2H" />
          <p rt="0.616" x="104.5405" y="1879.93" v="5739" z="2" s="M+2H+1" />
          <p rt="0.635" x="105.0379" y="1425.38" v="6955" z="2" s="M+2H+2" />
          <p rt="0.607" x="207.0714" y="52245.34" v="188739" z="1" s="M+H" />
          <p rt="0.609" x="208.0735" y="10373.33" v="38840" z="1" s="M+H+1" />
        </MSPeaks>
      </Spectrum>
    </Compound>
    <Compound algo="FindByMolecularFeature">
      <Location m="542.1231" rt="0.614" y="66286" v="498210" />
      <Spectrum type="MFE" cpdAlgo="FindByMolecularFeature">
        <MSDetails p="+" />
        <Device type="TimeOfFlight" />
        <MSPeaks>
          <p rt="0.617" x="272.0656" y="14565.36" v="80359" z="2" s="M+2H" />
          <p rt="0.621" x="272.5677" y="3184.27" v="16370" z="2" s="M+2H+1" />
          <p rt="0.628" x="273.0692" y="2450.02" v="9448" z="2" s="M+2H+2" />
          <p rt="0.612" x="543.1322" y="66286.27" v="293193" z="1" s="M+H" />
          <p rt="0.616" x="544.1354" y="13625.25" v="59439" z="1" s="M+H+1" />
          <p rt="0.615" x="545.1338" y="7826.90" v="33623" z="1" s="M+H+2" />
          <p rt="0.605" x="546.1350" y="1366.06" v="5778" z="1" s="M+H+3" />
        </MSPeaks>
      </Spectrum>
    </Compound>
    <Compound algo="FindByMolecularFeature">
      <Location m="267.9924" rt="0.616" y="183340" v="754133" />
      <Spectrum type="MFE" cpdAlgo="FindByMolecularFeature">
        <MSDetails p="+" />
        <Device type="TimeOfFlight" />
        <MSPeaks>
          <p rt="0.616" x="268.9997" y="183340.34" v="593692" z="1" s="M+H" />
          <p rt="0.617" x="270.0026" y="19157.95" v="61169" z="1" s="M+H+1" />
          <p rt="0.617" x="270.9984" y="26730.52" v="86594" z="1" s="M+H+2" />
          <p rt="0.621" x="272.0020" y="2591.60" v="8180" z="1" s="M+H+3" />
          <p rt="0.615" x="272.9952" y="1425.30" v="4498" z="1" s="M+H+4" />
        </MSPeaks>
      </Spectrum>
    </Compound>
    <Compound algo="FindByMolecularFeature">
      <Location m="252.0185" rt="0.621" y="117606" v="491431" />
      <Spectrum type="MFE" cpdAlgo="FindByMolecularFeature">
        <MSDetails p="+" />
        <Device type="TimeOfFlight" />
        <MSPeaks>
          <p rt="0.621" x="253.0257" y="117605.80" v="414519" z="1" s="M+H" />
          <p rt="0.624" x="254.0291" y="11745.38" v="41111" z="1" s="M+H+1" />
          <p rt="0.624" x="255.0249" y="9512.80" v="33577" z="1" s="M+H+2" />
          <p rt="0.625" x="256.0286" y="648.46" v="2223" z="1" s="M+H+3" />
        </MSPeaks>
      </Spectrum>
    </Compound>
    <Compound algo="FindByMolecularFeature">
      <Location m="114.0169" rt="0.622" y="109448" v="638879" />
      <Spectrum type="MFE" cpdAlgo="FindByMolecularFeature">
        <MSDetails p="+" />
        <Device type="TimeOfFlight" />
        <MSPeaks>
          <p rt="0.622" x="115.0242" y="109447.55" v="553703" z="1" s="M+H" />
          <p rt="0.621" x="116.0260" y="17394.47" v="85176" z="1" s="M+H+1" />
        </MSPeaks>
      </Spectrum>
    </Compound>
    <Compound algo="FindByMolecularFeature">
      <Location m="472.0910" rt="0.624" y="88306" v="356626" />
      <Spectrum type="MFE" cpdAlgo="FindByMolecularFeature">
        <MSDetails p="+" />
        <Device type="TimeOfFlight" />
        <MSPeaks>
          <p rt="0.624" x="237.0528" y="88305.62" v="349870" z="2" s="M+2H" />
          <p rt="0.631" x="237.5647" y="2259.32" v="6756" z="2" s="M+2H+1" />
        </MSPeaks>
      </Spectrum>
    </Compound>
    <Compound algo="FindByMolecularFeature">
      <Location m="364.0982" rt="0.627" y="76843" v="411204" />
      <Spectrum type="MFE" cpdAlgo="FindByMolecularFeature">
        <MSDetails p="+" />
        <Device type="TimeOfFlight" />
        <MSPeaks>
          <p rt="0.627" x="365.1055" y="76843.48" v="354095" z="1" s="M+H" />
          <p rt="0.627" x="366.1087" y="10391.56" v="44458" z="1" s="M+H+1" />
          <p rt="0.630" x="367.1099" y="3106.95" v="12652" z="1" s="M+H+2" />
        </MSPeaks>
      </Spectrum>
    </Compound>
    <Compound algo="FindByMolecularFeature">
      <Location m="380.0720" rt="0.631" y="57383" v="323384" />
      <Spectrum type="MFE" cpdAlgo="FindByMolecularFeature">
        <MSDetails p="+" />
        <Device type="TimeOfFlight" />
        <MSPeaks>
          <p rt="0.631" x="381.0793" y="57382.73" v="259254" z="1" s="M+H" />
          <p rt="0.634" x="382.0827" y="8190.99" v="36212" z="1" s="M+H+1" />
          <p rt="0.630" x="383.0800" y="5946.50" v="25712" z="1" s="M+H+2" />
          <p rt="0.624" x="384.0814" y="510.24" v="2206" z="1" s="M+H+3" />
        </MSPeaks>
      </Spectrum>
    </Compound>
    <Compound algo="FindByMolecularFeature">
      <Location m="117.1154" rt="0.649" y="96400" v="438955" />
      <Spectrum type="MFE" cpdAlgo="FindByMolecularFeature">
        <MSDetails p="+" />
        <Device type="TimeOfFlight" />
        <MSPeaks>
          <p rt="0.649" x="118.1227" y="96400.44" v="408945" z="1" s="M+H" />
          <p rt="0.646" x="119.1261" y="7001.86" v="30010" z="1" s="M+H+1" />
        </MSPeaks>
      </Spectrum>
    </Compound>
    <Compound algo="FindByMolecularFeature">
      <Location m="278.0770" rt="0.657" y="93567" v="401479" />
      <Spectrum type="MFE" cpdAlgo="FindByMolecularFeature">
        <MSDetails p="+" />
        <Device type="TimeOfFlight" />
        <MSPeaks>
          <p rt="0.660" x="279.0843" y="93567.14" v="296944" z="1" s="M+H" />
          <p rt="0.638" x="280.0900" y="14898.44" v="68631" z="1" s="M+H+1" />
          <p rt="0.658" x="281.0837" y="9244.43" v="31907" z="1" s="M+H+2" />
          <p rt="0.652" x="282.0840" y="1300.00" v="3997" z="1" s="M+H+3" />
        </MSPeaks>
      </Spectrum>
    </Compound>
    <Compound algo="FindByMolecularFeature">
      <Location m="135.0544" rt="0.658" y="107919" v="481118" />
      <Spectrum type="MFE" cpdAlgo="FindByMolecularFeature">
        <MSDetails p="+" />
        <Device type="TimeOfFlight" />
        <MSPeaks>
          <p rt="0.658" x="136.0617" y="107919.25" v="451148" z="1" s="M+H" />
          <p rt="0.656" x="137.0642" y="7163.05" v="29970" z="1" s="M+H+1" />
        </MSPeaks>
      </Spectrum>
    </Compound>
    <Compound algo="FindByMolecularFeature">
      <Location m="188.0658" rt="0.666" y="98915" v="508143" />
      <Spectrum type="MFE" cpdAlgo="FindByMolecularFeature">
        <MSDetails p="+" />
        <Device type="TimeOfFlight" />
        <MSPeaks>
          <p rt="0.666" x="189.0731" y="98915.43" v="467515" z="1" s="M+H" />
          <p rt="0.666" x="190.0765" y="7582.57" v="33340" z="1" s="M+H+1" />
          <p rt="0.671" x="191.0751" y="2177.90" v="7288" z="1" s="M+H+2" />
        </MSPeaks>
      </Spectrum>
    </Compound>
    <Compound algo="FindByMolecularFeature">
      <Location m="262.1029" rt="0.667" y="55439" v="259661" />
      <Spectrum type="MFE" cpdAlgo="FindByMolecularFeature">
        <MSDetails p="+" />
        <Device type="TimeOfFlight" />
        <MSPeaks>
          <p rt="0.667" x="263.1102" y="55438.98" v="225270" z="1" s="M+H" />
          <p rt="0.666" x="264.1125" y="6819.54" v="26883" z="1" s="M+H+1" />
          <p rt="0.658" x="265.1111" y="2337.68" v="7508" z="1" s="M+H+2" />
        </MSPeaks>
      </Spectrum>
    </Compound>
    <Compound algo="FindByMolecularFeature">
      <Location m="186.9928" rt="0.689" y="67820" v="1174721" />
      <Spectrum type="MFE" cpdAlgo="FindByMolecularFeature">
        <MSDetails p="+" />
        <Device type="TimeOfFlight" />
        <MSPeaks>
          <p rt="0.685" x="188.0001" y="67819.94" v="781435" z="1" s="M+H" />
          <p rt="0.685" x="189.0029" y="5789.45" v="65824" z="1" s="M+H+1" />
          <p rt="0.700" x="189.9935" y="26335.19" v="319823" z="1" s="M+H+2" />
          <p rt="0.685" x="190.9910" y="687.21" v="7640" z="1" s="M+H+3" />
        </MSPeaks>
      </Spectrum>
    </Compound>
    <Compound algo="FindByMolecularFeature">
      <Location m="237.0061" rt="0.700" y="208983" v="2830391" />
      <Spectrum type="MFE" cpdAlgo="FindByMolecularFeature">
        <MSDetails p="+" />
        <Device type="TimeOfFlight" />
        <MSPeaks>
          <p rt="0.703" x="238.0134" y="208983.39" v="2390274" z="1" s="M+H" />
          <p rt="0.680" x="239.0192" y="34286.61" v="386854" z="1" s="M+H+1" />
          <p rt="0.706" x="240.0197" y="4823.28" v="53263" z="1" s="M+H+2" />
        </MSPeaks>
      </Spectrum>
    </Compound>
    <Compound algo="FindByMolecularFeature">
      <Location m="208.0528" rt="0.705" y="83904" v="902551" />
      <Spectrum type="MFE" cpdAlgo="FindByMolecularFeature">
        <MSDetails p="+" />
        <Device type="TimeOfFlight" />
        <MSPeaks>
          <p rt="0.706" x="209.0601" y="83904.06" v="826558" z="1" s="M+H" />
          <p rt="0.697" x="210.0639" y="6514.23" v="60310" z="1" s="M+H+1" />
          <p rt="0.678" x="211.0658" y="1871.47" v="15683" z="1" s="M+H+2" />
        </MSPeaks>
      </Spectrum>
    </Compound>
    <Compound algo="FindByMolecularFeature">
      <Location m="171.9695" rt="0.810" y="54467" v="536440" />
      <Spectrum type="MFE" cpdAlgo="FindByMolecularFeature">
        <MSDetails p="+" />
        <Device type="TimeOfFlight" />
        <MSPeaks>
          <p rt="0.813" x="172.9768" y="54467.45" v="479037" z="1" s="M+H" />
          <p rt="0.772" x="173.9816" y="6033.68" v="57403" z="1" s="M+H+1" />
        </MSPeaks>
      </Spectrum>
    </Compound>
    <Compound algo="FindByMolecularFeature">
      <Location m="122.0482" rt="0.856" y="270655" v="1213049" />
      <Spectrum type="MFE" cpdAlgo="FindByMolecularFeature">
        <MSDetails p="+" />
        <Device type="TimeOfFlight" />
        <MSPeaks>
          <p rt="0.856" x="123.0554" y="270655.19" v="1112405" z="1" s="M+H" />
          <p rt="0.859" x="124.0576" y="23249.09" v="92931" z="1" s="M+H+1" />
          <p rt="0.867" x="125.0607" y="1776.79" v="7713" z="1" s="M+H+2" />
        </MSPeaks>
      </Spectrum>
    </Compound>
    <Compound algo="FindByMolecularFeature">
      <Location m="267.0970" rt="0.985" y="390715" v="2024574" />
      <Spectrum type="MFE" cpdAlgo="FindByMolecularFeature">
        <MSDetails p="+" />
        <Device type="TimeOfFlight" />
        <MSPeaks>
          <p rt="0.985" x="268.1043" y="390714.63" v="1781764" z="1" s="M+H" />
          <p rt="0.985" x="269.1068" y="48334.60" v="218436" z="1" s="M+H+1" />
          <p rt="0.983" x="270.1092" y="5763.50" v="24373" z="1" s="M+H+2" />
        </MSPeaks>
      </Spectrum>
    </Compound>
    <Compound algo="FindByMolecularFeature">
      <Location m="135.0544" rt="0.986" y="143341" v="727084" />
      <Spectrum type="MFE" cpdAlgo="FindByMolecularFeature">
        <MSDetails p="+" />
        <Device type="TimeOfFlight" />
        <MSPeaks>
          <p rt="0.987" x="136.0617" y="143341.39" v="682671" z="1" s="M+H" />
          <p rt="0.984" x="137.0646" y="9243.31" v="44412" z="1" s="M+H+1" />
        </MSPeaks>
      </Spectrum>
    </Compound>
    <Compound algo="FindByMolecularFeature">
      <Location m="131.0947" rt="1.031" y="119254" v="718298" />
      <Spectrum type="MFE" cpdAlgo="FindByMolecularFeature">
        <MSDetails p="+" />
        <Device type="TimeOfFlight" />
        <MSPeaks>
          <p rt="1.031" x="132.1019" y="119254.17" v="670673" z="1" s="M+H" />
          <p rt="1.031" x="133.1050" y="8572.84" v="46032" z="1" s="M+H+1" />
          <p rt="1.018" x="134.1106" y="542.84" v="1593" z="1" s="M+H+2" />
        </MSPeaks>
      </Spectrum>
    </Compound>
    <Compound algo="FindByMolecularFeature">
      <Location m="152.0108" rt="1.542" y="58978" v="351415" />
      <Spectrum type="MFE" cpdAlgo="FindByMolecularFeature">
        <MSDetails p="+" />
        <Device type="TimeOfFlight" />
        <MSPeaks>
          <p rt="1.542" x="153.0180" y="58978.14" v="325889" z="1" s="M+H" />
          <p rt="1.542" x="154.0210" y="4849.64" v="25526" z="1" s="M+H+1" />
        </MSPeaks>
      </Spectrum>
    </Compound>
    <Compound algo="FindByMolecularFeature">
      <Location m="165.0791" rt="1.615" y="387955" v="2284013" />
      <Spectrum type="MFE" cpdAlgo="FindByMolecularFeature">
        <MSDetails p="+" />
        <Device type="TimeOfFlight" />
        <MSPeaks>
          <p rt="1.615" x="166.0864" y="387955.31" v="2060140" z="1" s="M+H" />
          <p rt="1.615" x="167.0895" y="39764.88" v="206900" z="1" s="M+H+1" />
          <p rt="1.614" x="168.0919" y="3334.84" v="16972" z="1" s="M+H+2" />
        </MSPeaks>
      </Spectrum>
    </Compound>
    <Compound algo="FindByMolecularFeature">
      <Location m="119.0736" rt="1.615" y="789826" v="4648114" />
      <Spectrum type="MFE" cpdAlgo="FindByMolecularFeature">
        <MSDetails p="+" />
        <Device type="TimeOfFlight" />
        <MSPeaks>
          <p rt="1.615" x="120.0809" y="789826.19" v="4150547" z="1" s="M+H" />
          <p rt="1.615" x="121.0836" y="103350.29" v="497567" z="1" s="M+H+1" />
        </MSPeaks>
      </Spectrum>
    </Compound>
    <Compound algo="FindByMolecularFeature">
      <Location m="126.0315" rt="2.327" y="253021" v="1757414" />
      <Spectrum type="MFE" cpdAlgo="FindByMolecularFeature">
        <MSDetails p="+" />
        <Device type="TimeOfFlight" />
        <MSPeaks>
          <p rt="2.326" x="127.0388" y="253021.20" v="1642662" z="1" s="M+H" />
          <p rt="2.333" x="128.0424" y="17538.91" v="114752" z="1" s="M+H+1" />
        </MSPeaks>
      </Spectrum>
    </Compound>
    <Compound algo="FindByMolecularFeature">
      <Location m="204.0899" rt="2.420" y="111701" v="638190" />
      <Spectrum type="MFE" cpdAlgo="FindByMolecularFeature">
        <MSDetails p="+" />
        <Device type="TimeOfFlight" />
        <MSPeaks>
          <p rt="2.420" x="205.0972" y="111701.45" v="562877" z="1" s="M+H" />
          <p rt="2.421" x="206.1002" y="15156.24" v="75313" z="1" s="M+H+1" />
        </MSPeaks>
      </Spectrum>
    </Compound>
    <Compound algo="FindByMolecularFeature">
      <Location m="187.0635" rt="2.421" y="411420" v="2337744" />
      <Spectrum type="MFE" cpdAlgo="FindByMolecularFeature">
        <MSDetails p="+" />
        <Device type="TimeOfFlight" />
        <MSPeaks>
          <p rt="2.421" x="188.0707" y="411420.22" v="2089204" z="1" s="M+H" />
          <p rt="2.419" x="189.0737" y="44813.53" v="223882" z="1" s="M+H+1" />
          <p rt="2.423" x="190.0771" y="4285.03" v="20904" z="1" s="M+H+2" />
          <p rt="2.434" x="191.0791" y="564.58" v="3755" z="1" s="M+H+3" />
        </MSPeaks>
      </Spectrum>
    </Compound>
    <Compound algo="FindByMolecularFeature">
      <Location m="113.0839" rt="2.754" y="118129" v="813071" />
      <Spectrum type="MFE" cpdAlgo="FindByMolecularFeature">
        <MSDetails p="+" />
        <Device type="TimeOfFlight" />
        <MSPeaks>
          <p rt="2.753" x="114.0912" y="118129.36" v="753790" z="1" s="M+H" />
          <p rt="2.754" x="115.0944" y="9523.53" v="59281" z="1" s="M+H+1" />
        </MSPeaks>
      </Spectrum>
    </Compound>
    <Compound algo="FindByMolecularFeature">
      <Location m="282.1674" rt="3.107" y="52041" v="287213" />
      <Spectrum type="MFE" cpdAlgo="FindByMolecularFeature">
        <MSDetails p="+" />
        <Device type="TimeOfFlight" />
        <MSPeaks>
          <p rt="3.107" x="283.1747" y="52040.70" v="252947" z="1" s="M+H" />
          <p rt="3.108" x="284.1784" y="6482.77" v="30277" z="1" s="M+H+1" />
          <p rt="3.103" x="285.1802" y="1241.43" v="3989" z="1" s="M+H+2" />
        </MSPeaks>
      </Spectrum>
    </Compound>
    <Compound algo="FindByMolecularFeature">
      <Location m="326.1939" rt="3.589" y="64666" v="364046" />
      <Spectrum type="MFE" cpdAlgo="FindByMolecularFeature">
        <MSDetails p="+" />
        <Device type="TimeOfFlight" />
        <MSPeaks>
          <p rt="3.589" x="327.2012" y="64666.50" v="310822" z="1" s="M+H" />
          <p rt="3.592" x="328.2044" y="9701.71" v="45653" z="1" s="M+H+1" />
          <p rt="3.595" x="329.2067" y="1745.93" v="7572" z="1" s="M+H+2" />
        </MSPeaks>
      </Spectrum>
    </Compound>
    <Compound algo="FindByMolecularFeature">
      <Location m="343.2204" rt="3.590" y="114896" v="657136" />
      <Spectrum type="MFE" cpdAlgo="FindByMolecularFeature">
        <MSDetails p="+" />
        <Device type="TimeOfFlight" />
        <MSPeaks>
          <p rt="3.590" x="344.2277" y="114895.59" v="558752" z="1" s="M+H" />
          <p rt="3.588" x="345.2311" y="17944.24" v="86589" z="1" s="M+H+1" />
          <p rt="3.592" x="346.2331" y="2701.92" v="11795" z="1" s="M+H+2" />
        </MSPeaks>
      </Spectrum>
    </Compound>
    <Compound algo="FindByMolecularFeature">
      <Location m="387.2468" rt="4.019" y="195129" v="1169555" />
      <Spectrum type="MFE" cpdAlgo="FindByMolecularFeature">
        <MSDetails p="+" />
        <Device type="TimeOfFlight" />
        <MSPeaks>
          <p rt="4.019" x="388.2541" y="195129.19" v="972962" z="1" s="M+H" />
          <p rt="4.021" x="389.2573" y="33710.96" v="166451" z="1" s="M+H+1" />
          <p rt="4.020" x="390.2588" y="6048.06" v="28254" z="1" s="M+H+2" />
          <p rt="4.012" x="391.2648" y="404.23" v="1888" z="1" s="M+H+3" />
        </MSPeaks>
      </Spectrum>
    </Compound>
    <Compound algo="FindByMolecularFeature">
      <Location m="370.2200" rt="4.020" y="60734" v="370597" />
      <Spectrum type="MFE" cpdAlgo="FindByMolecularFeature">
        <MSDetails p="+" />
        <Device type="TimeOfFlight" />
        <MSPeaks>
          <p rt="4.020" x="371.2272" y="60734.00" v="307325" z="1" s="M+H" />
          <p rt="4.019" x="372.2308" y="10829.81" v="53770" z="1" s="M+H+1" />
          <p rt="4.020" x="373.2330" y="2067.92" v="9503" z="1" s="M+H+2" />
        </MSPeaks>
      </Spectrum>
    </Compound>
    <Compound algo="FindByMolecularFeature">
      <Location m="414.2463" rt="4.401" y="55848" v="361440" />
      <Spectrum type="MFE" cpdAlgo="FindByMolecularFeature">
        <MSDetails p="+" />
        <Device type="TimeOfFlight" />
        <MSPeaks>
          <p rt="4.401" x="415.2536" y="55847.64" v="295594" z="1" s="M+H" />
          <p rt="4.403" x="416.2567" y="10586.32" v="55310" z="1" s="M+H+1" />
          <p rt="4.396" x="417.2578" y="2125.51" v="10537" z="1" s="M+H+2" />
        </MSPeaks>
      </Spectrum>
    </Compound>
    <Compound algo="FindByMolecularFeature">
      <Location m="431.2732" rt="4.402" y="237897" v="1476909" />
      <Spectrum type="MFE" cpdAlgo="FindByMolecularFeature">
        <MSDetails p="+" />
        <Device type="TimeOfFlight" />
        <MSPeaks>
          <p rt="4.402" x="432.2805" y="237897.17" v="1191095" z="1" s="M+H" />
          <p rt="4.401" x="433.2837" y="48029.65" v="239051" z="1" s="M+H+1" />
          <p rt="4.403" x="434.2855" y="8800.28" v="43598" z="1" s="M+H+2" />
          <p rt="4.391" x="435.2881" y="659.93" v="3165" z="1" s="M+H+3" />
        </MSPeaks>
      </Spectrum>
    </Compound>
    <Compound algo="FindByMolecularFeature">
      <Location m="141.1154" rt="4.441" y="66763" v="419455" />
      <Spectrum type="MFE" cpdAlgo="FindByMolecularFeature">
        <MSDetails p="+" />
        <Device type="TimeOfFlight" />
        <MSPeaks>
          <p rt="4.441" x="142.1226" y="66762.93" v="382093" z="1" s="M+H" />
          <p rt="4.440" x="143.1257" y="6734.51" v="37362" z="1" s="M+H+1" />
        </MSPeaks>
      </Spectrum>
    </Compound>
    <Compound algo="FindByMolecularFeature">
      <Location m="169.1101" rt="4.442" y="76750" v="518830" />
      <Spectrum type="MFE" cpdAlgo="FindByMolecularFeature">
        <MSDetails p="+" />
        <Device type="TimeOfFlight" />
        <MSPeaks>
          <p rt="4.441" x="170.1174" y="76749.55" v="462443" z="1" s="M+H" />
          <p rt="4.442" x="171.1205" y="8821.15" v="51129" z="1" s="M+H+1" />
          <p rt="4.459" x="172.1279" y="1656.36" v="5258" z="1" s="M+H+2" />
        </MSPeaks>
      </Spectrum>
    </Compound>
    <Compound algo="FindByMolecularFeature">
      <Location m="210.1365" rt="4.742" y="57386" v="385004" />
      <Spectrum type="MFE" cpdAlgo="FindByMolecularFeature">
        <MSDetails p="+" />
        <Device type="TimeOfFlight" />
        <MSPeaks>
          <p rt="4.742" x="211.1437" y="57386.45" v="331116" z="1" s="M+H" />
          <p rt="4.743" x="212.1465" y="8482.02" v="49281" z="1" s="M+H+1" />
          <p rt="4.749" x="213.1477" y="1029.37" v="4608" z="1" s="M+H+2" />
        </MSPeaks>
      </Spectrum>
    </Compound>
    <Compound algo="FindByMolecularFeature">
      <Location m="475.2994" rt="4.745" y="217203" v="1404471" />
      <Spectrum type="MFE" cpdAlgo="FindByMolecularFeature">
        <MSDetails p="+" />
        <Device type="TimeOfFlight" />
        <MSPeaks>
          <p rt="4.745" x="476.3066" y="217203.28" v="1115653" z="1" s="M+H" />
          <p rt="4.745" x="477.3096" y="45374.75" v="231429" z="1" s="M+H+1" />
          <p rt="4.744" x="478.3119" y="10155.94" v="50665" z="1" s="M+H+2" />
          <p rt="4.742" x="479.3159" y="1376.26" v="6725" z="1" s="M+H+3" />
        </MSPeaks>
      </Spectrum>
    </Compound>
    <Compound algo="FindByMolecularFeature">
      <Location m="519.3255" rt="5.056" y="170192" v="1121523" />
      <Spectrum type="MFE" cpdAlgo="FindByMolecularFeature">
        <MSDetails p="+" />
        <Device type="TimeOfFlight" />
        <MSPeaks>
          <p rt="5.056" x="520.3328" y="170192.39" v="868022" z="1" s="M+H" />
          <p rt="5.056" x="521.3360" y="39905.92" v="203643" z="1" s="M+H+1" />
          <p rt="5.056" x="522.3385" y="8721.85" v="43158" z="1" s="M+H+2" />
          <p rt="5.055" x="523.3403" y="1353.94" v="6700" z="1" s="M+H+3" />
        </MSPeaks>
      </Spectrum>
    </Compound>
    <Compound algo="FindByMolecularFeature">
      <Location m="166.0627" rt="5.124" y="123949" v="888607" />
      <Spectrum type="MFE" cpdAlgo="FindByMolecularFeature">
        <MSDetails p="+" />
        <Device type="TimeOfFlight" />
        <MSPeaks>
          <p rt="5.124" x="167.0700" y="123948.79" v="792908" z="1" s="M+H" />
          <p rt="5.124" x="168.0733" y="12761.75" v="87827" z="1" s="M+H+1" />
          <p rt="5.116" x="169.0765" y="1526.22" v="7871" z="1" s="M+H+2" />
        </MSPeaks>
      </Spectrum>
    </Compound>
    <Compound algo="FindByMolecularFeature">
      <Location m="176.0473" rt="5.147" y="85857" v="659868" />
      <Spectrum type="MFE" cpdAlgo="FindByMolecularFeature">
        <MSDetails p="+" />
        <Device type="TimeOfFlight" />
        <MSPeaks>
          <p rt="5.147" x="177.0546" y="85856.54" v="584921" z="1" s="M+H" />
          <p rt="5.149" x="178.0578" y="9344.92" v="63714" z="1" s="M+H+1" />
          <p rt="5.154" x="179.0646" y="1570.33" v="11233" z="1" s="M+H+2" />
        </MSPeaks>
      </Spectrum>
    </Compound>
    <Compound algo="FindByMolecularFeature">
      <Location m="563.3517" rt="5.338" y="111330" v="733260" />
      <Spectrum type="MFE" cpdAlgo="FindByMolecularFeature">
        <MSDetails p="+" />
        <Device type="TimeOfFlight" />
        <MSPeaks>
          <p rt="5.338" x="564.3590" y="111329.89" v="549552" z="1" s="M+H" />
          <p rt="5.337" x="565.3621" y="29916.78" v="146951" z="1" s="M+H+1" />
          <p rt="5.337" x="566.3649" y="6636.16" v="31989" z="1" s="M+H+2" />
          <p rt="5.342" x="567.3680" y="1009.48" v="4768" z="1" s="M+H+3" />
        </MSPeaks>
      </Spectrum>
    </Compound>
    <Compound algo="FindByMolecularFeature">
      <Location m="607.3777" rt="5.592" y="62089" v="427542" />
      <Spectrum type="MFE" cpdAlgo="FindByMolecularFeature">
        <MSDetails p="+" />
        <Device type="TimeOfFlight" />
        <MSPeaks>
          <p rt="5.592" x="608.3850" y="62088.93" v="317390" z="1" s="M+H" />
          <p rt="5.594" x="609.3882" y="17898.63" v="89779" z="1" s="M+H+1" />
          <p rt="5.589" x="610.3901" y="4176.18" v="20373" z="1" s="M+H+2" />
        </MSPeaks>
      </Spectrum>
    </Compound>
    <Compound algo="FindByMolecularFeature">
      <Location m="136.0523" rt="6.441" y="76041" v="595729" />
      <Spectrum type="MFE" cpdAlgo="FindByMolecularFeature">
        <MSDetails p="+" />
        <Device type="TimeOfFlight" />
        <MSPeaks>
          <p rt="6.442" x="137.0596" y="76041.39" v="520575" z="1" s="M+H" />
          <p rt="6.446" x="138.0630" y="7993.24" v="69443" z="1" s="M+H+1" />
          <p rt="6.404" x="139.0597" y="1475.79" v="5711" z="1" s="M+H+2" />
        </MSPeaks>
      </Spectrum>
    </Compound>
    <Compound algo="FindByMolecularFeature">
      <Location m="232.0735" rt="6.444" y="159030" v="1243755" />
      <Spectrum type="MFE" cpdAlgo="FindByMolecularFeature">
        <MSDetails p="+" />
        <Device type="TimeOfFlight" />
        <MSPeaks>
          <p rt="6.444" x="233.0808" y="159029.72" v="1074596" z="1" s="M+H" />
          <p rt="6.445" x="234.0841" y="22244.01" v="149762" z="1" s="M+H+1" />
          <p rt="6.441" x="235.0882" y="2794.28" v="19398" z="1" s="M+H+2" />
        </MSPeaks>
      </Spectrum>
    </Compound>
    <Compound algo="FindByMolecularFeature">
      <Location m="170.1416" rt="6.679" y="83851" v="1064680" />
      <Spectrum type="MFE" cpdAlgo="FindByMolecularFeature">
        <MSDetails p="+" />
        <Device type="TimeOfFlight" />
        <MSPeaks>
          <p rt="6.679" x="171.1488" y="83850.78" v="955744" z="1" s="M+H" />
          <p rt="6.676" x="172.1524" y="9399.57" v="106623" z="1" s="M+H+1" />
          <p rt="6.668" x="173.1531" y="732.94" v="2313" z="1" s="M+H+2" />
        </MSPeaks>
      </Spectrum>
    </Compound>
    <Compound algo="FindByMolecularFeature">
      <Location m="180.0785" rt="6.879" y="61278" v="491138" />
      <Spectrum type="MFE" cpdAlgo="FindByMolecularFeature">
        <MSDetails p="+" />
        <Device type="TimeOfFlight" />
        <MSPeaks>
          <p rt="6.878" x="181.0858" y="61277.72" v="431137" z="1" s="M+H" />
          <p rt="6.880" x="182.0889" y="6810.67" v="52738" z="1" s="M+H+1" />
          <p rt="6.922" x="183.0945" y="817.13" v="7262" z="1" s="M+H+2" />
        </MSPeaks>
      </Spectrum>
    </Compound>
    <Compound algo="FindByMolecularFeature">
      <Location m="218.0941" rt="7.007" y="144494" v="1152009" />
      <Spectrum type="MFE" cpdAlgo="FindByMolecularFeature">
        <MSDetails p="+" />
        <Device type="TimeOfFlight" />
        <MSPeaks>
          <p rt="7.007" x="219.1013" y="144494.48" v="980431" z="1" s="M+H" />
          <p rt="7.005" x="220.1047" y="21733.16" v="148186" z="1" s="M+H+1" />
          <p rt="7.020" x="221.1136" y="3122.41" v="23392" z="1" s="M+H+2" />
        </MSPeaks>
      </Spectrum>
    </Compound>
    <Compound algo="FindByMolecularFeature">
      <Location m="307.2145" rt="7.713" y="134360" v="801096" />
      <Spectrum type="MFE" cpdAlgo="FindByMolecularFeature">
        <MSDetails p="+" />
        <Device type="TimeOfFlight" />
        <MSPeaks>
          <p rt="7.714" x="308.2218" y="134360.17" v="655124" z="1" s="M+H" />
          <p rt="7.712" x="309.2252" y="26095.64" v="125522" z="1" s="M+H+1" />
          <p rt="7.712" x="310.2289" y="3494.56" v="20450" z="1" s="M+H+2" />
        </MSPeaks>
      </Spectrum>
    </Compound>
    <Compound algo="FindByMolecularFeature">
      <Location m="370.1415" rt="8.138" y="68668" v="560550" />
      <Spectrum type="MFE" cpdAlgo="FindByMolecularFeature">
        <MSDetails p="+" />
        <Device type="TimeOfFlight" />
        <MSPeaks>
          <p rt="8.138" x="371.1488" y="68668.16" v="444182" z="1" s="M+H" />
          <p rt="8.138" x="372.1519" y="14907.56" v="95687" z="1" s="M+H+1" />
          <p rt="8.133" x="373.1512" y="3575.05" v="20681" z="1" s="M+H+2" />
        </MSPeaks>
      </Spectrum>
    </Compound>
    <Compound algo="FindByMolecularFeature">
      <Location m="114.0467" rt="8.282" y="50447" v="346875" />
      <Spectrum type="MFE" cpdAlgo="FindByMolecularFeature">
        <MSDetails p="+" />
        <Device type="TimeOfFlight" />
        <MSPeaks>
          <p rt="8.282" x="115.0540" y="50446.75" v="317329" z="1" s="M+H" />
          <p rt="8.280" x="116.0589" y="5068.33" v="29546" z="1" s="M+H+1" />
        </MSPeaks>
      </Spectrum>
    </Compound>
    <Compound algo="FindByMolecularFeature">
      <Location m="136.0523" rt="8.283" y="67141" v="512954" />
      <Spectrum type="MFE" cpdAlgo="FindByMolecularFeature">
        <MSDetails p="+" />
        <Device type="TimeOfFlight" />
        <MSPeaks>
          <p rt="8.284" x="137.0596" y="67141.47" v="432881" z="1" s="M+H" />
          <p rt="8.281" x="138.0634" y="6089.99" v="38605" z="1" s="M+H+1" />
          <p rt="8.274" x="139.0535" y="3213.38" v="41469" z="1" s="M+H+2" />
        </MSPeaks>
      </Spectrum>
    </Compound>
    <Compound algo="FindByMolecularFeature">
      <Location m="174.0680" rt="8.283" y="295282" v="2072662" />
      <Spectrum type="MFE" cpdAlgo="FindByMolecularFeature">
        <MSDetails p="+" />
        <Device type="TimeOfFlight" />
        <MSPeaks>
          <p rt="8.283" x="175.0752" y="295282.19" v="1829516" z="1" s="M+H" />
          <p rt="8.284" x="176.0785" y="35743.93" v="220025" z="1" s="M+H+1" />
          <p rt="8.284" x="177.0840" y="3776.79" v="23121" z="1" s="M+H+2" />
        </MSPeaks>
      </Spectrum>
    </Compound>
    <Compound algo="FindByMolecularFeature">
      <Location m="186.0680" rt="8.284" y="94089" v="707448" />
      <Spectrum type="MFE" cpdAlgo="FindByMolecularFeature">
        <MSDetails p="+" />
        <Device type="TimeOfFlight" />
        <MSPeaks>
          <p rt="8.284" x="187.0753" y="94089.29" v="616456" z="1" s="M+H" />
          <p rt="8.285" x="188.0795" y="13600.87" v="90992" z="1" s="M+H+1" />
        </MSPeaks>
      </Spectrum>
    </Compound>
    <Compound algo="FindByMolecularFeature">
      <Location m="322.1205" rt="8.285" y="184213" v="1595542" />
      <Spectrum type="MFE" cpdAlgo="FindByMolecularFeature">
        <MSDetails p="+" />
        <Device type="TimeOfFlight" />
        <MSPeaks>
          <p rt="8.288" x="162.0669" y="2732.40" v="23567" z="2" s="M+2H" />
          <p rt="8.285" x="323.1278" y="184213.45" v="1236714" z="1" s="M+H" />
          <p rt="8.285" x="324.1310" y="42987.74" v="289209" z="1" s="M+H+1" />
          <p rt="8.284" x="325.1340" y="5985.51" v="40207" z="1" s="M+H+2" />
          <p rt="8.271" x="326.1326" y="907.17" v="5845" z="1" s="M+H+3" />
        </MSPeaks>
      </Spectrum>
    </Compound>
    <Compound algo="FindByMolecularFeature">
      <Location m="340.1318" rt="8.285" y="937705" v="8060394" />
      <Spectrum type="MFE" cpdAlgo="FindByMolecularFeature">
        <MSDetails p="+" />
        <Device type="TimeOfFlight" />
        <MSPeaks>
          <p rt="8.285" x="341.1391" y="937705.13" v="6435635" z="1" s="M+H" />
          <p rt="8.285" x="342.1419" y="203198.19" v="1394161" z="1" s="M+H+1" />
          <p rt="8.286" x="343.1443" y="30142.94" v="207649" z="1" s="M+H+2" />
          <p rt="8.285" x="344.1469" y="3495.24" v="22950" z="1" s="M+H+3" />
        </MSPeaks>
      </Spectrum>
    </Compound>
    <Compound algo="FindByMolecularFeature">
      <Location m="357.1334" rt="8.294" y="52523" v="643582" />
      <Spectrum type="MFE" cpdAlgo="FindByMolecularFeature">
        <MSDetails p="+" />
        <Device type="TimeOfFlight" />
        <MSPeaks>
          <p rt="8.297" x="358.1407" y="52522.75" v="466912" z="1" s="M+H" />
          <p rt="8.287" x="359.1461" y="16616.57" v="151225" z="1" s="M+H+1" />
          <p rt="8.291" x="360.1493" y="3123.24" v="25445" z="1" s="M+H+2" />
        </MSPeaks>
      </Spectrum>
    </Compound>
    <Compound algo="FindByMolecularFeature">
      <Location m="457.0586" rt="8.299" y="82129" v="1124995" />
      <Spectrum type="MFE" cpdAlgo="FindByMolecularFeature">
        <MSDetails p="+" />
        <Device type="TimeOfFlight" />
        <MSPeaks>
          <p rt="8.299" x="458.0658" y="82129.42" v="857877" z="1" s="M+H" />
          <p rt="8.299" x="459.0690" y="20979.39" v="219029" z="1" s="M+H+1" />
          <p rt="8.292" x="460.0715" y="4197.73" v="42267" z="1" s="M+H+2" />
          <p rt="8.307" x="461.0781" y="578.24" v="5822" z="1" s="M+H+3" />
        </MSPeaks>
      </Spectrum>
    </Compound>
    <Compound algo="FindByMolecularFeature">
      <Location m="197.1414" rt="8.344" y="83737" v="629690" />
      <Spectrum type="MFE" cpdAlgo="FindByMolecularFeature">
        <MSDetails p="+" />
        <Device type="TimeOfFlight" />
        <MSPeaks>
          <p rt="8.344" x="198.1486" y="83737.14" v="549647" z="1" s="M+H" />
          <p rt="8.345" x="199.1521" y="11896.34" v="80043" z="1" s="M+H+1" />
        </MSPeaks>
      </Spectrum>
    </Compound>
    <Compound algo="FindByMolecularFeature">
      <Location m="315.0867" rt="8.554" y="70269" v="715278" />
      <Spectrum type="MFE" cpdAlgo="FindByMolecularFeature">
        <MSDetails p="+" />
        <Device type="TimeOfFlight" />
        <MSPeaks>
          <p rt="8.554" x="316.0940" y="70269.27" v="572775" z="1" s="M+H" />
          <p rt="8.555" x="317.0986" y="15248.50" v="122643" z="1" s="M+H+1" />
          <p rt="8.549" x="318.1017" y="2644.70" v="19860" z="1" s="M+H+2" />
        </MSPeaks>
      </Spectrum>
    </Compound>
    <Compound algo="FindByMolecularFeature">
      <Location m="218.1670" rt="8.737" y="334468" v="2355022" />
      <Spectrum type="MFE" cpdAlgo="FindByMolecularFeature">
        <MSDetails p="+" />
        <Device type="TimeOfFlight" />
        <MSPeaks>
          <p rt="8.737" x="219.1743" y="334468.00" v="1981760" z="1" s="M+H" />
          <p rt="8.739" x="220.1775" y="56404.44" v="332549" z="1" s="M+H+1" />
          <p rt="8.739" x="221.1814" y="5775.27" v="35830" z="1" s="M+H+2" />
          <p rt="8.769" x="222.1838" y="801.70" v="4883" z="1" s="M+H+3" />
        </MSPeaks>
      </Spectrum>
    </Compound>
    <Compound algo="FindByMolecularFeature">
      <Location m="263.2248" rt="8.738" y="116335" v="786315" />
      <Spectrum type="MFE" cpdAlgo="FindByMolecularFeature">
        <MSDetails p="+" />
        <Device type="TimeOfFlight" />
        <MSPeaks>
          <p rt="8.737" x="264.2321" y="116334.66" v="643553" z="1" s="M+H" />
          <p rt="8.740" x="265.2352" y="22759.93" v="131419" z="1" s="M+H+1" />
          <p rt="8.740" x="266.2385" y="2457.80" v="11343" z="1" s="M+H+2" />
        </MSPeaks>
      </Spectrum>
    </Compound>
    <Compound algo="FindByMolecularFeature">
      <Location m="174.0677" rt="8.835" y="50317" v="342200" />
      <Spectrum type="MFE" cpdAlgo="FindByMolecularFeature">
        <MSDetails p="+" />
        <Device type="TimeOfFlight" />
        <MSPeaks>
          <p rt="8.834" x="175.0750" y="50317.35" v="294038" z="1" s="M+H" />
          <p rt="8.841" x="176.0775" y="7534.03" v="42803" z="1" s="M+H+1" />
          <p rt="8.864" x="177.0857" y="1131.55" v="5359" z="1" s="M+H+2" />
        </MSPeaks>
      </Spectrum>
    </Compound>
    <Compound algo="FindByMolecularFeature">
      <Location m="340.1311" rt="8.836" y="166167" v="1400026" />
      <Spectrum type="MFE" cpdAlgo="FindByMolecularFeature">
        <MSDetails p="+" />
        <Device type="TimeOfFlight" />
        <MSPeaks>
          <p rt="8.835" x="341.1384" y="166166.59" v="1106230" z="1" s="M+H" />
          <p rt="8.838" x="342.1416" y="37111.61" v="248247" z="1" s="M+H+1" />
          <p rt="8.839" x="343.1445" y="6506.48" v="43199" z="1" s="M+H+2" />
          <p rt="8.878" x="344.1359" y="280.90" v="2350" z="1" s="M+H+3" />
        </MSPeaks>
      </Spectrum>
    </Compound>
    <Compound algo="FindByMolecularFeature">
      <Location m="372.1208" rt="8.920" y="66377" v="737780" />
      <Spectrum type="MFE" cpdAlgo="FindByMolecularFeature">
        <MSDetails p="+" />
        <Device type="TimeOfFlight" />
        <MSPeaks>
          <p rt="8.920" x="373.1281" y="66376.57" v="586069" z="1" s="M+H" />
          <p rt="8.920" x="374.1314" y="14204.62" v="129082" z="1" s="M+H+1" />
          <p rt="8.922" x="375.1340" y="2653.13" v="22630" z="1" s="M+H+2" />
        </MSPeaks>
      </Spectrum>
    </Compound>
    <Compound algo="FindByMolecularFeature">
      <Location m="186.1190" rt="9.201" y="127501" v="1756321" />
      <Spectrum type="MFE" cpdAlgo="FindByMolecularFeature">
        <MSDetails p="+" />
        <Device type="TimeOfFlight" />
        <MSPeaks>
          <p rt="9.201" x="187.1262" y="127500.97" v="1522046" z="1" s="M+H" />
          <p rt="9.200" x="188.1291" y="14314.97" v="165757" z="1" s="M+H+1" />
          <p rt="9.199" x="189.1237" y="5762.03" v="58276" z="1" s="M+H+2" />
          <p rt="9.225" x="190.1241" y="1029.96" v="10243" z="1" s="M+H+3" />
        </MSPeaks>
      </Spectrum>
    </Compound>
    <Compound algo="FindByMolecularFeature">
      <Location m="218.0940" rt="9.282" y="125705" v="1044587" />
      <Spectrum type="MFE" cpdAlgo="FindByMolecularFeature">
        <MSDetails p="+" />
        <Device type="TimeOfFlight" />
        <MSPeaks>
          <p rt="9.281" x="219.1013" y="125705.41" v="868379" z="1" s="M+H" />
          <p rt="9.283" x="220.1047" y="18853.96" v="164356" z="1" s="M+H+1" />
          <p rt="9.291" x="221.1108" y="1557.63" v="11851" z="1" s="M+H+2" />
        </MSPeaks>
      </Spectrum>
    </Compound>
    <Compound algo="FindByMolecularFeature">
      <Location m="319.1996" rt="9.291" y="142292" v="1193173" />
      <Spectrum type="MFE" cpdAlgo="FindByMolecularFeature">
        <MSDetails p="+" />
        <Device type="TimeOfFlight" />
        <MSPeaks>
          <p rt="9.291" x="320.2069" y="142292.13" v="993888" z="1" s="M+H" />
          <p rt="9.294" x="321.2101" y="24714.88" v="171307" z="1" s="M+H+1" />
          <p rt="9.288" x="322.2118" y="4260.23" v="27978" z="1" s="M+H+2" />
        </MSPeaks>
      </Spectrum>
    </Compound>
    <Compound algo="FindByMolecularFeature">
      <Location m="352.2226" rt="9.890" y="143789" v="1401080" />
      <Spectrum type="MFE" cpdAlgo="FindByMolecularFeature">
        <MSDetails p="+" />
        <Device type="TimeOfFlight" />
        <MSPeaks>
          <p rt="9.891" x="353.2299" y="143789.48" v="1149988" z="1" s="M+H" />
          <p rt="9.890" x="354.2340" y="26997.34" v="211938" z="1" s="M+H+1" />
          <p rt="9.892" x="355.2362" y="4721.75" v="36627" z="1" s="M+H+2" />
          <p rt="9.874" x="356.2388" y="330.40" v="2527" z="1" s="M+H+3" />
        </MSPeaks>
      </Spectrum>
    </Compound>
    <Compound algo="FindByMolecularFeature">
      <Location m="294.2195" rt="9.894" y="151456" v="2009744" />
      <Spectrum type="MFE" cpdAlgo="FindByMolecularFeature">
        <MSDetails p="+" />
        <Device type="TimeOfFlight" />
        <MSPeaks>
          <p rt="9.895" x="295.2268" y="151456.22" v="1635726" z="1" s="M+H" />
          <p rt="9.890" x="296.2302" y="29922.01" v="325673" z="1" s="M+H+1" />
          <p rt="9.894" x="297.2357" y="3752.01" v="45599" z="1" s="M+H+2" />
          <p rt="9.869" x="298.2392" y="262.92" v="2746" z="1" s="M+H+3" />
        </MSPeaks>
      </Spectrum>
    </Compound>
    <Compound algo="FindByMolecularFeature">
      <Location m="194.1305" rt="9.895" y="70553" v="718605" />
      <Spectrum type="MFE" cpdAlgo="FindByMolecularFeature">
        <MSDetails p="+" />
        <Device type="TimeOfFlight" />
        <MSPeaks>
          <p rt="9.895" x="195.1378" y="70553.05" v="636775" z="1" s="M+H" />
          <p rt="9.895" x="196.1409" y="8471.99" v="75410" z="1" s="M+H+1" />
          <p rt="9.877" x="197.1431" y="748.22" v="6420" z="1" s="M+H+2" />
        </MSPeaks>
      </Spectrum>
    </Compound>
    <Compound algo="FindByMolecularFeature">
      <Location m="276.2088" rt="9.900" y="100754" v="1353563" />
      <Spectrum type="MFE" cpdAlgo="FindByMolecularFeature">
        <MSDetails p="+" />
        <Device type="TimeOfFlight" />
        <MSPeaks>
          <p rt="9.900" x="277.2161" y="100754.21" v="1115795" z="1" s="M+H" />
          <p rt="9.899" x="278.2197" y="21914.24" v="237768" z="1" s="M+H+1" />
        </MSPeaks>
      </Spectrum>
    </Compound>
    <Compound algo="FindByMolecularFeature">
      <Location m="347.2670" rt="9.901" y="95500" v="1322310" />
      <Spectrum type="MFE" cpdAlgo="FindByMolecularFeature">
        <MSDetails p="+" />
        <Device type="TimeOfFlight" />
        <MSPeaks>
          <p rt="9.902" x="348.2743" y="95500.26" v="1067152" z="1" s="M+H" />
          <p rt="9.895" x="349.2778" y="19914.35" v="222319" z="1" s="M+H+1" />
          <p rt="9.905" x="350.2799" y="3106.75" v="32839" z="1" s="M+H+2" />
        </MSPeaks>
      </Spectrum>
    </Compound>
    <Compound algo="FindByMolecularFeature">
      <Location m="180.1150" rt="10.181" y="168006" v="1478837" />
      <Spectrum type="MFE" cpdAlgo="FindByMolecularFeature">
        <MSDetails p="+" />
        <Device type="TimeOfFlight" />
        <MSPeaks>
          <p rt="10.181" x="181.1223" y="168006.17" v="1302170" z="1" s="M+H" />
          <p rt="10.180" x="182.1253" y="20628.04" v="162651" z="1" s="M+H+1" />
          <p rt="10.185" x="183.1280" y="2012.60" v="14016" z="1" s="M+H+2" />
        </MSPeaks>
      </Spectrum>
    </Compound>
    <Compound algo="FindByMolecularFeature">
      <Location m="593.2107" rt="10.214" y="67452" v="588289" />
      <Spectrum type="MFE" cpdAlgo="FindByMolecularFeature">
        <MSDetails p="+" />
        <Device type="TimeOfFlight" />
        <MSPeaks>
          <p rt="10.214" x="594.2180" y="67451.52" v="431135" z="1" s="M+H" />
          <p rt="10.216" x="595.2213" y="19517.89" v="123844" z="1" s="M+H+1" />
          <p rt="10.211" x="596.2236" y="5050.17" v="31406" z="1" s="M+H+2" />
          <p rt="10.198" x="597.2264" y="306.10" v="1904" z="1" s="M+H+3" />
        </MSPeaks>
      </Spectrum>
    </Compound>
    <Compound algo="FindByMolecularFeature">
      <Location m="598.1661" rt="10.215" y="76029" v="685594" />
      <Spectrum type="MFE" cpdAlgo="FindByMolecularFeature">
        <MSDetails p="+" />
        <Device type="TimeOfFlight" />
        <MSPeaks>
          <p rt="10.214" x="599.1734" y="76029.33" v="501537" z="1" s="M+H" />
          <p rt="10.214" x="600.1767" y="22575.88" v="147628" z="1" s="M+H+1" />
          <p rt="10.217" x="601.1795" y="4990.18" v="31427" z="1" s="M+H+2" />
          <p rt="10.218" x="602.1815" y="794.27" v="5002" z="1" s="M+H+3" />
        </MSPeaks>
      </Spectrum>
    </Compound>
    <Compound algo="FindByMolecularFeature">
      <Location m="338.0788" rt="10.317" y="71579" v="684982" />
      <Spectrum type="MFE" cpdAlgo="FindByMolecularFeature">
        <MSDetails p="+" />
        <Device type="TimeOfFlight" />
        <MSPeaks>
          <p rt="10.318" x="339.0861" y="71579.13" v="545628" z="1" s="M+H" />
          <p rt="10.318" x="340.0894" y="15449.81" v="116580" z="1" s="M+H+1" />
          <p rt="10.310" x="341.0951" y="3026.43" v="22774" z="1" s="M+H+2" />
        </MSPeaks>
      </Spectrum>
    </Compound>
    <Compound algo="FindByMolecularFeature">
      <Location m="157.1464" rt="10.743" y="51980" v="536857" />
      <Spectrum type="MFE" cpdAlgo="FindByMolecularFeature">
        <MSDetails p="+" />
        <Device type="TimeOfFlight" />
        <MSPeaks>
          <p rt="10.743" x="158.1536" y="51980.16" v="500973" z="1" s="M+H" />
          <p rt="10.738" x="159.1573" y="5588.53" v="35884" z="1" s="M+H+1" />
        </MSPeaks>
      </Spectrum>
    </Compound>
    <Compound algo="FindByMolecularFeature">
      <Location m="352.0953" rt="10.839" y="601632" v="10543569" />
      <Spectrum type="MFE" cpdAlgo="FindByMolecularFeature">
        <MSDetails p="+" />
        <Device type="TimeOfFlight" />
        <MSPeaks>
          <p rt="10.838" x="353.1025" y="601632.13" v="8335253" z="1" s="M+H" />
          <p rt="10.840" x="354.1055" y="129369.13" v="1908079" z="1" s="M+H+1" />
          <p rt="10.830" x="355.1080" y="21654.80" v="266929" z="1" s="M+H+2" />
          <p rt="10.839" x="356.1110" y="2739.70" v="33308" z="1" s="M+H+3" />
        </MSPeaks>
      </Spectrum>
    </Compound>
    <Compound algo="FindByMolecularFeature">
      <Location m="227.1886" rt="10.844" y="197292" v="3952563" />
      <Spectrum type="MFE" cpdAlgo="FindByMolecularFeature">
        <MSDetails p="+" />
        <Device type="TimeOfFlight" />
        <MSPeaks>
          <p rt="10.844" x="228.1958" y="197292.14" v="3417877" z="1" s="M+H" />
          <p rt="10.848" x="229.1990" y="28736.02" v="496709" z="1" s="M+H+1" />
          <p rt="10.849" x="230.2011" y="2779.84" v="37978" z="1" s="M+H+2" />
        </MSPeaks>
      </Spectrum>
    </Compound>
    <Compound algo="FindByMolecularFeature">
      <Location m="322.0842" rt="10.855" y="80829" v="1027090" />
      <Spectrum type="MFE" cpdAlgo="FindByMolecularFeature">
        <MSDetails p="+" />
        <Device type="TimeOfFlight" />
        <MSPeaks>
          <p rt="10.855" x="323.0915" y="80828.57" v="823554" z="1" s="M+H" />
          <p rt="10.851" x="324.0947" y="17006.39" v="175406" z="1" s="M+H+1" />
          <p rt="10.868" x="325.1009" y="3134.41" v="28130" z="1" s="M+H+2" />
        </MSPeaks>
      </Spectrum>
    </Compound>
    <Compound algo="FindByMolecularFeature">
      <Location m="370.1059" rt="10.865" y="2279145" v="28125524" />
      <Spectrum type="MFE" cpdAlgo="FindByMolecularFeature">
        <MSDetails p="+" />
        <Device type="TimeOfFlight" />
        <MSPeaks>
          <p rt="10.866" x="371.1131" y="2279144.75" v="22505704" z="1" sat="true" s="M+H" />
          <p rt="10.865" x="372.1166" y="483413.34" v="4785237" z="1" s="M+H+1" />
          <p rt="10.864" x="373.1186" y="75992.31" v="732727" z="1" s="M+H+2" />
          <p rt="10.868" x="374.1213" y="9675.79" v="90397" z="1" s="M+H+3" />
          <p rt="10.856" x="375.1162" y="1226.58" v="11459" z="1" s="M+H+4" />
        </MSPeaks>
      </Spectrum>
    </Compound>
    <Compound algo="FindByMolecularFeature">
      <Location m="762.1927" rt="10.866" y="263353" v="3171068" />
      <Spectrum type="MFE" cpdAlgo="FindByMolecularFeature">
        <MSDetails p="+" />
        <Device type="TimeOfFlight" />
        <MSPeaks>
          <p rt="10.866" x="763.2000" y="263352.59" v="1991327" z="1" s="M+H" />
          <p rt="10.865" x="764.2031" y="113380.11" v="891122" z="1" s="M+H+1" />
          <p rt="10.866" x="765.2052" y="30412.88" v="231892" z="1" s="M+H+2" />
          <p rt="10.867" x="766.2067" y="6401.80" v="47618" z="1" s="M+H+3" />
          <p rt="10.852" x="767.2080" y="1257.02" v="9109" z="1" s="M+H+4" />
        </MSPeaks>
      </Spectrum>
    </Compound>
    <Compound algo="FindByMolecularFeature">
      <Location m="148.0158" rt="10.866" y="89755" v="1048141" />
      <Spectrum type="MFE" cpdAlgo="FindByMolecularFeature">
        <MSDetails p="+" />
        <Device type="TimeOfFlight" />
        <MSPeaks>
          <p rt="10.866" x="149.0231" y="89754.97" v="970109" z="1" s="M+H" />
          <p rt="10.864" x="150.0267" y="8178.80" v="78033" z="1" s="M+H+1" />
        </MSPeaks>
      </Spectrum>
    </Compound>
    <Compound algo="FindByMolecularFeature">
      <Location m="202.0628" rt="10.866" y="55492" v="529774" />
      <Spectrum type="MFE" cpdAlgo="FindByMolecularFeature">
        <MSDetails p="+" />
        <Device type="TimeOfFlight" />
        <MSPeaks>
          <p rt="10.867" x="203.0700" y="55491.80" v="458323" z="1" s="M+H" />
          <p rt="10.870" x="204.0742" y="7275.40" v="64581" z="1" s="M+H+1" />
          <p rt="10.839" x="205.0671" y="1810.81" v="6870" z="1" s="M+H+2" />
        </MSPeaks>
      </Spectrum>
    </Compound>
    <Compound algo="FindByMolecularFeature">
      <Location m="392.0877" rt="10.867" y="405026" v="5956011" />
      <Spectrum type="MFE" cpdAlgo="FindByMolecularFeature">
        <MSDetails p="+" />
        <Device type="TimeOfFlight" />
        <MSPeaks>
          <p rt="10.867" x="393.0950" y="405025.66" v="4767773" z="1" s="M+H" />
          <p rt="10.867" x="394.0978" y="84474.30" v="993044" z="1" s="M+H+1" />
          <p rt="10.866" x="395.1004" y="14540.45" v="173998" z="1" s="M+H+2" />
          <p rt="10.860" x="396.1034" y="1878.98" v="21197" z="1" s="M+H+3" />
        </MSPeaks>
      </Spectrum>
    </Compound>
    <Compound algo="FindByMolecularFeature">
      <Location m="340.0947" rt="10.867" y="81565" v="901852" />
      <Spectrum type="MFE" cpdAlgo="FindByMolecularFeature">
        <MSDetails p="+" />
        <Device type="TimeOfFlight" />
        <MSPeaks>
          <p rt="10.866" x="341.1019" y="81564.63" v="736212" z="1" s="M+H" />
          <p rt="10.870" x="342.1053" y="16144.59" v="143157" z="1" s="M+H+1" />
          <p rt="10.861" x="343.1082" y="2841.49" v="22483" z="1" s="M+H+2" />
        </MSPeaks>
      </Spectrum>
    </Compound>
    <Compound algo="FindByMolecularFeature">
      <Location m="134.0367" rt="10.867" y="114429" v="1039841" />
      <Spectrum type="MFE" cpdAlgo="FindByMolecularFeature">
        <MSDetails p="+" />
        <Device type="TimeOfFlight" />
        <MSPeaks>
          <p rt="10.868" x="135.0439" y="114429.47" v="954198" z="1" s="M+H" />
          <p rt="10.863" x="136.0480" y="9646.77" v="83633" z="1" s="M+H+1" />
          <p rt="10.834" x="137.0479" y="851.23" v="2010" z="1" s="M+H+2" />
        </MSPeaks>
      </Spectrum>
    </Compound>
    <Compound algo="FindByMolecularFeature">
      <Location m="334.0841" rt="10.869" y="105392" v="1146647" />
      <Spectrum type="MFE" cpdAlgo="FindByMolecularFeature">
        <MSDetails p="+" />
        <Device type="TimeOfFlight" />
        <MSPeaks>
          <p rt="10.869" x="335.0914" y="105391.87" v="917539" z="1" s="M+H" />
          <p rt="10.870" x="336.0948" y="22486.76" v="201958" z="1" s="M+H+1" />
          <p rt="10.867" x="337.0997" y="3040.50" v="25546" z="1" s="M+H+2" />
          <p rt="10.874" x="338.1027" y="206.77" v="1605" z="1" s="M+H+3" />
        </MSPeaks>
      </Spectrum>
    </Compound>
    <Compound algo="FindByMolecularFeature">
      <Location m="230.0578" rt="10.870" y="82040" v="790637" />
      <Spectrum type="MFE" cpdAlgo="FindByMolecularFeature">
        <MSDetails p="+" />
        <Device type="TimeOfFlight" />
        <MSPeaks>
          <p rt="10.871" x="231.0650" y="82040.20" v="681737" z="1" s="M+H" />
          <p rt="10.868" x="232.0687" y="12100.64" v="95807" z="1" s="M+H+1" />
          <p rt="10.859" x="233.0722" y="1785.51" v="13093" z="1" s="M+H+2" />
        </MSPeaks>
      </Spectrum>
    </Compound>
    <Compound algo="FindByMolecularFeature">
      <Location m="408.0612" rt="10.870" y="73617" v="935128" />
      <Spectrum type="MFE" cpdAlgo="FindByMolecularFeature">
        <MSDetails p="+" />
        <Device type="TimeOfFlight" />
        <MSPeaks>
          <p rt="10.871" x="409.0685" y="73616.73" v="695752" z="1" s="M+H" />
          <p rt="10.871" x="410.0716" y="16292.37" v="150502" z="1" s="M+H+1" />
          <p rt="10.862" x="411.0686" y="8267.78" v="74461" z="1" s="M+H+2" />
          <p rt="10.874" x="412.0706" y="1538.05" v="14412" z="1" s="M+H+3" />
        </MSPeaks>
      </Spectrum>
    </Compound>
    <Compound algo="FindByMolecularFeature">
      <Location m="278.0861" rt="11.045" y="231100" v="2425462" />
      <Spectrum type="MFE" cpdAlgo="FindByMolecularFeature">
        <MSDetails p="+" />
        <Device type="TimeOfFlight" />
        <MSPeaks>
          <p rt="11.044" x="279.0934" y="231099.91" v="1975413" z="1" s="M+H" />
          <p rt="11.045" x="280.0965" y="47406.15" v="402889" z="1" s="M+H+1" />
          <p rt="11.049" x="281.0985" y="5578.06" v="44473" z="1" s="M+H+2" />
          <p rt="11.055" x="282.0924" y="353.98" v="2687" z="1" s="M+H+3" />
        </MSPeaks>
      </Spectrum>
    </Compound>
    <Compound algo="FindByMolecularFeature">
      <Location m="338.1155" rt="11.068" y="181893" v="1686884" />
      <Spectrum type="MFE" cpdAlgo="FindByMolecularFeature">
        <MSDetails p="+" />
        <Device type="TimeOfFlight" />
        <MSPeaks>
          <p rt="11.068" x="339.1228" y="181892.73" v="1339234" z="1" s="M+H" />
          <p rt="11.070" x="340.1261" y="39798.75" v="292070" z="1" s="M+H+1" />
          <p rt="11.067" x="341.1282" y="6881.91" v="51267" z="1" s="M+H+2" />
          <p rt="11.056" x="342.1328" y="611.07" v="4314" z="1" s="M+H+3" />
        </MSPeaks>
      </Spectrum>
    </Compound>
    <Compound algo="FindByMolecularFeature">
      <Location m="455.0429" rt="11.071" y="71902" v="755936" />
      <Spectrum type="MFE" cpdAlgo="FindByMolecularFeature">
        <MSDetails p="+" />
        <Device type="TimeOfFlight" />
        <MSPeaks>
          <p rt="11.072" x="456.0501" y="71901.50" v="588370" z="1" s="M+H" />
          <p rt="11.067" x="457.0533" y="16613.85" v="135829" z="1" s="M+H+1" />
          <p rt="11.074" x="458.0558" y="3669.87" v="28874" z="1" s="M+H+2" />
          <p rt="11.055" x="459.0616" y="363.95" v="2863" z="1" s="M+H+3" />
        </MSPeaks>
      </Spectrum>
    </Compound>
    <Compound algo="FindByMolecularFeature">
      <Location m="350.0788" rt="11.148" y="66552" v="556224" />
      <Spectrum type="MFE" cpdAlgo="FindByMolecularFeature">
        <MSDetails p="+" />
        <Device type="TimeOfFlight" />
        <MSPeaks>
          <p rt="11.148" x="351.0861" y="66552.17" v="457057" z="1" s="M+H" />
          <p rt="11.148" x="352.0895" y="14257.38" v="99168" z="1" s="M+H+1" />
        </MSPeaks>
      </Spectrum>
    </Compound>
    <Compound algo="FindByMolecularFeature">
      <Location m="224.1887" rt="11.264" y="135785" v="1584412" />
      <Spectrum type="MFE" cpdAlgo="FindByMolecularFeature">
        <MSDetails p="+" />
        <Device type="TimeOfFlight" />
        <MSPeaks>
          <p rt="11.263" x="225.1960" y="135784.55" v="1343635" z="1" s="M+H" />
          <p rt="11.267" x="226.1994" y="20887.65" v="221731" z="1" s="M+H+1" />
          <p rt="11.257" x="227.2021" y="2129.94" v="19046" z="1" s="M+H+2" />
        </MSPeaks>
      </Spectrum>
    </Compound>
    <Compound algo="FindByMolecularFeature">
      <Location m="357.2205" rt="11.288" y="63098" v="406495" />
      <Spectrum type="MFE" cpdAlgo="FindByMolecularFeature">
        <MSDetails p="+" />
        <Device type="TimeOfFlight" />
        <MSPeaks>
          <p rt="11.290" x="179.6175" y="4606.91" v="18280" z="2" s="M+2H" />
          <p rt="11.285" x="180.1175" y="1677.81" v="7180" z="2" s="M+2H+1" />
          <p rt="11.288" x="358.2277" y="63097.52" v="297256" z="1" s="M+H" />
          <p rt="11.287" x="359.2308" y="15846.83" v="72049" z="1" s="M+H+1" />
          <p rt="11.289" x="360.2349" y="2302.08" v="9572" z="1" s="M+H+2" />
          <p rt="11.334" x="361.2350" y="265.56" v="2158" z="1" s="M+H+3" />
        </MSPeaks>
      </Spectrum>
    </Compound>
    <Compound algo="FindByMolecularFeature">
      <Location m="290.1881" rt="11.354" y="65734" v="571268" />
      <Spectrum type="MFE" cpdAlgo="FindByMolecularFeature">
        <MSDetails p="+" />
        <Device type="TimeOfFlight" />
        <MSPeaks>
          <p rt="11.354" x="291.1954" y="65734.48" v="475549" z="1" s="M+H" />
          <p rt="11.353" x="292.1994" y="13251.55" v="95719" z="1" s="M+H+1" />
        </MSPeaks>
      </Spectrum>
    </Compound>
    <Compound algo="FindByMolecularFeature">
      <Location m="375.2046" rt="11.534" y="112048" v="915421" />
      <Spectrum type="MFE" cpdAlgo="FindByMolecularFeature">
        <MSDetails p="+" />
        <Device type="TimeOfFlight" />
        <MSPeaks>
          <p rt="11.534" x="376.2119" y="112048.02" v="724181" z="1" s="M+H" />
          <p rt="11.533" x="377.2151" y="25238.65" v="163071" z="1" s="M+H+1" />
          <p rt="11.532" x="378.2180" y="4164.17" v="26442" z="1" s="M+H+2" />
          <p rt="11.543" x="379.2218" y="279.20" v="1727" z="1" s="M+H+3" />
        </MSPeaks>
      </Spectrum>
    </Compound>
    <Compound algo="FindByMolecularFeature">
      <Location m="352.0953" rt="11.742" y="684579" v="8097189" />
      <Spectrum type="MFE" cpdAlgo="FindByMolecularFeature">
        <MSDetails p="+" />
        <Device type="TimeOfFlight" />
        <MSPeaks>
          <p rt="11.742" x="353.1026" y="684578.94" v="6400569" z="1" s="M+H" />
          <p rt="11.741" x="354.1054" y="155982.00" v="1442277" z="1" s="M+H+1" />
          <p rt="11.725" x="355.1079" y="28567.79" v="231933" z="1" s="M+H+2" />
          <p rt="11.716" x="356.1116" y="3046.32" v="22411" z="1" s="M+H+3" />
        </MSPeaks>
      </Spectrum>
    </Compound>
    <Compound algo="FindByMolecularFeature">
      <Location m="114.0467" rt="11.880" y="55356" v="377515" />
      <Spectrum type="MFE" cpdAlgo="FindByMolecularFeature">
        <MSDetails p="+" />
        <Device type="TimeOfFlight" />
        <MSPeaks>
          <p rt="11.880" x="115.0540" y="55355.60" v="336932" z="1" s="M+H" />
          <p rt="11.883" x="116.0590" y="6217.47" v="40583" z="1" s="M+H+1" />
        </MSPeaks>
      </Spectrum>
    </Compound>
    <Compound algo="FindByMolecularFeature">
      <Location m="172.0524" rt="11.883" y="163401" v="1257051" />
      <Spectrum type="MFE" cpdAlgo="FindByMolecularFeature">
        <MSDetails p="+" />
        <Device type="TimeOfFlight" />
        <MSPeaks>
          <p rt="11.883" x="173.0597" y="163401.06" v="1094022" z="1" s="M+H" />
          <p rt="11.884" x="174.0632" y="20920.63" v="143801" z="1" s="M+H+1" />
          <p rt="11.877" x="175.0738" y="3571.05" v="19229" z="1" s="M+H+2" />
        </MSPeaks>
      </Spectrum>
    </Compound>
    <Compound algo="FindByMolecularFeature">
      <Location m="184.0522" rt="11.883" y="53314" v="444556" />
      <Spectrum type="MFE" cpdAlgo="FindByMolecularFeature">
        <MSDetails p="+" />
        <Device type="TimeOfFlight" />
        <MSPeaks>
          <p rt="11.882" x="185.0594" y="53313.95" v="376918" z="1" s="M+H" />
          <p rt="11.884" x="186.0646" y="9798.98" v="67638" z="1" s="M+H+1" />
        </MSPeaks>
      </Spectrum>
    </Compound>
    <Compound algo="FindByMolecularFeature">
      <Location m="354.1102" rt="11.883" y="114919" v="1027417" />
      <Spectrum type="MFE" cpdAlgo="FindByMolecularFeature">
        <MSDetails p="+" />
        <Device type="TimeOfFlight" />
        <MSPeaks>
          <p rt="11.884" x="355.1175" y="114918.95" v="834332" z="1" s="M+H" />
          <p rt="11.880" x="356.1208" y="23850.84" v="165437" z="1" s="M+H+1" />
          <p rt="11.879" x="357.1248" y="4166.35" v="27648" z="1" s="M+H+2" />
        </MSPeaks>
      </Spectrum>
    </Compound>
    <Compound algo="FindByMolecularFeature">
      <Location m="134.0366" rt="11.887" y="118967" v="1108870" />
      <Spectrum type="MFE" cpdAlgo="FindByMolecularFeature">
        <MSDetails p="+" />
        <Device type="TimeOfFlight" />
        <MSPeaks>
          <p rt="11.887" x="135.0439" y="118967.35" v="1006157" z="1" s="M+H" />
          <p rt="11.884" x="136.0480" y="10791.08" v="90591" z="1" s="M+H+1" />
          <p rt="11.892" x="137.0589" y="1695.66" v="12122" z="1" s="M+H+2" />
        </MSPeaks>
      </Spectrum>
    </Compound>
    <Compound algo="FindByMolecularFeature">
      <Location m="393.0950" rt="11.891" y="59506" v="680374" />
      <Spectrum type="MFE" cpdAlgo="FindByMolecularFeature">
        <MSDetails p="+" />
        <Device type="TimeOfFlight" />
        <MSPeaks>
          <p rt="11.891" x="394.1023" y="59505.83" v="539325" z="1" s="M+H" />
          <p rt="11.890" x="395.1062" y="13121.45" v="118514" z="1" s="M+H+1" />
          <p rt="11.899" x="396.1094" y="2642.17" v="22534" z="1" s="M+H+2" />
        </MSPeaks>
      </Spectrum>
    </Compound>
    <Compound algo="FindByMolecularFeature">
      <Location m="238.9642" rt="11.891" y="95428" v="971396" />
      <Spectrum type="MFE" cpdAlgo="FindByMolecularFeature">
        <MSDetails p="+" />
        <Device type="TimeOfFlight" />
        <MSPeaks>
          <p rt="11.890" x="239.9715" y="95428.30" v="859241" z="1" s="M+H" />
          <p rt="11.893" x="240.9743" y="10941.70" v="98229" z="1" s="M+H+1" />
          <p rt="11.908" x="241.9763" y="1706.84" v="13927" z="1" s="M+H+2" />
        </MSPeaks>
      </Spectrum>
    </Compound>
    <Compound algo="FindByMolecularFeature">
      <Location m="139.0395" rt="11.892" y="209733" v="2082729" />
      <Spectrum type="MFE" cpdAlgo="FindByMolecularFeature">
        <MSDetails p="+" />
        <Device type="TimeOfFlight" />
        <MSPeaks>
          <p rt="11.891" x="140.0467" y="209733.44" v="1897247" z="1" s="M+H" />
          <p rt="11.894" x="141.0506" y="18183.09" v="165594" z="1" s="M+H+1" />
          <p rt="11.882" x="142.0522" y="2267.00" v="19889" z="1" s="M+H+2" />
        </MSPeaks>
      </Spectrum>
    </Compound>
    <Compound algo="FindByMolecularFeature">
      <Location m="315.2775" rt="11.947" y="125929" v="691303" />
      <Spectrum type="MFE" cpdAlgo="FindByMolecularFeature">
        <MSDetails p="+" />
        <Device type="TimeOfFlight" />
        <MSPeaks>
          <p rt="11.947" x="316.2848" y="125928.66" v="557532" z="1" s="M+H" />
          <p rt="11.948" x="317.2878" y="25923.49" v="113966" z="1" s="M+H+1" />
          <p rt="11.945" x="318.2893" y="3691.63" v="18108" z="1" s="M+H+2" />
          <p rt="11.907" x="319.2859" y="272.18" v="1696" z="1" s="M+H+3" />
        </MSPeaks>
      </Spectrum>
    </Compound>
    <Compound algo="FindByMolecularFeature">
      <Location m="148.0158" rt="11.976" y="57735" v="508303" />
      <Spectrum type="MFE" cpdAlgo="FindByMolecularFeature">
        <MSDetails p="+" />
        <Device type="TimeOfFlight" />
        <MSPeaks>
          <p rt="11.977" x="149.0230" y="57734.55" v="447564" z="1" s="M+H" />
          <p rt="11.963" x="150.0282" y="6763.64" v="60739" z="1" s="M+H+1" />
        </MSPeaks>
      </Spectrum>
    </Compound>
    <Compound algo="FindByMolecularFeature">
      <Location m="371.2361" rt="12.077" y="64076" v="436218" />
      <Spectrum type="MFE" cpdAlgo="FindByMolecularFeature">
        <MSDetails p="+" />
        <Device type="TimeOfFlight" />
        <MSPeaks>
          <p rt="12.078" x="186.6255" y="4905.57" v="21843" z="2" s="M+2H" />
          <p rt="12.077" x="372.2434" y="64076.27" v="318181" z="1" s="M+H" />
          <p rt="12.076" x="373.2465" y="17067.26" v="82250" z="1" s="M+H+1" />
          <p rt="12.075" x="374.2497" y="3085.07" v="13944" z="1" s="M+H+2" />
        </MSPeaks>
      </Spectrum>
    </Compound>
    <Compound algo="FindByMolecularFeature">
      <Location m="791.1259" rt="12.096" y="77990" v="554547" />
      <Spectrum type="MFE" cpdAlgo="FindByMolecularFeature">
        <MSDetails p="+" />
        <Device type="TimeOfFlight" />
        <MSPeaks>
          <p rt="12.095" x="792.1332" y="4907.10" v="30963" z="1" s="M+H" />
          <p rt="12.098" x="793.1346" y="2527.02" v="14844" z="1" s="M+H+1" />
          <p rt="12.096" x="794.1290" y="77990.17" v="508740" z="1" s="M+H+2" />
        </MSPeaks>
      </Spectrum>
    </Compound>
    <Compound algo="FindByMolecularFeature">
      <Location m="369.0971" rt="12.096" y="149516" v="1709283" />
      <Spectrum type="MFE" cpdAlgo="FindByMolecularFeature">
        <MSDetails p="+" />
        <Device type="TimeOfFlight" />
        <MSPeaks>
          <p rt="12.096" x="370.1043" y="149515.89" v="1111593" z="1" s="M+H" />
          <p rt="12.097" x="371.1088" y="39133.87" v="317299" z="1" s="M+H+1" />
          <p rt="12.102" x="372.1120" y="5281.68" v="39469" z="1" s="M+H+2" />
          <p rt="12.126" x="373.1154" y="933.41" v="6848" z="1" s="M+H+3" />
          <p rt="12.097" x="739.2014" y="11100.02" v="75543" z="1" s="2M+H" />
          <p rt="12.092" x="740.2045" y="5046.86" v="33230" z="1" s="2M+H+1" />
          <p rt="12.090" x="741.2066" y="1526.80" v="8264" z="1" s="2M+H+2" />
        </MSPeaks>
      </Spectrum>
    </Compound>
    <Compound algo="FindByMolecularFeature">
      <Location m="760.1765" rt="12.097" y="56605" v="658202" />
      <Spectrum type="MFE" cpdAlgo="FindByMolecularFeature">
        <MSDetails p="+" />
        <Device type="TimeOfFlight" />
        <MSPeaks>
          <p rt="12.097" x="761.1838" y="56605.34" v="407460" z="1" s="M+H" />
          <p rt="12.099" x="762.1867" y="24938.97" v="179162" z="1" s="M+H+1" />
          <p rt="12.096" x="763.1905" y="7683.46" v="56701" z="1" s="M+H+2" />
          <p rt="12.079" x="764.1941" y="1936.17" v="14878" z="1" s="M+H+3" />
        </MSPeaks>
      </Spectrum>
    </Compound>
    <Compound algo="FindByMolecularFeature">
      <Location m="172.0524" rt="12.097" y="64505" v="634890" />
      <Spectrum type="MFE" cpdAlgo="FindByMolecularFeature">
        <MSDetails p="+" />
        <Device type="TimeOfFlight" />
        <MSPeaks>
          <p rt="12.098" x="173.0596" y="64505.16" v="538988" z="1" s="M+H" />
          <p rt="12.097" x="174.0649" y="11689.30" v="95902" z="1" s="M+H+1" />
        </MSPeaks>
      </Spectrum>
    </Compound>
    <Compound algo="FindByMolecularFeature">
      <Location m="469.0222" rt="12.109" y="89427" v="1206474" />
      <Spectrum type="MFE" cpdAlgo="FindByMolecularFeature">
        <MSDetails p="+" />
        <Device type="TimeOfFlight" />
        <MSPeaks>
          <p rt="12.110" x="470.0294" y="89426.53" v="907847" z="1" s="M+H" />
          <p rt="12.106" x="471.0329" y="24127.42" v="243936" z="1" s="M+H+1" />
          <p rt="12.109" x="472.0362" y="6018.67" v="54691" z="1" s="M+H+2" />
        </MSPeaks>
      </Spectrum>
    </Compound>
    <Compound algo="FindByMolecularFeature">
      <Location m="315.2777" rt="12.190" y="327580" v="1782439" />
      <Spectrum type="MFE" cpdAlgo="FindByMolecularFeature">
        <MSDetails p="+" />
        <Device type="TimeOfFlight" />
        <MSPeaks>
          <p rt="12.190" x="316.2850" y="327580.00" v="1457371" z="1" s="M+H" />
          <p rt="12.190" x="317.2879" y="65474.14" v="290615" z="1" s="M+H+1" />
          <p rt="12.190" x="318.2906" y="8080.47" v="34453" z="1" s="M+H+2" />
        </MSPeaks>
      </Spectrum>
    </Compound>
    <Compound algo="FindByMolecularFeature">
      <Location m="171.1622" rt="12.225" y="73838" v="670736" />
      <Spectrum type="MFE" cpdAlgo="FindByMolecularFeature">
        <MSDetails p="+" />
        <Device type="TimeOfFlight" />
        <MSPeaks>
          <p rt="12.225" x="172.1694" y="73837.72" v="598976" z="1" s="M+H" />
          <p rt="12.224" x="173.1726" y="9031.46" v="69784" z="1" s="M+H+1" />
          <p rt="12.220" x="174.1757" y="877.90" v="1976" z="1" s="M+H+2" />
        </MSPeaks>
      </Spectrum>
    </Compound>
    <Compound algo="FindByMolecularFeature">
      <Location m="368.0896" rt="12.245" y="67410" v="750549" />
      <Spectrum type="MFE" cpdAlgo="FindByMolecularFeature">
        <MSDetails p="+" />
        <Device type="TimeOfFlight" />
        <MSPeaks>
          <p rt="12.246" x="369.0968" y="67410.48" v="611827" z="1" s="M+H" />
          <p rt="12.242" x="370.1023" y="20699.56" v="138722" z="1" s="M+H+1" />
        </MSPeaks>
      </Spectrum>
    </Compound>
    <Compound algo="FindByMolecularFeature">
      <Location m="292.2036" rt="12.362" y="58717" v="349589" />
      <Spectrum type="MFE" cpdAlgo="FindByMolecularFeature">
        <MSDetails p="+" />
        <Device type="TimeOfFlight" />
        <MSPeaks>
          <p rt="12.363" x="293.2108" y="58717.41" v="293785" z="1" s="M+H" />
          <p rt="12.361" x="294.2142" y="11403.39" v="55804" z="1" s="M+H+1" />
        </MSPeaks>
      </Spectrum>
    </Compound>
    <Compound algo="FindByMolecularFeature">
      <Location m="432.1419" rt="12.424" y="107697" v="1128223" />
      <Spectrum type="MFE" cpdAlgo="FindByMolecularFeature">
        <MSDetails p="+" />
        <Device type="TimeOfFlight" />
        <MSPeaks>
          <p rt="12.424" x="433.1492" y="107696.63" v="861605" z="1" s="M+H" />
          <p rt="12.423" x="434.1524" y="26063.77" v="205831" z="1" s="M+H+1" />
          <p rt="12.433" x="435.1517" y="6311.90" v="53244" z="1" s="M+H+2" />
          <p rt="12.450" x="436.1528" y="918.60" v="7543" z="1" s="M+H+3" />
        </MSPeaks>
      </Spectrum>
    </Compound>
    <Compound algo="FindByMolecularFeature">
      <Location m="411.2028" rt="12.485" y="368958" v="5446476" />
      <Spectrum type="MFE" cpdAlgo="FindByMolecularFeature">
        <MSDetails p="+" />
        <Device type="TimeOfFlight" />
        <MSPeaks>
          <p rt="12.485" x="412.2100" y="368958.00" v="3397995" z="1" s="M+H" />
          <p rt="12.484" x="413.2131" y="69723.19" v="645288" z="1" s="M+H+1" />
          <p rt="12.485" x="414.2078" y="122991.95" v="1130902" z="1" s="M+H+2" />
          <p rt="12.484" x="415.2105" y="25210.58" v="233609" z="1" s="M+H+3" />
          <p rt="12.487" x="416.2128" y="4299.13" v="38683" z="1" s="M+H+4" />
        </MSPeaks>
      </Spectrum>
    </Compound>
    <Compound algo="FindByMolecularFeature">
      <Location m="332.1966" rt="12.516" y="201551" v="1473533" />
      <Spectrum type="MFE" cpdAlgo="FindByMolecularFeature">
        <MSDetails p="+" />
        <Device type="TimeOfFlight" />
        <MSPeaks>
          <p rt="12.516" x="333.2039" y="201551.48" v="1181324" z="1" s="M+H" />
          <p rt="12.514" x="334.2079" y="39912.00" v="233763" z="1" s="M+H+1" />
          <p rt="12.532" x="335.2174" y="8327.18" v="48265" z="1" s="M+H+2" />
          <p rt="12.537" x="336.2192" y="1796.09" v="10181" z="1" s="M+H+3" />
        </MSPeaks>
      </Spectrum>
    </Compound>
    <Compound algo="FindByMolecularFeature">
      <Location m="274.1937" rt="12.518" y="650383" v="5356583" />
      <Spectrum type="MFE" cpdAlgo="FindByMolecularFeature">
        <MSDetails p="+" />
        <Device type="TimeOfFlight" />
        <MSPeaks>
          <p rt="12.518" x="275.2010" y="650383.44" v="4373735" z="1" s="M+H" />
          <p rt="12.518" x="276.2038" y="130028.45" v="873993" z="1" s="M+H+1" />
          <p rt="12.534" x="277.2134" y="16478.40" v="108855" z="1" s="M+H+2" />
        </MSPeaks>
      </Spectrum>
    </Compound>
    <Compound algo="FindByMolecularFeature">
      <Location m="292.2043" rt="12.518" y="1594476" v="13414998" />
      <Spectrum type="MFE" cpdAlgo="FindByMolecularFeature">
        <MSDetails p="+" />
        <Device type="TimeOfFlight" />
        <MSPeaks>
          <p rt="12.518" x="293.2116" y="1594476.25" v="10938331" z="1" s="M+H" />
          <p rt="12.519" x="294.2149" y="307281.75" v="2109920" z="1" s="M+H+1" />
          <p rt="12.520" x="295.2213" y="46802.41" v="343136" z="1" s="M+H+2" />
          <p rt="12.516" x="296.2260" y="3493.39" v="23612" z="1" s="M+H+3" />
        </MSPeaks>
      </Spectrum>
    </Compound>
    <Compound algo="FindByMolecularFeature">
      <Location m="409.1320" rt="12.519" y="57754" v="541025" />
      <Spectrum type="MFE" cpdAlgo="FindByMolecularFeature">
        <MSDetails p="+" />
        <Device type="TimeOfFlight" />
        <MSPeaks>
          <p rt="12.519" x="410.1392" y="57753.82" v="426951" z="1" s="M+H" />
          <p rt="12.519" x="411.1426" y="13311.23" v="99219" z="1" s="M+H+1" />
          <p rt="12.530" x="412.1523" y="2955.95" v="14855" z="1" s="M+H+2" />
        </MSPeaks>
      </Spectrum>
    </Compound>
    <Compound algo="FindByMolecularFeature">
      <Location m="352.1309" rt="12.700" y="59497" v="549779" />
      <Spectrum type="MFE" cpdAlgo="FindByMolecularFeature">
        <MSDetails p="+" />
        <Device type="TimeOfFlight" />
        <MSPeaks>
          <p rt="12.701" x="353.1381" y="59496.72" v="438821" z="1" s="M+H" />
          <p rt="12.700" x="354.1417" y="12915.86" v="93531" z="1" s="M+H+1" />
          <p rt="12.698" x="355.1452" y="2449.85" v="17427" z="1" s="M+H+2" />
        </MSPeaks>
      </Spectrum>
    </Compound>
    <Compound algo="FindByMolecularFeature">
      <Location m="292.2038" rt="12.782" y="52488" v="456914" />
      <Spectrum type="MFE" cpdAlgo="FindByMolecularFeature">
        <MSDetails p="+" />
        <Device type="TimeOfFlight" />
        <MSPeaks>
          <p rt="12.782" x="293.2111" y="52487.88" v="379105" z="1" s="M+H" />
          <p rt="12.782" x="294.2141" y="10230.00" v="77808" z="1" s="M+H+1" />
        </MSPeaks>
      </Spectrum>
    </Compound>
    <Compound algo="FindByMolecularFeature">
      <Location m="317.2934" rt="12.825" y="468928" v="2637528" />
      <Spectrum type="MFE" cpdAlgo="FindByMolecularFeature">
        <MSDetails p="+" />
        <Device type="TimeOfFlight" />
        <MSPeaks>
          <p rt="12.825" x="318.3007" y="468928.28" v="2139334" z="1" s="M+H" />
          <p rt="12.825" x="319.3035" y="96272.62" v="440240" z="1" s="M+H+1" />
          <p rt="12.824" x="320.3064" y="11791.47" v="52285" z="1" s="M+H+2" />
          <p rt="12.830" x="321.3112" y="1023.74" v="5669" z="1" s="M+H+3" />
        </MSPeaks>
      </Spectrum>
    </Compound>
    <Compound algo="FindByMolecularFeature">
      <Location m="452.3290" rt="12.827" y="73206" v="812173" />
      <Spectrum type="MFE" cpdAlgo="FindByMolecularFeature">
        <MSDetails p="+" />
        <Device type="TimeOfFlight" />
        <MSPeaks>
          <p rt="12.828" x="453.3363" y="73206.35" v="592655" z="1" s="M+H" />
          <p rt="12.826" x="454.3394" y="22588.17" v="181317" z="1" s="M+H+1" />
          <p rt="12.813" x="455.3397" y="4970.48" v="36025" z="1" s="M+H+2" />
          <p rt="12.835" x="456.3398" y="300.20" v="2176" z="1" s="M+H+3" />
        </MSPeaks>
      </Spectrum>
    </Compound>
    <Compound algo="FindByMolecularFeature">
      <Location m="320.2328" rt="12.980" y="67793" v="620560" />
      <Spectrum type="MFE" cpdAlgo="FindByMolecularFeature">
        <MSDetails p="+" />
        <Device type="TimeOfFlight" />
        <MSPeaks>
          <p rt="12.980" x="321.2401" y="67793.41" v="508584" z="1" s="M+H" />
          <p rt="12.978" x="322.2434" y="13973.41" v="103770" z="1" s="M+H+1" />
          <p rt="12.979" x="323.2463" y="1273.33" v="8205" z="1" s="M+H+2" />
        </MSPeaks>
      </Spectrum>
    </Compound>
    <Compound algo="FindByMolecularFeature">
      <Location m="280.2405" rt="12.981" y="322102" v="2951892" />
      <Spectrum type="MFE" cpdAlgo="FindByMolecularFeature">
        <MSDetails p="+" />
        <Device type="TimeOfFlight" />
        <MSPeaks>
          <p rt="12.982" x="281.2477" y="322102.00" v="2448838" z="1" s="M+H" />
          <p rt="12.980" x="282.2509" y="61858.30" v="457642" z="1" s="M+H+1" />
          <p rt="12.982" x="283.2558" y="6028.35" v="45411" z="1" s="M+H+2" />
        </MSPeaks>
      </Spectrum>
    </Compound>
    <Compound algo="FindByMolecularFeature">
      <Location m="298.2511" rt="12.981" y="419547" v="3857756" />
      <Spectrum type="MFE" cpdAlgo="FindByMolecularFeature">
        <MSDetails p="+" />
        <Device type="TimeOfFlight" />
        <MSPeaks>
          <p rt="12.981" x="299.2584" y="419546.91" v="3168429" z="1" s="M+H" />
          <p rt="12.981" x="300.2614" y="79358.02" v="599693" z="1" s="M+H+1" />
          <p rt="12.983" x="301.2643" y="10955.76" v="81612" z="1" s="M+H+2" />
          <p rt="12.976" x="302.2669" y="1107.99" v="8022" z="1" s="M+H+3" />
        </MSPeaks>
      </Spectrum>
    </Compound>
    <Compound algo="FindByMolecularFeature">
      <Location m="262.2296" rt="12.982" y="166712" v="1538451" />
      <Spectrum type="MFE" cpdAlgo="FindByMolecularFeature">
        <MSDetails p="+" />
        <Device type="TimeOfFlight" />
        <MSPeaks>
          <p rt="12.982" x="263.2368" y="166712.47" v="1244717" z="1" s="M+H" />
          <p rt="12.980" x="264.2400" y="33836.15" v="263836" z="1" s="M+H+1" />
          <p rt="12.986" x="265.2442" y="4087.02" v="29898" z="1" s="M+H+2" />
        </MSPeaks>
      </Spectrum>
    </Compound>
    <Compound algo="FindByMolecularFeature">
      <Location m="450.3133" rt="13.005" y="55232" v="571315" />
      <Spectrum type="MFE" cpdAlgo="FindByMolecularFeature">
        <MSDetails p="+" />
        <Device type="TimeOfFlight" />
        <MSPeaks>
          <p rt="13.005" x="451.3206" y="55231.84" v="430908" z="1" s="M+H" />
          <p rt="13.002" x="452.3240" y="18347.29" v="140407" z="1" s="M+H+1" />
        </MSPeaks>
      </Spectrum>
    </Compound>
    <Compound algo="FindByMolecularFeature">
      <Location m="329.2566" rt="13.082" y="61440" v="659816" />
      <Spectrum type="MFE" cpdAlgo="FindByMolecularFeature">
        <MSDetails p="+" />
        <Device type="TimeOfFlight" />
        <MSPeaks>
          <p rt="13.082" x="330.2638" y="61439.66" v="536694" z="1" s="M+H" />
          <p rt="13.084" x="331.2671" y="12205.19" v="108046" z="1" s="M+H+1" />
          <p rt="13.083" x="332.2713" y="1973.97" v="15076" z="1" s="M+H+2" />
        </MSPeaks>
      </Spectrum>
    </Compound>
    <Compound algo="FindByMolecularFeature">
      <Location m="470.3395" rt="13.439" y="63916" v="910356" />
      <Spectrum type="MFE" cpdAlgo="FindByMolecularFeature">
        <MSDetails p="+" />
        <Device type="TimeOfFlight" />
        <MSPeaks>
          <p rt="13.442" x="471.3467" y="63916.18" v="667912" z="1" s="M+H" />
          <p rt="13.433" x="472.3502" y="21380.64" v="190643" z="1" s="M+H+1" />
          <p rt="13.444" x="473.3524" y="4299.21" v="46549" z="1" s="M+H+2" />
          <p rt="13.397" x="474.3565" y="595.59" v="5252" z="1" s="M+H+3" />
        </MSPeaks>
      </Spectrum>
    </Compound>
    <Compound algo="FindByMolecularFeature">
      <Location m="153.0551" rt="13.672" y="59011" v="466315" />
      <Spectrum type="MFE" cpdAlgo="FindByMolecularFeature">
        <MSDetails p="+" />
        <Device type="TimeOfFlight" />
        <MSPeaks>
          <p rt="13.671" x="154.0624" y="59010.61" v="402978" z="1" s="M+H" />
          <p rt="13.674" x="155.0681" y="8358.72" v="55639" z="1" s="M+H+1" />
          <p rt="13.683" x="156.0727" y="1164.78" v="7698" z="1" s="M+H+2" />
        </MSPeaks>
      </Spectrum>
    </Compound>
    <Compound algo="FindByMolecularFeature">
      <Location m="303.2923" rt="13.728" y="50503" v="380672" />
      <Spectrum type="MFE" cpdAlgo="FindByMolecularFeature">
        <MSDetails p="+" />
        <Device type="TimeOfFlight" />
        <MSPeaks>
          <p rt="13.729" x="304.2996" y="50503.10" v="308289" z="1" s="M+H" />
          <p rt="13.729" x="305.3032" y="11065.50" v="64887" z="1" s="M+H+1" />
          <p rt="13.721" x="306.3076" y="1586.04" v="7496" z="1" s="M+H+2" />
        </MSPeaks>
      </Spectrum>
    </Compound>
    <Compound algo="FindByMolecularFeature">
      <Location m="278.2249" rt="13.769" y="496909" v="4560971" />
      <Spectrum type="MFE" cpdAlgo="FindByMolecularFeature">
        <MSDetails p="+" />
        <Device type="TimeOfFlight" />
        <MSPeaks>
          <p rt="13.768" x="279.2322" y="496909.31" v="3727475" z="1" s="M+H" />
          <p rt="13.768" x="280.2352" y="99758.42" v="747565" z="1" s="M+H+1" />
          <p rt="13.779" x="281.2432" y="9944.54" v="72796" z="1" s="M+H+2" />
          <p rt="13.803" x="282.2480" y="1626.42" v="13136" z="1" s="M+H+3" />
        </MSPeaks>
      </Spectrum>
    </Compound>
    <Compound algo="FindByMolecularFeature">
      <Location m="314.2458" rt="13.770" y="72391" v="619321" />
      <Spectrum type="MFE" cpdAlgo="FindByMolecularFeature">
        <MSDetails p="+" />
        <Device type="TimeOfFlight" />
        <MSPeaks>
          <p rt="13.769" x="315.2530" y="72390.70" v="500305" z="1" s="M+H" />
          <p rt="13.774" x="316.2562" y="15024.78" v="104217" z="1" s="M+H+1" />
          <p rt="13.769" x="317.2589" y="2303.26" v="14799" z="1" s="M+H+2" />
        </MSPeaks>
      </Spectrum>
    </Compound>
    <Compound algo="FindByMolecularFeature">
      <Location m="296.2351" rt="13.773" y="169508" v="1635742" />
      <Spectrum type="MFE" cpdAlgo="FindByMolecularFeature">
        <MSDetails p="+" />
        <Device type="TimeOfFlight" />
        <MSPeaks>
          <p rt="13.773" x="297.2423" y="169507.70" v="1340107" z="1" s="M+H" />
          <p rt="13.771" x="298.2458" y="34359.93" v="267488" z="1" s="M+H+1" />
          <p rt="13.777" x="299.2518" y="3756.40" v="28147" z="1" s="M+H+2" />
        </MSPeaks>
      </Spectrum>
    </Compound>
    <Compound algo="FindByMolecularFeature">
      <Location m="452.3294" rt="13.812" y="157043" v="1971872" />
      <Spectrum type="MFE" cpdAlgo="FindByMolecularFeature">
        <MSDetails p="+" />
        <Device type="TimeOfFlight" />
        <MSPeaks>
          <p rt="13.812" x="453.3366" y="157043.17" v="1422036" z="1" s="M+H" />
          <p rt="13.811" x="454.3399" y="48180.82" v="435501" z="1" s="M+H+1" />
          <p rt="13.815" x="455.3428" y="9510.09" v="88229" z="1" s="M+H+2" />
          <p rt="13.808" x="456.3500" y="3010.42" v="26106" z="1" s="M+H+3" />
        </MSPeaks>
      </Spectrum>
    </Compound>
    <Compound algo="FindByMolecularFeature">
      <Location m="431.2309" rt="13.820" y="90485" v="800431" />
      <Spectrum type="MFE" cpdAlgo="FindByMolecularFeature">
        <MSDetails p="+" />
        <Device type="TimeOfFlight" />
        <MSPeaks>
          <p rt="13.820" x="432.2382" y="90484.95" v="597722" z="1" s="M+H" />
          <p rt="13.820" x="433.2413" y="24817.24" v="168207" z="1" s="M+H+1" />
          <p rt="13.821" x="434.2445" y="4793.26" v="30636" z="1" s="M+H+2" />
          <p rt="13.824" x="435.2473" y="536.11" v="3865" z="1" s="M+H+3" />
        </MSPeaks>
      </Spectrum>
    </Compound>
    <Compound algo="FindByMolecularFeature">
      <Location m="414.2049" rt="13.822" y="421377" v="3867305" />
      <Spectrum type="MFE" cpdAlgo="FindByMolecularFeature">
        <MSDetails p="+" />
        <Device type="TimeOfFlight" />
        <MSPeaks>
          <p rt="13.822" x="415.2121" y="421377.22" v="2991231" z="1" s="M+H" />
          <p rt="13.821" x="416.2152" y="106684.28" v="747373" z="1" s="M+H+1" />
          <p rt="13.821" x="417.2180" y="18119.32" v="128701" z="1" s="M+H+2" />
        </MSPeaks>
      </Spectrum>
    </Compound>
    <Compound algo="FindByMolecularFeature">
      <Location m="118.0782" rt="13.823" y="55596" v="476436" />
      <Spectrum type="MFE" cpdAlgo="FindByMolecularFeature">
        <MSDetails p="+" />
        <Device type="TimeOfFlight" />
        <MSPeaks>
          <p rt="13.823" x="119.0855" y="55595.61" v="434473" z="1" s="M+H" />
          <p rt="13.831" x="120.0887" y="5579.63" v="41964" z="1" s="M+H+1" />
        </MSPeaks>
      </Spectrum>
    </Compound>
    <Compound algo="FindByMolecularFeature">
      <Location m="312.2300" rt="13.827" y="73645" v="630980" />
      <Spectrum type="MFE" cpdAlgo="FindByMolecularFeature">
        <MSDetails p="+" />
        <Device type="TimeOfFlight" />
        <MSPeaks>
          <p rt="13.827" x="313.2373" y="73644.79" v="522088" z="1" s="M+H" />
          <p rt="13.827" x="314.2405" y="15079.75" v="108892" z="1" s="M+H+1" />
        </MSPeaks>
      </Spectrum>
    </Compound>
    <Compound algo="FindByMolecularFeature">
      <Location m="294.2202" rt="13.831" y="926265" v="10429801" />
      <Spectrum type="MFE" cpdAlgo="FindByMolecularFeature">
        <MSDetails p="+" />
        <Device type="TimeOfFlight" />
        <MSPeaks>
          <p rt="13.831" x="295.2274" y="926265.44" v="8854835" z="1" s="M+H" />
          <p rt="13.829" x="296.2304" y="178404.47" v="1574966" z="1" s="M+H+1" />
        </MSPeaks>
      </Spectrum>
    </Compound>
    <Compound algo="FindByMolecularFeature">
      <Location m="510.3323" rt="13.847" y="89368" v="401413" />
      <Spectrum type="MFE" cpdAlgo="FindByMolecularFeature">
        <MSDetails p="+" />
        <Device type="TimeOfFlight" />
        <MSPeaks>
          <p rt="13.846" x="511.3396" y="89368.23" v="287165" z="1" s="M+H" />
          <p rt="13.848" x="512.3429" y="29542.16" v="89882" z="1" s="M+H+1" />
          <p rt="13.848" x="513.3466" y="6535.76" v="24366" z="1" s="M+H+2" />
        </MSPeaks>
      </Spectrum>
    </Compound>
    <Compound algo="FindByMolecularFeature">
      <Location m="436.1861" rt="13.856" y="74078" v="839504" />
      <Spectrum type="MFE" cpdAlgo="FindByMolecularFeature">
        <MSDetails p="+" />
        <Device type="TimeOfFlight" />
        <MSPeaks>
          <p rt="13.856" x="437.1934" y="74078.36" v="631757" z="1" s="M+H" />
          <p rt="13.856" x="438.1969" y="20268.68" v="174351" z="1" s="M+H+1" />
          <p rt="13.855" x="439.1994" y="4128.65" v="30526" z="1" s="M+H+2" />
          <p rt="13.847" x="440.2019" y="388.24" v="2870" z="1" s="M+H+3" />
        </MSPeaks>
      </Spectrum>
    </Compound>
    <Compound algo="FindByMolecularFeature">
      <Location m="417.2154" rt="13.856" y="153733" v="1149349" />
      <Spectrum type="MFE" cpdAlgo="FindByMolecularFeature">
        <MSDetails p="+" />
        <Device type="TimeOfFlight" />
        <MSPeaks>
          <p rt="13.856" x="418.2227" y="153732.78" v="881096" z="1" s="M+H" />
          <p rt="13.856" x="419.2259" y="39414.20" v="226484" z="1" s="M+H+1" />
          <p rt="13.854" x="420.2283" y="6235.63" v="36898" z="1" s="M+H+2" />
          <p rt="13.860" x="421.2288" y="900.35" v="4871" z="1" s="M+H+3" />
        </MSPeaks>
      </Spectrum>
    </Compound>
    <Compound algo="FindByMolecularFeature">
      <Location m="422.1705" rt="13.872" y="64766" v="481701" />
      <Spectrum type="MFE" cpdAlgo="FindByMolecularFeature">
        <MSDetails p="+" />
        <Device type="TimeOfFlight" />
        <MSPeaks>
          <p rt="13.865" x="423.1777" y="64765.61" v="333445" z="1" s="M+H" />
          <p rt="13.865" x="424.1812" y="15661.95" v="79343" z="1" s="M+H+1" />
          <p rt="13.934" x="425.1860" y="12223.13" v="68914" z="1" s="M+H+2" />
        </MSPeaks>
      </Spectrum>
    </Compound>
    <Compound algo="FindByMolecularFeature">
      <Location m="371.1376" rt="13.933" y="74314" v="714611" />
      <Spectrum type="MFE" cpdAlgo="FindByMolecularFeature">
        <MSDetails p="+" />
        <Device type="TimeOfFlight" />
        <MSPeaks>
          <p rt="13.932" x="372.1449" y="74313.95" v="524856" z="1" s="M+H" />
          <p rt="13.939" x="373.1528" y="18491.17" v="168040" z="1" s="M+H+1" />
          <p rt="13.919" x="374.1501" y="4112.82" v="21715" z="1" s="M+H+2" />
        </MSPeaks>
      </Spectrum>
    </Compound>
    <Compound algo="FindByMolecularFeature">
      <Location m="232.0740" rt="13.934" y="841303" v="7958391" />
      <Spectrum type="MFE" cpdAlgo="FindByMolecularFeature">
        <MSDetails p="+" />
        <Device type="TimeOfFlight" />
        <MSPeaks>
          <p rt="13.934" x="233.0813" y="841302.75" v="6826516" z="1" s="M+H" />
          <p rt="13.934" x="234.0843" y="118910.31" v="967301" z="1" s="M+H+1" />
          <p rt="13.935" x="235.0854" y="16630.07" v="140423" z="1" s="M+H+2" />
          <p rt="13.936" x="236.0868" y="2877.67" v="24150" z="1" s="M+H+3" />
        </MSPeaks>
      </Spectrum>
    </Compound>
    <Compound algo="FindByMolecularFeature">
      <Location m="708.2216" rt="13.934" y="1582420" v="20716290" />
      <Spectrum type="MFE" cpdAlgo="FindByMolecularFeature">
        <MSDetails p="+" />
        <Device type="TimeOfFlight" />
        <MSPeaks>
          <p rt="13.934" x="709.2288" y="1582420.00" v="13171127" z="1" s="M+H" />
          <p rt="13.934" x="710.2324" y="689291.31" v="5739733" z="1" s="M+H+1" />
          <p rt="13.934" x="711.2344" y="177371.06" v="1477737" z="1" s="M+H+2" />
          <p rt="13.936" x="712.2367" y="32189.13" v="268913" z="1" s="M+H+3" />
          <p rt="13.936" x="713.2400" y="5655.77" v="48183" z="1" s="M+H+4" />
          <p rt="13.908" x="714.2453" y="1107.82" v="10600" z="1" s="M+H+5" />
        </MSPeaks>
      </Spectrum>
    </Compound>
    <Compound algo="FindByMolecularFeature">
      <Location m="134.0371" rt="13.935" y="1060680" v="10125773" />
      <Spectrum type="MFE" cpdAlgo="FindByMolecularFeature">
        <MSDetails p="+" />
        <Device type="TimeOfFlight" />
        <MSPeaks>
          <p rt="13.935" x="135.0444" y="1060680.38" v="9233048" z="1" s="M+H" />
          <p rt="13.934" x="136.0475" y="94930.99" v="822329" z="1" s="M+H+1" />
          <p rt="13.935" x="137.0505" y="7509.24" v="70396" z="1" s="M+H+2" />
        </MSPeaks>
      </Spectrum>
    </Compound>
    <Compound algo="FindByMolecularFeature">
      <Location m="156.0575" rt="13.935" y="59530" v="594813" />
      <Spectrum type="MFE" cpdAlgo="FindByMolecularFeature">
        <MSDetails p="+" />
        <Device type="TimeOfFlight" />
        <MSPeaks>
          <p rt="13.935" x="157.0648" y="59529.80" v="523390" z="1" s="M+H" />
          <p rt="13.935" x="158.0684" y="8162.23" v="71423" z="1" s="M+H+1" />
        </MSPeaks>
      </Spectrum>
    </Compound>
    <Compound algo="FindByMolecularFeature">
      <Location m="144.0578" rt="13.935" y="673310" v="6618115" />
      <Spectrum type="MFE" cpdAlgo="FindByMolecularFeature">
        <MSDetails p="+" />
        <Device type="TimeOfFlight" />
        <MSPeaks>
          <p rt="13.935" x="145.0650" y="673309.81" v="5853057" z="1" s="M+H" />
          <p rt="13.934" x="146.0682" y="80856.81" v="703789" z="1" s="M+H+1" />
          <p rt="13.938" x="147.0723" y="7301.79" v="61269" z="1" s="M+H+2" />
        </MSPeaks>
      </Spectrum>
    </Compound>
    <Compound algo="FindByMolecularFeature">
      <Location m="202.0640" rt="13.935" y="204342" v="2089492" />
      <Spectrum type="MFE" cpdAlgo="FindByMolecularFeature">
        <MSDetails p="+" />
        <Device type="TimeOfFlight" />
        <MSPeaks>
          <p rt="13.935" x="203.0713" y="204341.67" v="1784103" z="1" s="M+H" />
          <p rt="13.938" x="204.0761" y="33966.25" v="305389" z="1" s="M+H+1" />
        </MSPeaks>
      </Spectrum>
    </Compound>
    <Compound algo="FindByMolecularFeature">
      <Location m="324.0998" rt="13.935" y="75110" v="811413" />
      <Spectrum type="MFE" cpdAlgo="FindByMolecularFeature">
        <MSDetails p="+" />
        <Device type="TimeOfFlight" />
        <MSPeaks>
          <p rt="13.934" x="325.1071" y="75109.55" v="652610" z="1" s="M+H" />
          <p rt="13.941" x="326.1107" y="15592.94" v="135811" z="1" s="M+H+1" />
          <p rt="13.942" x="327.1145" y="2767.84" v="22992" z="1" s="M+H+2" />
        </MSPeaks>
      </Spectrum>
    </Compound>
    <Compound algo="FindByMolecularFeature">
      <Location m="114.0472" rt="13.935" y="2140920" v="20699936" />
      <Spectrum type="MFE" cpdAlgo="FindByMolecularFeature">
        <MSDetails p="+" />
        <Device type="TimeOfFlight" />
        <MSPeaks>
          <p rt="13.935" x="115.0545" y="2140920.00" v="18726502" z="1" sat="true" s="M+H" />
          <p rt="13.936" x="116.0578" y="226100.02" v="1973434" z="1" s="M+H+1" />
        </MSPeaks>
      </Spectrum>
    </Compound>
    <Compound algo="FindByMolecularFeature">
      <Location m="142.0420" rt="13.936" y="345285" v="3314051" />
      <Spectrum type="MFE" cpdAlgo="FindByMolecularFeature">
        <MSDetails p="+" />
        <Device type="TimeOfFlight" />
        <MSPeaks>
          <p rt="13.936" x="143.0492" y="345285.16" v="2968785" z="1" s="M+H" />
          <p rt="13.937" x="144.0532" y="40140.59" v="345266" z="1" s="M+H+1" />
        </MSPeaks>
      </Spectrum>
    </Compound>
    <Compound algo="FindByMolecularFeature">
      <Location m="128.0624" rt="13.936" y="108037" v="1119782" />
      <Spectrum type="MFE" cpdAlgo="FindByMolecularFeature">
        <MSDetails p="+" />
        <Device type="TimeOfFlight" />
        <MSPeaks>
          <p rt="13.936" x="129.0697" y="108037.01" v="1011725" z="1" s="M+H" />
          <p rt="13.934" x="130.0731" y="12149.41" v="108058" z="1" s="M+H+1" />
        </MSPeaks>
      </Spectrum>
    </Compound>
    <Compound algo="FindByMolecularFeature">
      <Location m="116.0625" rt="13.936" y="112894" v="1209581" />
      <Spectrum type="MFE" cpdAlgo="FindByMolecularFeature">
        <MSDetails p="+" />
        <Device type="TimeOfFlight" />
        <MSPeaks>
          <p rt="13.937" x="117.0698" y="112893.91" v="1058543" z="1" s="M+H" />
          <p rt="13.938" x="118.0700" y="15273.68" v="144390" z="1" s="M+H+1" />
          <p rt="13.915" x="119.0668" y="1755.94" v="6647" z="1" s="M+H+2" />
        </MSPeaks>
      </Spectrum>
    </Compound>
    <Compound algo="FindByMolecularFeature">
      <Location m="172.0527" rt="13.937" y="4021083" v="40953024" />
      <Spectrum type="MFE" cpdAlgo="FindByMolecularFeature">
        <MSDetails p="+" />
        <Device type="TimeOfFlight" />
        <MSPeaks>
          <p rt="13.937" x="173.0600" y="4021083.00" v="36374268" z="1" sat="true" s="M+H" />
          <p rt="13.937" x="174.0634" y="479686.03" v="4212425" z="1" s="M+H+1" />
          <p rt="13.934" x="175.0677" y="41754.57" v="366333" z="1" s="M+H+2" />
        </MSPeaks>
      </Spectrum>
    </Compound>
    <Compound algo="FindByMolecularFeature">
      <Location m="184.0529" rt="13.937" y="1474594" v="15008168" />
      <Spectrum type="MFE" cpdAlgo="FindByMolecularFeature">
        <MSDetails p="+" />
        <Device type="TimeOfFlight" />
        <MSPeaks>
          <p rt="13.937" x="185.0601" y="1474594.00" v="13210247" z="1" s="M+H" />
          <p rt="13.937" x="186.0636" y="198017.67" v="1797921" z="1" s="M+H+1" />
        </MSPeaks>
      </Spectrum>
    </Compound>
    <Compound algo="FindByMolecularFeature">
      <Location m="276.0786" rt="13.937" y="81852" v="906718" />
      <Spectrum type="MFE" cpdAlgo="FindByMolecularFeature">
        <MSDetails p="+" />
        <Device type="TimeOfFlight" />
        <MSPeaks>
          <p rt="13.937" x="277.0859" y="81852.36" v="765061" z="1" s="M+H" />
          <p rt="13.938" x="278.0895" y="15316.75" v="141656" z="1" s="M+H+1" />
        </MSPeaks>
      </Spectrum>
    </Compound>
    <Compound algo="FindByMolecularFeature">
      <Location m="306.0897" rt="13.937" y="545060" v="6257604" />
      <Spectrum type="MFE" cpdAlgo="FindByMolecularFeature">
        <MSDetails p="+" />
        <Device type="TimeOfFlight" />
        <MSPeaks>
          <p rt="13.938" x="307.0969" y="545059.69" v="5063337" z="1" s="M+H" />
          <p rt="13.936" x="308.1004" y="126692.67" v="1194268" z="1" s="M+H+1" />
        </MSPeaks>
      </Spectrum>
    </Compound>
    <Compound algo="FindByMolecularFeature">
      <Location m="186.0681" rt="13.937" y="255040" v="2891225" />
      <Spectrum type="MFE" cpdAlgo="FindByMolecularFeature">
        <MSDetails p="+" />
        <Device type="TimeOfFlight" />
        <MSPeaks>
          <p rt="13.937" x="187.0754" y="255040.13" v="2423615" z="1" s="M+H" />
          <p rt="13.938" x="188.0788" y="34009.58" v="315744" z="1" s="M+H+1" />
          <p rt="13.937" x="189.0687" y="16744.86" v="151866" z="1" s="M+H+2" />
        </MSPeaks>
      </Spectrum>
    </Compound>
    <Compound algo="FindByMolecularFeature">
      <Location m="354.1089" rt="13.938" y="198508" v="2531608" />
      <Spectrum type="MFE" cpdAlgo="FindByMolecularFeature">
        <MSDetails p="+" />
        <Device type="TimeOfFlight" />
        <MSPeaks>
          <p rt="13.939" x="355.1162" y="198507.89" v="2111661" z="1" s="M+H" />
          <p rt="13.932" x="356.1198" y="37384.93" v="350562" z="1" s="M+H+1" />
          <p rt="13.938" x="357.1235" y="5994.03" v="57739" z="1" s="M+H+2" />
          <p rt="13.936" x="358.1284" y="1244.88" v="11646" z="1" s="M+H+3" />
        </MSPeaks>
      </Spectrum>
    </Compound>
    <Compound algo="FindByMolecularFeature">
      <Location m="278.0581" rt="13.938" y="75049" v="905549" />
      <Spectrum type="MFE" cpdAlgo="FindByMolecularFeature">
        <MSDetails p="+" />
        <Device type="TimeOfFlight" />
        <MSPeaks>
          <p rt="13.938" x="279.0653" y="75048.83" v="737865" z="1" s="M+H" />
          <p rt="13.940" x="280.0698" y="17211.96" v="167684" z="1" s="M+H+1" />
        </MSPeaks>
      </Spectrum>
    </Compound>
    <Compound algo="FindByMolecularFeature">
      <Location m="214.0631" rt="13.938" y="193721" v="2141745" />
      <Spectrum type="MFE" cpdAlgo="FindByMolecularFeature">
        <MSDetails p="+" />
        <Device type="TimeOfFlight" />
        <MSPeaks>
          <p rt="13.938" x="215.0703" y="193720.59" v="1848384" z="1" s="M+H" />
          <p rt="13.939" x="216.0735" y="27314.28" v="263964" z="1" s="M+H+1" />
          <p rt="13.936" x="217.0783" y="3164.17" v="29397" z="1" s="M+H+2" />
        </MSPeaks>
      </Spectrum>
    </Compound>
    <Compound algo="FindByMolecularFeature">
      <Location m="130.0418" rt="13.940" y="51567" v="1714039" />
      <Spectrum type="MFE" cpdAlgo="FindByMolecularFeature">
        <MSDetails p="+" />
        <Device type="TimeOfFlight" />
        <MSPeaks>
          <p rt="13.939" x="131.0490" y="40576.19" v="394242" z="1" s="M+H" />
          <p rt="13.947" x="132.0530" y="5046.04" v="48149" z="1" s="M+H+1" />
          <p rt="13.941" x="261.0909" y="51567.17" v="506110" z="1" s="2M+H" />
          <p rt="13.941" x="262.0940" y="10618.99" v="101165" z="1" s="2M+H+1" />
          <p rt="13.931" x="263.1004" y="3198.31" v="28549" z="1" s="2M+H+2" />
        </MSPeaks>
      </Spectrum>
    </Compound>
    <Compound algo="FindByMolecularFeature">
      <Location m="288.0785" rt="13.940" y="158733" v="1949736" />
      <Spectrum type="MFE" cpdAlgo="FindByMolecularFeature">
        <MSDetails p="+" />
        <Device type="TimeOfFlight" />
        <MSPeaks>
          <p rt="13.940" x="289.0858" y="158732.56" v="1566150" z="1" s="M+H" />
          <p rt="13.941" x="290.0892" y="32294.09" v="317298" z="1" s="M+H+1" />
          <p rt="13.942" x="291.0966" y="6741.52" v="66288" z="1" s="M+H+2" />
        </MSPeaks>
      </Spectrum>
    </Compound>
    <Compound algo="FindByMolecularFeature">
      <Location m="318.0898" rt="13.940" y="1365050" v="17283990" />
      <Spectrum type="MFE" cpdAlgo="FindByMolecularFeature">
        <MSDetails p="+" />
        <Device type="TimeOfFlight" />
        <MSPeaks>
          <p rt="13.940" x="319.0971" y="1365050.00" v="14083002" z="1" s="M+H" />
          <p rt="13.940" x="320.1000" y="268714.34" v="2767536" z="1" s="M+H+1" />
          <p rt="13.938" x="321.1027" y="37264.81" v="384752" z="1" s="M+H+2" />
          <p rt="13.944" x="322.1097" y="4753.74" v="48700" z="1" s="M+H+3" />
        </MSPeaks>
      </Spectrum>
    </Compound>
    <Compound algo="FindByMolecularFeature">
      <Location m="266.0576" rt="13.940" y="303028" v="3736633" />
      <Spectrum type="MFE" cpdAlgo="FindByMolecularFeature">
        <MSDetails p="+" />
        <Device type="TimeOfFlight" />
        <MSPeaks>
          <p rt="13.940" x="267.0649" y="303028.25" v="3115593" z="1" s="M+H" />
          <p rt="13.943" x="268.0677" y="53217.03" v="547384" z="1" s="M+H+1" />
          <p rt="13.934" x="269.0712" y="7222.08" v="73656" z="1" s="M+H+2" />
        </MSPeaks>
      </Spectrum>
    </Compound>
    <Compound algo="FindByMolecularFeature">
      <Location m="336.1004" rt="13.940" y="5773564" v="74144856" />
      <Spectrum type="MFE" cpdAlgo="FindByMolecularFeature">
        <MSDetails p="+" />
        <Device type="TimeOfFlight" />
        <MSPeaks>
          <p rt="13.940" x="337.1076" y="5773564.00" v="59142836" z="1" sat="true" s="M+H" />
          <p rt="13.939" x="338.1112" y="1219684.13" v="12984064" z="1" s="M+H+1" />
          <p rt="13.939" x="339.1134" y="172380.97" v="1786558" z="1" s="M+H+2" />
          <p rt="13.939" x="340.1160" y="21303.92" v="210521" z="1" s="M+H+3" />
          <p rt="13.939" x="341.1205" y="499.35" v="20883" z="1" s="M+H+4" />
        </MSPeaks>
      </Spectrum>
    </Compound>
    <Compound algo="FindByMolecularFeature">
      <Location m="308.1036" rt="13.940" y="56950" v="736652" />
      <Spectrum type="MFE" cpdAlgo="FindByMolecularFeature">
        <MSDetails p="+" />
        <Device type="TimeOfFlight" />
        <MSPeaks>
          <p rt="13.940" x="309.1109" y="56949.63" v="600782" z="1" s="M+H" />
          <p rt="13.940" x="310.1147" y="10973.09" v="115869" z="1" s="M+H+1" />
          <p rt="13.944" x="311.1185" y="2009.31" v="20001" z="1" s="M+H+2" />
        </MSPeaks>
      </Spectrum>
    </Compound>
    <Compound algo="FindByMolecularFeature">
      <Location m="471.0380" rt="13.946" y="56827" v="860999" />
      <Spectrum type="MFE" cpdAlgo="FindByMolecularFeature">
        <MSDetails p="+" />
        <Device type="TimeOfFlight" />
        <MSPeaks>
          <p rt="13.946" x="472.0453" y="56826.70" v="666942" z="1" s="M+H" />
          <p rt="13.946" x="473.0486" y="13779.10" v="160058" z="1" s="M+H+1" />
          <p rt="13.941" x="474.0509" y="2997.86" v="33999" z="1" s="M+H+2" />
        </MSPeaks>
      </Spectrum>
    </Compound>
    <Compound algo="FindByMolecularFeature">
      <Location m="290.1883" rt="13.946" y="97629" v="935912" />
      <Spectrum type="MFE" cpdAlgo="FindByMolecularFeature">
        <MSDetails p="+" />
        <Device type="TimeOfFlight" />
        <MSPeaks>
          <p rt="13.947" x="291.1956" y="97628.95" v="786591" z="1" s="M+H" />
          <p rt="13.943" x="292.1987" y="18886.93" v="149321" z="1" s="M+H+1" />
        </MSPeaks>
      </Spectrum>
    </Compound>
    <Compound algo="FindByMolecularFeature">
      <Location m="147.0446" rt="13.947" y="83298" v="1471710" />
      <Spectrum type="MFE" cpdAlgo="FindByMolecularFeature">
        <MSDetails p="+" />
        <Device type="TimeOfFlight" />
        <MSPeaks>
          <p rt="13.949" x="148.0519" y="83297.77" v="1048428" z="1" s="M+H" />
          <p rt="13.949" x="149.0568" y="15398.18" v="183999" z="1" s="M+H+1" />
          <p rt="13.919" x="150.0447" y="3694.23" v="20248" z="1" s="M+H+2" />
          <p rt="13.938" x="295.0959" y="9306.69" v="88533" z="1" s="2M+H" />
          <p rt="13.944" x="296.1003" y="2552.06" v="20984" z="1" s="2M+H+1" />
        </MSPeaks>
      </Spectrum>
    </Compound>
    <Compound algo="FindByMolecularFeature">
      <Location m="148.0158" rt="13.948" y="67100" v="960505" />
      <Spectrum type="MFE" cpdAlgo="FindByMolecularFeature">
        <MSDetails p="+" />
        <Device type="TimeOfFlight" />
        <MSPeaks>
          <p rt="13.947" x="149.0230" y="67099.92" v="879591" z="1" s="M+H" />
          <p rt="13.954" x="150.0272" y="6164.56" v="80914" z="1" s="M+H+1" />
        </MSPeaks>
      </Spectrum>
    </Compound>
    <Compound algo="FindByMolecularFeature">
      <Location m="276.2089" rt="13.963" y="109550" v="1916247" />
      <Spectrum type="MFE" cpdAlgo="FindByMolecularFeature">
        <MSDetails p="+" />
        <Device type="TimeOfFlight" />
        <MSPeaks>
          <p rt="13.964" x="277.2162" y="109550.16" v="1564844" z="1" s="M+H" />
          <p rt="13.961" x="278.2202" y="24061.29" v="351403" z="1" s="M+H+1" />
        </MSPeaks>
      </Spectrum>
    </Compound>
    <Compound algo="FindByMolecularFeature">
      <Location m="329.2567" rt="13.995" y="97370" v="1433305" />
      <Spectrum type="MFE" cpdAlgo="FindByMolecularFeature">
        <MSDetails p="+" />
        <Device type="TimeOfFlight" />
        <MSPeaks>
          <p rt="13.995" x="330.2640" y="97369.63" v="1195551" z="1" s="M+H" />
          <p rt="13.993" x="331.2674" y="20033.76" v="237754" z="1" s="M+H+1" />
        </MSPeaks>
      </Spectrum>
    </Compound>
    <Compound algo="FindByMolecularFeature">
      <Location m="278.2245" rt="14.040" y="130003" v="1255213" />
      <Spectrum type="MFE" cpdAlgo="FindByMolecularFeature">
        <MSDetails p="+" />
        <Device type="TimeOfFlight" />
        <MSPeaks>
          <p rt="14.040" x="279.2318" y="130003.37" v="1050093" z="1" s="M+H" />
          <p rt="14.041" x="280.2351" y="25892.75" v="205120" z="1" s="M+H+1" />
        </MSPeaks>
      </Spectrum>
    </Compound>
    <Compound algo="FindByMolecularFeature">
      <Location m="406.1029" rt="14.050" y="92552" v="525655" />
      <Spectrum type="MFE" cpdAlgo="FindByMolecularFeature">
        <MSDetails p="+" />
        <Device type="TimeOfFlight" />
        <MSPeaks>
          <p rt="14.051" x="407.1101" y="92551.53" v="411004" z="1" s="M+H" />
          <p rt="14.046" x="408.1166" y="26736.27" v="114651" z="1" s="M+H+1" />
        </MSPeaks>
      </Spectrum>
    </Compound>
    <Compound algo="FindByMolecularFeature">
      <Location m="366.1107" rt="14.055" y="255043" v="2038561" />
      <Spectrum type="MFE" cpdAlgo="FindByMolecularFeature">
        <MSDetails p="+" />
        <Device type="TimeOfFlight" />
        <MSPeaks>
          <p rt="14.055" x="367.1179" y="255043.47" v="1588254" z="1" s="M+H" />
          <p rt="14.055" x="368.1210" y="60052.96" v="376050" z="1" s="M+H+1" />
          <p rt="14.057" x="369.1235" y="10049.57" v="58386" z="1" s="M+H+2" />
          <p rt="14.025" x="370.1263" y="2137.77" v="15871" z="1" s="M+H+3" />
        </MSPeaks>
      </Spectrum>
    </Compound>
    <Compound algo="FindByMolecularFeature">
      <Location m="296.2351" rt="14.057" y="82889" v="1023184" />
      <Spectrum type="MFE" cpdAlgo="FindByMolecularFeature">
        <MSDetails p="+" />
        <Device type="TimeOfFlight" />
        <MSPeaks>
          <p rt="14.057" x="297.2424" y="82889.01" v="824052" z="1" s="M+H" />
          <p rt="14.052" x="298.2457" y="17615.99" v="173471" z="1" s="M+H+1" />
          <p rt="14.083" x="299.2537" y="2456.36" v="25662" z="1" s="M+H+2" />
        </MSPeaks>
      </Spectrum>
    </Compound>
    <Compound algo="FindByMolecularFeature">
      <Location m="414.2043" rt="14.197" y="61301" v="490588" />
      <Spectrum type="MFE" cpdAlgo="FindByMolecularFeature">
        <MSDetails p="+" />
        <Device type="TimeOfFlight" />
        <MSPeaks>
          <p rt="14.196" x="415.2116" y="61301.48" v="369142" z="1" s="M+H" />
          <p rt="14.201" x="416.2148" y="15883.58" v="102051" z="1" s="M+H+1" />
          <p rt="14.192" x="417.2193" y="3037.27" v="19395" z="1" s="M+H+2" />
        </MSPeaks>
      </Spectrum>
    </Compound>
    <Compound algo="FindByMolecularFeature">
      <Location m="309.2301" rt="14.356" y="50225" v="470093" />
      <Spectrum type="MFE" cpdAlgo="FindByMolecularFeature">
        <MSDetails p="+" />
        <Device type="TimeOfFlight" />
        <MSPeaks>
          <p rt="14.354" x="310.2374" y="50224.92" v="366627" z="1" s="M+H" />
          <p rt="14.355" x="311.2371" y="12405.37" v="90363" z="1" s="M+H+1" />
          <p rt="14.413" x="312.2250" y="1266.32" v="13103" z="1" s="M+H+2" />
        </MSPeaks>
      </Spectrum>
    </Compound>
    <Compound algo="FindByMolecularFeature">
      <Location m="192.1624" rt="14.424" y="116940" v="1139100" />
      <Spectrum type="MFE" cpdAlgo="FindByMolecularFeature">
        <MSDetails p="+" />
        <Device type="TimeOfFlight" />
        <MSPeaks>
          <p rt="14.424" x="193.1697" y="116939.59" v="984350" z="1" s="M+H" />
          <p rt="14.424" x="194.1730" y="16608.71" v="136864" z="1" s="M+H+1" />
          <p rt="14.424" x="195.1749" y="2279.16" v="17886" z="1" s="M+H+2" />
        </MSPeaks>
      </Spectrum>
    </Compound>
    <Compound algo="FindByMolecularFeature">
      <Location m="172.0524" rt="14.661" y="102477" v="588565" />
      <Spectrum type="MFE" cpdAlgo="FindByMolecularFeature">
        <MSDetails p="+" />
        <Device type="TimeOfFlight" />
        <MSPeaks>
          <p rt="14.661" x="173.0596" y="102476.66" v="516084" z="1" s="M+H" />
          <p rt="14.661" x="174.0631" y="13978.04" v="72481" z="1" s="M+H+1" />
        </MSPeaks>
      </Spectrum>
    </Compound>
    <Compound algo="FindByMolecularFeature">
      <Location m="134.0366" rt="14.662" y="66692" v="396675" />
      <Spectrum type="MFE" cpdAlgo="FindByMolecularFeature">
        <MSDetails p="+" />
        <Device type="TimeOfFlight" />
        <MSPeaks>
          <p rt="14.661" x="135.0439" y="66692.18" v="349526" z="1" s="M+H" />
          <p rt="14.661" x="136.0481" y="6022.95" v="39257" z="1" s="M+H+1" />
          <p rt="14.668" x="137.0493" y="1471.87" v="7892" z="1" s="M+H+2" />
        </MSPeaks>
      </Spectrum>
    </Compound>
    <Compound algo="FindByMolecularFeature">
      <Location m="383.1136" rt="14.674" y="542101" v="5757809" />
      <Spectrum type="MFE" cpdAlgo="FindByMolecularFeature">
        <MSDetails p="+" />
        <Device type="TimeOfFlight" />
        <MSPeaks>
          <p rt="14.674" x="384.1209" y="542101.13" v="4566404" z="1" s="M+H" />
          <p rt="14.674" x="385.1239" y="119521.69" v="1007069" z="1" s="M+H+1" />
          <p rt="14.669" x="386.1265" y="19722.51" v="164279" z="1" s="M+H+2" />
          <p rt="14.669" x="387.1325" y="2451.78" v="20056" z="1" s="M+H+3" />
        </MSPeaks>
      </Spectrum>
    </Compound>
    <Compound algo="FindByMolecularFeature">
      <Location m="366.1105" rt="14.681" y="164456" v="1753301" />
      <Spectrum type="MFE" cpdAlgo="FindByMolecularFeature">
        <MSDetails p="+" />
        <Device type="TimeOfFlight" />
        <MSPeaks>
          <p rt="14.682" x="367.1178" y="164455.94" v="1389285" z="1" s="M+H" />
          <p rt="14.679" x="368.1209" y="38508.13" v="321719" z="1" s="M+H+1" />
          <p rt="14.672" x="369.1244" y="6447.28" v="40627" z="1" s="M+H+2" />
          <p rt="14.650" x="370.1346" y="264.98" v="1670" z="1" s="M+H+3" />
        </MSPeaks>
      </Spectrum>
    </Compound>
    <Compound algo="FindByMolecularFeature">
      <Location m="452.3292" rt="14.729" y="110714" v="1525186" />
      <Spectrum type="MFE" cpdAlgo="FindByMolecularFeature">
        <MSDetails p="+" />
        <Device type="TimeOfFlight" />
        <MSPeaks>
          <p rt="14.729" x="453.3365" y="110714.38" v="1111729" z="1" s="M+H" />
          <p rt="14.730" x="454.3395" y="33149.88" v="326712" z="1" s="M+H+1" />
          <p rt="14.726" x="455.3406" y="7534.42" v="73621" z="1" s="M+H+2" />
          <p rt="14.740" x="456.3458" y="1297.73" v="13125" z="1" s="M+H+3" />
        </MSPeaks>
      </Spectrum>
    </Compound>
    <Compound algo="FindByMolecularFeature">
      <Location m="292.2039" rt="14.785" y="170818" v="1057922" />
      <Spectrum type="MFE" cpdAlgo="FindByMolecularFeature">
        <MSDetails p="+" />
        <Device type="TimeOfFlight" />
        <MSPeaks>
          <p rt="14.785" x="293.2111" y="170817.53" v="889351" z="1" s="M+H" />
          <p rt="14.785" x="294.2148" y="33559.91" v="168570" z="1" s="M+H+1" />
        </MSPeaks>
      </Spectrum>
    </Compound>
    <Compound algo="FindByMolecularFeature">
      <Location m="280.2403" rt="14.789" y="98285" v="876957" />
      <Spectrum type="MFE" cpdAlgo="FindByMolecularFeature">
        <MSDetails p="+" />
        <Device type="TimeOfFlight" />
        <MSPeaks>
          <p rt="14.789" x="281.2476" y="98285.09" v="708591" z="1" s="M+H" />
          <p rt="14.790" x="282.2505" y="19021.66" v="160709" z="1" s="M+H+1" />
          <p rt="14.769" x="283.2593" y="2112.70" v="7657" z="1" s="M+H+2" />
        </MSPeaks>
      </Spectrum>
    </Compound>
    <Compound algo="FindByMolecularFeature">
      <Location m="338.2433" rt="14.793" y="123091" v="866711" />
      <Spectrum type="MFE" cpdAlgo="FindByMolecularFeature">
        <MSDetails p="+" />
        <Device type="TimeOfFlight" />
        <MSPeaks>
          <p rt="14.793" x="339.2506" y="123091.27" v="685496" z="1" s="M+H" />
          <p rt="14.796" x="340.2541" y="22949.94" v="133850" z="1" s="M+H+1" />
          <p rt="14.779" x="341.2521" y="7099.36" v="47366" z="1" s="M+H+2" />
        </MSPeaks>
      </Spectrum>
    </Compound>
    <Compound algo="FindByMolecularFeature">
      <Location m="336.2276" rt="14.807" y="68199" v="578569" />
      <Spectrum type="MFE" cpdAlgo="FindByMolecularFeature">
        <MSDetails p="+" />
        <Device type="TimeOfFlight" />
        <MSPeaks>
          <p rt="14.807" x="337.2349" y="68199.48" v="479193" z="1" s="M+H" />
          <p rt="14.808" x="338.2382" y="14307.58" v="99377" z="1" s="M+H+1" />
        </MSPeaks>
      </Spectrum>
    </Compound>
    <Compound algo="FindByMolecularFeature">
      <Location m="602.1789" rt="14.834" y="209168" v="1864396" />
      <Spectrum type="MFE" cpdAlgo="FindByMolecularFeature">
        <MSDetails p="+" />
        <Device type="TimeOfFlight" />
        <MSPeaks>
          <p rt="14.834" x="603.1862" y="209167.55" v="1290378" z="1" s="M+H" />
          <p rt="14.834" x="604.1895" y="72895.00" v="447796" z="1" s="M+H+1" />
          <p rt="14.835" x="605.1920" y="17309.48" v="106746" z="1" s="M+H+2" />
          <p rt="14.833" x="606.1948" y="3232.54" v="19476" z="1" s="M+H+3" />
        </MSPeaks>
      </Spectrum>
    </Compound>
    <Compound algo="FindByMolecularFeature">
      <Location m="322.0841" rt="14.836" y="85768" v="715997" />
      <Spectrum type="MFE" cpdAlgo="FindByMolecularFeature">
        <MSDetails p="+" />
        <Device type="TimeOfFlight" />
        <MSPeaks>
          <p rt="14.835" x="323.0914" y="85768.05" v="567300" z="1" s="M+H" />
          <p rt="14.836" x="324.0948" y="18227.73" v="121749" z="1" s="M+H+1" />
          <p rt="14.837" x="325.1032" y="3958.67" v="26949" z="1" s="M+H+2" />
        </MSPeaks>
      </Spectrum>
    </Compound>
    <Compound algo="FindByMolecularFeature">
      <Location m="184.0528" rt="14.836" y="825514" v="6882841" />
      <Spectrum type="MFE" cpdAlgo="FindByMolecularFeature">
        <MSDetails p="+" />
        <Device type="TimeOfFlight" />
        <MSPeaks>
          <p rt="14.835" x="185.0600" y="825513.63" v="5968247" z="1" s="M+H" />
          <p rt="14.837" x="186.0639" y="128272.91" v="914594" z="1" s="M+H+1" />
        </MSPeaks>
      </Spectrum>
    </Compound>
    <Compound algo="FindByMolecularFeature">
      <Location m="332.1966" rt="14.836" y="97204" v="1128019" />
      <Spectrum type="MFE" cpdAlgo="FindByMolecularFeature">
        <MSDetails p="+" />
        <Device type="TimeOfFlight" />
        <MSPeaks>
          <p rt="14.835" x="333.2039" y="97203.61" v="932758" z="1" s="M+H" />
          <p rt="14.838" x="334.2075" y="20182.56" v="195260" z="1" s="M+H+1" />
        </MSPeaks>
      </Spectrum>
    </Compound>
    <Compound algo="FindByMolecularFeature">
      <Location m="186.0678" rt="14.836" y="113143" v="977803" />
      <Spectrum type="MFE" cpdAlgo="FindByMolecularFeature">
        <MSDetails p="+" />
        <Device type="TimeOfFlight" />
        <MSPeaks>
          <p rt="14.835" x="187.0751" y="113143.26" v="859940" z="1" s="M+H" />
          <p rt="14.839" x="188.0785" y="15512.57" v="117863" z="1" s="M+H+1" />
        </MSPeaks>
      </Spectrum>
    </Compound>
    <Compound algo="FindByMolecularFeature">
      <Location m="352.0953" rt="14.836" y="1047882" v="8949197" />
      <Spectrum type="MFE" cpdAlgo="FindByMolecularFeature">
        <MSDetails p="+" />
        <Device type="TimeOfFlight" />
        <MSPeaks>
          <p rt="14.836" x="353.1025" y="1047882.00" v="7107564" z="1" s="M+H" />
          <p rt="14.836" x="354.1056" y="227808.70" v="1545147" z="1" s="M+H+1" />
          <p rt="14.835" x="355.1104" y="37183.95" v="252314" z="1" s="M+H+2" />
          <p rt="14.837" x="356.1153" y="5589.77" v="37633" z="1" s="M+H+3" />
          <p rt="14.842" x="357.1204" y="826.92" v="6540" z="1" s="M+H+4" />
        </MSPeaks>
      </Spectrum>
    </Compound>
    <Compound algo="FindByMolecularFeature">
      <Location m="232.0736" rt="14.836" y="285955" v="3981485" />
      <Spectrum type="MFE" cpdAlgo="FindByMolecularFeature">
        <MSDetails p="+" />
        <Device type="TimeOfFlight" />
        <MSPeaks>
          <p rt="14.836" x="233.0808" y="285955.31" v="2251384" z="1" s="M+H" />
          <p rt="14.836" x="234.0841" y="41043.84" v="313489" z="1" s="M+H+1" />
          <p rt="14.831" x="235.0842" y="6423.19" v="50221" z="1" s="M+H+2" />
          <p rt="14.844" x="236.0913" y="1016.55" v="7615" z="1" s="M+H+3" />
          <p rt="14.835" x="465.1543" y="77894.76" v="495623" z="1" s="2M+H" />
          <p rt="14.836" x="466.1575" y="23584.52" v="150308" z="1" s="2M+H+1" />
          <p rt="14.831" x="467.1608" y="4899.69" v="30265" z="1" s="2M+H+2" />
          <p rt="14.820" x="468.1612" y="516.68" v="3192" z="1" s="2M+H+3" />
        </MSPeaks>
      </Spectrum>
    </Compound>
    <Compound algo="FindByMolecularFeature">
      <Location m="368.0901" rt="14.836" y="469399" v="4355030" />
      <Spectrum type="MFE" cpdAlgo="FindByMolecularFeature">
        <MSDetails p="+" />
        <Device type="TimeOfFlight" />
        <MSPeaks>
          <p rt="14.835" x="369.0973" y="469398.69" v="3090498" z="1" s="M+H" />
          <p rt="14.840" x="370.1022" y="170448.39" v="1264532" z="1" s="M+H+1" />
        </MSPeaks>
      </Spectrum>
    </Compound>
    <Compound algo="FindByMolecularFeature">
      <Location m="172.0526" rt="14.837" y="2183046" v="18490058" />
      <Spectrum type="MFE" cpdAlgo="FindByMolecularFeature">
        <MSDetails p="+" />
        <Device type="TimeOfFlight" />
        <MSPeaks>
          <p rt="14.837" x="173.0599" y="2183045.75" v="16309371" z="1" sat="true" s="M+H" />
          <p rt="14.837" x="174.0632" y="260144.84" v="1943384" z="1" s="M+H+1" />
          <p rt="14.840" x="175.0702" y="25541.08" v="202595" z="1" s="M+H+2" />
          <p rt="14.830" x="176.0746" y="3242.58" v="34709" z="1" s="M+H+3" />
        </MSPeaks>
      </Spectrum>
    </Compound>
    <Compound algo="FindByMolecularFeature">
      <Location m="214.0630" rt="14.837" y="295383" v="2753518" />
      <Spectrum type="MFE" cpdAlgo="FindByMolecularFeature">
        <MSDetails p="+" />
        <Device type="TimeOfFlight" />
        <MSPeaks>
          <p rt="14.837" x="215.0703" y="295382.84" v="2418556" z="1" s="M+H" />
          <p rt="14.834" x="216.0735" y="42228.98" v="334962" z="1" s="M+H+1" />
        </MSPeaks>
      </Spectrum>
    </Compound>
    <Compound algo="FindByMolecularFeature">
      <Location m="334.0841" rt="14.837" y="132918" v="1100231" />
      <Spectrum type="MFE" cpdAlgo="FindByMolecularFeature">
        <MSDetails p="+" />
        <Device type="TimeOfFlight" />
        <MSPeaks>
          <p rt="14.837" x="335.0914" y="132918.38" v="915071" z="1" s="M+H" />
          <p rt="14.836" x="336.0948" y="27202.47" v="185160" z="1" s="M+H+1" />
        </MSPeaks>
      </Spectrum>
    </Compound>
    <Compound algo="FindByMolecularFeature">
      <Location m="142.0416" rt="14.838" y="80664" v="664612" />
      <Spectrum type="MFE" cpdAlgo="FindByMolecularFeature">
        <MSDetails p="+" />
        <Device type="TimeOfFlight" />
        <MSPeaks>
          <p rt="14.838" x="143.0489" y="80663.55" v="574570" z="1" s="M+H" />
          <p rt="14.838" x="144.0539" y="11627.34" v="90042" z="1" s="M+H+1" />
        </MSPeaks>
      </Spectrum>
    </Compound>
    <Compound algo="FindByMolecularFeature">
      <Location m="114.0471" rt="14.838" y="548107" v="4820365" />
      <Spectrum type="MFE" cpdAlgo="FindByMolecularFeature">
        <MSDetails p="+" />
        <Device type="TimeOfFlight" />
        <MSPeaks>
          <p rt="14.838" x="115.0543" y="548107.25" v="4300492" z="1" s="M+H" />
          <p rt="14.836" x="116.0578" y="66341.09" v="519874" z="1" s="M+H+1" />
        </MSPeaks>
      </Spectrum>
    </Compound>
    <Compound algo="FindByMolecularFeature">
      <Location m="134.0370" rt="14.838" y="903690" v="8012578" />
      <Spectrum type="MFE" cpdAlgo="FindByMolecularFeature">
        <MSDetails p="+" />
        <Device type="TimeOfFlight" />
        <MSPeaks>
          <p rt="14.838" x="135.0443" y="903689.56" v="7361169" z="1" s="M+H" />
          <p rt="14.838" x="136.0475" y="82847.53" v="651409" z="1" s="M+H+1" />
        </MSPeaks>
      </Spectrum>
    </Compound>
    <Compound algo="FindByMolecularFeature">
      <Location m="370.1031" rt="14.838" y="55034" v="552157" />
      <Spectrum type="MFE" cpdAlgo="FindByMolecularFeature">
        <MSDetails p="+" />
        <Device type="TimeOfFlight" />
        <MSPeaks>
          <p rt="14.838" x="371.1104" y="55033.65" v="455219" z="1" s="M+H" />
          <p rt="14.840" x="372.1144" y="10833.90" v="82491" z="1" s="M+H+1" />
          <p rt="14.828" x="373.1189" y="1995.18" v="14447" z="1" s="M+H+2" />
        </MSPeaks>
      </Spectrum>
    </Compound>
    <Compound algo="FindByMolecularFeature">
      <Location m="144.0573" rt="14.838" y="118883" v="997794" />
      <Spectrum type="MFE" cpdAlgo="FindByMolecularFeature">
        <MSDetails p="+" />
        <Device type="TimeOfFlight" />
        <MSPeaks>
          <p rt="14.839" x="145.0646" y="118883.20" v="899891" z="1" s="M+H" />
          <p rt="14.835" x="146.0682" y="13825.54" v="97903" z="1" s="M+H+1" />
        </MSPeaks>
      </Spectrum>
    </Compound>
    <Compound algo="FindByMolecularFeature">
      <Location m="202.0627" rt="14.840" y="121383" v="1256290" />
      <Spectrum type="MFE" cpdAlgo="FindByMolecularFeature">
        <MSDetails p="+" />
        <Device type="TimeOfFlight" />
        <MSPeaks>
          <p rt="14.841" x="203.0700" y="121383.27" v="1084411" z="1" s="M+H" />
          <p rt="14.839" x="204.0744" y="18583.99" v="171880" z="1" s="M+H+1" />
        </MSPeaks>
      </Spectrum>
    </Compound>
    <Compound algo="FindByMolecularFeature">
      <Location m="137.0240" rt="14.850" y="629632" v="7715710" />
      <Spectrum type="MFE" cpdAlgo="FindByMolecularFeature">
        <MSDetails p="+" />
        <Device type="TimeOfFlight" />
        <MSPeaks>
          <p rt="14.851" x="138.0313" y="629632.31" v="6957262" z="1" s="M+H" />
          <p rt="14.846" x="139.0367" y="71956.66" v="725932" z="1" s="M+H+1" />
          <p rt="14.843" x="140.0380" y="7730.60" v="29563" z="1" s="M+H+2" />
          <p rt="14.861" x="141.0441" y="549.75" v="2953" z="1" s="M+H+3" />
        </MSPeaks>
      </Spectrum>
    </Compound>
    <Compound algo="FindByMolecularFeature">
      <Location m="136.0159" rt="14.850" y="97278" v="1081183" />
      <Spectrum type="MFE" cpdAlgo="FindByMolecularFeature">
        <MSDetails p="+" />
        <Device type="TimeOfFlight" />
        <MSPeaks>
          <p rt="14.851" x="137.0232" y="97277.59" v="1068676" z="1" s="M+H" />
          <p rt="14.845" x="273.0415" y="1235.00" v="6254" z="1" s="2M+H" />
        </MSPeaks>
      </Spectrum>
    </Compound>
    <Compound algo="FindByMolecularFeature">
      <Location m="236.9484" rt="14.853" y="133533" v="1793630" />
      <Spectrum type="MFE" cpdAlgo="FindByMolecularFeature">
        <MSDetails p="+" />
        <Device type="TimeOfFlight" />
        <MSPeaks>
          <p rt="14.852" x="237.9557" y="133533.47" v="1590741" z="1" s="M+H" />
          <p rt="14.857" x="238.9586" y="15134.36" v="175368" z="1" s="M+H+1" />
          <p rt="14.859" x="239.9599" y="2488.26" v="27522" z="1" s="M+H+2" />
        </MSPeaks>
      </Spectrum>
    </Compound>
    <Compound algo="FindByMolecularFeature">
      <Location m="477.2858" rt="14.862" y="213292" v="1885054" />
      <Spectrum type="MFE" cpdAlgo="FindByMolecularFeature">
        <MSDetails p="+" />
        <Device type="TimeOfFlight" />
        <MSPeaks>
          <p rt="14.863" x="478.2931" y="213291.91" v="1448260" z="1" s="M+H" />
          <p rt="14.860" x="479.2963" y="53263.27" v="359922" z="1" s="M+H+1" />
          <p rt="14.859" x="480.2993" y="9592.46" v="64825" z="1" s="M+H+2" />
          <p rt="14.844" x="481.3015" y="1478.16" v="12046" z="1" s="M+H+3" />
        </MSPeaks>
      </Spectrum>
    </Compound>
    <Compound algo="FindByMolecularFeature">
      <Location m="336.2662" rt="14.862" y="54817" v="480052" />
      <Spectrum type="MFE" cpdAlgo="FindByMolecularFeature">
        <MSDetails p="+" />
        <Device type="TimeOfFlight" />
        <MSPeaks>
          <p rt="14.862" x="337.2735" y="54817.07" v="380093" z="1" s="M+H" />
          <p rt="14.862" x="338.2758" y="14038.35" v="99959" z="1" s="M+H+1" />
        </MSPeaks>
      </Spectrum>
    </Compound>
    <Compound algo="FindByMolecularFeature">
      <Location m="503.2055" rt="14.884" y="135709" v="2952389" />
      <Spectrum type="MFE" cpdAlgo="FindByMolecularFeature">
        <MSDetails p="+" />
        <Device type="TimeOfFlight" />
        <MSPeaks>
          <p rt="14.884" x="504.2127" y="135709.17" v="1378971" z="1" s="M+H" />
          <p rt="14.884" x="505.2156" y="31680.45" v="318571" z="1" s="M+H+1" />
          <p rt="14.884" x="506.2102" y="87214.06" v="881859" z="1" s="M+H+2" />
          <p rt="14.882" x="507.2132" y="20725.94" v="211057" z="1" s="M+H+3" />
          <p rt="14.881" x="508.2084" y="15995.38" v="161930" z="1" s="M+H+4" />
        </MSPeaks>
      </Spectrum>
    </Compound>
    <Compound algo="FindByMolecularFeature">
      <Location m="392.2540" rt="14.952" y="83395" v="618021" />
      <Spectrum type="MFE" cpdAlgo="FindByMolecularFeature">
        <MSDetails p="+" />
        <Device type="TimeOfFlight" />
        <MSPeaks>
          <p rt="14.952" x="393.2612" y="83395.05" v="484334" z="1" s="M+H" />
          <p rt="14.952" x="394.2643" y="19139.17" v="110628" z="1" s="M+H+1" />
          <p rt="14.956" x="395.2679" y="3833.04" v="19999" z="1" s="M+H+2" />
          <p rt="14.931" x="396.2711" y="586.36" v="3060" z="1" s="M+H+3" />
        </MSPeaks>
      </Spectrum>
    </Compound>
    <Compound algo="FindByMolecularFeature">
      <Location m="279.2563" rt="14.957" y="187476" v="1800259" />
      <Spectrum type="MFE" cpdAlgo="FindByMolecularFeature">
        <MSDetails p="+" />
        <Device type="TimeOfFlight" />
        <MSPeaks>
          <p rt="14.957" x="280.2636" y="187476.47" v="1431387" z="1" s="M+H" />
          <p rt="14.957" x="281.2646" y="41890.71" v="337648" z="1" s="M+H+1" />
          <p rt="14.960" x="282.2688" y="5605.19" v="31225" z="1" s="M+H+2" />
        </MSPeaks>
      </Spectrum>
    </Compound>
    <Compound algo="FindByMolecularFeature">
      <Location m="519.3326" rt="14.971" y="109285" v="1049071" />
      <Spectrum type="MFE" cpdAlgo="FindByMolecularFeature">
        <MSDetails p="+" />
        <Device type="TimeOfFlight" />
        <MSPeaks>
          <p rt="14.971" x="520.3399" y="109284.95" v="780885" z="1" s="M+H" />
          <p rt="14.972" x="521.3433" y="31230.86" v="222026" z="1" s="M+H+1" />
          <p rt="14.972" x="522.3462" y="5926.54" v="42211" z="1" s="M+H+2" />
          <p rt="14.961" x="523.3512" y="577.86" v="3949" z="1" s="M+H+3" />
        </MSPeaks>
      </Spectrum>
    </Compound>
    <Compound algo="FindByMolecularFeature">
      <Location m="352.2616" rt="14.975" y="208795" v="2504302" />
      <Spectrum type="MFE" cpdAlgo="FindByMolecularFeature">
        <MSDetails p="+" />
        <Device type="TimeOfFlight" />
        <MSPeaks>
          <p rt="14.975" x="353.2689" y="208794.63" v="1991298" z="1" s="M+H" />
          <p rt="14.979" x="354.2719" y="44534.10" v="470331" z="1" s="M+H+1" />
          <p rt="14.967" x="355.2761" y="6763.28" v="42673" z="1" s="M+H+2" />
        </MSPeaks>
      </Spectrum>
    </Compound>
    <Compound algo="FindByMolecularFeature">
      <Location m="365.3301" rt="15.181" y="729395" v="5402321" />
      <Spectrum type="MFE" cpdAlgo="FindByMolecularFeature">
        <MSDetails p="+" />
        <Device type="TimeOfFlight" />
        <MSPeaks>
          <p rt="15.181" x="366.3374" y="729395.19" v="4204179" z="1" s="M+H" />
          <p rt="15.180" x="367.3403" y="183125.55" v="1052017" z="1" s="M+H+1" />
          <p rt="15.181" x="368.3431" y="24093.94" v="132102" z="1" s="M+H+2" />
          <p rt="15.182" x="369.3461" y="2584.59" v="14024" z="1" s="M+H+3" />
        </MSPeaks>
      </Spectrum>
    </Compound>
    <Compound algo="FindByMolecularFeature">
      <Location m="477.2864" rt="15.193" y="1685155" v="15867132" />
      <Spectrum type="MFE" cpdAlgo="FindByMolecularFeature">
        <MSDetails p="+" />
        <Device type="TimeOfFlight" />
        <MSPeaks>
          <p rt="15.193" x="478.2937" y="1685154.75" v="11867062" z="1" s="M+H" />
          <p rt="15.193" x="479.2969" y="418367.78" v="2943875" z="1" s="M+H+1" />
          <p rt="15.193" x="480.2990" y="71090.81" v="497937" z="1" s="M+H+2" />
          <p rt="15.190" x="481.3019" y="9432.87" v="65048" z="1" s="M+H+3" />
          <p rt="15.204" x="482.3065" y="1213.26" v="8183" z="1" s="M+H+4" />
          <p rt="15.189" x="955.5775" y="29702.61" v="143341" z="1" s="2M+H" />
          <p rt="15.188" x="956.5807" y="15729.45" v="73806" z="1" s="2M+H+1" />
          <p rt="15.191" x="957.5834" y="4800.55" v="22404" z="1" s="2M+H+2" />
          <p rt="15.194" x="958.5878" y="650.89" v="2963" z="1" s="2M+H+3" />
        </MSPeaks>
      </Spectrum>
    </Compound>
    <Compound algo="FindByMolecularFeature">
      <Location m="336.2665" rt="15.198" y="74731" v="614587" />
      <Spectrum type="MFE" cpdAlgo="FindByMolecularFeature">
        <MSDetails p="+" />
        <Device type="TimeOfFlight" />
        <MSPeaks>
          <p rt="15.195" x="337.2737" y="74731.30" v="523506" z="1" s="M+H" />
          <p rt="15.213" x="338.2775" y="17436.83" v="91081" z="1" s="M+H+1" />
        </MSPeaks>
      </Spectrum>
    </Compound>
    <Compound algo="FindByMolecularFeature">
      <Location m="401.3507" rt="15.199" y="92017" v="672469" />
      <Spectrum type="MFE" cpdAlgo="FindByMolecularFeature">
        <MSDetails p="+" />
        <Device type="TimeOfFlight" />
        <MSPeaks>
          <p rt="15.199" x="402.3580" y="92016.86" v="509291" z="1" s="M+H" />
          <p rt="15.200" x="403.3609" y="24359.02" v="139265" z="1" s="M+H+1" />
          <p rt="15.202" x="404.3624" y="4396.25" v="23912" z="1" s="M+H+2" />
        </MSPeaks>
      </Spectrum>
    </Compound>
    <Compound algo="FindByMolecularFeature">
      <Location m="338.2434" rt="15.233" y="103568" v="780040" />
      <Spectrum type="MFE" cpdAlgo="FindByMolecularFeature">
        <MSDetails p="+" />
        <Device type="TimeOfFlight" />
        <MSPeaks>
          <p rt="15.233" x="339.2507" y="103567.95" v="624390" z="1" s="M+H" />
          <p rt="15.233" x="340.2545" y="20722.72" v="126111" z="1" s="M+H+1" />
          <p rt="15.230" x="341.2554" y="4424.83" v="29539" z="1" s="M+H+2" />
        </MSPeaks>
      </Spectrum>
    </Compound>
    <Compound algo="FindByMolecularFeature">
      <Location m="280.2407" rt="15.239" y="256221" v="2340048" />
      <Spectrum type="MFE" cpdAlgo="FindByMolecularFeature">
        <MSDetails p="+" />
        <Device type="TimeOfFlight" />
        <MSPeaks>
          <p rt="15.239" x="281.2479" y="256221.30" v="1925344" z="1" s="M+H" />
          <p rt="15.239" x="282.2509" y="45997.18" v="350733" z="1" s="M+H+1" />
          <p rt="15.225" x="283.2598" y="7093.52" v="55440" z="1" s="M+H+2" />
          <p rt="15.223" x="284.2639" y="1079.21" v="8532" z="1" s="M+H+3" />
        </MSPeaks>
      </Spectrum>
    </Compound>
    <Compound algo="FindByMolecularFeature">
      <Location m="298.2506" rt="15.240" y="56314" v="524748" />
      <Spectrum type="MFE" cpdAlgo="FindByMolecularFeature">
        <MSDetails p="+" />
        <Device type="TimeOfFlight" />
        <MSPeaks>
          <p rt="15.240" x="299.2579" y="56314.13" v="422765" z="1" s="M+H" />
          <p rt="15.239" x="300.2616" y="11710.60" v="89963" z="1" s="M+H+1" />
          <p rt="15.239" x="301.2641" y="1868.30" v="12019" z="1" s="M+H+2" />
        </MSPeaks>
      </Spectrum>
    </Compound>
    <Compound algo="FindByMolecularFeature">
      <Location m="350.2458" rt="15.253" y="56083" v="395900" />
      <Spectrum type="MFE" cpdAlgo="FindByMolecularFeature">
        <MSDetails p="+" />
        <Device type="TimeOfFlight" />
        <MSPeaks>
          <p rt="15.253" x="351.2531" y="56082.87" v="337544" z="1" s="M+H" />
          <p rt="15.256" x="352.2563" y="11557.61" v="58356" z="1" s="M+H+1" />
        </MSPeaks>
      </Spectrum>
    </Compound>
    <Compound algo="FindByMolecularFeature">
      <Location m="262.2295" rt="15.254" y="63841" v="777294" />
      <Spectrum type="MFE" cpdAlgo="FindByMolecularFeature">
        <MSDetails p="+" />
        <Device type="TimeOfFlight" />
        <MSPeaks>
          <p rt="15.251" x="263.2367" y="63840.75" v="602196" z="1" s="M+H" />
          <p rt="15.260" x="264.2398" y="15587.16" v="147484" z="1" s="M+H+1" />
          <p rt="15.276" x="265.2464" y="2990.20" v="27614" z="1" s="M+H+2" />
        </MSPeaks>
      </Spectrum>
    </Compound>
    <Compound algo="FindByMolecularFeature">
      <Location m="519.3335" rt="15.306" y="807955" v="8004348" />
      <Spectrum type="MFE" cpdAlgo="FindByMolecularFeature">
        <MSDetails p="+" />
        <Device type="TimeOfFlight" />
        <MSPeaks>
          <p rt="15.306" x="520.3407" y="807955.44" v="6038976" z="1" s="M+H" />
          <p rt="15.306" x="521.3435" y="215955.92" v="1615265" z="1" s="M+H+1" />
          <p rt="15.306" x="522.3460" y="41697.23" v="306018" z="1" s="M+H+2" />
          <p rt="15.301" x="523.3483" y="6205.28" v="44089" z="1" s="M+H+3" />
        </MSPeaks>
      </Spectrum>
    </Compound>
    <Compound algo="FindByMolecularFeature">
      <Location m="199.1936" rt="15.319" y="89920" v="939377" />
      <Spectrum type="MFE" cpdAlgo="FindByMolecularFeature">
        <MSDetails p="+" />
        <Device type="TimeOfFlight" />
        <MSPeaks>
          <p rt="15.320" x="200.2008" y="89920.23" v="820896" z="1" s="M+H" />
          <p rt="15.314" x="201.2041" y="12643.75" v="110984" z="1" s="M+H+1" />
          <p rt="15.323" x="202.2075" y="1091.63" v="7496" z="1" s="M+H+2" />
        </MSPeaks>
      </Spectrum>
    </Compound>
    <Compound algo="FindByMolecularFeature">
      <Location m="292.2038" rt="15.393" y="158616" v="1647614" />
      <Spectrum type="MFE" cpdAlgo="FindByMolecularFeature">
        <MSDetails p="+" />
        <Device type="TimeOfFlight" />
        <MSPeaks>
          <p rt="15.393" x="293.2110" y="158616.27" v="1380459" z="1" s="M+H" />
          <p rt="15.393" x="294.2146" y="30658.89" v="267155" z="1" s="M+H+1" />
        </MSPeaks>
      </Spectrum>
    </Compound>
    <Compound algo="FindByMolecularFeature">
      <Location m="278.2246" rt="15.446" y="227861" v="2034107" />
      <Spectrum type="MFE" cpdAlgo="FindByMolecularFeature">
        <MSDetails p="+" />
        <Device type="TimeOfFlight" />
        <MSPeaks>
          <p rt="15.446" x="279.2319" y="227860.84" v="1655509" z="1" s="M+H" />
          <p rt="15.446" x="280.2351" y="48272.59" v="378597" z="1" s="M+H+1" />
        </MSPeaks>
      </Spectrum>
    </Compound>
    <Compound algo="FindByMolecularFeature">
      <Location m="357.1944" rt="15.515" y="300533" v="3033571" />
      <Spectrum type="MFE" cpdAlgo="FindByMolecularFeature">
        <MSDetails p="+" />
        <Device type="TimeOfFlight" />
        <MSPeaks>
          <p rt="15.515" x="358.2016" y="300532.53" v="2386218" z="1" s="M+H" />
          <p rt="15.514" x="359.2046" y="69788.99" v="556854" z="1" s="M+H+1" />
          <p rt="15.513" x="360.2075" y="10082.79" v="80622" z="1" s="M+H+2" />
          <p rt="15.538" x="361.2101" y="1276.76" v="9877" z="1" s="M+H+3" />
        </MSPeaks>
      </Spectrum>
    </Compound>
    <Compound algo="FindByMolecularFeature">
      <Location m="350.2458" rt="15.535" y="73952" v="1091996" />
      <Spectrum type="MFE" cpdAlgo="FindByMolecularFeature">
        <MSDetails p="+" />
        <Device type="TimeOfFlight" />
        <MSPeaks>
          <p rt="15.533" x="351.2531" y="73951.91" v="888324" z="1" s="M+H" />
          <p rt="15.546" x="352.2559" y="17271.77" v="203672" z="1" s="M+H+1" />
        </MSPeaks>
      </Spectrum>
    </Compound>
    <Compound algo="FindByMolecularFeature">
      <Location m="283.3240" rt="15.559" y="153301" v="2425119" />
      <Spectrum type="MFE" cpdAlgo="FindByMolecularFeature">
        <MSDetails p="+" />
        <Device type="TimeOfFlight" />
        <MSPeaks>
          <p rt="15.559" x="284.3313" y="153301.00" v="1982089" z="1" s="M+H" />
          <p rt="15.556" x="285.3345" y="31936.84" v="401160" z="1" s="M+H+1" />
          <p rt="15.571" x="286.3372" y="3634.93" v="41870" z="1" s="M+H+2" />
        </MSPeaks>
      </Spectrum>
    </Compound>
    <Compound algo="FindByMolecularFeature">
      <Location m="279.2563" rt="15.583" y="145061" v="2320997" />
      <Spectrum type="MFE" cpdAlgo="FindByMolecularFeature">
        <MSDetails p="+" />
        <Device type="TimeOfFlight" />
        <MSPeaks>
          <p rt="15.585" x="280.2635" y="145061.39" v="1797712" z="1" s="M+H" />
          <p rt="15.572" x="281.2656" y="32586.01" v="475502" z="1" s="M+H+1" />
          <p rt="15.578" x="282.2684" y="3986.17" v="47783" z="1" s="M+H+2" />
        </MSPeaks>
      </Spectrum>
    </Compound>
    <Compound algo="FindByMolecularFeature">
      <Location m="292.2037" rt="15.608" y="101907" v="796013" />
      <Spectrum type="MFE" cpdAlgo="FindByMolecularFeature">
        <MSDetails p="+" />
        <Device type="TimeOfFlight" />
        <MSPeaks>
          <p rt="15.608" x="293.2109" y="101906.70" v="665341" z="1" s="M+H" />
          <p rt="15.607" x="294.2146" y="19971.51" v="130673" z="1" s="M+H+1" />
        </MSPeaks>
      </Spectrum>
    </Compound>
    <Compound algo="FindByMolecularFeature">
      <Location m="350.2457" rt="15.895" y="51481" v="447738" />
      <Spectrum type="MFE" cpdAlgo="FindByMolecularFeature">
        <MSDetails p="+" />
        <Device type="TimeOfFlight" />
        <MSPeaks>
          <p rt="15.886" x="351.2530" y="51481.39" v="424133" z="1" s="M+H" />
          <p rt="15.970" x="352.2559" y="11905.60" v="23605" z="1" s="M+H+1" />
        </MSPeaks>
      </Spectrum>
    </Compound>
    <Compound algo="FindByMolecularFeature">
      <Location m="308.1987" rt="15.917" y="117793" v="924545" />
      <Spectrum type="MFE" cpdAlgo="FindByMolecularFeature">
        <MSDetails p="+" />
        <Device type="TimeOfFlight" />
        <MSPeaks>
          <p rt="15.917" x="309.2060" y="117793.09" v="773648" z="1" s="M+H" />
          <p rt="15.917" x="310.2095" y="22934.22" v="150897" z="1" s="M+H+1" />
        </MSPeaks>
      </Spectrum>
    </Compound>
    <Compound algo="FindByMolecularFeature">
      <Location m="192.1149" rt="15.923" y="192977" v="1645898" />
      <Spectrum type="MFE" cpdAlgo="FindByMolecularFeature">
        <MSDetails p="+" />
        <Device type="TimeOfFlight" />
        <MSPeaks>
          <p rt="15.923" x="193.1222" y="192977.34" v="1468415" z="1" s="M+H" />
          <p rt="15.920" x="194.1245" y="24055.98" v="177482" z="1" s="M+H+1" />
        </MSPeaks>
      </Spectrum>
    </Compound>
    <Compound algo="FindByMolecularFeature">
      <Location m="341.3293" rt="15.948" y="54179" v="492990" />
      <Spectrum type="MFE" cpdAlgo="FindByMolecularFeature">
        <MSDetails p="+" />
        <Device type="TimeOfFlight" />
        <MSPeaks>
          <p rt="15.948" x="342.3365" y="54178.73" v="388841" z="1" s="M+H" />
          <p rt="15.946" x="343.3399" y="12452.99" v="90259" z="1" s="M+H+1" />
          <p rt="15.964" x="344.3406" y="2093.11" v="13890" z="1" s="M+H+2" />
        </MSPeaks>
      </Spectrum>
    </Compound>
    <Compound algo="FindByMolecularFeature">
      <Location m="453.2861" rt="15.986" y="354882" v="3339786" />
      <Spectrum type="MFE" cpdAlgo="FindByMolecularFeature">
        <MSDetails p="+" />
        <Device type="TimeOfFlight" />
        <MSPeaks>
          <p rt="15.986" x="454.2934" y="354882.28" v="2675672" z="1" s="M+H" />
          <p rt="15.984" x="455.2968" y="76021.38" v="564410" z="1" s="M+H+1" />
          <p rt="15.988" x="456.2999" y="12919.68" v="93795" z="1" s="M+H+2" />
          <p rt="15.996" x="457.3006" y="826.18" v="5909" z="1" s="M+H+3" />
        </MSPeaks>
      </Spectrum>
    </Compound>
    <Compound algo="FindByMolecularFeature">
      <Location m="295.2511" rt="16.029" y="187475" v="2062864" />
      <Spectrum type="MFE" cpdAlgo="FindByMolecularFeature">
        <MSDetails p="+" />
        <Device type="TimeOfFlight" />
        <MSPeaks>
          <p rt="16.030" x="296.2584" y="187475.06" v="1665200" z="1" s="M+H" />
          <p rt="16.028" x="297.2598" y="39629.49" v="362961" z="1" s="M+H+1" />
          <p rt="16.019" x="298.2602" y="4232.46" v="34703" z="1" s="M+H+2" />
        </MSPeaks>
      </Spectrum>
    </Compound>
    <Compound algo="FindByMolecularFeature">
      <Location m="290.1884" rt="16.085" y="166556" v="1907259" />
      <Spectrum type="MFE" cpdAlgo="FindByMolecularFeature">
        <MSDetails p="+" />
        <Device type="TimeOfFlight" />
        <MSPeaks>
          <p rt="16.084" x="291.1956" y="166556.13" v="1655895" z="1" s="M+H" />
          <p rt="16.089" x="292.1991" y="32873.87" v="251363" z="1" s="M+H+1" />
        </MSPeaks>
      </Spectrum>
    </Compound>
    <Compound algo="FindByMolecularFeature">
      <Location m="308.1988" rt="16.092" y="170693" v="1611943" />
      <Spectrum type="MFE" cpdAlgo="FindByMolecularFeature">
        <MSDetails p="+" />
        <Device type="TimeOfFlight" />
        <MSPeaks>
          <p rt="16.092" x="309.2061" y="170692.59" v="1348087" z="1" s="M+H" />
          <p rt="16.091" x="310.2095" y="34160.93" v="263855" z="1" s="M+H+1" />
        </MSPeaks>
      </Spectrum>
    </Compound>
    <Compound algo="FindByMolecularFeature">
      <Location m="274.1931" rt="16.115" y="65742" v="555111" />
      <Spectrum type="MFE" cpdAlgo="FindByMolecularFeature">
        <MSDetails p="+" />
        <Device type="TimeOfFlight" />
        <MSPeaks>
          <p rt="16.115" x="275.2004" y="65741.92" v="463798" z="1" s="M+H" />
          <p rt="16.112" x="276.2038" y="13310.19" v="91313" z="1" s="M+H+1" />
        </MSPeaks>
      </Spectrum>
    </Compound>
    <Compound algo="FindByMolecularFeature">
      <Location m="495.3327" rt="16.120" y="176549" v="1903412" />
      <Spectrum type="MFE" cpdAlgo="FindByMolecularFeature">
        <MSDetails p="+" />
        <Device type="TimeOfFlight" />
        <MSPeaks>
          <p rt="16.121" x="496.3400" y="176549.33" v="1437329" z="1" s="M+H" />
          <p rt="16.118" x="497.3432" y="49911.05" v="387160" z="1" s="M+H+1" />
          <p rt="16.113" x="498.3462" y="8884.78" v="65216" z="1" s="M+H+2" />
          <p rt="16.129" x="499.3476" y="1811.82" v="13708" z="1" s="M+H+3" />
        </MSPeaks>
      </Spectrum>
    </Compound>
    <Compound algo="FindByMolecularFeature">
      <Location m="479.3014" rt="16.174" y="93200" v="862770" />
      <Spectrum type="MFE" cpdAlgo="FindByMolecularFeature">
        <MSDetails p="+" />
        <Device type="TimeOfFlight" />
        <MSPeaks>
          <p rt="16.173" x="480.3087" y="93199.59" v="663850" z="1" s="M+H" />
          <p rt="16.174" x="481.3118" y="22667.45" v="158879" z="1" s="M+H+1" />
          <p rt="16.181" x="482.3154" y="5058.33" v="35069" z="1" s="M+H+2" />
          <p rt="16.187" x="483.3212" y="647.94" v="4972" z="1" s="M+H+3" />
        </MSPeaks>
      </Spectrum>
    </Compound>
    <Compound algo="FindByMolecularFeature">
      <Location m="225.2092" rt="16.259" y="107359" v="1008475" />
      <Spectrum type="MFE" cpdAlgo="FindByMolecularFeature">
        <MSDetails p="+" />
        <Device type="TimeOfFlight" />
        <MSPeaks>
          <p rt="16.260" x="226.2165" y="107358.58" v="870858" z="1" s="M+H" />
          <p rt="16.258" x="227.2198" y="16921.33" v="130654" z="1" s="M+H+1" />
          <p rt="16.240" x="228.2212" y="2517.91" v="6963" z="1" s="M+H+2" />
        </MSPeaks>
      </Spectrum>
    </Compound>
    <Compound algo="FindByMolecularFeature">
      <Location m="295.2512" rt="16.267" y="118807" v="738220" />
      <Spectrum type="MFE" cpdAlgo="FindByMolecularFeature">
        <MSDetails p="+" />
        <Device type="TimeOfFlight" />
        <MSPeaks>
          <p rt="16.267" x="296.2584" y="118807.43" v="603684" z="1" s="M+H" />
          <p rt="16.264" x="297.2610" y="26477.15" v="134536" z="1" s="M+H+1" />
        </MSPeaks>
      </Spectrum>
    </Compound>
    <Compound algo="FindByMolecularFeature">
      <Location m="521.3482" rt="16.302" y="79910" v="854818" />
      <Spectrum type="MFE" cpdAlgo="FindByMolecularFeature">
        <MSDetails p="+" />
        <Device type="TimeOfFlight" />
        <MSPeaks>
          <p rt="16.302" x="522.3555" y="79910.32" v="616373" z="1" s="M+H" />
          <p rt="16.300" x="523.3588" y="22795.34" v="201571" z="1" s="M+H+1" />
          <p rt="16.304" x="524.3619" y="4662.75" v="35273" z="1" s="M+H+2" />
          <p rt="16.329" x="525.3569" y="211.63" v="1601" z="1" s="M+H+3" />
        </MSPeaks>
      </Spectrum>
    </Compound>
    <Compound algo="FindByMolecularFeature">
      <Location m="367.3458" rt="16.312" y="548241" v="4825149" />
      <Spectrum type="MFE" cpdAlgo="FindByMolecularFeature">
        <MSDetails p="+" />
        <Device type="TimeOfFlight" />
        <MSPeaks>
          <p rt="16.312" x="368.3531" y="548240.94" v="3835882" z="1" s="M+H" />
          <p rt="16.311" x="369.3571" y="133533.97" v="866589" z="1" s="M+H+1" />
          <p rt="16.311" x="370.3598" y="17595.03" v="109916" z="1" s="M+H+2" />
          <p rt="16.308" x="371.3616" y="2058.15" v="12762" z="1" s="M+H+3" />
        </MSPeaks>
      </Spectrum>
    </Compound>
    <Compound algo="FindByMolecularFeature">
      <Location m="325.3711" rt="16.372" y="190462" v="1432257" />
      <Spectrum type="MFE" cpdAlgo="FindByMolecularFeature">
        <MSDetails p="+" />
        <Device type="TimeOfFlight" />
        <MSPeaks>
          <p rt="16.372" x="326.3783" y="190461.59" v="1131738" z="1" s="M+H" />
          <p rt="16.372" x="327.3816" y="43850.83" v="269569" z="1" s="M+H+1" />
          <p rt="16.371" x="328.3852" y="5523.42" v="30950" z="1" s="M+H+2" />
        </MSPeaks>
      </Spectrum>
    </Compound>
    <Compound algo="FindByMolecularFeature">
      <Location m="317.2332" rt="16.393" y="86760" v="813566" />
      <Spectrum type="MFE" cpdAlgo="FindByMolecularFeature">
        <MSDetails p="+" />
        <Device type="TimeOfFlight" />
        <MSPeaks>
          <p rt="16.399" x="318.2404" y="86759.58" v="692302" z="1" s="M+H" />
          <p rt="16.370" x="319.2385" y="20990.68" v="121264" z="1" s="M+H+1" />
        </MSPeaks>
      </Spectrum>
    </Compound>
    <Compound algo="FindByMolecularFeature">
      <Location m="295.2514" rt="16.407" y="348205" v="3511657" />
      <Spectrum type="MFE" cpdAlgo="FindByMolecularFeature">
        <MSDetails p="+" />
        <Device type="TimeOfFlight" />
        <MSPeaks>
          <p rt="16.407" x="296.2587" y="348205.03" v="2795565" z="1" s="M+H" />
          <p rt="16.409" x="297.2605" y="77632.73" v="627727" z="1" s="M+H+1" />
          <p rt="16.404" x="298.2619" y="8997.55" v="88366" z="1" s="M+H+2" />
        </MSPeaks>
      </Spectrum>
    </Compound>
    <Compound algo="FindByMolecularFeature">
      <Location m="318.2186" rt="16.492" y="56894" v="577990" />
      <Spectrum type="MFE" cpdAlgo="FindByMolecularFeature">
        <MSDetails p="+" />
        <Device type="TimeOfFlight" />
        <MSPeaks>
          <p rt="16.492" x="319.2260" y="56893.66" v="445547" z="1" s="M+H" />
          <p rt="16.495" x="320.2284" y="12082.15" v="95832" z="1" s="M+H+1" />
          <p rt="16.481" x="637.4394" y="1966.94" v="16145" z="1" s="2M+H" />
          <p rt="16.465" x="638.4441" y="1034.81" v="2160" z="1" s="2M+H+1" />
        </MSPeaks>
      </Spectrum>
    </Compound>
    <Compound algo="FindByMolecularFeature">
      <Location m="349.1468" rt="16.496" y="106970" v="1700668" />
      <Spectrum type="MFE" cpdAlgo="FindByMolecularFeature">
        <MSDetails p="+" />
        <Device type="TimeOfFlight" />
        <MSPeaks>
          <p rt="16.497" x="350.1541" y="106969.98" v="1308228" z="1" s="M+H" />
          <p rt="16.493" x="351.1578" y="25633.06" v="330729" z="1" s="M+H+1" />
          <p rt="16.495" x="352.1617" y="4660.52" v="61711" z="1" s="M+H+2" />
        </MSPeaks>
      </Spectrum>
    </Compound>
    <Compound algo="FindByMolecularFeature">
      <Location m="607.3624" rt="16.499" y="61893" v="600058" />
      <Spectrum type="MFE" cpdAlgo="FindByMolecularFeature">
        <MSDetails p="+" />
        <Device type="TimeOfFlight" />
        <MSPeaks>
          <p rt="16.508" x="608.3697" y="6522.27" v="55565" z="1" s="M+H" />
          <p rt="16.506" x="609.3755" y="3344.44" v="27322" z="1" s="M+H+1" />
          <p rt="16.498" x="610.3680" y="61892.75" v="517171" z="1" s="M+H+2" />
        </MSPeaks>
      </Spectrum>
    </Compound>
    <Compound algo="FindByMolecularFeature">
      <Location m="278.2251" rt="16.502" y="2334033" v="32819458" />
      <Spectrum type="MFE" cpdAlgo="FindByMolecularFeature">
        <MSDetails p="+" />
        <Device type="TimeOfFlight" />
        <MSPeaks>
          <p rt="16.502" x="279.2324" y="2334032.50" v="23971688" z="1" sat="true" s="M+H" />
          <p rt="16.502" x="280.2359" y="471748.13" v="4843304" z="1" s="M+H+1" />
          <p rt="16.501" x="281.2398" y="47670.31" v="486477" z="1" s="M+H+2" />
          <p rt="16.492" x="282.2437" y="2892.43" v="28541" z="1" s="M+H+3" />
          <p rt="16.506" x="557.4568" y="169340.94" v="1164143" z="1" s="2M+H" />
          <p rt="16.506" x="558.4599" y="67796.49" v="466492" z="1" s="2M+H+1" />
          <p rt="16.509" x="559.4629" y="14421.03" v="98528" z="1" s="2M+H+2" />
          <p rt="16.508" x="560.4660" y="2335.21" v="15561" z="1" s="2M+H+3" />
        </MSPeaks>
      </Spectrum>
    </Compound>
    <Compound algo="FindByMolecularFeature">
      <Location m="332.1432" rt="16.504" y="89209" v="2298915" />
      <Spectrum type="MFE" cpdAlgo="FindByMolecularFeature">
        <MSDetails p="+" />
        <Device type="TimeOfFlight" />
        <MSPeaks>
          <p rt="16.497" x="333.1504" y="41638.91" v="454391" z="1" s="M+H" />
          <p rt="16.502" x="334.1544" y="10235.09" v="110457" z="1" s="M+H+1" />
          <p rt="16.504" x="335.1520" y="89208.64" v="974047" z="1" s="M+H+2" />
          <p rt="16.506" x="336.1550" y="19142.37" v="206757" z="1" s="M+H+3" />
          <p rt="16.506" x="337.1475" y="36432.16" v="399165" z="1" s="M+H+4" />
          <p rt="16.510" x="338.1501" y="8803.13" v="94618" z="1" s="M+H+5" />
          <p rt="16.507" x="339.1477" y="5557.01" v="59478" z="1" s="M+H+6" />
        </MSPeaks>
      </Spectrum>
    </Compound>
    <Compound algo="FindByMolecularFeature">
      <Location m="290.1861" rt="16.508" y="226333" v="1793331" />
      <Spectrum type="MFE" cpdAlgo="FindByMolecularFeature">
        <MSDetails p="+" />
        <Device type="TimeOfFlight" />
        <MSPeaks>
          <p rt="16.508" x="291.1933" y="226333.38" v="1523929" z="1" s="M+H" />
          <p rt="16.506" x="292.1965" y="40049.96" v="269401" z="1" s="M+H+1" />
        </MSPeaks>
      </Spectrum>
    </Compound>
    <Compound algo="FindByMolecularFeature">
      <Location m="268.2038" rt="16.514" y="130652" v="1205281" />
      <Spectrum type="MFE" cpdAlgo="FindByMolecularFeature">
        <MSDetails p="+" />
        <Device type="TimeOfFlight" />
        <MSPeaks>
          <p rt="16.514" x="269.2111" y="130651.57" v="991395" z="1" s="M+H" />
          <p rt="16.514" x="270.2144" y="23709.20" v="185718" z="1" s="M+H+1" />
          <p rt="16.511" x="271.2186" y="3641.70" v="28168" z="1" s="M+H+2" />
        </MSPeaks>
      </Spectrum>
    </Compound>
    <Compound algo="FindByMolecularFeature">
      <Location m="204.1878" rt="16.514" y="232043" v="2140307" />
      <Spectrum type="MFE" cpdAlgo="FindByMolecularFeature">
        <MSDetails p="+" />
        <Device type="TimeOfFlight" />
        <MSPeaks>
          <p rt="16.514" x="205.1951" y="232043.34" v="1823642" z="1" s="M+H" />
          <p rt="16.513" x="206.1985" y="40370.48" v="316665" z="1" s="M+H+1" />
        </MSPeaks>
      </Spectrum>
    </Compound>
    <Compound algo="FindByMolecularFeature">
      <Location m="232.1827" rt="16.515" y="118588" v="1102618" />
      <Spectrum type="MFE" cpdAlgo="FindByMolecularFeature">
        <MSDetails p="+" />
        <Device type="TimeOfFlight" />
        <MSPeaks>
          <p rt="16.514" x="233.1900" y="118587.80" v="927487" z="1" s="M+H" />
          <p rt="16.516" x="234.1932" y="21913.03" v="175131" z="1" s="M+H+1" />
        </MSPeaks>
      </Spectrum>
    </Compound>
    <Compound algo="FindByMolecularFeature">
      <Location m="250.1934" rt="16.515" y="107725" v="950809" />
      <Spectrum type="MFE" cpdAlgo="FindByMolecularFeature">
        <MSDetails p="+" />
        <Device type="TimeOfFlight" />
        <MSPeaks>
          <p rt="16.515" x="251.2007" y="107724.71" v="809143" z="1" s="M+H" />
          <p rt="16.515" x="252.2040" y="18940.38" v="141666" z="1" s="M+H+1" />
        </MSPeaks>
      </Spectrum>
    </Compound>
    <Compound algo="FindByMolecularFeature">
      <Location m="479.3022" rt="16.533" y="840572" v="8079972" />
      <Spectrum type="MFE" cpdAlgo="FindByMolecularFeature">
        <MSDetails p="+" />
        <Device type="TimeOfFlight" />
        <MSPeaks>
          <p rt="16.533" x="480.3095" y="840572.38" v="6131540" z="1" s="M+H" />
          <p rt="16.532" x="481.3123" y="208548.42" v="1528571" z="1" s="M+H+1" />
          <p rt="16.532" x="482.3146" y="36700.85" v="266802" z="1" s="M+H+2" />
          <p rt="16.537" x="483.3188" y="5267.12" v="37358" z="1" s="M+H+3" />
          <p rt="16.528" x="959.6083" y="7850.97" v="35567" z="1" s="2M+H" />
          <p rt="16.530" x="960.6116" y="4036.28" v="18070" z="1" s="2M+H+1" />
          <p rt="16.531" x="961.6106" y="1179.84" v="4214" z="1" s="2M+H+2" />
        </MSPeaks>
      </Spectrum>
    </Compound>
    <Compound algo="FindByMolecularFeature">
      <Location m="292.2038" rt="16.552" y="102041" v="877636" />
      <Spectrum type="MFE" cpdAlgo="FindByMolecularFeature">
        <MSDetails p="+" />
        <Device type="TimeOfFlight" />
        <MSPeaks>
          <p rt="16.551" x="293.2111" y="102041.20" v="735602" z="1" s="M+H" />
          <p rt="16.555" x="294.2146" y="21229.26" v="142033" z="1" s="M+H+1" />
        </MSPeaks>
      </Spectrum>
    </Compound>
    <Compound algo="FindByMolecularFeature">
      <Location m="274.1934" rt="16.553" y="63107" v="551159" />
      <Spectrum type="MFE" cpdAlgo="FindByMolecularFeature">
        <MSDetails p="+" />
        <Device type="TimeOfFlight" />
        <MSPeaks>
          <p rt="16.553" x="275.2007" y="63106.76" v="459320" z="1" s="M+H" />
          <p rt="16.553" x="276.2041" y="13099.88" v="91839" z="1" s="M+H+1" />
        </MSPeaks>
      </Spectrum>
    </Compound>
    <Compound algo="FindByMolecularFeature">
      <Location m="236.2138" rt="16.569" y="58354" v="522428" />
      <Spectrum type="MFE" cpdAlgo="FindByMolecularFeature">
        <MSDetails p="+" />
        <Device type="TimeOfFlight" />
        <MSPeaks>
          <p rt="16.569" x="237.2210" y="58353.61" v="438063" z="1" s="M+H" />
          <p rt="16.567" x="238.2246" y="11097.59" v="84365" z="1" s="M+H+1" />
        </MSPeaks>
      </Spectrum>
    </Compound>
    <Compound algo="FindByMolecularFeature">
      <Location m="254.2246" rt="16.572" y="60432" v="562711" />
      <Spectrum type="MFE" cpdAlgo="FindByMolecularFeature">
        <MSDetails p="+" />
        <Device type="TimeOfFlight" />
        <MSPeaks>
          <p rt="16.572" x="255.2319" y="60432.49" v="475012" z="1" s="M+H" />
          <p rt="16.574" x="256.2349" y="10916.80" v="87699" z="1" s="M+H+1" />
        </MSPeaks>
      </Spectrum>
    </Compound>
    <Compound algo="FindByMolecularFeature">
      <Location m="392.2542" rt="16.602" y="200607" v="1695234" />
      <Spectrum type="MFE" cpdAlgo="FindByMolecularFeature">
        <MSDetails p="+" />
        <Device type="TimeOfFlight" />
        <MSPeaks>
          <p rt="16.602" x="393.2615" y="200607.44" v="1352633" z="1" s="M+H" />
          <p rt="16.602" x="394.2646" y="43788.30" v="289078" z="1" s="M+H+1" />
          <p rt="16.604" x="395.2679" y="7363.48" v="48681" z="1" s="M+H+2" />
          <p rt="16.619" x="396.2673" y="483.60" v="4843" z="1" s="M+H+3" />
        </MSPeaks>
      </Spectrum>
    </Compound>
    <Compound algo="FindByMolecularFeature">
      <Location m="370.2721" rt="16.605" y="147585" v="1270361" />
      <Spectrum type="MFE" cpdAlgo="FindByMolecularFeature">
        <MSDetails p="+" />
        <Device type="TimeOfFlight" />
        <MSPeaks>
          <p rt="16.605" x="371.2794" y="147585.11" v="994886" z="1" s="M+H" />
          <p rt="16.604" x="372.2826" y="34460.88" v="233024" z="1" s="M+H+1" />
          <p rt="16.607" x="373.2851" y="5351.29" v="36096" z="1" s="M+H+2" />
          <p rt="16.606" x="374.2878" y="798.20" v="6355" z="1" s="M+H+3" />
        </MSPeaks>
      </Spectrum>
    </Compound>
    <Compound algo="FindByMolecularFeature">
      <Location m="352.2621" rt="16.606" y="667449" v="5652727" />
      <Spectrum type="MFE" cpdAlgo="FindByMolecularFeature">
        <MSDetails p="+" />
        <Device type="TimeOfFlight" />
        <MSPeaks>
          <p rt="16.606" x="353.2694" y="667448.94" v="4517619" z="1" s="M+H" />
          <p rt="16.605" x="354.2722" y="143254.70" v="975334" z="1" s="M+H+1" />
          <p rt="16.604" x="355.2752" y="20237.34" v="136104" z="1" s="M+H+2" />
          <p rt="16.620" x="356.2787" y="3485.59" v="23669" z="1" s="M+H+3" />
        </MSPeaks>
      </Spectrum>
    </Compound>
    <Compound algo="FindByMolecularFeature">
      <Location m="521.3492" rt="16.665" y="670644" v="7411258" />
      <Spectrum type="MFE" cpdAlgo="FindByMolecularFeature">
        <MSDetails p="+" />
        <Device type="TimeOfFlight" />
        <MSPeaks>
          <p rt="16.666" x="522.3565" y="670643.50" v="5556572" z="1" s="M+H" />
          <p rt="16.665" x="523.3592" y="183414.98" v="1531275" z="1" s="M+H+1" />
          <p rt="16.664" x="524.3617" y="34153.11" v="280902" z="1" s="M+H+2" />
          <p rt="16.658" x="525.3639" y="4726.14" v="37048" z="1" s="M+H+3" />
          <p rt="16.666" x="526.3681" y="706.52" v="5460" z="1" s="M+H+4" />
        </MSPeaks>
      </Spectrum>
    </Compound>
    <Compound algo="FindByMolecularFeature">
      <Location m="320.2352" rt="16.709" y="86436" v="952496" />
      <Spectrum type="MFE" cpdAlgo="FindByMolecularFeature">
        <MSDetails p="+" />
        <Device type="TimeOfFlight" />
        <MSPeaks>
          <p rt="16.710" x="321.2425" y="86435.51" v="777433" z="1" s="M+H" />
          <p rt="16.705" x="322.2458" y="19258.49" v="153967" z="1" s="M+H+1" />
          <p rt="16.683" x="323.2510" y="3101.06" v="21096" z="1" s="M+H+2" />
        </MSPeaks>
      </Spectrum>
    </Compound>
    <Compound algo="FindByMolecularFeature">
      <Location m="274.1932" rt="16.759" y="93671" v="991467" />
      <Spectrum type="MFE" cpdAlgo="FindByMolecularFeature">
        <MSDetails p="+" />
        <Device type="TimeOfFlight" />
        <MSPeaks>
          <p rt="16.759" x="275.2005" y="93670.99" v="824577" z="1" s="M+H" />
          <p rt="16.757" x="276.2037" y="18360.89" v="166891" z="1" s="M+H+1" />
        </MSPeaks>
      </Spectrum>
    </Compound>
    <Compound algo="FindByMolecularFeature">
      <Location m="292.2039" rt="16.764" y="164604" v="1712619" />
      <Spectrum type="MFE" cpdAlgo="FindByMolecularFeature">
        <MSDetails p="+" />
        <Device type="TimeOfFlight" />
        <MSPeaks>
          <p rt="16.764" x="293.2112" y="164604.14" v="1424051" z="1" s="M+H" />
          <p rt="16.765" x="294.2147" y="32360.21" v="288569" z="1" s="M+H+1" />
        </MSPeaks>
      </Spectrum>
    </Compound>
    <Compound algo="FindByMolecularFeature">
      <Location m="370.2721" rt="16.823" y="142331" v="1422987" />
      <Spectrum type="MFE" cpdAlgo="FindByMolecularFeature">
        <MSDetails p="+" />
        <Device type="TimeOfFlight" />
        <MSPeaks>
          <p rt="16.822" x="371.2794" y="142330.88" v="1091942" z="1" s="M+H" />
          <p rt="16.823" x="372.2827" y="33654.14" v="279349" z="1" s="M+H+1" />
          <p rt="16.825" x="373.2850" y="5292.43" v="41399" z="1" s="M+H+2" />
          <p rt="16.829" x="374.2878" y="1342.02" v="10296" z="1" s="M+H+3" />
        </MSPeaks>
      </Spectrum>
    </Compound>
    <Compound algo="FindByMolecularFeature">
      <Location m="392.2540" rt="16.827" y="87021" v="936177" />
      <Spectrum type="MFE" cpdAlgo="FindByMolecularFeature">
        <MSDetails p="+" />
        <Device type="TimeOfFlight" />
        <MSPeaks>
          <p rt="16.827" x="393.2613" y="87021.45" v="707505" z="1" s="M+H" />
          <p rt="16.827" x="394.2644" y="19559.54" v="196411" z="1" s="M+H+1" />
          <p rt="16.837" x="395.2696" y="3719.77" v="32261" z="1" s="M+H+2" />
        </MSPeaks>
      </Spectrum>
    </Compound>
    <Compound algo="FindByMolecularFeature">
      <Location m="352.2617" rt="16.830" y="234925" v="2916755" />
      <Spectrum type="MFE" cpdAlgo="FindByMolecularFeature">
        <MSDetails p="+" />
        <Device type="TimeOfFlight" />
        <MSPeaks>
          <p rt="16.830" x="353.2690" y="234924.72" v="2341727" z="1" s="M+H" />
          <p rt="16.827" x="354.2720" y="50639.05" v="482374" z="1" s="M+H+1" />
          <p rt="16.842" x="355.2776" y="8277.88" v="80825" z="1" s="M+H+2" />
          <p rt="16.839" x="356.2811" y="1241.89" v="11830" z="1" s="M+H+3" />
        </MSPeaks>
      </Spectrum>
    </Compound>
    <Compound algo="FindByMolecularFeature">
      <Location m="236.2138" rt="16.836" y="80881" v="747127" />
      <Spectrum type="MFE" cpdAlgo="FindByMolecularFeature">
        <MSDetails p="+" />
        <Device type="TimeOfFlight" />
        <MSPeaks>
          <p rt="16.836" x="237.2211" y="80880.65" v="620634" z="1" s="M+H" />
          <p rt="16.837" x="238.2245" y="14485.46" v="112885" z="1" s="M+H+1" />
          <p rt="16.840" x="239.2278" y="1963.87" v="13608" z="1" s="M+H+2" />
        </MSPeaks>
      </Spectrum>
    </Compound>
    <Compound algo="FindByMolecularFeature">
      <Location m="254.2246" rt="16.838" y="87841" v="845562" />
      <Spectrum type="MFE" cpdAlgo="FindByMolecularFeature">
        <MSDetails p="+" />
        <Device type="TimeOfFlight" />
        <MSPeaks>
          <p rt="16.838" x="255.2319" y="87841.35" v="697078" z="1" s="M+H" />
          <p rt="16.837" x="256.2351" y="15355.24" v="124125" z="1" s="M+H+1" />
          <p rt="16.871" x="257.2329" y="2776.58" v="24359" z="1" s="M+H+2" />
        </MSPeaks>
      </Spectrum>
    </Compound>
    <Compound algo="FindByMolecularFeature">
      <Location m="295.2510" rt="16.858" y="172334" v="2434940" />
      <Spectrum type="MFE" cpdAlgo="FindByMolecularFeature">
        <MSDetails p="+" />
        <Device type="TimeOfFlight" />
        <MSPeaks>
          <p rt="16.859" x="296.2583" y="172334.38" v="1959774" z="1" s="M+H" />
          <p rt="16.850" x="297.2608" y="35831.56" v="449644" z="1" s="M+H+1" />
          <p rt="16.874" x="298.2696" y="3383.91" v="25522" z="1" s="M+H+2" />
        </MSPeaks>
      </Spectrum>
    </Compound>
    <Compound algo="FindByMolecularFeature">
      <Location m="278.2248" rt="16.876" y="322017" v="3143189" />
      <Spectrum type="MFE" cpdAlgo="FindByMolecularFeature">
        <MSDetails p="+" />
        <Device type="TimeOfFlight" />
        <MSPeaks>
          <p rt="16.876" x="279.2320" y="322016.75" v="2542734" z="1" s="M+H" />
          <p rt="16.877" x="280.2353" y="66953.27" v="548287" z="1" s="M+H+1" />
          <p rt="16.874" x="557.4553" y="3909.33" v="19496" z="1" s="2M+H" />
          <p rt="16.872" x="558.4595" y="1622.47" v="6588" z="1" s="2M+H+1" />
        </MSPeaks>
      </Spectrum>
    </Compound>
    <Compound algo="FindByMolecularFeature">
      <Location m="451.3148" rt="16.932" y="152603" v="1514959" />
      <Spectrum type="MFE" cpdAlgo="FindByMolecularFeature">
        <MSDetails p="+" />
        <Device type="TimeOfFlight" />
        <MSPeaks>
          <p rt="16.932" x="452.3221" y="152602.72" v="1179408" z="1" s="M+H" />
          <p rt="16.931" x="453.3254" y="35505.14" v="268911" z="1" s="M+H+1" />
          <p rt="16.934" x="454.3288" y="7592.18" v="66641" z="1" s="M+H+2" />
        </MSPeaks>
      </Spectrum>
    </Compound>
    <Compound algo="FindByMolecularFeature">
      <Location m="258.1982" rt="17.047" y="50698" v="305405" />
      <Spectrum type="MFE" cpdAlgo="FindByMolecularFeature">
        <MSDetails p="+" />
        <Device type="TimeOfFlight" />
        <MSPeaks>
          <p rt="17.047" x="259.2055" y="50697.86" v="257102" z="1" s="M+H" />
          <p rt="17.050" x="260.2089" y="9621.81" v="48303" z="1" s="M+H+1" />
        </MSPeaks>
      </Spectrum>
    </Compound>
    <Compound algo="FindByMolecularFeature">
      <Location m="610.4210" rt="17.063" y="74336" v="895230" />
      <Spectrum type="MFE" cpdAlgo="FindByMolecularFeature">
        <MSDetails p="+" />
        <Device type="TimeOfFlight" />
        <MSPeaks>
          <p rt="17.063" x="611.4283" y="74335.75" v="603226" z="1" s="M+H" />
          <p rt="17.063" x="612.4313" y="27656.97" v="224357" z="1" s="M+H+1" />
          <p rt="17.061" x="613.4337" y="6715.76" v="55436" z="1" s="M+H+2" />
          <p rt="17.078" x="614.4351" y="1303.77" v="12211" z="1" s="M+H+3" />
        </MSPeaks>
      </Spectrum>
    </Compound>
    <Compound algo="FindByMolecularFeature">
      <Location m="178.1357" rt="17.068" y="358390" v="3723518" />
      <Spectrum type="MFE" cpdAlgo="FindByMolecularFeature">
        <MSDetails p="+" />
        <Device type="TimeOfFlight" />
        <MSPeaks>
          <p rt="17.068" x="179.1430" y="358389.63" v="3281854" z="1" s="M+H" />
          <p rt="17.069" x="180.1464" y="46087.79" v="424167" z="1" s="M+H+1" />
          <p rt="17.054" x="181.1508" y="3045.02" v="17498" z="1" s="M+H+2" />
        </MSPeaks>
      </Spectrum>
    </Compound>
    <Compound algo="FindByMolecularFeature">
      <Location m="276.2095" rt="17.069" y="1859299" v="21310628" />
      <Spectrum type="MFE" cpdAlgo="FindByMolecularFeature">
        <MSDetails p="+" />
        <Device type="TimeOfFlight" />
        <MSPeaks>
          <p rt="17.069" x="277.2167" y="1859299.00" v="17905356" z="1" s="M+H" />
          <p rt="17.067" x="278.2200" y="366248.09" v="3405271" z="1" s="M+H+1" />
        </MSPeaks>
      </Spectrum>
    </Compound>
    <Compound algo="FindByMolecularFeature">
      <Location m="316.2019" rt="17.084" y="540201" v="7145099" />
      <Spectrum type="MFE" cpdAlgo="FindByMolecularFeature">
        <MSDetails p="+" />
        <Device type="TimeOfFlight" />
        <MSPeaks>
          <p rt="17.084" x="317.2092" y="540201.44" v="5855521" z="1" s="M+H" />
          <p rt="17.082" x="318.2122" y="104653.13" v="1117309" z="1" s="M+H+1" />
          <p rt="17.086" x="319.2167" y="14021.35" v="150971" z="1" s="M+H+2" />
          <p rt="17.117" x="320.2215" y="1734.06" v="21299" z="1" s="M+H+3" />
        </MSPeaks>
      </Spectrum>
    </Compound>
    <Compound algo="FindByMolecularFeature">
      <Location m="294.2202" rt="17.189" y="1218819" v="9767455" />
      <Spectrum type="MFE" cpdAlgo="FindByMolecularFeature">
        <MSDetails p="+" />
        <Device type="TimeOfFlight" />
        <MSPeaks>
          <p rt="17.189" x="295.2275" y="1218818.50" v="8013105" z="1" s="M+H" />
          <p rt="17.190" x="296.2306" y="229547.17" v="1509159" z="1" s="M+H+1" />
          <p rt="17.189" x="297.2347" y="31999.30" v="210379" z="1" s="M+H+2" />
          <p rt="17.158" x="298.2388" y="3105.80" v="34813" z="1" s="M+H+3" />
        </MSPeaks>
      </Spectrum>
    </Compound>
    <Compound algo="FindByMolecularFeature">
      <Location m="649.4129" rt="17.192" y="61947" v="728018" />
      <Spectrum type="MFE" cpdAlgo="FindByMolecularFeature">
        <MSDetails p="+" />
        <Device type="TimeOfFlight" />
        <MSPeaks>
          <p rt="17.193" x="650.4202" y="61946.69" v="430243" z="1" s="M+H" />
          <p rt="17.192" x="651.4243" y="33503.99" v="225636" z="1" s="M+H+1" />
          <p rt="17.191" x="652.4270" y="10191.88" v="72139" z="1" s="M+H+2" />
        </MSPeaks>
      </Spectrum>
    </Compound>
    <Compound algo="FindByMolecularFeature">
      <Location m="244.2191" rt="17.197" y="157621" v="1761087" />
      <Spectrum type="MFE" cpdAlgo="FindByMolecularFeature">
        <MSDetails p="+" />
        <Device type="TimeOfFlight" />
        <MSPeaks>
          <p rt="17.187" x="123.1167" y="9066.15" v="57911" z="2" s="M+2H" />
          <p rt="17.196" x="245.2264" y="157621.39" v="1374856" z="1" s="M+H" />
          <p rt="17.199" x="246.2297" y="30088.16" v="278263" z="1" s="M+H+1" />
          <p rt="17.197" x="247.2341" y="4806.55" v="45568" z="1" s="M+H+2" />
          <p rt="17.244" x="248.2371" y="455.68" v="4489" z="1" s="M+H+3" />
        </MSPeaks>
      </Spectrum>
    </Compound>
    <Compound algo="FindByMolecularFeature">
      <Location m="280.2407" rt="17.197" y="427830" v="4747836" />
      <Spectrum type="MFE" cpdAlgo="FindByMolecularFeature">
        <MSDetails p="+" />
        <Device type="TimeOfFlight" />
        <MSPeaks>
          <p rt="17.197" x="281.2480" y="427830.38" v="3920715" z="1" s="M+H" />
          <p rt="17.195" x="282.2510" y="85518.39" v="745773" z="1" s="M+H+1" />
          <p rt="17.198" x="283.2582" y="8086.97" v="70455" z="1" s="M+H+2" />
          <p rt="17.196" x="284.2641" y="1127.21" v="10894" z="1" s="M+H+3" />
        </MSPeaks>
      </Spectrum>
    </Compound>
    <Compound algo="FindByMolecularFeature">
      <Location m="262.2300" rt="17.198" y="511666" v="5948194" />
      <Spectrum type="MFE" cpdAlgo="FindByMolecularFeature">
        <MSDetails p="+" />
        <Device type="TimeOfFlight" />
        <MSPeaks>
          <p rt="17.198" x="263.2373" y="511666.06" v="4808239" z="1" s="M+H" />
          <p rt="17.197" x="264.2403" y="104755.01" v="992832" z="1" s="M+H+1" />
          <p rt="17.207" x="265.2477" y="14394.95" v="125761" z="1" s="M+H+2" />
          <p rt="17.220" x="266.2535" y="2406.27" v="21362" z="1" s="M+H+3" />
        </MSPeaks>
      </Spectrum>
    </Compound>
    <Compound algo="FindByMolecularFeature">
      <Location m="352.1697" rt="17.205" y="59659" v="1556710" />
      <Spectrum type="MFE" cpdAlgo="FindByMolecularFeature">
        <MSDetails p="+" />
        <Device type="TimeOfFlight" />
        <MSPeaks>
          <p rt="17.204" x="353.1770" y="29726.93" v="337957" z="1" s="M+H" />
          <p rt="17.210" x="354.1803" y="6787.19" v="75766" z="1" s="M+H+1" />
          <p rt="17.205" x="355.1779" y="59659.44" v="643752" z="1" s="M+H+2" />
          <p rt="17.203" x="356.1811" y="13317.55" v="143931" z="1" s="M+H+3" />
          <p rt="17.204" x="357.1738" y="22897.00" v="250151" z="1" s="M+H+4" />
          <p rt="17.203" x="358.1768" y="5569.87" v="60468" z="1" s="M+H+5" />
          <p rt="17.217" x="359.1729" y="4120.29" v="44685" z="1" s="M+H+6" />
        </MSPeaks>
      </Spectrum>
    </Compound>
    <Compound algo="FindByMolecularFeature">
      <Location m="641.3510" rt="17.363" y="88856" v="938143" />
      <Spectrum type="MFE" cpdAlgo="FindByMolecularFeature">
        <MSDetails p="+" />
        <Device type="TimeOfFlight" />
        <MSPeaks>
          <p rt="17.363" x="642.3583" y="88856.46" v="543731" z="1" s="M+H" />
          <p rt="17.365" x="643.3625" y="50162.59" v="304726" z="1" s="M+H+1" />
          <p rt="17.362" x="644.3683" y="14686.02" v="89685" z="1" s="M+H+2" />
        </MSPeaks>
      </Spectrum>
    </Compound>
    <Compound algo="FindByMolecularFeature">
      <Location m="252.2090" rt="17.364" y="54342" v="506011" />
      <Spectrum type="MFE" cpdAlgo="FindByMolecularFeature">
        <MSDetails p="+" />
        <Device type="TimeOfFlight" />
        <MSPeaks>
          <p rt="17.365" x="253.2162" y="54341.98" v="427959" z="1" s="M+H" />
          <p rt="17.361" x="254.2194" y="9797.45" v="78052" z="1" s="M+H+1" />
        </MSPeaks>
      </Spectrum>
    </Compound>
    <Compound algo="FindByMolecularFeature">
      <Location m="294.2201" rt="17.366" y="3407109" v="32632702" />
      <Spectrum type="MFE" cpdAlgo="FindByMolecularFeature">
        <MSDetails p="+" />
        <Device type="TimeOfFlight" />
        <MSPeaks>
          <p rt="17.366" x="295.2274" y="3407109.25" v="26964062" z="1" sat="true" s="M+H" />
          <p rt="17.366" x="296.2310" y="622607.44" v="4933439" z="1" s="M+H+1" />
          <p rt="17.365" x="297.2338" y="85150.77" v="678033" z="1" s="M+H+2" />
          <p rt="17.360" x="298.2364" y="7353.07" v="57169" z="1" s="M+H+3" />
        </MSPeaks>
      </Spectrum>
    </Compound>
    <Compound algo="FindByMolecularFeature">
      <Location m="276.2095" rt="17.367" y="3886982" v="36607348" />
      <Spectrum type="MFE" cpdAlgo="FindByMolecularFeature">
        <MSDetails p="+" />
        <Device type="TimeOfFlight" />
        <MSPeaks>
          <p rt="17.367" x="277.2168" y="3886982.25" v="30189896" z="1" sat="true" s="M+H" />
          <p rt="17.367" x="278.2203" y="746152.75" v="5886261" z="1" s="M+H+1" />
          <p rt="17.366" x="279.2248" y="63080.29" v="505498" z="1" s="M+H+2" />
          <p rt="17.371" x="280.2299" y="3444.01" v="25693" z="1" s="M+H+3" />
        </MSPeaks>
      </Spectrum>
    </Compound>
    <Compound algo="FindByMolecularFeature">
      <Location m="248.2142" rt="17.367" y="354435" v="3322864" />
      <Spectrum type="MFE" cpdAlgo="FindByMolecularFeature">
        <MSDetails p="+" />
        <Device type="TimeOfFlight" />
        <MSPeaks>
          <p rt="17.367" x="249.2214" y="354435.03" v="2734786" z="1" s="M+H" />
          <p rt="17.367" x="250.2245" y="70223.33" v="543016" z="1" s="M+H+1" />
          <p rt="17.367" x="251.2289" y="6018.59" v="45062" z="1" s="M+H+2" />
        </MSPeaks>
      </Spectrum>
    </Compound>
    <Compound algo="FindByMolecularFeature">
      <Location m="230.2034" rt="17.367" y="80761" v="745101" />
      <Spectrum type="MFE" cpdAlgo="FindByMolecularFeature">
        <MSDetails p="+" />
        <Device type="TimeOfFlight" />
        <MSPeaks>
          <p rt="17.368" x="231.2106" y="80761.34" v="627805" z="1" s="M+H" />
          <p rt="17.363" x="232.2138" y="15408.71" v="117296" z="1" s="M+H+1" />
        </MSPeaks>
      </Spectrum>
    </Compound>
    <Compound algo="FindByMolecularFeature">
      <Location m="610.4211" rt="17.367" y="169259" v="1787382" />
      <Spectrum type="MFE" cpdAlgo="FindByMolecularFeature">
        <MSDetails p="+" />
        <Device type="TimeOfFlight" />
        <MSPeaks>
          <p rt="17.368" x="611.4284" y="169258.69" v="1196862" z="1" s="M+H" />
          <p rt="17.367" x="612.4317" y="64142.22" v="453916" z="1" s="M+H+1" />
          <p rt="17.366" x="613.4329" y="16476.13" v="116932" z="1" s="M+H+2" />
          <p rt="17.360" x="614.4295" y="2846.95" v="19672" z="1" s="M+H+3" />
        </MSPeaks>
      </Spectrum>
    </Compound>
    <Compound algo="FindByMolecularFeature">
      <Location m="258.1983" rt="17.368" y="125547" v="1195072" />
      <Spectrum type="MFE" cpdAlgo="FindByMolecularFeature">
        <MSDetails p="+" />
        <Device type="TimeOfFlight" />
        <MSPeaks>
          <p rt="17.369" x="259.2056" y="125547.39" v="1007688" z="1" s="M+H" />
          <p rt="17.366" x="260.2089" y="23304.77" v="187384" z="1" s="M+H+1" />
        </MSPeaks>
      </Spectrum>
    </Compound>
    <Compound algo="FindByMolecularFeature">
      <Location m="316.2021" rt="17.370" y="1176739" v="11713292" />
      <Spectrum type="MFE" cpdAlgo="FindByMolecularFeature">
        <MSDetails p="+" />
        <Device type="TimeOfFlight" />
        <MSPeaks>
          <p rt="17.370" x="317.2094" y="1176739.38" v="9599663" z="1" s="M+H" />
          <p rt="17.370" x="318.2124" y="228365.19" v="1869375" z="1" s="M+H+1" />
          <p rt="17.371" x="319.2157" y="27099.72" v="224512" z="1" s="M+H+2" />
          <p rt="17.365" x="320.2188" y="2482.93" v="19742" z="1" s="M+H+3" />
        </MSPeaks>
      </Spectrum>
    </Compound>
    <Compound algo="FindByMolecularFeature">
      <Location m="393.1394" rt="17.372" y="111860" v="1269782" />
      <Spectrum type="MFE" cpdAlgo="FindByMolecularFeature">
        <MSDetails p="+" />
        <Device type="TimeOfFlight" />
        <MSPeaks>
          <p rt="17.372" x="394.1467" y="111859.78" v="1045531" z="1" s="M+H" />
          <p rt="17.371" x="395.1501" y="23534.63" v="224251" z="1" s="M+H+1" />
        </MSPeaks>
      </Spectrum>
    </Compound>
    <Compound algo="FindByMolecularFeature">
      <Location m="389.1656" rt="17.373" y="65524" v="1070897" />
      <Spectrum type="MFE" cpdAlgo="FindByMolecularFeature">
        <MSDetails p="+" />
        <Device type="TimeOfFlight" />
        <MSPeaks>
          <p rt="17.361" x="195.5905" y="2913.41" v="29144" z="2" s="M+2H" />
          <p rt="17.373" x="390.1728" y="25590.89" v="243644" z="1" s="M+H" />
          <p rt="17.363" x="391.1759" y="6442.86" v="59868" z="1" s="M+H+1" />
          <p rt="17.374" x="392.1730" y="65523.79" v="601810" z="1" s="M+H+2" />
          <p rt="17.380" x="393.1831" y="15042.78" v="136431" z="1" s="M+H+3" />
        </MSPeaks>
      </Spectrum>
    </Compound>
    <Compound algo="FindByMolecularFeature">
      <Location m="298.2514" rt="17.375" y="50007" v="470782" />
      <Spectrum type="MFE" cpdAlgo="FindByMolecularFeature">
        <MSDetails p="+" />
        <Device type="TimeOfFlight" />
        <MSPeaks>
          <p rt="17.376" x="299.2587" y="50007.07" v="386851" z="1" s="M+H" />
          <p rt="17.370" x="300.2621" y="9909.62" v="83931" z="1" s="M+H+1" />
        </MSPeaks>
      </Spectrum>
    </Compound>
    <Compound algo="FindByMolecularFeature">
      <Location m="560.4805" rt="17.628" y="56259" v="490043" />
      <Spectrum type="MFE" cpdAlgo="FindByMolecularFeature">
        <MSDetails p="+" />
        <Device type="TimeOfFlight" />
        <MSPeaks>
          <p rt="17.628" x="561.4878" y="56259.41" v="326620" z="1" s="M+H" />
          <p rt="17.628" x="562.4913" y="22962.09" v="133031" z="1" s="M+H+1" />
          <p rt="17.629" x="563.4952" y="4969.07" v="27820" z="1" s="M+H+2" />
          <p rt="17.630" x="564.4969" y="459.50" v="2572" z="1" s="M+H+3" />
        </MSPeaks>
      </Spectrum>
    </Compound>
    <Compound algo="FindByMolecularFeature">
      <Location m="608.4303" rt="17.670" y="103131" v="654865" />
      <Spectrum type="MFE" cpdAlgo="FindByMolecularFeature">
        <MSDetails p="+" />
        <Device type="TimeOfFlight" />
        <MSPeaks>
          <p rt="17.673" x="609.4376" y="4151.25" v="27482" z="1" s="M+H" />
          <p rt="17.673" x="610.4381" y="1639.09" v="9269" z="1" s="M+H+1" />
          <p rt="17.670" x="611.4284" y="103130.95" v="618114" z="1" s="M+H+2" />
        </MSPeaks>
      </Spectrum>
    </Compound>
    <Compound algo="FindByMolecularFeature">
      <Location m="276.2094" rt="17.671" y="2214111" v="19052612" />
      <Spectrum type="MFE" cpdAlgo="FindByMolecularFeature">
        <MSDetails p="+" />
        <Device type="TimeOfFlight" />
        <MSPeaks>
          <p rt="17.684" x="139.1123" y="8663.90" v="73605" z="2" s="M+2H" />
          <p rt="17.671" x="277.2167" y="2214110.50" v="15526783" z="1" sat="true" s="M+H" />
          <p rt="17.671" x="278.2201" y="435415.13" v="3067117" z="1" s="M+H+1" />
          <p rt="17.659" x="279.2274" y="38974.04" v="332303" z="1" s="M+H+2" />
          <p rt="17.601" x="280.2341" y="3612.57" v="52803" z="1" s="M+H+3" />
        </MSPeaks>
      </Spectrum>
    </Compound>
    <Compound algo="FindByMolecularFeature">
      <Location m="294.2201" rt="17.671" y="2256557" v="19943246" />
      <Spectrum type="MFE" cpdAlgo="FindByMolecularFeature">
        <MSDetails p="+" />
        <Device type="TimeOfFlight" />
        <MSPeaks>
          <p rt="17.671" x="295.2273" y="2256557.00" v="16407299" z="1" sat="true" s="M+H" />
          <p rt="17.671" x="296.2306" y="418550.06" v="3048350" z="1" s="M+H+1" />
          <p rt="17.671" x="297.2343" y="58771.90" v="449633" z="1" s="M+H+2" />
          <p rt="17.663" x="298.2382" y="4865.39" v="37966" z="1" s="M+H+3" />
        </MSPeaks>
      </Spectrum>
    </Compound>
    <Compound algo="FindByMolecularFeature">
      <Location m="316.2021" rt="17.671" y="937475" v="8531677" />
      <Spectrum type="MFE" cpdAlgo="FindByMolecularFeature">
        <MSDetails p="+" />
        <Device type="TimeOfFlight" />
        <MSPeaks>
          <p rt="17.672" x="317.2094" y="937475.25" v="6984157" z="1" s="M+H" />
          <p rt="17.671" x="318.2123" y="183127.00" v="1370437" z="1" s="M+H+1" />
          <p rt="17.666" x="319.2162" y="20785.85" v="161604" z="1" s="M+H+2" />
          <p rt="17.671" x="320.2201" y="1995.32" v="15479" z="1" s="M+H+3" />
        </MSPeaks>
      </Spectrum>
    </Compound>
    <Compound algo="FindByMolecularFeature">
      <Location m="258.1982" rt="17.672" y="70943" v="625210" />
      <Spectrum type="MFE" cpdAlgo="FindByMolecularFeature">
        <MSDetails p="+" />
        <Device type="TimeOfFlight" />
        <MSPeaks>
          <p rt="17.672" x="259.2054" y="70943.17" v="530641" z="1" s="M+H" />
          <p rt="17.670" x="260.2090" y="12832.96" v="94569" z="1" s="M+H+1" />
        </MSPeaks>
      </Spectrum>
    </Compound>
    <Compound algo="FindByMolecularFeature">
      <Location m="248.2140" rt="17.673" y="153866" v="1411725" />
      <Spectrum type="MFE" cpdAlgo="FindByMolecularFeature">
        <MSDetails p="+" />
        <Device type="TimeOfFlight" />
        <MSPeaks>
          <p rt="17.673" x="249.2213" y="153865.84" v="1161091" z="1" s="M+H" />
          <p rt="17.673" x="250.2245" y="31009.09" v="230774" z="1" s="M+H+1" />
          <p rt="17.668" x="251.2326" y="2903.21" v="19861" z="1" s="M+H+2" />
        </MSPeaks>
      </Spectrum>
    </Compound>
    <Compound algo="FindByMolecularFeature">
      <Location m="240.1878" rt="17.674" y="54274" v="472269" />
      <Spectrum type="MFE" cpdAlgo="FindByMolecularFeature">
        <MSDetails p="+" />
        <Device type="TimeOfFlight" />
        <MSPeaks>
          <p rt="17.674" x="241.1951" y="54274.26" v="388255" z="1" s="M+H" />
          <p rt="17.675" x="242.1987" y="10455.45" v="73687" z="1" s="M+H+1" />
          <p rt="17.642" x="243.2088" y="1025.44" v="10326" z="1" s="M+H+2" />
        </MSPeaks>
      </Spectrum>
    </Compound>
    <Compound algo="FindByMolecularFeature">
      <Location m="236.2139" rt="17.679" y="191483" v="1843771" />
      <Spectrum type="MFE" cpdAlgo="FindByMolecularFeature">
        <MSDetails p="+" />
        <Device type="TimeOfFlight" />
        <MSPeaks>
          <p rt="17.679" x="237.2212" y="191482.83" v="1554017" z="1" s="M+H" />
          <p rt="17.679" x="238.2247" y="32165.36" v="265270" z="1" s="M+H+1" />
          <p rt="17.680" x="239.2288" y="3195.90" v="24484" z="1" s="M+H+2" />
        </MSPeaks>
      </Spectrum>
    </Compound>
    <Compound algo="FindByMolecularFeature">
      <Location m="218.2033" rt="17.680" y="68205" v="668455" />
      <Spectrum type="MFE" cpdAlgo="FindByMolecularFeature">
        <MSDetails p="+" />
        <Device type="TimeOfFlight" />
        <MSPeaks>
          <p rt="17.681" x="219.2106" y="68205.17" v="567516" z="1" s="M+H" />
          <p rt="17.676" x="220.2138" y="12089.68" v="100938" z="1" s="M+H+1" />
        </MSPeaks>
      </Spectrum>
    </Compound>
    <Compound algo="FindByMolecularFeature">
      <Location m="254.2247" rt="17.681" y="213997" v="2079726" />
      <Spectrum type="MFE" cpdAlgo="FindByMolecularFeature">
        <MSDetails p="+" />
        <Device type="TimeOfFlight" />
        <MSPeaks>
          <p rt="17.681" x="255.2320" y="213996.98" v="1742082" z="1" s="M+H" />
          <p rt="17.681" x="256.2352" y="36566.52" v="299981" z="1" s="M+H+1" />
          <p rt="17.679" x="257.2382" y="4786.07" v="37663" z="1" s="M+H+2" />
        </MSPeaks>
      </Spectrum>
    </Compound>
    <Compound algo="FindByMolecularFeature">
      <Location m="279.2562" rt="17.715" y="73073" v="778727" />
      <Spectrum type="MFE" cpdAlgo="FindByMolecularFeature">
        <MSDetails p="+" />
        <Device type="TimeOfFlight" />
        <MSPeaks>
          <p rt="17.716" x="280.2635" y="73073.41" v="602610" z="1" s="M+H" />
          <p rt="17.718" x="281.2644" y="20614.67" v="128477" z="1" s="M+H+1" />
          <p rt="17.682" x="282.2526" y="3918.00" v="47641" z="1" s="M+H+2" />
        </MSPeaks>
      </Spectrum>
    </Compound>
    <Compound algo="FindByMolecularFeature">
      <Location m="278.1520" rt="17.951" y="79642" v="1107015" />
      <Spectrum type="MFE" cpdAlgo="FindByMolecularFeature">
        <MSDetails p="+" />
        <Device type="TimeOfFlight" />
        <MSPeaks>
          <p rt="17.951" x="279.1593" y="79642.16" v="909098" z="1" s="M+H" />
          <p rt="17.951" x="280.1625" y="14075.46" v="166409" z="1" s="M+H+1" />
          <p rt="17.955" x="281.1660" y="2725.93" v="31508" z="1" s="M+H+2" />
        </MSPeaks>
      </Spectrum>
    </Compound>
    <Compound algo="FindByMolecularFeature">
      <Location m="300.1338" rt="17.956" y="96729" v="1350668" />
      <Spectrum type="MFE" cpdAlgo="FindByMolecularFeature">
        <MSDetails p="+" />
        <Device type="TimeOfFlight" />
        <MSPeaks>
          <p rt="17.956" x="301.1410" y="96729.37" v="1110258" z="1" s="M+H" />
          <p rt="17.957" x="302.1445" y="18156.63" v="207974" z="1" s="M+H+1" />
          <p rt="17.959" x="303.1480" y="2931.26" v="32436" z="1" s="M+H+2" />
        </MSPeaks>
      </Spectrum>
    </Compound>
    <Compound algo="FindByMolecularFeature">
      <Location m="148.0160" rt="17.961" y="177962" v="2595536" />
      <Spectrum type="MFE" cpdAlgo="FindByMolecularFeature">
        <MSDetails p="+" />
        <Device type="TimeOfFlight" />
        <MSPeaks>
          <p rt="17.961" x="149.0232" y="177961.80" v="2371428" z="1" s="M+H" />
          <p rt="17.966" x="150.0266" y="14738.85" v="196776" z="1" s="M+H+1" />
          <p rt="17.969" x="151.0338" y="3421.86" v="27332" z="1" s="M+H+2" />
        </MSPeaks>
      </Spectrum>
    </Compound>
    <Compound algo="FindByMolecularFeature">
      <Location m="382.1970" rt="18.111" y="164142" v="1536707" />
      <Spectrum type="MFE" cpdAlgo="FindByMolecularFeature">
        <MSDetails p="+" />
        <Device type="TimeOfFlight" />
        <MSPeaks>
          <p rt="18.111" x="383.2043" y="164141.88" v="1235967" z="1" s="M+H" />
          <p rt="18.111" x="384.2076" y="35301.82" v="253269" z="1" s="M+H+1" />
          <p rt="18.113" x="385.2103" y="6088.46" v="43971" z="1" s="M+H+2" />
          <p rt="18.105" x="386.2148" y="500.36" v="3500" z="1" s="M+H+3" />
        </MSPeaks>
      </Spectrum>
    </Compound>
    <Compound algo="FindByMolecularFeature">
      <Location m="360.2150" rt="18.120" y="89497" v="1032246" />
      <Spectrum type="MFE" cpdAlgo="FindByMolecularFeature">
        <MSDetails p="+" />
        <Device type="TimeOfFlight" />
        <MSPeaks>
          <p rt="18.120" x="361.2222" y="89497.27" v="864251" z="1" s="M+H" />
          <p rt="18.121" x="362.2255" y="18227.44" v="167995" z="1" s="M+H+1" />
        </MSPeaks>
      </Spectrum>
    </Compound>
    <Compound algo="FindByMolecularFeature">
      <Location m="354.2772" rt="18.128" y="169509" v="1928841" />
      <Spectrum type="MFE" cpdAlgo="FindByMolecularFeature">
        <MSDetails p="+" />
        <Device type="TimeOfFlight" />
        <MSPeaks>
          <p rt="18.128" x="355.2845" y="169509.19" v="1550488" z="1" s="M+H" />
          <p rt="18.128" x="356.2877" y="37426.65" v="326459" z="1" s="M+H+1" />
          <p rt="18.127" x="357.2913" y="6145.85" v="51894" z="1" s="M+H+2" />
        </MSPeaks>
      </Spectrum>
    </Compound>
    <Compound algo="FindByMolecularFeature">
      <Location m="208.1826" rt="18.155" y="59699" v="543396" />
      <Spectrum type="MFE" cpdAlgo="FindByMolecularFeature">
        <MSDetails p="+" />
        <Device type="TimeOfFlight" />
        <MSPeaks>
          <p rt="18.155" x="209.1898" y="59699.32" v="458674" z="1" s="M+H" />
          <p rt="18.160" x="210.1934" y="9920.72" v="75669" z="1" s="M+H+1" />
          <p rt="18.142" x="211.1979" y="1131.23" v="9054" z="1" s="M+H+2" />
        </MSPeaks>
      </Spectrum>
    </Compound>
    <Compound algo="FindByMolecularFeature">
      <Location m="240.2091" rt="18.156" y="178591" v="1648535" />
      <Spectrum type="MFE" cpdAlgo="FindByMolecularFeature">
        <MSDetails p="+" />
        <Device type="TimeOfFlight" />
        <MSPeaks>
          <p rt="18.157" x="241.2164" y="178590.63" v="1429426" z="1" s="M+H" />
          <p rt="18.155" x="242.2197" y="27523.25" v="219109" z="1" s="M+H+1" />
        </MSPeaks>
      </Spectrum>
    </Compound>
    <Compound algo="FindByMolecularFeature">
      <Location m="394.2696" rt="18.196" y="86045" v="748047" />
      <Spectrum type="MFE" cpdAlgo="FindByMolecularFeature">
        <MSDetails p="+" />
        <Device type="TimeOfFlight" />
        <MSPeaks>
          <p rt="18.204" x="395.2769" y="86045.23" v="486095" z="1" s="M+H" />
          <p rt="18.153" x="396.2802" y="19705.44" v="199602" z="1" s="M+H+1" />
          <p rt="18.200" x="397.2914" y="6714.81" v="62350" z="1" s="M+H+2" />
        </MSPeaks>
      </Spectrum>
    </Compound>
    <Compound algo="FindByMolecularFeature">
      <Location m="294.2198" rt="18.242" y="229478" v="2063097" />
      <Spectrum type="MFE" cpdAlgo="FindByMolecularFeature">
        <MSDetails p="+" />
        <Device type="TimeOfFlight" />
        <MSPeaks>
          <p rt="18.242" x="295.2270" y="229477.50" v="1721867" z="1" s="M+H" />
          <p rt="18.243" x="296.2306" y="45490.86" v="341230" z="1" s="M+H+1" />
        </MSPeaks>
      </Spectrum>
    </Compound>
    <Compound algo="FindByMolecularFeature">
      <Location m="276.2091" rt="18.243" y="237415" v="2227571" />
      <Spectrum type="MFE" cpdAlgo="FindByMolecularFeature">
        <MSDetails p="+" />
        <Device type="TimeOfFlight" />
        <MSPeaks>
          <p rt="18.243" x="277.2164" y="237415.27" v="1855239" z="1" s="M+H" />
          <p rt="18.242" x="278.2200" y="48135.48" v="372332" z="1" s="M+H+1" />
        </MSPeaks>
      </Spectrum>
    </Compound>
    <Compound algo="FindByMolecularFeature">
      <Location m="395.1525" rt="18.263" y="80192" v="820003" />
      <Spectrum type="MFE" cpdAlgo="FindByMolecularFeature">
        <MSDetails p="+" />
        <Device type="TimeOfFlight" />
        <MSPeaks>
          <p rt="18.264" x="396.1598" y="80192.41" v="654026" z="1" s="M+H" />
          <p rt="18.260" x="397.1627" y="17707.63" v="143775" z="1" s="M+H+1" />
          <p rt="18.249" x="398.1673" y="3215.96" v="22201" z="1" s="M+H+2" />
        </MSPeaks>
      </Spectrum>
    </Compound>
    <Compound algo="FindByMolecularFeature">
      <Location m="574.4609" rt="18.264" y="68749" v="580435" />
      <Spectrum type="MFE" cpdAlgo="FindByMolecularFeature">
        <MSDetails p="+" />
        <Device type="TimeOfFlight" />
        <MSPeaks>
          <p rt="18.264" x="575.4682" y="68748.71" v="394269" z="1" s="M+H" />
          <p rt="18.264" x="576.4707" y="25977.79" v="148648" z="1" s="M+H+1" />
          <p rt="18.267" x="577.4735" y="5759.76" v="31834" z="1" s="M+H+2" />
          <p rt="18.259" x="578.4776" y="1028.35" v="5684" z="1" s="M+H+3" />
        </MSPeaks>
      </Spectrum>
    </Compound>
    <Compound algo="FindByMolecularFeature">
      <Location m="630.4173" rt="18.265" y="74503" v="1046519" />
      <Spectrum type="MFE" cpdAlgo="FindByMolecularFeature">
        <MSDetails p="+" />
        <Device type="TimeOfFlight" />
        <MSPeaks>
          <p rt="18.268" x="316.2167" y="5287.04" v="30914" z="2" s="M+2H" />
          <p rt="18.285" x="316.7184" y="2136.74" v="14209" z="2" s="M+2H+1" />
          <p rt="18.244" x="317.2087" y="74503.45" v="554890" z="2" s="M+2H+2" />
          <p rt="18.264" x="631.4245" y="42105.98" v="288448" z="1" s="M+H" />
          <p rt="18.263" x="632.4275" y="16135.49" v="104402" z="1" s="M+H+1" />
          <p rt="18.307" x="633.4310" y="4132.84" v="53656" z="1" s="M+H+2" />
        </MSPeaks>
      </Spectrum>
    </Compound>
    <Compound algo="FindByMolecularFeature">
      <Location m="337.2624" rt="18.265" y="291263" v="2795665" />
      <Spectrum type="MFE" cpdAlgo="FindByMolecularFeature">
        <MSDetails p="+" />
        <Device type="TimeOfFlight" />
        <MSPeaks>
          <p rt="18.264" x="338.2696" y="291263.06" v="2206094" z="1" s="M+H" />
          <p rt="18.265" x="339.2728" y="61960.50" v="467213" z="1" s="M+H+1" />
          <p rt="18.299" x="340.2784" y="9367.24" v="122359" z="1" s="M+H+2" />
        </MSPeaks>
      </Spectrum>
    </Compound>
    <Compound algo="FindByMolecularFeature">
      <Location m="645.3823" rt="18.266" y="173951" v="2267681" />
      <Spectrum type="MFE" cpdAlgo="FindByMolecularFeature">
        <MSDetails p="+" />
        <Device type="TimeOfFlight" />
        <MSPeaks>
          <p rt="18.265" x="646.3896" y="173951.22" v="1161758" z="1" s="M+H" />
          <p rt="18.263" x="647.3941" y="111066.76" v="742161" z="1" s="M+H+1" />
          <p rt="18.280" x="648.3974" y="32071.79" v="363761" z="1" s="M+H+2" />
        </MSPeaks>
      </Spectrum>
    </Compound>
    <Compound algo="FindByMolecularFeature">
      <Location m="318.2173" rt="18.266" y="212845" v="2308110" />
      <Spectrum type="MFE" cpdAlgo="FindByMolecularFeature">
        <MSDetails p="+" />
        <Device type="TimeOfFlight" />
        <MSPeaks>
          <p rt="18.266" x="319.2246" y="212845.28" v="1759021" z="1" s="M+H" />
          <p rt="18.266" x="320.2279" y="44481.46" v="367806" z="1" s="M+H+1" />
          <p rt="18.278" x="321.2335" y="5462.94" v="65211" z="1" s="M+H+2" />
          <p rt="18.271" x="637.4403" y="6007.14" v="39587" z="1" s="2M+H" />
          <p rt="18.272" x="638.4440" y="2851.38" v="18449" z="1" s="2M+H+1" />
        </MSPeaks>
      </Spectrum>
    </Compound>
    <Compound algo="FindByMolecularFeature">
      <Location m="180.1514" rt="18.267" y="69591" v="708366" />
      <Spectrum type="MFE" cpdAlgo="FindByMolecularFeature">
        <MSDetails p="+" />
        <Device type="TimeOfFlight" />
        <MSPeaks>
          <p rt="18.267" x="181.1587" y="69590.98" v="612146" z="1" s="M+H" />
          <p rt="18.268" x="182.1620" y="10608.46" v="87300" z="1" s="M+H+1" />
          <p rt="18.270" x="183.1679" y="1271.65" v="8920" z="1" s="M+H+2" />
        </MSPeaks>
      </Spectrum>
    </Compound>
    <Compound algo="FindByMolecularFeature">
      <Location m="162.1409" rt="18.267" y="63087" v="611944" />
      <Spectrum type="MFE" cpdAlgo="FindByMolecularFeature">
        <MSDetails p="+" />
        <Device type="TimeOfFlight" />
        <MSPeaks>
          <p rt="18.266" x="163.1482" y="63087.49" v="550147" z="1" s="M+H" />
          <p rt="18.272" x="164.1513" y="7549.77" v="61797" z="1" s="M+H+1" />
        </MSPeaks>
      </Spectrum>
    </Compound>
    <Compound algo="FindByMolecularFeature">
      <Location m="296.2357" rt="18.267" y="1918532" v="18707036" />
      <Spectrum type="MFE" cpdAlgo="FindByMolecularFeature">
        <MSDetails p="+" />
        <Device type="TimeOfFlight" />
        <MSPeaks>
          <p rt="18.268" x="297.2430" y="1918532.13" v="14359163" z="1" s="M+H" />
          <p rt="18.267" x="298.2463" y="377756.09" v="2836733" z="1" s="M+H+1" />
          <p rt="18.263" x="299.2489" y="45624.81" v="320916" z="1" s="M+H+2" />
          <p rt="18.276" x="300.2515" y="4589.74" v="37947" z="1" s="M+H+3" />
          <p rt="18.260" x="593.4775" y="73761.48" v="381196" z="1" s="2M+H" />
          <p rt="18.260" x="594.4810" y="30150.29" v="156374" z="1" s="2M+H+1" />
          <p rt="18.259" x="595.4837" y="6816.00" v="34320" z="1" s="2M+H+2" />
          <p rt="18.273" x="596.4871" y="860.13" v="4249" z="1" s="2M+H+3" />
        </MSPeaks>
      </Spectrum>
    </Compound>
    <Compound algo="FindByMolecularFeature">
      <Location m="278.2251" rt="18.267" y="3396227" v="37294624" />
      <Spectrum type="MFE" cpdAlgo="FindByMolecularFeature">
        <MSDetails p="+" />
        <Device type="TimeOfFlight" />
        <MSPeaks>
          <p rt="18.268" x="279.2324" y="3396227.25" v="30543116" z="1" sat="true" s="M+H" />
          <p rt="18.267" x="280.2359" y="671151.19" v="6036859" z="1" s="M+H+1" />
          <p rt="18.266" x="281.2392" y="63311.82" v="575697" z="1" s="M+H+2" />
          <p rt="18.262" x="282.2434" y="4736.99" v="43389" z="1" s="M+H+3" />
          <p rt="18.260" x="557.4563" y="6027.86" v="29576" z="1" s="2M+H" />
          <p rt="18.264" x="558.4585" y="2863.67" v="14933" z="1" s="2M+H+1" />
          <p rt="18.262" x="559.4646" y="1031.45" v="3274" z="1" s="2M+H+2" />
        </MSPeaks>
      </Spectrum>
    </Compound>
    <Compound algo="FindByMolecularFeature">
      <Location m="648.3903" rt="18.269" y="92698" v="1568156" />
      <Spectrum type="MFE" cpdAlgo="FindByMolecularFeature">
        <MSDetails p="+" />
        <Device type="TimeOfFlight" />
        <MSPeaks>
          <p rt="18.273" x="649.3975" y="92697.67" v="1069777" z="1" s="M+H" />
          <p rt="18.263" x="650.4006" y="36050.97" v="242509" z="1" s="M+H+1" />
          <p rt="18.263" x="651.3952" y="37964.66" v="255870" z="1" s="M+H+2" />
        </MSPeaks>
      </Spectrum>
    </Compound>
    <Compound algo="FindByMolecularFeature">
      <Location m="242.2037" rt="18.270" y="69115" v="733645" />
      <Spectrum type="MFE" cpdAlgo="FindByMolecularFeature">
        <MSDetails p="+" />
        <Device type="TimeOfFlight" />
        <MSPeaks>
          <p rt="18.270" x="243.2109" y="69114.77" v="609037" z="1" s="M+H" />
          <p rt="18.271" x="244.2141" y="14268.42" v="124607" z="1" s="M+H+1" />
        </MSPeaks>
      </Spectrum>
    </Compound>
    <Compound algo="FindByMolecularFeature">
      <Location m="481.3170" rt="18.277" y="74338" v="840325" />
      <Spectrum type="MFE" cpdAlgo="FindByMolecularFeature">
        <MSDetails p="+" />
        <Device type="TimeOfFlight" />
        <MSPeaks>
          <p rt="18.278" x="482.3243" y="74337.84" v="629592" z="1" s="M+H" />
          <p rt="18.274" x="483.3280" y="22062.22" v="174443" z="1" s="M+H+1" />
          <p rt="18.272" x="484.3308" y="4346.81" v="36289" z="1" s="M+H+2" />
        </MSPeaks>
      </Spectrum>
    </Compound>
    <Compound algo="FindByMolecularFeature">
      <Location m="260.2143" rt="18.277" y="190959" v="2182951" />
      <Spectrum type="MFE" cpdAlgo="FindByMolecularFeature">
        <MSDetails p="+" />
        <Device type="TimeOfFlight" />
        <MSPeaks>
          <p rt="18.277" x="261.2215" y="190959.36" v="1841893" z="1" s="M+H" />
          <p rt="18.277" x="262.2247" y="35084.14" v="341059" z="1" s="M+H+1" />
        </MSPeaks>
      </Spectrum>
    </Compound>
    <Compound algo="FindByMolecularFeature">
      <Location m="350.1541" rt="18.302" y="103788" v="3892820" />
      <Spectrum type="MFE" cpdAlgo="FindByMolecularFeature">
        <MSDetails p="+" />
        <Device type="TimeOfFlight" />
        <MSPeaks>
          <p rt="18.292" x="351.1614" y="57110.03" v="865023" z="1" s="M+H" />
          <p rt="18.293" x="352.1646" y="12965.77" v="193152" z="1" s="M+H+1" />
          <p rt="18.307" x="353.1622" y="103787.94" v="1585218" z="1" s="M+H+2" />
          <p rt="18.301" x="354.1652" y="22801.25" v="354086" z="1" s="M+H+3" />
          <p rt="18.303" x="355.1583" y="41343.57" v="628892" z="1" s="M+H+4" />
          <p rt="18.307" x="356.1609" y="10456.97" v="165313" z="1" s="M+H+5" />
          <p rt="18.309" x="357.1578" y="6619.41" v="101136" z="1" s="M+H+6" />
        </MSPeaks>
      </Spectrum>
    </Compound>
    <Compound algo="FindByMolecularFeature">
      <Location m="227.2252" rt="18.311" y="400570" v="4277890" />
      <Spectrum type="MFE" cpdAlgo="FindByMolecularFeature">
        <MSDetails p="+" />
        <Device type="TimeOfFlight" />
        <MSPeaks>
          <p rt="18.311" x="228.2325" y="400569.97" v="3693860" z="1" s="M+H" />
          <p rt="18.308" x="229.2356" y="61111.38" v="543839" z="1" s="M+H+1" />
          <p rt="18.313" x="230.2420" y="4258.64" v="40192" z="1" s="M+H+2" />
        </MSPeaks>
      </Spectrum>
    </Compound>
    <Compound algo="FindByMolecularFeature">
      <Location m="337.2623" rt="18.425" y="132989" v="1312051" />
      <Spectrum type="MFE" cpdAlgo="FindByMolecularFeature">
        <MSDetails p="+" />
        <Device type="TimeOfFlight" />
        <MSPeaks>
          <p rt="18.425" x="338.2696" y="132989.03" v="1088334" z="1" s="M+H" />
          <p rt="18.423" x="339.2737" y="29479.25" v="223717" z="1" s="M+H+1" />
        </MSPeaks>
      </Spectrum>
    </Compound>
    <Compound algo="FindByMolecularFeature">
      <Location m="182.1308" rt="18.431" y="146342" v="1205661" />
      <Spectrum type="MFE" cpdAlgo="FindByMolecularFeature">
        <MSDetails p="+" />
        <Device type="TimeOfFlight" />
        <MSPeaks>
          <p rt="18.431" x="183.1381" y="146341.56" v="1065720" z="1" s="M+H" />
          <p rt="18.432" x="184.1413" y="17766.81" v="131744" z="1" s="M+H+1" />
          <p rt="18.443" x="185.1440" y="1475.16" v="8197" z="1" s="M+H+2" />
        </MSPeaks>
      </Spectrum>
    </Compound>
    <Compound algo="FindByMolecularFeature">
      <Location m="645.3824" rt="18.439" y="87469" v="1456960" />
      <Spectrum type="MFE" cpdAlgo="FindByMolecularFeature">
        <MSDetails p="+" />
        <Device type="TimeOfFlight" />
        <MSPeaks>
          <p rt="18.437" x="323.6997" y="997.56" v="2085" z="2" s="M+2H" />
          <p rt="18.440" x="646.3896" y="87468.80" v="905349" z="1" s="M+H" />
          <p rt="18.438" x="647.3941" y="53070.08" v="549526" z="1" s="M+H+1" />
        </MSPeaks>
      </Spectrum>
    </Compound>
    <Compound algo="FindByMolecularFeature">
      <Location m="296.2358" rt="18.443" y="1559017" v="19381724" />
      <Spectrum type="MFE" cpdAlgo="FindByMolecularFeature">
        <MSDetails p="+" />
        <Device type="TimeOfFlight" />
        <MSPeaks>
          <p rt="18.443" x="297.2431" y="1559017.25" v="15366834" z="1" s="M+H" />
          <p rt="18.443" x="298.2462" y="309546.44" v="3051123" z="1" s="M+H+1" />
          <p rt="18.443" x="299.2489" y="37390.54" v="391075" z="1" s="M+H+2" />
          <p rt="18.452" x="300.2517" y="3615.34" v="42568" z="1" s="M+H+3" />
          <p rt="18.419" x="593.4775" y="26383.17" v="174633" z="1" s="2M+H" />
          <p rt="18.416" x="594.4810" y="11063.52" v="72624" z="1" s="2M+H+1" />
          <p rt="18.416" x="595.4840" y="2605.14" v="17807" z="1" s="2M+H+2" />
        </MSPeaks>
      </Spectrum>
    </Compound>
    <Compound algo="FindByMolecularFeature">
      <Location m="523.3638" rt="18.448" y="58543" v="680393" />
      <Spectrum type="MFE" cpdAlgo="FindByMolecularFeature">
        <MSDetails p="+" />
        <Device type="TimeOfFlight" />
        <MSPeaks>
          <p rt="18.448" x="524.3711" y="58542.55" v="493546" z="1" s="M+H" />
          <p rt="18.450" x="525.3746" y="17128.27" v="158435" z="1" s="M+H+1" />
          <p rt="18.449" x="526.3790" y="3016.87" v="21683" z="1" s="M+H+2" />
          <p rt="18.474" x="527.3779" y="792.06" v="6729" z="1" s="M+H+3" />
        </MSPeaks>
      </Spectrum>
    </Compound>
    <Compound algo="FindByMolecularFeature">
      <Location m="250.2297" rt="18.511" y="246277" v="3062225" />
      <Spectrum type="MFE" cpdAlgo="FindByMolecularFeature">
        <MSDetails p="+" />
        <Device type="TimeOfFlight" />
        <MSPeaks>
          <p rt="18.512" x="251.2370" y="246276.75" v="2549552" z="1" s="M+H" />
          <p rt="18.510" x="252.2402" y="44039.86" v="453270" z="1" s="M+H+1" />
          <p rt="18.506" x="253.2443" y="5340.03" v="55685" z="1" s="M+H+2" />
          <p rt="18.494" x="254.2475" y="370.46" v="3718" z="1" s="M+H+3" />
        </MSPeaks>
      </Spectrum>
    </Compound>
    <Compound algo="FindByMolecularFeature">
      <Location m="260.2142" rt="18.521" y="163858" v="1555341" />
      <Spectrum type="MFE" cpdAlgo="FindByMolecularFeature">
        <MSDetails p="+" />
        <Device type="TimeOfFlight" />
        <MSPeaks>
          <p rt="18.521" x="261.2214" y="163858.27" v="1317465" z="1" s="M+H" />
          <p rt="18.521" x="262.2246" y="30143.68" v="237876" z="1" s="M+H+1" />
        </MSPeaks>
      </Spectrum>
    </Compound>
    <Compound algo="FindByMolecularFeature">
      <Location m="278.2251" rt="18.523" y="1900792" v="18881070" />
      <Spectrum type="MFE" cpdAlgo="FindByMolecularFeature">
        <MSDetails p="+" />
        <Device type="TimeOfFlight" />
        <MSPeaks>
          <p rt="18.523" x="279.2324" y="1900791.63" v="15387610" z="1" s="M+H" />
          <p rt="18.524" x="280.2357" y="390923.25" v="3162933" z="1" s="M+H+1" />
          <p rt="18.528" x="281.2395" y="35685.44" v="296692" z="1" s="M+H+2" />
          <p rt="18.538" x="282.2447" y="3613.04" v="33836" z="1" s="M+H+3" />
        </MSPeaks>
      </Spectrum>
    </Compound>
    <Compound algo="FindByMolecularFeature">
      <Location m="318.2179" rt="18.527" y="658407" v="7444548" />
      <Spectrum type="MFE" cpdAlgo="FindByMolecularFeature">
        <MSDetails p="+" />
        <Device type="TimeOfFlight" />
        <MSPeaks>
          <p rt="18.527" x="319.2251" y="658407.00" v="6056335" z="1" s="M+H" />
          <p rt="18.526" x="320.2280" y="135893.67" v="1243929" z="1" s="M+H+1" />
          <p rt="18.527" x="321.2315" y="15608.07" v="135456" z="1" s="M+H+2" />
          <p rt="18.519" x="322.2359" y="1026.46" v="8827" z="1" s="M+H+3" />
        </MSPeaks>
      </Spectrum>
    </Compound>
    <Compound algo="FindByMolecularFeature">
      <Location m="614.4523" rt="18.528" y="59931" v="680989" />
      <Spectrum type="MFE" cpdAlgo="FindByMolecularFeature">
        <MSDetails p="+" />
        <Device type="TimeOfFlight" />
        <MSPeaks>
          <p rt="18.529" x="615.4596" y="59930.83" v="437726" z="1" s="M+H" />
          <p rt="18.528" x="616.4625" y="25427.79" v="186498" z="1" s="M+H+1" />
          <p rt="18.522" x="617.4600" y="7719.87" v="49204" z="1" s="M+H+2" />
          <p rt="18.523" x="618.4558" y="1186.35" v="7562" z="1" s="M+H+3" />
        </MSPeaks>
      </Spectrum>
    </Compound>
    <Compound algo="FindByMolecularFeature">
      <Location m="232.2190" rt="18.531" y="72474" v="768173" />
      <Spectrum type="MFE" cpdAlgo="FindByMolecularFeature">
        <MSDetails p="+" />
        <Device type="TimeOfFlight" />
        <MSPeaks>
          <p rt="18.532" x="233.2263" y="72474.34" v="638247" z="1" s="M+H" />
          <p rt="18.533" x="234.2297" y="14702.55" v="117122" z="1" s="M+H+1" />
          <p rt="18.515" x="235.2357" y="1729.69" v="12804" z="1" s="M+H+2" />
        </MSPeaks>
      </Spectrum>
    </Compound>
    <Compound algo="FindByMolecularFeature">
      <Location m="327.2565" rt="18.681" y="73090" v="930554" />
      <Spectrum type="MFE" cpdAlgo="FindByMolecularFeature">
        <MSDetails p="+" />
        <Device type="TimeOfFlight" />
        <MSPeaks>
          <p rt="18.682" x="328.2638" y="73089.91" v="726201" z="1" s="M+H" />
          <p rt="18.679" x="329.2670" y="18347.68" v="175737" z="1" s="M+H+1" />
          <p rt="18.684" x="330.2695" y="3152.20" v="28617" z="1" s="M+H+2" />
        </MSPeaks>
      </Spectrum>
    </Compound>
    <Compound algo="FindByMolecularFeature">
      <Location m="282.2561" rt="18.764" y="321557" v="3094235" />
      <Spectrum type="MFE" cpdAlgo="FindByMolecularFeature">
        <MSDetails p="+" />
        <Device type="TimeOfFlight" />
        <MSPeaks>
          <p rt="18.764" x="283.2634" y="321556.91" v="2490508" z="1" s="M+H" />
          <p rt="18.764" x="284.2667" y="68830.40" v="535078" z="1" s="M+H+1" />
          <p rt="18.765" x="285.2694" y="8553.23" v="64764" z="1" s="M+H+2" />
          <p rt="18.747" x="286.2711" y="519.51" v="3884" z="1" s="M+H+3" />
        </MSPeaks>
      </Spectrum>
    </Compound>
    <Compound algo="FindByMolecularFeature">
      <Location m="264.2453" rt="18.765" y="226075" v="2146778" />
      <Spectrum type="MFE" cpdAlgo="FindByMolecularFeature">
        <MSDetails p="+" />
        <Device type="TimeOfFlight" />
        <MSPeaks>
          <p rt="18.765" x="265.2526" y="226074.69" v="1785124" z="1" s="M+H" />
          <p rt="18.765" x="266.2558" y="40866.16" v="323514" z="1" s="M+H+1" />
          <p rt="18.765" x="267.2631" y="3767.43" v="32673" z="1" s="M+H+2" />
          <p rt="18.784" x="268.2655" y="583.01" v="5467" z="1" s="M+H+3" />
        </MSPeaks>
      </Spectrum>
    </Compound>
    <Compound algo="FindByMolecularFeature">
      <Location m="246.2348" rt="18.765" y="62523" v="677779" />
      <Spectrum type="MFE" cpdAlgo="FindByMolecularFeature">
        <MSDetails p="+" />
        <Device type="TimeOfFlight" />
        <MSPeaks>
          <p rt="18.766" x="247.2421" y="62522.90" v="567634" z="1" s="M+H" />
          <p rt="18.764" x="248.2452" y="12293.31" v="99028" z="1" s="M+H+1" />
          <p rt="18.758" x="249.2502" y="1644.03" v="11117" z="1" s="M+H+2" />
        </MSPeaks>
      </Spectrum>
    </Compound>
    <Compound algo="FindByMolecularFeature">
      <Location m="641.4988" rt="18.767" y="56409" v="798190" />
      <Spectrum type="MFE" cpdAlgo="FindByMolecularFeature">
        <MSDetails p="+" />
        <Device type="TimeOfFlight" />
        <MSPeaks>
          <p rt="18.812" x="642.5061" y="5452.16" v="46807" z="1" s="M+H" />
          <p rt="18.813" x="643.5089" y="2407.64" v="19090" z="1" s="M+H+1" />
          <p rt="18.758" x="644.4942" y="56408.84" v="732293" z="1" s="M+H+2" />
        </MSPeaks>
      </Spectrum>
    </Compound>
    <Compound algo="FindByMolecularFeature">
      <Location m="345.2646" rt="18.790" y="161586" v="1694583" />
      <Spectrum type="MFE" cpdAlgo="FindByMolecularFeature">
        <MSDetails p="+" />
        <Device type="TimeOfFlight" />
        <MSPeaks>
          <p rt="18.790" x="346.2719" y="161585.86" v="1355169" z="1" s="M+H" />
          <p rt="18.790" x="347.2751" y="35824.79" v="297047" z="1" s="M+H+1" />
          <p rt="18.791" x="348.2793" y="5197.22" v="42367" z="1" s="M+H+2" />
        </MSPeaks>
      </Spectrum>
    </Compound>
    <Compound algo="FindByMolecularFeature">
      <Location m="323.2831" rt="18.792" y="2616184" v="26144818" />
      <Spectrum type="MFE" cpdAlgo="FindByMolecularFeature">
        <MSDetails p="+" />
        <Device type="TimeOfFlight" />
        <MSPeaks>
          <p rt="18.792" x="324.2904" y="2616184.00" v="20768174" z="1" sat="true" s="M+H" />
          <p rt="18.792" x="325.2938" y="569167.31" v="4516125" z="1" s="M+H+1" />
          <p rt="18.791" x="326.2963" y="68967.72" v="549234" z="1" s="M+H+2" />
          <p rt="18.790" x="327.2982" y="7571.82" v="57940" z="1" s="M+H+3" />
          <p rt="18.786" x="647.5718" y="14436.16" v="83299" z="1" s="2M+H" />
          <p rt="18.783" x="648.5750" y="6160.61" v="35856" z="1" s="2M+H+1" />
          <p rt="18.790" x="649.5785" y="1607.38" v="7517" z="1" s="2M+H+2" />
        </MSPeaks>
      </Spectrum>
    </Compound>
    <Compound algo="FindByMolecularFeature">
      <Location m="318.2172" rt="18.821" y="79308" v="712659" />
      <Spectrum type="MFE" cpdAlgo="FindByMolecularFeature">
        <MSDetails p="+" />
        <Device type="TimeOfFlight" />
        <MSPeaks>
          <p rt="18.823" x="319.2245" y="79308.43" v="572121" z="1" s="M+H" />
          <p rt="18.820" x="320.2279" y="17038.39" v="125489" z="1" s="M+H+1" />
          <p rt="18.768" x="321.2361" y="2452.75" v="15049" z="1" s="M+H+2" />
        </MSPeaks>
      </Spectrum>
    </Compound>
    <Compound algo="FindByMolecularFeature">
      <Location m="599.4612" rt="18.839" y="82292" v="1589609" />
      <Spectrum type="MFE" cpdAlgo="FindByMolecularFeature">
        <MSDetails p="+" />
        <Device type="TimeOfFlight" />
        <MSPeaks>
          <p rt="18.839" x="600.4685" y="82292.41" v="1138779" z="1" s="M+H" />
          <p rt="18.840" x="601.4717" y="27385.49" v="369379" z="1" s="M+H+1" />
          <p rt="18.830" x="602.4742" y="6158.93" v="69786" z="1" s="M+H+2" />
          <p rt="18.833" x="603.4763" y="1039.82" v="11664" z="1" s="M+H+3" />
        </MSPeaks>
      </Spectrum>
    </Compound>
    <Compound algo="FindByMolecularFeature">
      <Location m="555.4348" rt="18.923" y="109493" v="2009653" />
      <Spectrum type="MFE" cpdAlgo="FindByMolecularFeature">
        <MSDetails p="+" />
        <Device type="TimeOfFlight" />
        <MSPeaks>
          <p rt="18.923" x="556.4421" y="109493.05" v="1434169" z="1" s="M+H" />
          <p rt="18.922" x="557.4452" y="34692.23" v="457908" z="1" s="M+H+1" />
          <p rt="18.918" x="558.4477" y="8070.60" v="102306" z="1" s="M+H+2" />
          <p rt="18.944" x="559.4498" y="1213.02" v="15270" z="1" s="M+H+3" />
        </MSPeaks>
      </Spectrum>
    </Compound>
    <Compound algo="FindByMolecularFeature">
      <Location m="352.2616" rt="18.980" y="125358" v="1223395" />
      <Spectrum type="MFE" cpdAlgo="FindByMolecularFeature">
        <MSDetails p="+" />
        <Device type="TimeOfFlight" />
        <MSPeaks>
          <p rt="18.980" x="353.2689" y="125357.81" v="989182" z="1" s="M+H" />
          <p rt="18.981" x="354.2720" y="26219.27" v="210255" z="1" s="M+H+1" />
          <p rt="18.979" x="355.2768" y="3304.51" v="23959" z="1" s="M+H+2" />
        </MSPeaks>
      </Spectrum>
    </Compound>
    <Compound algo="FindByMolecularFeature">
      <Location m="374.2434" rt="18.985" y="59416" v="532318" />
      <Spectrum type="MFE" cpdAlgo="FindByMolecularFeature">
        <MSDetails p="+" />
        <Device type="TimeOfFlight" />
        <MSPeaks>
          <p rt="18.984" x="375.2507" y="59415.75" v="429833" z="1" s="M+H" />
          <p rt="18.986" x="376.2541" y="14126.84" v="102485" z="1" s="M+H+1" />
        </MSPeaks>
      </Spectrum>
    </Compound>
    <Compound algo="FindByMolecularFeature">
      <Location m="511.4086" rt="19.007" y="138417" v="2540524" />
      <Spectrum type="MFE" cpdAlgo="FindByMolecularFeature">
        <MSDetails p="+" />
        <Device type="TimeOfFlight" />
        <MSPeaks>
          <p rt="19.007" x="512.4159" y="138416.91" v="1878303" z="1" s="M+H" />
          <p rt="19.006" x="513.4192" y="38496.22" v="519055" z="1" s="M+H+1" />
          <p rt="19.006" x="514.4213" y="9506.75" v="128342" z="1" s="M+H+2" />
          <p rt="19.017" x="515.4231" y="1110.32" v="14824" z="1" s="M+H+3" />
        </MSPeaks>
      </Spectrum>
    </Compound>
    <Compound algo="FindByMolecularFeature">
      <Location m="253.2408" rt="19.018" y="417823" v="4615655" />
      <Spectrum type="MFE" cpdAlgo="FindByMolecularFeature">
        <MSDetails p="+" />
        <Device type="TimeOfFlight" />
        <MSPeaks>
          <p rt="19.019" x="254.2481" y="417823.28" v="3857022" z="1" s="M+H" />
          <p rt="19.017" x="255.2510" y="72415.88" v="673523" z="1" s="M+H+1" />
          <p rt="19.022" x="256.2550" y="7556.49" v="67053" z="1" s="M+H+2" />
          <p rt="19.009" x="257.2568" y="201.96" v="1742" z="1" s="M+H+3" />
          <p rt="19.019" x="507.4879" y="1612.38" v="8158" z="1" s="2M+H" />
        </MSPeaks>
      </Spectrum>
    </Compound>
    <Compound algo="FindByMolecularFeature">
      <Location m="467.3824" rt="19.084" y="133349" v="2394572" />
      <Spectrum type="MFE" cpdAlgo="FindByMolecularFeature">
        <MSDetails p="+" />
        <Device type="TimeOfFlight" />
        <MSPeaks>
          <p rt="19.084" x="468.3897" y="133348.77" v="1829711" z="1" s="M+H" />
          <p rt="19.084" x="469.3930" y="35300.84" v="469639" z="1" s="M+H+1" />
          <p rt="19.084" x="470.3951" y="7350.06" v="95222" z="1" s="M+H+2" />
        </MSPeaks>
      </Spectrum>
    </Compound>
    <Compound algo="FindByMolecularFeature">
      <Location m="423.3561" rt="19.157" y="94009" v="1790076" />
      <Spectrum type="MFE" cpdAlgo="FindByMolecularFeature">
        <MSDetails p="+" />
        <Device type="TimeOfFlight" />
        <MSPeaks>
          <p rt="19.157" x="424.3634" y="94009.31" v="1396027" z="1" s="M+H" />
          <p rt="19.158" x="425.3666" y="26637.02" v="394049" z="1" s="M+H+1" />
        </MSPeaks>
      </Spectrum>
    </Compound>
    <Compound algo="FindByMolecularFeature">
      <Location m="387.2750" rt="19.188" y="80081" v="790674" />
      <Spectrum type="MFE" cpdAlgo="FindByMolecularFeature">
        <MSDetails p="+" />
        <Device type="TimeOfFlight" />
        <MSPeaks>
          <p rt="19.188" x="388.2823" y="80081.32" v="622351" z="1" s="M+H" />
          <p rt="19.190" x="389.2856" y="19084.42" v="145291" z="1" s="M+H+1" />
          <p rt="19.188" x="390.2897" y="3107.36" v="23031" z="1" s="M+H+2" />
        </MSPeaks>
      </Spectrum>
    </Compound>
    <Compound algo="FindByMolecularFeature">
      <Location m="365.2937" rt="19.189" y="525170" v="5370055" />
      <Spectrum type="MFE" cpdAlgo="FindByMolecularFeature">
        <MSDetails p="+" />
        <Device type="TimeOfFlight" />
        <MSPeaks>
          <p rt="19.189" x="366.3009" y="525169.69" v="4164968" z="1" s="M+H" />
          <p rt="19.187" x="367.3037" y="126833.02" v="1011335" z="1" s="M+H+1" />
          <p rt="19.190" x="368.3067" y="18981.62" v="150193" z="1" s="M+H+2" />
          <p rt="19.201" x="369.3100" y="2329.21" v="19353" z="1" s="M+H+3" />
          <p rt="19.185" x="731.5986" y="1675.92" v="8043" z="1" s="2M+H" />
          <p rt="19.220" x="732.5936" y="1316.00" v="4060" z="1" s="2M+H+1" />
        </MSPeaks>
      </Spectrum>
    </Compound>
    <Compound algo="FindByMolecularFeature">
      <Location m="252.2453" rt="19.476" y="52857" v="669048" />
      <Spectrum type="MFE" cpdAlgo="FindByMolecularFeature">
        <MSDetails p="+" />
        <Device type="TimeOfFlight" />
        <MSPeaks>
          <p rt="19.499" x="253.2525" y="52857.26" v="384247" z="1" s="M+H" />
          <p rt="19.430" x="254.2497" y="29826.40" v="246812" z="1" s="M+H+1" />
          <p rt="19.401" x="255.2506" y="5482.82" v="37989" z="1" s="M+H+2" />
        </MSPeaks>
      </Spectrum>
    </Compound>
    <Compound algo="FindByMolecularFeature">
      <Location m="339.2778" rt="19.477" y="89664" v="939742" />
      <Spectrum type="MFE" cpdAlgo="FindByMolecularFeature">
        <MSDetails p="+" />
        <Device type="TimeOfFlight" />
        <MSPeaks>
          <p rt="19.477" x="340.2851" y="89664.35" v="733869" z="1" s="M+H" />
          <p rt="19.476" x="341.2878" y="23099.00" v="184009" z="1" s="M+H+1" />
          <p rt="19.475" x="342.2897" y="2969.57" v="21864" z="1" s="M+H+2" />
        </MSPeaks>
      </Spectrum>
    </Compound>
    <Compound algo="FindByMolecularFeature">
      <Location m="320.2329" rt="19.495" y="75264" v="618199" />
      <Spectrum type="MFE" cpdAlgo="FindByMolecularFeature">
        <MSDetails p="+" />
        <Device type="TimeOfFlight" />
        <MSPeaks>
          <p rt="19.497" x="321.2401" y="75263.80" v="503887" z="1" s="M+H" />
          <p rt="19.494" x="322.2438" y="14207.96" v="94683" z="1" s="M+H+1" />
          <p rt="19.441" x="323.2552" y="2102.75" v="19629" z="1" s="M+H+2" />
        </MSPeaks>
      </Spectrum>
    </Compound>
    <Compound algo="FindByMolecularFeature">
      <Location m="298.2508" rt="19.497" y="70709" v="646908" />
      <Spectrum type="MFE" cpdAlgo="FindByMolecularFeature">
        <MSDetails p="+" />
        <Device type="TimeOfFlight" />
        <MSPeaks>
          <p rt="19.498" x="299.2581" y="70709.07" v="527952" z="1" s="M+H" />
          <p rt="19.496" x="300.2617" y="14410.49" v="105048" z="1" s="M+H+1" />
          <p rt="19.494" x="301.2654" y="2192.19" v="13908" z="1" s="M+H+2" />
        </MSPeaks>
      </Spectrum>
    </Compound>
    <Compound algo="FindByMolecularFeature">
      <Location m="280.2403" rt="19.498" y="153937" v="1376002" />
      <Spectrum type="MFE" cpdAlgo="FindByMolecularFeature">
        <MSDetails p="+" />
        <Device type="TimeOfFlight" />
        <MSPeaks>
          <p rt="19.498" x="281.2476" y="153936.92" v="1147466" z="1" s="M+H" />
          <p rt="19.499" x="282.2509" y="30788.92" v="228536" z="1" s="M+H+1" />
        </MSPeaks>
      </Spectrum>
    </Compound>
    <Compound algo="FindByMolecularFeature">
      <Location m="337.2984" rt="19.515" y="309273" v="3063577" />
      <Spectrum type="MFE" cpdAlgo="FindByMolecularFeature">
        <MSDetails p="+" />
        <Device type="TimeOfFlight" />
        <MSPeaks>
          <p rt="19.515" x="338.3056" y="309272.63" v="2489252" z="1" s="M+H" />
          <p rt="19.516" x="339.3087" y="70345.83" v="574325" z="1" s="M+H+1" />
        </MSPeaks>
      </Spectrum>
    </Compound>
    <Compound algo="FindByMolecularFeature">
      <Location m="280.2409" rt="19.762" y="288139" v="2512674" />
      <Spectrum type="MFE" cpdAlgo="FindByMolecularFeature">
        <MSDetails p="+" />
        <Device type="TimeOfFlight" />
        <MSPeaks>
          <p rt="19.761" x="281.2482" y="288138.91" v="2064069" z="1" s="M+H" />
          <p rt="19.763" x="282.2512" y="56747.89" v="432727" z="1" s="M+H+1" />
          <p rt="19.768" x="561.4879" y="1448.40" v="7939" z="1" s="2M+H" />
        </MSPeaks>
      </Spectrum>
    </Compound>
    <Compound algo="FindByMolecularFeature">
      <Location m="320.2329" rt="19.762" y="95975" v="1133058" />
      <Spectrum type="MFE" cpdAlgo="FindByMolecularFeature">
        <MSDetails p="+" />
        <Device type="TimeOfFlight" />
        <MSPeaks>
          <p rt="19.763" x="321.2402" y="95974.72" v="847624" z="1" s="M+H" />
          <p rt="19.759" x="322.2433" y="18125.76" v="158364" z="1" s="M+H+1" />
          <p rt="19.766" x="641.4727" y="6010.31" v="38344" z="1" s="2M+H" />
          <p rt="19.775" x="642.4791" y="2795.99" v="17836" z="1" s="2M+H+1" />
          <p rt="19.784" x="643.4764" y="1238.49" v="7356" z="1" s="2M+H+2" />
        </MSPeaks>
      </Spectrum>
    </Compound>
    <Compound algo="FindByMolecularFeature">
      <Location m="298.2513" rt="19.766" y="113795" v="1814938" />
      <Spectrum type="MFE" cpdAlgo="FindByMolecularFeature">
        <MSDetails p="+" />
        <Device type="TimeOfFlight" />
        <MSPeaks>
          <p rt="19.765" x="299.2587" y="113794.98" v="862060" z="1" s="M+H" />
          <p rt="19.766" x="300.2619" y="22750.95" v="174774" z="1" s="M+H+1" />
          <p rt="19.771" x="301.2652" y="3346.35" v="25281" z="1" s="M+H+2" />
          <p rt="19.766" x="597.5088" y="43358.22" v="243558" z="1" s="2M+H" />
          <p rt="19.766" x="598.5121" y="18073.00" v="100942" z="1" s="2M+H+1" />
          <p rt="19.771" x="599.5078" y="3921.62" v="31911" z="1" s="2M+H+2" />
        </MSPeaks>
      </Spectrum>
    </Compound>
    <Compound algo="FindByMolecularFeature">
      <Location m="649.4138" rt="19.768" y="68429" v="897762" />
      <Spectrum type="MFE" cpdAlgo="FindByMolecularFeature">
        <MSDetails p="+" />
        <Device type="TimeOfFlight" />
        <MSPeaks>
          <p rt="19.768" x="650.4211" y="68429.36" v="454562" z="1" s="M+H" />
          <p rt="19.768" x="651.4261" y="49398.09" v="333640" z="1" s="M+H+1" />
          <p rt="19.768" x="652.4295" y="16124.84" v="109560" z="1" s="M+H+2" />
        </MSPeaks>
      </Spectrum>
    </Compound>
    <Compound algo="FindByMolecularFeature">
      <Location m="652.4216" rt="19.769" y="67053" v="817781" />
      <Spectrum type="MFE" cpdAlgo="FindByMolecularFeature">
        <MSDetails p="+" />
        <Device type="TimeOfFlight" />
        <MSPeaks>
          <p rt="19.769" x="653.4289" y="67053.19" v="449726" z="1" s="M+H" />
          <p rt="19.769" x="654.4319" y="26325.17" v="177437" z="1" s="M+H+1" />
          <p rt="19.767" x="655.4267" y="28577.71" v="190618" z="1" s="M+H+2" />
        </MSPeaks>
      </Spectrum>
    </Compound>
    <Compound algo="FindByMolecularFeature">
      <Location m="339.2781" rt="19.771" y="2945247" v="30559902" />
      <Spectrum type="MFE" cpdAlgo="FindByMolecularFeature">
        <MSDetails p="+" />
        <Device type="TimeOfFlight" />
        <MSPeaks>
          <p rt="19.771" x="340.2854" y="2945247.00" v="24464858" z="1" sat="true" s="M+H" />
          <p rt="19.772" x="341.2887" y="643843.75" v="5383781" z="1" s="M+H+1" />
          <p rt="19.770" x="342.2910" y="80957.60" v="641436" z="1" s="M+H+2" />
          <p rt="19.772" x="343.2934" y="8615.75" v="69829" z="1" s="M+H+3" />
        </MSPeaks>
      </Spectrum>
    </Compound>
    <Compound algo="FindByMolecularFeature">
      <Location m="393.1968" rt="19.777" y="62231" v="1714011" />
      <Spectrum type="MFE" cpdAlgo="FindByMolecularFeature">
        <MSDetails p="+" />
        <Device type="TimeOfFlight" />
        <MSPeaks>
          <p rt="19.774" x="197.6070" y="787.89" v="1242" z="2" s="M+2H" />
          <p rt="19.776" x="394.2041" y="26285.62" v="302298" z="1" s="M+H" />
          <p rt="19.776" x="395.2073" y="6329.85" v="64460" z="1" s="M+H+1" />
          <p rt="19.777" x="396.2044" y="62230.57" v="693735" z="1" s="M+H+2" />
          <p rt="19.778" x="397.2076" y="15093.71" v="168193" z="1" s="M+H+3" />
          <p rt="19.777" x="398.1984" y="32558.12" v="339700" z="1" s="M+H+4" />
          <p rt="19.783" x="399.1977" y="8879.28" v="91790" z="1" s="M+H+5" />
          <p rt="19.779" x="400.1988" y="4829.93" v="52594" z="1" s="M+H+6" />
        </MSPeaks>
      </Spectrum>
    </Compound>
    <Compound algo="FindByMolecularFeature">
      <Location m="262.2296" rt="19.793" y="137534" v="1850508" />
      <Spectrum type="MFE" cpdAlgo="FindByMolecularFeature">
        <MSDetails p="+" />
        <Device type="TimeOfFlight" />
        <MSPeaks>
          <p rt="19.792" x="263.2369" y="137533.73" v="1478284" z="1" s="M+H" />
          <p rt="19.794" x="264.2401" y="29626.53" v="333931" z="1" s="M+H+1" />
          <p rt="19.811" x="265.2477" y="4278.16" v="38293" z="1" s="M+H+2" />
        </MSPeaks>
      </Spectrum>
    </Compound>
    <Compound algo="FindByMolecularFeature">
      <Location m="279.2567" rt="19.874" y="457996" v="4483998" />
      <Spectrum type="MFE" cpdAlgo="FindByMolecularFeature">
        <MSDetails p="+" />
        <Device type="TimeOfFlight" />
        <MSPeaks>
          <p rt="19.873" x="280.2640" y="457996.00" v="3740455" z="1" s="M+H" />
          <p rt="19.877" x="281.2625" y="114766.54" v="743543" z="1" s="M+H+1" />
        </MSPeaks>
      </Spectrum>
    </Compound>
    <Compound algo="FindByMolecularFeature">
      <Location m="258.1469" rt="19.952" y="144667" v="1437744" />
      <Spectrum type="MFE" cpdAlgo="FindByMolecularFeature">
        <MSDetails p="+" />
        <Device type="TimeOfFlight" />
        <MSPeaks>
          <p rt="19.952" x="259.1541" y="144667.02" v="1215375" z="1" s="M+H" />
          <p rt="19.952" x="260.1574" y="20679.07" v="193392" z="1" s="M+H+1" />
          <p rt="19.952" x="261.1588" y="3619.35" v="28977" z="1" s="M+H+2" />
        </MSPeaks>
      </Spectrum>
    </Compound>
    <Compound algo="FindByMolecularFeature">
      <Location m="272.0898" rt="19.952" y="201190" v="2044029" />
      <Spectrum type="MFE" cpdAlgo="FindByMolecularFeature">
        <MSDetails p="+" />
        <Device type="TimeOfFlight" />
        <MSPeaks>
          <p rt="19.952" x="273.0971" y="201189.69" v="1778781" z="1" s="M+H" />
          <p rt="19.953" x="274.1003" y="27223.82" v="219584" z="1" s="M+H+1" />
          <p rt="19.946" x="275.1025" y="5119.57" v="42307" z="1" s="M+H+2" />
          <p rt="19.968" x="276.1068" y="421.48" v="3357" z="1" s="M+H+3" />
        </MSPeaks>
      </Spectrum>
    </Compound>
    <Compound algo="FindByMolecularFeature">
      <Location m="212.0683" rt="19.952" y="81832" v="821845" />
      <Spectrum type="MFE" cpdAlgo="FindByMolecularFeature">
        <MSDetails p="+" />
        <Device type="TimeOfFlight" />
        <MSPeaks>
          <p rt="19.952" x="213.0756" y="81832.47" v="737331" z="1" s="M+H" />
          <p rt="19.947" x="214.0813" y="8079.02" v="64670" z="1" s="M+H+1" />
          <p rt="19.972" x="215.0842" y="2267.04" v="19844" z="1" s="M+H+2" />
        </MSPeaks>
      </Spectrum>
    </Compound>
    <Compound algo="FindByMolecularFeature">
      <Location m="360.2155" rt="19.952" y="481774" v="5299370" />
      <Spectrum type="MFE" cpdAlgo="FindByMolecularFeature">
        <MSDetails p="+" />
        <Device type="TimeOfFlight" />
        <MSPeaks>
          <p rt="19.953" x="361.2227" y="481773.50" v="4325291" z="1" s="M+H" />
          <p rt="19.951" x="362.2258" y="95086.74" v="823188" z="1" s="M+H+1" />
          <p rt="19.953" x="363.2284" y="14950.76" v="132983" z="1" s="M+H+2" />
          <p rt="19.934" x="364.2285" y="1664.37" v="17908" z="1" s="M+H+3" />
        </MSPeaks>
      </Spectrum>
    </Compound>
    <Compound algo="FindByMolecularFeature">
      <Location m="328.1529" rt="19.952" y="1505808" v="16656558" />
      <Spectrum type="MFE" cpdAlgo="FindByMolecularFeature">
        <MSDetails p="+" />
        <Device type="TimeOfFlight" />
        <MSPeaks>
          <p rt="19.952" x="329.1602" y="1505808.25" v="13948826" z="1" s="M+H" />
          <p rt="19.952" x="330.1633" y="259664.81" v="2354977" z="1" s="M+H+1" />
          <p rt="19.948" x="331.1653" y="40131.84" v="313080" z="1" s="M+H+2" />
          <p rt="19.954" x="332.1681" y="5185.03" v="39675" z="1" s="M+H+3" />
        </MSPeaks>
      </Spectrum>
    </Compound>
    <Compound algo="FindByMolecularFeature">
      <Location m="268.1311" rt="19.952" y="68646" v="655852" />
      <Spectrum type="MFE" cpdAlgo="FindByMolecularFeature">
        <MSDetails p="+" />
        <Device type="TimeOfFlight" />
        <MSPeaks>
          <p rt="19.952" x="269.1384" y="68646.05" v="546775" z="1" s="M+H" />
          <p rt="19.955" x="270.1419" y="10636.99" v="93111" z="1" s="M+H+1" />
          <p rt="19.949" x="271.1442" y="2434.77" v="15966" z="1" s="M+H+2" />
        </MSPeaks>
      </Spectrum>
    </Compound>
    <Compound algo="FindByMolecularFeature">
      <Location m="184.0736" rt="19.953" y="111840" v="1242579" />
      <Spectrum type="MFE" cpdAlgo="FindByMolecularFeature">
        <MSDetails p="+" />
        <Device type="TimeOfFlight" />
        <MSPeaks>
          <p rt="19.952" x="185.0809" y="111839.80" v="1055793" z="1" s="M+H" />
          <p rt="19.948" x="186.0846" y="11047.99" v="86269" z="1" s="M+H+1" />
          <p rt="19.958" x="187.0878" y="2034.56" v="20798" z="1" s="M+H+2" />
          <p rt="19.970" x="369.1534" y="3877.04" v="39860" z="1" s="2M+H" />
        </MSPeaks>
      </Spectrum>
    </Compound>
    <Compound algo="FindByMolecularFeature">
      <Location m="402.2262" rt="19.953" y="5229124" v="62251120" />
      <Spectrum type="MFE" cpdAlgo="FindByMolecularFeature">
        <MSDetails p="+" />
        <Device type="TimeOfFlight" />
        <MSPeaks>
          <p rt="19.953" x="403.2335" y="5229123.50" v="49097752" z="1" sat="true" s="M+H" />
          <p rt="19.953" x="404.2371" y="1172999.63" v="11119270" z="1" s="M+H+1" />
          <p rt="19.952" x="405.2390" y="198298.78" v="1763875" z="1" s="M+H+2" />
          <p rt="19.954" x="406.2414" y="27796.22" v="240358" z="1" s="M+H+3" />
          <p rt="19.959" x="407.2440" y="3427.56" v="29862" z="1" s="M+H+4" />
        </MSPeaks>
      </Spectrum>
    </Compound>
    <Compound algo="FindByMolecularFeature">
      <Location m="216.0269" rt="19.953" y="81816" v="788220" />
      <Spectrum type="MFE" cpdAlgo="FindByMolecularFeature">
        <MSDetails p="+" />
        <Device type="TimeOfFlight" />
        <MSPeaks>
          <p rt="19.953" x="217.0341" y="81816.23" v="716691" z="1" s="M+H" />
          <p rt="19.953" x="218.0374" y="7960.67" v="60274" z="1" s="M+H+1" />
          <p rt="19.958" x="219.0397" y="1659.72" v="11255" z="1" s="M+H+2" />
        </MSPeaks>
      </Spectrum>
    </Compound>
    <Compound algo="FindByMolecularFeature">
      <Location m="128.0110" rt="19.954" y="85104" v="834589" />
      <Spectrum type="MFE" cpdAlgo="FindByMolecularFeature">
        <MSDetails p="+" />
        <Device type="TimeOfFlight" />
        <MSPeaks>
          <p rt="19.953" x="129.0183" y="85103.84" v="783089" z="1" s="M+H" />
          <p rt="19.957" x="130.0210" y="5221.74" v="43400" z="1" s="M+H+1" />
          <p rt="19.959" x="131.0223" y="1182.01" v="8100" z="1" s="M+H+2" />
        </MSPeaks>
      </Spectrum>
    </Compound>
    <Compound algo="FindByMolecularFeature">
      <Location m="156.0057" rt="19.955" y="70987" v="709952" />
      <Spectrum type="MFE" cpdAlgo="FindByMolecularFeature">
        <MSDetails p="+" />
        <Device type="TimeOfFlight" />
        <MSPeaks>
          <p rt="19.954" x="157.0130" y="70987.20" v="658367" z="1" s="M+H" />
          <p rt="19.958" x="158.0147" y="5036.23" v="46338" z="1" s="M+H+1" />
          <p rt="19.981" x="159.0195" y="1913.90" v="5247" z="1" s="M+H+2" />
        </MSPeaks>
      </Spectrum>
    </Compound>
    <Compound algo="FindByMolecularFeature">
      <Location m="299.2826" rt="19.959" y="230645" v="2907927" />
      <Spectrum type="MFE" cpdAlgo="FindByMolecularFeature">
        <MSDetails p="+" />
        <Device type="TimeOfFlight" />
        <MSPeaks>
          <p rt="19.959" x="300.2899" y="230644.78" v="2398072" z="1" s="M+H" />
          <p rt="19.959" x="301.2931" y="44451.16" v="458292" z="1" s="M+H+1" />
          <p rt="19.955" x="302.2959" y="5255.96" v="51563" z="1" s="M+H+2" />
        </MSPeaks>
      </Spectrum>
    </Compound>
    <Compound algo="FindByMolecularFeature">
      <Location m="440.1819" rt="19.961" y="390200" v="5231167" />
      <Spectrum type="MFE" cpdAlgo="FindByMolecularFeature">
        <MSDetails p="+" />
        <Device type="TimeOfFlight" />
        <MSPeaks>
          <p rt="19.961" x="441.1891" y="390199.75" v="3917244" z="1" s="M+H" />
          <p rt="19.959" x="442.1921" y="82921.99" v="823353" z="1" s="M+H+1" />
          <p rt="19.960" x="443.1899" y="38544.23" v="381606" z="1" s="M+H+2" />
          <p rt="19.955" x="444.1920" y="8330.95" v="92508" z="1" s="M+H+3" />
          <p rt="19.939" x="445.1913" y="1709.83" v="16457" z="1" s="M+H+4" />
        </MSPeaks>
      </Spectrum>
    </Compound>
    <Compound algo="FindByMolecularFeature">
      <Location m="826.4341" rt="19.965" y="1182610" v="16654518" />
      <Spectrum type="MFE" cpdAlgo="FindByMolecularFeature">
        <MSDetails p="+" />
        <Device type="TimeOfFlight" />
        <MSPeaks>
          <p rt="19.965" x="827.4413" y="1182610.38" v="10410439" z="1" s="M+H" />
          <p rt="19.965" x="828.4447" y="528697.50" v="4661147" z="1" s="M+H+1" />
          <p rt="19.965" x="829.4466" y="144157.09" v="1271540" z="1" s="M+H+2" />
          <p rt="19.965" x="830.4488" y="29658.48" v="260378" z="1" s="M+H+3" />
          <p rt="19.967" x="831.4515" y="5221.48" v="46314" z="1" s="M+H+4" />
          <p rt="19.956" x="832.4521" y="545.60" v="4700" z="1" s="M+H+5" />
        </MSPeaks>
      </Spectrum>
    </Compound>
    <Compound algo="FindByMolecularFeature">
      <Location m="424.2082" rt="19.970" y="3615654" v="52917952" />
      <Spectrum type="MFE" cpdAlgo="FindByMolecularFeature">
        <MSDetails p="+" />
        <Device type="TimeOfFlight" />
        <MSPeaks>
          <p rt="19.971" x="425.2154" y="3615654.25" v="42332296" z="1" sat="true" s="M+H" />
          <p rt="19.970" x="426.2191" y="757955.81" v="8880365" z="1" s="M+H+1" />
          <p rt="19.968" x="427.2208" y="125879.91" v="1483313" z="1" s="M+H+2" />
          <p rt="19.966" x="428.2232" y="16721.58" v="194820" z="1" s="M+H+3" />
          <p rt="19.971" x="429.2230" y="2306.31" v="27159" z="1" s="M+H+4" />
        </MSPeaks>
      </Spectrum>
    </Compound>
    <Compound algo="FindByMolecularFeature">
      <Location m="447.2834" rt="19.975" y="83184" v="1701638" />
      <Spectrum type="MFE" cpdAlgo="FindByMolecularFeature">
        <MSDetails p="+" />
        <Device type="TimeOfFlight" />
        <MSPeaks>
          <p rt="19.975" x="448.2907" y="83184.11" v="1307288" z="1" s="M+H" />
          <p rt="19.975" x="449.2942" y="20261.63" v="334715" z="1" s="M+H+1" />
          <p rt="19.979" x="450.2976" y="3874.69" v="48236" z="1" s="M+H+2" />
          <p rt="19.958" x="451.3023" y="915.74" v="11400" z="1" s="M+H+3" />
        </MSPeaks>
      </Spectrum>
    </Compound>
    <Compound algo="FindByMolecularFeature">
      <Location m="408.2338" rt="19.980" y="50407" v="827706" />
      <Spectrum type="MFE" cpdAlgo="FindByMolecularFeature">
        <MSDetails p="+" />
        <Device type="TimeOfFlight" />
        <MSPeaks>
          <p rt="19.980" x="409.2410" y="50407.34" v="650310" z="1" s="M+H" />
          <p rt="19.980" x="410.2441" y="11512.50" v="147279" z="1" s="M+H+1" />
          <p rt="19.978" x="411.2458" y="2569.86" v="30117" z="1" s="M+H+2" />
        </MSPeaks>
      </Spectrum>
    </Compound>
    <Compound algo="FindByMolecularFeature">
      <Location m="701.5289" rt="20.037" y="63214" v="1288932" />
      <Spectrum type="MFE" cpdAlgo="FindByMolecularFeature">
        <MSDetails p="+" />
        <Device type="TimeOfFlight" />
        <MSPeaks>
          <p rt="20.046" x="702.5361" y="63214.45" v="759027" z="1" s="M+H" />
          <p rt="20.019" x="703.5394" y="24896.31" v="404007" z="1" s="M+H+1" />
          <p rt="20.023" x="704.5419" y="6712.29" v="105937" z="1" s="M+H+2" />
          <p rt="20.020" x="705.5425" y="1273.37" v="19960" z="1" s="M+H+3" />
        </MSPeaks>
      </Spectrum>
    </Compound>
    <Compound algo="FindByMolecularFeature">
      <Location m="657.5029" rt="20.119" y="100574" v="2351318" />
      <Spectrum type="MFE" cpdAlgo="FindByMolecularFeature">
        <MSDetails p="+" />
        <Device type="TimeOfFlight" />
        <MSPeaks>
          <p rt="20.118" x="658.5102" y="100573.59" v="1591896" z="1" s="M+H" />
          <p rt="20.119" x="659.5134" y="37872.59" v="611868" z="1" s="M+H+1" />
          <p rt="20.116" x="660.5157" y="8705.19" v="136524" z="1" s="M+H+2" />
          <p rt="20.194" x="661.5180" y="710.92" v="11030" z="1" s="M+H+3" />
        </MSPeaks>
      </Spectrum>
    </Compound>
    <Compound algo="FindByMolecularFeature">
      <Location m="764.4753" rt="20.170" y="83964" v="816896" />
      <Spectrum type="MFE" cpdAlgo="FindByMolecularFeature">
        <MSDetails p="+" />
        <Device type="TimeOfFlight" />
        <MSPeaks>
          <p rt="20.171" x="383.2449" y="83964.02" v="555937" z="2" s="M+2H" />
          <p rt="20.168" x="383.7464" y="39673.10" v="260959" z="2" s="M+2H+1" />
        </MSPeaks>
      </Spectrum>
    </Compound>
    <Compound algo="FindByMolecularFeature">
      <Location m="761.4663" rt="20.172" y="99553" v="1290534" />
      <Spectrum type="MFE" cpdAlgo="FindByMolecularFeature">
        <MSDetails p="+" />
        <Device type="TimeOfFlight" />
        <MSPeaks>
          <p rt="20.171" x="381.7439" y="7059.58" v="44338" z="2" s="M+2H" />
          <p rt="20.172" x="762.4731" y="99552.54" v="747738" z="1" s="M+H" />
          <p rt="20.173" x="763.4761" y="46582.05" v="350599" z="1" s="M+H+1" />
          <p rt="20.171" x="764.4794" y="14161.74" v="105836" z="1" s="M+H+2" />
          <p rt="20.169" x="765.4812" y="5725.92" v="42022" z="1" s="M+H+3" />
        </MSPeaks>
      </Spectrum>
    </Compound>
    <Compound algo="FindByMolecularFeature">
      <Location m="376.2593" rt="20.172" y="223191" v="2168857" />
      <Spectrum type="MFE" cpdAlgo="FindByMolecularFeature">
        <MSDetails p="+" />
        <Device type="TimeOfFlight" />
        <MSPeaks>
          <p rt="20.172" x="377.2666" y="223190.86" v="1729974" z="1" s="M+H" />
          <p rt="20.172" x="378.2698" y="48759.86" v="377981" z="1" s="M+H+1" />
          <p rt="20.168" x="379.2730" y="8057.76" v="60902" z="1" s="M+H+2" />
        </MSPeaks>
      </Spectrum>
    </Compound>
    <Compound algo="FindByMolecularFeature">
      <Location m="336.2670" rt="20.173" y="413415" v="4228134" />
      <Spectrum type="MFE" cpdAlgo="FindByMolecularFeature">
        <MSDetails p="+" />
        <Device type="TimeOfFlight" />
        <MSPeaks>
          <p rt="20.173" x="337.2743" y="413414.78" v="3363369" z="1" s="M+H" />
          <p rt="20.173" x="338.2774" y="96077.89" v="779373" z="1" s="M+H+1" />
          <p rt="20.171" x="339.2813" y="10907.08" v="85392" z="1" s="M+H+2" />
        </MSPeaks>
      </Spectrum>
    </Compound>
    <Compound algo="FindByMolecularFeature">
      <Location m="354.2775" rt="20.175" y="406822" v="4305831" />
      <Spectrum type="MFE" cpdAlgo="FindByMolecularFeature">
        <MSDetails p="+" />
        <Device type="TimeOfFlight" />
        <MSPeaks>
          <p rt="20.175" x="355.2848" y="406821.50" v="3419160" z="1" s="M+H" />
          <p rt="20.175" x="356.2878" y="89911.52" v="751963" z="1" s="M+H+1" />
          <p rt="20.170" x="357.2908" y="13855.26" v="116679" z="1" s="M+H+2" />
          <p rt="20.169" x="358.2945" y="2081.46" v="18029" z="1" s="M+H+3" />
        </MSPeaks>
      </Spectrum>
    </Compound>
    <Compound algo="FindByMolecularFeature">
      <Location m="334.1595" rt="20.181" y="55041" v="738397" />
      <Spectrum type="MFE" cpdAlgo="FindByMolecularFeature">
        <MSDetails p="+" />
        <Device type="TimeOfFlight" />
        <MSPeaks>
          <p rt="20.182" x="335.1668" y="55041.26" v="579582" z="1" s="M+H" />
          <p rt="20.182" x="336.1702" y="11772.69" v="124044" z="1" s="M+H+1" />
          <p rt="20.165" x="337.1696" y="5296.88" v="34771" z="1" s="M+H+2" />
        </MSPeaks>
      </Spectrum>
    </Compound>
    <Compound algo="FindByMolecularFeature">
      <Location m="408.1946" rt="20.181" y="60379" v="1579581" />
      <Spectrum type="MFE" cpdAlgo="FindByMolecularFeature">
        <MSDetails p="+" />
        <Device type="TimeOfFlight" />
        <MSPeaks>
          <p rt="20.171" x="205.1044" y="3971.55" v="34968" z="2" s="M+2H" />
          <p rt="20.153" x="205.6074" y="1265.07" v="5285" z="2" s="M+2H+1" />
          <p rt="20.191" x="206.1083" y="6856.71" v="71122" z="2" s="M+2H+2" />
          <p rt="20.183" x="206.6074" y="1751.50" v="13087" z="2" s="M+2H+3" />
          <p rt="20.170" x="207.1132" y="1902.83" v="11871" z="2" s="M+2H+4" />
          <p rt="20.179" x="409.2020" y="35369.45" v="361724" z="1" s="M+H" />
          <p rt="20.188" x="410.2059" y="8854.73" v="83637" z="1" s="M+H+1" />
          <p rt="20.182" x="411.2042" y="60379.45" v="609320" z="1" s="M+H+2" />
          <p rt="20.179" x="412.2076" y="14649.92" v="146507" z="1" s="M+H+3" />
          <p rt="20.183" x="413.2008" y="23700.15" v="242059" z="1" s="M+H+4" />
        </MSPeaks>
      </Spectrum>
    </Compound>
    <Compound algo="FindByMolecularFeature">
      <Location m="613.4768" rt="20.223" y="165794" v="3397145" />
      <Spectrum type="MFE" cpdAlgo="FindByMolecularFeature">
        <MSDetails p="+" />
        <Device type="TimeOfFlight" />
        <MSPeaks>
          <p rt="20.217" x="614.4841" y="165794.28" v="2527902" z="1" s="M+H" />
          <p rt="20.245" x="615.4872" y="53943.44" v="667447" z="1" s="M+H+1" />
          <p rt="20.215" x="616.4896" y="13045.61" v="201797" z="1" s="M+H+2" />
        </MSPeaks>
      </Spectrum>
    </Compound>
    <Compound algo="FindByMolecularFeature">
      <Location m="341.2932" rt="20.298" y="108937" v="1069419" />
      <Spectrum type="MFE" cpdAlgo="FindByMolecularFeature">
        <MSDetails p="+" />
        <Device type="TimeOfFlight" />
        <MSPeaks>
          <p rt="20.298" x="342.3005" y="108937.39" v="846672" z="1" s="M+H" />
          <p rt="20.297" x="343.3036" y="24435.05" v="191764" z="1" s="M+H+1" />
          <p rt="20.301" x="344.3066" y="3936.94" v="30983" z="1" s="M+H+2" />
        </MSPeaks>
      </Spectrum>
    </Compound>
    <Compound algo="FindByMolecularFeature">
      <Location m="424.2082" rt="20.315" y="463288" v="6358099" />
      <Spectrum type="MFE" cpdAlgo="FindByMolecularFeature">
        <MSDetails p="+" />
        <Device type="TimeOfFlight" />
        <MSPeaks>
          <p rt="20.313" x="425.2155" y="463288.31" v="5024419" z="1" s="M+H" />
          <p rt="20.319" x="426.2183" y="100875.30" v="1116914" z="1" s="M+H+1" />
          <p rt="20.324" x="427.2207" y="16878.27" v="186925" z="1" s="M+H+2" />
          <p rt="20.311" x="428.2232" y="2673.31" v="29842" z="1" s="M+H+3" />
        </MSPeaks>
      </Spectrum>
    </Compound>
    <Compound algo="FindByMolecularFeature">
      <Location m="569.4508" rt="20.320" y="227359" v="4854734" />
      <Spectrum type="MFE" cpdAlgo="FindByMolecularFeature">
        <MSDetails p="+" />
        <Device type="TimeOfFlight" />
        <MSPeaks>
          <p rt="20.319" x="570.4581" y="227359.27" v="3477198" z="1" s="M+H" />
          <p rt="20.319" x="571.4611" y="72965.68" v="1168470" z="1" s="M+H+1" />
          <p rt="20.347" x="572.4635" y="16559.13" v="195154" z="1" s="M+H+2" />
          <p rt="20.342" x="573.4651" y="1180.51" v="13912" z="1" s="M+H+3" />
        </MSPeaks>
      </Spectrum>
    </Compound>
    <Compound algo="FindByMolecularFeature">
      <Location m="525.4247" rt="20.417" y="292412" v="6814621" />
      <Spectrum type="MFE" cpdAlgo="FindByMolecularFeature">
        <MSDetails p="+" />
        <Device type="TimeOfFlight" />
        <MSPeaks>
          <p rt="20.417" x="526.4320" y="292411.59" v="5079264" z="1" s="M+H" />
          <p rt="20.417" x="527.4350" y="86632.48" v="1416339" z="1" s="M+H+1" />
          <p rt="20.410" x="528.4374" y="18237.69" v="275346" z="1" s="M+H+2" />
          <p rt="20.419" x="529.4381" y="2834.74" v="43671" z="1" s="M+H+3" />
        </MSPeaks>
      </Spectrum>
    </Compound>
    <Compound algo="FindByMolecularFeature">
      <Location m="371.3039" rt="20.513" y="185411" v="1778883" />
      <Spectrum type="MFE" cpdAlgo="FindByMolecularFeature">
        <MSDetails p="+" />
        <Device type="TimeOfFlight" />
        <MSPeaks>
          <p rt="20.513" x="372.3111" y="185411.44" v="1448359" z="1" s="M+H" />
          <p rt="20.513" x="373.3142" y="41898.66" v="330524" z="1" s="M+H+1" />
        </MSPeaks>
      </Spectrum>
    </Compound>
    <Compound algo="FindByMolecularFeature">
      <Location m="262.2301" rt="20.513" y="1539887" v="15986957" />
      <Spectrum type="MFE" cpdAlgo="FindByMolecularFeature">
        <MSDetails p="+" />
        <Device type="TimeOfFlight" />
        <MSPeaks>
          <p rt="20.514" x="263.2374" y="1539886.88" v="13405119" z="1" s="M+H" />
          <p rt="20.511" x="264.2406" y="302877.72" v="2581838" z="1" s="M+H+1" />
        </MSPeaks>
      </Spectrum>
    </Compound>
    <Compound algo="FindByMolecularFeature">
      <Location m="1100.7812" rt="20.513" y="373475" v="6086385" />
      <Spectrum type="MFE" cpdAlgo="FindByMolecularFeature">
        <MSDetails p="+" />
        <Device type="TimeOfFlight" />
        <MSPeaks>
          <p rt="20.514" x="551.3979" y="373474.75" v="2921346" z="2" s="M+2H" />
          <p rt="20.513" x="551.8995" y="272458.63" v="2125315" z="2" s="M+2H+1" />
          <p rt="20.512" x="552.4007" y="102759.53" v="805455" z="2" s="M+2H+2" />
          <p rt="20.510" x="552.9017" y="30058.10" v="234268" z="2" s="M+2H+3" />
        </MSPeaks>
      </Spectrum>
    </Compound>
    <Compound algo="FindByMolecularFeature">
      <Location m="1469.0293" rt="20.514" y="69151" v="796903" />
      <Spectrum type="MFE" cpdAlgo="FindByMolecularFeature">
        <MSDetails p="+" />
        <Device type="TimeOfFlight" />
        <MSPeaks>
          <p rt="20.527" x="735.5219" y="2877.33" v="23518" z="2" s="M+2H" />
          <p rt="20.517" x="736.0246" y="1974.58" v="12844" z="2" s="M+2H+1" />
          <p rt="20.511" x="736.5222" y="16428.08" v="125616" z="2" s="M+2H+2" />
          <p rt="20.513" x="737.0236" y="13895.22" v="101528" z="2" s="M+2H+3" />
          <p rt="20.514" x="737.5224" y="69150.97" v="533397" z="2" s="M+2H+4" />
        </MSPeaks>
      </Spectrum>
    </Compound>
    <Compound algo="FindByMolecularFeature">
      <Location m="354.2778" rt="20.515" y="1499631" v="16784836" />
      <Spectrum type="MFE" cpdAlgo="FindByMolecularFeature">
        <MSDetails p="+" />
        <Device type="TimeOfFlight" />
        <MSPeaks>
          <p rt="20.515" x="355.2850" y="1499631.25" v="13306239" z="1" s="M+H" />
          <p rt="20.515" x="356.2882" y="335880.00" v="3008897" z="1" s="M+H+1" />
          <p rt="20.514" x="357.2907" y="47362.39" v="425904" z="1" s="M+H+2" />
          <p rt="20.514" x="358.2938" y="4977.00" v="43796" z="1" s="M+H+3" />
        </MSPeaks>
      </Spectrum>
    </Compound>
    <Compound algo="FindByMolecularFeature">
      <Location m="1474.0332" rt="20.515" y="57049" v="1123741" />
      <Spectrum type="MFE" cpdAlgo="FindByMolecularFeature">
        <MSDetails p="+" />
        <Device type="TimeOfFlight" />
        <MSPeaks>
          <p rt="20.514" x="738.0239" y="57048.70" v="449475" z="2" s="M+2H" />
          <p rt="20.516" x="738.5238" y="53494.40" v="425748" z="2" s="M+2H+1" />
          <p rt="20.515" x="739.0233" y="31508.66" v="248518" z="2" s="M+2H+2" />
        </MSPeaks>
      </Spectrum>
    </Compound>
    <Compound algo="FindByMolecularFeature">
      <Location m="264.2433" rt="20.515" y="58658" v="716635" />
      <Spectrum type="MFE" cpdAlgo="FindByMolecularFeature">
        <MSDetails p="+" />
        <Device type="TimeOfFlight" />
        <MSPeaks>
          <p rt="20.515" x="265.2505" y="58658.25" v="620422" z="1" s="M+H" />
          <p rt="20.517" x="266.2550" y="9340.50" v="96213" z="1" s="M+H+1" />
        </MSPeaks>
      </Spectrum>
    </Compound>
    <Compound algo="FindByMolecularFeature">
      <Location m="336.2674" rt="20.516" y="1140550" v="12530565" />
      <Spectrum type="MFE" cpdAlgo="FindByMolecularFeature">
        <MSDetails p="+" />
        <Device type="TimeOfFlight" />
        <MSPeaks>
          <p rt="20.516" x="337.2747" y="1140549.63" v="9896542" z="1" s="M+H" />
          <p rt="20.515" x="338.2776" y="260888.61" v="2271781" z="1" s="M+H+1" />
          <p rt="20.517" x="339.2835" y="35169.05" v="338733" z="1" s="M+H+2" />
          <p rt="20.500" x="340.2875" y="2723.51" v="23509" z="1" s="M+H+3" />
        </MSPeaks>
      </Spectrum>
    </Compound>
    <Compound algo="FindByMolecularFeature">
      <Location m="1526.9446" rt="20.516" y="53376" v="1090707" />
      <Spectrum type="MFE" cpdAlgo="FindByMolecularFeature">
        <MSDetails p="+" />
        <Device type="TimeOfFlight" />
        <MSPeaks>
          <p rt="20.517" x="764.4796" y="53376.18" v="544369" z="2" s="M+2H" />
          <p rt="20.513" x="764.9792" y="8477.03" v="80602" z="2" s="M+2H+1" />
          <p rt="20.515" x="765.4813" y="21951.35" v="219911" z="2" s="M+2H+2" />
          <p rt="20.515" x="765.9814" y="4460.49" v="42411" z="2" s="M+2H+3" />
          <p rt="20.515" x="766.4840" y="7952.02" v="77834" z="2" s="M+2H+4" />
          <p rt="20.524" x="766.9811" y="2266.64" v="22095" z="2" s="M+2H+5" />
          <p rt="20.513" x="767.4828" y="5174.46" v="52170" z="2" s="M+2H+6" />
          <p rt="20.515" x="767.9823" y="687.62" v="6538" z="2" s="M+2H+7" />
          <p rt="20.524" x="768.4869" y="2492.83" v="25634" z="2" s="M+2H+8" />
          <p rt="20.482" x="768.9794" y="269.76" v="2565" z="2" s="M+2H+9" />
          <p rt="20.532" x="769.4870" y="1743.46" v="16578" z="2" s="M+2H+10" />
        </MSPeaks>
      </Spectrum>
    </Compound>
    <Compound algo="FindByMolecularFeature">
      <Location m="1121.7543" rt="20.517" y="152090" v="2220135" />
      <Spectrum type="MFE" cpdAlgo="FindByMolecularFeature">
        <MSDetails p="+" />
        <Device type="TimeOfFlight" />
        <MSPeaks>
          <p rt="20.516" x="561.8844" y="152090.39" v="1308237" z="2" s="M+2H" />
          <p rt="20.517" x="562.3840" y="76159.55" v="659485" z="2" s="M+2H+1" />
          <p rt="20.517" x="562.8843" y="29327.79" v="252413" z="2" s="M+2H+2" />
        </MSPeaks>
      </Spectrum>
    </Compound>
    <Compound algo="FindByMolecularFeature">
      <Location m="360.2856" rt="20.517" y="102651" v="1303823" />
      <Spectrum type="MFE" cpdAlgo="FindByMolecularFeature">
        <MSDetails p="+" />
        <Device type="TimeOfFlight" />
        <MSPeaks>
          <p rt="20.517" x="361.2929" y="102651.07" v="1030460" z="1" s="M+H" />
          <p rt="20.519" x="362.2962" y="22985.79" v="234838" z="1" s="M+H+1" />
          <p rt="20.505" x="363.3056" y="3820.54" v="38525" z="1" s="M+H+2" />
        </MSPeaks>
      </Spectrum>
    </Compound>
    <Compound algo="FindByMolecularFeature">
      <Location m="244.2195" rt="20.517" y="590821" v="6670487" />
      <Spectrum type="MFE" cpdAlgo="FindByMolecularFeature">
        <MSDetails p="+" />
        <Device type="TimeOfFlight" />
        <MSPeaks>
          <p rt="20.524" x="123.1167" y="12496.16" v="126745" z="2" s="M+2H" />
          <p rt="20.517" x="245.2268" y="590821.25" v="5337312" z="1" s="M+H" />
          <p rt="20.516" x="246.2297" y="110979.32" v="1001529" z="1" s="M+H+1" />
          <p rt="20.516" x="247.2387" y="17338.53" v="179202" z="1" s="M+H+2" />
          <p rt="20.525" x="248.2441" y="2929.09" v="25700" z="1" s="M+H+3" />
        </MSPeaks>
      </Spectrum>
    </Compound>
    <Compound algo="FindByMolecularFeature">
      <Location m="481.3985" rt="20.517" y="313420" v="7386087" />
      <Spectrum type="MFE" cpdAlgo="FindByMolecularFeature">
        <MSDetails p="+" />
        <Device type="TimeOfFlight" />
        <MSPeaks>
          <p rt="20.518" x="482.4058" y="313419.66" v="5734669" z="1" s="M+H" />
          <p rt="20.516" x="483.4087" y="80729.76" v="1336890" z="1" s="M+H+1" />
          <p rt="20.511" x="484.4110" y="15901.46" v="277748" z="1" s="M+H+2" />
          <p rt="20.506" x="485.4111" y="2234.54" v="36780" z="1" s="M+H+3" />
        </MSPeaks>
      </Spectrum>
    </Compound>
    <Compound algo="FindByMolecularFeature">
      <Location m="746.5029" rt="20.518" y="145938" v="2458468" />
      <Spectrum type="MFE" cpdAlgo="FindByMolecularFeature">
        <MSDetails p="+" />
        <Device type="TimeOfFlight" />
        <MSPeaks>
          <p rt="20.516" x="374.2588" y="145938.17" v="1400733" z="2" s="M+2H" />
          <p rt="20.521" x="374.7603" y="69044.83" v="707886" z="2" s="M+2H+1" />
          <p rt="20.520" x="375.2620" y="18221.52" v="192362" z="2" s="M+2H+2" />
          <p rt="20.512" x="375.7628" y="4420.93" v="42841" z="2" s="M+2H+3" />
          <p rt="20.509" x="747.5055" y="3327.69" v="20164" z="2" s="2M+2H" />
          <p rt="20.517" x="748.0239" y="1259.96" v="8393" z="2" s="2M+2H+1" />
          <p rt="20.523" x="748.5190" y="2350.36" v="15500" z="2" s="2M+2H+2" />
          <p rt="20.523" x="749.0090" y="868.94" v="5318" z="2" s="2M+2H+3" />
          <p rt="20.527" x="749.5041" y="1423.39" v="7947" z="2" s="2M+2H+4" />
        </MSPeaks>
      </Spectrum>
    </Compound>
    <Compound algo="FindByMolecularFeature">
      <Location m="1116.7535" rt="20.518" y="433850" v="11637862" />
      <Spectrum type="MFE" cpdAlgo="FindByMolecularFeature">
        <MSDetails p="+" />
        <Device type="TimeOfFlight" />
        <MSPeaks>
          <p rt="20.516" x="559.3840" y="175878.28" v="1589375" z="2" s="M+2H" />
          <p rt="20.515" x="559.8855" y="119397.55" v="1079770" z="2" s="M+2H+1" />
          <p rt="20.519" x="560.3849" y="433850.19" v="3944097" z="2" s="M+2H+2" />
          <p rt="20.518" x="560.8860" y="297537.56" v="2700057" z="2" s="M+2H+3" />
          <p rt="20.519" x="561.3846" y="255052.63" v="2324563" z="2" s="M+2H+4" />
        </MSPeaks>
      </Spectrum>
    </Compound>
    <Compound algo="FindByMolecularFeature">
      <Location m="376.2598" rt="20.518" y="2598067" v="29457924" />
      <Spectrum type="MFE" cpdAlgo="FindByMolecularFeature">
        <MSDetails p="+" />
        <Device type="TimeOfFlight" />
        <MSPeaks>
          <p rt="20.517" x="377.2671" y="2598067.25" v="23623458" z="1" sat="true" s="M+H" />
          <p rt="20.518" x="378.2704" y="549069.50" v="5007910" z="1" s="M+H+1" />
          <p rt="20.517" x="379.2729" y="80229.40" v="724983" z="1" s="M+H+2" />
          <p rt="20.518" x="380.2750" y="9778.42" v="88525" z="1" s="M+H+3" />
          <p rt="20.540" x="381.2782" y="1489.08" v="13048" z="1" s="M+H+4" />
        </MSPeaks>
      </Spectrum>
    </Compound>
    <Compound algo="FindByMolecularFeature">
      <Location m="818.3983" rt="20.521" y="173449" v="2164667" />
      <Spectrum type="MFE" cpdAlgo="FindByMolecularFeature">
        <MSDetails p="+" />
        <Device type="TimeOfFlight" />
        <MSPeaks>
          <p rt="20.520" x="410.2064" y="19668.23" v="232756" z="2" s="M+2H" />
          <p rt="20.498" x="410.7052" y="758.95" v="1855" z="2" s="M+2H+1" />
          <p rt="20.521" x="411.2043" y="173448.70" v="1930056" z="2" s="M+2H+2" />
        </MSPeaks>
      </Spectrum>
    </Compound>
    <Compound algo="FindByMolecularFeature">
      <Location m="761.4665" rt="20.521" y="321815" v="5062732" />
      <Spectrum type="MFE" cpdAlgo="FindByMolecularFeature">
        <MSDetails p="+" />
        <Device type="TimeOfFlight" />
        <MSPeaks>
          <p rt="20.521" x="762.4738" y="321815.47" v="3440062" z="1" s="M+H" />
          <p rt="20.520" x="763.4769" y="151699.28" v="1622670" z="1" s="M+H+1" />
        </MSPeaks>
      </Spectrum>
    </Compound>
    <Compound algo="FindByMolecularFeature">
      <Location m="412.1937" rt="20.522" y="66828" v="1098467" />
      <Spectrum type="MFE" cpdAlgo="FindByMolecularFeature">
        <MSDetails p="+" />
        <Device type="TimeOfFlight" />
        <MSPeaks>
          <p rt="20.523" x="413.2009" y="66827.95" v="744902" z="1" s="M+H" />
          <p rt="20.517" x="414.2040" y="20286.49" v="224457" z="1" s="M+H+1" />
          <p rt="20.523" x="415.2007" y="11441.56" v="129108" z="1" s="M+H+2" />
        </MSPeaks>
      </Spectrum>
    </Compound>
    <Compound algo="FindByMolecularFeature">
      <Location m="408.1956" rt="20.525" y="74621" v="1111772" />
      <Spectrum type="MFE" cpdAlgo="FindByMolecularFeature">
        <MSDetails p="+" />
        <Device type="TimeOfFlight" />
        <MSPeaks>
          <p rt="20.537" x="205.1042" y="3165.44" v="46209" z="2" s="M+2H" />
          <p rt="20.539" x="205.6069" y="1338.79" v="14032" z="2" s="M+2H+1" />
          <p rt="20.545" x="206.1081" y="7427.01" v="93970" z="2" s="M+2H+2" />
          <p rt="20.525" x="206.6073" y="1763.87" v="22326" z="2" s="M+2H+3" />
          <p rt="20.524" x="409.2029" y="74621.31" v="935233" z="1" s="M+H" />
        </MSPeaks>
      </Spectrum>
    </Compound>
    <Compound algo="FindByMolecularFeature">
      <Location m="392.2302" rt="20.527" y="111371" v="2624564" />
      <Spectrum type="MFE" cpdAlgo="FindByMolecularFeature">
        <MSDetails p="+" />
        <Device type="TimeOfFlight" />
        <MSPeaks>
          <p rt="20.545" x="197.1198" y="45810.24" v="732588" z="2" s="M+2H" />
          <p rt="20.537" x="197.6212" y="11414.87" v="173567" z="2" s="M+2H+1" />
          <p rt="20.473" x="198.1222" y="2068.95" v="18415" z="2" s="M+2H+2" />
          <p rt="20.601" x="198.6223" y="81.93" v="1579" z="2" s="M+2H+3" />
          <p rt="20.520" x="393.2404" y="111371.29" v="1312183" z="1" s="M+H" />
          <p rt="20.515" x="394.2436" y="23336.38" v="256947" z="1" s="M+H+1" />
          <p rt="20.516" x="395.2463" y="8868.59" v="106772" z="1" s="M+H+2" />
          <p rt="20.520" x="396.2508" y="1875.93" v="22513" z="1" s="M+H+3" />
        </MSPeaks>
      </Spectrum>
    </Compound>
    <Compound algo="FindByMolecularFeature">
      <Location m="382.2379" rt="20.530" y="164930" v="3260969" />
      <Spectrum type="MFE" cpdAlgo="FindByMolecularFeature">
        <MSDetails p="+" />
        <Device type="TimeOfFlight" />
        <MSPeaks>
          <p rt="20.529" x="383.2452" y="164929.97" v="2003156" z="1" s="M+H" />
          <p rt="20.534" x="384.2443" y="82125.07" v="993312" z="1" s="M+H+1" />
          <p rt="20.531" x="385.2440" y="18490.75" v="223095" z="1" s="M+H+2" />
          <p rt="20.520" x="386.2439" y="3245.22" v="41405" z="1" s="M+H+3" />
        </MSPeaks>
      </Spectrum>
    </Compound>
    <Compound algo="FindByMolecularFeature">
      <Location m="382.7392" rt="20.531" y="79262" v="1495302" />
      <Spectrum type="MFE" cpdAlgo="FindByMolecularFeature">
        <MSDetails p="+" />
        <Device type="TimeOfFlight" />
        <MSPeaks>
          <p rt="20.531" x="383.7465" y="79262.16" v="982267" z="1" s="M+H" />
          <p rt="20.531" x="384.7449" y="35582.86" v="444012" z="1" s="M+H+1" />
          <p rt="20.527" x="385.7446" y="5620.53" v="69023" z="1" s="M+H+2" />
        </MSPeaks>
      </Spectrum>
    </Compound>
    <Compound algo="FindByMolecularFeature">
      <Location m="347.2801" rt="20.601" y="145082" v="1549370" />
      <Spectrum type="MFE" cpdAlgo="FindByMolecularFeature">
        <MSDetails p="+" />
        <Device type="TimeOfFlight" />
        <MSPeaks>
          <p rt="20.600" x="348.2874" y="145082.44" v="1247121" z="1" s="M+H" />
          <p rt="20.603" x="349.2908" y="31357.48" v="268757" z="1" s="M+H+1" />
          <p rt="20.598" x="350.2942" y="4673.87" v="33492" z="1" s="M+H+2" />
        </MSPeaks>
      </Spectrum>
    </Compound>
    <Compound algo="FindByMolecularFeature">
      <Location m="325.2988" rt="20.603" y="1292662" v="15468871" />
      <Spectrum type="MFE" cpdAlgo="FindByMolecularFeature">
        <MSDetails p="+" />
        <Device type="TimeOfFlight" />
        <MSPeaks>
          <p rt="20.603" x="326.3061" y="1292661.75" v="12416492" z="1" s="M+H" />
          <p rt="20.603" x="327.3091" y="285143.75" v="2726131" z="1" s="M+H+1" />
          <p rt="20.604" x="328.3119" y="31026.97" v="295718" z="1" s="M+H+2" />
          <p rt="20.606" x="329.3149" y="3295.61" v="30530" z="1" s="M+H+3" />
        </MSPeaks>
      </Spectrum>
    </Compound>
    <Compound algo="FindByMolecularFeature">
      <Location m="437.3722" rt="20.616" y="260805" v="5897814" />
      <Spectrum type="MFE" cpdAlgo="FindByMolecularFeature">
        <MSDetails p="+" />
        <Device type="TimeOfFlight" />
        <MSPeaks>
          <p rt="20.617" x="438.3794" y="260804.78" v="4677657" z="1" s="M+H" />
          <p rt="20.614" x="439.3825" y="64927.73" v="1017293" z="1" s="M+H+1" />
          <p rt="20.612" x="440.3847" y="12924.48" v="202863" z="1" s="M+H+2" />
        </MSPeaks>
      </Spectrum>
    </Compound>
    <Compound algo="FindByMolecularFeature">
      <Location m="393.3456" rt="20.706" y="122007" v="2736842" />
      <Spectrum type="MFE" cpdAlgo="FindByMolecularFeature">
        <MSDetails p="+" />
        <Device type="TimeOfFlight" />
        <MSPeaks>
          <p rt="20.706" x="394.3529" y="122006.61" v="2173595" z="1" s="M+H" />
          <p rt="20.704" x="395.3564" y="27642.09" v="463693" z="1" s="M+H+1" />
          <p rt="20.704" x="396.3582" y="5278.71" v="88606" z="1" s="M+H+2" />
          <p rt="20.713" x="397.3556" y="665.73" v="10949" z="1" s="M+H+3" />
        </MSPeaks>
      </Spectrum>
    </Compound>
    <Compound algo="FindByMolecularFeature">
      <Location m="313.2982" rt="20.710" y="75050" v="770072" />
      <Spectrum type="MFE" cpdAlgo="FindByMolecularFeature">
        <MSDetails p="+" />
        <Device type="TimeOfFlight" />
        <MSPeaks>
          <p rt="20.710" x="314.3054" y="75050.27" v="629515" z="1" s="M+H" />
          <p rt="20.711" x="315.3086" y="15054.39" v="124707" z="1" s="M+H+1" />
          <p rt="20.714" x="316.3111" y="2173.10" v="15851" z="1" s="M+H+2" />
        </MSPeaks>
      </Spectrum>
    </Compound>
    <Compound algo="FindByMolecularFeature">
      <Location m="367.3090" rt="20.861" y="277911" v="3108153" />
      <Spectrum type="MFE" cpdAlgo="FindByMolecularFeature">
        <MSDetails p="+" />
        <Device type="TimeOfFlight" />
        <MSPeaks>
          <p rt="20.861" x="368.3163" y="277910.84" v="2395375" z="1" s="M+H" />
          <p rt="20.861" x="369.3194" y="71812.61" v="618239" z="1" s="M+H+1" />
          <p rt="20.859" x="370.3224" y="9798.24" v="80272" z="1" s="M+H+2" />
          <p rt="20.877" x="371.3247" y="1513.32" v="14267" z="1" s="M+H+3" />
        </MSPeaks>
      </Spectrum>
    </Compound>
    <Compound algo="FindByMolecularFeature">
      <Location m="389.2908" rt="20.867" y="88304" v="955270" />
      <Spectrum type="MFE" cpdAlgo="FindByMolecularFeature">
        <MSDetails p="+" />
        <Device type="TimeOfFlight" />
        <MSPeaks>
          <p rt="20.867" x="390.2980" y="88303.70" v="772591" z="1" s="M+H" />
          <p rt="20.867" x="391.3014" y="21421.56" v="182679" z="1" s="M+H+1" />
        </MSPeaks>
      </Spectrum>
    </Compound>
    <Compound algo="FindByMolecularFeature">
      <Location m="292.2765" rt="20.937" y="83686" v="828749" />
      <Spectrum type="MFE" cpdAlgo="FindByMolecularFeature">
        <MSDetails p="+" />
        <Device type="TimeOfFlight" />
        <MSPeaks>
          <p rt="20.937" x="293.2838" y="83686.45" v="650921" z="1" s="M+H" />
          <p rt="20.934" x="294.2871" y="20637.71" v="158352" z="1" s="M+H+1" />
          <p rt="20.932" x="295.2903" y="2922.06" v="19476" z="1" s="M+H+2" />
        </MSPeaks>
      </Spectrum>
    </Compound>
    <Compound algo="FindByMolecularFeature">
      <Location m="310.2874" rt="20.940" y="169992" v="1600220" />
      <Spectrum type="MFE" cpdAlgo="FindByMolecularFeature">
        <MSDetails p="+" />
        <Device type="TimeOfFlight" />
        <MSPeaks>
          <p rt="20.941" x="311.2947" y="169992.28" v="1272088" z="1" s="M+H" />
          <p rt="20.938" x="312.2977" y="35419.83" v="285884" z="1" s="M+H+1" />
          <p rt="20.944" x="313.2976" y="5887.97" v="42247" z="1" s="M+H+2" />
        </MSPeaks>
      </Spectrum>
    </Compound>
    <Compound algo="FindByMolecularFeature">
      <Location m="218.2034" rt="21.005" y="126364" v="1197361" />
      <Spectrum type="MFE" cpdAlgo="FindByMolecularFeature">
        <MSDetails p="+" />
        <Device type="TimeOfFlight" />
        <MSPeaks>
          <p rt="21.005" x="219.2107" y="126363.93" v="1008873" z="1" s="M+H" />
          <p rt="21.002" x="220.2139" y="22013.54" v="176355" z="1" s="M+H+1" />
          <p rt="20.995" x="221.2182" y="1932.89" v="12133" z="1" s="M+H+2" />
        </MSPeaks>
      </Spectrum>
    </Compound>
    <Compound algo="FindByMolecularFeature">
      <Location m="268.2409" rt="21.006" y="1072373" v="10354493" />
      <Spectrum type="MFE" cpdAlgo="FindByMolecularFeature">
        <MSDetails p="+" />
        <Device type="TimeOfFlight" />
        <MSPeaks>
          <p rt="21.005" x="269.2482" y="1072372.75" v="8631977" z="1" s="M+H" />
          <p rt="21.006" x="270.2511" y="188876.44" v="1525443" z="1" s="M+H+1" />
          <p rt="21.008" x="271.2539" y="22309.57" v="178484" z="1" s="M+H+2" />
          <p rt="21.014" x="272.2568" y="2189.91" v="18589" z="1" s="M+H+3" />
        </MSPeaks>
      </Spectrum>
    </Compound>
    <Compound algo="FindByMolecularFeature">
      <Location m="236.2140" rt="21.006" y="234288" v="2309899" />
      <Spectrum type="MFE" cpdAlgo="FindByMolecularFeature">
        <MSDetails p="+" />
        <Device type="TimeOfFlight" />
        <MSPeaks>
          <p rt="21.007" x="237.2213" y="234288.27" v="1951653" z="1" s="M+H" />
          <p rt="21.005" x="238.2246" y="38929.13" v="322457" z="1" s="M+H+1" />
          <p rt="21.003" x="239.2285" y="4203.78" v="35788" z="1" s="M+H+2" />
        </MSPeaks>
      </Spectrum>
    </Compound>
    <Compound algo="FindByMolecularFeature">
      <Location m="255.2565" rt="21.210" y="370817" v="4217947" />
      <Spectrum type="MFE" cpdAlgo="FindByMolecularFeature">
        <MSDetails p="+" />
        <Device type="TimeOfFlight" />
        <MSPeaks>
          <p rt="21.210" x="256.2638" y="370817.31" v="3494146" z="1" s="M+H" />
          <p rt="21.212" x="257.2669" y="67903.12" v="665510" z="1" s="M+H+1" />
          <p rt="21.215" x="258.2721" y="6103.01" v="56005" z="1" s="M+H+2" />
          <p rt="21.166" x="259.2783" y="191.84" v="2285" z="1" s="M+H+3" />
        </MSPeaks>
      </Spectrum>
    </Compound>
    <Compound algo="FindByMolecularFeature">
      <Location m="379.3099" rt="21.259" y="52799" v="515400" />
      <Spectrum type="MFE" cpdAlgo="FindByMolecularFeature">
        <MSDetails p="+" />
        <Device type="TimeOfFlight" />
        <MSPeaks>
          <p rt="21.259" x="380.3172" y="52799.41" v="393514" z="1" s="M+H" />
          <p rt="21.258" x="381.3212" y="13411.01" v="103221" z="1" s="M+H+1" />
          <p rt="21.248" x="382.3246" y="2290.11" v="18665" z="1" s="M+H+2" />
        </MSPeaks>
      </Spectrum>
    </Compound>
    <Compound algo="FindByMolecularFeature">
      <Location m="339.3140" rt="21.313" y="209988" v="2347955" />
      <Spectrum type="MFE" cpdAlgo="FindByMolecularFeature">
        <MSDetails p="+" />
        <Device type="TimeOfFlight" />
        <MSPeaks>
          <p rt="21.314" x="340.3213" y="209988.14" v="1866283" z="1" s="M+H" />
          <p rt="21.313" x="341.3245" y="48165.55" v="421747" z="1" s="M+H+1" />
          <p rt="21.312" x="342.3276" y="6451.07" v="55902" z="1" s="M+H+2" />
          <p rt="21.297" x="343.3284" y="475.84" v="4023" z="1" s="M+H+3" />
        </MSPeaks>
      </Spectrum>
    </Compound>
    <Compound algo="FindByMolecularFeature">
      <Location m="312.2663" rt="21.448" y="72197" v="742167" />
      <Spectrum type="MFE" cpdAlgo="FindByMolecularFeature">
        <MSDetails p="+" />
        <Device type="TimeOfFlight" />
        <MSPeaks>
          <p rt="21.447" x="313.2736" y="72196.78" v="586734" z="1" s="M+H" />
          <p rt="21.451" x="314.2774" y="16248.27" v="137374" z="1" s="M+H+1" />
          <p rt="21.450" x="315.2794" y="2471.33" v="18059" z="1" s="M+H+2" />
        </MSPeaks>
      </Spectrum>
    </Compound>
    <Compound algo="FindByMolecularFeature">
      <Location m="384.2703" rt="21.496" y="60543" v="626444" />
      <Spectrum type="MFE" cpdAlgo="FindByMolecularFeature">
        <MSDetails p="+" />
        <Device type="TimeOfFlight" />
        <MSPeaks>
          <p rt="21.496" x="385.2776" y="60542.89" v="462405" z="1" s="M+H" />
          <p rt="21.497" x="386.2808" y="16489.68" v="126838" z="1" s="M+H+1" />
          <p rt="21.504" x="387.2797" y="4940.78" v="37200" z="1" s="M+H+2" />
        </MSPeaks>
      </Spectrum>
    </Compound>
    <Compound algo="FindByMolecularFeature">
      <Location m="236.2139" rt="21.522" y="111147" v="1043397" />
      <Spectrum type="MFE" cpdAlgo="FindByMolecularFeature">
        <MSDetails p="+" />
        <Device type="TimeOfFlight" />
        <MSPeaks>
          <p rt="21.522" x="237.2211" y="111146.60" v="890119" z="1" s="M+H" />
          <p rt="21.522" x="238.2245" y="19172.78" v="153277" z="1" s="M+H+1" />
        </MSPeaks>
      </Spectrum>
    </Compound>
    <Compound algo="FindByMolecularFeature">
      <Location m="254.2246" rt="21.522" y="129467" v="1227957" />
      <Spectrum type="MFE" cpdAlgo="FindByMolecularFeature">
        <MSDetails p="+" />
        <Device type="TimeOfFlight" />
        <MSPeaks>
          <p rt="21.522" x="255.2319" y="129466.55" v="1027656" z="1" s="M+H" />
          <p rt="21.521" x="256.2351" y="22739.16" v="185558" z="1" s="M+H+1" />
          <p rt="21.527" x="509.4563" y="1494.78" v="7372" z="1" s="2M+H" />
        </MSPeaks>
      </Spectrum>
    </Compound>
    <Compound algo="FindByMolecularFeature">
      <Location m="539.4399" rt="21.661" y="123474" v="1674744" />
      <Spectrum type="MFE" cpdAlgo="FindByMolecularFeature">
        <MSDetails p="+" />
        <Device type="TimeOfFlight" />
        <MSPeaks>
          <p rt="21.662" x="540.4472" y="123474.47" v="1288764" z="1" s="M+H" />
          <p rt="21.657" x="541.4503" y="38690.27" v="385980" z="1" s="M+H+1" />
        </MSPeaks>
      </Spectrum>
    </Compound>
    <Compound algo="FindByMolecularFeature">
      <Location m="281.2724" rt="21.715" y="2236098" v="23862082" />
      <Spectrum type="MFE" cpdAlgo="FindByMolecularFeature">
        <MSDetails p="+" />
        <Device type="TimeOfFlight" />
        <MSPeaks>
          <p rt="21.715" x="282.2797" y="2236097.75" v="19358826" z="1" sat="true" s="M+H" />
          <p rt="21.716" x="283.2829" y="419530.22" v="3648818" z="1" s="M+H+1" />
          <p rt="21.716" x="284.2857" y="42759.48" v="364010" z="1" s="M+H+2" />
          <p rt="21.714" x="285.2884" y="3610.29" v="31430" z="1" s="M+H+3" />
          <p rt="21.710" x="563.5510" y="25202.35" v="147334" z="1" s="2M+H" />
          <p rt="21.710" x="564.5544" y="11039.87" v="64408" z="1" s="2M+H+1" />
          <p rt="21.705" x="565.5591" y="2612.22" v="14799" z="1" s="2M+H+2" />
          <p rt="21.726" x="566.5613" y="522.26" v="2959" z="1" s="2M+H+3" />
        </MSPeaks>
      </Spectrum>
    </Compound>
    <Compound algo="FindByMolecularFeature">
      <Location m="495.4140" rt="21.773" y="192498" v="2356688" />
      <Spectrum type="MFE" cpdAlgo="FindByMolecularFeature">
        <MSDetails p="+" />
        <Device type="TimeOfFlight" />
        <MSPeaks>
          <p rt="21.774" x="496.4212" y="192497.72" v="1787260" z="1" s="M+H" />
          <p rt="21.770" x="497.4242" y="52829.28" v="454631" z="1" s="M+H+1" />
          <p rt="21.772" x="498.4263" y="12130.69" v="114796" z="1" s="M+H+2" />
        </MSPeaks>
      </Spectrum>
    </Compound>
    <Compound algo="FindByMolecularFeature">
      <Location m="713.4668" rt="21.850" y="55978" v="536481" />
      <Spectrum type="MFE" cpdAlgo="FindByMolecularFeature">
        <MSDetails p="+" />
        <Device type="TimeOfFlight" />
        <MSPeaks>
          <p rt="21.850" x="714.4741" y="55977.91" v="357022" z="1" s="M+H" />
          <p rt="21.849" x="715.4774" y="26497.98" v="179459" z="1" s="M+H+1" />
        </MSPeaks>
      </Spectrum>
    </Compound>
    <Compound algo="FindByMolecularFeature">
      <Location m="1044.7581" rt="21.850" y="50624" v="716018" />
      <Spectrum type="MFE" cpdAlgo="FindByMolecularFeature">
        <MSDetails p="+" />
        <Device type="TimeOfFlight" />
        <MSPeaks>
          <p rt="21.854" x="523.3864" y="15599.31" v="80117" z="2" s="M+2H" />
          <p rt="21.847" x="523.8850" y="8789.77" v="45985" z="2" s="M+2H+1" />
          <p rt="21.849" x="524.3841" y="50623.90" v="272116" z="2" s="M+2H+2" />
          <p rt="21.851" x="524.8851" y="31188.11" v="164273" z="2" s="M+2H+3" />
          <p rt="21.850" x="525.3837" y="29409.53" v="153527" z="2" s="M+2H+4" />
        </MSPeaks>
      </Spectrum>
    </Compound>
    <Compound algo="FindByMolecularFeature">
      <Location m="322.2507" rt="21.850" y="57223" v="598792" />
      <Spectrum type="MFE" cpdAlgo="FindByMolecularFeature">
        <MSDetails p="+" />
        <Device type="TimeOfFlight" />
        <MSPeaks>
          <p rt="21.851" x="323.2580" y="57222.99" v="464607" z="1" s="M+H" />
          <p rt="21.852" x="324.2613" y="13691.65" v="117112" z="1" s="M+H+1" />
          <p rt="21.838" x="325.2645" y="2824.06" v="17072" z="1" s="M+H+2" />
        </MSPeaks>
      </Spectrum>
    </Compound>
    <Compound algo="FindByMolecularFeature">
      <Location m="716.4755" rt="21.851" y="104558" v="891863" />
      <Spectrum type="MFE" cpdAlgo="FindByMolecularFeature">
        <MSDetails p="+" />
        <Device type="TimeOfFlight" />
        <MSPeaks>
          <p rt="21.851" x="359.2450" y="104558.34" v="643822" z="2" s="M+2H" />
          <p rt="21.852" x="359.7463" y="41101.10" v="248042" z="2" s="M+2H+1" />
        </MSPeaks>
      </Spectrum>
    </Compound>
    <Compound algo="FindByMolecularFeature">
      <Location m="330.2773" rt="21.861" y="81228" v="897966" />
      <Spectrum type="MFE" cpdAlgo="FindByMolecularFeature">
        <MSDetails p="+" />
        <Device type="TimeOfFlight" />
        <MSPeaks>
          <p rt="21.862" x="331.2846" y="81228.49" v="662664" z="1" s="M+H" />
          <p rt="21.853" x="332.2911" y="22964.30" v="190082" z="1" s="M+H+1" />
          <p rt="21.862" x="333.2979" y="5222.97" v="45221" z="1" s="M+H+2" />
        </MSPeaks>
      </Spectrum>
    </Compound>
    <Compound algo="FindByMolecularFeature">
      <Location m="312.2666" rt="21.862" y="171648" v="1739057" />
      <Spectrum type="MFE" cpdAlgo="FindByMolecularFeature">
        <MSDetails p="+" />
        <Device type="TimeOfFlight" />
        <MSPeaks>
          <p rt="21.862" x="313.2739" y="171647.53" v="1357754" z="1" s="M+H" />
          <p rt="21.863" x="314.2772" y="36729.46" v="324304" z="1" s="M+H+1" />
          <p rt="21.867" x="315.2795" y="5546.44" v="46311" z="1" s="M+H+2" />
          <p rt="21.923" x="316.2828" y="1368.63" v="10689" z="1" s="M+H+3" />
        </MSPeaks>
      </Spectrum>
    </Compound>
    <Compound algo="FindByMolecularFeature">
      <Location m="352.2594" rt="21.866" y="289672" v="2754843" />
      <Spectrum type="MFE" cpdAlgo="FindByMolecularFeature">
        <MSDetails p="+" />
        <Device type="TimeOfFlight" />
        <MSPeaks>
          <p rt="21.866" x="353.2666" y="289671.66" v="2199866" z="1" s="M+H" />
          <p rt="21.866" x="354.2698" y="64147.59" v="479593" z="1" s="M+H+1" />
          <p rt="21.885" x="355.2776" y="7918.88" v="61646" z="1" s="M+H+2" />
          <p rt="21.929" x="356.2813" y="1567.14" v="13739" z="1" s="M+H+3" />
        </MSPeaks>
      </Spectrum>
    </Compound>
    <Compound algo="FindByMolecularFeature">
      <Location m="378.2748" rt="21.926" y="132022" v="973468" />
      <Spectrum type="MFE" cpdAlgo="FindByMolecularFeature">
        <MSDetails p="+" />
        <Device type="TimeOfFlight" />
        <MSPeaks>
          <p rt="21.926" x="379.2821" y="132022.36" v="767347" z="1" s="M+H" />
          <p rt="21.925" x="380.2856" y="30043.58" v="177902" z="1" s="M+H+1" />
          <p rt="21.927" x="381.2895" y="4978.11" v="28218" z="1" s="M+H+2" />
        </MSPeaks>
      </Spectrum>
    </Compound>
    <Compound algo="FindByMolecularFeature">
      <Location m="338.2824" rt="21.941" y="251288" v="2703921" />
      <Spectrum type="MFE" cpdAlgo="FindByMolecularFeature">
        <MSDetails p="+" />
        <Device type="TimeOfFlight" />
        <MSPeaks>
          <p rt="21.941" x="339.2896" y="251288.34" v="2142129" z="1" s="M+H" />
          <p rt="21.941" x="340.2929" y="57336.48" v="497062" z="1" s="M+H+1" />
          <p rt="21.941" x="341.2960" y="8544.52" v="64730" z="1" s="M+H+2" />
        </MSPeaks>
      </Spectrum>
    </Compound>
    <Compound algo="FindByMolecularFeature">
      <Location m="356.2930" rt="21.945" y="243276" v="2723954" />
      <Spectrum type="MFE" cpdAlgo="FindByMolecularFeature">
        <MSDetails p="+" />
        <Device type="TimeOfFlight" />
        <MSPeaks>
          <p rt="21.945" x="357.3003" y="243275.77" v="2129538" z="1" s="M+H" />
          <p rt="21.948" x="358.3035" y="57816.14" v="502937" z="1" s="M+H+1" />
          <p rt="21.943" x="359.3059" y="9425.20" v="77689" z="1" s="M+H+2" />
          <p rt="21.902" x="360.3151" y="1217.55" v="13790" z="1" s="M+H+3" />
        </MSPeaks>
      </Spectrum>
    </Compound>
    <Compound algo="FindByMolecularFeature">
      <Location m="427.3089" rt="21.948" y="59146" v="564540" />
      <Spectrum type="MFE" cpdAlgo="FindByMolecularFeature">
        <MSDetails p="+" />
        <Device type="TimeOfFlight" />
        <MSPeaks>
          <p rt="21.941" x="428.3162" y="59146.43" v="337938" z="1" s="M+H" />
          <p rt="21.972" x="429.3193" y="19341.21" v="204421" z="1" s="M+H+1" />
          <p rt="21.937" x="430.3222" y="3348.12" v="22181" z="1" s="M+H+2" />
        </MSPeaks>
      </Spectrum>
    </Compound>
    <Compound algo="FindByMolecularFeature">
      <Location m="407.3611" rt="21.948" y="64559" v="511256" />
      <Spectrum type="MFE" cpdAlgo="FindByMolecularFeature">
        <MSDetails p="+" />
        <Device type="TimeOfFlight" />
        <MSPeaks>
          <p rt="21.948" x="408.3684" y="64559.03" v="410863" z="1" s="M+H" />
          <p rt="21.950" x="409.3717" y="15798.68" v="100393" z="1" s="M+H+1" />
        </MSPeaks>
      </Spectrum>
    </Compound>
    <Compound algo="FindByMolecularFeature">
      <Location m="451.3876" rt="21.976" y="183929" v="4467698" />
      <Spectrum type="MFE" cpdAlgo="FindByMolecularFeature">
        <MSDetails p="+" />
        <Device type="TimeOfFlight" />
        <MSPeaks>
          <p rt="21.977" x="452.3949" y="183929.42" v="3362835" z="1" s="M+H" />
          <p rt="21.974" x="453.3979" y="50078.75" v="921084" z="1" s="M+H+1" />
          <p rt="21.982" x="454.3997" y="10003.15" v="183779" z="1" s="M+H+2" />
        </MSPeaks>
      </Spectrum>
    </Compound>
    <Compound algo="FindByMolecularFeature">
      <Location m="685.5341" rt="22.044" y="61213" v="1057228" />
      <Spectrum type="MFE" cpdAlgo="FindByMolecularFeature">
        <MSDetails p="+" />
        <Device type="TimeOfFlight" />
        <MSPeaks>
          <p rt="22.048" x="686.5414" y="61212.78" v="668704" z="1" s="M+H" />
          <p rt="22.035" x="687.5446" y="23859.57" v="325853" z="1" s="M+H+1" />
          <p rt="22.045" x="688.5390" y="7472.59" v="62671" z="1" s="M+H+2" />
        </MSPeaks>
      </Spectrum>
    </Compound>
    <Compound algo="FindByMolecularFeature">
      <Location m="352.2589" rt="22.062" y="102340" v="602358" />
      <Spectrum type="MFE" cpdAlgo="FindByMolecularFeature">
        <MSDetails p="+" />
        <Device type="TimeOfFlight" />
        <MSPeaks>
          <p rt="22.062" x="353.2662" y="102339.52" v="490081" z="1" s="M+H" />
          <p rt="22.060" x="354.2697" y="22989.23" v="112277" z="1" s="M+H+1" />
        </MSPeaks>
      </Spectrum>
    </Compound>
    <Compound algo="FindByMolecularFeature">
      <Location m="378.2747" rt="22.066" y="142707" v="846817" />
      <Spectrum type="MFE" cpdAlgo="FindByMolecularFeature">
        <MSDetails p="+" />
        <Device type="TimeOfFlight" />
        <MSPeaks>
          <p rt="22.067" x="379.2819" y="142707.08" v="681628" z="1" s="M+H" />
          <p rt="22.063" x="380.2859" y="31682.77" v="140975" z="1" s="M+H+1" />
          <p rt="22.066" x="381.2888" y="5619.79" v="24214" z="1" s="M+H+2" />
        </MSPeaks>
      </Spectrum>
    </Compound>
    <Compound algo="FindByMolecularFeature">
      <Location m="393.3254" rt="22.068" y="200443" v="2103397" />
      <Spectrum type="MFE" cpdAlgo="FindByMolecularFeature">
        <MSDetails p="+" />
        <Device type="TimeOfFlight" />
        <MSPeaks>
          <p rt="22.069" x="394.3327" y="200442.81" v="1591452" z="1" s="M+H" />
          <p rt="22.069" x="395.3360" y="51490.07" v="429735" z="1" s="M+H+1" />
          <p rt="22.064" x="396.3390" y="9015.57" v="82211" z="1" s="M+H+2" />
        </MSPeaks>
      </Spectrum>
    </Compound>
    <Compound algo="FindByMolecularFeature">
      <Location m="281.2718" rt="22.105" y="206621" v="1819540" />
      <Spectrum type="MFE" cpdAlgo="FindByMolecularFeature">
        <MSDetails p="+" />
        <Device type="TimeOfFlight" />
        <MSPeaks>
          <p rt="22.103" x="282.2791" y="206620.78" v="1393810" z="1" s="M+H" />
          <p rt="22.116" x="283.2803" y="41877.22" v="385594" z="1" s="M+H+1" />
          <p rt="22.126" x="284.2887" y="4589.10" v="40137" z="1" s="M+H+2" />
        </MSPeaks>
      </Spectrum>
    </Compound>
    <Compound algo="FindByMolecularFeature">
      <Location m="269.2717" rt="22.118" y="64984" v="655474" />
      <Spectrum type="MFE" cpdAlgo="FindByMolecularFeature">
        <MSDetails p="+" />
        <Device type="TimeOfFlight" />
        <MSPeaks>
          <p rt="22.118" x="270.2790" y="64983.64" v="531723" z="1" s="M+H" />
          <p rt="22.117" x="271.2822" y="13810.34" v="113566" z="1" s="M+H+1" />
          <p rt="22.120" x="272.2840" y="1684.60" v="10184" z="1" s="M+H+2" />
        </MSPeaks>
      </Spectrum>
    </Compound>
    <Compound algo="FindByMolecularFeature">
      <Location m="318.1874" rt="22.128" y="54630" v="646918" />
      <Spectrum type="MFE" cpdAlgo="FindByMolecularFeature">
        <MSDetails p="+" />
        <Device type="TimeOfFlight" />
        <MSPeaks>
          <p rt="22.130" x="319.1946" y="54630.02" v="502513" z="1" s="M+H" />
          <p rt="22.130" x="320.1972" y="11916.11" v="113900" z="1" s="M+H+1" />
          <p rt="22.076" x="321.2044" y="3320.19" v="30505" z="1" s="M+H+2" />
        </MSPeaks>
      </Spectrum>
    </Compound>
    <Compound algo="FindByMolecularFeature">
      <Location m="720.3218" rt="22.129" y="57666" v="784055" />
      <Spectrum type="MFE" cpdAlgo="FindByMolecularFeature">
        <MSDetails p="+" />
        <Device type="TimeOfFlight" />
        <MSPeaks>
          <p rt="22.130" x="721.3291" y="57665.97" v="432554" z="1" s="M+H" />
          <p rt="22.127" x="722.3311" y="24554.24" v="184387" z="1" s="M+H+1" />
          <p rt="22.129" x="723.3272" y="22324.71" v="167114" z="1" s="M+H+2" />
        </MSPeaks>
      </Spectrum>
    </Compound>
    <Compound algo="FindByMolecularFeature">
      <Location m="950.5610" rt="22.129" y="55583" v="423423" />
      <Spectrum type="MFE" cpdAlgo="FindByMolecularFeature">
        <MSDetails p="+" />
        <Device type="TimeOfFlight" />
        <MSPeaks>
          <p rt="22.131" x="951.5683" y="4857.52" v="33004" z="1" s="M+H" />
          <p rt="22.131" x="952.5688" y="3840.23" v="25486" z="1" s="M+H+1" />
          <p rt="22.129" x="953.5671" y="55583.29" v="364933" z="1" s="M+H+2" />
        </MSPeaks>
      </Spectrum>
    </Compound>
    <Compound algo="FindByMolecularFeature">
      <Location m="716.3253" rt="22.130" y="72197" v="658145" />
      <Spectrum type="MFE" cpdAlgo="FindByMolecularFeature">
        <MSDetails p="+" />
        <Device type="TimeOfFlight" />
        <MSPeaks>
          <p rt="22.132" x="717.3325" y="8896.13" v="71355" z="1" s="M+H" />
          <p rt="22.133" x="718.3336" y="5072.16" v="39102" z="1" s="M+H+1" />
          <p rt="22.129" x="719.3323" y="72196.73" v="547688" z="1" s="M+H+2" />
        </MSPeaks>
      </Spectrum>
    </Compound>
    <Compound algo="FindByMolecularFeature">
      <Location m="611.3976" rt="22.131" y="103996" v="1170859" />
      <Spectrum type="MFE" cpdAlgo="FindByMolecularFeature">
        <MSDetails p="+" />
        <Device type="TimeOfFlight" />
        <MSPeaks>
          <p rt="22.136" x="612.4049" y="6878.14" v="71639" z="1" s="M+H" />
          <p rt="22.133" x="613.4101" y="3325.89" v="34776" z="1" s="M+H+1" />
          <p rt="22.130" x="614.3994" y="103995.58" v="1064444" z="1" s="M+H+2" />
        </MSPeaks>
      </Spectrum>
    </Compound>
    <Compound algo="FindByMolecularFeature">
      <Location m="244.2188" rt="22.136" y="88356" v="941692" />
      <Spectrum type="MFE" cpdAlgo="FindByMolecularFeature">
        <MSDetails p="+" />
        <Device type="TimeOfFlight" />
        <MSPeaks>
          <p rt="22.136" x="245.2261" y="88356.32" v="785254" z="1" s="M+H" />
          <p rt="22.140" x="246.2293" y="17105.36" v="156438" z="1" s="M+H+1" />
        </MSPeaks>
      </Spectrum>
    </Compound>
    <Compound algo="FindByMolecularFeature">
      <Location m="280.2402" rt="22.137" y="230569" v="3052149" />
      <Spectrum type="MFE" cpdAlgo="FindByMolecularFeature">
        <MSDetails p="+" />
        <Device type="TimeOfFlight" />
        <MSPeaks>
          <p rt="22.138" x="281.2475" y="230568.66" v="2138178" z="1" s="M+H" />
          <p rt="22.136" x="282.2508" y="46136.26" v="421944" z="1" s="M+H+1" />
          <p rt="22.131" x="561.4874" y="23605.10" v="164298" z="1" s="2M+H" />
          <p rt="22.131" x="562.4910" y="9285.05" v="64746" z="1" s="2M+H+1" />
          <p rt="22.133" x="563.4959" y="2556.53" v="16970" z="1" s="2M+H+2" />
        </MSPeaks>
      </Spectrum>
    </Compound>
    <Compound algo="FindByMolecularFeature">
      <Location m="407.3610" rt="22.137" y="77995" v="1622093" />
      <Spectrum type="MFE" cpdAlgo="FindByMolecularFeature">
        <MSDetails p="+" />
        <Device type="TimeOfFlight" />
        <MSPeaks>
          <p rt="22.138" x="408.3683" y="77995.05" v="1235598" z="1" s="M+H" />
          <p rt="22.141" x="409.3714" y="19826.72" v="305251" z="1" s="M+H+1" />
          <p rt="22.098" x="410.3700" y="4092.37" v="81244" z="1" s="M+H+2" />
        </MSPeaks>
      </Spectrum>
    </Compound>
    <Compound algo="FindByMolecularFeature">
      <Location m="334.1592" rt="22.138" y="85414" v="1360699" />
      <Spectrum type="MFE" cpdAlgo="FindByMolecularFeature">
        <MSDetails p="+" />
        <Device type="TimeOfFlight" />
        <MSPeaks>
          <p rt="22.138" x="335.1665" y="85413.99" v="1127926" z="1" s="M+H" />
          <p rt="22.137" x="336.1699" y="17650.08" v="232773" z="1" s="M+H+1" />
        </MSPeaks>
      </Spectrum>
    </Compound>
    <Compound algo="FindByMolecularFeature">
      <Location m="262.2295" rt="22.138" y="289315" v="3217790" />
      <Spectrum type="MFE" cpdAlgo="FindByMolecularFeature">
        <MSDetails p="+" />
        <Device type="TimeOfFlight" />
        <MSPeaks>
          <p rt="22.138" x="263.2368" y="289315.34" v="2666159" z="1" s="M+H" />
          <p rt="22.139" x="264.2400" y="60585.44" v="542627" z="1" s="M+H+1" />
          <p rt="22.130" x="525.4625" y="1138.48" v="4502" z="1" s="2M+H" />
        </MSPeaks>
      </Spectrum>
    </Compound>
    <Compound algo="FindByMolecularFeature">
      <Location m="336.1605" rt="22.143" y="760235" v="16678673" />
      <Spectrum type="MFE" cpdAlgo="FindByMolecularFeature">
        <MSDetails p="+" />
        <Device type="TimeOfFlight" />
        <MSPeaks>
          <p rt="22.143" x="337.1677" y="760234.56" v="9792114" z="1" s="M+H" />
          <p rt="22.144" x="338.1704" y="153172.84" v="1978909" z="1" s="M+H+1" />
          <p rt="22.143" x="339.1633" y="271585.28" v="3491692" z="1" s="M+H+2" />
          <p rt="22.142" x="340.1657" y="67286.10" v="870076" z="1" s="M+H+3" />
          <p rt="22.147" x="341.1619" y="41948.13" v="545882" z="1" s="M+H+4" />
        </MSPeaks>
      </Spectrum>
    </Compound>
    <Compound algo="FindByMolecularFeature">
      <Location m="390.3345" rt="22.153" y="51876" v="874400" />
      <Spectrum type="MFE" cpdAlgo="FindByMolecularFeature">
        <MSDetails p="+" />
        <Device type="TimeOfFlight" />
        <MSPeaks>
          <p rt="22.154" x="391.3418" y="51875.60" v="672186" z="1" s="M+H" />
          <p rt="22.151" x="392.3460" y="12734.67" v="153788" z="1" s="M+H+1" />
          <p rt="22.143" x="393.3409" y="3481.68" v="48426" z="1" s="M+H+2" />
        </MSPeaks>
      </Spectrum>
    </Compound>
    <Compound algo="FindByMolecularFeature">
      <Location m="331.2873" rt="22.175" y="81891" v="905626" />
      <Spectrum type="MFE" cpdAlgo="FindByMolecularFeature">
        <MSDetails p="+" />
        <Device type="TimeOfFlight" />
        <MSPeaks>
          <p rt="22.177" x="332.2946" y="81891.40" v="703012" z="1" s="M+H" />
          <p rt="22.172" x="333.2981" y="20373.24" v="169652" z="1" s="M+H+1" />
          <p rt="22.161" x="334.3038" y="2916.87" v="32962" z="1" s="M+H+2" />
        </MSPeaks>
      </Spectrum>
    </Compound>
    <Compound algo="FindByMolecularFeature">
      <Location m="813.4298" rt="22.222" y="61427" v="681853" />
      <Spectrum type="MFE" cpdAlgo="FindByMolecularFeature">
        <MSDetails p="+" />
        <Device type="TimeOfFlight" />
        <MSPeaks>
          <p rt="22.222" x="814.4371" y="61426.69" v="415595" z="1" s="M+H" />
          <p rt="22.222" x="815.4406" y="29373.23" v="202503" z="1" s="M+H+1" />
          <p rt="22.224" x="816.4460" y="9428.54" v="63755" z="1" s="M+H+2" />
        </MSPeaks>
      </Spectrum>
    </Compound>
    <Compound algo="FindByMolecularFeature">
      <Location m="692.4529" rt="22.244" y="97987" v="1172702" />
      <Spectrum type="MFE" cpdAlgo="FindByMolecularFeature">
        <MSDetails p="+" />
        <Device type="TimeOfFlight" />
        <MSPeaks>
          <p rt="22.244" x="693.4602" y="97986.53" v="615070" z="1" s="M+H" />
          <p rt="22.244" x="694.4633" y="43629.04" v="278080" z="1" s="M+H+1" />
          <p rt="22.245" x="695.4584" y="43549.71" v="279552" z="1" s="M+H+2" />
        </MSPeaks>
      </Spectrum>
    </Compound>
    <Compound algo="FindByMolecularFeature">
      <Location m="641.5079" rt="22.250" y="70220" v="1217582" />
      <Spectrum type="MFE" cpdAlgo="FindByMolecularFeature">
        <MSDetails p="+" />
        <Device type="TimeOfFlight" />
        <MSPeaks>
          <p rt="22.252" x="642.5152" y="70219.77" v="834824" z="1" s="M+H" />
          <p rt="22.249" x="643.5184" y="27079.68" v="337237" z="1" s="M+H+1" />
          <p rt="22.223" x="644.5121" y="3923.01" v="41147" z="1" s="M+H+2" />
          <p rt="22.258" x="645.5026" y="423.17" v="4374" z="1" s="M+H+3" />
        </MSPeaks>
      </Spectrum>
    </Compound>
    <Compound algo="FindByMolecularFeature">
      <Location m="373.3192" rt="22.253" y="85067" v="874248" />
      <Spectrum type="MFE" cpdAlgo="FindByMolecularFeature">
        <MSDetails p="+" />
        <Device type="TimeOfFlight" />
        <MSPeaks>
          <p rt="22.254" x="374.3265" y="85067.00" v="695652" z="1" s="M+H" />
          <p rt="22.247" x="375.3298" y="22582.00" v="178596" z="1" s="M+H+1" />
        </MSPeaks>
      </Spectrum>
    </Compound>
    <Compound algo="FindByMolecularFeature">
      <Location m="356.2933" rt="22.303" y="538246" v="7503798" />
      <Spectrum type="MFE" cpdAlgo="FindByMolecularFeature">
        <MSDetails p="+" />
        <Device type="TimeOfFlight" />
        <MSPeaks>
          <p rt="22.304" x="357.3006" y="538246.00" v="5851200" z="1" s="M+H" />
          <p rt="22.300" x="358.3035" y="127102.10" v="1421681" z="1" s="M+H+1" />
          <p rt="22.298" x="359.3063" y="18234.35" v="207288" z="1" s="M+H+2" />
          <p rt="22.299" x="360.3093" y="2234.53" v="23629" z="1" s="M+H+3" />
        </MSPeaks>
      </Spectrum>
    </Compound>
    <Compound algo="FindByMolecularFeature">
      <Location m="246.2348" rt="22.305" y="81271" v="1072293" />
      <Spectrum type="MFE" cpdAlgo="FindByMolecularFeature">
        <MSDetails p="+" />
        <Device type="TimeOfFlight" />
        <MSPeaks>
          <p rt="22.305" x="247.2421" y="81271.06" v="876375" z="1" s="M+H" />
          <p rt="22.304" x="248.2451" y="15470.23" v="175132" z="1" s="M+H+1" />
          <p rt="22.302" x="249.2491" y="2103.14" v="20786" z="1" s="M+H+2" />
        </MSPeaks>
      </Spectrum>
    </Compound>
    <Compound algo="FindByMolecularFeature">
      <Location m="338.2827" rt="22.306" y="517251" v="6857925" />
      <Spectrum type="MFE" cpdAlgo="FindByMolecularFeature">
        <MSDetails p="+" />
        <Device type="TimeOfFlight" />
        <MSPeaks>
          <p rt="22.307" x="339.2900" y="517251.38" v="5422290" z="1" s="M+H" />
          <p rt="22.306" x="340.2930" y="118797.72" v="1243237" z="1" s="M+H+1" />
          <p rt="22.304" x="341.2957" y="16174.29" v="169250" z="1" s="M+H+2" />
          <p rt="22.304" x="342.2987" y="2213.38" v="23148" z="1" s="M+H+3" />
        </MSPeaks>
      </Spectrum>
    </Compound>
    <Compound algo="FindByMolecularFeature">
      <Location m="394.2464" rt="22.307" y="57924" v="889217" />
      <Spectrum type="MFE" cpdAlgo="FindByMolecularFeature">
        <MSDetails p="+" />
        <Device type="TimeOfFlight" />
        <MSPeaks>
          <p rt="22.322" x="198.1274" y="14478.60" v="171633" z="2" s="M+2H" />
          <p rt="22.356" x="198.6288" y="4016.79" v="52491" z="2" s="M+2H+1" />
          <p rt="22.300" x="395.2558" y="57923.70" v="493886" z="1" s="M+H" />
          <p rt="22.300" x="396.2589" y="13678.89" v="112476" z="1" s="M+H+1" />
          <p rt="22.297" x="397.2635" y="6547.26" v="46937" z="1" s="M+H+2" />
          <p rt="22.284" x="398.2549" y="1615.43" v="11795" z="1" s="M+H+3" />
        </MSPeaks>
      </Spectrum>
    </Compound>
    <Compound algo="FindByMolecularFeature">
      <Location m="362.3012" rt="22.308" y="67862" v="1041551" />
      <Spectrum type="MFE" cpdAlgo="FindByMolecularFeature">
        <MSDetails p="+" />
        <Device type="TimeOfFlight" />
        <MSPeaks>
          <p rt="22.309" x="363.3085" y="67862.44" v="751977" z="1" s="M+H" />
          <p rt="22.303" x="364.3113" y="19937.89" v="242817" z="1" s="M+H+1" />
          <p rt="22.311" x="365.3115" y="3956.17" v="46757" z="1" s="M+H+2" />
        </MSPeaks>
      </Spectrum>
    </Compound>
    <Compound algo="FindByMolecularFeature">
      <Location m="264.2455" rt="22.308" y="391153" v="5043002" />
      <Spectrum type="MFE" cpdAlgo="FindByMolecularFeature">
        <MSDetails p="+" />
        <Device type="TimeOfFlight" />
        <MSPeaks>
          <p rt="22.308" x="265.2528" y="391152.75" v="4150950" z="1" s="M+H" />
          <p rt="22.310" x="266.2559" y="69997.40" v="818758" z="1" s="M+H+1" />
          <p rt="22.316" x="267.2623" y="7119.92" v="73294" z="1" s="M+H+2" />
        </MSPeaks>
      </Spectrum>
    </Compound>
    <Compound algo="FindByMolecularFeature">
      <Location m="1106.8280" rt="22.309" y="204953" v="3063082" />
      <Spectrum type="MFE" cpdAlgo="FindByMolecularFeature">
        <MSDetails p="+" />
        <Device type="TimeOfFlight" />
        <MSPeaks>
          <p rt="22.309" x="554.4213" y="204953.30" v="1485977" z="2" s="M+2H" />
          <p rt="22.309" x="554.9227" y="146696.84" v="1057874" z="2" s="M+2H+1" />
          <p rt="22.307" x="555.4241" y="56198.84" v="409396" z="2" s="M+2H+2" />
          <p rt="22.310" x="555.9252" y="15395.13" v="109834" z="2" s="M+2H+3" />
        </MSPeaks>
      </Spectrum>
    </Compound>
    <Compound algo="FindByMolecularFeature">
      <Location m="378.2753" rt="22.309" y="2347409" v="27361418" />
      <Spectrum type="MFE" cpdAlgo="FindByMolecularFeature">
        <MSDetails p="+" />
        <Device type="TimeOfFlight" />
        <MSPeaks>
          <p rt="22.309" x="379.2826" y="2347409.00" v="21748850" z="1" sat="true" s="M+H" />
          <p rt="22.308" x="380.2860" y="522236.38" v="4847674" z="1" s="M+H+1" />
          <p rt="22.306" x="381.2884" y="74194.76" v="690775" z="1" s="M+H+2" />
          <p rt="22.300" x="382.2916" y="8037.30" v="74119" z="1" s="M+H+3" />
        </MSPeaks>
      </Spectrum>
    </Compound>
    <Compound algo="FindByMolecularFeature">
      <Location m="1122.8002" rt="22.315" y="69483" v="943297" />
      <Spectrum type="MFE" cpdAlgo="FindByMolecularFeature">
        <MSDetails p="+" />
        <Device type="TimeOfFlight" />
        <MSPeaks>
          <p rt="22.315" x="562.4074" y="69482.71" v="572402" z="2" s="M+2H" />
          <p rt="22.314" x="562.9088" y="45330.61" v="370895" z="2" s="M+2H+1" />
        </MSPeaks>
      </Spectrum>
    </Compound>
    <Compound algo="FindByMolecularFeature">
      <Location m="1477.0892" rt="22.317" y="58061" v="597928" />
      <Spectrum type="MFE" cpdAlgo="FindByMolecularFeature">
        <MSDetails p="+" />
        <Device type="TimeOfFlight" />
        <MSPeaks>
          <p rt="22.316" x="739.5519" y="1214.38" v="11009" z="2" s="M+2H" />
          <p rt="22.302" x="740.0557" y="1520.06" v="10877" z="2" s="M+2H+1" />
          <p rt="22.313" x="740.5483" y="6423.14" v="46042" z="2" s="M+2H+2" />
          <p rt="22.314" x="741.0549" y="8158.62" v="63797" z="2" s="M+2H+3" />
          <p rt="22.318" x="741.5533" y="58061.06" v="466203" z="2" s="M+2H+4" />
        </MSPeaks>
      </Spectrum>
    </Compound>
    <Compound algo="FindByMolecularFeature">
      <Location m="741.0478" rt="22.317" y="56273" v="732999" />
      <Spectrum type="MFE" cpdAlgo="FindByMolecularFeature">
        <MSDetails p="+" />
        <Device type="TimeOfFlight" />
        <MSPeaks>
          <p rt="22.317" x="742.0551" y="56273.38" v="431005" z="1" s="M+H" />
          <p rt="22.319" x="743.0544" y="29647.12" v="227395" z="1" s="M+H+1" />
          <p rt="22.316" x="744.0549" y="7892.31" v="61005" z="1" s="M+H+2" />
          <p rt="22.326" x="745.0522" y="1821.46" v="13594" z="1" s="M+H+3" />
        </MSPeaks>
      </Spectrum>
    </Compound>
    <Compound algo="FindByMolecularFeature">
      <Location m="750.5342" rt="22.319" y="72403" v="1295457" />
      <Spectrum type="MFE" cpdAlgo="FindByMolecularFeature">
        <MSDetails p="+" />
        <Device type="TimeOfFlight" />
        <MSPeaks>
          <p rt="22.319" x="376.2744" y="72402.98" v="780195" z="2" s="M+2H" />
          <p rt="22.317" x="376.7757" y="33437.99" v="354694" z="2" s="M+2H+1" />
          <p rt="22.322" x="377.2769" y="10418.25" v="111316" z="2" s="M+2H+2" />
          <p rt="22.314" x="377.7781" y="1832.75" v="19181" z="2" s="M+2H+3" />
          <p rt="22.330" x="751.5355" y="1573.17" v="17157" z="1" s="M+H" />
          <p rt="22.344" x="752.5365" y="1287.17" v="12914" z="1" s="M+H+1" />
        </MSPeaks>
      </Spectrum>
    </Compound>
    <Compound algo="FindByMolecularFeature">
      <Location m="1125.8036" rt="22.321" y="176043" v="4021865" />
      <Spectrum type="MFE" cpdAlgo="FindByMolecularFeature">
        <MSDetails p="+" />
        <Device type="TimeOfFlight" />
        <MSPeaks>
          <p rt="22.322" x="563.9091" y="176043.45" v="1485988" z="2" s="M+2H" />
          <p rt="22.322" x="564.4077" y="156061.23" v="1321189" z="2" s="M+2H+1" />
          <p rt="22.321" x="564.9079" y="84706.90" v="717149" z="2" s="M+2H+2" />
          <p rt="22.320" x="565.4074" y="41931.82" v="359144" z="2" s="M+2H+3" />
          <p rt="22.323" x="565.9076" y="16441.11" v="138395" z="2" s="M+2H+4" />
        </MSPeaks>
      </Spectrum>
    </Compound>
    <Compound algo="FindByMolecularFeature">
      <Location m="412.2126" rt="22.324" y="102325" v="1630451" />
      <Spectrum type="MFE" cpdAlgo="FindByMolecularFeature">
        <MSDetails p="+" />
        <Device type="TimeOfFlight" />
        <MSPeaks>
          <p rt="22.323" x="413.2199" y="102325.20" v="1287544" z="1" s="M+H" />
          <p rt="22.327" x="414.2232" y="26928.66" v="342907" z="1" s="M+H+1" />
        </MSPeaks>
      </Spectrum>
    </Compound>
    <Compound algo="FindByMolecularFeature">
      <Location m="765.4972" rt="22.326" y="80096" v="1294666" />
      <Spectrum type="MFE" cpdAlgo="FindByMolecularFeature">
        <MSDetails p="+" />
        <Device type="TimeOfFlight" />
        <MSPeaks>
          <p rt="22.327" x="766.5045" y="80095.57" v="848712" z="1" s="M+H" />
          <p rt="22.326" x="767.5081" y="41839.83" v="445954" z="1" s="M+H+1" />
        </MSPeaks>
      </Spectrum>
    </Compound>
    <Compound algo="FindByMolecularFeature">
      <Location m="770.5055" rt="22.336" y="85807" v="1480502" />
      <Spectrum type="MFE" cpdAlgo="FindByMolecularFeature">
        <MSDetails p="+" />
        <Device type="TimeOfFlight" />
        <MSPeaks>
          <p rt="22.337" x="386.2600" y="85807.44" v="868077" z="2" s="M+2H" />
          <p rt="22.335" x="386.7605" y="36871.65" v="370574" z="2" s="M+2H+1" />
          <p rt="22.332" x="387.2601" y="17911.99" v="182870" z="2" s="M+2H+2" />
          <p rt="22.336" x="387.7603" y="5971.66" v="58981" z="2" s="M+2H+3" />
        </MSPeaks>
      </Spectrum>
    </Compound>
    <Compound algo="FindByMolecularFeature">
      <Location m="768.5072" rt="22.338" y="160034" v="2527747" />
      <Spectrum type="MFE" cpdAlgo="FindByMolecularFeature">
        <MSDetails p="+" />
        <Device type="TimeOfFlight" />
        <MSPeaks>
          <p rt="22.338" x="385.2609" y="160033.97" v="1692245" z="2" s="M+2H" />
          <p rt="22.337" x="385.7622" y="79397.31" v="835502" z="2" s="M+2H+1" />
        </MSPeaks>
      </Spectrum>
    </Compound>
    <Compound algo="FindByMolecularFeature">
      <Location m="597.4817" rt="22.448" y="90771" v="1429622" />
      <Spectrum type="MFE" cpdAlgo="FindByMolecularFeature">
        <MSDetails p="+" />
        <Device type="TimeOfFlight" />
        <MSPeaks>
          <p rt="22.449" x="598.4889" y="90770.76" v="1034448" z="1" s="M+H" />
          <p rt="22.446" x="599.4955" y="27954.93" v="316995" z="1" s="M+H+1" />
          <p rt="22.449" x="600.4890" y="7191.68" v="78179" z="1" s="M+H+2" />
        </MSPeaks>
      </Spectrum>
    </Compound>
    <Compound algo="FindByMolecularFeature">
      <Location m="553.4556" rt="22.662" y="85728" v="1440768" />
      <Spectrum type="MFE" cpdAlgo="FindByMolecularFeature">
        <MSDetails p="+" />
        <Device type="TimeOfFlight" />
        <MSPeaks>
          <p rt="22.666" x="554.4628" y="85727.56" v="1055434" z="1" s="M+H" />
          <p rt="22.649" x="555.4661" y="26470.31" v="385334" z="1" s="M+H+1" />
        </MSPeaks>
      </Spectrum>
    </Compound>
    <Compound algo="FindByMolecularFeature">
      <Location m="327.3139" rt="22.687" y="117800" v="1262142" />
      <Spectrum type="MFE" cpdAlgo="FindByMolecularFeature">
        <MSDetails p="+" />
        <Device type="TimeOfFlight" />
        <MSPeaks>
          <p rt="22.687" x="328.3212" y="117799.57" v="1012920" z="1" s="M+H" />
          <p rt="22.687" x="329.3243" y="25807.76" v="222990" z="1" s="M+H+1" />
          <p rt="22.681" x="330.3270" y="3490.30" v="26232" z="1" s="M+H+2" />
        </MSPeaks>
      </Spectrum>
    </Compound>
    <Compound algo="FindByMolecularFeature">
      <Location m="743.5740" rt="22.828" y="50716" v="780211" />
      <Spectrum type="MFE" cpdAlgo="FindByMolecularFeature">
        <MSDetails p="+" />
        <Device type="TimeOfFlight" />
        <MSPeaks>
          <p rt="22.822" x="744.5813" y="50716.09" v="584199" z="1" s="M+H" />
          <p rt="22.842" x="745.5844" y="14856.50" v="177734" z="1" s="M+H+1" />
          <p rt="22.856" x="746.5791" y="2303.57" v="18278" z="1" s="M+H+2" />
        </MSPeaks>
      </Spectrum>
    </Compound>
    <Compound algo="FindByMolecularFeature">
      <Location m="225.1728" rt="22.873" y="93633" v="940478" />
      <Spectrum type="MFE" cpdAlgo="FindByMolecularFeature">
        <MSDetails p="+" />
        <Device type="TimeOfFlight" />
        <MSPeaks>
          <p rt="22.872" x="226.1800" y="93632.85" v="787043" z="1" s="M+H" />
          <p rt="22.876" x="227.1826" y="17282.10" v="153435" z="1" s="M+H+1" />
        </MSPeaks>
      </Spectrum>
    </Compound>
    <Compound algo="FindByMolecularFeature">
      <Location m="407.3016" rt="22.875" y="62207" v="691130" />
      <Spectrum type="MFE" cpdAlgo="FindByMolecularFeature">
        <MSDetails p="+" />
        <Device type="TimeOfFlight" />
        <MSPeaks>
          <p rt="22.875" x="408.3089" y="62207.43" v="525603" z="1" s="M+H" />
          <p rt="22.874" x="409.3123" y="16068.46" v="142709" z="1" s="M+H+1" />
          <p rt="22.889" x="410.3156" y="2916.24" v="22818" z="1" s="M+H+2" />
        </MSPeaks>
      </Spectrum>
    </Compound>
    <Compound algo="FindByMolecularFeature">
      <Location m="509.4292" rt="22.901" y="62446" v="1000292" />
      <Spectrum type="MFE" cpdAlgo="FindByMolecularFeature">
        <MSDetails p="+" />
        <Device type="TimeOfFlight" />
        <MSPeaks>
          <p rt="22.904" x="510.4365" y="62445.84" v="718522" z="1" s="M+H" />
          <p rt="22.892" x="511.4398" y="20108.63" v="281770" z="1" s="M+H+1" />
        </MSPeaks>
      </Spectrum>
    </Compound>
    <Compound algo="FindByMolecularFeature">
      <Location m="699.5496" rt="23.037" y="57408" v="1192337" />
      <Spectrum type="MFE" cpdAlgo="FindByMolecularFeature">
        <MSDetails p="+" />
        <Device type="TimeOfFlight" />
        <MSPeaks>
          <p rt="23.037" x="700.5569" y="57408.45" v="813046" z="1" s="M+H" />
          <p rt="23.039" x="701.5601" y="23951.35" v="341628" z="1" s="M+H+1" />
          <p rt="23.036" x="702.5510" y="3048.47" v="37662" z="1" s="M+H+2" />
        </MSPeaks>
      </Spectrum>
    </Compound>
    <Compound algo="FindByMolecularFeature">
      <Location m="655.5237" rt="23.245" y="67745" v="1335900" />
      <Spectrum type="MFE" cpdAlgo="FindByMolecularFeature">
        <MSDetails p="+" />
        <Device type="TimeOfFlight" />
        <MSPeaks>
          <p rt="23.246" x="656.5309" y="67744.60" v="967258" z="1" s="M+H" />
          <p rt="23.242" x="657.5339" y="27685.95" v="368641" z="1" s="M+H+1" />
        </MSPeaks>
      </Spectrum>
    </Compound>
    <Compound algo="FindByMolecularFeature">
      <Location m="441.3931" rt="23.429" y="77671" v="880502" />
      <Spectrum type="MFE" cpdAlgo="FindByMolecularFeature">
        <MSDetails p="+" />
        <Device type="TimeOfFlight" />
        <MSPeaks>
          <p rt="23.428" x="442.4004" y="77671.17" v="678678" z="1" s="M+H" />
          <p rt="23.426" x="443.4037" y="21999.66" v="180121" z="1" s="M+H+1" />
          <p rt="23.446" x="444.4019" y="4687.91" v="21703" z="1" s="M+H+2" />
        </MSPeaks>
      </Spectrum>
    </Compound>
    <Compound algo="FindByMolecularFeature">
      <Location m="611.4974" rt="23.481" y="66236" v="1237325" />
      <Spectrum type="MFE" cpdAlgo="FindByMolecularFeature">
        <MSDetails p="+" />
        <Device type="TimeOfFlight" />
        <MSPeaks>
          <p rt="23.479" x="612.5046" y="66235.52" v="928246" z="1" s="M+H" />
          <p rt="23.488" x="613.5077" y="25105.15" v="309080" z="1" s="M+H+1" />
        </MSPeaks>
      </Spectrum>
    </Compound>
    <Compound algo="FindByMolecularFeature">
      <Location m="429.3245" rt="23.483" y="64680" v="583909" />
      <Spectrum type="MFE" cpdAlgo="FindByMolecularFeature">
        <MSDetails p="+" />
        <Device type="TimeOfFlight" />
        <MSPeaks>
          <p rt="23.483" x="430.3317" y="64680.20" v="447275" z="1" s="M+H" />
          <p rt="23.484" x="431.3366" y="20387.29" v="136634" z="1" s="M+H+1" />
        </MSPeaks>
      </Spectrum>
    </Compound>
    <Compound algo="FindByMolecularFeature">
      <Location m="405.3229" rt="23.493" y="1125455" v="14323387" />
      <Spectrum type="MFE" cpdAlgo="FindByMolecularFeature">
        <MSDetails p="+" />
        <Device type="TimeOfFlight" />
        <MSPeaks>
          <p rt="23.493" x="406.3302" y="1125455.25" v="10768057" z="1" s="M+H" />
          <p rt="23.491" x="407.3330" y="287504.78" v="3009151" z="1" s="M+H+1" />
          <p rt="23.496" x="408.3342" y="44236.62" v="468282" z="1" s="M+H+2" />
          <p rt="23.502" x="409.3342" y="7989.52" v="77897" z="1" s="M+H+3" />
        </MSPeaks>
      </Spectrum>
    </Compound>
    <Compound algo="FindByMolecularFeature">
      <Location m="383.3403" rt="23.493" y="317581" v="4347350" />
      <Spectrum type="MFE" cpdAlgo="FindByMolecularFeature">
        <MSDetails p="+" />
        <Device type="TimeOfFlight" />
        <MSPeaks>
          <p rt="23.496" x="384.3476" y="317581.16" v="3207371" z="1" s="M+H" />
          <p rt="23.484" x="385.3508" y="80571.48" v="966837" z="1" s="M+H+1" />
          <p rt="23.485" x="386.3536" y="12501.73" v="153393" z="1" s="M+H+2" />
          <p rt="23.489" x="387.3555" y="1616.62" v="19749" z="1" s="M+H+3" />
        </MSPeaks>
      </Spectrum>
    </Compound>
    <Compound algo="FindByMolecularFeature">
      <Location m="337.3352" rt="23.495" y="1213126" v="15642041" />
      <Spectrum type="MFE" cpdAlgo="FindByMolecularFeature">
        <MSDetails p="+" />
        <Device type="TimeOfFlight" />
        <MSPeaks>
          <p rt="23.495" x="338.3424" y="1213126.25" v="12461091" z="1" s="M+H" />
          <p rt="23.496" x="339.3454" y="284578.84" v="2753957" z="1" s="M+H+1" />
          <p rt="23.488" x="340.3485" y="33306.66" v="380610" z="1" s="M+H+2" />
          <p rt="23.489" x="341.3517" y="3845.14" v="46383" z="1" s="M+H+3" />
        </MSPeaks>
      </Spectrum>
    </Compound>
    <Compound algo="FindByMolecularFeature">
      <Location m="709.3545" rt="23.523" y="62471" v="645606" />
      <Spectrum type="MFE" cpdAlgo="FindByMolecularFeature">
        <MSDetails p="+" />
        <Device type="TimeOfFlight" />
        <MSPeaks>
          <p rt="23.530" x="710.3618" y="3396.03" v="31724" z="1" s="M+H" />
          <p rt="23.529" x="711.3613" y="2427.62" v="22677" z="1" s="M+H+1" />
          <p rt="23.523" x="712.3591" y="62471.37" v="591205" z="1" s="M+H+2" />
        </MSPeaks>
      </Spectrum>
    </Compound>
    <Compound algo="FindByMolecularFeature">
      <Location m="713.3486" rt="23.524" y="51029" v="865073" />
      <Spectrum type="MFE" cpdAlgo="FindByMolecularFeature">
        <MSDetails p="+" />
        <Device type="TimeOfFlight" />
        <MSPeaks>
          <p rt="23.524" x="714.3558" y="51029.15" v="479292" z="1" s="M+H" />
          <p rt="23.523" x="715.3579" y="21728.85" v="203513" z="1" s="M+H+1" />
          <p rt="23.524" x="716.3532" y="19411.67" v="182268" z="1" s="M+H+2" />
        </MSPeaks>
      </Spectrum>
    </Compound>
    <Compound algo="FindByMolecularFeature">
      <Location m="394.2135" rt="23.524" y="342290" v="6364919" />
      <Spectrum type="MFE" cpdAlgo="FindByMolecularFeature">
        <MSDetails p="+" />
        <Device type="TimeOfFlight" />
        <MSPeaks>
          <p rt="23.524" x="395.2208" y="342289.72" v="3562236" z="1" s="M+H" />
          <p rt="23.524" x="396.2237" y="76802.84" v="802990" z="1" s="M+H+1" />
          <p rt="23.523" x="397.2167" y="129245.20" v="1357895" z="1" s="M+H+2" />
          <p rt="23.523" x="398.2185" y="36827.80" v="397418" z="1" s="M+H+3" />
          <p rt="23.525" x="399.2166" y="23137.22" v="244380" z="1" s="M+H+4" />
        </MSPeaks>
      </Spectrum>
    </Compound>
    <Compound algo="FindByMolecularFeature">
      <Location m="296.2715" rt="23.547" y="68152" v="574908" />
      <Spectrum type="MFE" cpdAlgo="FindByMolecularFeature">
        <MSDetails p="+" />
        <Device type="TimeOfFlight" />
        <MSPeaks>
          <p rt="23.547" x="297.2788" y="68151.59" v="465594" z="1" s="M+H" />
          <p rt="23.546" x="298.2816" y="14332.42" v="96276" z="1" s="M+H+1" />
          <p rt="23.559" x="299.2826" y="2181.85" v="13038" z="1" s="M+H+2" />
        </MSPeaks>
      </Spectrum>
    </Compound>
    <Compound algo="FindByMolecularFeature">
      <Location m="527.4190" rt="23.548" y="84034" v="986248" />
      <Spectrum type="MFE" cpdAlgo="FindByMolecularFeature">
        <MSDetails p="+" />
        <Device type="TimeOfFlight" />
        <MSPeaks>
          <p rt="23.549" x="528.4263" y="84034.46" v="676878" z="1" s="M+H" />
          <p rt="23.547" x="529.4290" y="31153.59" v="257236" z="1" s="M+H+1" />
          <p rt="23.544" x="530.4258" y="7593.94" v="52134" z="1" s="M+H+2" />
        </MSPeaks>
      </Spectrum>
    </Compound>
    <Compound algo="FindByMolecularFeature">
      <Location m="395.3402" rt="23.553" y="142863" v="1294067" />
      <Spectrum type="MFE" cpdAlgo="FindByMolecularFeature">
        <MSDetails p="+" />
        <Device type="TimeOfFlight" />
        <MSPeaks>
          <p rt="23.553" x="396.3474" y="142862.56" v="987326" z="1" s="M+H" />
          <p rt="23.554" x="397.3507" y="38968.18" v="255646" z="1" s="M+H+1" />
          <p rt="23.551" x="398.3539" y="6194.51" v="42276" z="1" s="M+H+2" />
          <p rt="23.532" x="399.3529" y="1221.66" v="8819" z="1" s="M+H+3" />
        </MSPeaks>
      </Spectrum>
    </Compound>
    <Compound algo="FindByMolecularFeature">
      <Location m="492.3817" rt="23.556" y="144692" v="1442701" />
      <Spectrum type="MFE" cpdAlgo="FindByMolecularFeature">
        <MSDetails p="+" />
        <Device type="TimeOfFlight" />
        <MSPeaks>
          <p rt="23.557" x="493.3890" y="144691.63" v="1025918" z="1" s="M+H" />
          <p rt="23.555" x="494.3927" y="47444.61" v="331606" z="1" s="M+H+1" />
          <p rt="23.543" x="495.4007" y="12206.86" v="85178" z="1" s="M+H+2" />
        </MSPeaks>
      </Spectrum>
    </Compound>
    <Compound algo="FindByMolecularFeature">
      <Location m="532.3745" rt="23.566" y="296730" v="3000982" />
      <Spectrum type="MFE" cpdAlgo="FindByMolecularFeature">
        <MSDetails p="+" />
        <Device type="TimeOfFlight" />
        <MSPeaks>
          <p rt="23.568" x="533.3818" y="296729.88" v="2038763" z="1" s="M+H" />
          <p rt="23.563" x="534.3849" y="96471.83" v="745260" z="1" s="M+H+1" />
          <p rt="23.567" x="535.3882" y="23894.77" v="182178" z="1" s="M+H+2" />
          <p rt="23.565" x="536.3880" y="4432.03" v="34781" z="1" s="M+H+3" />
        </MSPeaks>
      </Spectrum>
    </Compound>
    <Compound algo="FindByMolecularFeature">
      <Location m="688.4896" rt="23.729" y="143950" v="994250" />
      <Spectrum type="MFE" cpdAlgo="FindByMolecularFeature">
        <MSDetails p="+" />
        <Device type="TimeOfFlight" />
        <MSPeaks>
          <p rt="23.729" x="689.4969" y="143949.84" v="701517" z="1" s="M+H" />
          <p rt="23.729" x="690.4999" y="59965.85" v="292733" z="1" s="M+H+1" />
        </MSPeaks>
      </Spectrum>
    </Compound>
    <Compound algo="FindByMolecularFeature">
      <Location m="724.3536" rt="23.812" y="66462" v="1387722" />
      <Spectrum type="MFE" cpdAlgo="FindByMolecularFeature">
        <MSDetails p="+" />
        <Device type="TimeOfFlight" />
        <MSPeaks>
          <p rt="23.812" x="725.3609" y="66462.19" v="771258" z="1" s="M+H" />
          <p rt="23.810" x="726.3629" y="28194.80" v="325323" z="1" s="M+H+1" />
          <p rt="23.814" x="727.3587" y="25143.48" v="291142" z="1" s="M+H+2" />
        </MSPeaks>
      </Spectrum>
    </Compound>
    <Compound algo="FindByMolecularFeature">
      <Location m="720.3571" rt="23.812" y="83057" v="1030372" />
      <Spectrum type="MFE" cpdAlgo="FindByMolecularFeature">
        <MSDetails p="+" />
        <Device type="TimeOfFlight" />
        <MSPeaks>
          <p rt="23.814" x="721.3644" y="4181.66" v="48508" z="1" s="M+H" />
          <p rt="23.817" x="722.3652" y="2692.69" v="30116" z="1" s="M+H+1" />
          <p rt="23.812" x="723.3639" y="83056.84" v="951749" z="1" s="M+H+2" />
        </MSPeaks>
      </Spectrum>
    </Compound>
    <Compound algo="FindByMolecularFeature">
      <Location m="264.2449" rt="23.813" y="58345" v="724093" />
      <Spectrum type="MFE" cpdAlgo="FindByMolecularFeature">
        <MSDetails p="+" />
        <Device type="TimeOfFlight" />
        <MSPeaks>
          <p rt="23.814" x="265.2522" y="58344.54" v="610202" z="1" s="M+H" />
          <p rt="23.808" x="266.2555" y="11279.01" v="113891" z="1" s="M+H+1" />
        </MSPeaks>
      </Spectrum>
    </Compound>
    <Compound algo="FindByMolecularFeature">
      <Location m="282.2558" rt="23.815" y="67535" v="1000344" />
      <Spectrum type="MFE" cpdAlgo="FindByMolecularFeature">
        <MSDetails p="+" />
        <Device type="TimeOfFlight" />
        <MSPeaks>
          <p rt="23.816" x="283.2630" y="67535.38" v="731010" z="1" s="M+H" />
          <p rt="23.814" x="284.2662" y="15257.83" v="175653" z="1" s="M+H+1" />
          <p rt="23.794" x="285.2677" y="2106.58" v="15743" z="1" s="M+H+2" />
          <p rt="23.807" x="565.5187" y="2924.58" v="26163" z="1" s="2M+H" />
          <p rt="23.814" x="566.5201" y="1507.75" v="12806" z="1" s="2M+H+1" />
        </MSPeaks>
      </Spectrum>
    </Compound>
    <Compound algo="FindByMolecularFeature">
      <Location m="779.5439" rt="23.817" y="225803" v="3537665" />
      <Spectrum type="MFE" cpdAlgo="FindByMolecularFeature">
        <MSDetails p="+" />
        <Device type="TimeOfFlight" />
        <MSPeaks>
          <p rt="23.819" x="780.5512" y="20050.89" v="213168" z="1" s="M+H" />
          <p rt="23.820" x="781.5548" y="10056.80" v="108090" z="1" s="M+H+1" />
          <p rt="23.819" x="782.5691" y="81901.05" v="811061" z="1" s="M+H+2" />
          <p rt="23.821" x="783.5724" y="39665.63" v="365022" z="1" s="M+H+3" />
          <p rt="23.816" x="784.5857" y="225803.20" v="2040324" z="1" s="M+H+4" />
        </MSPeaks>
      </Spectrum>
    </Compound>
    <Compound algo="FindByMolecularFeature">
      <Location m="379.2025" rt="23.823" y="385438" v="8926558" />
      <Spectrum type="MFE" cpdAlgo="FindByMolecularFeature">
        <MSDetails p="+" />
        <Device type="TimeOfFlight" />
        <MSPeaks>
          <p rt="23.823" x="380.2098" y="385437.56" v="5065089" z="1" s="M+H" />
          <p rt="23.824" x="381.2127" y="86251.35" v="1124880" z="1" s="M+H+1" />
          <p rt="23.823" x="382.2057" y="146117.64" v="1902423" z="1" s="M+H+2" />
          <p rt="23.824" x="383.2081" y="39651.25" v="525764" z="1" s="M+H+3" />
          <p rt="23.823" x="384.2044" y="23450.39" v="308403" z="1" s="M+H+4" />
        </MSPeaks>
      </Spectrum>
    </Compound>
    <Compound algo="FindByMolecularFeature">
      <Location m="338.1754" rt="23.824" y="113924" v="2985550" />
      <Spectrum type="MFE" cpdAlgo="FindByMolecularFeature">
        <MSDetails p="+" />
        <Device type="TimeOfFlight" />
        <MSPeaks>
          <p rt="23.824" x="339.1827" y="113923.57" v="1608627" z="1" s="M+H" />
          <p rt="23.824" x="340.1857" y="26492.67" v="347789" z="1" s="M+H+1" />
          <p rt="23.822" x="341.1789" y="46295.35" v="691089" z="1" s="M+H+2" />
          <p rt="23.832" x="342.1803" y="13595.47" v="199303" z="1" s="M+H+3" />
          <p rt="23.824" x="343.1762" y="9540.33" v="138743" z="1" s="M+H+4" />
        </MSPeaks>
      </Spectrum>
    </Compound>
    <Compound algo="FindByMolecularFeature">
      <Location m="283.2872" rt="23.839" y="131886" v="1201508" />
      <Spectrum type="MFE" cpdAlgo="FindByMolecularFeature">
        <MSDetails p="+" />
        <Device type="TimeOfFlight" />
        <MSPeaks>
          <p rt="23.839" x="284.2945" y="131886.11" v="979735" z="1" s="M+H" />
          <p rt="23.839" x="285.2980" y="28210.41" v="197797" z="1" s="M+H+1" />
          <p rt="23.835" x="286.3022" y="3529.30" v="23976" z="1" s="M+H+2" />
        </MSPeaks>
      </Spectrum>
    </Compound>
    <Compound algo="FindByMolecularFeature">
      <Location m="683.5341" rt="23.862" y="165740" v="2460419" />
      <Spectrum type="MFE" cpdAlgo="FindByMolecularFeature">
        <MSDetails p="+" />
        <Device type="TimeOfFlight" />
        <MSPeaks>
          <p rt="23.863" x="684.5414" y="165740.44" v="1677517" z="1" s="M+H" />
          <p rt="23.862" x="685.5445" y="73596.77" v="782902" z="1" s="M+H+1" />
        </MSPeaks>
      </Spectrum>
    </Compound>
    <Compound algo="FindByMolecularFeature">
      <Location m="548.3698" rt="23.936" y="61734" v="436213" />
      <Spectrum type="MFE" cpdAlgo="FindByMolecularFeature">
        <MSDetails p="+" />
        <Device type="TimeOfFlight" />
        <MSPeaks>
          <p rt="23.936" x="549.3771" y="61733.78" v="300692" z="1" s="M+H" />
          <p rt="23.936" x="550.3806" y="20764.72" v="98429" z="1" s="M+H+1" />
          <p rt="23.936" x="551.3851" y="6239.09" v="28313" z="1" s="M+H+2" />
          <p rt="23.923" x="552.3867" y="1934.48" v="8779" z="1" s="M+H+3" />
        </MSPeaks>
      </Spectrum>
    </Compound>
    <Compound algo="FindByMolecularFeature">
      <Location m="688.4900" rt="23.938" y="455688" v="8400654" />
      <Spectrum type="MFE" cpdAlgo="FindByMolecularFeature">
        <MSDetails p="+" />
        <Device type="TimeOfFlight" />
        <MSPeaks>
          <p rt="23.939" x="689.4973" y="455687.88" v="5455666" z="1" s="M+H" />
          <p rt="23.938" x="690.5003" y="190255.14" v="2269859" z="1" s="M+H+1" />
          <p rt="23.931" x="691.5038" y="44832.93" v="566017" z="1" s="M+H+2" />
          <p rt="23.937" x="692.5088" y="8061.79" v="92820" z="1" s="M+H+3" />
          <p rt="23.938" x="693.5122" y="1316.16" v="16293" z="1" s="M+H+4" />
        </MSPeaks>
      </Spectrum>
    </Compound>
    <Compound algo="FindByMolecularFeature">
      <Location m="522.3535" rt="23.950" y="96783" v="973648" />
      <Spectrum type="MFE" cpdAlgo="FindByMolecularFeature">
        <MSDetails p="+" />
        <Device type="TimeOfFlight" />
        <MSPeaks>
          <p rt="23.951" x="523.3607" y="96782.51" v="691652" z="1" s="M+H" />
          <p rt="23.949" x="524.3644" y="31774.58" v="229122" z="1" s="M+H+1" />
          <p rt="23.943" x="525.3679" y="7760.63" v="52874" z="1" s="M+H+2" />
        </MSPeaks>
      </Spectrum>
    </Compound>
    <Compound algo="FindByMolecularFeature">
      <Location m="683.5339" rt="24.020" y="122335" v="1599374" />
      <Spectrum type="MFE" cpdAlgo="FindByMolecularFeature">
        <MSDetails p="+" />
        <Device type="TimeOfFlight" />
        <MSPeaks>
          <p rt="24.019" x="684.5411" y="122335.37" v="1147364" z="1" s="M+H" />
          <p rt="24.024" x="685.5442" y="53767.29" v="452010" z="1" s="M+H+1" />
        </MSPeaks>
      </Spectrum>
    </Compound>
    <Compound algo="FindByMolecularFeature">
      <Location m="380.2905" rt="24.328" y="80975" v="719489" />
      <Spectrum type="MFE" cpdAlgo="FindByMolecularFeature">
        <MSDetails p="+" />
        <Device type="TimeOfFlight" />
        <MSPeaks>
          <p rt="24.328" x="381.2977" y="80975.27" v="562701" z="1" s="M+H" />
          <p rt="24.329" x="382.3018" y="19133.92" v="135378" z="1" s="M+H+1" />
          <p rt="24.341" x="383.3035" y="3547.66" v="21410" z="1" s="M+H+2" />
        </MSPeaks>
      </Spectrum>
    </Compound>
    <Compound algo="FindByMolecularFeature">
      <Location m="614.4535" rt="24.759" y="121825" v="1656749" />
      <Spectrum type="MFE" cpdAlgo="FindByMolecularFeature">
        <MSDetails p="+" />
        <Device type="TimeOfFlight" />
        <MSPeaks>
          <p rt="24.761" x="615.4608" y="121824.76" v="988547" z="1" s="M+H" />
          <p rt="24.768" x="616.4636" y="49428.98" v="470626" z="1" s="M+H+1" />
          <p rt="24.738" x="617.4718" y="19713.91" v="163804" z="1" s="M+H+2" />
          <p rt="24.709" x="618.4790" y="3758.34" v="33773" z="1" s="M+H+3" />
        </MSPeaks>
      </Spectrum>
    </Compound>
    <Compound algo="FindByMolecularFeature">
      <Location m="574.4595" rt="24.764" y="63768" v="738673" />
      <Spectrum type="MFE" cpdAlgo="FindByMolecularFeature">
        <MSDetails p="+" />
        <Device type="TimeOfFlight" />
        <MSPeaks>
          <p rt="24.762" x="575.4668" y="63768.46" v="481286" z="1" s="M+H" />
          <p rt="24.768" x="576.4710" y="25502.38" v="197890" z="1" s="M+H+1" />
          <p rt="24.758" x="577.4765" y="7270.91" v="49467" z="1" s="M+H+2" />
          <p rt="24.812" x="578.4786" y="821.22" v="10029" z="1" s="M+H+3" />
        </MSPeaks>
      </Spectrum>
    </Compound>
    <Compound algo="FindByMolecularFeature">
      <Location m="667.6116" rt="24.879" y="51730" v="970389" />
      <Spectrum type="MFE" cpdAlgo="FindByMolecularFeature">
        <MSDetails p="+" />
        <Device type="TimeOfFlight" />
        <MSPeaks>
          <p rt="24.878" x="668.6189" y="51729.55" v="585959" z="1" s="M+H" />
          <p rt="24.880" x="669.6221" y="22850.15" v="291467" z="1" s="M+H+1" />
          <p rt="24.883" x="670.6243" y="6769.76" v="80343" z="1" s="M+H+2" />
          <p rt="24.884" x="671.6260" y="1127.13" v="12619" z="1" s="M+H+3" />
        </MSPeaks>
      </Spectrum>
    </Compound>
    <Compound algo="FindByMolecularFeature">
      <Location m="534.3900" rt="24.949" y="65641" v="849443" />
      <Spectrum type="MFE" cpdAlgo="FindByMolecularFeature">
        <MSDetails p="+" />
        <Device type="TimeOfFlight" />
        <MSPeaks>
          <p rt="24.949" x="535.3972" y="65641.31" v="598944" z="1" s="M+H" />
          <p rt="24.950" x="536.4008" y="21044.70" v="193294" z="1" s="M+H+1" />
          <p rt="24.948" x="537.4020" y="5726.51" v="50913" z="1" s="M+H+2" />
          <p rt="24.961" x="538.4055" y="644.30" v="6293" z="1" s="M+H+3" />
        </MSPeaks>
      </Spectrum>
    </Compound>
    <Compound algo="FindByMolecularFeature">
      <Location m="627.1874" rt="25.005" y="64401" v="779950" />
      <Spectrum type="MFE" cpdAlgo="FindByMolecularFeature">
        <MSDetails p="+" />
        <Device type="TimeOfFlight" />
        <MSPeaks>
          <p rt="25.006" x="628.1947" y="64401.49" v="377891" z="1" s="M+H" />
          <p rt="25.005" x="629.1955" y="37998.48" v="230702" z="1" s="M+H+1" />
          <p rt="25.006" x="630.1937" y="28279.52" v="171358" z="1" s="M+H+2" />
        </MSPeaks>
      </Spectrum>
    </Compound>
    <Compound algo="FindByMolecularFeature">
      <Location m="614.4534" rt="25.007" y="217404" v="3533176" />
      <Spectrum type="MFE" cpdAlgo="FindByMolecularFeature">
        <MSDetails p="+" />
        <Device type="TimeOfFlight" />
        <MSPeaks>
          <p rt="25.007" x="615.4607" y="217403.77" v="2419387" z="1" s="M+H" />
          <p rt="25.008" x="616.4636" y="80137.82" v="789115" z="1" s="M+H+1" />
          <p rt="25.000" x="617.4698" y="24254.27" v="272978" z="1" s="M+H+2" />
          <p rt="24.979" x="618.4757" y="4591.73" v="51695" z="1" s="M+H+3" />
        </MSPeaks>
      </Spectrum>
    </Compound>
    <Compound algo="FindByMolecularFeature">
      <Location m="574.4618" rt="25.012" y="128126" v="1856787" />
      <Spectrum type="MFE" cpdAlgo="FindByMolecularFeature">
        <MSDetails p="+" />
        <Device type="TimeOfFlight" />
        <MSPeaks>
          <p rt="25.011" x="575.4690" y="128125.91" v="1246262" z="1" s="M+H" />
          <p rt="25.012" x="576.4707" y="49175.25" v="469152" z="1" s="M+H+1" />
          <p rt="25.016" x="577.4748" y="13329.32" v="124696" z="1" s="M+H+2" />
          <p rt="25.020" x="578.4774" y="1948.14" v="16677" z="1" s="M+H+3" />
        </MSPeaks>
      </Spectrum>
    </Compound>
    <Compound algo="FindByMolecularFeature">
      <Location m="690.5050" rt="25.313" y="90133" v="1981747" />
      <Spectrum type="MFE" cpdAlgo="FindByMolecularFeature">
        <MSDetails p="+" />
        <Device type="TimeOfFlight" />
        <MSPeaks>
          <p rt="25.312" x="691.5123" y="90133.04" v="1199728" z="1" s="M+H" />
          <p rt="25.313" x="692.5158" y="39424.14" v="576141" z="1" s="M+H+1" />
          <p rt="25.326" x="693.5195" y="10909.16" v="152840" z="1" s="M+H+2" />
          <p rt="25.304" x="694.5245" y="3473.21" v="53038" z="1" s="M+H+3" />
        </MSPeaks>
      </Spectrum>
    </Compound>
    <Compound algo="FindByMolecularFeature">
      <Location m="628.4713" rt="25.577" y="78939" v="901499" />
      <Spectrum type="MFE" cpdAlgo="FindByMolecularFeature">
        <MSDetails p="+" />
        <Device type="TimeOfFlight" />
        <MSPeaks>
          <p rt="25.576" x="629.4785" y="78938.70" v="553609" z="1" s="M+H" />
          <p rt="25.579" x="630.4814" y="35624.97" v="255620" z="1" s="M+H+1" />
          <p rt="25.580" x="631.4845" y="17442.35" v="92270" z="1" s="M+H+2" />
        </MSPeaks>
      </Spectrum>
    </Compound>
    <Compound algo="FindByMolecularFeature">
      <Location m="704.5308" rt="25.581" y="78486" v="872781" />
      <Spectrum type="MFE" cpdAlgo="FindByMolecularFeature">
        <MSDetails p="+" />
        <Device type="TimeOfFlight" />
        <MSPeaks>
          <p rt="25.582" x="705.5381" y="78485.85" v="550196" z="1" s="M+H" />
          <p rt="25.582" x="706.5433" y="33464.95" v="252405" z="1" s="M+H+1" />
          <p rt="25.572" x="707.5455" y="13890.76" v="70179" z="1" s="M+H+2" />
        </MSPeaks>
      </Spectrum>
    </Compound>
    <Compound algo="FindByMolecularFeature">
      <Location m="668.4636" rt="25.584" y="253831" v="2119690" />
      <Spectrum type="MFE" cpdAlgo="FindByMolecularFeature">
        <MSDetails p="+" />
        <Device type="TimeOfFlight" />
        <MSPeaks>
          <p rt="25.583" x="669.4709" y="253830.50" v="1371328" z="1" s="M+H" />
          <p rt="25.582" x="670.4742" y="103035.19" v="557779" z="1" s="M+H+1" />
          <p rt="25.582" x="671.4817" y="35142.25" v="140978" z="1" s="M+H+2" />
          <p rt="25.609" x="672.4888" y="7250.51" v="49605" z="1" s="M+H+3" />
        </MSPeaks>
      </Spectrum>
    </Compound>
    <Compound algo="FindByMolecularFeature">
      <Location m="688.4934" rt="25.589" y="62622" v="877225" />
      <Spectrum type="MFE" cpdAlgo="FindByMolecularFeature">
        <MSDetails p="+" />
        <Device type="TimeOfFlight" />
        <MSPeaks>
          <p rt="25.602" x="689.5006" y="21857.46" v="145482" z="1" s="M+H" />
          <p rt="25.610" x="690.5042" y="9762.37" v="67440" z="1" s="M+H+1" />
          <p rt="25.587" x="691.5153" y="62621.82" v="415584" z="1" s="M+H+2" />
          <p rt="25.580" x="692.5215" y="28520.59" v="248720" z="1" s="M+H+3" />
        </MSPeaks>
      </Spectrum>
    </Compound>
    <Compound algo="FindByMolecularFeature">
      <Location m="702.5060" rt="25.597" y="294625" v="2790809" />
      <Spectrum type="MFE" cpdAlgo="FindByMolecularFeature">
        <MSDetails p="+" />
        <Device type="TimeOfFlight" />
        <MSPeaks>
          <p rt="25.597" x="703.5132" y="294624.72" v="1944035" z="1" s="M+H" />
          <p rt="25.597" x="704.5161" y="129484.23" v="846775" z="1" s="M+H+1" />
        </MSPeaks>
      </Spectrum>
    </Compound>
    <Compound algo="FindByMolecularFeature">
      <Location m="422.2450" rt="25.604" y="57618" v="1113580" />
      <Spectrum type="MFE" cpdAlgo="FindByMolecularFeature">
        <MSDetails p="+" />
        <Device type="TimeOfFlight" />
        <MSPeaks>
          <p rt="25.619" x="212.1310" y="10637.70" v="85431" z="2" s="M+2H" />
          <p rt="25.599" x="423.2519" y="57617.69" v="525893" z="1" s="M+H" />
          <p rt="25.602" x="424.2558" y="16204.29" v="152405" z="1" s="M+H+1" />
          <p rt="25.601" x="425.2457" y="28561.17" v="244431" z="1" s="M+H+2" />
          <p rt="25.609" x="426.2487" y="8471.62" v="72502" z="1" s="M+H+3" />
          <p rt="25.622" x="427.2407" y="3846.20" v="32917" z="1" s="M+H+4" />
        </MSPeaks>
      </Spectrum>
    </Compound>
    <Compound algo="FindByMolecularFeature">
      <Location m="697.5499" rt="25.607" y="76083" v="1224745" />
      <Spectrum type="MFE" cpdAlgo="FindByMolecularFeature">
        <MSDetails p="+" />
        <Device type="TimeOfFlight" />
        <MSPeaks>
          <p rt="25.606" x="698.5572" y="76082.77" v="759782" z="1" s="M+H" />
          <p rt="25.609" x="699.5604" y="36313.71" v="362450" z="1" s="M+H+1" />
          <p rt="25.611" x="700.5636" y="10556.11" v="102512" z="1" s="M+H+2" />
        </MSPeaks>
      </Spectrum>
    </Compound>
    <Compound algo="FindByMolecularFeature">
      <Location m="738.5761" rt="25.607" y="55075" v="873025" />
      <Spectrum type="MFE" cpdAlgo="FindByMolecularFeature">
        <MSDetails p="+" />
        <Device type="TimeOfFlight" />
        <MSPeaks>
          <p rt="25.607" x="739.5833" y="55074.89" v="529880" z="1" s="M+H" />
          <p rt="25.608" x="740.5870" y="26998.80" v="260071" z="1" s="M+H+1" />
          <p rt="25.610" x="741.5904" y="8808.08" v="83074" z="1" s="M+H+2" />
        </MSPeaks>
      </Spectrum>
    </Compound>
    <Compound algo="FindByMolecularFeature">
      <Location m="530.3977" rt="25.609" y="52332" v="837874" />
      <Spectrum type="MFE" cpdAlgo="FindByMolecularFeature">
        <MSDetails p="+" />
        <Device type="TimeOfFlight" />
        <MSPeaks>
          <p rt="25.611" x="531.4050" y="52331.55" v="586420" z="1" s="M+H" />
          <p rt="25.611" x="532.4089" y="18854.87" v="192572" z="1" s="M+H+1" />
          <p rt="25.591" x="533.4106" y="9905.45" v="58883" z="1" s="M+H+2" />
        </MSPeaks>
      </Spectrum>
    </Compound>
    <Compound algo="FindByMolecularFeature">
      <Location m="614.4541" rt="25.610" y="130076" v="2152824" />
      <Spectrum type="MFE" cpdAlgo="FindByMolecularFeature">
        <MSDetails p="+" />
        <Device type="TimeOfFlight" />
        <MSPeaks>
          <p rt="25.612" x="615.4614" y="130076.43" v="1474247" z="1" s="M+H" />
          <p rt="25.610" x="616.4644" y="43453.67" v="495114" z="1" s="M+H+1" />
          <p rt="25.597" x="617.4723" y="16597.38" v="142053" z="1" s="M+H+2" />
          <p rt="25.596" x="618.4782" y="3757.65" v="41411" z="1" s="M+H+3" />
        </MSPeaks>
      </Spectrum>
    </Compound>
    <Compound algo="FindByMolecularFeature">
      <Location m="148.0158" rt="25.782" y="103598" v="687421" />
      <Spectrum type="MFE" cpdAlgo="FindByMolecularFeature">
        <MSDetails p="+" />
        <Device type="TimeOfFlight" />
        <MSPeaks>
          <p rt="25.782" x="149.0231" y="103598.02" v="631121" z="1" s="M+H" />
          <p rt="25.777" x="150.0265" y="9494.07" v="53841" z="1" s="M+H+1" />
          <p rt="25.775" x="151.0307" y="1073.08" v="2459" z="1" s="M+H+2" />
        </MSPeaks>
      </Spectrum>
    </Compound>
    <Compound algo="FindByMolecularFeature">
      <Location m="390.2774" rt="25.784" y="221482" v="1788898" />
      <Spectrum type="MFE" cpdAlgo="FindByMolecularFeature">
        <MSDetails p="+" />
        <Device type="TimeOfFlight" />
        <MSPeaks>
          <p rt="25.784" x="391.2846" y="221481.98" v="1436744" z="1" s="M+H" />
          <p rt="25.783" x="392.2879" y="56470.27" v="352154" z="1" s="M+H+1" />
        </MSPeaks>
      </Spectrum>
    </Compound>
    <Compound algo="FindByMolecularFeature">
      <Location m="412.2595" rt="25.786" y="264744" v="2131888" />
      <Spectrum type="MFE" cpdAlgo="FindByMolecularFeature">
        <MSDetails p="+" />
        <Device type="TimeOfFlight" />
        <MSPeaks>
          <p rt="25.786" x="413.2668" y="264744.47" v="1632438" z="1" s="M+H" />
          <p rt="25.786" x="414.2699" y="68523.57" v="428753" z="1" s="M+H+1" />
          <p rt="25.784" x="415.2732" y="10642.85" v="64813" z="1" s="M+H+2" />
          <p rt="25.765" x="416.2780" y="679.68" v="5884" z="1" s="M+H+3" />
        </MSPeaks>
      </Spectrum>
    </Compound>
    <Compound algo="FindByMolecularFeature">
      <Location m="392.2904" rt="25.879" y="62035" v="616509" />
      <Spectrum type="MFE" cpdAlgo="FindByMolecularFeature">
        <MSDetails p="+" />
        <Device type="TimeOfFlight" />
        <MSPeaks>
          <p rt="25.879" x="393.2976" y="62034.76" v="472471" z="1" s="M+H" />
          <p rt="25.877" x="394.3017" y="15873.01" v="124004" z="1" s="M+H+1" />
          <p rt="25.886" x="395.3038" y="3195.37" v="20033" z="1" s="M+H+2" />
        </MSPeaks>
      </Spectrum>
    </Compound>
    <Compound algo="FindByMolecularFeature">
      <Location m="616.4684" rt="25.966" y="103132" v="1383507" />
      <Spectrum type="MFE" cpdAlgo="FindByMolecularFeature">
        <MSDetails p="+" />
        <Device type="TimeOfFlight" />
        <MSPeaks>
          <p rt="25.965" x="617.4756" y="103132.30" v="927014" z="1" s="M+H" />
          <p rt="25.970" x="618.4789" y="37419.50" v="334940" z="1" s="M+H+1" />
          <p rt="25.968" x="619.4845" y="11099.67" v="100128" z="1" s="M+H+2" />
          <p rt="25.950" x="620.4911" y="2165.25" v="21424" z="1" s="M+H+3" />
        </MSPeaks>
      </Spectrum>
    </Compound>
    <Compound algo="FindByMolecularFeature">
      <Location m="337.3351" rt="26.068" y="903224" v="11319349" />
      <Spectrum type="MFE" cpdAlgo="FindByMolecularFeature">
        <MSDetails p="+" />
        <Device type="TimeOfFlight" />
        <MSPeaks>
          <p rt="26.068" x="338.3424" y="903224.13" v="8225209" z="1" s="M+H" />
          <p rt="26.068" x="339.3454" y="216243.70" v="2059587" z="1" s="M+H+1" />
          <p rt="26.066" x="340.3484" y="25414.47" v="230787" z="1" s="M+H+2" />
          <p rt="26.059" x="341.3519" y="2262.77" v="20560" z="1" s="M+H+3" />
          <p rt="26.059" x="675.6763" y="39142.52" v="245464" z="1" s="2M+H" />
          <p rt="26.060" x="676.6794" y="18820.51" v="117187" z="1" s="2M+H+1" />
          <p rt="26.061" x="677.6820" y="4842.25" v="28953" z="1" s="2M+H+2" />
        </MSPeaks>
      </Spectrum>
    </Compound>
    <Compound algo="FindByMolecularFeature">
      <Location m="614.4572" rt="26.240" y="113232" v="1657017" />
      <Spectrum type="MFE" cpdAlgo="FindByMolecularFeature">
        <MSDetails p="+" />
        <Device type="TimeOfFlight" />
        <MSPeaks>
          <p rt="26.249" x="615.4645" y="11054.50" v="85705" z="1" s="M+H" />
          <p rt="26.257" x="616.4674" y="8239.47" v="72976" z="1" s="M+H+1" />
          <p rt="26.237" x="617.4756" y="113231.57" v="1498336" z="1" s="M+H+2" />
        </MSPeaks>
      </Spectrum>
    </Compound>
    <Compound algo="FindByMolecularFeature">
      <Location m="576.4764" rt="26.241" y="61045" v="959580" />
      <Spectrum type="MFE" cpdAlgo="FindByMolecularFeature">
        <MSDetails p="+" />
        <Device type="TimeOfFlight" />
        <MSPeaks>
          <p rt="26.241" x="577.4837" y="61045.17" v="637253" z="1" s="M+H" />
          <p rt="26.239" x="578.4870" y="24214.55" v="271182" z="1" s="M+H+1" />
          <p rt="26.244" x="579.4915" y="4909.02" v="51145" z="1" s="M+H+2" />
        </MSPeaks>
      </Spectrum>
    </Compound>
    <Compound algo="FindByMolecularFeature">
      <Location m="609.1777" rt="26.489" y="386769" v="18259182" />
      <Spectrum type="MFE" cpdAlgo="FindByMolecularFeature">
        <MSDetails p="+" />
        <Device type="TimeOfFlight" />
        <MSPeaks>
          <p rt="26.489" x="610.1849" y="386769.13" v="9316443" z="1" s="M+H" />
          <p rt="26.486" x="611.1855" y="215098.55" v="5030282" z="1" s="M+H+1" />
          <p rt="26.493" x="612.1836" y="160224.91" v="3912457" z="1" s="M+H+2" />
        </MSPeaks>
      </Spectrum>
    </Compound>
    <Compound algo="FindByMolecularFeature">
      <Location m="612.1761" rt="26.490" y="63911" v="2287089" />
      <Spectrum type="MFE" cpdAlgo="FindByMolecularFeature">
        <MSDetails p="+" />
        <Device type="TimeOfFlight" />
        <MSPeaks>
          <p rt="26.488" x="613.1833" y="63910.91" v="1461795" z="1" s="M+H" />
          <p rt="26.493" x="614.1816" y="26962.81" v="636215" z="1" s="M+H+1" />
          <p rt="26.500" x="615.1813" y="8010.38" v="189078" z="1" s="M+H+2" />
        </MSPeaks>
      </Spectrum>
    </Compound>
    <Compound algo="FindByMolecularFeature">
      <Location m="701.2061" rt="26.504" y="53914" v="712153" />
      <Spectrum type="MFE" cpdAlgo="FindByMolecularFeature">
        <MSDetails p="+" />
        <Device type="TimeOfFlight" />
        <MSPeaks>
          <p rt="26.504" x="702.2134" y="53913.73" v="328780" z="1" s="M+H" />
          <p rt="26.504" x="703.2144" y="35428.32" v="217831" z="1" s="M+H+1" />
          <p rt="26.503" x="704.2124" y="27210.25" v="165542" z="1" s="M+H+2" />
        </MSPeaks>
      </Spectrum>
    </Compound>
    <Compound algo="FindByMolecularFeature">
      <Location m="670.4787" rt="26.763" y="61233" v="1672661" />
      <Spectrum type="MFE" cpdAlgo="FindByMolecularFeature">
        <MSDetails p="+" />
        <Device type="TimeOfFlight" />
        <MSPeaks>
          <p rt="26.750" x="671.4860" y="61232.73" v="691212" z="1" s="M+H" />
          <p rt="26.758" x="672.4936" y="19289.32" v="266259" z="1" s="M+H+1" />
          <p rt="26.776" x="673.5017" y="44291.00" v="485894" z="1" s="M+H+2" />
          <p rt="26.775" x="674.5059" y="17422.86" v="193215" z="1" s="M+H+3" />
          <p rt="26.767" x="675.5119" y="3381.76" v="36080" z="1" s="M+H+4" />
        </MSPeaks>
      </Spectrum>
    </Compound>
    <Compound algo="FindByMolecularFeature">
      <Location m="558.4650" rt="27.666" y="76615" v="1079346" />
      <Spectrum type="MFE" cpdAlgo="FindByMolecularFeature">
        <MSDetails p="+" />
        <Device type="TimeOfFlight" />
        <MSPeaks>
          <p rt="27.667" x="559.4723" y="76614.70" v="734376" z="1" s="M+H" />
          <p rt="27.664" x="560.4755" y="29356.24" v="269302" z="1" s="M+H+1" />
          <p rt="27.670" x="561.4792" y="6600.70" v="64167" z="1" s="M+H+2" />
          <p rt="27.666" x="562.4835" y="1269.40" v="11501" z="1" s="M+H+3" />
        </MSPeaks>
      </Spectrum>
    </Compound>
    <Compound algo="FindByMolecularFeature">
      <Location m="598.4588" rt="27.670" y="117220" v="1768040" />
      <Spectrum type="MFE" cpdAlgo="FindByMolecularFeature">
        <MSDetails p="+" />
        <Device type="TimeOfFlight" />
        <MSPeaks>
          <p rt="27.669" x="599.4660" y="117219.98" v="1154881" z="1" s="M+H" />
          <p rt="27.674" x="600.4691" y="47033.65" v="503913" z="1" s="M+H+1" />
          <p rt="27.658" x="601.4710" y="11533.35" v="89804" z="1" s="M+H+2" />
          <p rt="27.674" x="602.4685" y="2428.66" v="19443" z="1" s="M+H+3" />
        </MSPeaks>
      </Spectrum>
    </Compound>
    <Compound algo="FindByMolecularFeature">
      <Location m="849.2441" rt="27.820" y="91057" v="2834373" />
      <Spectrum type="MFE" cpdAlgo="FindByMolecularFeature">
        <MSDetails p="+" />
        <Device type="TimeOfFlight" />
        <MSPeaks>
          <p rt="27.820" x="850.2514" y="91056.77" v="1156254" z="1" s="M+H" />
          <p rt="27.818" x="851.2520" y="71940.95" v="874078" z="1" s="M+H+1" />
          <p rt="27.820" x="852.2505" y="62768.43" v="804041" z="1" s="M+H+2" />
        </MSPeaks>
      </Spectrum>
    </Compound>
    <Compound algo="FindByMolecularFeature">
      <Location m="614.4911" rt="28.656" y="163297" v="2925693" />
      <Spectrum type="MFE" cpdAlgo="FindByMolecularFeature">
        <MSDetails p="+" />
        <Device type="TimeOfFlight" />
        <MSPeaks>
          <p rt="28.655" x="615.4984" y="163297.11" v="1843214" z="1" s="M+H" />
          <p rt="28.656" x="616.5016" y="68407.88" v="773280" z="1" s="M+H+1" />
          <p rt="28.657" x="617.5060" y="19934.45" v="298838" z="1" s="M+H+2" />
          <p rt="28.653" x="618.5116" y="930.38" v="10362" z="1" s="M+H+3" />
        </MSPeaks>
      </Spectrum>
    </Compound>
    <Compound algo="FindByMolecularFeature">
      <Location m="654.4840" rt="28.658" y="176310" v="3431637" />
      <Spectrum type="MFE" cpdAlgo="FindByMolecularFeature">
        <MSDetails p="+" />
        <Device type="TimeOfFlight" />
        <MSPeaks>
          <p rt="28.658" x="655.4913" y="176310.05" v="2266591" z="1" s="M+H" />
          <p rt="28.658" x="656.4949" y="77459.08" v="945521" z="1" s="M+H+1" />
          <p rt="28.659" x="657.4985" y="18335.43" v="219525" z="1" s="M+H+2" />
        </MSPeaks>
      </Spectrum>
    </Compound>
    <Compound algo="FindByMolecularFeature">
      <Location m="662.4469" rt="29.114" y="85885" v="3602815" />
      <Spectrum type="MFE" cpdAlgo="FindByMolecularFeature">
        <MSDetails p="+" />
        <Device type="TimeOfFlight" />
        <MSPeaks>
          <p rt="29.117" x="663.4542" y="85885.06" v="2288302" z="1" s="M+H" />
          <p rt="29.110" x="664.4573" y="38363.68" v="1030878" z="1" s="M+H+1" />
          <p rt="29.107" x="665.4606" y="9743.26" v="251685" z="1" s="M+H+2" />
          <p rt="29.105" x="666.4643" y="1254.10" v="31949" z="1" s="M+H+3" />
        </MSPeaks>
      </Spectrum>
    </Compound>
    <Compound algo="FindByMolecularFeature">
      <Location m="538.1573" rt="29.202" y="97074" v="2153541" />
      <Spectrum type="MFE" cpdAlgo="FindByMolecularFeature">
        <MSDetails p="+" />
        <Device type="TimeOfFlight" />
        <MSPeaks>
          <p rt="29.201" x="539.1646" y="97073.97" v="1379915" z="1" s="M+H" />
          <p rt="29.204" x="540.1630" y="38897.20" v="560986" z="1" s="M+H+1" />
          <p rt="29.206" x="541.1621" y="10996.94" v="162169" z="1" s="M+H+2" />
          <p rt="29.205" x="542.1591" y="3174.26" v="44561" z="1" s="M+H+3" />
          <p rt="29.208" x="543.1564" y="420.98" v="5910" z="1" s="M+H+4" />
        </MSPeaks>
      </Spectrum>
    </Compound>
    <Compound algo="FindByMolecularFeature">
      <Location m="280.0436" rt="29.204" y="58339" v="1261613" />
      <Spectrum type="MFE" cpdAlgo="FindByMolecularFeature">
        <MSDetails p="+" />
        <Device type="TimeOfFlight" />
        <MSPeaks>
          <p rt="29.206" x="281.0509" y="58338.98" v="905969" z="1" s="M+H" />
          <p rt="29.200" x="282.0520" y="15994.07" v="239445" z="1" s="M+H+1" />
          <p rt="29.197" x="283.0494" y="8963.25" v="116200" z="1" s="M+H+2" />
        </MSPeaks>
      </Spectrum>
    </Compound>
    <Compound algo="FindByMolecularFeature">
      <Location m="502.1004" rt="29.206" y="69047" v="1838642" />
      <Spectrum type="MFE" cpdAlgo="FindByMolecularFeature">
        <MSDetails p="+" />
        <Device type="TimeOfFlight" />
        <MSPeaks>
          <p rt="29.206" x="503.1077" y="69047.00" v="1006863" z="1" s="M+H" />
          <p rt="29.203" x="504.1084" y="32754.57" v="465957" z="1" s="M+H+1" />
          <p rt="29.210" x="505.1064" y="24655.09" v="365822" z="1" s="M+H+2" />
        </MSPeaks>
      </Spectrum>
    </Compound>
    <Compound algo="FindByMolecularFeature">
      <Location m="535.1593" rt="29.206" y="836005" v="23369074" />
      <Spectrum type="MFE" cpdAlgo="FindByMolecularFeature">
        <MSDetails p="+" />
        <Device type="TimeOfFlight" />
        <MSPeaks>
          <p rt="29.207" x="536.1665" y="836004.50" v="12914525" z="1" s="M+H" />
          <p rt="29.206" x="537.1670" y="401511.16" v="6198822" z="1" s="M+H+1" />
          <p rt="29.205" x="538.1649" y="277104.72" v="4255728" z="1" s="M+H+2" />
        </MSPeaks>
      </Spectrum>
    </Compound>
  </CompoundList>
</CEF>
