# Supplementary material for: Identification of sunflower, rapeseed, flaxseed and sesame seed oil metabolomic markers as a potential tool for oil authentication and detecting adulterations
Source: PLoS One. 2023 Apr 20;18(4):e0284599. doi: 10.1371/journal.pone.0284599 (PMC10118080; doi:10.1371/journal.pone.0284599)
Supplement: S1 File — (ZIP) [file pone.0284599.s001.zip › CEF/Sez_d2.cef]

<CEF version="1.0.0.0">
  <CompoundList>
    <Compound algo="FindByMolecularFeature">
      <Location m="122.0333" rt="0.543" y="97126" v="490127" />
      <Spectrum type="MFE" cpdAlgo="FindByMolecularFeature">
        <MSDetails p="+" />
        <Device type="TimeOfFlight" />
        <MSPeaks>
          <p rt="0.542" x="123.0406" y="97125.69" v="422922" z="1" s="M+H" />
          <p rt="0.543" x="124.0416" y="16304.41" v="67205" z="1" s="M+H+1" />
        </MSPeaks>
      </Spectrum>
    </Compound>
    <Compound algo="FindByMolecularFeature">
      <Location m="110.9997" rt="0.544" y="106466" v="331349" />
      <Spectrum type="MFE" cpdAlgo="FindByMolecularFeature">
        <MSDetails p="+" />
        <Device type="TimeOfFlight" />
        <MSPeaks>
          <p rt="0.544" x="112.0070" y="106465.91" v="317777" z="1" s="M+H" />
          <p rt="0.541" x="113.0104" y="4625.71" v="13572" z="1" s="M+H+1" />
        </MSPeaks>
      </Spectrum>
    </Compound>
    <Compound algo="FindByMolecularFeature">
      <Location m="109.0018" rt="0.545" y="661142" v="2289022" />
      <Spectrum type="MFE" cpdAlgo="FindByMolecularFeature">
        <MSDetails p="+" />
        <Device type="TimeOfFlight" />
        <MSPeaks>
          <p rt="0.545" x="110.0090" y="661141.88" v="1958347" z="1" s="M+H" />
          <p rt="0.545" x="111.0105" y="113420.47" v="330675" z="1" s="M+H+1" />
        </MSPeaks>
      </Spectrum>
    </Compound>
    <Compound algo="FindByMolecularFeature">
      <Location m="124.9790" rt="0.547" y="64143" v="219815" />
      <Spectrum type="MFE" cpdAlgo="FindByMolecularFeature">
        <MSDetails p="+" />
        <Device type="TimeOfFlight" />
        <MSPeaks>
          <p rt="0.547" x="125.9863" y="64143.28" v="206083" z="1" s="M+H" />
          <p rt="0.548" x="126.9889" y="3788.23" v="13732" z="1" s="M+H+1" />
        </MSPeaks>
      </Spectrum>
    </Compound>
    <Compound algo="FindByMolecularFeature">
      <Location m="150.0280" rt="0.547" y="102311" v="442443" />
      <Spectrum type="MFE" cpdAlgo="FindByMolecularFeature">
        <MSDetails p="+" />
        <Device type="TimeOfFlight" />
        <MSPeaks>
          <p rt="0.547" x="151.0353" y="102311.27" v="331126" z="1" s="M+H" />
          <p rt="0.547" x="152.0369" y="18114.12" v="61110" z="1" s="M+H+1" />
          <p rt="0.549" x="153.0331" y="13912.38" v="50207" z="1" s="M+H+2" />
        </MSPeaks>
      </Spectrum>
    </Compound>
    <Compound algo="FindByMolecularFeature">
      <Location m="160.0225" rt="0.607" y="309952" v="1489457" />
      <Spectrum type="MFE" cpdAlgo="FindByMolecularFeature">
        <MSDetails p="+" />
        <Device type="TimeOfFlight" />
        <MSPeaks>
          <p rt="0.606" x="161.0298" y="309951.69" v="1150366" z="1" s="M+H" />
          <p rt="0.610" x="162.0312" y="51523.79" v="185831" z="1" s="M+H+1" />
          <p rt="0.604" x="163.0278" y="44920.65" v="132733" z="1" s="M+H+2" />
          <p rt="0.615" x="164.0322" y="4960.32" v="20527" z="1" s="M+H+3" />
        </MSPeaks>
      </Spectrum>
    </Compound>
    <Compound algo="FindByMolecularFeature">
      <Location m="526.1485" rt="0.611" y="105529" v="853805" />
      <Spectrum type="MFE" cpdAlgo="FindByMolecularFeature">
        <MSDetails p="+" />
        <Device type="TimeOfFlight" />
        <MSPeaks>
          <p rt="0.613" x="264.0770" y="33607.77" v="130678" z="2" s="M+2H" />
          <p rt="0.618" x="264.5784" y="10398.30" v="39686" z="2" s="M+2H+1" />
          <p rt="0.635" x="265.0740" y="12177.02" v="48535" z="2" s="M+2H+2" />
          <p rt="0.610" x="265.5791" y="1267.42" v="4837" z="2" s="M+2H+3" />
          <p rt="0.651" x="266.0745" y="2177.11" v="8309" z="2" s="M+2H+4" />
          <p rt="0.610" x="527.1582" y="105528.87" v="489087" z="1" s="M+H" />
          <p rt="0.609" x="528.1611" y="22063.92" v="102224" z="1" s="M+H+1" />
          <p rt="0.610" x="529.1622" y="6234.96" v="27772" z="1" s="M+H+2" />
          <p rt="0.602" x="530.1677" y="600.43" v="2675" z="1" s="M+H+3" />
        </MSPeaks>
      </Spectrum>
    </Compound>
    <Compound algo="FindByMolecularFeature">
      <Location m="267.9924" rt="0.617" y="141220" v="608128" />
      <Spectrum type="MFE" cpdAlgo="FindByMolecularFeature">
        <MSDetails p="+" />
        <Device type="TimeOfFlight" />
        <MSPeaks>
          <p rt="0.617" x="268.9997" y="141219.64" v="472960" z="1" s="M+H" />
          <p rt="0.616" x="270.0028" y="16546.10" v="55773" z="1" s="M+H+1" />
          <p rt="0.615" x="270.9983" y="20396.97" v="68879" z="1" s="M+H+2" />
          <p rt="0.619" x="272.0026" y="1740.84" v="5588" z="1" s="M+H+3" />
          <p rt="0.615" x="272.9960" y="1535.52" v="4928" z="1" s="M+H+4" />
        </MSPeaks>
      </Spectrum>
    </Compound>
    <Compound algo="FindByMolecularFeature">
      <Location m="542.1230" rt="0.617" y="59578" v="487230" />
      <Spectrum type="MFE" cpdAlgo="FindByMolecularFeature">
        <MSDetails p="+" />
        <Device type="TimeOfFlight" />
        <MSPeaks>
          <p rt="0.618" x="272.0658" y="16243.57" v="74271" z="2" s="M+2H" />
          <p rt="0.623" x="272.5674" y="3987.75" v="17646" z="2" s="M+2H+1" />
          <p rt="0.627" x="273.0682" y="2597.67" v="11450" z="2" s="M+2H+2" />
          <p rt="0.616" x="543.1319" y="59577.72" v="285275" z="1" s="M+H" />
          <p rt="0.617" x="544.1351" y="12493.16" v="59193" z="1" s="M+H+1" />
          <p rt="0.615" x="545.1333" y="7698.86" v="35172" z="1" s="M+H+2" />
          <p rt="0.606" x="546.1373" y="924.11" v="4222" z="1" s="M+H+3" />
        </MSPeaks>
      </Spectrum>
    </Compound>
    <Compound algo="FindByMolecularFeature">
      <Location m="252.0184" rt="0.622" y="109744" v="454235" />
      <Spectrum type="MFE" cpdAlgo="FindByMolecularFeature">
        <MSDetails p="+" />
        <Device type="TimeOfFlight" />
        <MSPeaks>
          <p rt="0.621" x="253.0257" y="109744.13" v="380014" z="1" s="M+H" />
          <p rt="0.622" x="254.0289" y="11132.03" v="38253" z="1" s="M+H+1" />
          <p rt="0.623" x="255.0249" y="9429.64" v="32623" z="1" s="M+H+2" />
          <p rt="0.629" x="256.0265" y="834.80" v="3345" z="1" s="M+H+3" />
        </MSPeaks>
      </Spectrum>
    </Compound>
    <Compound algo="FindByMolecularFeature">
      <Location m="114.0170" rt="0.623" y="81513" v="456244" />
      <Spectrum type="MFE" cpdAlgo="FindByMolecularFeature">
        <MSDetails p="+" />
        <Device type="TimeOfFlight" />
        <MSPeaks>
          <p rt="0.622" x="115.0243" y="81512.62" v="391886" z="1" s="M+H" />
          <p rt="0.623" x="116.0261" y="12889.37" v="64358" z="1" s="M+H+1" />
        </MSPeaks>
      </Spectrum>
    </Compound>
    <Compound algo="FindByMolecularFeature">
      <Location m="472.0915" rt="0.624" y="98504" v="369987" />
      <Spectrum type="MFE" cpdAlgo="FindByMolecularFeature">
        <MSDetails p="+" />
        <Device type="TimeOfFlight" />
        <MSPeaks>
          <p rt="0.624" x="237.0530" y="98504.17" v="362195" z="2" s="M+2H" />
          <p rt="0.623" x="237.5642" y="2504.53" v="7792" z="2" s="M+2H+1" />
        </MSPeaks>
      </Spectrum>
    </Compound>
    <Compound algo="FindByMolecularFeature">
      <Location m="364.0984" rt="0.628" y="98820" v="538868" />
      <Spectrum type="MFE" cpdAlgo="FindByMolecularFeature">
        <MSDetails p="+" />
        <Device type="TimeOfFlight" />
        <MSPeaks>
          <p rt="0.628" x="365.1056" y="98820.16" v="459714" z="1" s="M+H" />
          <p rt="0.627" x="366.1089" y="13794.34" v="61896" z="1" s="M+H+1" />
          <p rt="0.631" x="367.1110" y="3812.41" v="17258" z="1" s="M+H+2" />
        </MSPeaks>
      </Spectrum>
    </Compound>
    <Compound algo="FindByMolecularFeature">
      <Location m="380.0722" rt="0.630" y="60880" v="356815" />
      <Spectrum type="MFE" cpdAlgo="FindByMolecularFeature">
        <MSDetails p="+" />
        <Device type="TimeOfFlight" />
        <MSPeaks>
          <p rt="0.631" x="381.0795" y="60880.20" v="288641" z="1" s="M+H" />
          <p rt="0.633" x="382.0825" y="7993.15" v="37225" z="1" s="M+H+1" />
          <p rt="0.628" x="383.0798" y="6007.91" v="28259" z="1" s="M+H+2" />
          <p rt="0.618" x="384.0815" y="594.48" v="2689" z="1" s="M+H+3" />
        </MSPeaks>
      </Spectrum>
    </Compound>
    <Compound algo="FindByMolecularFeature">
      <Location m="117.1154" rt="0.648" y="162399" v="714562" />
      <Spectrum type="MFE" cpdAlgo="FindByMolecularFeature">
        <MSDetails p="+" />
        <Device type="TimeOfFlight" />
        <MSPeaks>
          <p rt="0.647" x="118.1227" y="162399.34" v="665403" z="1" s="M+H" />
          <p rt="0.651" x="119.1262" y="12781.07" v="47885" z="1" s="M+H+1" />
          <p rt="0.647" x="120.1281" y="997.02" v="1273" z="1" s="M+H+2" />
        </MSPeaks>
      </Spectrum>
    </Compound>
    <Compound algo="FindByMolecularFeature">
      <Location m="188.0659" rt="0.665" y="77595" v="349956" />
      <Spectrum type="MFE" cpdAlgo="FindByMolecularFeature">
        <MSDetails p="+" />
        <Device type="TimeOfFlight" />
        <MSPeaks>
          <p rt="0.665" x="189.0731" y="77594.80" v="322866" z="1" s="M+H" />
          <p rt="0.664" x="190.0769" y="5251.21" v="22333" z="1" s="M+H+1" />
          <p rt="0.658" x="191.0779" y="2310.31" v="4757" z="1" s="M+H+2" />
        </MSPeaks>
      </Spectrum>
    </Compound>
    <Compound algo="FindByMolecularFeature">
      <Location m="133.1103" rt="0.665" y="51903" v="197021" />
      <Spectrum type="MFE" cpdAlgo="FindByMolecularFeature">
        <MSDetails p="+" />
        <Device type="TimeOfFlight" />
        <MSPeaks>
          <p rt="0.665" x="134.1176" y="51902.76" v="185808" z="1" s="M+H" />
          <p rt="0.668" x="135.1208" y="3437.11" v="11212" z="1" s="M+H+1" />
        </MSPeaks>
      </Spectrum>
    </Compound>
    <Compound algo="FindByMolecularFeature">
      <Location m="186.9928" rt="0.688" y="54930" v="868601" />
      <Spectrum type="MFE" cpdAlgo="FindByMolecularFeature">
        <MSDetails p="+" />
        <Device type="TimeOfFlight" />
        <MSPeaks>
          <p rt="0.685" x="188.0000" y="54929.90" v="559061" z="1" s="M+H" />
          <p rt="0.696" x="189.0028" y="4614.61" v="46161" z="1" s="M+H+1" />
          <p rt="0.693" x="189.9934" y="25795.79" v="263378" z="1" s="M+H+2" />
        </MSPeaks>
      </Spectrum>
    </Compound>
    <Compound algo="FindByMolecularFeature">
      <Location m="237.0060" rt="0.692" y="174017" v="2306727" />
      <Spectrum type="MFE" cpdAlgo="FindByMolecularFeature">
        <MSDetails p="+" />
        <Device type="TimeOfFlight" />
        <MSPeaks>
          <p rt="0.693" x="238.0133" y="174016.70" v="1975671" z="1" s="M+H" />
          <p rt="0.682" x="239.0189" y="26054.72" v="288669" z="1" s="M+H+1" />
          <p rt="0.698" x="240.0193" y="3907.78" v="42388" z="1" s="M+H+2" />
        </MSPeaks>
      </Spectrum>
    </Compound>
    <Compound algo="FindByMolecularFeature">
      <Location m="208.0528" rt="0.699" y="72112" v="728677" />
      <Spectrum type="MFE" cpdAlgo="FindByMolecularFeature">
        <MSDetails p="+" />
        <Device type="TimeOfFlight" />
        <MSPeaks>
          <p rt="0.699" x="209.0601" y="72111.67" v="667341" z="1" s="M+H" />
          <p rt="0.700" x="210.0638" y="5529.53" v="49899" z="1" s="M+H+1" />
          <p rt="0.694" x="211.0667" y="1491.79" v="11436" z="1" s="M+H+2" />
        </MSPeaks>
      </Spectrum>
    </Compound>
    <Compound algo="FindByMolecularFeature">
      <Location m="171.9694" rt="0.807" y="63778" v="586824" />
      <Spectrum type="MFE" cpdAlgo="FindByMolecularFeature">
        <MSDetails p="+" />
        <Device type="TimeOfFlight" />
        <MSPeaks>
          <p rt="0.808" x="172.9767" y="63777.68" v="534143" z="1" s="M+H" />
          <p rt="0.796" x="173.9804" y="5811.47" v="52680" z="1" s="M+H+1" />
        </MSPeaks>
      </Spectrum>
    </Compound>
    <Compound algo="FindByMolecularFeature">
      <Location m="122.0481" rt="0.856" y="253009" v="1111230" />
      <Spectrum type="MFE" cpdAlgo="FindByMolecularFeature">
        <MSDetails p="+" />
        <Device type="TimeOfFlight" />
        <MSPeaks>
          <p rt="0.856" x="123.0554" y="253008.55" v="1021001" z="1" s="M+H" />
          <p rt="0.856" x="124.0577" y="21204.62" v="80491" z="1" s="M+H+1" />
          <p rt="0.844" x="125.0596" y="1908.48" v="9738" z="1" s="M+H+2" />
        </MSPeaks>
      </Spectrum>
    </Compound>
    <Compound algo="FindByMolecularFeature">
      <Location m="267.0970" rt="0.982" y="403473" v="1907664" />
      <Spectrum type="MFE" cpdAlgo="FindByMolecularFeature">
        <MSDetails p="+" />
        <Device type="TimeOfFlight" />
        <MSPeaks>
          <p rt="0.982" x="268.1043" y="403472.97" v="1679092" z="1" s="M+H" />
          <p rt="0.983" x="269.1070" y="50205.67" v="206303" z="1" s="M+H+1" />
          <p rt="0.984" x="270.1091" y="5819.41" v="22268" z="1" s="M+H+2" />
        </MSPeaks>
      </Spectrum>
    </Compound>
    <Compound algo="FindByMolecularFeature">
      <Location m="135.0544" rt="0.984" y="149818" v="690161" />
      <Spectrum type="MFE" cpdAlgo="FindByMolecularFeature">
        <MSDetails p="+" />
        <Device type="TimeOfFlight" />
        <MSPeaks>
          <p rt="0.984" x="136.0617" y="149817.53" v="645478" z="1" s="M+H" />
          <p rt="0.988" x="137.0646" y="10165.11" v="44683" z="1" s="M+H+1" />
        </MSPeaks>
      </Spectrum>
    </Compound>
    <Compound algo="FindByMolecularFeature">
      <Location m="131.0947" rt="1.027" y="118298" v="679631" />
      <Spectrum type="MFE" cpdAlgo="FindByMolecularFeature">
        <MSDetails p="+" />
        <Device type="TimeOfFlight" />
        <MSPeaks>
          <p rt="1.027" x="132.1019" y="118297.80" v="636980" z="1" s="M+H" />
          <p rt="1.026" x="133.1051" y="8439.15" v="41617" z="1" s="M+H+1" />
          <p rt="1.042" x="134.1082" y="366.78" v="1033" z="1" s="M+H+2" />
        </MSPeaks>
      </Spectrum>
    </Compound>
    <Compound algo="FindByMolecularFeature">
      <Location m="152.0107" rt="1.527" y="55952" v="344040" />
      <Spectrum type="MFE" cpdAlgo="FindByMolecularFeature">
        <MSDetails p="+" />
        <Device type="TimeOfFlight" />
        <MSPeaks>
          <p rt="1.527" x="153.0180" y="55951.65" v="319906" z="1" s="M+H" />
          <p rt="1.528" x="154.0210" y="4402.41" v="24134" z="1" s="M+H+1" />
        </MSPeaks>
      </Spectrum>
    </Compound>
    <Compound algo="FindByMolecularFeature">
      <Location m="165.0792" rt="1.598" y="360154" v="2084332" />
      <Spectrum type="MFE" cpdAlgo="FindByMolecularFeature">
        <MSDetails p="+" />
        <Device type="TimeOfFlight" />
        <MSPeaks>
          <p rt="1.598" x="166.0864" y="360154.13" v="1892482" z="1" s="M+H" />
          <p rt="1.598" x="167.0895" y="35824.61" v="182356" z="1" s="M+H+1" />
          <p rt="1.599" x="168.0918" y="1983.56" v="9494" z="1" s="M+H+2" />
        </MSPeaks>
      </Spectrum>
    </Compound>
    <Compound algo="FindByMolecularFeature">
      <Location m="119.0737" rt="1.598" y="712648" v="4155980" />
      <Spectrum type="MFE" cpdAlgo="FindByMolecularFeature">
        <MSDetails p="+" />
        <Device type="TimeOfFlight" />
        <MSPeaks>
          <p rt="1.598" x="120.0810" y="712648.44" v="3690450" z="1" s="M+H" />
          <p rt="1.600" x="121.0836" y="95157.42" v="441388" z="1" s="M+H+1" />
          <p rt="1.602" x="122.0949" y="3019.96" v="24143" z="1" s="M+H+2" />
        </MSPeaks>
      </Spectrum>
    </Compound>
    <Compound algo="FindByMolecularFeature">
      <Location m="126.0316" rt="2.316" y="231950" v="1604400" />
      <Spectrum type="MFE" cpdAlgo="FindByMolecularFeature">
        <MSDetails p="+" />
        <Device type="TimeOfFlight" />
        <MSPeaks>
          <p rt="2.316" x="127.0388" y="231950.06" v="1498712" z="1" s="M+H" />
          <p rt="2.317" x="128.0425" y="16120.50" v="105687" z="1" s="M+H+1" />
        </MSPeaks>
      </Spectrum>
    </Compound>
    <Compound algo="FindByMolecularFeature">
      <Location m="187.0634" rt="2.411" y="343842" v="2020439" />
      <Spectrum type="MFE" cpdAlgo="FindByMolecularFeature">
        <MSDetails p="+" />
        <Device type="TimeOfFlight" />
        <MSPeaks>
          <p rt="2.411" x="188.0707" y="343841.94" v="1793094" z="1" s="M+H" />
          <p rt="2.412" x="189.0737" y="40392.63" v="209424" z="1" s="M+H+1" />
          <p rt="2.408" x="190.0766" y="3943.39" v="17921" z="1" s="M+H+2" />
        </MSPeaks>
      </Spectrum>
    </Compound>
    <Compound algo="FindByMolecularFeature">
      <Location m="204.0898" rt="2.411" y="97534" v="563128" />
      <Spectrum type="MFE" cpdAlgo="FindByMolecularFeature">
        <MSDetails p="+" />
        <Device type="TimeOfFlight" />
        <MSPeaks>
          <p rt="2.411" x="205.0971" y="97533.59" v="490346" z="1" s="M+H" />
          <p rt="2.411" x="206.0999" y="12945.08" v="65816" z="1" s="M+H+1" />
          <p rt="2.413" x="207.1055" y="1583.41" v="6966" z="1" s="M+H+2" />
        </MSPeaks>
      </Spectrum>
    </Compound>
    <Compound algo="FindByMolecularFeature">
      <Location m="113.0840" rt="2.744" y="126682" v="896866" />
      <Spectrum type="MFE" cpdAlgo="FindByMolecularFeature">
        <MSDetails p="+" />
        <Device type="TimeOfFlight" />
        <MSPeaks>
          <p rt="2.745" x="114.0912" y="126681.99" v="828405" z="1" s="M+H" />
          <p rt="2.744" x="115.0945" y="10163.22" v="64806" z="1" s="M+H+1" />
          <p rt="2.733" x="116.1034" y="1036.27" v="3655" z="1" s="M+H+2" />
        </MSPeaks>
      </Spectrum>
    </Compound>
    <Compound algo="FindByMolecularFeature">
      <Location m="282.1675" rt="3.104" y="63469" v="361066" />
      <Spectrum type="MFE" cpdAlgo="FindByMolecularFeature">
        <MSDetails p="+" />
        <Device type="TimeOfFlight" />
        <MSPeaks>
          <p rt="3.104" x="283.1748" y="63468.75" v="312432" z="1" s="M+H" />
          <p rt="3.106" x="284.1785" y="8969.07" v="43229" z="1" s="M+H+1" />
          <p rt="3.112" x="285.1803" y="1422.28" v="5404" z="1" s="M+H+2" />
        </MSPeaks>
      </Spectrum>
    </Compound>
    <Compound algo="FindByMolecularFeature">
      <Location m="120.0436" rt="3.389" y="920613" v="2113752" />
      <Spectrum type="MFE" cpdAlgo="FindByMolecularFeature">
        <MSDetails p="+" />
        <Device type="TimeOfFlight" />
        <MSPeaks>
          <p rt="3.389" x="121.0509" y="920612.81" v="1970556" z="1" s="M+H" />
          <p rt="3.389" x="122.0537" y="62602.96" v="143196" z="1" s="M+H+1" />
        </MSPeaks>
      </Spectrum>
    </Compound>
    <Compound algo="FindByMolecularFeature">
      <Location m="326.1940" rt="3.586" y="90772" v="506848" />
      <Spectrum type="MFE" cpdAlgo="FindByMolecularFeature">
        <MSDetails p="+" />
        <Device type="TimeOfFlight" />
        <MSPeaks>
          <p rt="3.587" x="327.2012" y="90771.70" v="434422" z="1" s="M+H" />
          <p rt="3.585" x="328.2044" y="12889.25" v="61748" z="1" s="M+H+1" />
          <p rt="3.578" x="329.2061" y="2244.40" v="10678" z="1" s="M+H+2" />
        </MSPeaks>
      </Spectrum>
    </Compound>
    <Compound algo="FindByMolecularFeature">
      <Location m="343.2205" rt="3.587" y="152057" v="904561" />
      <Spectrum type="MFE" cpdAlgo="FindByMolecularFeature">
        <MSDetails p="+" />
        <Device type="TimeOfFlight" />
        <MSPeaks>
          <p rt="3.588" x="344.2278" y="152056.91" v="765516" z="1" s="M+H" />
          <p rt="3.586" x="345.2311" y="24148.66" v="120043" z="1" s="M+H+1" />
          <p rt="3.584" x="346.2333" y="3955.07" v="19002" z="1" s="M+H+2" />
        </MSPeaks>
      </Spectrum>
    </Compound>
    <Compound algo="FindByMolecularFeature">
      <Location m="387.2471" rt="4.019" y="285690" v="1693562" />
      <Spectrum type="MFE" cpdAlgo="FindByMolecularFeature">
        <MSDetails p="+" />
        <Device type="TimeOfFlight" />
        <MSPeaks>
          <p rt="4.020" x="388.2543" y="285689.59" v="1390461" z="1" s="M+H" />
          <p rt="4.019" x="389.2572" y="51888.55" v="253948" z="1" s="M+H+1" />
          <p rt="4.016" x="390.2589" y="9276.15" v="44018" z="1" s="M+H+2" />
          <p rt="4.023" x="391.2620" y="1101.49" v="5135" z="1" s="M+H+3" />
        </MSPeaks>
      </Spectrum>
    </Compound>
    <Compound algo="FindByMolecularFeature">
      <Location m="370.2200" rt="4.020" y="87868" v="534362" />
      <Spectrum type="MFE" cpdAlgo="FindByMolecularFeature">
        <MSDetails p="+" />
        <Device type="TimeOfFlight" />
        <MSPeaks>
          <p rt="4.020" x="371.2273" y="87868.25" v="445042" z="1" s="M+H" />
          <p rt="4.020" x="372.2308" y="15662.73" v="77527" z="1" s="M+H+1" />
          <p rt="4.022" x="373.2323" y="2585.52" v="11793" z="1" s="M+H+2" />
        </MSPeaks>
      </Spectrum>
    </Compound>
    <Compound algo="FindByMolecularFeature">
      <Location m="302.2204" rt="4.184" y="68666" v="355352" />
      <Spectrum type="MFE" cpdAlgo="FindByMolecularFeature">
        <MSDetails p="+" />
        <Device type="TimeOfFlight" />
        <MSPeaks>
          <p rt="4.184" x="303.2277" y="68666.03" v="302921" z="1" s="M+H" />
          <p rt="4.183" x="304.2311" y="10716.13" v="47311" z="1" s="M+H+1" />
          <p rt="4.183" x="305.2329" y="1399.38" v="5120" z="1" s="M+H+2" />
        </MSPeaks>
      </Spectrum>
    </Compound>
    <Compound algo="FindByMolecularFeature">
      <Location m="414.2465" rt="4.404" y="90596" v="538203" />
      <Spectrum type="MFE" cpdAlgo="FindByMolecularFeature">
        <MSDetails p="+" />
        <Device type="TimeOfFlight" />
        <MSPeaks>
          <p rt="4.404" x="415.2537" y="90596.01" v="440116" z="1" s="M+H" />
          <p rt="4.407" x="416.2570" y="16926.83" v="81825" z="1" s="M+H+1" />
          <p rt="4.406" x="417.2587" y="3571.09" v="16262" z="1" s="M+H+2" />
        </MSPeaks>
      </Spectrum>
    </Compound>
    <Compound algo="FindByMolecularFeature">
      <Location m="431.2733" rt="4.405" y="345885" v="2180657" />
      <Spectrum type="MFE" cpdAlgo="FindByMolecularFeature">
        <MSDetails p="+" />
        <Device type="TimeOfFlight" />
        <MSPeaks>
          <p rt="4.405" x="432.2806" y="345884.50" v="1760037" z="1" s="M+H" />
          <p rt="4.405" x="433.2836" y="67964.77" v="347937" z="1" s="M+H+1" />
          <p rt="4.405" x="434.2856" y="12468.27" v="63076" z="1" s="M+H+2" />
          <p rt="4.401" x="435.2884" y="1962.89" v="9607" z="1" s="M+H+3" />
        </MSPeaks>
      </Spectrum>
    </Compound>
    <Compound algo="FindByMolecularFeature">
      <Location m="141.1154" rt="4.443" y="121192" v="796851" />
      <Spectrum type="MFE" cpdAlgo="FindByMolecularFeature">
        <MSDetails p="+" />
        <Device type="TimeOfFlight" />
        <MSPeaks>
          <p rt="4.443" x="142.1226" y="121191.69" v="726404" z="1" s="M+H" />
          <p rt="4.439" x="143.1258" y="10421.69" v="67395" z="1" s="M+H+1" />
          <p rt="4.452" x="144.1298" y="787.17" v="3052" z="1" s="M+H+2" />
        </MSPeaks>
      </Spectrum>
    </Compound>
    <Compound algo="FindByMolecularFeature">
      <Location m="169.1102" rt="4.444" y="149886" v="999053" />
      <Spectrum type="MFE" cpdAlgo="FindByMolecularFeature">
        <MSDetails p="+" />
        <Device type="TimeOfFlight" />
        <MSPeaks>
          <p rt="4.444" x="170.1175" y="149886.13" v="894466" z="1" s="M+H" />
          <p rt="4.444" x="171.1206" y="16133.65" v="96479" z="1" s="M+H+1" />
          <p rt="4.437" x="172.1231" y="1782.53" v="8109" z="1" s="M+H+2" />
        </MSPeaks>
      </Spectrum>
    </Compound>
    <Compound algo="FindByMolecularFeature">
      <Location m="458.2725" rt="4.748" y="75750" v="461593" />
      <Spectrum type="MFE" cpdAlgo="FindByMolecularFeature">
        <MSDetails p="+" />
        <Device type="TimeOfFlight" />
        <MSPeaks>
          <p rt="4.748" x="459.2798" y="75749.77" v="371347" z="1" s="M+H" />
          <p rt="4.750" x="460.2831" y="15461.72" v="76082" z="1" s="M+H+1" />
          <p rt="4.747" x="461.2855" y="3189.35" v="14165" z="1" s="M+H+2" />
        </MSPeaks>
      </Spectrum>
    </Compound>
    <Compound algo="FindByMolecularFeature">
      <Location m="475.2996" rt="4.749" y="353197" v="2194405" />
      <Spectrum type="MFE" cpdAlgo="FindByMolecularFeature">
        <MSDetails p="+" />
        <Device type="TimeOfFlight" />
        <MSPeaks>
          <p rt="4.749" x="476.3068" y="353197.41" v="1757887" z="1" s="M+H" />
          <p rt="4.749" x="477.3098" y="71930.82" v="355771" z="1" s="M+H+1" />
          <p rt="4.752" x="478.3118" y="14347.00" v="70314" z="1" s="M+H+2" />
          <p rt="4.746" x="479.3148" y="2158.17" v="10435" z="1" s="M+H+3" />
        </MSPeaks>
      </Spectrum>
    </Compound>
    <Compound algo="FindByMolecularFeature">
      <Location m="502.2987" rt="5.057" y="50972" v="335342" />
      <Spectrum type="MFE" cpdAlgo="FindByMolecularFeature">
        <MSDetails p="+" />
        <Device type="TimeOfFlight" />
        <MSPeaks>
          <p rt="5.058" x="503.3060" y="50972.40" v="256703" z="1" s="M+H" />
          <p rt="5.055" x="504.3095" y="13166.97" v="65948" z="1" s="M+H+1" />
          <p rt="5.053" x="505.3114" y="2784.29" v="12690" z="1" s="M+H+2" />
        </MSPeaks>
      </Spectrum>
    </Compound>
    <Compound algo="FindByMolecularFeature">
      <Location m="519.3259" rt="5.057" y="276957" v="1795978" />
      <Spectrum type="MFE" cpdAlgo="FindByMolecularFeature">
        <MSDetails p="+" />
        <Device type="TimeOfFlight" />
        <MSPeaks>
          <p rt="5.057" x="520.3331" y="276956.59" v="1386104" z="1" s="M+H" />
          <p rt="5.057" x="521.3361" y="66784.41" v="334003" z="1" s="M+H+1" />
          <p rt="5.054" x="522.3382" y="13626.20" v="67013" z="1" s="M+H+2" />
          <p rt="5.056" x="523.3409" y="1820.69" v="8858" z="1" s="M+H+3" />
        </MSPeaks>
      </Spectrum>
    </Compound>
    <Compound algo="FindByMolecularFeature">
      <Location m="166.0627" rt="5.125" y="117223" v="851366" />
      <Spectrum type="MFE" cpdAlgo="FindByMolecularFeature">
        <MSDetails p="+" />
        <Device type="TimeOfFlight" />
        <MSPeaks>
          <p rt="5.125" x="167.0700" y="117223.02" v="767348" z="1" s="M+H" />
          <p rt="5.125" x="168.0736" y="11177.07" v="77026" z="1" s="M+H+1" />
          <p rt="5.128" x="169.0758" y="1655.73" v="6992" z="1" s="M+H+2" />
        </MSPeaks>
      </Spectrum>
    </Compound>
    <Compound algo="FindByMolecularFeature">
      <Location m="176.0473" rt="5.147" y="83359" v="629456" />
      <Spectrum type="MFE" cpdAlgo="FindByMolecularFeature">
        <MSDetails p="+" />
        <Device type="TimeOfFlight" />
        <MSPeaks>
          <p rt="5.148" x="177.0545" y="83359.30" v="562822" z="1" s="M+H" />
          <p rt="5.144" x="178.0578" y="8615.34" v="57643" z="1" s="M+H+1" />
          <p rt="5.142" x="179.0637" y="1314.24" v="8991" z="1" s="M+H+2" />
        </MSPeaks>
      </Spectrum>
    </Compound>
    <Compound algo="FindByMolecularFeature">
      <Location m="563.3517" rt="5.337" y="169602" v="1171676" />
      <Spectrum type="MFE" cpdAlgo="FindByMolecularFeature">
        <MSDetails p="+" />
        <Device type="TimeOfFlight" />
        <MSPeaks>
          <p rt="5.336" x="564.3590" y="169602.14" v="874613" z="1" s="M+H" />
          <p rt="5.337" x="565.3620" y="46446.75" v="239476" z="1" s="M+H+1" />
          <p rt="5.336" x="566.3645" y="9881.52" v="50014" z="1" s="M+H+2" />
          <p rt="5.346" x="567.3677" y="1511.87" v="7574" z="1" s="M+H+3" />
        </MSPeaks>
      </Spectrum>
    </Compound>
    <Compound algo="FindByMolecularFeature">
      <Location m="607.3777" rt="5.592" y="98385" v="686731" />
      <Spectrum type="MFE" cpdAlgo="FindByMolecularFeature">
        <MSDetails p="+" />
        <Device type="TimeOfFlight" />
        <MSPeaks>
          <p rt="5.592" x="608.3849" y="98384.68" v="504465" z="1" s="M+H" />
          <p rt="5.593" x="609.3880" y="28134.30" v="144368" z="1" s="M+H+1" />
          <p rt="5.592" x="610.3904" y="6659.08" v="33484" z="1" s="M+H+2" />
          <p rt="5.592" x="611.3936" y="900.08" v="4414" z="1" s="M+H+3" />
        </MSPeaks>
      </Spectrum>
    </Compound>
    <Compound algo="FindByMolecularFeature">
      <Location m="232.0735" rt="6.446" y="149675" v="1207041" />
      <Spectrum type="MFE" cpdAlgo="FindByMolecularFeature">
        <MSDetails p="+" />
        <Device type="TimeOfFlight" />
        <MSPeaks>
          <p rt="6.447" x="233.0808" y="149674.59" v="1038496" z="1" s="M+H" />
          <p rt="6.444" x="234.0842" y="21205.96" v="148662" z="1" s="M+H+1" />
          <p rt="6.440" x="235.0881" y="2994.85" v="19882" z="1" s="M+H+2" />
        </MSPeaks>
      </Spectrum>
    </Compound>
    <Compound algo="FindByMolecularFeature">
      <Location m="136.0524" rt="6.447" y="75609" v="576347" />
      <Spectrum type="MFE" cpdAlgo="FindByMolecularFeature">
        <MSDetails p="+" />
        <Device type="TimeOfFlight" />
        <MSPeaks>
          <p rt="6.446" x="137.0596" y="75609.33" v="512421" z="1" s="M+H" />
          <p rt="6.455" x="138.0632" y="8012.89" v="61653" z="1" s="M+H+1" />
          <p rt="6.515" x="139.0748" y="2567.86" v="2273" z="1" s="M+H+2" />
        </MSPeaks>
      </Spectrum>
    </Compound>
    <Compound algo="FindByMolecularFeature">
      <Location m="170.1416" rt="6.681" y="76892" v="1049536" />
      <Spectrum type="MFE" cpdAlgo="FindByMolecularFeature">
        <MSDetails p="+" />
        <Device type="TimeOfFlight" />
        <MSPeaks>
          <p rt="6.681" x="171.1489" y="76892.12" v="942613" z="1" s="M+H" />
          <p rt="6.677" x="172.1525" y="8497.26" v="103117" z="1" s="M+H+1" />
          <p rt="6.692" x="173.1537" y="873.18" v="3805" z="1" s="M+H+2" />
        </MSPeaks>
      </Spectrum>
    </Compound>
    <Compound algo="FindByMolecularFeature">
      <Location m="180.0784" rt="6.883" y="59675" v="464503" />
      <Spectrum type="MFE" cpdAlgo="FindByMolecularFeature">
        <MSDetails p="+" />
        <Device type="TimeOfFlight" />
        <MSPeaks>
          <p rt="6.884" x="181.0857" y="59675.37" v="409360" z="1" s="M+H" />
          <p rt="6.876" x="182.0890" y="7340.65" v="50796" z="1" s="M+H+1" />
          <p rt="6.882" x="183.0941" y="1150.66" v="4347" z="1" s="M+H+2" />
        </MSPeaks>
      </Spectrum>
    </Compound>
    <Compound algo="FindByMolecularFeature">
      <Location m="218.0941" rt="7.013" y="142765" v="1104608" />
      <Spectrum type="MFE" cpdAlgo="FindByMolecularFeature">
        <MSDetails p="+" />
        <Device type="TimeOfFlight" />
        <MSPeaks>
          <p rt="7.013" x="219.1013" y="142765.23" v="944009" z="1" s="M+H" />
          <p rt="7.013" x="220.1047" y="21328.30" v="140155" z="1" s="M+H+1" />
          <p rt="7.018" x="221.1141" y="3020.32" v="20444" z="1" s="M+H+2" />
        </MSPeaks>
      </Spectrum>
    </Compound>
    <Compound algo="FindByMolecularFeature">
      <Location m="197.1414" rt="7.106" y="51972" v="462642" />
      <Spectrum type="MFE" cpdAlgo="FindByMolecularFeature">
        <MSDetails p="+" />
        <Device type="TimeOfFlight" />
        <MSPeaks>
          <p rt="7.106" x="198.1486" y="51972.23" v="407923" z="1" s="M+H" />
          <p rt="7.106" x="199.1519" y="6962.12" v="54719" z="1" s="M+H+1" />
        </MSPeaks>
      </Spectrum>
    </Compound>
    <Compound algo="FindByMolecularFeature">
      <Location m="307.2145" rt="7.719" y="137083" v="826765" />
      <Spectrum type="MFE" cpdAlgo="FindByMolecularFeature">
        <MSDetails p="+" />
        <Device type="TimeOfFlight" />
        <MSPeaks>
          <p rt="7.719" x="308.2218" y="137083.09" v="673413" z="1" s="M+H" />
          <p rt="7.721" x="309.2252" y="27182.15" v="128215" z="1" s="M+H+1" />
          <p rt="7.721" x="310.2299" y="3774.31" v="25137" z="1" s="M+H+2" />
        </MSPeaks>
      </Spectrum>
    </Compound>
    <Compound algo="FindByMolecularFeature">
      <Location m="370.1415" rt="8.143" y="63634" v="547374" />
      <Spectrum type="MFE" cpdAlgo="FindByMolecularFeature">
        <MSDetails p="+" />
        <Device type="TimeOfFlight" />
        <MSPeaks>
          <p rt="8.143" x="371.1488" y="63633.60" v="435323" z="1" s="M+H" />
          <p rt="8.143" x="372.1519" y="14349.05" v="96294" z="1" s="M+H+1" />
          <p rt="8.134" x="373.1502" y="3305.95" v="15756" z="1" s="M+H+2" />
        </MSPeaks>
      </Spectrum>
    </Compound>
    <Compound algo="FindByMolecularFeature">
      <Location m="256.1606" rt="8.158" y="52125" v="550687" />
      <Spectrum type="MFE" cpdAlgo="FindByMolecularFeature">
        <MSDetails p="+" />
        <Device type="TimeOfFlight" />
        <MSPeaks>
          <p rt="8.158" x="257.1679" y="52124.70" v="449514" z="1" s="M+H" />
          <p rt="8.162" x="258.1710" y="8351.66" v="80740" z="1" s="M+H+1" />
          <p rt="8.155" x="259.1658" y="2718.27" v="20433" z="1" s="M+H+2" />
        </MSPeaks>
      </Spectrum>
    </Compound>
    <Compound algo="FindByMolecularFeature">
      <Location m="174.0680" rt="8.286" y="290622" v="2014374" />
      <Spectrum type="MFE" cpdAlgo="FindByMolecularFeature">
        <MSDetails p="+" />
        <Device type="TimeOfFlight" />
        <MSPeaks>
          <p rt="8.286" x="175.0753" y="290621.69" v="1779548" z="1" s="M+H" />
          <p rt="8.288" x="176.0784" y="35034.29" v="214394" z="1" s="M+H+1" />
          <p rt="8.290" x="177.0844" y="3422.10" v="20431" z="1" s="M+H+2" />
        </MSPeaks>
      </Spectrum>
    </Compound>
    <Compound algo="FindByMolecularFeature">
      <Location m="136.0524" rt="8.287" y="63789" v="452213" />
      <Spectrum type="MFE" cpdAlgo="FindByMolecularFeature">
        <MSDetails p="+" />
        <Device type="TimeOfFlight" />
        <MSPeaks>
          <p rt="8.287" x="137.0596" y="63789.23" v="402975" z="1" s="M+H" />
          <p rt="8.292" x="138.0637" y="5660.50" v="39093" z="1" s="M+H+1" />
          <p rt="8.285" x="139.0540" y="2339.69" v="10145" z="1" s="M+H+2" />
        </MSPeaks>
      </Spectrum>
    </Compound>
    <Compound algo="FindByMolecularFeature">
      <Location m="340.1318" rt="8.287" y="932827" v="7715330" />
      <Spectrum type="MFE" cpdAlgo="FindByMolecularFeature">
        <MSDetails p="+" />
        <Device type="TimeOfFlight" />
        <MSPeaks>
          <p rt="8.287" x="341.1391" y="932826.56" v="6163410" z="1" s="M+H" />
          <p rt="8.287" x="342.1419" y="200453.41" v="1333694" z="1" s="M+H+1" />
          <p rt="8.287" x="343.1445" y="29542.53" v="195376" z="1" s="M+H+2" />
          <p rt="8.287" x="344.1469" y="3609.84" v="22849" z="1" s="M+H+3" />
        </MSPeaks>
      </Spectrum>
    </Compound>
    <Compound algo="FindByMolecularFeature">
      <Location m="186.0681" rt="8.287" y="91751" v="667316" />
      <Spectrum type="MFE" cpdAlgo="FindByMolecularFeature">
        <MSDetails p="+" />
        <Device type="TimeOfFlight" />
        <MSPeaks>
          <p rt="8.288" x="187.0754" y="91751.34" v="579052" z="1" s="M+H" />
          <p rt="8.285" x="188.0794" y="14064.48" v="88264" z="1" s="M+H+1" />
        </MSPeaks>
      </Spectrum>
    </Compound>
    <Compound algo="FindByMolecularFeature">
      <Location m="322.1206" rt="8.287" y="179544" v="1528580" />
      <Spectrum type="MFE" cpdAlgo="FindByMolecularFeature">
        <MSDetails p="+" />
        <Device type="TimeOfFlight" />
        <MSPeaks>
          <p rt="8.297" x="162.0670" y="3065.21" v="21974" z="2" s="M+2H" />
          <p rt="8.287" x="323.1279" y="179544.20" v="1190126" z="1" s="M+H" />
          <p rt="8.287" x="324.1311" y="41699.99" v="272973" z="1" s="M+H+1" />
          <p rt="8.285" x="325.1343" y="5669.11" v="37293" z="1" s="M+H+2" />
          <p rt="8.277" x="326.1340" y="977.99" v="6214" z="1" s="M+H+3" />
        </MSPeaks>
      </Spectrum>
    </Compound>
    <Compound algo="FindByMolecularFeature">
      <Location m="357.1335" rt="8.297" y="52471" v="621618" />
      <Spectrum type="MFE" cpdAlgo="FindByMolecularFeature">
        <MSDetails p="+" />
        <Device type="TimeOfFlight" />
        <MSPeaks>
          <p rt="8.299" x="358.1408" y="52471.17" v="445287" z="1" s="M+H" />
          <p rt="8.291" x="359.1459" y="17104.59" v="147876" z="1" s="M+H+1" />
          <p rt="8.294" x="360.1498" y="3424.69" v="26648" z="1" s="M+H+2" />
          <p rt="8.294" x="361.1534" y="232.14" v="1806" z="1" s="M+H+3" />
        </MSPeaks>
      </Spectrum>
    </Compound>
    <Compound algo="FindByMolecularFeature">
      <Location m="457.0586" rt="8.301" y="85035" v="1107306" />
      <Spectrum type="MFE" cpdAlgo="FindByMolecularFeature">
        <MSDetails p="+" />
        <Device type="TimeOfFlight" />
        <MSPeaks>
          <p rt="8.302" x="458.0659" y="85034.56" v="848301" z="1" s="M+H" />
          <p rt="8.301" x="459.0691" y="21357.27" v="212155" z="1" s="M+H+1" />
          <p rt="8.306" x="460.0719" y="4380.72" v="42558" z="1" s="M+H+2" />
          <p rt="8.268" x="461.0808" y="441.73" v="4292" z="1" s="M+H+3" />
        </MSPeaks>
      </Spectrum>
    </Compound>
    <Compound algo="FindByMolecularFeature">
      <Location m="197.1415" rt="8.349" y="79521" v="591248" />
      <Spectrum type="MFE" cpdAlgo="FindByMolecularFeature">
        <MSDetails p="+" />
        <Device type="TimeOfFlight" />
        <MSPeaks>
          <p rt="8.350" x="198.1487" y="79521.48" v="511175" z="1" s="M+H" />
          <p rt="8.345" x="199.1519" y="11106.17" v="80073" z="1" s="M+H+1" />
        </MSPeaks>
      </Spectrum>
    </Compound>
    <Compound algo="FindByMolecularFeature">
      <Location m="315.0868" rt="8.554" y="69600" v="721731" />
      <Spectrum type="MFE" cpdAlgo="FindByMolecularFeature">
        <MSDetails p="+" />
        <Device type="TimeOfFlight" />
        <MSPeaks>
          <p rt="8.554" x="316.0941" y="69599.58" v="579116" z="1" s="M+H" />
          <p rt="8.552" x="317.0985" y="14999.01" v="123422" z="1" s="M+H+1" />
          <p rt="8.558" x="318.1019" y="2574.11" v="19194" z="1" s="M+H+2" />
        </MSPeaks>
      </Spectrum>
    </Compound>
    <Compound algo="FindByMolecularFeature">
      <Location m="263.2248" rt="8.737" y="112682" v="834693" />
      <Spectrum type="MFE" cpdAlgo="FindByMolecularFeature">
        <MSDetails p="+" />
        <Device type="TimeOfFlight" />
        <MSPeaks>
          <p rt="8.737" x="264.2321" y="112682.19" v="700344" z="1" s="M+H" />
          <p rt="8.737" x="265.2354" y="22231.87" v="123398" z="1" s="M+H+1" />
          <p rt="8.738" x="266.2389" y="2222.70" v="10951" z="1" s="M+H+2" />
        </MSPeaks>
      </Spectrum>
    </Compound>
    <Compound algo="FindByMolecularFeature">
      <Location m="218.1670" rt="8.737" y="322860" v="2611987" />
      <Spectrum type="MFE" cpdAlgo="FindByMolecularFeature">
        <MSDetails p="+" />
        <Device type="TimeOfFlight" />
        <MSPeaks>
          <p rt="8.738" x="219.1743" y="322859.91" v="2266964" z="1" s="M+H" />
          <p rt="8.737" x="220.1774" y="55415.52" v="314225" z="1" s="M+H+1" />
          <p rt="8.737" x="221.1822" y="5143.39" v="30798" z="1" s="M+H+2" />
        </MSPeaks>
      </Spectrum>
    </Compound>
    <Compound algo="FindByMolecularFeature">
      <Location m="340.1311" rt="8.838" y="164869" v="1350453" />
      <Spectrum type="MFE" cpdAlgo="FindByMolecularFeature">
        <MSDetails p="+" />
        <Device type="TimeOfFlight" />
        <MSPeaks>
          <p rt="8.838" x="341.1384" y="164869.28" v="1070500" z="1" s="M+H" />
          <p rt="8.840" x="342.1417" y="36971.43" v="240332" z="1" s="M+H+1" />
          <p rt="8.843" x="343.1443" y="5866.19" v="37454" z="1" s="M+H+2" />
          <p rt="8.843" x="344.1453" y="339.40" v="2167" z="1" s="M+H+3" />
        </MSPeaks>
      </Spectrum>
    </Compound>
    <Compound algo="FindByMolecularFeature">
      <Location m="372.1208" rt="8.919" y="70999" v="736918" />
      <Spectrum type="MFE" cpdAlgo="FindByMolecularFeature">
        <MSDetails p="+" />
        <Device type="TimeOfFlight" />
        <MSPeaks>
          <p rt="8.920" x="373.1281" y="70999.00" v="587608" z="1" s="M+H" />
          <p rt="8.918" x="374.1314" y="14909.69" v="128119" z="1" s="M+H+1" />
          <p rt="8.913" x="375.1345" y="2796.37" v="21192" z="1" s="M+H+2" />
        </MSPeaks>
      </Spectrum>
    </Compound>
    <Compound algo="FindByMolecularFeature">
      <Location m="186.1190" rt="9.202" y="126822" v="1802558" />
      <Spectrum type="MFE" cpdAlgo="FindByMolecularFeature">
        <MSDetails p="+" />
        <Device type="TimeOfFlight" />
        <MSPeaks>
          <p rt="9.201" x="187.1263" y="126822.02" v="1560863" z="1" s="M+H" />
          <p rt="9.204" x="188.1290" y="14254.14" v="165842" z="1" s="M+H+1" />
          <p rt="9.216" x="189.1237" y="5972.84" v="64694" z="1" s="M+H+2" />
          <p rt="9.221" x="190.1246" y="1042.87" v="11159" z="1" s="M+H+3" />
        </MSPeaks>
      </Spectrum>
    </Compound>
    <Compound algo="FindByMolecularFeature">
      <Location m="218.0940" rt="9.282" y="125306" v="988384" />
      <Spectrum type="MFE" cpdAlgo="FindByMolecularFeature">
        <MSDetails p="+" />
        <Device type="TimeOfFlight" />
        <MSPeaks>
          <p rt="9.281" x="219.1012" y="125306.08" v="816718" z="1" s="M+H" />
          <p rt="9.282" x="220.1046" y="17281.28" v="160080" z="1" s="M+H+1" />
          <p rt="9.307" x="221.1121" y="1590.19" v="11587" z="1" s="M+H+2" />
        </MSPeaks>
      </Spectrum>
    </Compound>
    <Compound algo="FindByMolecularFeature">
      <Location m="352.2227" rt="9.892" y="125937" v="1308008" />
      <Spectrum type="MFE" cpdAlgo="FindByMolecularFeature">
        <MSDetails p="+" />
        <Device type="TimeOfFlight" />
        <MSPeaks>
          <p rt="9.892" x="353.2299" y="125937.15" v="1072896" z="1" s="M+H" />
          <p rt="9.893" x="354.2343" y="23465.81" v="198174" z="1" s="M+H+1" />
          <p rt="9.888" x="355.2355" y="3970.86" v="32279" z="1" s="M+H+2" />
          <p rt="9.868" x="356.2354" y="573.09" v="4659" z="1" s="M+H+3" />
        </MSPeaks>
      </Spectrum>
    </Compound>
    <Compound algo="FindByMolecularFeature">
      <Location m="294.2195" rt="9.894" y="154767" v="1924181" />
      <Spectrum type="MFE" cpdAlgo="FindByMolecularFeature">
        <MSDetails p="+" />
        <Device type="TimeOfFlight" />
        <MSPeaks>
          <p rt="9.895" x="295.2267" y="154767.03" v="1581446" z="1" s="M+H" />
          <p rt="9.894" x="296.2303" y="29917.92" v="305142" z="1" s="M+H+1" />
          <p rt="9.895" x="297.2349" y="3924.14" v="37594" z="1" s="M+H+2" />
        </MSPeaks>
      </Spectrum>
    </Compound>
    <Compound algo="FindByMolecularFeature">
      <Location m="194.1306" rt="9.897" y="70500" v="701326" />
      <Spectrum type="MFE" cpdAlgo="FindByMolecularFeature">
        <MSDetails p="+" />
        <Device type="TimeOfFlight" />
        <MSPeaks>
          <p rt="9.897" x="195.1378" y="70500.30" v="615478" z="1" s="M+H" />
          <p rt="9.895" x="196.1410" y="8877.92" v="74871" z="1" s="M+H+1" />
          <p rt="9.894" x="197.1471" y="1412.63" v="10977" z="1" s="M+H+2" />
        </MSPeaks>
      </Spectrum>
    </Compound>
    <Compound algo="FindByMolecularFeature">
      <Location m="276.2089" rt="9.900" y="98930" v="1292368" />
      <Spectrum type="MFE" cpdAlgo="FindByMolecularFeature">
        <MSDetails p="+" />
        <Device type="TimeOfFlight" />
        <MSPeaks>
          <p rt="9.900" x="277.2161" y="98930.08" v="1065906" z="1" s="M+H" />
          <p rt="9.899" x="278.2198" y="20703.40" v="226462" z="1" s="M+H+1" />
        </MSPeaks>
      </Spectrum>
    </Compound>
    <Compound algo="FindByMolecularFeature">
      <Location m="347.2671" rt="9.901" y="94033" v="1276315" />
      <Spectrum type="MFE" cpdAlgo="FindByMolecularFeature">
        <MSDetails p="+" />
        <Device type="TimeOfFlight" />
        <MSPeaks>
          <p rt="9.901" x="348.2744" y="94033.09" v="1034733" z="1" s="M+H" />
          <p rt="9.898" x="349.2779" y="19217.35" v="210908" z="1" s="M+H+1" />
          <p rt="9.902" x="350.2794" y="3064.29" v="30674" z="1" s="M+H+2" />
        </MSPeaks>
      </Spectrum>
    </Compound>
    <Compound algo="FindByMolecularFeature">
      <Location m="162.1043" rt="10.005" y="57487" v="501134" />
      <Spectrum type="MFE" cpdAlgo="FindByMolecularFeature">
        <MSDetails p="+" />
        <Device type="TimeOfFlight" />
        <MSPeaks>
          <p rt="10.004" x="163.1116" y="57486.89" v="436681" z="1" s="M+H" />
          <p rt="10.011" x="164.1148" y="8073.65" v="64453" z="1" s="M+H+1" />
        </MSPeaks>
      </Spectrum>
    </Compound>
    <Compound algo="FindByMolecularFeature">
      <Location m="180.1150" rt="10.183" y="160294" v="1441449" />
      <Spectrum type="MFE" cpdAlgo="FindByMolecularFeature">
        <MSDetails p="+" />
        <Device type="TimeOfFlight" />
        <MSPeaks>
          <p rt="10.182" x="181.1223" y="160293.80" v="1262589" z="1" s="M+H" />
          <p rt="10.185" x="182.1254" y="20444.01" v="161832" z="1" s="M+H+1" />
          <p rt="10.186" x="183.1286" y="2291.03" v="17028" z="1" s="M+H+2" />
        </MSPeaks>
      </Spectrum>
    </Compound>
    <Compound algo="FindByMolecularFeature">
      <Location m="593.2106" rt="10.215" y="66740" v="584053" />
      <Spectrum type="MFE" cpdAlgo="FindByMolecularFeature">
        <MSDetails p="+" />
        <Device type="TimeOfFlight" />
        <MSPeaks>
          <p rt="10.216" x="594.2179" y="66740.05" v="426403" z="1" s="M+H" />
          <p rt="10.216" x="595.2210" y="19718.05" v="126173" z="1" s="M+H+1" />
          <p rt="10.214" x="596.2235" y="4828.17" v="29147" z="1" s="M+H+2" />
          <p rt="10.203" x="597.2262" y="385.75" v="2329" z="1" s="M+H+3" />
        </MSPeaks>
      </Spectrum>
    </Compound>
    <Compound algo="FindByMolecularFeature">
      <Location m="598.1662" rt="10.217" y="73853" v="679350" />
      <Spectrum type="MFE" cpdAlgo="FindByMolecularFeature">
        <MSDetails p="+" />
        <Device type="TimeOfFlight" />
        <MSPeaks>
          <p rt="10.217" x="599.1735" y="73853.00" v="491145" z="1" s="M+H" />
          <p rt="10.217" x="600.1768" y="22216.39" v="149047" z="1" s="M+H+1" />
          <p rt="10.217" x="601.1787" y="5485.84" v="34940" z="1" s="M+H+2" />
          <p rt="10.204" x="602.1827" y="662.14" v="4218" z="1" s="M+H+3" />
        </MSPeaks>
      </Spectrum>
    </Compound>
    <Compound algo="FindByMolecularFeature">
      <Location m="338.0789" rt="10.318" y="73607" v="671049" />
      <Spectrum type="MFE" cpdAlgo="FindByMolecularFeature">
        <MSDetails p="+" />
        <Device type="TimeOfFlight" />
        <MSPeaks>
          <p rt="10.318" x="339.0862" y="73606.54" v="532449" z="1" s="M+H" />
          <p rt="10.318" x="340.0895" y="16084.33" v="115939" z="1" s="M+H+1" />
          <p rt="10.312" x="341.0954" y="3260.28" v="22662" z="1" s="M+H+2" />
        </MSPeaks>
      </Spectrum>
    </Compound>
    <Compound algo="FindByMolecularFeature">
      <Location m="157.1464" rt="10.749" y="51786" v="598464" />
      <Spectrum type="MFE" cpdAlgo="FindByMolecularFeature">
        <MSDetails p="+" />
        <Device type="TimeOfFlight" />
        <MSPeaks>
          <p rt="10.750" x="158.1537" y="51786.04" v="557374" z="1" s="M+H" />
          <p rt="10.744" x="159.1572" y="6003.36" v="41090" z="1" s="M+H+1" />
        </MSPeaks>
      </Spectrum>
    </Compound>
    <Compound algo="FindByMolecularFeature">
      <Location m="352.0953" rt="10.838" y="616959" v="9080627" />
      <Spectrum type="MFE" cpdAlgo="FindByMolecularFeature">
        <MSDetails p="+" />
        <Device type="TimeOfFlight" />
        <MSPeaks>
          <p rt="10.838" x="353.1025" y="616959.25" v="6971316" z="1" s="M+H" />
          <p rt="10.842" x="354.1055" y="134799.22" v="1815958" z="1" s="M+H+1" />
          <p rt="10.839" x="355.1080" y="22356.28" v="263150" z="1" s="M+H+2" />
          <p rt="10.847" x="356.1107" y="2688.58" v="30203" z="1" s="M+H+3" />
        </MSPeaks>
      </Spectrum>
    </Compound>
    <Compound algo="FindByMolecularFeature">
      <Location m="227.1886" rt="10.844" y="190971" v="4053905" />
      <Spectrum type="MFE" cpdAlgo="FindByMolecularFeature">
        <MSDetails p="+" />
        <Device type="TimeOfFlight" />
        <MSPeaks>
          <p rt="10.844" x="228.1959" y="190970.97" v="3465412" z="1" s="M+H" />
          <p rt="10.845" x="229.1990" y="28805.00" v="561397" z="1" s="M+H+1" />
          <p rt="10.824" x="230.2015" y="2502.96" v="27095" z="1" s="M+H+2" />
        </MSPeaks>
      </Spectrum>
    </Compound>
    <Compound algo="FindByMolecularFeature">
      <Location m="322.0841" rt="10.859" y="76869" v="1004749" />
      <Spectrum type="MFE" cpdAlgo="FindByMolecularFeature">
        <MSDetails p="+" />
        <Device type="TimeOfFlight" />
        <MSPeaks>
          <p rt="10.859" x="323.0914" y="76868.79" v="807135" z="1" s="M+H" />
          <p rt="10.860" x="324.0947" y="15796.35" v="169562" z="1" s="M+H+1" />
          <p rt="10.853" x="325.1006" y="2859.74" v="28052" z="1" s="M+H+2" />
        </MSPeaks>
      </Spectrum>
    </Compound>
    <Compound algo="FindByMolecularFeature">
      <Location m="392.0877" rt="10.866" y="394741" v="5316571" />
      <Spectrum type="MFE" cpdAlgo="FindByMolecularFeature">
        <MSDetails p="+" />
        <Device type="TimeOfFlight" />
        <MSPeaks>
          <p rt="10.866" x="393.0949" y="394740.63" v="4171563" z="1" s="M+H" />
          <p rt="10.868" x="394.0978" y="84152.91" v="965905" z="1" s="M+H+1" />
          <p rt="10.869" x="395.1001" y="14069.37" v="162833" z="1" s="M+H+2" />
          <p rt="10.864" x="396.1032" y="1551.59" v="16270" z="1" s="M+H+3" />
        </MSPeaks>
      </Spectrum>
    </Compound>
    <Compound algo="FindByMolecularFeature">
      <Location m="762.1927" rt="10.868" y="258978" v="3127730" />
      <Spectrum type="MFE" cpdAlgo="FindByMolecularFeature">
        <MSDetails p="+" />
        <Device type="TimeOfFlight" />
        <MSPeaks>
          <p rt="10.868" x="763.2000" y="258978.20" v="1991887" z="1" s="M+H" />
          <p rt="10.869" x="764.2030" y="110721.20" v="855977" z="1" s="M+H+1" />
          <p rt="10.867" x="765.2053" y="29665.60" v="223344" z="1" s="M+H+2" />
          <p rt="10.869" x="766.2071" y="6359.61" v="47918" z="1" s="M+H+3" />
          <p rt="10.867" x="767.2087" y="1169.12" v="8604" z="1" s="M+H+4" />
        </MSPeaks>
      </Spectrum>
    </Compound>
    <Compound algo="FindByMolecularFeature">
      <Location m="370.1059" rt="10.868" y="2262942" v="27712396" />
      <Spectrum type="MFE" cpdAlgo="FindByMolecularFeature">
        <MSDetails p="+" />
        <Device type="TimeOfFlight" />
        <MSPeaks>
          <p rt="10.868" x="371.1132" y="2262941.50" v="22236272" z="1" sat="true" s="M+H" />
          <p rt="10.868" x="372.1165" y="478247.38" v="4652817" z="1" s="M+H+1" />
          <p rt="10.866" x="373.1186" y="75072.49" v="714432" z="1" s="M+H+2" />
          <p rt="10.871" x="374.1212" y="10083.20" v="96486" z="1" s="M+H+3" />
          <p rt="10.853" x="375.1199" y="1337.15" v="12390" z="1" s="M+H+4" />
        </MSPeaks>
      </Spectrum>
    </Compound>
    <Compound algo="FindByMolecularFeature">
      <Location m="148.0158" rt="10.869" y="88988" v="962836" />
      <Spectrum type="MFE" cpdAlgo="FindByMolecularFeature">
        <MSDetails p="+" />
        <Device type="TimeOfFlight" />
        <MSPeaks>
          <p rt="10.869" x="149.0231" y="88988.02" v="887156" z="1" s="M+H" />
          <p rt="10.870" x="150.0266" y="7629.38" v="75679" z="1" s="M+H+1" />
        </MSPeaks>
      </Spectrum>
    </Compound>
    <Compound algo="FindByMolecularFeature">
      <Location m="202.0628" rt="10.870" y="55171" v="548952" />
      <Spectrum type="MFE" cpdAlgo="FindByMolecularFeature">
        <MSDetails p="+" />
        <Device type="TimeOfFlight" />
        <MSPeaks>
          <p rt="10.871" x="203.0701" y="55170.95" v="474594" z="1" s="M+H" />
          <p rt="10.873" x="204.0740" y="7828.74" v="64775" z="1" s="M+H+1" />
          <p rt="10.851" x="205.0800" y="1365.33" v="9584" z="1" s="M+H+2" />
        </MSPeaks>
      </Spectrum>
    </Compound>
    <Compound algo="FindByMolecularFeature">
      <Location m="134.0367" rt="10.871" y="107911" v="1107359" />
      <Spectrum type="MFE" cpdAlgo="FindByMolecularFeature">
        <MSDetails p="+" />
        <Device type="TimeOfFlight" />
        <MSPeaks>
          <p rt="10.871" x="135.0440" y="107910.99" v="1017911" z="1" s="M+H" />
          <p rt="10.871" x="136.0478" y="10115.28" v="89448" z="1" s="M+H+1" />
        </MSPeaks>
      </Spectrum>
    </Compound>
    <Compound algo="FindByMolecularFeature">
      <Location m="334.0841" rt="10.871" y="102197" v="1200227" />
      <Spectrum type="MFE" cpdAlgo="FindByMolecularFeature">
        <MSDetails p="+" />
        <Device type="TimeOfFlight" />
        <MSPeaks>
          <p rt="10.871" x="335.0914" y="102197.09" v="980264" z="1" s="M+H" />
          <p rt="10.875" x="336.0949" y="21139.36" v="189031" z="1" s="M+H+1" />
          <p rt="10.864" x="337.1014" y="3192.02" v="30932" z="1" s="M+H+2" />
        </MSPeaks>
      </Spectrum>
    </Compound>
    <Compound algo="FindByMolecularFeature">
      <Location m="340.0947" rt="10.872" y="82139" v="870333" />
      <Spectrum type="MFE" cpdAlgo="FindByMolecularFeature">
        <MSDetails p="+" />
        <Device type="TimeOfFlight" />
        <MSPeaks>
          <p rt="10.873" x="341.1020" y="82138.72" v="708829" z="1" s="M+H" />
          <p rt="10.868" x="342.1052" y="16885.95" v="142057" z="1" s="M+H+1" />
          <p rt="10.865" x="343.1081" y="2567.65" v="19447" z="1" s="M+H+2" />
        </MSPeaks>
      </Spectrum>
    </Compound>
    <Compound algo="FindByMolecularFeature">
      <Location m="230.0578" rt="10.873" y="79669" v="770310" />
      <Spectrum type="MFE" cpdAlgo="FindByMolecularFeature">
        <MSDetails p="+" />
        <Device type="TimeOfFlight" />
        <MSPeaks>
          <p rt="10.873" x="231.0651" y="79668.93" v="663896" z="1" s="M+H" />
          <p rt="10.869" x="232.0688" y="11033.63" v="90021" z="1" s="M+H+1" />
          <p rt="10.871" x="233.0723" y="2096.26" v="16393" z="1" s="M+H+2" />
        </MSPeaks>
      </Spectrum>
    </Compound>
    <Compound algo="FindByMolecularFeature">
      <Location m="408.0612" rt="10.874" y="70532" v="923416" />
      <Spectrum type="MFE" cpdAlgo="FindByMolecularFeature">
        <MSDetails p="+" />
        <Device type="TimeOfFlight" />
        <MSPeaks>
          <p rt="10.874" x="409.0684" y="70532.44" v="678281" z="1" s="M+H" />
          <p rt="10.875" x="410.0716" y="15383.69" v="146107" z="1" s="M+H+1" />
          <p rt="10.871" x="411.0686" y="8000.76" v="83194" z="1" s="M+H+2" />
          <p rt="10.870" x="412.0708" y="1678.78" v="15833" z="1" s="M+H+3" />
        </MSPeaks>
      </Spectrum>
    </Compound>
    <Compound algo="FindByMolecularFeature">
      <Location m="278.0861" rt="11.048" y="230207" v="2302024" />
      <Spectrum type="MFE" cpdAlgo="FindByMolecularFeature">
        <MSDetails p="+" />
        <Device type="TimeOfFlight" />
        <MSPeaks>
          <p rt="11.047" x="279.0933" y="230207.16" v="1862620" z="1" s="M+H" />
          <p rt="11.048" x="280.0964" y="48435.66" v="385216" z="1" s="M+H+1" />
          <p rt="11.056" x="281.0976" y="5668.23" v="47083" z="1" s="M+H+2" />
          <p rt="11.052" x="282.1005" y="352.83" v="2766" z="1" s="M+H+3" />
          <p rt="11.042" x="557.1785" y="938.10" v="2170" z="1" s="2M+H" />
        </MSPeaks>
      </Spectrum>
    </Compound>
    <Compound algo="FindByMolecularFeature">
      <Location m="338.1155" rt="11.072" y="182492" v="1677704" />
      <Spectrum type="MFE" cpdAlgo="FindByMolecularFeature">
        <MSDetails p="+" />
        <Device type="TimeOfFlight" />
        <MSPeaks>
          <p rt="11.073" x="339.1228" y="182492.36" v="1328421" z="1" s="M+H" />
          <p rt="11.070" x="340.1261" y="40453.61" v="293276" z="1" s="M+H+1" />
          <p rt="11.069" x="341.1276" y="7291.56" v="51480" z="1" s="M+H+2" />
          <p rt="11.064" x="342.1309" y="658.03" v="4527" z="1" s="M+H+3" />
        </MSPeaks>
      </Spectrum>
    </Compound>
    <Compound algo="FindByMolecularFeature">
      <Location m="455.0428" rt="11.075" y="70032" v="751115" />
      <Spectrum type="MFE" cpdAlgo="FindByMolecularFeature">
        <MSDetails p="+" />
        <Device type="TimeOfFlight" />
        <MSPeaks>
          <p rt="11.075" x="456.0501" y="70031.77" v="583813" z="1" s="M+H" />
          <p rt="11.077" x="457.0532" y="16947.88" v="139438" z="1" s="M+H+1" />
          <p rt="11.072" x="458.0554" y="3473.56" v="27865" z="1" s="M+H+2" />
        </MSPeaks>
      </Spectrum>
    </Compound>
    <Compound algo="FindByMolecularFeature">
      <Location m="350.0789" rt="11.153" y="64700" v="549061" />
      <Spectrum type="MFE" cpdAlgo="FindByMolecularFeature">
        <MSDetails p="+" />
        <Device type="TimeOfFlight" />
        <MSPeaks>
          <p rt="11.154" x="351.0861" y="64700.16" v="447163" z="1" s="M+H" />
          <p rt="11.151" x="352.0895" y="14667.26" v="101898" z="1" s="M+H+1" />
        </MSPeaks>
      </Spectrum>
    </Compound>
    <Compound algo="FindByMolecularFeature">
      <Location m="224.1887" rt="11.270" y="137705" v="1616028" />
      <Spectrum type="MFE" cpdAlgo="FindByMolecularFeature">
        <MSDetails p="+" />
        <Device type="TimeOfFlight" />
        <MSPeaks>
          <p rt="11.270" x="225.1960" y="137705.30" v="1415369" z="1" s="M+H" />
          <p rt="11.268" x="226.1995" y="19271.82" v="183102" z="1" s="M+H+1" />
          <p rt="11.281" x="227.2023" y="1937.57" v="17557" z="1" s="M+H+2" />
        </MSPeaks>
      </Spectrum>
    </Compound>
    <Compound algo="FindByMolecularFeature">
      <Location m="290.1882" rt="11.361" y="67557" v="556652" />
      <Spectrum type="MFE" cpdAlgo="FindByMolecularFeature">
        <MSDetails p="+" />
        <Device type="TimeOfFlight" />
        <MSPeaks>
          <p rt="11.361" x="291.1955" y="67557.13" v="458595" z="1" s="M+H" />
          <p rt="11.361" x="292.1989" y="13898.66" v="98058" z="1" s="M+H+1" />
        </MSPeaks>
      </Spectrum>
    </Compound>
    <Compound algo="FindByMolecularFeature">
      <Location m="375.2045" rt="11.541" y="60203" v="508284" />
      <Spectrum type="MFE" cpdAlgo="FindByMolecularFeature">
        <MSDetails p="+" />
        <Device type="TimeOfFlight" />
        <MSPeaks>
          <p rt="11.540" x="376.2118" y="60202.86" v="395405" z="1" s="M+H" />
          <p rt="11.543" x="377.2151" y="14811.60" v="95859" z="1" s="M+H+1" />
          <p rt="11.549" x="378.2189" y="2766.71" v="17020" z="1" s="M+H+2" />
        </MSPeaks>
      </Spectrum>
    </Compound>
    <Compound algo="FindByMolecularFeature">
      <Location m="352.0953" rt="11.747" y="675587" v="7816975" />
      <Spectrum type="MFE" cpdAlgo="FindByMolecularFeature">
        <MSDetails p="+" />
        <Device type="TimeOfFlight" />
        <MSPeaks>
          <p rt="11.735" x="177.0555" y="2652.95" v="17454" z="2" s="M+2H" />
          <p rt="11.748" x="353.1026" y="675587.44" v="6156419" z="1" s="M+H" />
          <p rt="11.748" x="354.1055" y="151347.09" v="1373775" z="1" s="M+H+1" />
          <p rt="11.726" x="355.1081" y="27496.71" v="243034" z="1" s="M+H+2" />
          <p rt="11.735" x="356.1113" y="3535.90" v="26293" z="1" s="M+H+3" />
        </MSPeaks>
      </Spectrum>
    </Compound>
    <Compound algo="FindByMolecularFeature">
      <Location m="229.2403" rt="11.805" y="54315" v="469822" />
      <Spectrum type="MFE" cpdAlgo="FindByMolecularFeature">
        <MSDetails p="+" />
        <Device type="TimeOfFlight" />
        <MSPeaks>
          <p rt="11.805" x="230.2476" y="54315.29" v="406131" z="1" s="M+H" />
          <p rt="11.804" x="231.2510" y="8622.23" v="63691" z="1" s="M+H+1" />
        </MSPeaks>
      </Spectrum>
    </Compound>
    <Compound algo="FindByMolecularFeature">
      <Location m="354.1101" rt="11.888" y="106339" v="969125" />
      <Spectrum type="MFE" cpdAlgo="FindByMolecularFeature">
        <MSDetails p="+" />
        <Device type="TimeOfFlight" />
        <MSPeaks>
          <p rt="11.888" x="355.1174" y="106338.82" v="769354" z="1" s="M+H" />
          <p rt="11.887" x="356.1210" y="24131.67" v="173207" z="1" s="M+H+1" />
          <p rt="11.894" x="357.1248" y="3897.37" v="25407" z="1" s="M+H+2" />
          <p rt="11.888" x="358.1275" y="177.51" v="1157" z="1" s="M+H+3" />
        </MSPeaks>
      </Spectrum>
    </Compound>
    <Compound algo="FindByMolecularFeature">
      <Location m="184.0521" rt="11.889" y="54925" v="443374" />
      <Spectrum type="MFE" cpdAlgo="FindByMolecularFeature">
        <MSDetails p="+" />
        <Device type="TimeOfFlight" />
        <MSPeaks>
          <p rt="11.889" x="185.0594" y="54924.80" v="378864" z="1" s="M+H" />
          <p rt="11.888" x="186.0645" y="9559.02" v="64510" z="1" s="M+H+1" />
        </MSPeaks>
      </Spectrum>
    </Compound>
    <Compound algo="FindByMolecularFeature">
      <Location m="172.0524" rt="11.889" y="152234" v="1301558" />
      <Spectrum type="MFE" cpdAlgo="FindByMolecularFeature">
        <MSDetails p="+" />
        <Device type="TimeOfFlight" />
        <MSPeaks>
          <p rt="11.890" x="173.0596" y="152233.81" v="1131299" z="1" s="M+H" />
          <p rt="11.887" x="174.0633" y="20902.26" v="147541" z="1" s="M+H+1" />
          <p rt="11.869" x="175.0743" y="3345.18" v="22718" z="1" s="M+H+2" />
        </MSPeaks>
      </Spectrum>
    </Compound>
    <Compound algo="FindByMolecularFeature">
      <Location m="134.0366" rt="11.894" y="112192" v="1249846" />
      <Spectrum type="MFE" cpdAlgo="FindByMolecularFeature">
        <MSDetails p="+" />
        <Device type="TimeOfFlight" />
        <MSPeaks>
          <p rt="11.894" x="135.0439" y="112192.09" v="1156564" z="1" s="M+H" />
          <p rt="11.892" x="136.0479" y="10588.41" v="93282" z="1" s="M+H+1" />
        </MSPeaks>
      </Spectrum>
    </Compound>
    <Compound algo="FindByMolecularFeature">
      <Location m="238.9642" rt="11.895" y="93458" v="947858" />
      <Spectrum type="MFE" cpdAlgo="FindByMolecularFeature">
        <MSDetails p="+" />
        <Device type="TimeOfFlight" />
        <MSPeaks>
          <p rt="11.895" x="239.9715" y="93458.11" v="840331" z="1" s="M+H" />
          <p rt="11.893" x="240.9742" y="10132.76" v="92009" z="1" s="M+H+1" />
          <p rt="11.888" x="241.9759" y="1906.11" v="15518" z="1" s="M+H+2" />
        </MSPeaks>
      </Spectrum>
    </Compound>
    <Compound algo="FindByMolecularFeature">
      <Location m="139.0395" rt="11.896" y="204083" v="2016964" />
      <Spectrum type="MFE" cpdAlgo="FindByMolecularFeature">
        <MSDetails p="+" />
        <Device type="TimeOfFlight" />
        <MSPeaks>
          <p rt="11.896" x="140.0467" y="204082.78" v="1838713" z="1" s="M+H" />
          <p rt="11.891" x="141.0507" y="17887.15" v="159828" z="1" s="M+H+1" />
          <p rt="11.901" x="142.0519" y="2284.10" v="18423" z="1" s="M+H+2" />
        </MSPeaks>
      </Spectrum>
    </Compound>
    <Compound algo="FindByMolecularFeature">
      <Location m="393.0950" rt="11.896" y="58787" v="662606" />
      <Spectrum type="MFE" cpdAlgo="FindByMolecularFeature">
        <MSDetails p="+" />
        <Device type="TimeOfFlight" />
        <MSPeaks>
          <p rt="11.897" x="394.1023" y="58787.23" v="526195" z="1" s="M+H" />
          <p rt="11.894" x="395.1061" y="13348.04" v="118295" z="1" s="M+H+1" />
          <p rt="11.897" x="396.1097" y="2162.23" v="18116" z="1" s="M+H+2" />
        </MSPeaks>
      </Spectrum>
    </Compound>
    <Compound algo="FindByMolecularFeature">
      <Location m="315.2774" rt="11.952" y="126190" v="667668" />
      <Spectrum type="MFE" cpdAlgo="FindByMolecularFeature">
        <MSDetails p="+" />
        <Device type="TimeOfFlight" />
        <MSPeaks>
          <p rt="11.952" x="316.2847" y="126190.05" v="550455" z="1" s="M+H" />
          <p rt="11.954" x="317.2879" y="24913.29" v="104845" z="1" s="M+H+1" />
          <p rt="11.947" x="318.2892" y="2832.55" v="12368" z="1" s="M+H+2" />
        </MSPeaks>
      </Spectrum>
    </Compound>
    <Compound algo="FindByMolecularFeature">
      <Location m="311.2459" rt="11.979" y="71768" v="721136" />
      <Spectrum type="MFE" cpdAlgo="FindByMolecularFeature">
        <MSDetails p="+" />
        <Device type="TimeOfFlight" />
        <MSPeaks>
          <p rt="11.980" x="312.2531" y="71767.77" v="579685" z="1" s="M+H" />
          <p rt="11.979" x="313.2558" y="15576.79" v="130538" z="1" s="M+H+1" />
          <p rt="11.968" x="314.2633" y="2336.48" v="10913" z="1" s="M+H+2" />
        </MSPeaks>
      </Spectrum>
    </Compound>
    <Compound algo="FindByMolecularFeature">
      <Location m="148.0158" rt="11.981" y="50541" v="480063" />
      <Spectrum type="MFE" cpdAlgo="FindByMolecularFeature">
        <MSDetails p="+" />
        <Device type="TimeOfFlight" />
        <MSPeaks>
          <p rt="11.982" x="149.0230" y="50541.02" v="435562" z="1" s="M+H" />
          <p rt="11.976" x="150.0278" y="5571.68" v="44501" z="1" s="M+H+1" />
        </MSPeaks>
      </Spectrum>
    </Compound>
    <Compound algo="FindByMolecularFeature">
      <Location m="293.2354" rt="11.983" y="90570" v="1092877" />
      <Spectrum type="MFE" cpdAlgo="FindByMolecularFeature">
        <MSDetails p="+" />
        <Device type="TimeOfFlight" />
        <MSPeaks>
          <p rt="11.985" x="294.2427" y="90569.86" v="808556" z="1" s="M+H" />
          <p rt="11.973" x="295.2419" y="35497.73" v="202832" z="1" s="M+H+1" />
          <p rt="12.009" x="296.2302" y="7512.88" v="81488" z="1" s="M+H+2" />
        </MSPeaks>
      </Spectrum>
    </Compound>
    <Compound algo="FindByMolecularFeature">
      <Location m="791.1259" rt="12.099" y="78224" v="548697" />
      <Spectrum type="MFE" cpdAlgo="FindByMolecularFeature">
        <MSDetails p="+" />
        <Device type="TimeOfFlight" />
        <MSPeaks>
          <p rt="12.103" x="792.1331" y="5046.70" v="31000" z="1" s="M+H" />
          <p rt="12.100" x="793.1354" y="2811.44" v="16827" z="1" s="M+H+1" />
          <p rt="12.099" x="794.1290" y="78223.98" v="500871" z="1" s="M+H+2" />
        </MSPeaks>
      </Spectrum>
    </Compound>
    <Compound algo="FindByMolecularFeature">
      <Location m="172.0524" rt="12.100" y="72357" v="615897" />
      <Spectrum type="MFE" cpdAlgo="FindByMolecularFeature">
        <MSDetails p="+" />
        <Device type="TimeOfFlight" />
        <MSPeaks>
          <p rt="12.100" x="173.0596" y="72356.73" v="523279" z="1" s="M+H" />
          <p rt="12.102" x="174.0650" y="12020.30" v="92618" z="1" s="M+H+1" />
        </MSPeaks>
      </Spectrum>
    </Compound>
    <Compound algo="FindByMolecularFeature">
      <Location m="760.1764" rt="12.102" y="54140" v="626594" />
      <Spectrum type="MFE" cpdAlgo="FindByMolecularFeature">
        <MSDetails p="+" />
        <Device type="TimeOfFlight" />
        <MSPeaks>
          <p rt="12.102" x="761.1837" y="54140.08" v="389749" z="1" s="M+H" />
          <p rt="12.103" x="762.1867" y="23625.04" v="169008" z="1" s="M+H+1" />
          <p rt="12.097" x="763.1903" y="7386.15" v="53421" z="1" s="M+H+2" />
          <p rt="12.106" x="764.1950" y="1902.77" v="14415" z="1" s="M+H+3" />
        </MSPeaks>
      </Spectrum>
    </Compound>
    <Compound algo="FindByMolecularFeature">
      <Location m="369.0970" rt="12.103" y="143264" v="1683643" />
      <Spectrum type="MFE" cpdAlgo="FindByMolecularFeature">
        <MSDetails p="+" />
        <Device type="TimeOfFlight" />
        <MSPeaks>
          <p rt="12.103" x="370.1043" y="143263.64" v="1122787" z="1" s="M+H" />
          <p rt="12.102" x="371.1087" y="37527.51" v="299793" z="1" s="M+H+1" />
          <p rt="12.110" x="372.1121" y="4454.69" v="34538" z="1" s="M+H+2" />
          <p rt="12.094" x="373.1178" y="658.38" v="5105" z="1" s="M+H+3" />
          <p rt="12.101" x="739.2010" y="11024.96" v="74008" z="1" s="2M+H" />
          <p rt="12.108" x="740.2044" y="4287.80" v="28561" z="1" s="2M+H+1" />
          <p rt="12.097" x="741.2069" y="1403.54" v="8142" z="1" s="2M+H+2" />
        </MSPeaks>
      </Spectrum>
    </Compound>
    <Compound algo="FindByMolecularFeature">
      <Location m="469.0222" rt="12.113" y="87072" v="1177242" />
      <Spectrum type="MFE" cpdAlgo="FindByMolecularFeature">
        <MSDetails p="+" />
        <Device type="TimeOfFlight" />
        <MSPeaks>
          <p rt="12.113" x="470.0295" y="87071.73" v="883681" z="1" s="M+H" />
          <p rt="12.112" x="471.0329" y="23474.73" v="237322" z="1" s="M+H+1" />
          <p rt="12.112" x="472.0366" y="5831.33" v="56239" z="1" s="M+H+2" />
        </MSPeaks>
      </Spectrum>
    </Compound>
    <Compound algo="FindByMolecularFeature">
      <Location m="315.2776" rt="12.194" y="344348" v="1753614" />
      <Spectrum type="MFE" cpdAlgo="FindByMolecularFeature">
        <MSDetails p="+" />
        <Device type="TimeOfFlight" />
        <MSPeaks>
          <p rt="12.194" x="316.2849" y="344348.31" v="1425487" z="1" s="M+H" />
          <p rt="12.195" x="317.2878" y="69693.76" v="293377" z="1" s="M+H+1" />
          <p rt="12.195" x="318.2906" y="7772.36" v="32932" z="1" s="M+H+2" />
          <p rt="12.208" x="319.2927" y="451.66" v="1818" z="1" s="M+H+3" />
        </MSPeaks>
      </Spectrum>
    </Compound>
    <Compound algo="FindByMolecularFeature">
      <Location m="171.1622" rt="12.230" y="73593" v="631367" />
      <Spectrum type="MFE" cpdAlgo="FindByMolecularFeature">
        <MSDetails p="+" />
        <Device type="TimeOfFlight" />
        <MSPeaks>
          <p rt="12.230" x="172.1695" y="73592.92" v="566451" z="1" s="M+H" />
          <p rt="12.232" x="173.1725" y="7807.35" v="62477" z="1" s="M+H+1" />
          <p rt="12.246" x="174.1753" y="812.59" v="2440" z="1" s="M+H+2" />
        </MSPeaks>
      </Spectrum>
    </Compound>
    <Compound algo="FindByMolecularFeature">
      <Location m="293.2349" rt="12.385" y="81490" v="818776" />
      <Spectrum type="MFE" cpdAlgo="FindByMolecularFeature">
        <MSDetails p="+" />
        <Device type="TimeOfFlight" />
        <MSPeaks>
          <p rt="12.388" x="294.2422" y="81489.78" v="634478" z="1" s="M+H" />
          <p rt="12.378" x="295.2429" y="25228.28" v="164332" z="1" s="M+H+1" />
          <p rt="12.369" x="296.2295" y="3261.17" v="19966" z="1" s="M+H+2" />
        </MSPeaks>
      </Spectrum>
    </Compound>
    <Compound algo="FindByMolecularFeature">
      <Location m="432.1419" rt="12.426" y="101123" v="1051094" />
      <Spectrum type="MFE" cpdAlgo="FindByMolecularFeature">
        <MSDetails p="+" />
        <Device type="TimeOfFlight" />
        <MSPeaks>
          <p rt="12.426" x="433.1492" y="101123.26" v="806245" z="1" s="M+H" />
          <p rt="12.425" x="434.1527" y="24982.77" v="199957" z="1" s="M+H+1" />
          <p rt="12.434" x="435.1538" y="5187.07" v="41515" z="1" s="M+H+2" />
          <p rt="12.445" x="436.1587" y="436.60" v="3377" z="1" s="M+H+3" />
        </MSPeaks>
      </Spectrum>
    </Compound>
    <Compound algo="FindByMolecularFeature">
      <Location m="411.2025" rt="12.487" y="160525" v="2300557" />
      <Spectrum type="MFE" cpdAlgo="FindByMolecularFeature">
        <MSDetails p="+" />
        <Device type="TimeOfFlight" />
        <MSPeaks>
          <p rt="12.488" x="412.2097" y="160525.14" v="1445171" z="1" s="M+H" />
          <p rt="12.486" x="413.2130" y="30509.73" v="271890" z="1" s="M+H+1" />
          <p rt="12.487" x="414.2075" y="52852.37" v="465952" z="1" s="M+H+2" />
          <p rt="12.487" x="415.2106" y="11302.46" v="99717" z="1" s="M+H+3" />
          <p rt="12.485" x="416.2138" y="2037.67" v="17825" z="1" s="M+H+4" />
        </MSPeaks>
      </Spectrum>
    </Compound>
    <Compound algo="FindByMolecularFeature">
      <Location m="332.1966" rt="12.520" y="190358" v="1416041" />
      <Spectrum type="MFE" cpdAlgo="FindByMolecularFeature">
        <MSDetails p="+" />
        <Device type="TimeOfFlight" />
        <MSPeaks>
          <p rt="12.519" x="333.2038" y="190358.09" v="1135860" z="1" s="M+H" />
          <p rt="12.518" x="334.2079" y="37241.86" v="225833" z="1" s="M+H+1" />
          <p rt="12.545" x="335.2174" y="8389.36" v="54348" z="1" s="M+H+2" />
        </MSPeaks>
      </Spectrum>
    </Compound>
    <Compound algo="FindByMolecularFeature">
      <Location m="292.2043" rt="12.521" y="1521200" v="12925740" />
      <Spectrum type="MFE" cpdAlgo="FindByMolecularFeature">
        <MSDetails p="+" />
        <Device type="TimeOfFlight" />
        <MSPeaks>
          <p rt="12.521" x="293.2116" y="1521199.88" v="10455624" z="1" s="M+H" />
          <p rt="12.522" x="294.2152" y="294579.91" v="2027370" z="1" s="M+H+1" />
          <p rt="12.526" x="295.2224" y="46554.21" v="389529" z="1" s="M+H+2" />
          <p rt="12.559" x="296.2267" y="5898.24" v="53217" z="1" s="M+H+3" />
        </MSPeaks>
      </Spectrum>
    </Compound>
    <Compound algo="FindByMolecularFeature">
      <Location m="274.1937" rt="12.521" y="599941" v="5098226" />
      <Spectrum type="MFE" cpdAlgo="FindByMolecularFeature">
        <MSDetails p="+" />
        <Device type="TimeOfFlight" />
        <MSPeaks>
          <p rt="12.521" x="275.2010" y="599940.88" v="4143191" z="1" s="M+H" />
          <p rt="12.521" x="276.2039" y="122751.82" v="848001" z="1" s="M+H+1" />
          <p rt="12.528" x="277.2138" y="16134.04" v="107035" z="1" s="M+H+2" />
        </MSPeaks>
      </Spectrum>
    </Compound>
    <Compound algo="FindByMolecularFeature">
      <Location m="409.1321" rt="12.524" y="51129" v="503746" />
      <Spectrum type="MFE" cpdAlgo="FindByMolecularFeature">
        <MSDetails p="+" />
        <Device type="TimeOfFlight" />
        <MSPeaks>
          <p rt="12.524" x="410.1393" y="51129.34" v="388349" z="1" s="M+H" />
          <p rt="12.525" x="411.1432" y="12486.19" v="95513" z="1" s="M+H+1" />
          <p rt="12.515" x="412.1496" y="2689.34" v="16627" z="1" s="M+H+2" />
          <p rt="12.532" x="413.1580" y="527.04" v="3258" z="1" s="M+H+3" />
        </MSPeaks>
      </Spectrum>
    </Compound>
    <Compound algo="FindByMolecularFeature">
      <Location m="352.1309" rt="12.703" y="57343" v="532023" />
      <Spectrum type="MFE" cpdAlgo="FindByMolecularFeature">
        <MSDetails p="+" />
        <Device type="TimeOfFlight" />
        <MSPeaks>
          <p rt="12.703" x="353.1382" y="57342.79" v="425998" z="1" s="M+H" />
          <p rt="12.705" x="354.1415" y="12135.91" v="89792" z="1" s="M+H+1" />
          <p rt="12.704" x="355.1450" y="2340.70" v="16234" z="1" s="M+H+2" />
        </MSPeaks>
      </Spectrum>
    </Compound>
    <Compound algo="FindByMolecularFeature">
      <Location m="317.2934" rt="12.828" y="487633" v="2823045" />
      <Spectrum type="MFE" cpdAlgo="FindByMolecularFeature">
        <MSDetails p="+" />
        <Device type="TimeOfFlight" />
        <MSPeaks>
          <p rt="12.828" x="318.3007" y="487632.81" v="2287800" z="1" s="M+H" />
          <p rt="12.827" x="319.3035" y="100904.59" v="471475" z="1" s="M+H+1" />
          <p rt="12.829" x="320.3064" y="12959.44" v="58992" z="1" s="M+H+2" />
          <p rt="12.827" x="321.3092" y="1072.38" v="4777" z="1" s="M+H+3" />
        </MSPeaks>
      </Spectrum>
    </Compound>
    <Compound algo="FindByMolecularFeature">
      <Location m="452.3291" rt="12.830" y="72864" v="767567" />
      <Spectrum type="MFE" cpdAlgo="FindByMolecularFeature">
        <MSDetails p="+" />
        <Device type="TimeOfFlight" />
        <MSPeaks>
          <p rt="12.830" x="453.3363" y="72864.13" v="559802" z="1" s="M+H" />
          <p rt="12.831" x="454.3394" y="22212.46" v="168479" z="1" s="M+H+1" />
          <p rt="12.826" x="455.3397" y="5066.59" v="35939" z="1" s="M+H+2" />
          <p rt="12.834" x="456.3399" y="471.80" v="3347" z="1" s="M+H+3" />
        </MSPeaks>
      </Spectrum>
    </Compound>
    <Compound algo="FindByMolecularFeature">
      <Location m="293.2352" rt="12.876" y="61577" v="767789" />
      <Spectrum type="MFE" cpdAlgo="FindByMolecularFeature">
        <MSDetails p="+" />
        <Device type="TimeOfFlight" />
        <MSPeaks>
          <p rt="12.875" x="294.2425" y="61577.45" v="664744" z="1" s="M+H" />
          <p rt="12.880" x="295.2420" y="14636.72" v="103045" z="1" s="M+H+1" />
        </MSPeaks>
      </Spectrum>
    </Compound>
    <Compound algo="FindByMolecularFeature">
      <Location m="320.2327" rt="12.983" y="68461" v="610201" />
      <Spectrum type="MFE" cpdAlgo="FindByMolecularFeature">
        <MSDetails p="+" />
        <Device type="TimeOfFlight" />
        <MSPeaks>
          <p rt="12.983" x="321.2400" y="68460.75" v="487283" z="1" s="M+H" />
          <p rt="12.985" x="322.2434" y="14191.93" v="102966" z="1" s="M+H+1" />
          <p rt="12.986" x="323.2450" y="2459.50" v="17790" z="1" s="M+H+2" />
          <p rt="12.967" x="324.2521" y="250.60" v="2160" z="1" s="M+H+3" />
        </MSPeaks>
      </Spectrum>
    </Compound>
    <Compound algo="FindByMolecularFeature">
      <Location m="280.2405" rt="12.984" y="321806" v="2916402" />
      <Spectrum type="MFE" cpdAlgo="FindByMolecularFeature">
        <MSDetails p="+" />
        <Device type="TimeOfFlight" />
        <MSPeaks>
          <p rt="12.984" x="281.2478" y="321805.56" v="2396674" z="1" s="M+H" />
          <p rt="12.984" x="282.2508" y="62513.51" v="469599" z="1" s="M+H+1" />
          <p rt="12.981" x="283.2555" y="5904.94" v="45223" z="1" s="M+H+2" />
          <p rt="12.983" x="284.2591" y="684.46" v="4906" z="1" s="M+H+3" />
        </MSPeaks>
      </Spectrum>
    </Compound>
    <Compound algo="FindByMolecularFeature">
      <Location m="262.2295" rt="12.984" y="163513" v="1466383" />
      <Spectrum type="MFE" cpdAlgo="FindByMolecularFeature">
        <MSDetails p="+" />
        <Device type="TimeOfFlight" />
        <MSPeaks>
          <p rt="12.984" x="263.2368" y="163512.95" v="1199363" z="1" s="M+H" />
          <p rt="12.985" x="264.2400" y="32445.61" v="237077" z="1" s="M+H+1" />
          <p rt="12.982" x="265.2450" y="4091.52" v="29942" z="1" s="M+H+2" />
        </MSPeaks>
      </Spectrum>
    </Compound>
    <Compound algo="FindByMolecularFeature">
      <Location m="298.2511" rt="12.985" y="407081" v="3803383" />
      <Spectrum type="MFE" cpdAlgo="FindByMolecularFeature">
        <MSDetails p="+" />
        <Device type="TimeOfFlight" />
        <MSPeaks>
          <p rt="12.985" x="299.2584" y="407080.63" v="3106645" z="1" s="M+H" />
          <p rt="12.983" x="300.2614" y="78966.75" v="607580" z="1" s="M+H+1" />
          <p rt="12.987" x="301.2644" y="11162.68" v="82583" z="1" s="M+H+2" />
          <p rt="12.987" x="302.2682" y="898.54" v="6576" z="1" s="M+H+3" />
        </MSPeaks>
      </Spectrum>
    </Compound>
    <Compound algo="FindByMolecularFeature">
      <Location m="450.3133" rt="13.006" y="53945" v="543365" />
      <Spectrum type="MFE" cpdAlgo="FindByMolecularFeature">
        <MSDetails p="+" />
        <Device type="TimeOfFlight" />
        <MSPeaks>
          <p rt="13.005" x="451.3206" y="53945.04" v="409878" z="1" s="M+H" />
          <p rt="13.007" x="452.3240" y="17414.89" v="133487" z="1" s="M+H+1" />
        </MSPeaks>
      </Spectrum>
    </Compound>
    <Compound algo="FindByMolecularFeature">
      <Location m="329.2564" rt="13.082" y="62703" v="635252" />
      <Spectrum type="MFE" cpdAlgo="FindByMolecularFeature">
        <MSDetails p="+" />
        <Device type="TimeOfFlight" />
        <MSPeaks>
          <p rt="13.082" x="330.2637" y="62703.42" v="522982" z="1" s="M+H" />
          <p rt="13.084" x="331.2673" y="12382.61" v="105822" z="1" s="M+H+1" />
          <p rt="13.069" x="332.2701" y="936.96" v="6448" z="1" s="M+H+2" />
        </MSPeaks>
      </Spectrum>
    </Compound>
    <Compound algo="FindByMolecularFeature">
      <Location m="470.3394" rt="13.443" y="60915" v="887115" />
      <Spectrum type="MFE" cpdAlgo="FindByMolecularFeature">
        <MSDetails p="+" />
        <Device type="TimeOfFlight" />
        <MSPeaks>
          <p rt="13.443" x="471.3467" y="60915.00" v="622947" z="1" s="M+H" />
          <p rt="13.442" x="472.3498" y="20497.36" v="209553" z="1" s="M+H+1" />
          <p rt="13.443" x="473.3521" y="4797.64" v="48394" z="1" s="M+H+2" />
          <p rt="13.466" x="474.3530" y="623.44" v="6221" z="1" s="M+H+3" />
        </MSPeaks>
      </Spectrum>
    </Compound>
    <Compound algo="FindByMolecularFeature">
      <Location m="267.2197" rt="13.655" y="66103" v="828475" />
      <Spectrum type="MFE" cpdAlgo="FindByMolecularFeature">
        <MSDetails p="+" />
        <Device type="TimeOfFlight" />
        <MSPeaks>
          <p rt="13.656" x="268.2270" y="66103.03" v="692233" z="1" s="M+H" />
          <p rt="13.649" x="269.2305" y="13191.03" v="136242" z="1" s="M+H+1" />
        </MSPeaks>
      </Spectrum>
    </Compound>
    <Compound algo="FindByMolecularFeature">
      <Location m="153.0551" rt="13.671" y="60548" v="469114" />
      <Spectrum type="MFE" cpdAlgo="FindByMolecularFeature">
        <MSDetails p="+" />
        <Device type="TimeOfFlight" />
        <MSPeaks>
          <p rt="13.671" x="154.0624" y="60548.41" v="406604" z="1" s="M+H" />
          <p rt="13.675" x="155.0683" y="7750.53" v="55310" z="1" s="M+H+1" />
          <p rt="13.665" x="156.0734" y="1095.97" v="7200" z="1" s="M+H+2" />
        </MSPeaks>
      </Spectrum>
    </Compound>
    <Compound algo="FindByMolecularFeature">
      <Location m="314.2460" rt="13.770" y="67977" v="611300" />
      <Spectrum type="MFE" cpdAlgo="FindByMolecularFeature">
        <MSDetails p="+" />
        <Device type="TimeOfFlight" />
        <MSPeaks>
          <p rt="13.769" x="315.2533" y="67976.97" v="490350" z="1" s="M+H" />
          <p rt="13.772" x="316.2565" y="14331.56" v="103910" z="1" s="M+H+1" />
          <p rt="13.766" x="317.2588" y="2326.75" v="17040" z="1" s="M+H+2" />
        </MSPeaks>
      </Spectrum>
    </Compound>
    <Compound algo="FindByMolecularFeature">
      <Location m="278.2249" rt="13.771" y="456349" v="4333739" />
      <Spectrum type="MFE" cpdAlgo="FindByMolecularFeature">
        <MSDetails p="+" />
        <Device type="TimeOfFlight" />
        <MSPeaks>
          <p rt="13.772" x="279.2322" y="456349.28" v="3530560" z="1" s="M+H" />
          <p rt="13.768" x="280.2352" y="94257.41" v="725497" z="1" s="M+H+1" />
          <p rt="13.770" x="281.2429" y="8502.62" v="64932" z="1" s="M+H+2" />
          <p rt="13.783" x="282.2481" y="1621.53" v="12751" z="1" s="M+H+3" />
        </MSPeaks>
      </Spectrum>
    </Compound>
    <Compound algo="FindByMolecularFeature">
      <Location m="296.2351" rt="13.773" y="159565" v="1559924" />
      <Spectrum type="MFE" cpdAlgo="FindByMolecularFeature">
        <MSDetails p="+" />
        <Device type="TimeOfFlight" />
        <MSPeaks>
          <p rt="13.774" x="297.2424" y="159564.72" v="1263210" z="1" s="M+H" />
          <p rt="13.772" x="298.2458" y="32489.87" v="258098" z="1" s="M+H+1" />
          <p rt="13.774" x="299.2521" y="4337.51" v="33719" z="1" s="M+H+2" />
          <p rt="13.763" x="300.2552" y="633.70" v="4897" z="1" s="M+H+3" />
        </MSPeaks>
      </Spectrum>
    </Compound>
    <Compound algo="FindByMolecularFeature">
      <Location m="452.3293" rt="13.813" y="147883" v="1830169" />
      <Spectrum type="MFE" cpdAlgo="FindByMolecularFeature">
        <MSDetails p="+" />
        <Device type="TimeOfFlight" />
        <MSPeaks>
          <p rt="13.813" x="453.3366" y="147882.88" v="1337130" z="1" s="M+H" />
          <p rt="13.813" x="454.3398" y="45861.57" v="413884" z="1" s="M+H+1" />
          <p rt="13.813" x="455.3429" y="9126.73" v="79155" z="1" s="M+H+2" />
        </MSPeaks>
      </Spectrum>
    </Compound>
    <Compound algo="FindByMolecularFeature">
      <Location m="431.2309" rt="13.822" y="142125" v="1238728" />
      <Spectrum type="MFE" cpdAlgo="FindByMolecularFeature">
        <MSDetails p="+" />
        <Device type="TimeOfFlight" />
        <MSPeaks>
          <p rt="13.822" x="432.2382" y="142124.59" v="928166" z="1" s="M+H" />
          <p rt="13.821" x="433.2415" y="39310.32" v="253049" z="1" s="M+H+1" />
          <p rt="13.823" x="434.2445" y="7829.04" v="49441" z="1" s="M+H+2" />
          <p rt="13.845" x="435.2468" y="1035.36" v="8072" z="1" s="M+H+3" />
        </MSPeaks>
      </Spectrum>
    </Compound>
    <Compound algo="FindByMolecularFeature">
      <Location m="414.2051" rt="13.824" y="641375" v="5848521" />
      <Spectrum type="MFE" cpdAlgo="FindByMolecularFeature">
        <MSDetails p="+" />
        <Device type="TimeOfFlight" />
        <MSPeaks>
          <p rt="13.824" x="415.2124" y="641375.13" v="4516293" z="1" s="M+H" />
          <p rt="13.823" x="416.2153" y="163870.14" v="1138026" z="1" s="M+H+1" />
          <p rt="13.824" x="417.2182" y="28280.87" v="194202" z="1" s="M+H+2" />
        </MSPeaks>
      </Spectrum>
    </Compound>
    <Compound algo="FindByMolecularFeature">
      <Location m="118.0782" rt="13.825" y="88114" v="699996" />
      <Spectrum type="MFE" cpdAlgo="FindByMolecularFeature">
        <MSDetails p="+" />
        <Device type="TimeOfFlight" />
        <MSPeaks>
          <p rt="13.825" x="119.0855" y="88114.03" v="637736" z="1" s="M+H" />
          <p rt="13.825" x="120.0887" y="8767.27" v="62260" z="1" s="M+H+1" />
        </MSPeaks>
      </Spectrum>
    </Compound>
    <Compound algo="FindByMolecularFeature">
      <Location m="312.2300" rt="13.829" y="72415" v="617080" />
      <Spectrum type="MFE" cpdAlgo="FindByMolecularFeature">
        <MSDetails p="+" />
        <Device type="TimeOfFlight" />
        <MSPeaks>
          <p rt="13.829" x="313.2373" y="72415.42" v="511890" z="1" s="M+H" />
          <p rt="13.829" x="314.2404" y="14566.71" v="105190" z="1" s="M+H+1" />
        </MSPeaks>
      </Spectrum>
    </Compound>
    <Compound algo="FindByMolecularFeature">
      <Location m="294.2202" rt="13.830" y="872849" v="7819683" />
      <Spectrum type="MFE" cpdAlgo="FindByMolecularFeature">
        <MSDetails p="+" />
        <Device type="TimeOfFlight" />
        <MSPeaks>
          <p rt="13.829" x="295.2274" y="872849.00" v="6272993" z="1" s="M+H" />
          <p rt="13.834" x="296.2304" y="161597.25" v="1546690" z="1" s="M+H+1" />
        </MSPeaks>
      </Spectrum>
    </Compound>
    <Compound algo="FindByMolecularFeature">
      <Location m="510.3321" rt="13.849" y="80773" v="371287" />
      <Spectrum type="MFE" cpdAlgo="FindByMolecularFeature">
        <MSDetails p="+" />
        <Device type="TimeOfFlight" />
        <MSPeaks>
          <p rt="13.849" x="511.3393" y="80773.16" v="262001" z="1" s="M+H" />
          <p rt="13.848" x="512.3429" y="27512.56" v="87803" z="1" s="M+H+1" />
          <p rt="13.853" x="513.3465" y="5238.02" v="21482" z="1" s="M+H+2" />
        </MSPeaks>
      </Spectrum>
    </Compound>
    <Compound algo="FindByMolecularFeature">
      <Location m="334.2123" rt="13.852" y="303636" v="1359469" />
      <Spectrum type="MFE" cpdAlgo="FindByMolecularFeature">
        <MSDetails p="+" />
        <Device type="TimeOfFlight" />
        <MSPeaks>
          <p rt="13.852" x="335.2196" y="303636.16" v="1133055" z="1" s="M+H" />
          <p rt="13.852" x="336.2236" y="60564.29" v="226414" z="1" s="M+H+1" />
        </MSPeaks>
      </Spectrum>
    </Compound>
    <Compound algo="FindByMolecularFeature">
      <Location m="417.2154" rt="13.860" y="126685" v="976701" />
      <Spectrum type="MFE" cpdAlgo="FindByMolecularFeature">
        <MSDetails p="+" />
        <Device type="TimeOfFlight" />
        <MSPeaks>
          <p rt="13.860" x="418.2226" y="126684.74" v="745193" z="1" s="M+H" />
          <p rt="13.860" x="419.2261" y="33387.76" v="195275" z="1" s="M+H+1" />
          <p rt="13.860" x="420.2294" y="5598.50" v="31867" z="1" s="M+H+2" />
          <p rt="13.858" x="421.2299" y="789.94" v="4366" z="1" s="M+H+3" />
        </MSPeaks>
      </Spectrum>
    </Compound>
    <Compound algo="FindByMolecularFeature">
      <Location m="422.1705" rt="13.867" y="55413" v="364651" />
      <Spectrum type="MFE" cpdAlgo="FindByMolecularFeature">
        <MSDetails p="+" />
        <Device type="TimeOfFlight" />
        <MSPeaks>
          <p rt="13.868" x="423.1777" y="55412.94" v="296835" z="1" s="M+H" />
          <p rt="13.865" x="424.1813" y="13557.30" v="67817" z="1" s="M+H+1" />
        </MSPeaks>
      </Spectrum>
    </Compound>
    <Compound algo="FindByMolecularFeature">
      <Location m="436.1862" rt="13.879" y="109449" v="898983" />
      <Spectrum type="MFE" cpdAlgo="FindByMolecularFeature">
        <MSDetails p="+" />
        <Device type="TimeOfFlight" />
        <MSPeaks>
          <p rt="13.880" x="437.1935" y="109448.99" v="674027" z="1" s="M+H" />
          <p rt="13.879" x="438.1967" y="29494.39" v="179887" z="1" s="M+H+1" />
          <p rt="13.881" x="439.1994" y="5973.07" v="37636" z="1" s="M+H+2" />
          <p rt="13.864" x="440.2004" y="911.91" v="7433" z="1" s="M+H+3" />
        </MSPeaks>
      </Spectrum>
    </Compound>
    <Compound algo="FindByMolecularFeature">
      <Location m="202.0640" rt="13.932" y="210500" v="1957319" />
      <Spectrum type="MFE" cpdAlgo="FindByMolecularFeature">
        <MSDetails p="+" />
        <Device type="TimeOfFlight" />
        <MSPeaks>
          <p rt="13.931" x="203.0713" y="210500.33" v="1654297" z="1" s="M+H" />
          <p rt="13.938" x="204.0760" y="33386.41" v="303022" z="1" s="M+H+1" />
        </MSPeaks>
      </Spectrum>
    </Compound>
    <Compound algo="FindByMolecularFeature">
      <Location m="371.1374" rt="13.935" y="79218" v="742906" />
      <Spectrum type="MFE" cpdAlgo="FindByMolecularFeature">
        <MSDetails p="+" />
        <Device type="TimeOfFlight" />
        <MSPeaks>
          <p rt="13.934" x="372.1447" y="79218.35" v="548784" z="1" s="M+H" />
          <p rt="13.942" x="373.1527" y="20294.80" v="168881" z="1" s="M+H+1" />
          <p rt="13.922" x="374.1514" y="4158.49" v="25241" z="1" s="M+H+2" />
        </MSPeaks>
      </Spectrum>
    </Compound>
    <Compound algo="FindByMolecularFeature">
      <Location m="134.0371" rt="13.936" y="1069872" v="10001643" />
      <Spectrum type="MFE" cpdAlgo="FindByMolecularFeature">
        <MSDetails p="+" />
        <Device type="TimeOfFlight" />
        <MSPeaks>
          <p rt="13.936" x="135.0444" y="1069872.00" v="9117912" z="1" s="M+H" />
          <p rt="13.935" x="136.0476" y="96169.70" v="825420" z="1" s="M+H+1" />
          <p rt="13.941" x="137.0506" y="7167.07" v="58311" z="1" s="M+H+2" />
        </MSPeaks>
      </Spectrum>
    </Compound>
    <Compound algo="FindByMolecularFeature">
      <Location m="708.2216" rt="13.936" y="1595189" v="20760986" />
      <Spectrum type="MFE" cpdAlgo="FindByMolecularFeature">
        <MSDetails p="+" />
        <Device type="TimeOfFlight" />
        <MSPeaks>
          <p rt="13.937" x="709.2289" y="1595189.00" v="13165661" z="1" s="M+H" />
          <p rt="13.936" x="710.2325" y="696138.50" v="5751233" z="1" s="M+H+1" />
          <p rt="13.936" x="711.2346" y="182189.42" v="1506186" z="1" s="M+H+2" />
          <p rt="13.935" x="712.2368" y="33473.03" v="277495" z="1" s="M+H+3" />
          <p rt="13.935" x="713.2399" y="6229.00" v="52492" z="1" s="M+H+4" />
          <p rt="13.923" x="714.2462" y="981.38" v="7920" z="1" s="M+H+5" />
        </MSPeaks>
      </Spectrum>
    </Compound>
    <Compound algo="FindByMolecularFeature">
      <Location m="232.0740" rt="13.936" y="821233" v="8039758" />
      <Spectrum type="MFE" cpdAlgo="FindByMolecularFeature">
        <MSDetails p="+" />
        <Device type="TimeOfFlight" />
        <MSPeaks>
          <p rt="13.936" x="233.0813" y="821233.19" v="6893709" z="1" s="M+H" />
          <p rt="13.935" x="234.0843" y="117444.38" v="987055" z="1" s="M+H+1" />
          <p rt="13.936" x="235.0853" y="15776.17" v="133443" z="1" s="M+H+2" />
          <p rt="13.944" x="236.0865" y="2829.03" v="25550" z="1" s="M+H+3" />
        </MSPeaks>
      </Spectrum>
    </Compound>
    <Compound algo="FindByMolecularFeature">
      <Location m="156.0575" rt="13.937" y="61269" v="601997" />
      <Spectrum type="MFE" cpdAlgo="FindByMolecularFeature">
        <MSDetails p="+" />
        <Device type="TimeOfFlight" />
        <MSPeaks>
          <p rt="13.936" x="157.0648" y="61269.40" v="528288" z="1" s="M+H" />
          <p rt="13.938" x="158.0683" y="8457.42" v="73709" z="1" s="M+H+1" />
        </MSPeaks>
      </Spectrum>
    </Compound>
    <Compound algo="FindByMolecularFeature">
      <Location m="184.0529" rt="13.937" y="1430243" v="14388256" />
      <Spectrum type="MFE" cpdAlgo="FindByMolecularFeature">
        <MSDetails p="+" />
        <Device type="TimeOfFlight" />
        <MSPeaks>
          <p rt="13.936" x="185.0601" y="1430242.88" v="12606146" z="1" s="M+H" />
          <p rt="13.937" x="186.0637" y="197042.33" v="1782110" z="1" s="M+H+1" />
        </MSPeaks>
      </Spectrum>
    </Compound>
    <Compound algo="FindByMolecularFeature">
      <Location m="324.0998" rt="13.937" y="76741" v="813815" />
      <Spectrum type="MFE" cpdAlgo="FindByMolecularFeature">
        <MSDetails p="+" />
        <Device type="TimeOfFlight" />
        <MSPeaks>
          <p rt="13.936" x="325.1071" y="76741.34" v="659044" z="1" s="M+H" />
          <p rt="13.938" x="326.1107" y="15759.00" v="133544" z="1" s="M+H+1" />
          <p rt="13.929" x="327.1154" y="2570.36" v="21227" z="1" s="M+H+2" />
        </MSPeaks>
      </Spectrum>
    </Compound>
    <Compound algo="FindByMolecularFeature">
      <Location m="114.0472" rt="13.937" y="2120630" v="20505938" />
      <Spectrum type="MFE" cpdAlgo="FindByMolecularFeature">
        <MSDetails p="+" />
        <Device type="TimeOfFlight" />
        <MSPeaks>
          <p rt="13.937" x="115.0544" y="2120630.00" v="18517052" z="1" sat="true" s="M+H" />
          <p rt="13.936" x="116.0578" y="227635.94" v="1988886" z="1" s="M+H+1" />
        </MSPeaks>
      </Spectrum>
    </Compound>
    <Compound algo="FindByMolecularFeature">
      <Location m="116.0625" rt="13.937" y="118341" v="1196211" />
      <Spectrum type="MFE" cpdAlgo="FindByMolecularFeature">
        <MSDetails p="+" />
        <Device type="TimeOfFlight" />
        <MSPeaks>
          <p rt="13.937" x="117.0698" y="118341.27" v="1053631" z="1" s="M+H" />
          <p rt="13.938" x="118.0696" y="15071.10" v="136000" z="1" s="M+H+1" />
          <p rt="13.961" x="119.0672" y="1879.14" v="6580" z="1" s="M+H+2" />
        </MSPeaks>
      </Spectrum>
    </Compound>
    <Compound algo="FindByMolecularFeature">
      <Location m="144.0578" rt="13.937" y="661990" v="6515912" />
      <Spectrum type="MFE" cpdAlgo="FindByMolecularFeature">
        <MSDetails p="+" />
        <Device type="TimeOfFlight" />
        <MSPeaks>
          <p rt="13.937" x="145.0651" y="661990.25" v="5775317" z="1" s="M+H" />
          <p rt="13.935" x="146.0683" y="78818.04" v="682175" z="1" s="M+H+1" />
          <p rt="13.936" x="147.0720" y="7154.34" v="58420" z="1" s="M+H+2" />
        </MSPeaks>
      </Spectrum>
    </Compound>
    <Compound algo="FindByMolecularFeature">
      <Location m="142.0420" rt="13.938" y="317016" v="3246595" />
      <Spectrum type="MFE" cpdAlgo="FindByMolecularFeature">
        <MSDetails p="+" />
        <Device type="TimeOfFlight" />
        <MSPeaks>
          <p rt="13.938" x="143.0492" y="317016.31" v="2897418" z="1" s="M+H" />
          <p rt="13.938" x="144.0533" y="37776.40" v="349178" z="1" s="M+H+1" />
        </MSPeaks>
      </Spectrum>
    </Compound>
    <Compound algo="FindByMolecularFeature">
      <Location m="306.0897" rt="13.938" y="552136" v="6297004" />
      <Spectrum type="MFE" cpdAlgo="FindByMolecularFeature">
        <MSDetails p="+" />
        <Device type="TimeOfFlight" />
        <MSPeaks>
          <p rt="13.938" x="307.0969" y="552135.69" v="5078217" z="1" s="M+H" />
          <p rt="13.939" x="308.1004" y="129616.02" v="1218787" z="1" s="M+H+1" />
        </MSPeaks>
      </Spectrum>
    </Compound>
    <Compound algo="FindByMolecularFeature">
      <Location m="172.0527" rt="13.938" y="4035382" v="40788496" />
      <Spectrum type="MFE" cpdAlgo="FindByMolecularFeature">
        <MSDetails p="+" />
        <Device type="TimeOfFlight" />
        <MSPeaks>
          <p rt="13.938" x="173.0600" y="4035382.25" v="36210956" z="1" sat="true" s="M+H" />
          <p rt="13.938" x="174.0635" y="468654.91" v="4207028" z="1" s="M+H+1" />
          <p rt="13.938" x="175.0679" y="41672.14" v="370513" z="1" s="M+H+2" />
        </MSPeaks>
      </Spectrum>
    </Compound>
    <Compound algo="FindByMolecularFeature">
      <Location m="128.0624" rt="13.939" y="111924" v="1127157" />
      <Spectrum type="MFE" cpdAlgo="FindByMolecularFeature">
        <MSDetails p="+" />
        <Device type="TimeOfFlight" />
        <MSPeaks>
          <p rt="13.938" x="129.0697" y="111923.63" v="1008640" z="1" s="M+H" />
          <p rt="13.941" x="130.0729" y="13378.21" v="118518" z="1" s="M+H+1" />
        </MSPeaks>
      </Spectrum>
    </Compound>
    <Compound algo="FindByMolecularFeature">
      <Location m="276.0787" rt="13.939" y="80873" v="907203" />
      <Spectrum type="MFE" cpdAlgo="FindByMolecularFeature">
        <MSDetails p="+" />
        <Device type="TimeOfFlight" />
        <MSPeaks>
          <p rt="13.939" x="277.0859" y="80872.91" v="760748" z="1" s="M+H" />
          <p rt="13.939" x="278.0893" y="15545.77" v="146454" z="1" s="M+H+1" />
        </MSPeaks>
      </Spectrum>
    </Compound>
    <Compound algo="FindByMolecularFeature">
      <Location m="186.0681" rt="13.939" y="260654" v="2932859" />
      <Spectrum type="MFE" cpdAlgo="FindByMolecularFeature">
        <MSDetails p="+" />
        <Device type="TimeOfFlight" />
        <MSPeaks>
          <p rt="13.939" x="187.0754" y="260653.67" v="2463848" z="1" s="M+H" />
          <p rt="13.935" x="188.0789" y="34242.50" v="318016" z="1" s="M+H+1" />
          <p rt="13.940" x="189.0696" y="16675.00" v="150996" z="1" s="M+H+2" />
        </MSPeaks>
      </Spectrum>
    </Compound>
    <Compound algo="FindByMolecularFeature">
      <Location m="130.0418" rt="13.939" y="51733" v="1655042" />
      <Spectrum type="MFE" cpdAlgo="FindByMolecularFeature">
        <MSDetails p="+" />
        <Device type="TimeOfFlight" />
        <MSPeaks>
          <p rt="13.940" x="131.0490" y="39515.75" v="382759" z="1" s="M+H" />
          <p rt="13.943" x="132.0527" y="5090.26" v="49135" z="1" s="M+H+1" />
          <p rt="13.939" x="261.0910" y="51732.81" v="502088" z="1" s="2M+H" />
          <p rt="13.938" x="262.0939" y="11454.00" v="109486" z="1" s="2M+H+1" />
        </MSPeaks>
      </Spectrum>
    </Compound>
    <Compound algo="FindByMolecularFeature">
      <Location m="288.0786" rt="13.940" y="167291" v="1972786" />
      <Spectrum type="MFE" cpdAlgo="FindByMolecularFeature">
        <MSDetails p="+" />
        <Device type="TimeOfFlight" />
        <MSPeaks>
          <p rt="13.941" x="289.0859" y="167290.64" v="1584000" z="1" s="M+H" />
          <p rt="13.938" x="290.0893" y="33943.46" v="322711" z="1" s="M+H+1" />
          <p rt="13.942" x="291.0970" y="6880.92" v="66076" z="1" s="M+H+2" />
        </MSPeaks>
      </Spectrum>
    </Compound>
    <Compound algo="FindByMolecularFeature">
      <Location m="318.0899" rt="13.941" y="1429685" v="17251696" />
      <Spectrum type="MFE" cpdAlgo="FindByMolecularFeature">
        <MSDetails p="+" />
        <Device type="TimeOfFlight" />
        <MSPeaks>
          <p rt="13.941" x="319.0972" y="1429684.50" v="14034415" z="1" s="M+H" />
          <p rt="13.941" x="320.1001" y="282403.03" v="2782240" z="1" s="M+H+1" />
          <p rt="13.940" x="321.1028" y="39241.74" v="379602" z="1" s="M+H+2" />
          <p rt="13.941" x="322.1096" y="5004.11" v="55438" z="1" s="M+H+3" />
        </MSPeaks>
      </Spectrum>
    </Compound>
    <Compound algo="FindByMolecularFeature">
      <Location m="278.0583" rt="13.941" y="79056" v="916827" />
      <Spectrum type="MFE" cpdAlgo="FindByMolecularFeature">
        <MSDetails p="+" />
        <Device type="TimeOfFlight" />
        <MSPeaks>
          <p rt="13.941" x="279.0656" y="79055.88" v="751404" z="1" s="M+H" />
          <p rt="13.940" x="280.0700" y="17551.11" v="165424" z="1" s="M+H+1" />
        </MSPeaks>
      </Spectrum>
    </Compound>
    <Compound algo="FindByMolecularFeature">
      <Location m="336.1004" rt="13.941" y="5911681" v="74510840" />
      <Spectrum type="MFE" cpdAlgo="FindByMolecularFeature">
        <MSDetails p="+" />
        <Device type="TimeOfFlight" />
        <MSPeaks>
          <p rt="13.941" x="337.1077" y="5911681.00" v="59561964" z="1" sat="true" s="M+H" />
          <p rt="13.940" x="338.1112" y="1236130.88" v="12936730" z="1" s="M+H+1" />
          <p rt="13.940" x="339.1135" y="180195.58" v="1782909" z="1" s="M+H+2" />
          <p rt="13.937" x="340.1160" y="20723.96" v="202470" z="1" s="M+H+3" />
          <p rt="13.952" x="341.1200" y="3199.60" v="26763" z="1" s="M+H+4" />
        </MSPeaks>
      </Spectrum>
    </Compound>
    <Compound algo="FindByMolecularFeature">
      <Location m="354.1091" rt="13.941" y="197493" v="2535202" />
      <Spectrum type="MFE" cpdAlgo="FindByMolecularFeature">
        <MSDetails p="+" />
        <Device type="TimeOfFlight" />
        <MSPeaks>
          <p rt="13.941" x="355.1163" y="197493.45" v="2078315" z="1" s="M+H" />
          <p rt="13.939" x="356.1198" y="36714.97" v="399054" z="1" s="M+H+1" />
          <p rt="13.944" x="357.1235" y="5685.11" v="57832" z="1" s="M+H+2" />
        </MSPeaks>
      </Spectrum>
    </Compound>
    <Compound algo="FindByMolecularFeature">
      <Location m="266.0577" rt="13.941" y="310284" v="3747829" />
      <Spectrum type="MFE" cpdAlgo="FindByMolecularFeature">
        <MSDetails p="+" />
        <Device type="TimeOfFlight" />
        <MSPeaks>
          <p rt="13.941" x="267.0649" y="310283.84" v="3115530" z="1" s="M+H" />
          <p rt="13.940" x="268.0677" y="53670.45" v="540254" z="1" s="M+H+1" />
          <p rt="13.938" x="269.0715" y="7607.89" v="75341" z="1" s="M+H+2" />
          <p rt="13.950" x="270.0701" y="1715.52" v="16705" z="1" s="M+H+3" />
        </MSPeaks>
      </Spectrum>
    </Compound>
    <Compound algo="FindByMolecularFeature">
      <Location m="214.0631" rt="13.941" y="190550" v="2146796" />
      <Spectrum type="MFE" cpdAlgo="FindByMolecularFeature">
        <MSDetails p="+" />
        <Device type="TimeOfFlight" />
        <MSPeaks>
          <p rt="13.941" x="215.0704" y="190549.67" v="1838280" z="1" s="M+H" />
          <p rt="13.942" x="216.0734" y="28709.64" v="275522" z="1" s="M+H+1" />
          <p rt="13.949" x="217.0778" y="3588.76" v="32995" z="1" s="M+H+2" />
        </MSPeaks>
      </Spectrum>
    </Compound>
    <Compound algo="FindByMolecularFeature">
      <Location m="308.1036" rt="13.942" y="57561" v="727351" />
      <Spectrum type="MFE" cpdAlgo="FindByMolecularFeature">
        <MSDetails p="+" />
        <Device type="TimeOfFlight" />
        <MSPeaks>
          <p rt="13.942" x="309.1109" y="57560.94" v="594645" z="1" s="M+H" />
          <p rt="13.942" x="310.1146" y="10835.47" v="113693" z="1" s="M+H+1" />
          <p rt="13.947" x="311.1183" y="1977.52" v="19013" z="1" s="M+H+2" />
        </MSPeaks>
      </Spectrum>
    </Compound>
    <Compound algo="FindByMolecularFeature">
      <Location m="290.1884" rt="13.947" y="96741" v="926364" />
      <Spectrum type="MFE" cpdAlgo="FindByMolecularFeature">
        <MSDetails p="+" />
        <Device type="TimeOfFlight" />
        <MSPeaks>
          <p rt="13.947" x="291.1957" y="96740.74" v="760658" z="1" s="M+H" />
          <p rt="13.948" x="292.1992" y="20556.46" v="165706" z="1" s="M+H+1" />
        </MSPeaks>
      </Spectrum>
    </Compound>
    <Compound algo="FindByMolecularFeature">
      <Location m="147.0446" rt="13.948" y="83966" v="1503066" />
      <Spectrum type="MFE" cpdAlgo="FindByMolecularFeature">
        <MSDetails p="+" />
        <Device type="TimeOfFlight" />
        <MSPeaks>
          <p rt="13.948" x="148.0519" y="83966.01" v="1076908" z="1" s="M+H" />
          <p rt="13.949" x="149.0566" y="15919.48" v="180726" z="1" s="M+H+1" />
          <p rt="13.946" x="150.0446" y="3633.34" v="24815" z="1" s="M+H+2" />
          <p rt="13.938" x="295.0957" y="9724.37" v="85916" z="1" s="2M+H" />
          <p rt="13.943" x="296.1008" y="2119.88" v="21272" z="1" s="2M+H+1" />
          <p rt="13.939" x="297.1050" y="843.64" v="3120" z="1" s="2M+H+2" />
        </MSPeaks>
      </Spectrum>
    </Compound>
    <Compound algo="FindByMolecularFeature">
      <Location m="148.0158" rt="13.949" y="70242" v="944145" />
      <Spectrum type="MFE" cpdAlgo="FindByMolecularFeature">
        <MSDetails p="+" />
        <Device type="TimeOfFlight" />
        <MSPeaks>
          <p rt="13.949" x="149.0231" y="70241.94" v="865666" z="1" s="M+H" />
          <p rt="13.950" x="150.0275" y="6419.48" v="78479" z="1" s="M+H+1" />
        </MSPeaks>
      </Spectrum>
    </Compound>
    <Compound algo="FindByMolecularFeature">
      <Location m="471.0381" rt="13.949" y="53420" v="851187" />
      <Spectrum type="MFE" cpdAlgo="FindByMolecularFeature">
        <MSDetails p="+" />
        <Device type="TimeOfFlight" />
        <MSPeaks>
          <p rt="13.949" x="472.0453" y="53420.03" v="652041" z="1" s="M+H" />
          <p rt="13.951" x="473.0486" y="13606.39" v="163485" z="1" s="M+H+1" />
          <p rt="13.957" x="474.0512" y="2839.21" v="33107" z="1" s="M+H+2" />
          <p rt="13.927" x="475.0578" y="219.01" v="2554" z="1" s="M+H+3" />
        </MSPeaks>
      </Spectrum>
    </Compound>
    <Compound algo="FindByMolecularFeature">
      <Location m="276.2089" rt="13.966" y="103149" v="1768088" />
      <Spectrum type="MFE" cpdAlgo="FindByMolecularFeature">
        <MSDetails p="+" />
        <Device type="TimeOfFlight" />
        <MSPeaks>
          <p rt="13.963" x="277.2162" y="103148.54" v="1505465" z="1" s="M+H" />
          <p rt="13.981" x="278.2195" y="22668.23" v="262622" z="1" s="M+H+1" />
        </MSPeaks>
      </Spectrum>
    </Compound>
    <Compound algo="FindByMolecularFeature">
      <Location m="331.2119" rt="13.975" y="75614" v="660325" />
      <Spectrum type="MFE" cpdAlgo="FindByMolecularFeature">
        <MSDetails p="+" />
        <Device type="TimeOfFlight" />
        <MSPeaks>
          <p rt="13.975" x="332.2192" y="75613.85" v="521722" z="1" s="M+H" />
          <p rt="13.982" x="333.2222" y="16324.96" v="100093" z="1" s="M+H+1" />
          <p rt="13.959" x="334.2318" y="3800.86" v="38510" z="1" s="M+H+2" />
        </MSPeaks>
      </Spectrum>
    </Compound>
    <Compound algo="FindByMolecularFeature">
      <Location m="309.2303" rt="13.982" y="115706" v="1132011" />
      <Spectrum type="MFE" cpdAlgo="FindByMolecularFeature">
        <MSDetails p="+" />
        <Device type="TimeOfFlight" />
        <MSPeaks>
          <p rt="13.982" x="310.2376" y="115705.97" v="937305" z="1" s="M+H" />
          <p rt="13.979" x="311.2405" y="24044.35" v="194706" z="1" s="M+H+1" />
        </MSPeaks>
      </Spectrum>
    </Compound>
    <Compound algo="FindByMolecularFeature">
      <Location m="329.2568" rt="13.995" y="96442" v="1431385" />
      <Spectrum type="MFE" cpdAlgo="FindByMolecularFeature">
        <MSDetails p="+" />
        <Device type="TimeOfFlight" />
        <MSPeaks>
          <p rt="13.993" x="330.2640" y="96441.65" v="1103470" z="1" s="M+H" />
          <p rt="13.993" x="331.2674" y="20319.42" v="230127" z="1" s="M+H+1" />
          <p rt="14.017" x="332.2750" y="7325.83" v="79895" z="1" s="M+H+2" />
          <p rt="14.026" x="333.2797" y="1592.82" v="17892" z="1" s="M+H+3" />
        </MSPeaks>
      </Spectrum>
    </Compound>
    <Compound algo="FindByMolecularFeature">
      <Location m="278.2246" rt="14.042" y="122871" v="1213731" />
      <Spectrum type="MFE" cpdAlgo="FindByMolecularFeature">
        <MSDetails p="+" />
        <Device type="TimeOfFlight" />
        <MSPeaks>
          <p rt="14.042" x="279.2318" y="122871.30" v="1010163" z="1" s="M+H" />
          <p rt="14.041" x="280.2352" y="25395.04" v="203568" z="1" s="M+H+1" />
        </MSPeaks>
      </Spectrum>
    </Compound>
    <Compound algo="FindByMolecularFeature">
      <Location m="406.1030" rt="14.054" y="88412" v="522091" />
      <Spectrum type="MFE" cpdAlgo="FindByMolecularFeature">
        <MSDetails p="+" />
        <Device type="TimeOfFlight" />
        <MSPeaks>
          <p rt="14.055" x="407.1103" y="88411.84" v="414164" z="1" s="M+H" />
          <p rt="14.050" x="408.1165" y="24205.69" v="107928" z="1" s="M+H+1" />
        </MSPeaks>
      </Spectrum>
    </Compound>
    <Compound algo="FindByMolecularFeature">
      <Location m="366.1107" rt="14.057" y="259743" v="2020563" />
      <Spectrum type="MFE" cpdAlgo="FindByMolecularFeature">
        <MSDetails p="+" />
        <Device type="TimeOfFlight" />
        <MSPeaks>
          <p rt="14.057" x="367.1180" y="259742.92" v="1591689" z="1" s="M+H" />
          <p rt="14.056" x="368.1210" y="60071.47" v="371439" z="1" s="M+H+1" />
          <p rt="14.058" x="369.1237" y="10331.55" v="57434" z="1" s="M+H+2" />
        </MSPeaks>
      </Spectrum>
    </Compound>
    <Compound algo="FindByMolecularFeature">
      <Location m="296.2352" rt="14.057" y="88284" v="1021346" />
      <Spectrum type="MFE" cpdAlgo="FindByMolecularFeature">
        <MSDetails p="+" />
        <Device type="TimeOfFlight" />
        <MSPeaks>
          <p rt="14.056" x="297.2425" y="88284.01" v="824401" z="1" s="M+H" />
          <p rt="14.057" x="298.2457" y="18653.13" v="173268" z="1" s="M+H+1" />
          <p rt="14.086" x="299.2541" y="2466.60" v="23678" z="1" s="M+H+2" />
        </MSPeaks>
      </Spectrum>
    </Compound>
    <Compound algo="FindByMolecularFeature">
      <Location m="414.2043" rt="14.200" y="61572" v="522306" />
      <Spectrum type="MFE" cpdAlgo="FindByMolecularFeature">
        <MSDetails p="+" />
        <Device type="TimeOfFlight" />
        <MSPeaks>
          <p rt="14.200" x="415.2116" y="61571.88" v="406284" z="1" s="M+H" />
          <p rt="14.201" x="416.2151" y="15525.32" v="105400" z="1" s="M+H+1" />
          <p rt="14.208" x="417.2214" y="2118.63" v="10622" z="1" s="M+H+2" />
        </MSPeaks>
      </Spectrum>
    </Compound>
    <Compound algo="FindByMolecularFeature">
      <Location m="309.2303" rt="14.357" y="119419" v="1069050" />
      <Spectrum type="MFE" cpdAlgo="FindByMolecularFeature">
        <MSDetails p="+" />
        <Device type="TimeOfFlight" />
        <MSPeaks>
          <p rt="14.357" x="310.2376" y="119418.80" v="879820" z="1" s="M+H" />
          <p rt="14.357" x="311.2401" y="27319.31" v="189230" z="1" s="M+H+1" />
        </MSPeaks>
      </Spectrum>
    </Compound>
    <Compound algo="FindByMolecularFeature">
      <Location m="291.2198" rt="14.370" y="104945" v="877917" />
      <Spectrum type="MFE" cpdAlgo="FindByMolecularFeature">
        <MSDetails p="+" />
        <Device type="TimeOfFlight" />
        <MSPeaks>
          <p rt="14.372" x="292.2271" y="104945.20" v="754997" z="1" s="M+H" />
          <p rt="14.367" x="293.2277" y="14936.45" v="83061" z="1" s="M+H+1" />
          <p rt="14.356" x="294.2146" y="4917.03" v="39858" z="1" s="M+H+2" />
        </MSPeaks>
      </Spectrum>
    </Compound>
    <Compound algo="FindByMolecularFeature">
      <Location m="192.1624" rt="14.428" y="114660" v="1101496" />
      <Spectrum type="MFE" cpdAlgo="FindByMolecularFeature">
        <MSDetails p="+" />
        <Device type="TimeOfFlight" />
        <MSPeaks>
          <p rt="14.428" x="193.1696" y="114659.73" v="963633" z="1" s="M+H" />
          <p rt="14.426" x="194.1731" y="16300.52" v="137862" z="1" s="M+H+1" />
        </MSPeaks>
      </Spectrum>
    </Compound>
    <Compound algo="FindByMolecularFeature">
      <Location m="134.0367" rt="14.661" y="68025" v="394911" />
      <Spectrum type="MFE" cpdAlgo="FindByMolecularFeature">
        <MSDetails p="+" />
        <Device type="TimeOfFlight" />
        <MSPeaks>
          <p rt="14.661" x="135.0439" y="68025.20" v="362863" z="1" s="M+H" />
          <p rt="14.658" x="136.0485" y="6529.71" v="32049" z="1" s="M+H+1" />
        </MSPeaks>
      </Spectrum>
    </Compound>
    <Compound algo="FindByMolecularFeature">
      <Location m="383.1136" rt="14.675" y="530076" v="5678878" />
      <Spectrum type="MFE" cpdAlgo="FindByMolecularFeature">
        <MSDetails p="+" />
        <Device type="TimeOfFlight" />
        <MSPeaks>
          <p rt="14.675" x="384.1209" y="530075.69" v="4501241" z="1" s="M+H" />
          <p rt="14.674" x="385.1238" y="114751.59" v="978681" z="1" s="M+H+1" />
          <p rt="14.674" x="386.1265" y="20020.89" v="179401" z="1" s="M+H+2" />
          <p rt="14.670" x="387.1314" y="2368.55" v="19555" z="1" s="M+H+3" />
        </MSPeaks>
      </Spectrum>
    </Compound>
    <Compound algo="FindByMolecularFeature">
      <Location m="366.1104" rt="14.683" y="168554" v="1764693" />
      <Spectrum type="MFE" cpdAlgo="FindByMolecularFeature">
        <MSDetails p="+" />
        <Device type="TimeOfFlight" />
        <MSPeaks>
          <p rt="14.683" x="367.1177" y="168553.64" v="1394545" z="1" s="M+H" />
          <p rt="14.684" x="368.1210" y="39524.74" v="326533" z="1" s="M+H+1" />
          <p rt="14.671" x="369.1251" y="6916.52" v="43614" z="1" s="M+H+2" />
        </MSPeaks>
      </Spectrum>
    </Compound>
    <Compound algo="FindByMolecularFeature">
      <Location m="452.3293" rt="14.731" y="106633" v="1481539" />
      <Spectrum type="MFE" cpdAlgo="FindByMolecularFeature">
        <MSDetails p="+" />
        <Device type="TimeOfFlight" />
        <MSPeaks>
          <p rt="14.732" x="453.3365" y="106632.55" v="1070339" z="1" s="M+H" />
          <p rt="14.730" x="454.3398" y="32349.80" v="319842" z="1" s="M+H+1" />
          <p rt="14.723" x="455.3410" y="7413.16" v="76173" z="1" s="M+H+2" />
          <p rt="14.722" x="456.3419" y="1561.94" v="15185" z="1" s="M+H+3" />
        </MSPeaks>
      </Spectrum>
    </Compound>
    <Compound algo="FindByMolecularFeature">
      <Location m="280.2405" rt="14.789" y="97358" v="881717" />
      <Spectrum type="MFE" cpdAlgo="FindByMolecularFeature">
        <MSDetails p="+" />
        <Device type="TimeOfFlight" />
        <MSPeaks>
          <p rt="14.790" x="281.2477" y="97357.51" v="654019" z="1" s="M+H" />
          <p rt="14.784" x="282.2491" y="22722.06" v="227698" z="1" s="M+H+1" />
        </MSPeaks>
      </Spectrum>
    </Compound>
    <Compound algo="FindByMolecularFeature">
      <Location m="338.2434" rt="14.792" y="117912" v="835507" />
      <Spectrum type="MFE" cpdAlgo="FindByMolecularFeature">
        <MSDetails p="+" />
        <Device type="TimeOfFlight" />
        <MSPeaks>
          <p rt="14.793" x="339.2507" y="117912.44" v="655917" z="1" s="M+H" />
          <p rt="14.793" x="340.2542" y="23581.99" v="128081" z="1" s="M+H+1" />
          <p rt="14.776" x="341.2520" y="7217.92" v="44565" z="1" s="M+H+2" />
          <p rt="14.776" x="342.2559" y="1208.23" v="6945" z="1" s="M+H+3" />
        </MSPeaks>
      </Spectrum>
    </Compound>
    <Compound algo="FindByMolecularFeature">
      <Location m="336.2278" rt="14.807" y="67731" v="576452" />
      <Spectrum type="MFE" cpdAlgo="FindByMolecularFeature">
        <MSDetails p="+" />
        <Device type="TimeOfFlight" />
        <MSPeaks>
          <p rt="14.807" x="337.2350" y="67730.56" v="480702" z="1" s="M+H" />
          <p rt="14.805" x="338.2385" y="14124.88" v="95750" z="1" s="M+H+1" />
        </MSPeaks>
      </Spectrum>
    </Compound>
    <Compound algo="FindByMolecularFeature">
      <Location m="602.1791" rt="14.835" y="216244" v="1930763" />
      <Spectrum type="MFE" cpdAlgo="FindByMolecularFeature">
        <MSDetails p="+" />
        <Device type="TimeOfFlight" />
        <MSPeaks>
          <p rt="14.835" x="603.1864" y="216244.41" v="1348376" z="1" s="M+H" />
          <p rt="14.835" x="604.1895" y="72958.09" v="455518" z="1" s="M+H+1" />
          <p rt="14.835" x="605.1921" y="17392.82" v="107622" z="1" s="M+H+2" />
          <p rt="14.839" x="606.1945" y="2975.18" v="18111" z="1" s="M+H+3" />
          <p rt="14.842" x="607.1990" y="186.53" v="1136" z="1" s="M+H+4" />
        </MSPeaks>
      </Spectrum>
    </Compound>
    <Compound algo="FindByMolecularFeature">
      <Location m="322.0841" rt="14.836" y="81889" v="707112" />
      <Spectrum type="MFE" cpdAlgo="FindByMolecularFeature">
        <MSDetails p="+" />
        <Device type="TimeOfFlight" />
        <MSPeaks>
          <p rt="14.835" x="323.0914" y="81889.39" v="559337" z="1" s="M+H" />
          <p rt="14.836" x="324.0947" y="17378.64" v="121120" z="1" s="M+H+1" />
          <p rt="14.845" x="325.1036" y="3674.32" v="26655" z="1" s="M+H+2" />
        </MSPeaks>
      </Spectrum>
    </Compound>
    <Compound algo="FindByMolecularFeature">
      <Location m="368.0901" rt="14.836" y="472135" v="4428545" />
      <Spectrum type="MFE" cpdAlgo="FindByMolecularFeature">
        <MSDetails p="+" />
        <Device type="TimeOfFlight" />
        <MSPeaks>
          <p rt="14.835" x="369.0974" y="472134.94" v="3154340" z="1" s="M+H" />
          <p rt="14.840" x="370.1023" y="173293.28" v="1274205" z="1" s="M+H+1" />
        </MSPeaks>
      </Spectrum>
    </Compound>
    <Compound algo="FindByMolecularFeature">
      <Location m="332.1970" rt="14.836" y="99452" v="1108227" />
      <Spectrum type="MFE" cpdAlgo="FindByMolecularFeature">
        <MSDetails p="+" />
        <Device type="TimeOfFlight" />
        <MSPeaks>
          <p rt="14.836" x="333.2043" y="99451.91" v="923177" z="1" s="M+H" />
          <p rt="14.838" x="334.2080" y="20207.60" v="185050" z="1" s="M+H+1" />
        </MSPeaks>
      </Spectrum>
    </Compound>
    <Compound algo="FindByMolecularFeature">
      <Location m="184.0527" rt="14.837" y="810585" v="7036355" />
      <Spectrum type="MFE" cpdAlgo="FindByMolecularFeature">
        <MSDetails p="+" />
        <Device type="TimeOfFlight" />
        <MSPeaks>
          <p rt="14.836" x="185.0600" y="810585.13" v="6101735" z="1" s="M+H" />
          <p rt="14.838" x="186.0640" y="125542.80" v="934621" z="1" s="M+H+1" />
        </MSPeaks>
      </Spectrum>
    </Compound>
    <Compound algo="FindByMolecularFeature">
      <Location m="334.0841" rt="14.837" y="133097" v="1127350" />
      <Spectrum type="MFE" cpdAlgo="FindByMolecularFeature">
        <MSDetails p="+" />
        <Device type="TimeOfFlight" />
        <MSPeaks>
          <p rt="14.837" x="335.0914" y="133097.33" v="936743" z="1" s="M+H" />
          <p rt="14.837" x="336.0947" y="27150.90" v="190607" z="1" s="M+H+1" />
        </MSPeaks>
      </Spectrum>
    </Compound>
    <Compound algo="FindByMolecularFeature">
      <Location m="232.0736" rt="14.837" y="289508" v="4094361" />
      <Spectrum type="MFE" cpdAlgo="FindByMolecularFeature">
        <MSDetails p="+" />
        <Device type="TimeOfFlight" />
        <MSPeaks>
          <p rt="14.838" x="233.0809" y="289508.19" v="2325702" z="1" s="M+H" />
          <p rt="14.837" x="234.0841" y="40523.57" v="333353" z="1" s="M+H+1" />
          <p rt="14.838" x="235.0841" y="6535.84" v="49176" z="1" s="M+H+2" />
          <p rt="14.834" x="465.1544" y="77986.63" v="508616" z="1" s="2M+H" />
          <p rt="14.837" x="466.1578" y="22925.09" v="149855" z="1" s="2M+H+1" />
          <p rt="14.836" x="467.1611" y="4825.40" v="31207" z="1" s="2M+H+2" />
          <p rt="14.833" x="468.1640" y="532.77" v="3387" z="1" s="2M+H+3" />
        </MSPeaks>
      </Spectrum>
    </Compound>
    <Compound algo="FindByMolecularFeature">
      <Location m="352.0953" rt="14.837" y="1033253" v="9261228" />
      <Spectrum type="MFE" cpdAlgo="FindByMolecularFeature">
        <MSDetails p="+" />
        <Device type="TimeOfFlight" />
        <MSPeaks>
          <p rt="14.837" x="353.1026" y="1033253.38" v="7354248" z="1" s="M+H" />
          <p rt="14.838" x="354.1056" y="225833.45" v="1611890" z="1" s="M+H+1" />
          <p rt="14.837" x="355.1104" y="35799.36" v="254056" z="1" s="M+H+2" />
          <p rt="14.832" x="356.1152" y="4890.29" v="34517" z="1" s="M+H+3" />
          <p rt="14.843" x="357.1218" y="940.68" v="6517" z="1" s="M+H+4" />
        </MSPeaks>
      </Spectrum>
    </Compound>
    <Compound algo="FindByMolecularFeature">
      <Location m="142.0417" rt="14.838" y="75886" v="660671" />
      <Spectrum type="MFE" cpdAlgo="FindByMolecularFeature">
        <MSDetails p="+" />
        <Device type="TimeOfFlight" />
        <MSPeaks>
          <p rt="14.837" x="143.0489" y="75885.66" v="574147" z="1" s="M+H" />
          <p rt="14.841" x="144.0539" y="10677.34" v="86524" z="1" s="M+H+1" />
        </MSPeaks>
      </Spectrum>
    </Compound>
    <Compound algo="FindByMolecularFeature">
      <Location m="186.0679" rt="14.838" y="117382" v="1004225" />
      <Spectrum type="MFE" cpdAlgo="FindByMolecularFeature">
        <MSDetails p="+" />
        <Device type="TimeOfFlight" />
        <MSPeaks>
          <p rt="14.838" x="187.0751" y="117382.06" v="892509" z="1" s="M+H" />
          <p rt="14.836" x="188.0784" y="15185.73" v="111716" z="1" s="M+H+1" />
        </MSPeaks>
      </Spectrum>
    </Compound>
    <Compound algo="FindByMolecularFeature">
      <Location m="172.0526" rt="14.838" y="2167451" v="18943424" />
      <Spectrum type="MFE" cpdAlgo="FindByMolecularFeature">
        <MSDetails p="+" />
        <Device type="TimeOfFlight" />
        <MSPeaks>
          <p rt="14.838" x="173.0599" y="2167450.50" v="16723925" z="1" sat="true" s="M+H" />
          <p rt="14.839" x="174.0632" y="260176.27" v="2001455" z="1" s="M+H+1" />
          <p rt="14.838" x="175.0701" y="24092.04" v="190540" z="1" s="M+H+2" />
          <p rt="14.842" x="176.0740" y="3291.25" v="27504" z="1" s="M+H+3" />
        </MSPeaks>
      </Spectrum>
    </Compound>
    <Compound algo="FindByMolecularFeature">
      <Location m="370.1031" rt="14.838" y="60452" v="571599" />
      <Spectrum type="MFE" cpdAlgo="FindByMolecularFeature">
        <MSDetails p="+" />
        <Device type="TimeOfFlight" />
        <MSPeaks>
          <p rt="14.839" x="371.1104" y="60451.97" v="472385" z="1" s="M+H" />
          <p rt="14.837" x="372.1147" y="11694.28" v="85470" z="1" s="M+H+1" />
          <p rt="14.833" x="373.1184" y="2081.82" v="13744" z="1" s="M+H+2" />
        </MSPeaks>
      </Spectrum>
    </Compound>
    <Compound algo="FindByMolecularFeature">
      <Location m="214.0630" rt="14.838" y="285906" v="2725001" />
      <Spectrum type="MFE" cpdAlgo="FindByMolecularFeature">
        <MSDetails p="+" />
        <Device type="TimeOfFlight" />
        <MSPeaks>
          <p rt="14.838" x="215.0703" y="285906.34" v="2378514" z="1" s="M+H" />
          <p rt="14.838" x="216.0734" y="40579.10" v="346487" z="1" s="M+H+1" />
        </MSPeaks>
      </Spectrum>
    </Compound>
    <Compound algo="FindByMolecularFeature">
      <Location m="144.0573" rt="14.839" y="112227" v="1015068" />
      <Spectrum type="MFE" cpdAlgo="FindByMolecularFeature">
        <MSDetails p="+" />
        <Device type="TimeOfFlight" />
        <MSPeaks>
          <p rt="14.839" x="145.0646" y="112227.46" v="901177" z="1" s="M+H" />
          <p rt="14.838" x="146.0682" y="13415.98" v="113891" z="1" s="M+H+1" />
        </MSPeaks>
      </Spectrum>
    </Compound>
    <Compound algo="FindByMolecularFeature">
      <Location m="114.0471" rt="14.839" y="546880" v="4939147" />
      <Spectrum type="MFE" cpdAlgo="FindByMolecularFeature">
        <MSDetails p="+" />
        <Device type="TimeOfFlight" />
        <MSPeaks>
          <p rt="14.839" x="115.0544" y="546880.38" v="4421364" z="1" s="M+H" />
          <p rt="14.841" x="116.0579" y="64422.52" v="517783" z="1" s="M+H+1" />
        </MSPeaks>
      </Spectrum>
    </Compound>
    <Compound algo="FindByMolecularFeature">
      <Location m="134.0370" rt="14.840" y="897989" v="8147950" />
      <Spectrum type="MFE" cpdAlgo="FindByMolecularFeature">
        <MSDetails p="+" />
        <Device type="TimeOfFlight" />
        <MSPeaks>
          <p rt="14.839" x="135.0443" y="897989.38" v="7507762" z="1" s="M+H" />
          <p rt="14.840" x="136.0474" y="77658.51" v="640188" z="1" s="M+H+1" />
        </MSPeaks>
      </Spectrum>
    </Compound>
    <Compound algo="FindByMolecularFeature">
      <Location m="202.0627" rt="14.842" y="124729" v="1338224" />
      <Spectrum type="MFE" cpdAlgo="FindByMolecularFeature">
        <MSDetails p="+" />
        <Device type="TimeOfFlight" />
        <MSPeaks>
          <p rt="14.842" x="203.0700" y="124729.30" v="1169452" z="1" s="M+H" />
          <p rt="14.842" x="204.0743" y="19021.02" v="168772" z="1" s="M+H+1" />
        </MSPeaks>
      </Spectrum>
    </Compound>
    <Compound algo="FindByMolecularFeature">
      <Location m="137.0240" rt="14.849" y="626782" v="7724313" />
      <Spectrum type="MFE" cpdAlgo="FindByMolecularFeature">
        <MSDetails p="+" />
        <Device type="TimeOfFlight" />
        <MSPeaks>
          <p rt="14.850" x="138.0313" y="626782.00" v="6932795" z="1" s="M+H" />
          <p rt="14.845" x="139.0367" y="74052.99" v="741973" z="1" s="M+H+1" />
          <p rt="14.831" x="140.0380" y="8490.47" v="44428" z="1" s="M+H+2" />
          <p rt="14.838" x="141.0414" y="763.41" v="5117" z="1" s="M+H+3" />
        </MSPeaks>
      </Spectrum>
    </Compound>
    <Compound algo="FindByMolecularFeature">
      <Location m="136.0160" rt="14.850" y="96358" v="1088129" />
      <Spectrum type="MFE" cpdAlgo="FindByMolecularFeature">
        <MSDetails p="+" />
        <Device type="TimeOfFlight" />
        <MSPeaks>
          <p rt="14.850" x="137.0232" y="96358.45" v="1076299" z="1" s="M+H" />
          <p rt="14.837" x="273.0442" y="1221.85" v="5915" z="1" s="2M+H" />
        </MSPeaks>
      </Spectrum>
    </Compound>
    <Compound algo="FindByMolecularFeature">
      <Location m="236.9483" rt="14.854" y="129498" v="1757534" />
      <Spectrum type="MFE" cpdAlgo="FindByMolecularFeature">
        <MSDetails p="+" />
        <Device type="TimeOfFlight" />
        <MSPeaks>
          <p rt="14.854" x="237.9556" y="129498.08" v="1554129" z="1" s="M+H" />
          <p rt="14.857" x="238.9583" y="14463.53" v="173979" z="1" s="M+H+1" />
          <p rt="14.861" x="239.9602" y="2568.12" v="29426" z="1" s="M+H+2" />
        </MSPeaks>
      </Spectrum>
    </Compound>
    <Compound algo="FindByMolecularFeature">
      <Location m="477.2859" rt="14.863" y="184609" v="1623557" />
      <Spectrum type="MFE" cpdAlgo="FindByMolecularFeature">
        <MSDetails p="+" />
        <Device type="TimeOfFlight" />
        <MSPeaks>
          <p rt="14.863" x="478.2932" y="184608.84" v="1240227" z="1" s="M+H" />
          <p rt="14.863" x="479.2964" y="47294.44" v="316575" z="1" s="M+H+1" />
          <p rt="14.861" x="480.2990" y="8341.21" v="54180" z="1" s="M+H+2" />
          <p rt="14.851" x="481.3000" y="1554.12" v="12574" z="1" s="M+H+3" />
        </MSPeaks>
      </Spectrum>
    </Compound>
    <Compound algo="FindByMolecularFeature">
      <Location m="503.2053" rt="14.886" y="60974" v="1377370" />
      <Spectrum type="MFE" cpdAlgo="FindByMolecularFeature">
        <MSDetails p="+" />
        <Device type="TimeOfFlight" />
        <MSPeaks>
          <p rt="14.886" x="504.2125" y="60974.07" v="637860" z="1" s="M+H" />
          <p rt="14.885" x="505.2158" y="15321.11" v="156522" z="1" s="M+H+1" />
          <p rt="14.888" x="506.2100" y="39369.23" v="406094" z="1" s="M+H+2" />
          <p rt="14.885" x="507.2131" y="9469.50" v="96370" z="1" s="M+H+3" />
          <p rt="14.885" x="508.2089" y="7913.78" v="80524" z="1" s="M+H+4" />
        </MSPeaks>
      </Spectrum>
    </Compound>
    <Compound algo="FindByMolecularFeature">
      <Location m="319.2487" rt="14.940" y="60421" v="457429" />
      <Spectrum type="MFE" cpdAlgo="FindByMolecularFeature">
        <MSDetails p="+" />
        <Device type="TimeOfFlight" />
        <MSPeaks>
          <p rt="14.940" x="320.2560" y="60421.43" v="387951" z="1" s="M+H" />
          <p rt="14.941" x="321.2589" y="11576.32" v="69478" z="1" s="M+H+1" />
        </MSPeaks>
      </Spectrum>
    </Compound>
    <Compound algo="FindByMolecularFeature">
      <Location m="392.2541" rt="14.953" y="87794" v="620086" />
      <Spectrum type="MFE" cpdAlgo="FindByMolecularFeature">
        <MSDetails p="+" />
        <Device type="TimeOfFlight" />
        <MSPeaks>
          <p rt="14.953" x="393.2613" y="87793.52" v="485233" z="1" s="M+H" />
          <p rt="14.952" x="394.2644" y="20577.13" v="114232" z="1" s="M+H+1" />
          <p rt="14.954" x="395.2685" y="3851.26" v="20622" z="1" s="M+H+2" />
        </MSPeaks>
      </Spectrum>
    </Compound>
    <Compound algo="FindByMolecularFeature">
      <Location m="279.2567" rt="14.957" y="448885" v="4203323" />
      <Spectrum type="MFE" cpdAlgo="FindByMolecularFeature">
        <MSDetails p="+" />
        <Device type="TimeOfFlight" />
        <MSPeaks>
          <p rt="14.957" x="280.2639" y="448885.47" v="3355838" z="1" s="M+H" />
          <p rt="14.957" x="281.2663" y="97995.58" v="758930" z="1" s="M+H+1" />
          <p rt="14.951" x="282.2681" y="12139.21" v="65793" z="1" s="M+H+2" />
          <p rt="14.956" x="283.2597" y="2029.88" v="22762" z="1" s="M+H+3" />
        </MSPeaks>
      </Spectrum>
    </Compound>
    <Compound algo="FindByMolecularFeature">
      <Location m="519.3327" rt="14.970" y="115344" v="1109011" />
      <Spectrum type="MFE" cpdAlgo="FindByMolecularFeature">
        <MSDetails p="+" />
        <Device type="TimeOfFlight" />
        <MSPeaks>
          <p rt="14.969" x="520.3399" y="115344.11" v="822770" z="1" s="M+H" />
          <p rt="14.971" x="521.3433" y="32398.16" v="234545" z="1" s="M+H+1" />
          <p rt="14.969" x="522.3462" y="6541.30" v="46486" z="1" s="M+H+2" />
          <p rt="14.982" x="523.3501" y="747.58" v="5210" z="1" s="M+H+3" />
        </MSPeaks>
      </Spectrum>
    </Compound>
    <Compound algo="FindByMolecularFeature">
      <Location m="352.2616" rt="14.974" y="199756" v="2403905" />
      <Spectrum type="MFE" cpdAlgo="FindByMolecularFeature">
        <MSDetails p="+" />
        <Device type="TimeOfFlight" />
        <MSPeaks>
          <p rt="14.973" x="353.2689" y="199756.30" v="1904504" z="1" s="M+H" />
          <p rt="14.977" x="354.2717" y="44139.23" v="455864" z="1" s="M+H+1" />
          <p rt="14.977" x="355.2761" y="6685.71" v="43537" z="1" s="M+H+2" />
        </MSPeaks>
      </Spectrum>
    </Compound>
    <Compound algo="FindByMolecularFeature">
      <Location m="365.3301" rt="15.179" y="730445" v="5597010" />
      <Spectrum type="MFE" cpdAlgo="FindByMolecularFeature">
        <MSDetails p="+" />
        <Device type="TimeOfFlight" />
        <MSPeaks>
          <p rt="15.179" x="366.3374" y="730445.25" v="4330077" z="1" s="M+H" />
          <p rt="15.178" x="367.3402" y="187586.20" v="1112100" z="1" s="M+H+1" />
          <p rt="15.180" x="368.3432" y="23075.67" v="139652" z="1" s="M+H+2" />
          <p rt="15.180" x="369.3457" y="2728.38" v="15182" z="1" s="M+H+3" />
        </MSPeaks>
      </Spectrum>
    </Compound>
    <Compound algo="FindByMolecularFeature">
      <Location m="477.2865" rt="15.192" y="1433924" v="13264839" />
      <Spectrum type="MFE" cpdAlgo="FindByMolecularFeature">
        <MSDetails p="+" />
        <Device type="TimeOfFlight" />
        <MSPeaks>
          <p rt="15.192" x="478.2937" y="1433924.38" v="9937418" z="1" s="M+H" />
          <p rt="15.192" x="479.2968" y="359805.28" v="2483789" z="1" s="M+H+1" />
          <p rt="15.193" x="480.2990" y="61596.80" v="428606" z="1" s="M+H+2" />
          <p rt="15.194" x="481.3025" y="8533.91" v="57241" z="1" s="M+H+3" />
          <p rt="15.188" x="482.3058" y="752.68" v="4999" z="1" s="M+H+4" />
          <p rt="15.189" x="955.5773" y="21781.83" v="102963" z="1" s="2M+H" />
          <p rt="15.188" x="956.5809" y="11198.04" v="53839" z="1" s="2M+H+1" />
          <p rt="15.188" x="957.5847" y="3707.23" v="16574" z="1" s="2M+H+2" />
          <p rt="15.181" x="958.5852" y="674.84" v="3017" z="1" s="2M+H+3" />
        </MSPeaks>
      </Spectrum>
    </Compound>
    <Compound algo="FindByMolecularFeature">
      <Location m="336.2664" rt="15.195" y="60176" v="527160" />
      <Spectrum type="MFE" cpdAlgo="FindByMolecularFeature">
        <MSDetails p="+" />
        <Device type="TimeOfFlight" />
        <MSPeaks>
          <p rt="15.194" x="337.2737" y="60175.76" v="423844" z="1" s="M+H" />
          <p rt="15.198" x="338.2773" y="14839.66" v="103316" z="1" s="M+H+1" />
        </MSPeaks>
      </Spectrum>
    </Compound>
    <Compound algo="FindByMolecularFeature">
      <Location m="401.3506" rt="15.197" y="94827" v="711358" />
      <Spectrum type="MFE" cpdAlgo="FindByMolecularFeature">
        <MSDetails p="+" />
        <Device type="TimeOfFlight" />
        <MSPeaks>
          <p rt="15.197" x="402.3579" y="94827.45" v="538603" z="1" s="M+H" />
          <p rt="15.199" x="403.3607" y="25611.27" v="147677" z="1" s="M+H+1" />
          <p rt="15.197" x="404.3627" y="4664.31" v="25078" z="1" s="M+H+2" />
        </MSPeaks>
      </Spectrum>
    </Compound>
    <Compound algo="FindByMolecularFeature">
      <Location m="338.2434" rt="15.235" y="91100" v="690405" />
      <Spectrum type="MFE" cpdAlgo="FindByMolecularFeature">
        <MSDetails p="+" />
        <Device type="TimeOfFlight" />
        <MSPeaks>
          <p rt="15.235" x="339.2507" y="91100.34" v="557110" z="1" s="M+H" />
          <p rt="15.237" x="340.2545" y="18227.49" v="111170" z="1" s="M+H+1" />
          <p rt="15.234" x="341.2560" y="3670.44" v="22125" z="1" s="M+H+2" />
        </MSPeaks>
      </Spectrum>
    </Compound>
    <Compound algo="FindByMolecularFeature">
      <Location m="280.2408" rt="15.238" y="246212" v="2131649" />
      <Spectrum type="MFE" cpdAlgo="FindByMolecularFeature">
        <MSDetails p="+" />
        <Device type="TimeOfFlight" />
        <MSPeaks>
          <p rt="15.238" x="281.2481" y="246211.58" v="1729483" z="1" s="M+H" />
          <p rt="15.241" x="282.2511" y="45510.95" v="343853" z="1" s="M+H+1" />
          <p rt="15.220" x="283.2606" y="6463.23" v="48271" z="1" s="M+H+2" />
          <p rt="15.236" x="284.2631" y="1219.77" v="10042" z="1" s="M+H+3" />
        </MSPeaks>
      </Spectrum>
    </Compound>
    <Compound algo="FindByMolecularFeature">
      <Location m="298.2509" rt="15.240" y="55712" v="530190" />
      <Spectrum type="MFE" cpdAlgo="FindByMolecularFeature">
        <MSDetails p="+" />
        <Device type="TimeOfFlight" />
        <MSPeaks>
          <p rt="15.241" x="299.2581" y="55711.54" v="425746" z="1" s="M+H" />
          <p rt="15.235" x="300.2619" y="11747.05" v="91177" z="1" s="M+H+1" />
          <p rt="15.244" x="301.2639" y="1942.47" v="13267" z="1" s="M+H+2" />
        </MSPeaks>
      </Spectrum>
    </Compound>
    <Compound algo="FindByMolecularFeature">
      <Location m="519.3336" rt="15.305" y="865522" v="8547404" />
      <Spectrum type="MFE" cpdAlgo="FindByMolecularFeature">
        <MSDetails p="+" />
        <Device type="TimeOfFlight" />
        <MSPeaks>
          <p rt="15.305" x="520.3408" y="865522.44" v="6458521" z="1" s="M+H" />
          <p rt="15.304" x="521.3436" y="231387.44" v="1719008" z="1" s="M+H+1" />
          <p rt="15.305" x="522.3459" y="44130.44" v="319950" z="1" s="M+H+2" />
          <p rt="15.306" x="523.3492" y="6509.61" v="46649" z="1" s="M+H+3" />
          <p rt="15.303" x="524.3546" y="462.23" v="3275" z="1" s="M+H+4" />
        </MSPeaks>
      </Spectrum>
    </Compound>
    <Compound algo="FindByMolecularFeature">
      <Location m="199.1937" rt="15.316" y="167811" v="1600377" />
      <Spectrum type="MFE" cpdAlgo="FindByMolecularFeature">
        <MSDetails p="+" />
        <Device type="TimeOfFlight" />
        <MSPeaks>
          <p rt="15.316" x="200.2009" y="167810.77" v="1412563" z="1" s="M+H" />
          <p rt="15.315" x="201.2040" y="21544.82" v="173426" z="1" s="M+H+1" />
          <p rt="15.332" x="202.2076" y="1995.89" v="14388" z="1" s="M+H+2" />
        </MSPeaks>
      </Spectrum>
    </Compound>
    <Compound algo="FindByMolecularFeature">
      <Location m="292.2038" rt="15.392" y="153484" v="1583892" />
      <Spectrum type="MFE" cpdAlgo="FindByMolecularFeature">
        <MSDetails p="+" />
        <Device type="TimeOfFlight" />
        <MSPeaks>
          <p rt="15.391" x="293.2111" y="153483.63" v="1326434" z="1" s="M+H" />
          <p rt="15.393" x="294.2145" y="30004.63" v="257459" z="1" s="M+H+1" />
        </MSPeaks>
      </Spectrum>
    </Compound>
    <Compound algo="FindByMolecularFeature">
      <Location m="278.2247" rt="15.447" y="208036" v="1873435" />
      <Spectrum type="MFE" cpdAlgo="FindByMolecularFeature">
        <MSDetails p="+" />
        <Device type="TimeOfFlight" />
        <MSPeaks>
          <p rt="15.447" x="279.2320" y="208035.80" v="1554550" z="1" s="M+H" />
          <p rt="15.445" x="280.2352" y="43259.78" v="318885" z="1" s="M+H+1" />
        </MSPeaks>
      </Spectrum>
    </Compound>
    <Compound algo="FindByMolecularFeature">
      <Location m="357.1942" rt="15.514" y="204254" v="2068316" />
      <Spectrum type="MFE" cpdAlgo="FindByMolecularFeature">
        <MSDetails p="+" />
        <Device type="TimeOfFlight" />
        <MSPeaks>
          <p rt="15.514" x="358.2015" y="204254.44" v="1625181" z="1" s="M+H" />
          <p rt="15.513" x="359.2046" y="47896.06" v="384275" z="1" s="M+H+1" />
          <p rt="15.512" x="360.2073" y="6757.91" v="52954" z="1" s="M+H+2" />
          <p rt="15.503" x="361.2104" y="695.88" v="5906" z="1" s="M+H+3" />
        </MSPeaks>
      </Spectrum>
    </Compound>
    <Compound algo="FindByMolecularFeature">
      <Location m="350.2458" rt="15.535" y="72570" v="1053822" />
      <Spectrum type="MFE" cpdAlgo="FindByMolecularFeature">
        <MSDetails p="+" />
        <Device type="TimeOfFlight" />
        <MSPeaks>
          <p rt="15.534" x="351.2531" y="72569.56" v="857996" z="1" s="M+H" />
          <p rt="15.541" x="352.2559" y="16485.10" v="195826" z="1" s="M+H+1" />
        </MSPeaks>
      </Spectrum>
    </Compound>
    <Compound algo="FindByMolecularFeature">
      <Location m="283.3240" rt="15.554" y="161228" v="2407056" />
      <Spectrum type="MFE" cpdAlgo="FindByMolecularFeature">
        <MSDetails p="+" />
        <Device type="TimeOfFlight" />
        <MSPeaks>
          <p rt="15.554" x="284.3313" y="161228.41" v="1912260" z="1" s="M+H" />
          <p rt="15.555" x="285.3344" y="34956.99" v="451559" z="1" s="M+H+1" />
          <p rt="15.552" x="286.3371" y="3950.09" v="43237" z="1" s="M+H+2" />
        </MSPeaks>
      </Spectrum>
    </Compound>
    <Compound algo="FindByMolecularFeature">
      <Location m="279.2565" rt="15.584" y="290937" v="4321171" />
      <Spectrum type="MFE" cpdAlgo="FindByMolecularFeature">
        <MSDetails p="+" />
        <Device type="TimeOfFlight" />
        <MSPeaks>
          <p rt="15.584" x="280.2638" y="290937.34" v="3469192" z="1" s="M+H" />
          <p rt="15.585" x="281.2664" y="64288.25" v="758367" z="1" s="M+H+1" />
          <p rt="15.579" x="282.2695" y="7388.58" v="84213" z="1" s="M+H+2" />
          <p rt="15.579" x="559.5200" y="1114.01" v="4699" z="1" s="2M+H" />
        </MSPeaks>
      </Spectrum>
    </Compound>
    <Compound algo="FindByMolecularFeature">
      <Location m="292.2037" rt="15.606" y="79525" v="634824" />
      <Spectrum type="MFE" cpdAlgo="FindByMolecularFeature">
        <MSDetails p="+" />
        <Device type="TimeOfFlight" />
        <MSPeaks>
          <p rt="15.607" x="293.2109" y="79525.16" v="522026" z="1" s="M+H" />
          <p rt="15.605" x="294.2141" y="16497.54" v="112798" z="1" s="M+H+1" />
        </MSPeaks>
      </Spectrum>
    </Compound>
    <Compound algo="FindByMolecularFeature">
      <Location m="296.2365" rt="15.670" y="54421" v="731854" />
      <Spectrum type="MFE" cpdAlgo="FindByMolecularFeature">
        <MSDetails p="+" />
        <Device type="TimeOfFlight" />
        <MSPeaks>
          <p rt="15.671" x="297.2437" y="54421.28" v="614090" z="1" s="M+H" />
          <p rt="15.668" x="298.2466" y="10553.50" v="106651" z="1" s="M+H+1" />
          <p rt="15.668" x="299.2515" y="1296.69" v="11113" z="1" s="M+H+2" />
        </MSPeaks>
      </Spectrum>
    </Compound>
    <Compound algo="FindByMolecularFeature">
      <Location m="185.1415" rt="15.871" y="65447" v="548011" />
      <Spectrum type="MFE" cpdAlgo="FindByMolecularFeature">
        <MSDetails p="+" />
        <Device type="TimeOfFlight" />
        <MSPeaks>
          <p rt="15.870" x="186.1487" y="65446.91" v="483070" z="1" s="M+H" />
          <p rt="15.873" x="187.1513" y="7280.37" v="55223" z="1" s="M+H+1" />
          <p rt="15.915" x="188.1530" y="1084.74" v="9719" z="1" s="M+H+2" />
        </MSPeaks>
      </Spectrum>
    </Compound>
    <Compound algo="FindByMolecularFeature">
      <Location m="290.1882" rt="15.912" y="62590" v="452497" />
      <Spectrum type="MFE" cpdAlgo="FindByMolecularFeature">
        <MSDetails p="+" />
        <Device type="TimeOfFlight" />
        <MSPeaks>
          <p rt="15.912" x="291.1955" y="62589.95" v="374368" z="1" s="M+H" />
          <p rt="15.911" x="292.1989" y="12717.16" v="78129" z="1" s="M+H+1" />
        </MSPeaks>
      </Spectrum>
    </Compound>
    <Compound algo="FindByMolecularFeature">
      <Location m="308.1989" rt="15.914" y="117724" v="915281" />
      <Spectrum type="MFE" cpdAlgo="FindByMolecularFeature">
        <MSDetails p="+" />
        <Device type="TimeOfFlight" />
        <MSPeaks>
          <p rt="15.914" x="309.2061" y="117724.11" v="763362" z="1" s="M+H" />
          <p rt="15.914" x="310.2098" y="24840.90" v="151919" z="1" s="M+H+1" />
        </MSPeaks>
      </Spectrum>
    </Compound>
    <Compound algo="FindByMolecularFeature">
      <Location m="192.1149" rt="15.920" y="187436" v="1644340" />
      <Spectrum type="MFE" cpdAlgo="FindByMolecularFeature">
        <MSDetails p="+" />
        <Device type="TimeOfFlight" />
        <MSPeaks>
          <p rt="15.920" x="193.1222" y="187436.38" v="1456433" z="1" s="M+H" />
          <p rt="15.919" x="194.1243" y="24283.71" v="187907" z="1" s="M+H+1" />
        </MSPeaks>
      </Spectrum>
    </Compound>
    <Compound algo="FindByMolecularFeature">
      <Location m="682.6587" rt="15.942" y="56086" v="579849" />
      <Spectrum type="MFE" cpdAlgo="FindByMolecularFeature">
        <MSDetails p="+" />
        <Device type="TimeOfFlight" />
        <MSPeaks>
          <p rt="15.942" x="342.3366" y="56086.43" v="440833" z="2" s="M+2H" />
          <p rt="16.017" x="342.8403" y="1442.72" v="5935" z="2" s="M+2H+1" />
          <p rt="15.945" x="343.3398" y="14028.34" v="111136" z="2" s="M+2H+2" />
          <p rt="15.858" x="343.8412" y="426.31" v="7474" z="2" s="M+2H+3" />
          <p rt="15.942" x="344.3412" y="1959.26" v="14470" z="2" s="M+2H+4" />
        </MSPeaks>
      </Spectrum>
    </Compound>
    <Compound algo="FindByMolecularFeature">
      <Location m="453.2860" rt="15.982" y="307141" v="2915651" />
      <Spectrum type="MFE" cpdAlgo="FindByMolecularFeature">
        <MSDetails p="+" />
        <Device type="TimeOfFlight" />
        <MSPeaks>
          <p rt="15.981" x="454.2933" y="307141.31" v="2311248" z="1" s="M+H" />
          <p rt="15.982" x="455.2967" y="68241.15" v="516098" z="1" s="M+H+1" />
          <p rt="15.980" x="456.2995" y="12043.21" v="88305" z="1" s="M+H+2" />
        </MSPeaks>
      </Spectrum>
    </Compound>
    <Compound algo="FindByMolecularFeature">
      <Location m="295.2515" rt="16.030" y="429868" v="4961941" />
      <Spectrum type="MFE" cpdAlgo="FindByMolecularFeature">
        <MSDetails p="+" />
        <Device type="TimeOfFlight" />
        <MSPeaks>
          <p rt="16.030" x="296.2587" y="429867.94" v="3967829" z="1" s="M+H" />
          <p rt="16.028" x="297.2612" y="98234.01" v="888276" z="1" s="M+H+1" />
          <p rt="16.033" x="298.2636" y="11440.45" v="101873" z="1" s="M+H+2" />
          <p rt="16.034" x="591.5079" y="890.17" v="1982" z="1" s="2M+H" />
        </MSPeaks>
      </Spectrum>
    </Compound>
    <Compound algo="FindByMolecularFeature">
      <Location m="317.2332" rt="16.032" y="113974" v="1277206" />
      <Spectrum type="MFE" cpdAlgo="FindByMolecularFeature">
        <MSDetails p="+" />
        <Device type="TimeOfFlight" />
        <MSPeaks>
          <p rt="16.033" x="318.2405" y="113973.84" v="1108681" z="1" s="M+H" />
          <p rt="16.029" x="319.2433" y="18057.34" v="168525" z="1" s="M+H+1" />
        </MSPeaks>
      </Spectrum>
    </Compound>
    <Compound algo="FindByMolecularFeature">
      <Location m="335.2436" rt="16.073" y="73976" v="803493" />
      <Spectrum type="MFE" cpdAlgo="FindByMolecularFeature">
        <MSDetails p="+" />
        <Device type="TimeOfFlight" />
        <MSPeaks>
          <p rt="16.074" x="336.2509" y="73976.47" v="661764" z="1" s="M+H" />
          <p rt="16.071" x="337.2578" y="15339.81" v="122956" z="1" s="M+H+1" />
          <p rt="16.051" x="338.2654" y="1797.37" v="18773" z="1" s="M+H+2" />
        </MSPeaks>
      </Spectrum>
    </Compound>
    <Compound algo="FindByMolecularFeature">
      <Location m="308.1989" rt="16.089" y="165192" v="1653639" />
      <Spectrum type="MFE" cpdAlgo="FindByMolecularFeature">
        <MSDetails p="+" />
        <Device type="TimeOfFlight" />
        <MSPeaks>
          <p rt="16.090" x="155.1065" y="9529.29" v="73966" z="2" s="M+2H" />
          <p rt="16.089" x="309.2062" y="165191.80" v="1304251" z="1" s="M+H" />
          <p rt="16.089" x="310.2095" y="33572.44" v="275421" z="1" s="M+H+1" />
        </MSPeaks>
      </Spectrum>
    </Compound>
    <Compound algo="FindByMolecularFeature">
      <Location m="290.1883" rt="16.090" y="156161" v="1472182" />
      <Spectrum type="MFE" cpdAlgo="FindByMolecularFeature">
        <MSDetails p="+" />
        <Device type="TimeOfFlight" />
        <MSPeaks>
          <p rt="16.090" x="291.1956" y="156160.75" v="1230188" z="1" s="M+H" />
          <p rt="16.090" x="292.1989" y="30723.66" v="241995" z="1" s="M+H+1" />
        </MSPeaks>
      </Spectrum>
    </Compound>
    <Compound algo="FindByMolecularFeature">
      <Location m="292.2036" rt="16.103" y="75158" v="642947" />
      <Spectrum type="MFE" cpdAlgo="FindByMolecularFeature">
        <MSDetails p="+" />
        <Device type="TimeOfFlight" />
        <MSPeaks>
          <p rt="16.102" x="293.2108" y="75158.01" v="534741" z="1" s="M+H" />
          <p rt="16.106" x="294.2146" y="14490.07" v="108206" z="1" s="M+H+1" />
        </MSPeaks>
      </Spectrum>
    </Compound>
    <Compound algo="FindByMolecularFeature">
      <Location m="274.1931" rt="16.111" y="60799" v="511948" />
      <Spectrum type="MFE" cpdAlgo="FindByMolecularFeature">
        <MSDetails p="+" />
        <Device type="TimeOfFlight" />
        <MSPeaks>
          <p rt="16.110" x="275.2004" y="60799.17" v="423592" z="1" s="M+H" />
          <p rt="16.113" x="276.2038" y="12777.13" v="88356" z="1" s="M+H+1" />
        </MSPeaks>
      </Spectrum>
    </Compound>
    <Compound algo="FindByMolecularFeature">
      <Location m="495.3329" rt="16.115" y="192834" v="2049374" />
      <Spectrum type="MFE" cpdAlgo="FindByMolecularFeature">
        <MSDetails p="+" />
        <Device type="TimeOfFlight" />
        <MSPeaks>
          <p rt="16.115" x="496.3402" y="192833.94" v="1557829" z="1" s="M+H" />
          <p rt="16.114" x="497.3434" y="54184.18" v="406159" z="1" s="M+H+1" />
          <p rt="16.117" x="498.3461" y="9443.03" v="70832" z="1" s="M+H+2" />
          <p rt="16.147" x="499.3474" y="1881.73" v="14553" z="1" s="M+H+3" />
        </MSPeaks>
      </Spectrum>
    </Compound>
    <Compound algo="FindByMolecularFeature">
      <Location m="479.3014" rt="16.165" y="79011" v="830932" />
      <Spectrum type="MFE" cpdAlgo="FindByMolecularFeature">
        <MSDetails p="+" />
        <Device type="TimeOfFlight" />
        <MSPeaks>
          <p rt="16.164" x="480.3086" y="79010.60" v="643734" z="1" s="M+H" />
          <p rt="16.170" x="481.3121" y="21184.93" v="156681" z="1" s="M+H+1" />
          <p rt="16.170" x="482.3157" y="4381.39" v="30518" z="1" s="M+H+2" />
        </MSPeaks>
      </Spectrum>
    </Compound>
    <Compound algo="FindByMolecularFeature">
      <Location m="225.2094" rt="16.255" y="201950" v="1973858" />
      <Spectrum type="MFE" cpdAlgo="FindByMolecularFeature">
        <MSDetails p="+" />
        <Device type="TimeOfFlight" />
        <MSPeaks>
          <p rt="16.255" x="226.2166" y="201950.23" v="1685597" z="1" s="M+H" />
          <p rt="16.255" x="227.2199" y="31547.30" v="263414" z="1" s="M+H+1" />
          <p rt="16.264" x="228.2210" y="3597.28" v="24846" z="1" s="M+H+2" />
        </MSPeaks>
      </Spectrum>
    </Compound>
    <Compound algo="FindByMolecularFeature">
      <Location m="521.3482" rt="16.297" y="90926" v="970912" />
      <Spectrum type="MFE" cpdAlgo="FindByMolecularFeature">
        <MSDetails p="+" />
        <Device type="TimeOfFlight" />
        <MSPeaks>
          <p rt="16.297" x="522.3555" y="90925.75" v="727093" z="1" s="M+H" />
          <p rt="16.296" x="523.3588" y="25387.26" v="199101" z="1" s="M+H+1" />
          <p rt="16.302" x="524.3612" y="5072.37" v="40544" z="1" s="M+H+2" />
          <p rt="16.289" x="525.3655" y="541.49" v="4175" z="1" s="M+H+3" />
        </MSPeaks>
      </Spectrum>
    </Compound>
    <Compound algo="FindByMolecularFeature">
      <Location m="367.3457" rt="16.304" y="599219" v="4961224" />
      <Spectrum type="MFE" cpdAlgo="FindByMolecularFeature">
        <MSDetails p="+" />
        <Device type="TimeOfFlight" />
        <MSPeaks>
          <p rt="16.304" x="368.3530" y="599219.31" v="3904738" z="1" s="M+H" />
          <p rt="16.303" x="369.3571" y="147680.14" v="918138" z="1" s="M+H+1" />
          <p rt="16.306" x="370.3598" y="19916.57" v="126914" z="1" s="M+H+2" />
          <p rt="16.312" x="371.3618" y="1870.55" v="11433" z="1" s="M+H+3" />
        </MSPeaks>
      </Spectrum>
    </Compound>
    <Compound algo="FindByMolecularFeature">
      <Location m="325.3711" rt="16.364" y="197599" v="1600561" />
      <Spectrum type="MFE" cpdAlgo="FindByMolecularFeature">
        <MSDetails p="+" />
        <Device type="TimeOfFlight" />
        <MSPeaks>
          <p rt="16.364" x="326.3784" y="197599.38" v="1291555" z="1" s="M+H" />
          <p rt="16.364" x="327.3814" y="44670.10" v="275819" z="1" s="M+H+1" />
          <p rt="16.363" x="328.3850" y="5702.09" v="33187" z="1" s="M+H+2" />
        </MSPeaks>
      </Spectrum>
    </Compound>
    <Compound algo="FindByMolecularFeature">
      <Location m="317.2333" rt="16.395" y="200283" v="1992751" />
      <Spectrum type="MFE" cpdAlgo="FindByMolecularFeature">
        <MSDetails p="+" />
        <Device type="TimeOfFlight" />
        <MSPeaks>
          <p rt="16.395" x="318.2406" y="200282.63" v="1631048" z="1" s="M+H" />
          <p rt="16.394" x="319.2401" y="41602.49" v="361703" z="1" s="M+H+1" />
        </MSPeaks>
      </Spectrum>
    </Compound>
    <Compound algo="FindByMolecularFeature">
      <Location m="279.2537" rt="16.399" y="144281" v="1143834" />
      <Spectrum type="MFE" cpdAlgo="FindByMolecularFeature">
        <MSDetails p="+" />
        <Device type="TimeOfFlight" />
        <MSPeaks>
          <p rt="16.399" x="280.2609" y="144281.25" v="962011" z="1" s="M+H" />
          <p rt="16.398" x="281.2647" y="24937.65" v="181823" z="1" s="M+H+1" />
        </MSPeaks>
      </Spectrum>
    </Compound>
    <Compound algo="FindByMolecularFeature">
      <Location m="295.2517" rt="16.402" y="782995" v="8444178" />
      <Spectrum type="MFE" cpdAlgo="FindByMolecularFeature">
        <MSDetails p="+" />
        <Device type="TimeOfFlight" />
        <MSPeaks>
          <p rt="16.403" x="296.2590" y="782994.88" v="6467700" z="1" s="M+H" />
          <p rt="16.397" x="297.2615" y="172676.91" v="1761672" z="1" s="M+H+1" />
          <p rt="16.404" x="298.2646" y="21132.71" v="176256" z="1" s="M+H+2" />
          <p rt="16.397" x="591.5099" y="2022.01" v="8871" z="1" s="2M+H" />
          <p rt="16.419" x="592.5009" y="1746.21" v="10404" z="1" s="2M+H+1" />
        </MSPeaks>
      </Spectrum>
    </Compound>
    <Compound algo="FindByMolecularFeature">
      <Location m="260.2141" rt="16.490" y="53712" v="912959" />
      <Spectrum type="MFE" cpdAlgo="FindByMolecularFeature">
        <MSDetails p="+" />
        <Device type="TimeOfFlight" />
        <MSPeaks>
          <p rt="16.490" x="261.2214" y="53711.63" v="754936" z="1" s="M+H" />
          <p rt="16.489" x="262.2246" y="10765.17" v="158022" z="1" s="M+H+1" />
        </MSPeaks>
      </Spectrum>
    </Compound>
    <Compound algo="FindByMolecularFeature">
      <Location m="349.1468" rt="16.491" y="108879" v="1702307" />
      <Spectrum type="MFE" cpdAlgo="FindByMolecularFeature">
        <MSDetails p="+" />
        <Device type="TimeOfFlight" />
        <MSPeaks>
          <p rt="16.492" x="350.1541" y="108879.04" v="1288214" z="1" s="M+H" />
          <p rt="16.486" x="351.1578" y="27998.57" v="351980" z="1" s="M+H+1" />
          <p rt="16.490" x="352.1618" y="4672.71" v="62114" z="1" s="M+H+2" />
        </MSPeaks>
      </Spectrum>
    </Compound>
    <Compound algo="FindByMolecularFeature">
      <Location m="607.3631" rt="16.493" y="61955" v="615353" />
      <Spectrum type="MFE" cpdAlgo="FindByMolecularFeature">
        <MSDetails p="+" />
        <Device type="TimeOfFlight" />
        <MSPeaks>
          <p rt="16.499" x="608.3704" y="6331.06" v="55241" z="1" s="M+H" />
          <p rt="16.505" x="609.3755" y="3494.28" v="28572" z="1" s="M+H+1" />
          <p rt="16.492" x="610.3681" y="61954.80" v="531540" z="1" s="M+H+2" />
        </MSPeaks>
      </Spectrum>
    </Compound>
    <Compound algo="FindByMolecularFeature">
      <Location m="278.2251" rt="16.494" y="2371866" v="33664768" />
      <Spectrum type="MFE" cpdAlgo="FindByMolecularFeature">
        <MSDetails p="+" />
        <Device type="TimeOfFlight" />
        <MSPeaks>
          <p rt="16.493" x="279.2323" y="2371865.75" v="24660536" z="1" sat="true" s="M+H" />
          <p rt="16.493" x="280.2361" y="479087.25" v="4940684" z="1" s="M+H+1" />
          <p rt="16.495" x="281.2402" y="51932.78" v="533671" z="1" s="M+H+2" />
          <p rt="16.510" x="282.2447" y="5042.99" v="53076" z="1" s="M+H+3" />
          <p rt="16.501" x="557.4568" y="168099.05" v="1164317" z="1" s="2M+H" />
          <p rt="16.501" x="558.4600" y="66746.00" v="462470" z="1" s="2M+H+1" />
          <p rt="16.502" x="559.4628" y="14171.07" v="96676" z="1" s="2M+H+2" />
          <p rt="16.502" x="560.4656" y="2228.98" v="14937" z="1" s="2M+H+3" />
        </MSPeaks>
      </Spectrum>
    </Compound>
    <Compound algo="FindByMolecularFeature">
      <Location m="332.1431" rt="16.497" y="89505" v="2340588" />
      <Spectrum type="MFE" cpdAlgo="FindByMolecularFeature">
        <MSDetails p="+" />
        <Device type="TimeOfFlight" />
        <MSPeaks>
          <p rt="16.493" x="333.1503" y="42725.23" v="478090" z="1" s="M+H" />
          <p rt="16.492" x="334.1546" y="10081.21" v="113217" z="1" s="M+H+1" />
          <p rt="16.500" x="335.1518" y="89504.81" v="980377" z="1" s="M+H+2" />
          <p rt="16.500" x="336.1549" y="19975.97" v="219360" z="1" s="M+H+3" />
          <p rt="16.496" x="337.1474" y="36325.70" v="393292" z="1" s="M+H+4" />
          <p rt="16.504" x="338.1500" y="8876.55" v="97943" z="1" s="M+H+5" />
          <p rt="16.498" x="339.1475" y="5339.20" v="58309" z="1" s="M+H+6" />
        </MSPeaks>
      </Spectrum>
    </Compound>
    <Compound algo="FindByMolecularFeature">
      <Location m="290.1861" rt="16.502" y="222483" v="1799200" />
      <Spectrum type="MFE" cpdAlgo="FindByMolecularFeature">
        <MSDetails p="+" />
        <Device type="TimeOfFlight" />
        <MSPeaks>
          <p rt="16.502" x="291.1933" y="222482.53" v="1540776" z="1" s="M+H" />
          <p rt="16.502" x="292.1967" y="37531.72" v="258424" z="1" s="M+H+1" />
        </MSPeaks>
      </Spectrum>
    </Compound>
    <Compound algo="FindByMolecularFeature">
      <Location m="204.1878" rt="16.508" y="225061" v="2131911" />
      <Spectrum type="MFE" cpdAlgo="FindByMolecularFeature">
        <MSDetails p="+" />
        <Device type="TimeOfFlight" />
        <MSPeaks>
          <p rt="16.510" x="205.1951" y="225061.16" v="1794292" z="1" s="M+H" />
          <p rt="16.507" x="206.1985" y="41282.47" v="324786" z="1" s="M+H+1" />
          <p rt="16.460" x="207.1954" y="5839.72" v="12833" z="1" s="M+H+2" />
        </MSPeaks>
      </Spectrum>
    </Compound>
    <Compound algo="FindByMolecularFeature">
      <Location m="268.2038" rt="16.509" y="130849" v="1266856" />
      <Spectrum type="MFE" cpdAlgo="FindByMolecularFeature">
        <MSDetails p="+" />
        <Device type="TimeOfFlight" />
        <MSPeaks>
          <p rt="16.508" x="269.2111" y="130849.44" v="1037205" z="1" s="M+H" />
          <p rt="16.513" x="270.2144" y="23472.07" v="194193" z="1" s="M+H+1" />
          <p rt="16.518" x="271.2204" y="3464.83" v="35459" z="1" s="M+H+2" />
        </MSPeaks>
      </Spectrum>
    </Compound>
    <Compound algo="FindByMolecularFeature">
      <Location m="232.1828" rt="16.509" y="122363" v="1102027" />
      <Spectrum type="MFE" cpdAlgo="FindByMolecularFeature">
        <MSDetails p="+" />
        <Device type="TimeOfFlight" />
        <MSPeaks>
          <p rt="16.509" x="233.1900" y="122363.01" v="933490" z="1" s="M+H" />
          <p rt="16.509" x="234.1934" y="21665.44" v="168537" z="1" s="M+H+1" />
        </MSPeaks>
      </Spectrum>
    </Compound>
    <Compound algo="FindByMolecularFeature">
      <Location m="250.1934" rt="16.509" y="102248" v="951943" />
      <Spectrum type="MFE" cpdAlgo="FindByMolecularFeature">
        <MSDetails p="+" />
        <Device type="TimeOfFlight" />
        <MSPeaks>
          <p rt="16.509" x="251.2007" y="102248.13" v="815109" z="1" s="M+H" />
          <p rt="16.507" x="252.2040" y="17459.00" v="136834" z="1" s="M+H+1" />
        </MSPeaks>
      </Spectrum>
    </Compound>
    <Compound algo="FindByMolecularFeature">
      <Location m="479.3022" rt="16.526" y="683988" v="6956279" />
      <Spectrum type="MFE" cpdAlgo="FindByMolecularFeature">
        <MSDetails p="+" />
        <Device type="TimeOfFlight" />
        <MSPeaks>
          <p rt="16.527" x="480.3095" y="683988.19" v="5293324" z="1" s="M+H" />
          <p rt="16.525" x="481.3123" y="170436.55" v="1327618" z="1" s="M+H+1" />
          <p rt="16.525" x="482.3148" y="30276.01" v="224840" z="1" s="M+H+2" />
          <p rt="16.522" x="483.3193" y="4227.47" v="32416" z="1" s="M+H+3" />
          <p rt="16.507" x="484.3273" y="431.16" v="3099" z="1" s="M+H+4" />
          <p rt="16.523" x="959.6079" y="4965.25" v="21786" z="1" s="2M+H" />
          <p rt="16.522" x="960.6124" y="2652.67" v="12759" z="1" s="2M+H+1" />
          <p rt="16.520" x="961.6122" y="1084.56" v="2946" z="1" s="2M+H+2" />
        </MSPeaks>
      </Spectrum>
    </Compound>
    <Compound algo="FindByMolecularFeature">
      <Location m="292.2038" rt="16.545" y="109535" v="856223" />
      <Spectrum type="MFE" cpdAlgo="FindByMolecularFeature">
        <MSDetails p="+" />
        <Device type="TimeOfFlight" />
        <MSPeaks>
          <p rt="16.545" x="293.2110" y="109534.95" v="714082" z="1" s="M+H" />
          <p rt="16.543" x="294.2146" y="21648.51" v="142141" z="1" s="M+H+1" />
        </MSPeaks>
      </Spectrum>
    </Compound>
    <Compound algo="FindByMolecularFeature">
      <Location m="274.1934" rt="16.546" y="62219" v="525236" />
      <Spectrum type="MFE" cpdAlgo="FindByMolecularFeature">
        <MSDetails p="+" />
        <Device type="TimeOfFlight" />
        <MSPeaks>
          <p rt="16.546" x="275.2007" y="62218.55" v="440433" z="1" s="M+H" />
          <p rt="16.543" x="276.2040" y="12240.61" v="84803" z="1" s="M+H+1" />
        </MSPeaks>
      </Spectrum>
    </Compound>
    <Compound algo="FindByMolecularFeature">
      <Location m="236.2139" rt="16.564" y="56750" v="517180" />
      <Spectrum type="MFE" cpdAlgo="FindByMolecularFeature">
        <MSDetails p="+" />
        <Device type="TimeOfFlight" />
        <MSPeaks>
          <p rt="16.564" x="237.2211" y="56750.45" v="439085" z="1" s="M+H" />
          <p rt="16.567" x="238.2245" y="9811.47" v="78095" z="1" s="M+H+1" />
        </MSPeaks>
      </Spectrum>
    </Compound>
    <Compound algo="FindByMolecularFeature">
      <Location m="254.2246" rt="16.566" y="59576" v="583944" />
      <Spectrum type="MFE" cpdAlgo="FindByMolecularFeature">
        <MSDetails p="+" />
        <Device type="TimeOfFlight" />
        <MSPeaks>
          <p rt="16.566" x="255.2319" y="59576.22" v="493004" z="1" s="M+H" />
          <p rt="16.565" x="256.2349" y="11059.42" v="90940" z="1" s="M+H+1" />
        </MSPeaks>
      </Spectrum>
    </Compound>
    <Compound algo="FindByMolecularFeature">
      <Location m="392.2542" rt="16.597" y="203284" v="1690651" />
      <Spectrum type="MFE" cpdAlgo="FindByMolecularFeature">
        <MSDetails p="+" />
        <Device type="TimeOfFlight" />
        <MSPeaks>
          <p rt="16.597" x="393.2615" y="203283.58" v="1360734" z="1" s="M+H" />
          <p rt="16.595" x="394.2645" y="42582.72" v="272840" z="1" s="M+H+1" />
          <p rt="16.597" x="395.2675" y="7347.17" v="50234" z="1" s="M+H+2" />
          <p rt="16.591" x="396.2721" y="1101.46" v="6843" z="1" s="M+H+3" />
        </MSPeaks>
      </Spectrum>
    </Compound>
    <Compound algo="FindByMolecularFeature">
      <Location m="370.2721" rt="16.599" y="146442" v="1258832" />
      <Spectrum type="MFE" cpdAlgo="FindByMolecularFeature">
        <MSDetails p="+" />
        <Device type="TimeOfFlight" />
        <MSPeaks>
          <p rt="16.599" x="371.2794" y="146442.27" v="990195" z="1" s="M+H" />
          <p rt="16.598" x="372.2827" y="33767.25" v="228358" z="1" s="M+H+1" />
          <p rt="16.601" x="373.2861" y="5421.62" v="35693" z="1" s="M+H+2" />
          <p rt="16.598" x="374.2900" y="696.53" v="4586" z="1" s="M+H+3" />
        </MSPeaks>
      </Spectrum>
    </Compound>
    <Compound algo="FindByMolecularFeature">
      <Location m="352.2621" rt="16.601" y="665905" v="5581436" />
      <Spectrum type="MFE" cpdAlgo="FindByMolecularFeature">
        <MSDetails p="+" />
        <Device type="TimeOfFlight" />
        <MSPeaks>
          <p rt="16.601" x="353.2694" y="665904.50" v="4463874" z="1" s="M+H" />
          <p rt="16.600" x="354.2721" y="143755.64" v="966998" z="1" s="M+H+1" />
          <p rt="16.602" x="355.2754" y="19488.74" v="130461" z="1" s="M+H+2" />
          <p rt="16.603" x="356.2787" y="2769.48" v="20103" z="1" s="M+H+3" />
        </MSPeaks>
      </Spectrum>
    </Compound>
    <Compound algo="FindByMolecularFeature">
      <Location m="521.3492" rt="16.660" y="742064" v="8090848" />
      <Spectrum type="MFE" cpdAlgo="FindByMolecularFeature">
        <MSDetails p="+" />
        <Device type="TimeOfFlight" />
        <MSPeaks>
          <p rt="16.660" x="522.3565" y="742063.69" v="6097903" z="1" s="M+H" />
          <p rt="16.660" x="523.3592" y="198468.61" v="1656614" z="1" s="M+H+1" />
          <p rt="16.659" x="524.3617" y="36830.43" v="288413" z="1" s="M+H+2" />
          <p rt="16.663" x="525.3647" y="5639.21" v="44487" z="1" s="M+H+3" />
          <p rt="16.651" x="526.3665" y="447.10" v="3430" z="1" s="M+H+4" />
        </MSPeaks>
      </Spectrum>
    </Compound>
    <Compound algo="FindByMolecularFeature">
      <Location m="320.2353" rt="16.703" y="91008" v="932508" />
      <Spectrum type="MFE" cpdAlgo="FindByMolecularFeature">
        <MSDetails p="+" />
        <Device type="TimeOfFlight" />
        <MSPeaks>
          <p rt="16.703" x="321.2425" y="91007.61" v="760036" z="1" s="M+H" />
          <p rt="16.705" x="322.2459" y="19644.39" v="157113" z="1" s="M+H+1" />
          <p rt="16.686" x="323.2512" y="2771.10" v="15360" z="1" s="M+H+2" />
        </MSPeaks>
      </Spectrum>
    </Compound>
    <Compound algo="FindByMolecularFeature">
      <Location m="274.1931" rt="16.757" y="85377" v="946133" />
      <Spectrum type="MFE" cpdAlgo="FindByMolecularFeature">
        <MSDetails p="+" />
        <Device type="TimeOfFlight" />
        <MSPeaks>
          <p rt="16.758" x="275.2004" y="85376.95" v="791094" z="1" s="M+H" />
          <p rt="16.755" x="276.2038" y="16474.36" v="155039" z="1" s="M+H+1" />
        </MSPeaks>
      </Spectrum>
    </Compound>
    <Compound algo="FindByMolecularFeature">
      <Location m="292.2038" rt="16.762" y="147874" v="1589047" />
      <Spectrum type="MFE" cpdAlgo="FindByMolecularFeature">
        <MSDetails p="+" />
        <Device type="TimeOfFlight" />
        <MSPeaks>
          <p rt="16.762" x="293.2111" y="147874.06" v="1325129" z="1" s="M+H" />
          <p rt="16.764" x="294.2146" y="29464.54" v="263918" z="1" s="M+H+1" />
        </MSPeaks>
      </Spectrum>
    </Compound>
    <Compound algo="FindByMolecularFeature">
      <Location m="370.2720" rt="16.820" y="131778" v="1423587" />
      <Spectrum type="MFE" cpdAlgo="FindByMolecularFeature">
        <MSDetails p="+" />
        <Device type="TimeOfFlight" />
        <MSPeaks>
          <p rt="16.820" x="371.2793" y="131778.48" v="1126364" z="1" s="M+H" />
          <p rt="16.819" x="372.2825" y="30084.95" v="256558" z="1" s="M+H+1" />
          <p rt="16.816" x="373.2848" y="5073.56" v="40666" z="1" s="M+H+2" />
        </MSPeaks>
      </Spectrum>
    </Compound>
    <Compound algo="FindByMolecularFeature">
      <Location m="352.2616" rt="16.825" y="224961" v="2728848" />
      <Spectrum type="MFE" cpdAlgo="FindByMolecularFeature">
        <MSDetails p="+" />
        <Device type="TimeOfFlight" />
        <MSPeaks>
          <p rt="16.825" x="353.2689" y="224961.20" v="2188600" z="1" s="M+H" />
          <p rt="16.826" x="354.2721" y="48270.22" v="465567" z="1" s="M+H+1" />
          <p rt="16.837" x="355.2781" y="8081.68" v="74681" z="1" s="M+H+2" />
        </MSPeaks>
      </Spectrum>
    </Compound>
    <Compound algo="FindByMolecularFeature">
      <Location m="254.2246" rt="16.833" y="90514" v="840395" />
      <Spectrum type="MFE" cpdAlgo="FindByMolecularFeature">
        <MSDetails p="+" />
        <Device type="TimeOfFlight" />
        <MSPeaks>
          <p rt="16.833" x="255.2319" y="90514.34" v="694447" z="1" s="M+H" />
          <p rt="16.834" x="256.2351" y="15795.53" v="123724" z="1" s="M+H+1" />
          <p rt="16.852" x="257.2338" y="3041.79" v="22225" z="1" s="M+H+2" />
        </MSPeaks>
      </Spectrum>
    </Compound>
    <Compound algo="FindByMolecularFeature">
      <Location m="236.2138" rt="16.835" y="78248" v="745887" />
      <Spectrum type="MFE" cpdAlgo="FindByMolecularFeature">
        <MSDetails p="+" />
        <Device type="TimeOfFlight" />
        <MSPeaks>
          <p rt="16.835" x="237.2210" y="78247.73" v="623122" z="1" s="M+H" />
          <p rt="16.831" x="238.2245" y="13726.55" v="110151" z="1" s="M+H+1" />
          <p rt="16.852" x="239.2277" y="1612.89" v="12614" z="1" s="M+H+2" />
        </MSPeaks>
      </Spectrum>
    </Compound>
    <Compound algo="FindByMolecularFeature">
      <Location m="295.2513" rt="16.874" y="386992" v="4382274" />
      <Spectrum type="MFE" cpdAlgo="FindByMolecularFeature">
        <MSDetails p="+" />
        <Device type="TimeOfFlight" />
        <MSPeaks>
          <p rt="16.879" x="296.2586" y="386992.13" v="3325461" z="1" s="M+H" />
          <p rt="16.852" x="297.2616" y="80679.20" v="1010152" z="1" s="M+H+1" />
          <p rt="16.868" x="298.2690" y="5887.98" v="46662" z="1" s="M+H+2" />
        </MSPeaks>
      </Spectrum>
    </Compound>
    <Compound algo="FindByMolecularFeature">
      <Location m="278.2247" rt="16.875" y="372485" v="3630502" />
      <Spectrum type="MFE" cpdAlgo="FindByMolecularFeature">
        <MSDetails p="+" />
        <Device type="TimeOfFlight" />
        <MSPeaks>
          <p rt="16.875" x="279.2320" y="372484.81" v="2957544" z="1" s="M+H" />
          <p rt="16.877" x="280.2354" y="76874.04" v="618212" z="1" s="M+H+1" />
          <p rt="16.872" x="557.4551" y="3952.29" v="21251" z="1" s="2M+H" />
          <p rt="16.871" x="558.4578" y="1489.74" v="6122" z="1" s="2M+H+1" />
        </MSPeaks>
      </Spectrum>
    </Compound>
    <Compound algo="FindByMolecularFeature">
      <Location m="317.2330" rt="16.883" y="50195" v="601760" />
      <Spectrum type="MFE" cpdAlgo="FindByMolecularFeature">
        <MSDetails p="+" />
        <Device type="TimeOfFlight" />
        <MSPeaks>
          <p rt="16.884" x="318.2403" y="50194.89" v="480733" z="1" s="M+H" />
          <p rt="16.881" x="319.2412" y="10806.58" v="113091" z="1" s="M+H+1" />
          <p rt="16.873" x="320.2523" y="1347.11" v="7936" z="1" s="M+H+2" />
        </MSPeaks>
      </Spectrum>
    </Compound>
    <Compound algo="FindByMolecularFeature">
      <Location m="451.3147" rt="16.929" y="153631" v="1591224" />
      <Spectrum type="MFE" cpdAlgo="FindByMolecularFeature">
        <MSDetails p="+" />
        <Device type="TimeOfFlight" />
        <MSPeaks>
          <p rt="16.929" x="452.3220" y="153630.86" v="1226446" z="1" s="M+H" />
          <p rt="16.929" x="453.3255" y="37803.98" v="293642" z="1" s="M+H+1" />
          <p rt="16.930" x="454.3284" y="8678.71" v="71136" z="1" s="M+H+2" />
        </MSPeaks>
      </Spectrum>
    </Compound>
    <Compound algo="FindByMolecularFeature">
      <Location m="610.4207" rt="17.058" y="72017" v="866876" />
      <Spectrum type="MFE" cpdAlgo="FindByMolecularFeature">
        <MSDetails p="+" />
        <Device type="TimeOfFlight" />
        <MSPeaks>
          <p rt="17.058" x="611.4280" y="72016.84" v="575575" z="1" s="M+H" />
          <p rt="17.059" x="612.4314" y="28246.46" v="226515" z="1" s="M+H+1" />
          <p rt="17.057" x="613.4340" y="6982.27" v="54989" z="1" s="M+H+2" />
          <p rt="17.070" x="614.4334" y="1169.41" v="9798" z="1" s="M+H+3" />
        </MSPeaks>
      </Spectrum>
    </Compound>
    <Compound algo="FindByMolecularFeature">
      <Location m="178.1358" rt="17.064" y="359319" v="3675004" />
      <Spectrum type="MFE" cpdAlgo="FindByMolecularFeature">
        <MSDetails p="+" />
        <Device type="TimeOfFlight" />
        <MSPeaks>
          <p rt="17.064" x="179.1430" y="359318.69" v="3215681" z="1" s="M+H" />
          <p rt="17.065" x="180.1465" y="47667.10" v="442378" z="1" s="M+H+1" />
          <p rt="17.052" x="181.1513" y="2995.68" v="16945" z="1" s="M+H+2" />
        </MSPeaks>
      </Spectrum>
    </Compound>
    <Compound algo="FindByMolecularFeature">
      <Location m="393.1387" rt="17.064" y="60362" v="764837" />
      <Spectrum type="MFE" cpdAlgo="FindByMolecularFeature">
        <MSDetails p="+" />
        <Device type="TimeOfFlight" />
        <MSPeaks>
          <p rt="17.066" x="394.1460" y="60361.93" v="617116" z="1" s="M+H" />
          <p rt="17.060" x="395.1493" y="13467.65" v="125612" z="1" s="M+H+1" />
          <p rt="17.059" x="396.1613" y="2920.87" v="22109" z="1" s="M+H+2" />
        </MSPeaks>
      </Spectrum>
    </Compound>
    <Compound algo="FindByMolecularFeature">
      <Location m="276.2094" rt="17.065" y="1806801" v="21016858" />
      <Spectrum type="MFE" cpdAlgo="FindByMolecularFeature">
        <MSDetails p="+" />
        <Device type="TimeOfFlight" />
        <MSPeaks>
          <p rt="17.066" x="277.2167" y="1806801.38" v="17425168" z="1" s="M+H" />
          <p rt="17.064" x="278.2200" y="351154.97" v="3391255" z="1" s="M+H+1" />
          <p rt="17.034" x="279.2300" y="34362.21" v="188218" z="1" s="M+H+2" />
          <p rt="17.055" x="280.2340" y="2142.04" v="12216" z="1" s="M+H+3" />
        </MSPeaks>
      </Spectrum>
    </Compound>
    <Compound algo="FindByMolecularFeature">
      <Location m="316.2019" rt="17.079" y="541898" v="7047150" />
      <Spectrum type="MFE" cpdAlgo="FindByMolecularFeature">
        <MSDetails p="+" />
        <Device type="TimeOfFlight" />
        <MSPeaks>
          <p rt="17.079" x="317.2092" y="541898.25" v="5777679" z="1" s="M+H" />
          <p rt="17.079" x="318.2124" y="105571.23" v="1123638" z="1" s="M+H+1" />
          <p rt="17.079" x="319.2169" y="13984.05" v="143561" z="1" s="M+H+2" />
          <p rt="17.114" x="320.2201" y="221.30" v="2271" z="1" s="M+H+3" />
        </MSPeaks>
      </Spectrum>
    </Compound>
    <Compound algo="FindByMolecularFeature">
      <Location m="294.2201" rt="17.184" y="1208028" v="10360009" />
      <Spectrum type="MFE" cpdAlgo="FindByMolecularFeature">
        <MSDetails p="+" />
        <Device type="TimeOfFlight" />
        <MSPeaks>
          <p rt="17.184" x="295.2274" y="1208028.38" v="8504056" z="1" s="M+H" />
          <p rt="17.184" x="296.2306" y="227564.92" v="1601969" z="1" s="M+H+1" />
          <p rt="17.184" x="297.2350" y="32519.72" v="230324" z="1" s="M+H+2" />
          <p rt="17.170" x="298.2390" y="3152.89" v="23661" z="1" s="M+H+3" />
        </MSPeaks>
      </Spectrum>
    </Compound>
    <Compound algo="FindByMolecularFeature">
      <Location m="649.4126" rt="17.189" y="62086" v="728114" />
      <Spectrum type="MFE" cpdAlgo="FindByMolecularFeature">
        <MSDetails p="+" />
        <Device type="TimeOfFlight" />
        <MSPeaks>
          <p rt="17.189" x="650.4199" y="62085.73" v="427988" z="1" s="M+H" />
          <p rt="17.188" x="651.4239" y="33861.34" v="231745" z="1" s="M+H+1" />
          <p rt="17.187" x="652.4269" y="10431.51" v="68381" z="1" s="M+H+2" />
        </MSPeaks>
      </Spectrum>
    </Compound>
    <Compound algo="FindByMolecularFeature">
      <Location m="244.2191" rt="17.191" y="153298" v="1816055" />
      <Spectrum type="MFE" cpdAlgo="FindByMolecularFeature">
        <MSDetails p="+" />
        <Device type="TimeOfFlight" />
        <MSPeaks>
          <p rt="17.183" x="123.1166" y="6751.45" v="47169" z="2" s="M+2H" />
          <p rt="17.192" x="245.2264" y="153297.67" v="1491228" z="1" s="M+H" />
          <p rt="17.190" x="246.2296" y="28095.16" v="240709" z="1" s="M+H+1" />
          <p rt="17.200" x="247.2360" y="4138.20" v="33698" z="1" s="M+H+2" />
          <p rt="17.161" x="248.2360" y="399.20" v="3250" z="1" s="M+H+3" />
        </MSPeaks>
      </Spectrum>
    </Compound>
    <Compound algo="FindByMolecularFeature">
      <Location m="280.2407" rt="17.192" y="445869" v="4685564" />
      <Spectrum type="MFE" cpdAlgo="FindByMolecularFeature">
        <MSDetails p="+" />
        <Device type="TimeOfFlight" />
        <MSPeaks>
          <p rt="17.192" x="281.2480" y="445868.50" v="3826969" z="1" s="M+H" />
          <p rt="17.192" x="282.2510" y="86903.21" v="778330" z="1" s="M+H+1" />
          <p rt="17.194" x="283.2586" y="8492.46" v="66598" z="1" s="M+H+2" />
          <p rt="17.193" x="284.2634" y="1501.93" v="13667" z="1" s="M+H+3" />
        </MSPeaks>
      </Spectrum>
    </Compound>
    <Compound algo="FindByMolecularFeature">
      <Location m="262.2300" rt="17.192" y="507304" v="5586248" />
      <Spectrum type="MFE" cpdAlgo="FindByMolecularFeature">
        <MSDetails p="+" />
        <Device type="TimeOfFlight" />
        <MSPeaks>
          <p rt="17.192" x="263.2373" y="507304.44" v="4493506" z="1" s="M+H" />
          <p rt="17.192" x="264.2403" y="102309.88" v="926537" z="1" s="M+H+1" />
          <p rt="17.201" x="265.2485" y="14740.25" v="147753" z="1" s="M+H+2" />
          <p rt="17.200" x="266.2533" y="2109.48" v="18452" z="1" s="M+H+3" />
        </MSPeaks>
      </Spectrum>
    </Compound>
    <Compound algo="FindByMolecularFeature">
      <Location m="352.1697" rt="17.200" y="61559" v="1541492" />
      <Spectrum type="MFE" cpdAlgo="FindByMolecularFeature">
        <MSDetails p="+" />
        <Device type="TimeOfFlight" />
        <MSPeaks>
          <p rt="17.199" x="353.1770" y="31611.14" v="338350" z="1" s="M+H" />
          <p rt="17.198" x="354.1798" y="6837.11" v="73781" z="1" s="M+H+1" />
          <p rt="17.200" x="355.1779" y="61558.94" v="630071" z="1" s="M+H+2" />
          <p rt="17.199" x="356.1809" y="13605.72" v="138399" z="1" s="M+H+3" />
          <p rt="17.202" x="357.1736" y="24313.42" v="258532" z="1" s="M+H+4" />
          <p rt="17.194" x="358.1763" y="5542.13" v="56118" z="1" s="M+H+5" />
          <p rt="17.202" x="359.1726" y="4268.51" v="46241" z="1" s="M+H+6" />
        </MSPeaks>
      </Spectrum>
    </Compound>
    <Compound algo="FindByMolecularFeature">
      <Location m="641.3509" rt="17.358" y="83969" v="885882" />
      <Spectrum type="MFE" cpdAlgo="FindByMolecularFeature">
        <MSDetails p="+" />
        <Device type="TimeOfFlight" />
        <MSPeaks>
          <p rt="17.358" x="642.3581" y="83968.57" v="512865" z="1" s="M+H" />
          <p rt="17.358" x="643.3626" y="46545.25" v="285405" z="1" s="M+H+1" />
          <p rt="17.359" x="644.3685" y="14089.94" v="87612" z="1" s="M+H+2" />
        </MSPeaks>
      </Spectrum>
    </Compound>
    <Compound algo="FindByMolecularFeature">
      <Location m="276.2094" rt="17.362" y="3875849" v="35826808" />
      <Spectrum type="MFE" cpdAlgo="FindByMolecularFeature">
        <MSDetails p="+" />
        <Device type="TimeOfFlight" />
        <MSPeaks>
          <p rt="17.362" x="277.2167" y="3875849.25" v="29608242" z="1" sat="true" s="M+H" />
          <p rt="17.362" x="278.2202" y="744905.88" v="5707874" z="1" s="M+H+1" />
          <p rt="17.359" x="279.2252" y="59781.10" v="472708" z="1" s="M+H+2" />
          <p rt="17.375" x="280.2308" y="5010.30" v="37986" z="1" s="M+H+3" />
        </MSPeaks>
      </Spectrum>
    </Compound>
    <Compound algo="FindByMolecularFeature">
      <Location m="248.2141" rt="17.362" y="345687" v="3258901" />
      <Spectrum type="MFE" cpdAlgo="FindByMolecularFeature">
        <MSDetails p="+" />
        <Device type="TimeOfFlight" />
        <MSPeaks>
          <p rt="17.362" x="249.2214" y="345687.16" v="2682707" z="1" s="M+H" />
          <p rt="17.364" x="250.2245" y="68250.32" v="532324" z="1" s="M+H+1" />
          <p rt="17.365" x="251.2285" y="5689.18" v="43869" z="1" s="M+H+2" />
        </MSPeaks>
      </Spectrum>
    </Compound>
    <Compound algo="FindByMolecularFeature">
      <Location m="252.2089" rt="17.362" y="52914" v="502948" />
      <Spectrum type="MFE" cpdAlgo="FindByMolecularFeature">
        <MSDetails p="+" />
        <Device type="TimeOfFlight" />
        <MSPeaks>
          <p rt="17.363" x="253.2162" y="52914.15" v="433105" z="1" s="M+H" />
          <p rt="17.362" x="254.2194" y="8685.20" v="69843" z="1" s="M+H+1" />
        </MSPeaks>
      </Spectrum>
    </Compound>
    <Compound algo="FindByMolecularFeature">
      <Location m="610.4212" rt="17.363" y="173385" v="1705535" />
      <Spectrum type="MFE" cpdAlgo="FindByMolecularFeature">
        <MSDetails p="+" />
        <Device type="TimeOfFlight" />
        <MSPeaks>
          <p rt="17.363" x="611.4284" y="173384.52" v="1143396" z="1" s="M+H" />
          <p rt="17.363" x="612.4318" y="66287.03" v="439549" z="1" s="M+H+1" />
          <p rt="17.360" x="613.4334" y="15957.91" v="106788" z="1" s="M+H+2" />
          <p rt="17.364" x="614.4328" y="2464.00" v="15801" z="1" s="M+H+3" />
        </MSPeaks>
      </Spectrum>
    </Compound>
    <Compound algo="FindByMolecularFeature">
      <Location m="230.2034" rt="17.363" y="81421" v="739260" />
      <Spectrum type="MFE" cpdAlgo="FindByMolecularFeature">
        <MSDetails p="+" />
        <Device type="TimeOfFlight" />
        <MSPeaks>
          <p rt="17.362" x="231.2107" y="81420.69" v="626192" z="1" s="M+H" />
          <p rt="17.364" x="232.2138" y="14853.10" v="113068" z="1" s="M+H+1" />
        </MSPeaks>
      </Spectrum>
    </Compound>
    <Compound algo="FindByMolecularFeature">
      <Location m="294.2200" rt="17.363" y="3356831" v="31904674" />
      <Spectrum type="MFE" cpdAlgo="FindByMolecularFeature">
        <MSDetails p="+" />
        <Device type="TimeOfFlight" />
        <MSPeaks>
          <p rt="17.363" x="295.2273" y="3356831.00" v="26323902" z="1" sat="true" s="M+H" />
          <p rt="17.363" x="296.2313" y="619643.75" v="4853625" z="1" s="M+H+1" />
          <p rt="17.362" x="297.2341" y="84116.41" v="670410" z="1" s="M+H+2" />
          <p rt="17.359" x="298.2368" y="7345.99" v="56738" z="1" s="M+H+3" />
        </MSPeaks>
      </Spectrum>
    </Compound>
    <Compound algo="FindByMolecularFeature">
      <Location m="258.1983" rt="17.363" y="122661" v="1171249" />
      <Spectrum type="MFE" cpdAlgo="FindByMolecularFeature">
        <MSDetails p="+" />
        <Device type="TimeOfFlight" />
        <MSPeaks>
          <p rt="17.364" x="259.2055" y="122661.26" v="992090" z="1" s="M+H" />
          <p rt="17.360" x="260.2089" y="22141.84" v="179159" z="1" s="M+H+1" />
        </MSPeaks>
      </Spectrum>
    </Compound>
    <Compound algo="FindByMolecularFeature">
      <Location m="316.2021" rt="17.365" y="1177808" v="11590558" />
      <Spectrum type="MFE" cpdAlgo="FindByMolecularFeature">
        <MSDetails p="+" />
        <Device type="TimeOfFlight" />
        <MSPeaks>
          <p rt="17.365" x="317.2094" y="1177808.13" v="9517197" z="1" s="M+H" />
          <p rt="17.364" x="318.2125" y="227083.91" v="1839530" z="1" s="M+H+1" />
          <p rt="17.366" x="319.2161" y="27815.74" v="222073" z="1" s="M+H+2" />
          <p rt="17.366" x="320.2187" y="1472.77" v="11758" z="1" s="M+H+3" />
        </MSPeaks>
      </Spectrum>
    </Compound>
    <Compound algo="FindByMolecularFeature">
      <Location m="393.1394" rt="17.367" y="111172" v="1243647" />
      <Spectrum type="MFE" cpdAlgo="FindByMolecularFeature">
        <MSDetails p="+" />
        <Device type="TimeOfFlight" />
        <MSPeaks>
          <p rt="17.367" x="394.1467" y="111171.98" v="1020608" z="1" s="M+H" />
          <p rt="17.368" x="395.1502" y="23968.66" v="223039" z="1" s="M+H+1" />
        </MSPeaks>
      </Spectrum>
    </Compound>
    <Compound algo="FindByMolecularFeature">
      <Location m="298.2516" rt="17.368" y="55124" v="457662" />
      <Spectrum type="MFE" cpdAlgo="FindByMolecularFeature">
        <MSDetails p="+" />
        <Device type="TimeOfFlight" />
        <MSPeaks>
          <p rt="17.369" x="299.2589" y="55124.10" v="383267" z="1" s="M+H" />
          <p rt="17.364" x="300.2628" y="11230.85" v="74395" z="1" s="M+H+1" />
        </MSPeaks>
      </Spectrum>
    </Compound>
    <Compound algo="FindByMolecularFeature">
      <Location m="332.1749" rt="17.369" y="50301" v="564361" />
      <Spectrum type="MFE" cpdAlgo="FindByMolecularFeature">
        <MSDetails p="+" />
        <Device type="TimeOfFlight" />
        <MSPeaks>
          <p rt="17.368" x="333.1822" y="50300.59" v="407226" z="1" s="M+H" />
          <p rt="17.365" x="334.1856" y="11684.81" v="97244" z="1" s="M+H+1" />
          <p rt="17.383" x="335.1763" y="7372.37" v="54878" z="1" s="M+H+2" />
          <p rt="17.383" x="336.1810" y="592.57" v="5014" z="1" s="M+H+3" />
        </MSPeaks>
      </Spectrum>
    </Compound>
    <Compound algo="FindByMolecularFeature">
      <Location m="389.1655" rt="17.370" y="64941" v="1017760" />
      <Spectrum type="MFE" cpdAlgo="FindByMolecularFeature">
        <MSDetails p="+" />
        <Device type="TimeOfFlight" />
        <MSPeaks>
          <p rt="17.366" x="195.5901" y="2420.09" v="19259" z="2" s="M+2H" />
          <p rt="17.372" x="390.1727" y="24748.60" v="228528" z="1" s="M+H" />
          <p rt="17.376" x="391.1761" y="6212.42" v="56622" z="1" s="M+H+1" />
          <p rt="17.370" x="392.1730" y="64941.30" v="598585" z="1" s="M+H+2" />
          <p rt="17.365" x="393.1825" y="12866.28" v="114766" z="1" s="M+H+3" />
        </MSPeaks>
      </Spectrum>
    </Compound>
    <Compound algo="FindByMolecularFeature">
      <Location m="319.2487" rt="17.462" y="84112" v="776393" />
      <Spectrum type="MFE" cpdAlgo="FindByMolecularFeature">
        <MSDetails p="+" />
        <Device type="TimeOfFlight" />
        <MSPeaks>
          <p rt="17.461" x="320.2560" y="84111.57" v="626129" z="1" s="M+H" />
          <p rt="17.463" x="321.2580" y="20983.95" v="150263" z="1" s="M+H+1" />
        </MSPeaks>
      </Spectrum>
    </Compound>
    <Compound algo="FindByMolecularFeature">
      <Location m="297.2669" rt="17.466" y="178636" v="1803152" />
      <Spectrum type="MFE" cpdAlgo="FindByMolecularFeature">
        <MSDetails p="+" />
        <Device type="TimeOfFlight" />
        <MSPeaks>
          <p rt="17.466" x="298.2742" y="178636.06" v="1439745" z="1" s="M+H" />
          <p rt="17.462" x="299.2750" y="40865.83" v="331609" z="1" s="M+H+1" />
          <p rt="17.481" x="300.2766" y="5529.02" v="31799" z="1" s="M+H+2" />
        </MSPeaks>
      </Spectrum>
    </Compound>
    <Compound algo="FindByMolecularFeature">
      <Location m="279.2563" rt="17.474" y="170639" v="1616473" />
      <Spectrum type="MFE" cpdAlgo="FindByMolecularFeature">
        <MSDetails p="+" />
        <Device type="TimeOfFlight" />
        <MSPeaks>
          <p rt="17.468" x="280.2636" y="170638.97" v="1398920" z="1" s="M+H" />
          <p rt="17.500" x="281.2644" y="43812.23" v="188155" z="1" s="M+H+1" />
          <p rt="17.461" x="282.2687" y="4985.74" v="29398" z="1" s="M+H+2" />
        </MSPeaks>
      </Spectrum>
    </Compound>
    <Compound algo="FindByMolecularFeature">
      <Location m="280.2408" rt="17.625" y="54415" v="1127409" />
      <Spectrum type="MFE" cpdAlgo="FindByMolecularFeature">
        <MSDetails p="+" />
        <Device type="TimeOfFlight" />
        <MSPeaks>
          <p rt="17.622" x="281.2491" y="26814.03" v="162987" z="1" s="M+H" />
          <p rt="17.682" x="282.2517" y="4332.62" v="57862" z="1" s="M+H+1" />
          <p rt="17.621" x="561.4878" y="54414.95" v="308524" z="1" s="2M+H" />
          <p rt="17.623" x="562.4911" y="21077.80" v="119858" z="1" s="2M+H+1" />
          <p rt="17.619" x="563.4948" y="4549.09" v="24898" z="1" s="2M+H+2" />
        </MSPeaks>
      </Spectrum>
    </Compound>
    <Compound algo="FindByMolecularFeature">
      <Location m="608.4304" rt="17.663" y="99461" v="612263" />
      <Spectrum type="MFE" cpdAlgo="FindByMolecularFeature">
        <MSDetails p="+" />
        <Device type="TimeOfFlight" />
        <MSPeaks>
          <p rt="17.672" x="609.4377" y="4374.33" v="28113" z="1" s="M+H" />
          <p rt="17.659" x="610.4391" y="1835.47" v="10139" z="1" s="M+H+1" />
          <p rt="17.663" x="611.4284" y="99460.85" v="574011" z="1" s="M+H+2" />
        </MSPeaks>
      </Spectrum>
    </Compound>
    <Compound algo="FindByMolecularFeature">
      <Location m="276.2094" rt="17.665" y="2065504" v="18046104" />
      <Spectrum type="MFE" cpdAlgo="FindByMolecularFeature">
        <MSDetails p="+" />
        <Device type="TimeOfFlight" />
        <MSPeaks>
          <p rt="17.679" x="139.1124" y="9215.90" v="79666" z="2" s="M+2H" />
          <p rt="17.665" x="277.2167" y="2065503.50" v="14697747" z="1" sat="true" s="M+H" />
          <p rt="17.667" x="278.2201" y="407808.94" v="2909434" z="1" s="M+H+1" />
          <p rt="17.655" x="279.2272" y="36720.05" v="302694" z="1" s="M+H+2" />
          <p rt="17.605" x="280.2336" y="5022.19" v="56561" z="1" s="M+H+3" />
        </MSPeaks>
      </Spectrum>
    </Compound>
    <Compound algo="FindByMolecularFeature">
      <Location m="316.2022" rt="17.666" y="926324" v="8383902" />
      <Spectrum type="MFE" cpdAlgo="FindByMolecularFeature">
        <MSDetails p="+" />
        <Device type="TimeOfFlight" />
        <MSPeaks>
          <p rt="17.666" x="317.2094" y="926323.50" v="6892888" z="1" s="M+H" />
          <p rt="17.665" x="318.2122" y="177283.67" v="1317695" z="1" s="M+H+1" />
          <p rt="17.663" x="319.2161" y="21357.67" v="163792" z="1" s="M+H+2" />
          <p rt="17.644" x="320.2204" y="1238.45" v="9526" z="1" s="M+H+3" />
        </MSPeaks>
      </Spectrum>
    </Compound>
    <Compound algo="FindByMolecularFeature">
      <Location m="258.1982" rt="17.666" y="71641" v="611534" />
      <Spectrum type="MFE" cpdAlgo="FindByMolecularFeature">
        <MSDetails p="+" />
        <Device type="TimeOfFlight" />
        <MSPeaks>
          <p rt="17.666" x="259.2055" y="71641.15" v="517353" z="1" s="M+H" />
          <p rt="17.668" x="260.2089" y="13131.76" v="94181" z="1" s="M+H+1" />
        </MSPeaks>
      </Spectrum>
    </Compound>
    <Compound algo="FindByMolecularFeature">
      <Location m="294.2201" rt="17.666" y="2196653" v="19407548" />
      <Spectrum type="MFE" cpdAlgo="FindByMolecularFeature">
        <MSDetails p="+" />
        <Device type="TimeOfFlight" />
        <MSPeaks>
          <p rt="17.667" x="295.2273" y="2196652.50" v="15966322" z="1" sat="true" s="M+H" />
          <p rt="17.665" x="296.2306" y="406942.34" v="2947430" z="1" s="M+H+1" />
          <p rt="17.668" x="297.2344" y="57938.62" v="444671" z="1" s="M+H+2" />
          <p rt="17.665" x="298.2392" y="6222.55" v="49123" z="1" s="M+H+3" />
        </MSPeaks>
      </Spectrum>
    </Compound>
    <Compound algo="FindByMolecularFeature">
      <Location m="248.2140" rt="17.667" y="152234" v="1385612" />
      <Spectrum type="MFE" cpdAlgo="FindByMolecularFeature">
        <MSDetails p="+" />
        <Device type="TimeOfFlight" />
        <MSPeaks>
          <p rt="17.667" x="249.2213" y="152234.25" v="1137976" z="1" s="M+H" />
          <p rt="17.668" x="250.2246" y="29794.49" v="224609" z="1" s="M+H+1" />
          <p rt="17.657" x="251.2324" y="3123.62" v="23027" z="1" s="M+H+2" />
        </MSPeaks>
      </Spectrum>
    </Compound>
    <Compound algo="FindByMolecularFeature">
      <Location m="240.1879" rt="17.667" y="50976" v="454060" />
      <Spectrum type="MFE" cpdAlgo="FindByMolecularFeature">
        <MSDetails p="+" />
        <Device type="TimeOfFlight" />
        <MSPeaks>
          <p rt="17.667" x="241.1952" y="50976.49" v="375465" z="1" s="M+H" />
          <p rt="17.666" x="242.1986" y="9702.50" v="71698" z="1" s="M+H+1" />
          <p rt="17.666" x="243.2065" y="1026.34" v="6897" z="1" s="M+H+2" />
        </MSPeaks>
      </Spectrum>
    </Compound>
    <Compound algo="FindByMolecularFeature">
      <Location m="254.2248" rt="17.674" y="211985" v="2039728" />
      <Spectrum type="MFE" cpdAlgo="FindByMolecularFeature">
        <MSDetails p="+" />
        <Device type="TimeOfFlight" />
        <MSPeaks>
          <p rt="17.674" x="255.2320" y="211984.70" v="1717403" z="1" s="M+H" />
          <p rt="17.673" x="256.2353" y="35589.68" v="289014" z="1" s="M+H+1" />
          <p rt="17.673" x="257.2380" y="4216.64" v="31973" z="1" s="M+H+2" />
          <p rt="17.684" x="258.2431" y="176.41" v="1337" z="1" s="M+H+3" />
        </MSPeaks>
      </Spectrum>
    </Compound>
    <Compound algo="FindByMolecularFeature">
      <Location m="218.2034" rt="17.675" y="70522" v="659909" />
      <Spectrum type="MFE" cpdAlgo="FindByMolecularFeature">
        <MSDetails p="+" />
        <Device type="TimeOfFlight" />
        <MSPeaks>
          <p rt="17.675" x="219.2106" y="70522.43" v="556469" z="1" s="M+H" />
          <p rt="17.674" x="220.2139" y="13281.90" v="103440" z="1" s="M+H+1" />
        </MSPeaks>
      </Spectrum>
    </Compound>
    <Compound algo="FindByMolecularFeature">
      <Location m="236.2139" rt="17.676" y="185232" v="1784287" />
      <Spectrum type="MFE" cpdAlgo="FindByMolecularFeature">
        <MSDetails p="+" />
        <Device type="TimeOfFlight" />
        <MSPeaks>
          <p rt="17.676" x="237.2212" y="185231.83" v="1514654" z="1" s="M+H" />
          <p rt="17.674" x="238.2245" y="30166.15" v="242062" z="1" s="M+H+1" />
          <p rt="17.677" x="239.2284" y="3531.49" v="27571" z="1" s="M+H+2" />
        </MSPeaks>
      </Spectrum>
    </Compound>
    <Compound algo="FindByMolecularFeature">
      <Location m="297.2669" rt="17.707" y="111504" v="1128103" />
      <Spectrum type="MFE" cpdAlgo="FindByMolecularFeature">
        <MSDetails p="+" />
        <Device type="TimeOfFlight" />
        <MSPeaks>
          <p rt="17.706" x="298.2742" y="111503.75" v="896723" z="1" s="M+H" />
          <p rt="17.708" x="299.2771" y="24890.41" v="203625" z="1" s="M+H+1" />
          <p rt="17.701" x="300.2826" y="3532.59" v="27755" z="1" s="M+H+2" />
        </MSPeaks>
      </Spectrum>
    </Compound>
    <Compound algo="FindByMolecularFeature">
      <Location m="319.2488" rt="17.707" y="71446" v="692529" />
      <Spectrum type="MFE" cpdAlgo="FindByMolecularFeature">
        <MSDetails p="+" />
        <Device type="TimeOfFlight" />
        <MSPeaks>
          <p rt="17.713" x="320.2561" y="71445.98" v="522466" z="1" s="M+H" />
          <p rt="17.701" x="321.2553" y="22322.31" v="162085" z="1" s="M+H+1" />
          <p rt="17.589" x="322.2460" y="603.74" v="7978" z="1" s="M+H+2" />
        </MSPeaks>
      </Spectrum>
    </Compound>
    <Compound algo="FindByMolecularFeature">
      <Location m="279.2565" rt="17.711" y="187366" v="1896316" />
      <Spectrum type="MFE" cpdAlgo="FindByMolecularFeature">
        <MSDetails p="+" />
        <Device type="TimeOfFlight" />
        <MSPeaks>
          <p rt="17.711" x="280.2637" y="187366.34" v="1513365" z="1" s="M+H" />
          <p rt="17.709" x="281.2629" y="45253.93" v="341677" z="1" s="M+H+1" />
          <p rt="17.713" x="282.2691" y="5583.15" v="41274" z="1" s="M+H+2" />
        </MSPeaks>
      </Spectrum>
    </Compound>
    <Compound algo="FindByMolecularFeature">
      <Location m="278.1520" rt="17.943" y="82516" v="1141561" />
      <Spectrum type="MFE" cpdAlgo="FindByMolecularFeature">
        <MSDetails p="+" />
        <Device type="TimeOfFlight" />
        <MSPeaks>
          <p rt="17.943" x="279.1593" y="82516.10" v="927377" z="1" s="M+H" />
          <p rt="17.946" x="280.1627" y="15008.40" v="186431" z="1" s="M+H+1" />
          <p rt="17.942" x="281.1663" y="2030.95" v="27753" z="1" s="M+H+2" />
        </MSPeaks>
      </Spectrum>
    </Compound>
    <Compound algo="FindByMolecularFeature">
      <Location m="300.1338" rt="17.948" y="100556" v="1398583" />
      <Spectrum type="MFE" cpdAlgo="FindByMolecularFeature">
        <MSDetails p="+" />
        <Device type="TimeOfFlight" />
        <MSPeaks>
          <p rt="17.949" x="301.1411" y="100556.09" v="1143641" z="1" s="M+H" />
          <p rt="17.947" x="302.1446" y="19372.63" v="220723" z="1" s="M+H+1" />
          <p rt="17.951" x="303.1475" y="3043.46" v="34220" z="1" s="M+H+2" />
        </MSPeaks>
      </Spectrum>
    </Compound>
    <Compound algo="FindByMolecularFeature">
      <Location m="148.0159" rt="17.955" y="182669" v="2779074" />
      <Spectrum type="MFE" cpdAlgo="FindByMolecularFeature">
        <MSDetails p="+" />
        <Device type="TimeOfFlight" />
        <MSPeaks>
          <p rt="17.955" x="149.0232" y="182668.89" v="2529907" z="1" s="M+H" />
          <p rt="17.958" x="150.0267" y="15341.63" v="204558" z="1" s="M+H+1" />
          <p rt="17.947" x="151.0341" y="4124.35" v="44610" z="1" s="M+H+2" />
        </MSPeaks>
      </Spectrum>
    </Compound>
    <Compound algo="FindByMolecularFeature">
      <Location m="382.1969" rt="18.106" y="163342" v="1521712" />
      <Spectrum type="MFE" cpdAlgo="FindByMolecularFeature">
        <MSDetails p="+" />
        <Device type="TimeOfFlight" />
        <MSPeaks>
          <p rt="18.106" x="383.2042" y="163342.19" v="1209926" z="1" s="M+H" />
          <p rt="18.105" x="384.2075" y="34751.71" v="263691" z="1" s="M+H+1" />
          <p rt="18.114" x="385.2102" y="6000.91" v="42877" z="1" s="M+H+2" />
          <p rt="18.130" x="386.2095" y="576.48" v="5219" z="1" s="M+H+3" />
        </MSPeaks>
      </Spectrum>
    </Compound>
    <Compound algo="FindByMolecularFeature">
      <Location m="413.3142" rt="18.114" y="51252" v="501681" />
      <Spectrum type="MFE" cpdAlgo="FindByMolecularFeature">
        <MSDetails p="+" />
        <Device type="TimeOfFlight" />
        <MSPeaks>
          <p rt="18.113" x="414.3215" y="51252.43" v="387077" z="1" s="M+H" />
          <p rt="18.116" x="415.3246" y="13544.40" v="98311" z="1" s="M+H+1" />
          <p rt="18.113" x="416.3262" y="2469.04" v="16293" z="1" s="M+H+2" />
        </MSPeaks>
      </Spectrum>
    </Compound>
    <Compound algo="FindByMolecularFeature">
      <Location m="360.2149" rt="18.116" y="87280" v="1127682" />
      <Spectrum type="MFE" cpdAlgo="FindByMolecularFeature">
        <MSDetails p="+" />
        <Device type="TimeOfFlight" />
        <MSPeaks>
          <p rt="18.115" x="361.2222" y="87279.69" v="924787" z="1" s="M+H" />
          <p rt="18.119" x="362.2259" y="18702.01" v="197078" z="1" s="M+H+1" />
          <p rt="18.140" x="363.2264" y="2876.16" v="5817" z="1" s="M+H+2" />
        </MSPeaks>
      </Spectrum>
    </Compound>
    <Compound algo="FindByMolecularFeature">
      <Location m="354.2772" rt="18.125" y="164964" v="1926911" />
      <Spectrum type="MFE" cpdAlgo="FindByMolecularFeature">
        <MSDetails p="+" />
        <Device type="TimeOfFlight" />
        <MSPeaks>
          <p rt="18.125" x="355.2845" y="164964.13" v="1540398" z="1" s="M+H" />
          <p rt="18.124" x="356.2877" y="36651.93" v="319076" z="1" s="M+H+1" />
          <p rt="18.125" x="357.2913" y="5982.67" v="53416" z="1" s="M+H+2" />
          <p rt="18.167" x="358.2955" y="1358.08" v="14021" z="1" s="M+H+3" />
        </MSPeaks>
      </Spectrum>
    </Compound>
    <Compound algo="FindByMolecularFeature">
      <Location m="208.1826" rt="18.149" y="59280" v="546950" />
      <Spectrum type="MFE" cpdAlgo="FindByMolecularFeature">
        <MSDetails p="+" />
        <Device type="TimeOfFlight" />
        <MSPeaks>
          <p rt="18.149" x="209.1898" y="59280.00" v="459887" z="1" s="M+H" />
          <p rt="18.150" x="210.1935" y="9646.70" v="79922" z="1" s="M+H+1" />
          <p rt="18.157" x="211.1996" y="1209.91" v="7141" z="1" s="M+H+2" />
        </MSPeaks>
      </Spectrum>
    </Compound>
    <Compound algo="FindByMolecularFeature">
      <Location m="394.2696" rt="18.151" y="80440" v="1121298" />
      <Spectrum type="MFE" cpdAlgo="FindByMolecularFeature">
        <MSDetails p="+" />
        <Device type="TimeOfFlight" />
        <MSPeaks>
          <p rt="18.152" x="395.2769" y="80440.35" v="884323" z="1" s="M+H" />
          <p rt="18.149" x="396.2802" y="18631.67" v="201591" z="1" s="M+H+1" />
          <p rt="18.152" x="397.2885" y="4011.09" v="35384" z="1" s="M+H+2" />
        </MSPeaks>
      </Spectrum>
    </Compound>
    <Compound algo="FindByMolecularFeature">
      <Location m="240.2091" rt="18.152" y="175384" v="1657906" />
      <Spectrum type="MFE" cpdAlgo="FindByMolecularFeature">
        <MSDetails p="+" />
        <Device type="TimeOfFlight" />
        <MSPeaks>
          <p rt="18.152" x="241.2164" y="175384.33" v="1431125" z="1" s="M+H" />
          <p rt="18.153" x="242.2196" y="27958.82" v="226780" z="1" s="M+H+1" />
        </MSPeaks>
      </Spectrum>
    </Compound>
    <Compound algo="FindByMolecularFeature">
      <Location m="294.2197" rt="18.236" y="226657" v="2011678" />
      <Spectrum type="MFE" cpdAlgo="FindByMolecularFeature">
        <MSDetails p="+" />
        <Device type="TimeOfFlight" />
        <MSPeaks>
          <p rt="18.236" x="295.2270" y="226657.13" v="1670340" z="1" s="M+H" />
          <p rt="18.236" x="296.2307" y="43936.68" v="341338" z="1" s="M+H+1" />
        </MSPeaks>
      </Spectrum>
    </Compound>
    <Compound algo="FindByMolecularFeature">
      <Location m="276.2091" rt="18.237" y="233042" v="2141907" />
      <Spectrum type="MFE" cpdAlgo="FindByMolecularFeature">
        <MSDetails p="+" />
        <Device type="TimeOfFlight" />
        <MSPeaks>
          <p rt="18.237" x="277.2164" y="233041.80" v="1778870" z="1" s="M+H" />
          <p rt="18.238" x="278.2198" y="48031.13" v="363037" z="1" s="M+H+1" />
        </MSPeaks>
      </Spectrum>
    </Compound>
    <Compound algo="FindByMolecularFeature">
      <Location m="645.3826" rt="18.257" y="170588" v="1996795" />
      <Spectrum type="MFE" cpdAlgo="FindByMolecularFeature">
        <MSDetails p="+" />
        <Device type="TimeOfFlight" />
        <MSPeaks>
          <p rt="18.257" x="646.3899" y="170588.31" v="1102368" z="1" s="M+H" />
          <p rt="18.258" x="647.3942" y="107679.27" v="696928" z="1" s="M+H+1" />
          <p rt="18.257" x="648.3976" y="30575.65" v="197499" z="1" s="M+H+2" />
        </MSPeaks>
      </Spectrum>
    </Compound>
    <Compound algo="FindByMolecularFeature">
      <Location m="574.4606" rt="18.258" y="65739" v="551507" />
      <Spectrum type="MFE" cpdAlgo="FindByMolecularFeature">
        <MSDetails p="+" />
        <Device type="TimeOfFlight" />
        <MSPeaks>
          <p rt="18.259" x="575.4679" y="65738.95" v="378627" z="1" s="M+H" />
          <p rt="18.257" x="576.4721" y="24547.68" v="135605" z="1" s="M+H+1" />
          <p rt="18.259" x="577.4742" y="6007.82" v="31759" z="1" s="M+H+2" />
          <p rt="18.262" x="578.4795" y="1060.75" v="5516" z="1" s="M+H+3" />
        </MSPeaks>
      </Spectrum>
    </Compound>
    <Compound algo="FindByMolecularFeature">
      <Location m="630.4175" rt="18.260" y="71364" v="1059846" />
      <Spectrum type="MFE" cpdAlgo="FindByMolecularFeature">
        <MSDetails p="+" />
        <Device type="TimeOfFlight" />
        <MSPeaks>
          <p rt="18.265" x="316.2165" y="5544.46" v="34838" z="2" s="M+2H" />
          <p rt="18.266" x="316.7192" y="2035.29" v="12874" z="2" s="M+2H+1" />
          <p rt="18.240" x="317.2087" y="71363.81" v="566861" z="2" s="M+2H+2" />
          <p rt="18.262" x="631.4247" y="45800.13" v="304712" z="1" s="M+H" />
          <p rt="18.261" x="632.4281" y="18099.77" v="113153" z="1" s="M+H+1" />
          <p rt="18.265" x="633.4306" y="4422.18" v="27408" z="1" s="M+H+2" />
        </MSPeaks>
      </Spectrum>
    </Compound>
    <Compound algo="FindByMolecularFeature">
      <Location m="296.2358" rt="18.260" y="1806853" v="17551766" />
      <Spectrum type="MFE" cpdAlgo="FindByMolecularFeature">
        <MSDetails p="+" />
        <Device type="TimeOfFlight" />
        <MSPeaks>
          <p rt="18.261" x="297.2431" y="1806853.38" v="13444761" z="1" s="M+H" />
          <p rt="18.260" x="298.2463" y="357323.75" v="2659074" z="1" s="M+H+1" />
          <p rt="18.260" x="299.2491" y="42831.35" v="317468" z="1" s="M+H+2" />
          <p rt="18.262" x="300.2511" y="4562.36" v="36809" z="1" s="M+H+3" />
          <p rt="18.255" x="593.4778" y="64882.12" v="367173" z="1" s="2M+H" />
          <p rt="18.253" x="594.4811" y="26099.68" v="142978" z="1" s="2M+H+1" />
          <p rt="18.255" x="595.4840" y="5785.20" v="31492" z="1" s="2M+H+2" />
          <p rt="18.254" x="596.4855" y="970.53" v="5184" z="1" s="2M+H+3" />
        </MSPeaks>
      </Spectrum>
    </Compound>
    <Compound algo="FindByMolecularFeature">
      <Location m="318.2173" rt="18.261" y="213276" v="2200262" />
      <Spectrum type="MFE" cpdAlgo="FindByMolecularFeature">
        <MSDetails p="+" />
        <Device type="TimeOfFlight" />
        <MSPeaks>
          <p rt="18.261" x="319.2246" y="213276.00" v="1681427" z="1" s="M+H" />
          <p rt="18.260" x="320.2279" y="44508.69" v="349083" z="1" s="M+H+1" />
          <p rt="18.284" x="321.2328" y="5849.69" v="61606" z="1" s="M+H+2" />
          <p rt="18.266" x="637.4407" y="5938.04" v="38781" z="1" s="2M+H" />
          <p rt="18.264" x="638.4443" y="2490.46" v="13750" z="1" s="2M+H+1" />
          <p rt="18.267" x="639.4339" y="1225.11" v="1542" z="1" s="2M+H+2" />
        </MSPeaks>
      </Spectrum>
    </Compound>
    <Compound algo="FindByMolecularFeature">
      <Location m="180.1514" rt="18.262" y="72101" v="659507" />
      <Spectrum type="MFE" cpdAlgo="FindByMolecularFeature">
        <MSDetails p="+" />
        <Device type="TimeOfFlight" />
        <MSPeaks>
          <p rt="18.261" x="181.1586" y="72100.84" v="565421" z="1" s="M+H" />
          <p rt="18.264" x="182.1620" y="10556.02" v="83028" z="1" s="M+H+1" />
          <p rt="18.275" x="183.1680" y="1662.39" v="11058" z="1" s="M+H+2" />
        </MSPeaks>
      </Spectrum>
    </Compound>
    <Compound algo="FindByMolecularFeature">
      <Location m="162.1409" rt="18.262" y="64180" v="563929" />
      <Spectrum type="MFE" cpdAlgo="FindByMolecularFeature">
        <MSDetails p="+" />
        <Device type="TimeOfFlight" />
        <MSPeaks>
          <p rt="18.262" x="163.1481" y="64179.73" v="502411" z="1" s="M+H" />
          <p rt="18.264" x="164.1511" y="7802.16" v="61518" z="1" s="M+H+1" />
        </MSPeaks>
      </Spectrum>
    </Compound>
    <Compound algo="FindByMolecularFeature">
      <Location m="278.2251" rt="18.263" y="3263814" v="35766188" />
      <Spectrum type="MFE" cpdAlgo="FindByMolecularFeature">
        <MSDetails p="+" />
        <Device type="TimeOfFlight" />
        <MSPeaks>
          <p rt="18.263" x="279.2324" y="3263814.00" v="29144052" z="1" sat="true" s="M+H" />
          <p rt="18.262" x="280.2360" y="656142.31" v="5851623" z="1" s="M+H+1" />
          <p rt="18.262" x="281.2393" y="66930.64" v="624934" z="1" s="M+H+2" />
          <p rt="18.261" x="282.2434" y="4898.63" v="46387" z="1" s="M+H+3" />
          <p rt="18.256" x="557.4559" y="6539.94" v="34187" z="1" s="2M+H" />
          <p rt="18.255" x="558.4585" y="2503.95" v="13426" z="1" s="2M+H+1" />
          <p rt="18.253" x="559.4657" y="955.57" v="1982" z="1" s="2M+H+2" />
        </MSPeaks>
      </Spectrum>
    </Compound>
    <Compound algo="FindByMolecularFeature">
      <Location m="648.3903" rt="18.264" y="95445" v="1464370" />
      <Spectrum type="MFE" cpdAlgo="FindByMolecularFeature">
        <MSDetails p="+" />
        <Device type="TimeOfFlight" />
        <MSPeaks>
          <p rt="18.258" x="649.3976" y="95444.88" v="614141" z="1" s="M+H" />
          <p rt="18.272" x="650.4009" y="38182.68" v="417988" z="1" s="M+H+1" />
          <p rt="18.269" x="651.3952" y="40032.36" v="432240" z="1" s="M+H+2" />
        </MSPeaks>
      </Spectrum>
    </Compound>
    <Compound algo="FindByMolecularFeature">
      <Location m="242.2036" rt="18.265" y="61810" v="692290" />
      <Spectrum type="MFE" cpdAlgo="FindByMolecularFeature">
        <MSDetails p="+" />
        <Device type="TimeOfFlight" />
        <MSPeaks>
          <p rt="18.266" x="243.2109" y="61809.75" v="578573" z="1" s="M+H" />
          <p rt="18.262" x="244.2143" y="12486.61" v="113717" z="1" s="M+H+1" />
        </MSPeaks>
      </Spectrum>
    </Compound>
    <Compound algo="FindByMolecularFeature">
      <Location m="481.3172" rt="18.270" y="68179" v="759181" />
      <Spectrum type="MFE" cpdAlgo="FindByMolecularFeature">
        <MSDetails p="+" />
        <Device type="TimeOfFlight" />
        <MSPeaks>
          <p rt="18.270" x="482.3244" y="68179.08" v="559217" z="1" s="M+H" />
          <p rt="18.269" x="483.3282" y="19234.70" v="166275" z="1" s="M+H+1" />
          <p rt="18.272" x="484.3317" y="3994.51" v="33689" z="1" s="M+H+2" />
        </MSPeaks>
      </Spectrum>
    </Compound>
    <Compound algo="FindByMolecularFeature">
      <Location m="337.2623" rt="18.272" y="283896" v="3957778" />
      <Spectrum type="MFE" cpdAlgo="FindByMolecularFeature">
        <MSDetails p="+" />
        <Device type="TimeOfFlight" />
        <MSPeaks>
          <p rt="18.272" x="338.2695" y="283895.91" v="3161406" z="1" s="M+H" />
          <p rt="18.270" x="339.2730" y="61968.43" v="676357" z="1" s="M+H+1" />
          <p rt="18.284" x="340.2781" y="10335.96" v="120014" z="1" s="M+H+2" />
        </MSPeaks>
      </Spectrum>
    </Compound>
    <Compound algo="FindByMolecularFeature">
      <Location m="260.2143" rt="18.276" y="181532" v="2176735" />
      <Spectrum type="MFE" cpdAlgo="FindByMolecularFeature">
        <MSDetails p="+" />
        <Device type="TimeOfFlight" />
        <MSPeaks>
          <p rt="18.276" x="261.2216" y="181532.38" v="1845843" z="1" s="M+H" />
          <p rt="18.275" x="262.2247" y="32497.75" v="330892" z="1" s="M+H+1" />
        </MSPeaks>
      </Spectrum>
    </Compound>
    <Compound algo="FindByMolecularFeature">
      <Location m="350.1541" rt="18.296" y="104954" v="3886066" />
      <Spectrum type="MFE" cpdAlgo="FindByMolecularFeature">
        <MSDetails p="+" />
        <Device type="TimeOfFlight" />
        <MSPeaks>
          <p rt="18.290" x="351.1614" y="56883.08" v="847957" z="1" s="M+H" />
          <p rt="18.292" x="352.1647" y="12411.97" v="188333" z="1" s="M+H+1" />
          <p rt="18.298" x="353.1623" y="104954.18" v="1595811" z="1" s="M+H+2" />
          <p rt="18.296" x="354.1653" y="23528.43" v="348667" z="1" s="M+H+3" />
          <p rt="18.296" x="355.1584" y="42049.16" v="637903" z="1" s="M+H+4" />
          <p rt="18.304" x="356.1610" y="10536.75" v="160228" z="1" s="M+H+5" />
          <p rt="18.309" x="357.1585" y="6813.97" v="107167" z="1" s="M+H+6" />
        </MSPeaks>
      </Spectrum>
    </Compound>
    <Compound algo="FindByMolecularFeature">
      <Location m="227.2254" rt="18.305" y="992738" v="10046371" />
      <Spectrum type="MFE" cpdAlgo="FindByMolecularFeature">
        <MSDetails p="+" />
        <Device type="TimeOfFlight" />
        <MSPeaks>
          <p rt="18.305" x="228.2327" y="992737.69" v="8632464" z="1" s="M+H" />
          <p rt="18.304" x="229.2357" y="152166.92" v="1323363" z="1" s="M+H+1" />
          <p rt="18.301" x="230.2402" y="10109.76" v="83877" z="1" s="M+H+2" />
          <p rt="18.299" x="231.2422" y="803.62" v="6667" z="1" s="M+H+3" />
        </MSPeaks>
      </Spectrum>
    </Compound>
    <Compound algo="FindByMolecularFeature">
      <Location m="182.1308" rt="18.426" y="145434" v="1207241" />
      <Spectrum type="MFE" cpdAlgo="FindByMolecularFeature">
        <MSDetails p="+" />
        <Device type="TimeOfFlight" />
        <MSPeaks>
          <p rt="18.426" x="183.1381" y="145433.58" v="1070034" z="1" s="M+H" />
          <p rt="18.425" x="184.1414" y="18009.65" v="127159" z="1" s="M+H+1" />
          <p rt="18.441" x="185.1429" y="1565.95" v="10048" z="1" s="M+H+2" />
        </MSPeaks>
      </Spectrum>
    </Compound>
    <Compound algo="FindByMolecularFeature">
      <Location m="645.3823" rt="18.430" y="87312" v="1623220" />
      <Spectrum type="MFE" cpdAlgo="FindByMolecularFeature">
        <MSDetails p="+" />
        <Device type="TimeOfFlight" />
        <MSPeaks>
          <p rt="18.430" x="646.3896" y="87311.70" v="901381" z="1" s="M+H" />
          <p rt="18.430" x="647.3941" y="53847.28" v="554822" z="1" s="M+H+1" />
          <p rt="18.429" x="648.3978" y="16216.34" v="167018" z="1" s="M+H+2" />
        </MSPeaks>
      </Spectrum>
    </Compound>
    <Compound algo="FindByMolecularFeature">
      <Location m="523.3641" rt="18.441" y="61296" v="735861" />
      <Spectrum type="MFE" cpdAlgo="FindByMolecularFeature">
        <MSDetails p="+" />
        <Device type="TimeOfFlight" />
        <MSPeaks>
          <p rt="18.441" x="524.3714" y="61296.38" v="543670" z="1" s="M+H" />
          <p rt="18.442" x="525.3746" y="19257.58" v="166760" z="1" s="M+H+1" />
          <p rt="18.441" x="526.3789" y="3264.40" v="25431" z="1" s="M+H+2" />
        </MSPeaks>
      </Spectrum>
    </Compound>
    <Compound algo="FindByMolecularFeature">
      <Location m="296.2358" rt="18.447" y="1489725" v="22474650" />
      <Spectrum type="MFE" cpdAlgo="FindByMolecularFeature">
        <MSDetails p="+" />
        <Device type="TimeOfFlight" />
        <MSPeaks>
          <p rt="18.447" x="297.2431" y="1489724.63" v="17910054" z="1" s="M+H" />
          <p rt="18.450" x="298.2462" y="297923.53" v="3587262" z="1" s="M+H+1" />
          <p rt="18.447" x="299.2490" y="36332.27" v="438748" z="1" s="M+H+2" />
          <p rt="18.438" x="300.2515" y="3741.65" v="48599" z="1" s="M+H+3" />
          <p rt="18.525" x="301.2483" y="199.68" v="2354" z="1" s="M+H+4" />
          <p rt="18.416" x="593.4777" y="25689.75" v="159993" z="1" s="2M+H" />
          <p rt="18.411" x="594.4811" y="10646.04" v="69319" z="1" s="2M+H+1" />
          <p rt="18.409" x="595.4842" y="2293.71" v="14505" z="1" s="2M+H+2" />
        </MSPeaks>
      </Spectrum>
    </Compound>
    <Compound algo="FindByMolecularFeature">
      <Location m="250.2297" rt="18.505" y="244290" v="2971872" />
      <Spectrum type="MFE" cpdAlgo="FindByMolecularFeature">
        <MSDetails p="+" />
        <Device type="TimeOfFlight" />
        <MSPeaks>
          <p rt="18.506" x="251.2370" y="244289.50" v="2480713" z="1" s="M+H" />
          <p rt="18.505" x="252.2403" y="43069.87" v="430320" z="1" s="M+H+1" />
          <p rt="18.492" x="253.2444" y="5368.13" v="53540" z="1" s="M+H+2" />
          <p rt="18.469" x="254.2475" y="739.49" v="7298" z="1" s="M+H+3" />
        </MSPeaks>
      </Spectrum>
    </Compound>
    <Compound algo="FindByMolecularFeature">
      <Location m="260.2142" rt="18.516" y="159906" v="1472908" />
      <Spectrum type="MFE" cpdAlgo="FindByMolecularFeature">
        <MSDetails p="+" />
        <Device type="TimeOfFlight" />
        <MSPeaks>
          <p rt="18.516" x="261.2215" y="159906.14" v="1262347" z="1" s="M+H" />
          <p rt="18.516" x="262.2246" y="28154.24" v="210560" z="1" s="M+H+1" />
        </MSPeaks>
      </Spectrum>
    </Compound>
    <Compound algo="FindByMolecularFeature">
      <Location m="278.2251" rt="18.517" y="1853880" v="19144256" />
      <Spectrum type="MFE" cpdAlgo="FindByMolecularFeature">
        <MSDetails p="+" />
        <Device type="TimeOfFlight" />
        <MSPeaks>
          <p rt="18.517" x="279.2324" y="1853880.00" v="15596110" z="1" s="M+H" />
          <p rt="18.518" x="280.2357" y="382467.91" v="3215229" z="1" s="M+H+1" />
          <p rt="18.515" x="281.2395" y="38745.31" v="317479" z="1" s="M+H+2" />
          <p rt="18.515" x="282.2433" y="1884.01" v="15437" z="1" s="M+H+3" />
        </MSPeaks>
      </Spectrum>
    </Compound>
    <Compound algo="FindByMolecularFeature">
      <Location m="614.4521" rt="18.520" y="62302" v="646461" />
      <Spectrum type="MFE" cpdAlgo="FindByMolecularFeature">
        <MSDetails p="+" />
        <Device type="TimeOfFlight" />
        <MSPeaks>
          <p rt="18.520" x="615.4594" y="62302.49" v="432448" z="1" s="M+H" />
          <p rt="18.520" x="616.4626" y="25136.42" v="171969" z="1" s="M+H+1" />
          <p rt="18.518" x="617.4602" y="7429.63" v="42044" z="1" s="M+H+2" />
        </MSPeaks>
      </Spectrum>
    </Compound>
    <Compound algo="FindByMolecularFeature">
      <Location m="318.2178" rt="18.521" y="680765" v="7449392" />
      <Spectrum type="MFE" cpdAlgo="FindByMolecularFeature">
        <MSDetails p="+" />
        <Device type="TimeOfFlight" />
        <MSPeaks>
          <p rt="18.521" x="319.2251" y="680765.00" v="6077719" z="1" s="M+H" />
          <p rt="18.519" x="320.2280" y="139252.23" v="1238485" z="1" s="M+H+1" />
          <p rt="18.520" x="321.2314" y="16149.88" v="124948" z="1" s="M+H+2" />
          <p rt="18.511" x="322.2354" y="1052.51" v="8239" z="1" s="M+H+3" />
        </MSPeaks>
      </Spectrum>
    </Compound>
    <Compound algo="FindByMolecularFeature">
      <Location m="232.2189" rt="18.523" y="77387" v="792358" />
      <Spectrum type="MFE" cpdAlgo="FindByMolecularFeature">
        <MSDetails p="+" />
        <Device type="TimeOfFlight" />
        <MSPeaks>
          <p rt="18.523" x="233.2262" y="77386.87" v="647330" z="1" s="M+H" />
          <p rt="18.525" x="234.2295" y="15308.81" v="130233" z="1" s="M+H+1" />
          <p rt="18.505" x="235.2359" y="1642.61" v="14795" z="1" s="M+H+2" />
        </MSPeaks>
      </Spectrum>
    </Compound>
    <Compound algo="FindByMolecularFeature">
      <Location m="327.2565" rt="18.675" y="69289" v="843169" />
      <Spectrum type="MFE" cpdAlgo="FindByMolecularFeature">
        <MSDetails p="+" />
        <Device type="TimeOfFlight" />
        <MSPeaks>
          <p rt="18.674" x="328.2638" y="69289.05" v="646990" z="1" s="M+H" />
          <p rt="18.679" x="329.2670" y="17636.76" v="177852" z="1" s="M+H+1" />
          <p rt="18.664" x="330.2704" y="2750.96" v="18327" z="1" s="M+H+2" />
        </MSPeaks>
      </Spectrum>
    </Compound>
    <Compound algo="FindByMolecularFeature">
      <Location m="282.2560" rt="18.759" y="328177" v="3145142" />
      <Spectrum type="MFE" cpdAlgo="FindByMolecularFeature">
        <MSDetails p="+" />
        <Device type="TimeOfFlight" />
        <MSPeaks>
          <p rt="18.758" x="283.2633" y="328176.72" v="2560166" z="1" s="M+H" />
          <p rt="18.760" x="284.2667" y="65165.89" v="510139" z="1" s="M+H+1" />
          <p rt="18.760" x="285.2697" y="8138.66" v="68378" z="1" s="M+H+2" />
          <p rt="18.740" x="286.2733" y="836.64" v="6459" z="1" s="M+H+3" />
        </MSPeaks>
      </Spectrum>
    </Compound>
    <Compound algo="FindByMolecularFeature">
      <Location m="264.2453" rt="18.760" y="218856" v="2155944" />
      <Spectrum type="MFE" cpdAlgo="FindByMolecularFeature">
        <MSDetails p="+" />
        <Device type="TimeOfFlight" />
        <MSPeaks>
          <p rt="18.759" x="265.2526" y="218856.14" v="1765994" z="1" s="M+H" />
          <p rt="18.759" x="266.2558" y="39529.22" v="347982" z="1" s="M+H+1" />
          <p rt="18.763" x="267.2635" y="4422.95" v="38505" z="1" s="M+H+2" />
          <p rt="18.808" x="268.2685" y="379.04" v="3463" z="1" s="M+H+3" />
        </MSPeaks>
      </Spectrum>
    </Compound>
    <Compound algo="FindByMolecularFeature">
      <Location m="246.2347" rt="18.760" y="61027" v="585707" />
      <Spectrum type="MFE" cpdAlgo="FindByMolecularFeature">
        <MSDetails p="+" />
        <Device type="TimeOfFlight" />
        <MSPeaks>
          <p rt="18.761" x="247.2420" y="61026.96" v="478315" z="1" s="M+H" />
          <p rt="18.759" x="248.2452" y="12165.34" v="96633" z="1" s="M+H+1" />
          <p rt="18.755" x="249.2494" y="1676.72" v="10760" z="1" s="M+H+2" />
        </MSPeaks>
      </Spectrum>
    </Compound>
    <Compound algo="FindByMolecularFeature">
      <Location m="641.4988" rt="18.761" y="58948" v="825902" />
      <Spectrum type="MFE" cpdAlgo="FindByMolecularFeature">
        <MSDetails p="+" />
        <Device type="TimeOfFlight" />
        <MSPeaks>
          <p rt="18.808" x="642.5061" y="5384.98" v="43009" z="1" s="M+H" />
          <p rt="18.801" x="643.5091" y="2426.23" v="17369" z="1" s="M+H+1" />
          <p rt="18.753" x="644.4944" y="58947.76" v="765524" z="1" s="M+H+2" />
        </MSPeaks>
      </Spectrum>
    </Compound>
    <Compound algo="FindByMolecularFeature">
      <Location m="345.2646" rt="18.785" y="168616" v="1631448" />
      <Spectrum type="MFE" cpdAlgo="FindByMolecularFeature">
        <MSDetails p="+" />
        <Device type="TimeOfFlight" />
        <MSPeaks>
          <p rt="18.785" x="346.2719" y="168615.91" v="1294526" z="1" s="M+H" />
          <p rt="18.786" x="347.2751" y="38372.66" v="299425" z="1" s="M+H+1" />
          <p rt="18.789" x="348.2790" y="4949.56" v="37497" z="1" s="M+H+2" />
        </MSPeaks>
      </Spectrum>
    </Compound>
    <Compound algo="FindByMolecularFeature">
      <Location m="323.2830" rt="18.787" y="2490539" v="24967662" />
      <Spectrum type="MFE" cpdAlgo="FindByMolecularFeature">
        <MSDetails p="+" />
        <Device type="TimeOfFlight" />
        <MSPeaks>
          <p rt="18.787" x="324.2903" y="2490538.75" v="19834524" z="1" sat="true" s="M+H" />
          <p rt="18.787" x="325.2938" y="542850.19" v="4325466" z="1" s="M+H+1" />
          <p rt="18.786" x="326.2963" y="66417.33" v="526230" z="1" s="M+H+2" />
          <p rt="18.781" x="327.2979" y="6983.37" v="53642" z="1" s="M+H+3" />
          <p rt="18.784" x="647.5718" y="13485.57" v="73258" z="1" s="2M+H" />
          <p rt="18.780" x="648.5749" y="6439.94" v="33304" z="1" s="2M+H+1" />
          <p rt="18.781" x="649.5781" y="1627.78" v="7339" z="1" s="2M+H+2" />
        </MSPeaks>
      </Spectrum>
    </Compound>
    <Compound algo="FindByMolecularFeature">
      <Location m="318.2172" rt="18.815" y="79253" v="657234" />
      <Spectrum type="MFE" cpdAlgo="FindByMolecularFeature">
        <MSDetails p="+" />
        <Device type="TimeOfFlight" />
        <MSPeaks>
          <p rt="18.815" x="319.2245" y="79253.30" v="543071" z="1" s="M+H" />
          <p rt="18.814" x="320.2280" y="16655.08" v="114163" z="1" s="M+H+1" />
        </MSPeaks>
      </Spectrum>
    </Compound>
    <Compound algo="FindByMolecularFeature">
      <Location m="599.4611" rt="18.837" y="85268" v="1608473" />
      <Spectrum type="MFE" cpdAlgo="FindByMolecularFeature">
        <MSDetails p="+" />
        <Device type="TimeOfFlight" />
        <MSPeaks>
          <p rt="18.837" x="600.4684" y="85268.48" v="1140971" z="1" s="M+H" />
          <p rt="18.839" x="601.4719" y="28187.07" v="382659" z="1" s="M+H+1" />
          <p rt="18.831" x="602.4741" y="6515.72" v="72266" z="1" s="M+H+2" />
          <p rt="18.828" x="603.4746" y="1133.94" v="12577" z="1" s="M+H+3" />
        </MSPeaks>
      </Spectrum>
    </Compound>
    <Compound algo="FindByMolecularFeature">
      <Location m="555.4349" rt="18.921" y="113255" v="2152331" />
      <Spectrum type="MFE" cpdAlgo="FindByMolecularFeature">
        <MSDetails p="+" />
        <Device type="TimeOfFlight" />
        <MSPeaks>
          <p rt="18.921" x="556.4421" y="113254.66" v="1555082" z="1" s="M+H" />
          <p rt="18.920" x="557.4453" y="35563.68" v="466984" z="1" s="M+H+1" />
          <p rt="18.927" x="558.4475" y="8616.54" v="113047" z="1" s="M+H+2" />
          <p rt="18.912" x="559.4493" y="1331.86" v="17216" z="1" s="M+H+3" />
        </MSPeaks>
      </Spectrum>
    </Compound>
    <Compound algo="FindByMolecularFeature">
      <Location m="352.2615" rt="18.974" y="133255" v="1207190" />
      <Spectrum type="MFE" cpdAlgo="FindByMolecularFeature">
        <MSDetails p="+" />
        <Device type="TimeOfFlight" />
        <MSPeaks>
          <p rt="18.974" x="353.2688" y="133255.42" v="974709" z="1" s="M+H" />
          <p rt="18.978" x="354.2721" y="28269.03" v="206727" z="1" s="M+H+1" />
          <p rt="18.969" x="355.2771" y="3615.06" v="25754" z="1" s="M+H+2" />
        </MSPeaks>
      </Spectrum>
    </Compound>
    <Compound algo="FindByMolecularFeature">
      <Location m="374.2432" rt="18.977" y="56898" v="546253" />
      <Spectrum type="MFE" cpdAlgo="FindByMolecularFeature">
        <MSDetails p="+" />
        <Device type="TimeOfFlight" />
        <MSPeaks>
          <p rt="18.977" x="188.1268" y="2841.91" v="14772" z="2" s="M+2H" />
          <p rt="18.978" x="375.2507" y="56898.31" v="423253" z="1" s="M+H" />
          <p rt="18.977" x="376.2538" y="14653.79" v="103500" z="1" s="M+H+1" />
          <p rt="18.937" x="377.2632" y="2412.36" v="4727" z="1" s="M+H+2" />
        </MSPeaks>
      </Spectrum>
    </Compound>
    <Compound algo="FindByMolecularFeature">
      <Location m="511.4086" rt="19.001" y="140476" v="2613415" />
      <Spectrum type="MFE" cpdAlgo="FindByMolecularFeature">
        <MSDetails p="+" />
        <Device type="TimeOfFlight" />
        <MSPeaks>
          <p rt="19.001" x="512.4159" y="140476.05" v="1937144" z="1" s="M+H" />
          <p rt="19.001" x="513.4190" y="38461.28" v="535357" z="1" s="M+H+1" />
          <p rt="19.000" x="514.4214" y="9124.25" v="125899" z="1" s="M+H+2" />
          <p rt="18.999" x="515.4231" y="1101.01" v="15014" z="1" s="M+H+3" />
        </MSPeaks>
      </Spectrum>
    </Compound>
    <Compound algo="FindByMolecularFeature">
      <Location m="253.2411" rt="19.013" y="1137310" v="12296270" />
      <Spectrum type="MFE" cpdAlgo="FindByMolecularFeature">
        <MSDetails p="+" />
        <Device type="TimeOfFlight" />
        <MSPeaks>
          <p rt="19.013" x="254.2484" y="1137310.25" v="10237466" z="1" s="M+H" />
          <p rt="19.012" x="255.2512" y="198018.61" v="1739801" z="1" s="M+H+1" />
          <p rt="19.012" x="256.2547" y="20427.93" v="177738" z="1" s="M+H+2" />
          <p rt="19.011" x="257.2571" y="1342.62" v="11353" z="1" s="M+H+3" />
          <p rt="19.009" x="507.4885" y="7638.94" v="48014" z="1" s="2M+H" />
          <p rt="19.010" x="508.4916" y="2852.86" v="16942" z="1" s="2M+H+1" />
        </MSPeaks>
      </Spectrum>
    </Compound>
    <Compound algo="FindByMolecularFeature">
      <Location m="467.3824" rt="19.080" y="128291" v="2501653" />
      <Spectrum type="MFE" cpdAlgo="FindByMolecularFeature">
        <MSDetails p="+" />
        <Device type="TimeOfFlight" />
        <MSPeaks>
          <p rt="19.081" x="468.3896" y="128290.63" v="1851362" z="1" s="M+H" />
          <p rt="19.079" x="469.3929" y="36740.92" v="534817" z="1" s="M+H+1" />
          <p rt="19.083" x="470.3950" y="7003.99" v="101619" z="1" s="M+H+2" />
          <p rt="19.076" x="471.3949" y="970.93" v="13854" z="1" s="M+H+3" />
        </MSPeaks>
      </Spectrum>
    </Compound>
    <Compound algo="FindByMolecularFeature">
      <Location m="423.3562" rt="19.150" y="96217" v="1889471" />
      <Spectrum type="MFE" cpdAlgo="FindByMolecularFeature">
        <MSDetails p="+" />
        <Device type="TimeOfFlight" />
        <MSPeaks>
          <p rt="19.149" x="424.3634" y="96217.04" v="1407895" z="1" s="M+H" />
          <p rt="19.152" x="425.3665" y="27714.20" v="397025" z="1" s="M+H+1" />
          <p rt="19.162" x="426.3675" y="5380.95" v="84551" z="1" s="M+H+2" />
        </MSPeaks>
      </Spectrum>
    </Compound>
    <Compound algo="FindByMolecularFeature">
      <Location m="387.2749" rt="19.183" y="75193" v="758575" />
      <Spectrum type="MFE" cpdAlgo="FindByMolecularFeature">
        <MSDetails p="+" />
        <Device type="TimeOfFlight" />
        <MSPeaks>
          <p rt="19.183" x="388.2822" y="75192.91" v="590558" z="1" s="M+H" />
          <p rt="19.183" x="389.2855" y="18041.73" v="142709" z="1" s="M+H+1" />
          <p rt="19.189" x="390.2901" y="3290.67" v="25308" z="1" s="M+H+2" />
        </MSPeaks>
      </Spectrum>
    </Compound>
    <Compound algo="FindByMolecularFeature">
      <Location m="365.2937" rt="19.184" y="500092" v="5163103" />
      <Spectrum type="MFE" cpdAlgo="FindByMolecularFeature">
        <MSDetails p="+" />
        <Device type="TimeOfFlight" />
        <MSPeaks>
          <p rt="19.184" x="366.3010" y="500091.66" v="4048753" z="1" s="M+H" />
          <p rt="19.186" x="367.3038" y="120162.36" v="944245" z="1" s="M+H+1" />
          <p rt="19.183" x="368.3068" y="18430.04" v="150979" z="1" s="M+H+2" />
          <p rt="19.186" x="369.3113" y="2125.03" v="19126" z="1" s="M+H+3" />
        </MSPeaks>
      </Spectrum>
    </Compound>
    <Compound algo="FindByMolecularFeature">
      <Location m="339.2778" rt="19.472" y="88529" v="932215" />
      <Spectrum type="MFE" cpdAlgo="FindByMolecularFeature">
        <MSDetails p="+" />
        <Device type="TimeOfFlight" />
        <MSPeaks>
          <p rt="19.472" x="340.2851" y="88529.48" v="729591" z="1" s="M+H" />
          <p rt="19.472" x="341.2878" y="22320.05" v="186905" z="1" s="M+H+1" />
          <p rt="19.465" x="342.2901" y="2345.68" v="15720" z="1" s="M+H+2" />
        </MSPeaks>
      </Spectrum>
    </Compound>
    <Compound algo="FindByMolecularFeature">
      <Location m="320.2329" rt="19.492" y="74642" v="602059" />
      <Spectrum type="MFE" cpdAlgo="FindByMolecularFeature">
        <MSDetails p="+" />
        <Device type="TimeOfFlight" />
        <MSPeaks>
          <p rt="19.492" x="321.2402" y="74641.65" v="494678" z="1" s="M+H" />
          <p rt="19.491" x="322.2438" y="15067.33" v="96366" z="1" s="M+H+1" />
          <p rt="19.488" x="323.2537" y="1933.52" v="11015" z="1" s="M+H+2" />
        </MSPeaks>
      </Spectrum>
    </Compound>
    <Compound algo="FindByMolecularFeature">
      <Location m="298.2508" rt="19.493" y="73633" v="623140" />
      <Spectrum type="MFE" cpdAlgo="FindByMolecularFeature">
        <MSDetails p="+" />
        <Device type="TimeOfFlight" />
        <MSPeaks>
          <p rt="19.493" x="299.2581" y="73633.02" v="509875" z="1" s="M+H" />
          <p rt="19.492" x="300.2618" y="13790.21" v="97376" z="1" s="M+H+1" />
          <p rt="19.494" x="301.2653" y="2523.86" v="15890" z="1" s="M+H+2" />
        </MSPeaks>
      </Spectrum>
    </Compound>
    <Compound algo="FindByMolecularFeature">
      <Location m="280.2403" rt="19.494" y="160703" v="1460854" />
      <Spectrum type="MFE" cpdAlgo="FindByMolecularFeature">
        <MSDetails p="+" />
        <Device type="TimeOfFlight" />
        <MSPeaks>
          <p rt="19.494" x="281.2476" y="160703.09" v="1216693" z="1" s="M+H" />
          <p rt="19.495" x="282.2510" y="31730.63" v="244161" z="1" s="M+H+1" />
        </MSPeaks>
      </Spectrum>
    </Compound>
    <Compound algo="FindByMolecularFeature">
      <Location m="337.2984" rt="19.510" y="304153" v="3000330" />
      <Spectrum type="MFE" cpdAlgo="FindByMolecularFeature">
        <MSDetails p="+" />
        <Device type="TimeOfFlight" />
        <MSPeaks>
          <p rt="19.510" x="338.3057" y="304152.88" v="2433275" z="1" s="M+H" />
          <p rt="19.510" x="339.3087" y="70972.63" v="567055" z="1" s="M+H+1" />
        </MSPeaks>
      </Spectrum>
    </Compound>
    <Compound algo="FindByMolecularFeature">
      <Location m="280.2411" rt="19.754" y="287027" v="2375780" />
      <Spectrum type="MFE" cpdAlgo="FindByMolecularFeature">
        <MSDetails p="+" />
        <Device type="TimeOfFlight" />
        <MSPeaks>
          <p rt="19.754" x="281.2484" y="287027.38" v="1964379" z="1" s="M+H" />
          <p rt="19.756" x="282.2512" y="54899.49" v="395434" z="1" s="M+H+1" />
          <p rt="19.760" x="561.4886" y="1695.91" v="6201" z="1" s="2M+H" />
          <p rt="19.777" x="562.4929" y="1072.29" v="1782" z="1" s="2M+H+1" />
        </MSPeaks>
      </Spectrum>
    </Compound>
    <Compound algo="FindByMolecularFeature">
      <Location m="320.2330" rt="19.757" y="100557" v="1145637" />
      <Spectrum type="MFE" cpdAlgo="FindByMolecularFeature">
        <MSDetails p="+" />
        <Device type="TimeOfFlight" />
        <MSPeaks>
          <p rt="19.757" x="321.2403" y="100557.34" v="856312" z="1" s="M+H" />
          <p rt="19.756" x="322.2436" y="20084.25" v="169283" z="1" s="M+H+1" />
          <p rt="19.765" x="641.4718" y="6212.67" v="36610" z="1" s="2M+H" />
          <p rt="19.765" x="642.4788" y="2843.88" v="17733" z="1" s="2M+H+1" />
          <p rt="19.759" x="643.4748" y="1172.34" v="5678" z="1" s="2M+H+2" />
        </MSPeaks>
      </Spectrum>
    </Compound>
    <Compound algo="FindByMolecularFeature">
      <Location m="298.2513" rt="19.761" y="112697" v="1812958" />
      <Spectrum type="MFE" cpdAlgo="FindByMolecularFeature">
        <MSDetails p="+" />
        <Device type="TimeOfFlight" />
        <MSPeaks>
          <p rt="19.761" x="299.2586" y="112696.72" v="906615" z="1" s="M+H" />
          <p rt="19.761" x="300.2619" y="21096.36" v="163136" z="1" s="M+H+1" />
          <p rt="19.753" x="301.2658" y="3061.28" v="19635" z="1" s="M+H+2" />
          <p rt="19.761" x="597.5090" y="41008.99" v="228178" z="1" s="2M+H" />
          <p rt="19.762" x="598.5122" y="16884.85" v="92686" z="1" s="2M+H+1" />
          <p rt="19.769" x="599.5067" y="5611.62" v="40922" z="1" s="2M+H+2" />
        </MSPeaks>
      </Spectrum>
    </Compound>
    <Compound algo="FindByMolecularFeature">
      <Location m="649.4141" rt="19.762" y="65235" v="855745" />
      <Spectrum type="MFE" cpdAlgo="FindByMolecularFeature">
        <MSDetails p="+" />
        <Device type="TimeOfFlight" />
        <MSPeaks>
          <p rt="19.761" x="650.4213" y="65235.00" v="435274" z="1" s="M+H" />
          <p rt="19.762" x="651.4259" y="47382.09" v="313179" z="1" s="M+H+1" />
          <p rt="19.768" x="652.4296" y="15495.02" v="107292" z="1" s="M+H+2" />
        </MSPeaks>
      </Spectrum>
    </Compound>
    <Compound algo="FindByMolecularFeature">
      <Location m="652.4215" rt="19.764" y="64077" v="782380" />
      <Spectrum type="MFE" cpdAlgo="FindByMolecularFeature">
        <MSDetails p="+" />
        <Device type="TimeOfFlight" />
        <MSPeaks>
          <p rt="19.764" x="653.4288" y="64077.35" v="423722" z="1" s="M+H" />
          <p rt="19.765" x="654.4318" y="25456.97" v="170614" z="1" s="M+H+1" />
          <p rt="19.764" x="655.4265" y="28285.62" v="188043" z="1" s="M+H+2" />
        </MSPeaks>
      </Spectrum>
    </Compound>
    <Compound algo="FindByMolecularFeature">
      <Location m="339.2781" rt="19.767" y="2863376" v="29927870" />
      <Spectrum type="MFE" cpdAlgo="FindByMolecularFeature">
        <MSDetails p="+" />
        <Device type="TimeOfFlight" />
        <MSPeaks>
          <p rt="19.767" x="340.2854" y="2863375.75" v="23949898" z="1" sat="true" s="M+H" />
          <p rt="19.768" x="341.2887" y="625760.81" v="5273990" z="1" s="M+H+1" />
          <p rt="19.766" x="342.2909" y="78429.21" v="634415" z="1" s="M+H+2" />
          <p rt="19.768" x="343.2936" y="8488.24" v="69567" z="1" s="M+H+3" />
        </MSPeaks>
      </Spectrum>
    </Compound>
    <Compound algo="FindByMolecularFeature">
      <Location m="241.2407" rt="19.773" y="67218" v="713544" />
      <Spectrum type="MFE" cpdAlgo="FindByMolecularFeature">
        <MSDetails p="+" />
        <Device type="TimeOfFlight" />
        <MSPeaks>
          <p rt="19.773" x="242.2479" y="67217.90" v="605473" z="1" s="M+H" />
          <p rt="19.768" x="243.2511" y="11659.90" v="99682" z="1" s="M+H+1" />
          <p rt="19.774" x="244.2541" y="1264.79" v="8389" z="1" s="M+H+2" />
        </MSPeaks>
      </Spectrum>
    </Compound>
    <Compound algo="FindByMolecularFeature">
      <Location m="393.1968" rt="19.774" y="60116" v="1673598" />
      <Spectrum type="MFE" cpdAlgo="FindByMolecularFeature">
        <MSDetails p="+" />
        <Device type="TimeOfFlight" />
        <MSPeaks>
          <p rt="19.772" x="394.2041" y="25877.01" v="302259" z="1" s="M+H" />
          <p rt="19.771" x="395.2074" y="6471.25" v="67984" z="1" s="M+H+1" />
          <p rt="19.775" x="396.2044" y="60116.32" v="644216" z="1" s="M+H+2" />
          <p rt="19.775" x="397.2074" y="14802.13" v="152226" z="1" s="M+H+3" />
          <p rt="19.772" x="398.1983" y="32865.92" v="348295" z="1" s="M+H+4" />
          <p rt="19.778" x="399.1966" y="9115.55" v="103002" z="1" s="M+H+5" />
          <p rt="19.773" x="400.1980" y="4786.68" v="55615" z="1" s="M+H+6" />
        </MSPeaks>
      </Spectrum>
    </Compound>
    <Compound algo="FindByMolecularFeature">
      <Location m="279.2569" rt="19.868" y="1099687" v="10854716" />
      <Spectrum type="MFE" cpdAlgo="FindByMolecularFeature">
        <MSDetails p="+" />
        <Device type="TimeOfFlight" />
        <MSPeaks>
          <p rt="19.868" x="280.2642" y="1099686.50" v="8873049" z="1" s="M+H" />
          <p rt="19.868" x="281.2652" y="242199.88" v="1780856" z="1" s="M+H+1" />
          <p rt="19.863" x="282.2670" y="27567.41" v="200811" z="1" s="M+H+2" />
        </MSPeaks>
      </Spectrum>
    </Compound>
    <Compound algo="FindByMolecularFeature">
      <Location m="212.0684" rt="19.946" y="87499" v="817264" />
      <Spectrum type="MFE" cpdAlgo="FindByMolecularFeature">
        <MSDetails p="+" />
        <Device type="TimeOfFlight" />
        <MSPeaks>
          <p rt="19.947" x="213.0756" y="87499.20" v="731143" z="1" s="M+H" />
          <p rt="19.942" x="214.0807" y="8813.04" v="69915" z="1" s="M+H+1" />
          <p rt="19.942" x="215.0828" y="2245.96" v="16205" z="1" s="M+H+2" />
        </MSPeaks>
      </Spectrum>
    </Compound>
    <Compound algo="FindByMolecularFeature">
      <Location m="184.0736" rt="19.946" y="118659" v="1113050" />
      <Spectrum type="MFE" cpdAlgo="FindByMolecularFeature">
        <MSDetails p="+" />
        <Device type="TimeOfFlight" />
        <MSPeaks>
          <p rt="19.946" x="185.0809" y="118658.54" v="993916" z="1" s="M+H" />
          <p rt="19.947" x="186.0847" y="12271.11" v="111458" z="1" s="M+H+1" />
          <p rt="19.951" x="187.0885" y="961.41" v="7676" z="1" s="M+H+2" />
        </MSPeaks>
      </Spectrum>
    </Compound>
    <Compound algo="FindByMolecularFeature">
      <Location m="258.1469" rt="19.947" y="150418" v="1532672" />
      <Spectrum type="MFE" cpdAlgo="FindByMolecularFeature">
        <MSDetails p="+" />
        <Device type="TimeOfFlight" />
        <MSPeaks>
          <p rt="19.947" x="259.1542" y="150417.91" v="1336222" z="1" s="M+H" />
          <p rt="19.944" x="260.1574" y="20536.48" v="167786" z="1" s="M+H+1" />
          <p rt="19.947" x="261.1590" y="3165.85" v="28665" z="1" s="M+H+2" />
        </MSPeaks>
      </Spectrum>
    </Compound>
    <Compound algo="FindByMolecularFeature">
      <Location m="328.1529" rt="19.947" y="1586650" v="17139484" />
      <Spectrum type="MFE" cpdAlgo="FindByMolecularFeature">
        <MSDetails p="+" />
        <Device type="TimeOfFlight" />
        <MSPeaks>
          <p rt="19.947" x="329.1602" y="1586650.13" v="14433914" z="1" s="M+H" />
          <p rt="19.945" x="330.1633" y="274052.03" v="2231301" z="1" s="M+H+1" />
          <p rt="19.945" x="331.1653" y="43131.18" v="401029" z="1" s="M+H+2" />
          <p rt="19.948" x="332.1680" y="6043.00" v="63557" z="1" s="M+H+3" />
          <p rt="19.930" x="333.1657" y="869.21" v="9684" z="1" s="M+H+4" />
        </MSPeaks>
      </Spectrum>
    </Compound>
    <Compound algo="FindByMolecularFeature">
      <Location m="272.0897" rt="19.947" y="207642" v="2094476" />
      <Spectrum type="MFE" cpdAlgo="FindByMolecularFeature">
        <MSDetails p="+" />
        <Device type="TimeOfFlight" />
        <MSPeaks>
          <p rt="19.947" x="273.0970" y="207641.56" v="1804057" z="1" s="M+H" />
          <p rt="19.946" x="274.1004" y="29304.48" v="243103" z="1" s="M+H+1" />
          <p rt="19.944" x="275.1029" y="5040.98" v="41287" z="1" s="M+H+2" />
          <p rt="19.973" x="276.1051" y="743.61" v="6029" z="1" s="M+H+3" />
        </MSPeaks>
      </Spectrum>
    </Compound>
    <Compound algo="FindByMolecularFeature">
      <Location m="360.2155" rt="19.947" y="513335" v="5895507" />
      <Spectrum type="MFE" cpdAlgo="FindByMolecularFeature">
        <MSDetails p="+" />
        <Device type="TimeOfFlight" />
        <MSPeaks>
          <p rt="19.947" x="361.2227" y="513334.91" v="4796988" z="1" s="M+H" />
          <p rt="19.946" x="362.2257" y="101754.20" v="940509" z="1" s="M+H+1" />
          <p rt="19.948" x="363.2285" y="15355.44" v="125660" z="1" s="M+H+2" />
          <p rt="19.912" x="364.2243" y="3135.52" v="32350" z="1" s="M+H+3" />
        </MSPeaks>
      </Spectrum>
    </Compound>
    <Compound algo="FindByMolecularFeature">
      <Location m="402.2261" rt="19.947" y="5442328" v="64631508" />
      <Spectrum type="MFE" cpdAlgo="FindByMolecularFeature">
        <MSDetails p="+" />
        <Device type="TimeOfFlight" />
        <MSPeaks>
          <p rt="19.947" x="403.2334" y="5442328.00" v="50950532" z="1" sat="true" s="M+H" />
          <p rt="19.946" x="404.2371" y="1217587.38" v="11521010" z="1" s="M+H+1" />
          <p rt="19.946" x="405.2390" y="208353.53" v="1873188" z="1" s="M+H+2" />
          <p rt="19.944" x="406.2416" y="29195.96" v="257990" z="1" s="M+H+3" />
          <p rt="19.943" x="407.2435" y="3077.41" v="28784" z="1" s="M+H+4" />
        </MSPeaks>
      </Spectrum>
    </Compound>
    <Compound algo="FindByMolecularFeature">
      <Location m="128.0110" rt="19.947" y="87740" v="826102" />
      <Spectrum type="MFE" cpdAlgo="FindByMolecularFeature">
        <MSDetails p="+" />
        <Device type="TimeOfFlight" />
        <MSPeaks>
          <p rt="19.947" x="129.0183" y="87740.08" v="767320" z="1" s="M+H" />
          <p rt="19.957" x="130.0208" y="4204.14" v="54435" z="1" s="M+H+1" />
          <p rt="19.940" x="131.0226" y="1235.70" v="4347" z="1" s="M+H+2" />
        </MSPeaks>
      </Spectrum>
    </Compound>
    <Compound algo="FindByMolecularFeature">
      <Location m="216.0268" rt="19.948" y="86366" v="862895" />
      <Spectrum type="MFE" cpdAlgo="FindByMolecularFeature">
        <MSDetails p="+" />
        <Device type="TimeOfFlight" />
        <MSPeaks>
          <p rt="19.947" x="217.0341" y="86366.10" v="782702" z="1" s="M+H" />
          <p rt="19.950" x="218.0374" y="7960.78" v="70217" z="1" s="M+H+1" />
          <p rt="19.949" x="219.0393" y="1576.87" v="9976" z="1" s="M+H+2" />
        </MSPeaks>
      </Spectrum>
    </Compound>
    <Compound algo="FindByMolecularFeature">
      <Location m="268.1311" rt="19.948" y="68521" v="705432" />
      <Spectrum type="MFE" cpdAlgo="FindByMolecularFeature">
        <MSDetails p="+" />
        <Device type="TimeOfFlight" />
        <MSPeaks>
          <p rt="19.947" x="269.1384" y="68520.91" v="587924" z="1" s="M+H" />
          <p rt="19.953" x="270.1418" y="10193.07" v="100683" z="1" s="M+H+1" />
          <p rt="19.950" x="271.1459" y="2393.40" v="16825" z="1" s="M+H+2" />
        </MSPeaks>
      </Spectrum>
    </Compound>
    <Compound algo="FindByMolecularFeature">
      <Location m="156.0058" rt="19.949" y="73089" v="687128" />
      <Spectrum type="MFE" cpdAlgo="FindByMolecularFeature">
        <MSDetails p="+" />
        <Device type="TimeOfFlight" />
        <MSPeaks>
          <p rt="19.948" x="157.0131" y="73089.02" v="633458" z="1" s="M+H" />
          <p rt="19.950" x="158.0152" y="5732.13" v="42047" z="1" s="M+H+1" />
          <p rt="19.964" x="159.0172" y="1839.08" v="11623" z="1" s="M+H+2" />
        </MSPeaks>
      </Spectrum>
    </Compound>
    <Compound algo="FindByMolecularFeature">
      <Location m="299.2826" rt="19.952" y="240697" v="2907023" />
      <Spectrum type="MFE" cpdAlgo="FindByMolecularFeature">
        <MSDetails p="+" />
        <Device type="TimeOfFlight" />
        <MSPeaks>
          <p rt="19.952" x="300.2899" y="240697.42" v="2393950" z="1" s="M+H" />
          <p rt="19.952" x="301.2932" y="45630.53" v="458796" z="1" s="M+H+1" />
          <p rt="19.948" x="302.2962" y="5564.32" v="54277" z="1" s="M+H+2" />
        </MSPeaks>
      </Spectrum>
    </Compound>
    <Compound algo="FindByMolecularFeature">
      <Location m="440.1819" rt="19.954" y="411731" v="5438405" />
      <Spectrum type="MFE" cpdAlgo="FindByMolecularFeature">
        <MSDetails p="+" />
        <Device type="TimeOfFlight" />
        <MSPeaks>
          <p rt="19.954" x="441.1892" y="411731.00" v="4091832" z="1" s="M+H" />
          <p rt="19.954" x="442.1922" y="88162.48" v="883802" z="1" s="M+H+1" />
          <p rt="19.954" x="443.1900" y="40174.09" v="383821" z="1" s="M+H+2" />
          <p rt="19.956" x="444.1918" y="7874.58" v="78951" z="1" s="M+H+3" />
        </MSPeaks>
      </Spectrum>
    </Compound>
    <Compound algo="FindByMolecularFeature">
      <Location m="826.4341" rt="19.959" y="1250438" v="17236522" />
      <Spectrum type="MFE" cpdAlgo="FindByMolecularFeature">
        <MSDetails p="+" />
        <Device type="TimeOfFlight" />
        <MSPeaks>
          <p rt="19.933" x="414.2195" y="2038.16" v="14506" z="2" s="M+2H" />
          <p rt="19.943" x="414.7190" y="1042.54" v="3606" z="2" s="M+2H+1" />
          <p rt="19.959" x="827.4413" y="1250437.88" v="10756738" z="1" s="M+H" />
          <p rt="19.959" x="828.4447" y="558412.63" v="4805549" z="1" s="M+H+1" />
          <p rt="19.959" x="829.4467" y="154955.88" v="1332793" z="1" s="M+H+2" />
          <p rt="19.957" x="830.4487" y="31171.12" v="269632" z="1" s="M+H+3" />
          <p rt="19.953" x="831.4514" y="5568.07" v="47383" z="1" s="M+H+4" />
          <p rt="19.977" x="832.4538" y="742.03" v="6315" z="1" s="M+H+5" />
        </MSPeaks>
      </Spectrum>
    </Compound>
    <Compound algo="FindByMolecularFeature">
      <Location m="424.2082" rt="19.964" y="3808534" v="55180708" />
      <Spectrum type="MFE" cpdAlgo="FindByMolecularFeature">
        <MSDetails p="+" />
        <Device type="TimeOfFlight" />
        <MSPeaks>
          <p rt="19.964" x="425.2155" y="3808533.75" v="44151776" z="1" sat="true" s="M+H" />
          <p rt="19.962" x="426.2191" y="798108.06" v="9257929" z="1" s="M+H+1" />
          <p rt="19.963" x="427.2209" y="132345.13" v="1546100" z="1" s="M+H+2" />
          <p rt="19.968" x="428.2233" y="17214.13" v="197201" z="1" s="M+H+3" />
          <p rt="19.968" x="429.2238" y="2433.15" v="27706" z="1" s="M+H+4" />
        </MSPeaks>
      </Spectrum>
    </Compound>
    <Compound algo="FindByMolecularFeature">
      <Location m="447.2835" rt="19.965" y="88823" v="1601135" />
      <Spectrum type="MFE" cpdAlgo="FindByMolecularFeature">
        <MSDetails p="+" />
        <Device type="TimeOfFlight" />
        <MSPeaks>
          <p rt="19.965" x="448.2908" y="88823.13" v="1198368" z="1" s="M+H" />
          <p rt="19.966" x="449.2941" y="22168.96" v="333671" z="1" s="M+H+1" />
          <p rt="19.971" x="450.2972" y="4636.28" v="57088" z="1" s="M+H+2" />
          <p rt="19.921" x="451.3035" y="785.28" v="12008" z="1" s="M+H+3" />
        </MSPeaks>
      </Spectrum>
    </Compound>
    <Compound algo="FindByMolecularFeature">
      <Location m="408.2338" rt="19.971" y="53998" v="875446" />
      <Spectrum type="MFE" cpdAlgo="FindByMolecularFeature">
        <MSDetails p="+" />
        <Device type="TimeOfFlight" />
        <MSPeaks>
          <p rt="19.970" x="409.2410" y="53998.18" v="683413" z="1" s="M+H" />
          <p rt="19.975" x="410.2442" y="12679.08" v="162935" z="1" s="M+H+1" />
          <p rt="19.967" x="411.2461" y="2592.34" v="29098" z="1" s="M+H+2" />
        </MSPeaks>
      </Spectrum>
    </Compound>
    <Compound algo="FindByMolecularFeature">
      <Location m="701.5290" rt="20.015" y="68194" v="1573102" />
      <Spectrum type="MFE" cpdAlgo="FindByMolecularFeature">
        <MSDetails p="+" />
        <Device type="TimeOfFlight" />
        <MSPeaks>
          <p rt="20.015" x="702.5363" y="68193.63" v="1056724" z="1" s="M+H" />
          <p rt="20.014" x="703.5394" y="26260.78" v="380189" z="1" s="M+H+1" />
          <p rt="20.012" x="704.5417" y="7689.68" v="116388" z="1" s="M+H+2" />
          <p rt="20.019" x="705.5437" y="1373.17" v="19801" z="1" s="M+H+3" />
        </MSPeaks>
      </Spectrum>
    </Compound>
    <Compound algo="FindByMolecularFeature">
      <Location m="657.5030" rt="20.140" y="108568" v="1943466" />
      <Spectrum type="MFE" cpdAlgo="FindByMolecularFeature">
        <MSDetails p="+" />
        <Device type="TimeOfFlight" />
        <MSPeaks>
          <p rt="20.145" x="658.5103" y="108568.47" v="1304872" z="1" s="M+H" />
          <p rt="20.136" x="659.5132" y="40337.20" v="480303" z="1" s="M+H+1" />
          <p rt="20.115" x="660.5156" y="8931.87" v="130764" z="1" s="M+H+2" />
          <p rt="20.117" x="661.5170" y="1917.35" v="27526" z="1" s="M+H+3" />
        </MSPeaks>
      </Spectrum>
    </Compound>
    <Compound algo="FindByMolecularFeature">
      <Location m="764.4757" rt="20.164" y="78806" v="769917" />
      <Spectrum type="MFE" cpdAlgo="FindByMolecularFeature">
        <MSDetails p="+" />
        <Device type="TimeOfFlight" />
        <MSPeaks>
          <p rt="20.165" x="383.2451" y="78805.60" v="531320" z="2" s="M+2H" />
          <p rt="20.163" x="383.7466" y="35911.64" v="238597" z="2" s="M+2H+1" />
        </MSPeaks>
      </Spectrum>
    </Compound>
    <Compound algo="FindByMolecularFeature">
      <Location m="761.4659" rt="20.166" y="104932" v="1203742" />
      <Spectrum type="MFE" cpdAlgo="FindByMolecularFeature">
        <MSDetails p="+" />
        <Device type="TimeOfFlight" />
        <MSPeaks>
          <p rt="20.167" x="762.4732" y="104931.70" v="728780" z="1" s="M+H" />
          <p rt="20.166" x="763.4761" y="48665.69" v="338745" z="1" s="M+H+1" />
          <p rt="20.166" x="764.4791" y="14447.79" v="98158" z="1" s="M+H+2" />
          <p rt="20.169" x="765.4811" y="5656.36" v="38059" z="1" s="M+H+3" />
        </MSPeaks>
      </Spectrum>
    </Compound>
    <Compound algo="FindByMolecularFeature">
      <Location m="336.2670" rt="20.168" y="405352" v="4041875" />
      <Spectrum type="MFE" cpdAlgo="FindByMolecularFeature">
        <MSDetails p="+" />
        <Device type="TimeOfFlight" />
        <MSPeaks>
          <p rt="20.168" x="337.2743" y="405351.56" v="3212158" z="1" s="M+H" />
          <p rt="20.167" x="338.2775" y="93202.16" v="739139" z="1" s="M+H+1" />
          <p rt="20.167" x="339.2815" y="11863.92" v="90578" z="1" s="M+H+2" />
        </MSPeaks>
      </Spectrum>
    </Compound>
    <Compound algo="FindByMolecularFeature">
      <Location m="376.2594" rt="20.168" y="243039" v="2199762" />
      <Spectrum type="MFE" cpdAlgo="FindByMolecularFeature">
        <MSDetails p="+" />
        <Device type="TimeOfFlight" />
        <MSPeaks>
          <p rt="20.167" x="377.2667" y="243039.05" v="1749434" z="1" s="M+H" />
          <p rt="20.168" x="378.2698" y="50840.55" v="367013" z="1" s="M+H+1" />
          <p rt="20.168" x="379.2727" y="8885.06" v="65263" z="1" s="M+H+2" />
          <p rt="20.248" x="380.2626" y="2008.23" v="18052" z="1" s="M+H+3" />
        </MSPeaks>
      </Spectrum>
    </Compound>
    <Compound algo="FindByMolecularFeature">
      <Location m="354.2776" rt="20.169" y="404041" v="4208894" />
      <Spectrum type="MFE" cpdAlgo="FindByMolecularFeature">
        <MSDetails p="+" />
        <Device type="TimeOfFlight" />
        <MSPeaks>
          <p rt="20.169" x="355.2848" y="404041.28" v="3329755" z="1" s="M+H" />
          <p rt="20.169" x="356.2878" y="91463.27" v="758145" z="1" s="M+H+1" />
          <p rt="20.169" x="357.2906" y="13247.01" v="105571" z="1" s="M+H+2" />
          <p rt="20.144" x="358.2949" y="1852.50" v="15422" z="1" s="M+H+3" />
        </MSPeaks>
      </Spectrum>
    </Compound>
    <Compound algo="FindByMolecularFeature">
      <Location m="244.2191" rt="20.172" y="136425" v="1315283" />
      <Spectrum type="MFE" cpdAlgo="FindByMolecularFeature">
        <MSDetails p="+" />
        <Device type="TimeOfFlight" />
        <MSPeaks>
          <p rt="20.171" x="123.1161" y="4456.06" v="35308" z="2" s="M+2H" />
          <p rt="20.172" x="245.2265" y="136424.92" v="1047609" z="1" s="M+H" />
          <p rt="20.170" x="246.2296" y="25589.00" v="195597" z="1" s="M+H+1" />
          <p rt="20.172" x="247.2358" y="4310.69" v="31863" z="1" s="M+H+2" />
          <p rt="20.183" x="248.2417" y="508.93" v="4908" z="1" s="M+H+3" />
        </MSPeaks>
      </Spectrum>
    </Compound>
    <Compound algo="FindByMolecularFeature">
      <Location m="262.2299" rt="20.175" y="408734" v="4069152" />
      <Spectrum type="MFE" cpdAlgo="FindByMolecularFeature">
        <MSDetails p="+" />
        <Device type="TimeOfFlight" />
        <MSPeaks>
          <p rt="20.176" x="263.2372" y="408734.34" v="3315335" z="1" s="M+H" />
          <p rt="20.173" x="264.2403" y="80150.57" v="651716" z="1" s="M+H+1" />
          <p rt="20.167" x="265.2487" y="11801.69" v="92537" z="1" s="M+H+2" />
          <p rt="20.172" x="266.2539" y="1127.11" v="9564" z="1" s="M+H+3" />
        </MSPeaks>
      </Spectrum>
    </Compound>
    <Compound algo="FindByMolecularFeature">
      <Location m="408.1944" rt="20.176" y="61572" v="1469643" />
      <Spectrum type="MFE" cpdAlgo="FindByMolecularFeature">
        <MSDetails p="+" />
        <Device type="TimeOfFlight" />
        <MSPeaks>
          <p rt="20.170" x="205.1035" y="3582.92" v="39626" z="2" s="M+2H" />
          <p rt="20.175" x="205.6072" y="1025.40" v="3435" z="2" s="M+2H+1" />
          <p rt="20.176" x="409.2020" y="35177.14" v="349699" z="1" s="M+H" />
          <p rt="20.180" x="410.2062" y="8807.19" v="81885" z="1" s="M+H+1" />
          <p rt="20.176" x="411.2042" y="61572.11" v="614447" z="1" s="M+H+2" />
          <p rt="20.176" x="412.2075" y="14983.91" v="147803" z="1" s="M+H+3" />
          <p rt="20.175" x="413.2004" y="23285.37" v="232747" z="1" s="M+H+4" />
        </MSPeaks>
      </Spectrum>
    </Compound>
    <Compound algo="FindByMolecularFeature">
      <Location m="334.1596" rt="20.178" y="54808" v="768293" />
      <Spectrum type="MFE" cpdAlgo="FindByMolecularFeature">
        <MSDetails p="+" />
        <Device type="TimeOfFlight" />
        <MSPeaks>
          <p rt="20.180" x="335.1669" y="54808.01" v="593954" z="1" s="M+H" />
          <p rt="20.173" x="336.1702" y="11012.62" v="118560" z="1" s="M+H+1" />
          <p rt="20.177" x="337.1693" y="5124.52" v="55779" z="1" s="M+H+2" />
        </MSPeaks>
      </Spectrum>
    </Compound>
    <Compound algo="FindByMolecularFeature">
      <Location m="613.4769" rt="20.215" y="164011" v="3818268" />
      <Spectrum type="MFE" cpdAlgo="FindByMolecularFeature">
        <MSDetails p="+" />
        <Device type="TimeOfFlight" />
        <MSPeaks>
          <p rt="20.215" x="614.4841" y="164011.08" v="2730850" z="1" s="M+H" />
          <p rt="20.214" x="615.4872" y="54456.83" v="842958" z="1" s="M+H+1" />
          <p rt="20.217" x="616.4897" y="13242.43" v="212945" z="1" s="M+H+2" />
          <p rt="20.205" x="617.4928" y="2044.27" v="31515" z="1" s="M+H+3" />
        </MSPeaks>
      </Spectrum>
    </Compound>
    <Compound algo="FindByMolecularFeature">
      <Location m="341.2932" rt="20.294" y="103445" v="1026577" />
      <Spectrum type="MFE" cpdAlgo="FindByMolecularFeature">
        <MSDetails p="+" />
        <Device type="TimeOfFlight" />
        <MSPeaks>
          <p rt="20.293" x="342.3004" y="103444.98" v="813318" z="1" s="M+H" />
          <p rt="20.296" x="343.3034" y="22642.92" v="181279" z="1" s="M+H+1" />
          <p rt="20.304" x="344.3066" y="3826.70" v="30236" z="1" s="M+H+2" />
          <p rt="20.274" x="345.3111" y="230.15" v="1743" z="1" s="M+H+3" />
        </MSPeaks>
      </Spectrum>
    </Compound>
    <Compound algo="FindByMolecularFeature">
      <Location m="569.4508" rt="20.315" y="222812" v="5017118" />
      <Spectrum type="MFE" cpdAlgo="FindByMolecularFeature">
        <MSDetails p="+" />
        <Device type="TimeOfFlight" />
        <MSPeaks>
          <p rt="20.315" x="570.4581" y="222811.86" v="3573718" z="1" s="M+H" />
          <p rt="20.313" x="571.4611" y="72791.85" v="1239105" z="1" s="M+H+1" />
          <p rt="20.332" x="572.4635" y="16054.39" v="165018" z="1" s="M+H+2" />
          <p rt="20.323" x="573.4655" y="2939.19" v="39277" z="1" s="M+H+3" />
        </MSPeaks>
      </Spectrum>
    </Compound>
    <Compound algo="FindByMolecularFeature">
      <Location m="267.2564" rt="20.383" y="149217" v="1696103" />
      <Spectrum type="MFE" cpdAlgo="FindByMolecularFeature">
        <MSDetails p="+" />
        <Device type="TimeOfFlight" />
        <MSPeaks>
          <p rt="20.383" x="268.2637" y="149216.75" v="1410817" z="1" s="M+H" />
          <p rt="20.382" x="269.2667" y="28474.83" v="260561" z="1" s="M+H+1" />
          <p rt="20.382" x="270.2707" y="2911.79" v="24725" z="1" s="M+H+2" />
        </MSPeaks>
      </Spectrum>
    </Compound>
    <Compound algo="FindByMolecularFeature">
      <Location m="525.4247" rt="20.413" y="297906" v="6639760" />
      <Spectrum type="MFE" cpdAlgo="FindByMolecularFeature">
        <MSDetails p="+" />
        <Device type="TimeOfFlight" />
        <MSPeaks>
          <p rt="20.413" x="526.4320" y="297906.38" v="4848631" z="1" s="M+H" />
          <p rt="20.413" x="527.4349" y="89150.53" v="1475742" z="1" s="M+H+1" />
          <p rt="20.410" x="528.4374" y="19030.10" v="302569" z="1" s="M+H+2" />
          <p rt="20.417" x="529.4392" y="806.46" v="12817" z="1" s="M+H+3" />
        </MSPeaks>
      </Spectrum>
    </Compound>
    <Compound algo="FindByMolecularFeature">
      <Location m="371.3039" rt="20.509" y="180326" v="1731369" />
      <Spectrum type="MFE" cpdAlgo="FindByMolecularFeature">
        <MSDetails p="+" />
        <Device type="TimeOfFlight" />
        <MSPeaks>
          <p rt="20.509" x="372.3112" y="180325.84" v="1405527" z="1" s="M+H" />
          <p rt="20.509" x="373.3145" y="41483.18" v="325842" z="1" s="M+H+1" />
        </MSPeaks>
      </Spectrum>
    </Compound>
    <Compound algo="FindByMolecularFeature">
      <Location m="1100.7812" rt="20.509" y="374589" v="5970151" />
      <Spectrum type="MFE" cpdAlgo="FindByMolecularFeature">
        <MSDetails p="+" />
        <Device type="TimeOfFlight" />
        <MSPeaks>
          <p rt="20.510" x="551.3979" y="374588.78" v="2858754" z="2" s="M+2H" />
          <p rt="20.509" x="551.8994" y="277221.00" v="2108707" z="2" s="M+2H+1" />
          <p rt="20.507" x="552.4005" y="101920.79" v="776776" z="2" s="M+2H+2" />
          <p rt="20.503" x="552.9017" y="29652.05" v="225914" z="2" s="M+2H+3" />
        </MSPeaks>
      </Spectrum>
    </Compound>
    <Compound algo="FindByMolecularFeature">
      <Location m="1474.0332" rt="20.512" y="55780" v="1116639" />
      <Spectrum type="MFE" cpdAlgo="FindByMolecularFeature">
        <MSDetails p="+" />
        <Device type="TimeOfFlight" />
        <MSPeaks>
          <p rt="20.512" x="738.0239" y="55780.32" v="443236" z="2" s="M+2H" />
          <p rt="20.513" x="738.5238" y="52075.78" v="428462" z="2" s="M+2H+1" />
          <p rt="20.511" x="739.0234" y="30919.90" v="244941" z="2" s="M+2H+2" />
        </MSPeaks>
      </Spectrum>
    </Compound>
    <Compound algo="FindByMolecularFeature">
      <Location m="1469.0306" rt="20.512" y="61979" v="765012" />
      <Spectrum type="MFE" cpdAlgo="FindByMolecularFeature">
        <MSDetails p="+" />
        <Device type="TimeOfFlight" />
        <MSPeaks>
          <p rt="20.523" x="735.5226" y="2845.67" v="24673" z="2" s="M+2H" />
          <p rt="20.507" x="736.0226" y="1889.36" v="13830" z="2" s="M+2H+1" />
          <p rt="20.511" x="736.5222" y="14981.95" v="119879" z="2" s="M+2H+2" />
          <p rt="20.511" x="737.0237" y="12380.69" v="98452" z="2" s="M+2H+3" />
          <p rt="20.513" x="737.5223" y="61978.73" v="508177" z="2" s="M+2H+4" />
        </MSPeaks>
      </Spectrum>
    </Compound>
    <Compound algo="FindByMolecularFeature">
      <Location m="336.2674" rt="20.512" y="1133150" v="12220446" />
      <Spectrum type="MFE" cpdAlgo="FindByMolecularFeature">
        <MSDetails p="+" />
        <Device type="TimeOfFlight" />
        <MSPeaks>
          <p rt="20.512" x="337.2747" y="1133150.00" v="9650644" z="1" s="M+H" />
          <p rt="20.514" x="338.2776" y="261916.48" v="2217169" z="1" s="M+H+1" />
          <p rt="20.515" x="339.2832" y="35139.20" v="325660" z="1" s="M+H+2" />
          <p rt="20.519" x="340.2875" y="3154.72" v="26973" z="1" s="M+H+3" />
        </MSPeaks>
      </Spectrum>
    </Compound>
    <Compound algo="FindByMolecularFeature">
      <Location m="264.2432" rt="20.513" y="59616" v="654523" />
      <Spectrum type="MFE" cpdAlgo="FindByMolecularFeature">
        <MSDetails p="+" />
        <Device type="TimeOfFlight" />
        <MSPeaks>
          <p rt="20.514" x="265.2505" y="59616.49" v="552005" z="1" s="M+H" />
          <p rt="20.518" x="266.2553" y="8734.64" v="84837" z="1" s="M+H+1" />
          <p rt="20.466" x="267.2678" y="1841.05" v="17681" z="1" s="M+H+2" />
        </MSPeaks>
      </Spectrum>
    </Compound>
    <Compound algo="FindByMolecularFeature">
      <Location m="244.2196" rt="20.514" y="593426" v="6369672" />
      <Spectrum type="MFE" cpdAlgo="FindByMolecularFeature">
        <MSDetails p="+" />
        <Device type="TimeOfFlight" />
        <MSPeaks>
          <p rt="20.514" x="245.2269" y="593426.38" v="5171319" z="1" s="M+H" />
          <p rt="20.513" x="246.2297" y="115028.89" v="1005993" z="1" s="M+H+1" />
          <p rt="20.515" x="247.2387" y="17089.81" v="164253" z="1" s="M+H+2" />
          <p rt="20.524" x="248.2439" y="3061.18" v="28108" z="1" s="M+H+3" />
        </MSPeaks>
      </Spectrum>
    </Compound>
    <Compound algo="FindByMolecularFeature">
      <Location m="1121.7545" rt="20.514" y="148681" v="2151634" />
      <Spectrum type="MFE" cpdAlgo="FindByMolecularFeature">
        <MSDetails p="+" />
        <Device type="TimeOfFlight" />
        <MSPeaks>
          <p rt="20.514" x="561.8845" y="148680.97" v="1266842" z="2" s="M+2H" />
          <p rt="20.513" x="562.3842" y="75078.69" v="644254" z="2" s="M+2H+1" />
          <p rt="20.516" x="562.8841" y="28310.62" v="240538" z="2" s="M+2H+2" />
        </MSPeaks>
      </Spectrum>
    </Compound>
    <Compound algo="FindByMolecularFeature">
      <Location m="354.2778" rt="20.514" y="1476130" v="16530677" />
      <Spectrum type="MFE" cpdAlgo="FindByMolecularFeature">
        <MSDetails p="+" />
        <Device type="TimeOfFlight" />
        <MSPeaks>
          <p rt="20.514" x="355.2851" y="1476130.38" v="13108570" z="1" s="M+H" />
          <p rt="20.514" x="356.2881" y="330523.19" v="2942656" z="1" s="M+H+1" />
          <p rt="20.513" x="357.2908" y="47864.42" v="422145" z="1" s="M+H+2" />
          <p rt="20.512" x="358.2934" y="4995.80" v="44375" z="1" s="M+H+3" />
          <p rt="20.603" x="359.2910" y="1119.17" v="12931" z="1" s="M+H+4" />
        </MSPeaks>
      </Spectrum>
    </Compound>
    <Compound algo="FindByMolecularFeature">
      <Location m="1116.7536" rt="20.514" y="434116" v="11317715" />
      <Spectrum type="MFE" cpdAlgo="FindByMolecularFeature">
        <MSDetails p="+" />
        <Device type="TimeOfFlight" />
        <MSPeaks>
          <p rt="20.513" x="559.3841" y="174287.00" v="1532303" z="2" s="M+2H" />
          <p rt="20.511" x="559.8853" y="119504.49" v="1048223" z="2" s="M+2H+1" />
          <p rt="20.515" x="560.3849" y="434115.75" v="3841235" z="2" s="M+2H+2" />
          <p rt="20.514" x="560.8859" y="297270.88" v="2622457" z="2" s="M+2H+3" />
          <p rt="20.515" x="561.3845" y="257858.67" v="2273497" z="2" s="M+2H+4" />
        </MSPeaks>
      </Spectrum>
    </Compound>
    <Compound algo="FindByMolecularFeature">
      <Location m="1526.9447" rt="20.514" y="54662" v="1110519" />
      <Spectrum type="MFE" cpdAlgo="FindByMolecularFeature">
        <MSDetails p="+" />
        <Device type="TimeOfFlight" />
        <MSPeaks>
          <p rt="20.515" x="764.4796" y="54661.83" v="551092" z="2" s="M+2H" />
          <p rt="20.508" x="764.9798" y="8969.02" v="83601" z="2" s="M+2H+1" />
          <p rt="20.512" x="765.4812" y="22726.31" v="226054" z="2" s="M+2H+2" />
          <p rt="20.513" x="765.9807" y="4791.06" v="44658" z="2" s="M+2H+3" />
          <p rt="20.514" x="766.4836" y="8280.52" v="78841" z="2" s="M+2H+4" />
          <p rt="20.522" x="766.9813" y="2133.23" v="19884" z="2" s="M+2H+5" />
          <p rt="20.513" x="767.4832" y="5363.31" v="52560" z="2" s="M+2H+6" />
          <p rt="20.500" x="767.9803" y="689.68" v="6429" z="2" s="M+2H+7" />
          <p rt="20.516" x="768.4859" y="2860.41" v="28910" z="2" s="M+2H+8" />
          <p rt="20.515" x="768.9817" y="275.54" v="2569" z="2" s="M+2H+9" />
          <p rt="20.535" x="769.4874" y="1612.27" v="15921" z="2" s="M+2H+10" />
        </MSPeaks>
      </Spectrum>
    </Compound>
    <Compound algo="FindByMolecularFeature">
      <Location m="376.2598" rt="20.514" y="2621378" v="29313474" />
      <Spectrum type="MFE" cpdAlgo="FindByMolecularFeature">
        <MSDetails p="+" />
        <Device type="TimeOfFlight" />
        <MSPeaks>
          <p rt="20.514" x="377.2671" y="2621378.25" v="23536462" z="1" sat="true" s="M+H" />
          <p rt="20.514" x="378.2704" y="550744.81" v="4952852" z="1" s="M+H+1" />
          <p rt="20.512" x="379.2729" y="81414.88" v="726991" z="1" s="M+H+2" />
          <p rt="20.520" x="380.2750" y="9938.25" v="87677" z="1" s="M+H+3" />
          <p rt="20.598" x="381.2752" y="973.53" v="9494" z="1" s="M+H+4" />
        </MSPeaks>
      </Spectrum>
    </Compound>
    <Compound algo="FindByMolecularFeature">
      <Location m="746.5028" rt="20.514" y="147565" v="2399869" />
      <Spectrum type="MFE" cpdAlgo="FindByMolecularFeature">
        <MSDetails p="+" />
        <Device type="TimeOfFlight" />
        <MSPeaks>
          <p rt="20.513" x="374.2587" y="147565.28" v="1412611" z="2" s="M+2H" />
          <p rt="20.516" x="374.7603" y="69988.98" v="710736" z="2" s="M+2H+1" />
          <p rt="20.515" x="375.2618" y="18268.06" v="189377" z="2" s="M+2H+2" />
          <p rt="20.511" x="375.7626" y="3947.07" v="39974" z="2" s="M+2H+3" />
          <p rt="20.519" x="747.5054" y="2312.99" v="23638" z="1" s="M+H" />
          <p rt="20.526" x="748.5123" y="1525.21" v="14324" z="1" s="M+H+1" />
          <p rt="20.517" x="749.5035" y="1073.09" v="9209" z="1" s="M+H+2" />
        </MSPeaks>
      </Spectrum>
    </Compound>
    <Compound algo="FindByMolecularFeature">
      <Location m="481.3985" rt="20.515" y="319650" v="7796814" />
      <Spectrum type="MFE" cpdAlgo="FindByMolecularFeature">
        <MSDetails p="+" />
        <Device type="TimeOfFlight" />
        <MSPeaks>
          <p rt="20.515" x="482.4058" y="319650.25" v="5951876" z="1" s="M+H" />
          <p rt="20.517" x="483.4088" y="82552.81" v="1509732" z="1" s="M+H+1" />
          <p rt="20.518" x="484.4109" y="16615.75" v="296594" z="1" s="M+H+2" />
          <p rt="20.512" x="485.4128" y="2191.42" v="38612" z="1" s="M+H+3" />
        </MSPeaks>
      </Spectrum>
    </Compound>
    <Compound algo="FindByMolecularFeature">
      <Location m="262.2301" rt="20.516" y="1526016" v="16782484" />
      <Spectrum type="MFE" cpdAlgo="FindByMolecularFeature">
        <MSDetails p="+" />
        <Device type="TimeOfFlight" />
        <MSPeaks>
          <p rt="20.516" x="263.2374" y="1526015.75" v="14005977" z="1" s="M+H" />
          <p rt="20.515" x="264.2406" y="299661.03" v="2776508" z="1" s="M+H+1" />
        </MSPeaks>
      </Spectrum>
    </Compound>
    <Compound algo="FindByMolecularFeature">
      <Location m="412.1937" rt="20.517" y="70378" v="1090613" />
      <Spectrum type="MFE" cpdAlgo="FindByMolecularFeature">
        <MSDetails p="+" />
        <Device type="TimeOfFlight" />
        <MSPeaks>
          <p rt="20.517" x="413.2010" y="70378.03" v="747860" z="1" s="M+H" />
          <p rt="20.517" x="414.2038" y="20634.13" v="216885" z="1" s="M+H+1" />
          <p rt="20.518" x="415.2007" y="12066.56" v="125867" z="1" s="M+H+2" />
        </MSPeaks>
      </Spectrum>
    </Compound>
    <Compound algo="FindByMolecularFeature">
      <Location m="360.2856" rt="20.517" y="98671" v="1298132" />
      <Spectrum type="MFE" cpdAlgo="FindByMolecularFeature">
        <MSDetails p="+" />
        <Device type="TimeOfFlight" />
        <MSPeaks>
          <p rt="20.518" x="361.2928" y="98670.50" v="1030264" z="1" s="M+H" />
          <p rt="20.516" x="362.2962" y="22537.68" v="233562" z="1" s="M+H+1" />
          <p rt="20.511" x="363.3059" y="3340.78" v="34305" z="1" s="M+H+2" />
        </MSPeaks>
      </Spectrum>
    </Compound>
    <Compound algo="FindByMolecularFeature">
      <Location m="410.1971" rt="20.519" y="177502" v="2475779" />
      <Spectrum type="MFE" cpdAlgo="FindByMolecularFeature">
        <MSDetails p="+" />
        <Device type="TimeOfFlight" />
        <MSPeaks>
          <p rt="20.519" x="411.2044" y="177501.63" v="1936609" z="1" s="M+H" />
          <p rt="20.519" x="412.2081" y="49449.24" v="539170" z="1" s="M+H+1" />
        </MSPeaks>
      </Spectrum>
    </Compound>
    <Compound algo="FindByMolecularFeature">
      <Location m="1520.9482" rt="20.519" y="322133" v="3563332" />
      <Spectrum type="MFE" cpdAlgo="FindByMolecularFeature">
        <MSDetails p="+" />
        <Device type="TimeOfFlight" />
        <MSPeaks>
          <p rt="20.518" x="761.4814" y="9703.99" v="104495" z="2" s="M+2H" />
          <p rt="20.499" x="761.9836" y="1292.21" v="11924" z="2" s="M+2H+1" />
          <p rt="20.519" x="762.4738" y="322132.84" v="3446912" z="2" s="M+2H+2" />
        </MSPeaks>
      </Spectrum>
    </Compound>
    <Compound algo="FindByMolecularFeature">
      <Location m="762.4708" rt="20.520" y="156056" v="2493638" />
      <Spectrum type="MFE" cpdAlgo="FindByMolecularFeature">
        <MSDetails p="+" />
        <Device type="TimeOfFlight" />
        <MSPeaks>
          <p rt="20.528" x="382.2446" y="47302.67" v="587396" z="2" s="M+2H" />
          <p rt="20.523" x="382.7462" y="21118.28" v="261019" z="2" s="M+2H+1" />
          <p rt="20.517" x="763.4768" y="156056.14" v="1645223" z="1" s="M+H" />
        </MSPeaks>
      </Spectrum>
    </Compound>
    <Compound algo="FindByMolecularFeature">
      <Location m="408.1955" rt="20.523" y="76331" v="1363955" />
      <Spectrum type="MFE" cpdAlgo="FindByMolecularFeature">
        <MSDetails p="+" />
        <Device type="TimeOfFlight" />
        <MSPeaks>
          <p rt="20.547" x="205.1041" y="4084.41" v="54206" z="2" s="M+2H" />
          <p rt="20.584" x="205.6071" y="1155.46" v="4570" z="2" s="M+2H+1" />
          <p rt="20.548" x="206.1091" y="7466.31" v="91644" z="2" s="M+2H+2" />
          <p rt="20.499" x="206.6074" y="1569.54" v="22892" z="2" s="M+2H+3" />
          <p rt="20.524" x="409.2029" y="76330.80" v="947837" z="1" s="M+H" />
          <p rt="20.516" x="410.2063" y="20176.44" v="242805" z="1" s="M+H+1" />
        </MSPeaks>
      </Spectrum>
    </Compound>
    <Compound algo="FindByMolecularFeature">
      <Location m="382.7392" rt="20.525" y="79306" v="1483543" />
      <Spectrum type="MFE" cpdAlgo="FindByMolecularFeature">
        <MSDetails p="+" />
        <Device type="TimeOfFlight" />
        <MSPeaks>
          <p rt="20.527" x="383.7465" y="79306.00" v="963092" z="1" s="M+H" />
          <p rt="20.525" x="384.7449" y="35653.39" v="435298" z="1" s="M+H+1" />
          <p rt="20.517" x="385.7446" y="5763.31" v="68909" z="1" s="M+H+2" />
          <p rt="20.511" x="386.7429" y="1358.56" v="16244" z="1" s="M+H+3" />
        </MSPeaks>
      </Spectrum>
    </Compound>
    <Compound algo="FindByMolecularFeature">
      <Location m="392.2299" rt="20.528" y="105480" v="2339350" />
      <Spectrum type="MFE" cpdAlgo="FindByMolecularFeature">
        <MSDetails p="+" />
        <Device type="TimeOfFlight" />
        <MSPeaks>
          <p rt="20.544" x="197.1198" y="47900.65" v="739074" z="2" s="M+2H" />
          <p rt="20.570" x="197.6214" y="11021.31" v="122948" z="2" s="M+2H+1" />
          <p rt="20.547" x="198.1220" y="2086.24" v="28579" z="2" s="M+2H+2" />
          <p rt="20.514" x="393.2404" y="105479.50" v="1128130" z="1" s="M+H" />
          <p rt="20.513" x="394.2435" y="22475.89" v="221858" z="1" s="M+H+1" />
          <p rt="20.516" x="395.2459" y="8630.92" v="81371" z="1" s="M+H+2" />
          <p rt="20.512" x="396.2539" y="1664.12" v="17389" z="1" s="M+H+3" />
        </MSPeaks>
      </Spectrum>
    </Compound>
    <Compound algo="FindByMolecularFeature">
      <Location m="382.2379" rt="20.529" y="161687" v="3203034" />
      <Spectrum type="MFE" cpdAlgo="FindByMolecularFeature">
        <MSDetails p="+" />
        <Device type="TimeOfFlight" />
        <MSPeaks>
          <p rt="20.528" x="383.2452" y="161686.77" v="1994056" z="1" s="M+H" />
          <p rt="20.533" x="384.2442" y="78332.38" v="963776" z="1" s="M+H+1" />
          <p rt="20.529" x="385.2441" y="17825.49" v="221431" z="1" s="M+H+2" />
          <p rt="20.480" x="386.2426" y="1908.55" v="23770" z="1" s="M+H+3" />
        </MSPeaks>
      </Spectrum>
    </Compound>
    <Compound algo="FindByMolecularFeature">
      <Location m="347.2803" rt="20.596" y="151418" v="1534603" />
      <Spectrum type="MFE" cpdAlgo="FindByMolecularFeature">
        <MSDetails p="+" />
        <Device type="TimeOfFlight" />
        <MSPeaks>
          <p rt="20.596" x="348.2876" y="151418.19" v="1223529" z="1" s="M+H" />
          <p rt="20.595" x="349.2911" y="33585.46" v="278872" z="1" s="M+H+1" />
          <p rt="20.593" x="350.2941" y="4796.09" v="32202" z="1" s="M+H+2" />
        </MSPeaks>
      </Spectrum>
    </Compound>
    <Compound algo="FindByMolecularFeature">
      <Location m="325.2989" rt="20.602" y="1254570" v="15131691" />
      <Spectrum type="MFE" cpdAlgo="FindByMolecularFeature">
        <MSDetails p="+" />
        <Device type="TimeOfFlight" />
        <MSPeaks>
          <p rt="20.601" x="326.3062" y="1254570.38" v="12129277" z="1" s="M+H" />
          <p rt="20.603" x="327.3092" y="278612.47" v="2685022" z="1" s="M+H+1" />
          <p rt="20.600" x="328.3120" y="29930.47" v="287552" z="1" s="M+H+2" />
          <p rt="20.607" x="329.3147" y="3212.45" v="29840" z="1" s="M+H+3" />
        </MSPeaks>
      </Spectrum>
    </Compound>
    <Compound algo="FindByMolecularFeature">
      <Location m="437.3722" rt="20.613" y="263388" v="6013039" />
      <Spectrum type="MFE" cpdAlgo="FindByMolecularFeature">
        <MSDetails p="+" />
        <Device type="TimeOfFlight" />
        <MSPeaks>
          <p rt="20.614" x="438.3794" y="263387.88" v="4763409" z="1" s="M+H" />
          <p rt="20.609" x="439.3825" y="65607.33" v="1049530" z="1" s="M+H+1" />
          <p rt="20.611" x="440.3846" y="12485.67" v="200101" z="1" s="M+H+2" />
        </MSPeaks>
      </Spectrum>
    </Compound>
    <Compound algo="FindByMolecularFeature">
      <Location m="334.1527" rt="20.670" y="85368" v="1166435" />
      <Spectrum type="MFE" cpdAlgo="FindByMolecularFeature">
        <MSDetails p="+" />
        <Device type="TimeOfFlight" />
        <MSPeaks>
          <p rt="20.664" x="335.1600" y="85368.02" v="1000766" z="1" s="M+H" />
          <p rt="20.693" x="336.1605" y="18346.98" v="165669" z="1" s="M+H+1" />
        </MSPeaks>
      </Spectrum>
    </Compound>
    <Compound algo="FindByMolecularFeature">
      <Location m="393.3456" rt="20.703" y="127564" v="3026587" />
      <Spectrum type="MFE" cpdAlgo="FindByMolecularFeature">
        <MSDetails p="+" />
        <Device type="TimeOfFlight" />
        <MSPeaks>
          <p rt="20.703" x="394.3529" y="127563.51" v="2445851" z="1" s="M+H" />
          <p rt="20.702" x="395.3565" y="28279.99" v="477466" z="1" s="M+H+1" />
          <p rt="20.698" x="396.3581" y="5871.70" v="94935" z="1" s="M+H+2" />
          <p rt="20.723" x="397.3532" y="515.53" v="8335" z="1" s="M+H+3" />
        </MSPeaks>
      </Spectrum>
    </Compound>
    <Compound algo="FindByMolecularFeature">
      <Location m="313.2983" rt="20.706" y="76591" v="755299" />
      <Spectrum type="MFE" cpdAlgo="FindByMolecularFeature">
        <MSDetails p="+" />
        <Device type="TimeOfFlight" />
        <MSPeaks>
          <p rt="20.706" x="314.3055" y="76590.84" v="620285" z="1" s="M+H" />
          <p rt="20.706" x="315.3086" y="15302.97" v="123002" z="1" s="M+H+1" />
          <p rt="20.712" x="316.3113" y="2071.45" v="12012" z="1" s="M+H+2" />
        </MSPeaks>
      </Spectrum>
    </Compound>
    <Compound algo="FindByMolecularFeature">
      <Location m="367.3089" rt="20.857" y="272017" v="2995963" />
      <Spectrum type="MFE" cpdAlgo="FindByMolecularFeature">
        <MSDetails p="+" />
        <Device type="TimeOfFlight" />
        <MSPeaks>
          <p rt="20.857" x="368.3162" y="272017.47" v="2304393" z="1" s="M+H" />
          <p rt="20.858" x="369.3194" y="71281.80" v="610162" z="1" s="M+H+1" />
          <p rt="20.853" x="370.3222" y="10235.50" v="65217" z="1" s="M+H+2" />
          <p rt="20.858" x="371.3251" y="1208.22" v="12602" z="1" s="M+H+3" />
          <p rt="20.860" x="735.6190" y="776.83" v="1794" z="1" s="2M+H" />
        </MSPeaks>
      </Spectrum>
    </Compound>
    <Compound algo="FindByMolecularFeature">
      <Location m="389.2907" rt="20.865" y="83424" v="933916" />
      <Spectrum type="MFE" cpdAlgo="FindByMolecularFeature">
        <MSDetails p="+" />
        <Device type="TimeOfFlight" />
        <MSPeaks>
          <p rt="20.865" x="390.2980" y="83423.53" v="731671" z="1" s="M+H" />
          <p rt="20.863" x="391.3015" y="18621.98" v="161773" z="1" s="M+H+1" />
          <p rt="20.881" x="392.3060" y="4273.12" v="40472" z="1" s="M+H+2" />
        </MSPeaks>
      </Spectrum>
    </Compound>
    <Compound algo="FindByMolecularFeature">
      <Location m="310.2874" rt="20.934" y="170217" v="1666174" />
      <Spectrum type="MFE" cpdAlgo="FindByMolecularFeature">
        <MSDetails p="+" />
        <Device type="TimeOfFlight" />
        <MSPeaks>
          <p rt="20.934" x="311.2947" y="170216.94" v="1348618" z="1" s="M+H" />
          <p rt="20.934" x="312.2978" y="35163.09" v="282153" z="1" s="M+H+1" />
          <p rt="20.930" x="313.2991" y="6135.74" v="35403" z="1" s="M+H+2" />
        </MSPeaks>
      </Spectrum>
    </Compound>
    <Compound algo="FindByMolecularFeature">
      <Location m="292.2765" rt="20.936" y="80491" v="810527" />
      <Spectrum type="MFE" cpdAlgo="FindByMolecularFeature">
        <MSDetails p="+" />
        <Device type="TimeOfFlight" />
        <MSPeaks>
          <p rt="20.936" x="293.2838" y="80491.19" v="645468" z="1" s="M+H" />
          <p rt="20.938" x="294.2871" y="18654.89" v="143415" z="1" s="M+H+1" />
          <p rt="20.920" x="295.2896" y="2724.78" v="21644" z="1" s="M+H+2" />
        </MSPeaks>
      </Spectrum>
    </Compound>
    <Compound algo="FindByMolecularFeature">
      <Location m="268.2409" rt="21.000" y="1060647" v="9882170" />
      <Spectrum type="MFE" cpdAlgo="FindByMolecularFeature">
        <MSDetails p="+" />
        <Device type="TimeOfFlight" />
        <MSPeaks>
          <p rt="21.000" x="269.2482" y="1060647.38" v="8118080" z="1" s="M+H" />
          <p rt="21.004" x="270.2511" y="189032.42" v="1556997" z="1" s="M+H+1" />
          <p rt="21.003" x="271.2540" y="22198.45" v="184132" z="1" s="M+H+2" />
          <p rt="21.010" x="272.2572" y="2122.98" v="22961" z="1" s="M+H+3" />
        </MSPeaks>
      </Spectrum>
    </Compound>
    <Compound algo="FindByMolecularFeature">
      <Location m="218.2034" rt="21.003" y="131068" v="1220598" />
      <Spectrum type="MFE" cpdAlgo="FindByMolecularFeature">
        <MSDetails p="+" />
        <Device type="TimeOfFlight" />
        <MSPeaks>
          <p rt="21.003" x="219.2106" y="131068.49" v="1031269" z="1" s="M+H" />
          <p rt="21.004" x="220.2138" y="22523.24" v="173284" z="1" s="M+H+1" />
          <p rt="21.000" x="221.2179" y="2294.41" v="16045" z="1" s="M+H+2" />
        </MSPeaks>
      </Spectrum>
    </Compound>
    <Compound algo="FindByMolecularFeature">
      <Location m="236.2140" rt="21.003" y="243129" v="2322235" />
      <Spectrum type="MFE" cpdAlgo="FindByMolecularFeature">
        <MSDetails p="+" />
        <Device type="TimeOfFlight" />
        <MSPeaks>
          <p rt="21.004" x="237.2213" y="243128.89" v="1970993" z="1" s="M+H" />
          <p rt="21.003" x="238.2247" y="40431.39" v="327288" z="1" s="M+H+1" />
          <p rt="20.993" x="239.2283" y="4231.91" v="23954" z="1" s="M+H+2" />
        </MSPeaks>
      </Spectrum>
    </Compound>
    <Compound algo="FindByMolecularFeature">
      <Location m="255.2568" rt="21.205" y="1106580" v="11923495" />
      <Spectrum type="MFE" cpdAlgo="FindByMolecularFeature">
        <MSDetails p="+" />
        <Device type="TimeOfFlight" />
        <MSPeaks>
          <p rt="21.205" x="256.2641" y="1106580.38" v="9921615" z="1" s="M+H" />
          <p rt="21.205" x="257.2671" y="200558.41" v="1810124" z="1" s="M+H+1" />
          <p rt="21.201" x="258.2710" y="17347.14" v="151560" z="1" s="M+H+2" />
          <p rt="21.204" x="259.2751" y="1145.74" v="9859" z="1" s="M+H+3" />
          <p rt="21.200" x="511.5202" y="2139.44" v="11846" z="1" s="2M+H" />
          <p rt="21.201" x="512.5215" y="864.36" v="3323" z="1" s="2M+H+1" />
        </MSPeaks>
      </Spectrum>
    </Compound>
    <Compound algo="FindByMolecularFeature">
      <Location m="339.3140" rt="21.311" y="198450" v="2257926" />
      <Spectrum type="MFE" cpdAlgo="FindByMolecularFeature">
        <MSDetails p="+" />
        <Device type="TimeOfFlight" />
        <MSPeaks>
          <p rt="21.312" x="340.3212" y="198450.41" v="1785291" z="1" s="M+H" />
          <p rt="21.309" x="341.3246" y="45804.85" v="412785" z="1" s="M+H+1" />
          <p rt="21.307" x="342.3275" y="6086.39" v="54444" z="1" s="M+H+2" />
          <p rt="21.308" x="343.3285" y="625.74" v="5406" z="1" s="M+H+3" />
        </MSPeaks>
      </Spectrum>
    </Compound>
    <Compound algo="FindByMolecularFeature">
      <Location m="312.2664" rt="21.448" y="70635" v="752088" />
      <Spectrum type="MFE" cpdAlgo="FindByMolecularFeature">
        <MSDetails p="+" />
        <Device type="TimeOfFlight" />
        <MSPeaks>
          <p rt="21.448" x="313.2737" y="70634.76" v="590673" z="1" s="M+H" />
          <p rt="21.446" x="314.2773" y="16906.03" v="137151" z="1" s="M+H+1" />
          <p rt="21.447" x="315.2798" y="2758.33" v="24264" z="1" s="M+H+2" />
        </MSPeaks>
      </Spectrum>
    </Compound>
    <Compound algo="FindByMolecularFeature">
      <Location m="310.1560" rt="21.478" y="56513" v="599199" />
      <Spectrum type="MFE" cpdAlgo="FindByMolecularFeature">
        <MSDetails p="+" />
        <Device type="TimeOfFlight" />
        <MSPeaks>
          <p rt="21.477" x="311.1632" y="56513.45" v="419168" z="1" s="M+H" />
          <p rt="21.478" x="312.1667" y="14135.67" v="120684" z="1" s="M+H+1" />
          <p rt="21.486" x="313.1516" y="8381.35" v="59348" z="1" s="M+H+2" />
        </MSPeaks>
      </Spectrum>
    </Compound>
    <Compound algo="FindByMolecularFeature">
      <Location m="384.2705" rt="21.494" y="59371" v="624908" />
      <Spectrum type="MFE" cpdAlgo="FindByMolecularFeature">
        <MSDetails p="+" />
        <Device type="TimeOfFlight" />
        <MSPeaks>
          <p rt="21.494" x="385.2777" y="59371.48" v="473638" z="1" s="M+H" />
          <p rt="21.494" x="386.2810" y="15209.68" v="115196" z="1" s="M+H+1" />
          <p rt="21.490" x="387.2789" y="4626.87" v="36074" z="1" s="M+H+2" />
        </MSPeaks>
      </Spectrum>
    </Compound>
    <Compound algo="FindByMolecularFeature">
      <Location m="236.2139" rt="21.519" y="113758" v="1030194" />
      <Spectrum type="MFE" cpdAlgo="FindByMolecularFeature">
        <MSDetails p="+" />
        <Device type="TimeOfFlight" />
        <MSPeaks>
          <p rt="21.519" x="237.2212" y="113758.41" v="884925" z="1" s="M+H" />
          <p rt="21.518" x="238.2246" y="18991.94" v="145270" z="1" s="M+H+1" />
        </MSPeaks>
      </Spectrum>
    </Compound>
    <Compound algo="FindByMolecularFeature">
      <Location m="254.2247" rt="21.520" y="130695" v="1226403" />
      <Spectrum type="MFE" cpdAlgo="FindByMolecularFeature">
        <MSDetails p="+" />
        <Device type="TimeOfFlight" />
        <MSPeaks>
          <p rt="21.520" x="255.2319" y="130695.04" v="1032576" z="1" s="M+H" />
          <p rt="21.519" x="256.2351" y="22752.19" v="177151" z="1" s="M+H+1" />
          <p rt="21.522" x="509.4568" y="1768.24" v="8338" z="1" s="2M+H" />
        </MSPeaks>
      </Spectrum>
    </Compound>
    <Compound algo="FindByMolecularFeature">
      <Location m="539.4398" rt="21.667" y="122644" v="1590623" />
      <Spectrum type="MFE" cpdAlgo="FindByMolecularFeature">
        <MSDetails p="+" />
        <Device type="TimeOfFlight" />
        <MSPeaks>
          <p rt="21.668" x="540.4471" y="122643.52" v="1210974" z="1" s="M+H" />
          <p rt="21.664" x="541.4504" y="37816.17" v="379648" z="1" s="M+H+1" />
        </MSPeaks>
      </Spectrum>
    </Compound>
    <Compound algo="FindByMolecularFeature">
      <Location m="264.2452" rt="21.711" y="175858" v="1691012" />
      <Spectrum type="MFE" cpdAlgo="FindByMolecularFeature">
        <MSDetails p="+" />
        <Device type="TimeOfFlight" />
        <MSPeaks>
          <p rt="21.711" x="265.2525" y="175857.67" v="1419294" z="1" s="M+H" />
          <p rt="21.711" x="266.2558" y="31917.59" v="255751" z="1" s="M+H+1" />
          <p rt="21.699" x="267.2647" y="3254.00" v="15967" z="1" s="M+H+2" />
        </MSPeaks>
      </Spectrum>
    </Compound>
    <Compound algo="FindByMolecularFeature">
      <Location m="246.2348" rt="21.712" y="66245" v="700383" />
      <Spectrum type="MFE" cpdAlgo="FindByMolecularFeature">
        <MSDetails p="+" />
        <Device type="TimeOfFlight" />
        <MSPeaks>
          <p rt="21.711" x="247.2420" y="66244.80" v="567019" z="1" s="M+H" />
          <p rt="21.716" x="248.2449" y="13766.26" v="116930" z="1" s="M+H+1" />
          <p rt="21.719" x="249.2501" y="1960.70" v="16434" z="1" s="M+H+2" />
        </MSPeaks>
      </Spectrum>
    </Compound>
    <Compound algo="FindByMolecularFeature">
      <Location m="281.2724" rt="21.715" y="7404073" v="87843504" />
      <Spectrum type="MFE" cpdAlgo="FindByMolecularFeature">
        <MSDetails p="+" />
        <Device type="TimeOfFlight" />
        <MSPeaks>
          <p rt="21.716" x="282.2797" y="7404073.00" v="69389760" z="1" sat="true" s="M+H" />
          <p rt="21.714" x="283.2831" y="1373840.38" v="13706108" z="1" s="M+H+1" />
          <p rt="21.713" x="284.2858" y="138789.28" v="1389759" z="1" s="M+H+2" />
          <p rt="21.713" x="285.2884" y="10754.53" v="102799" z="1" s="M+H+3" />
          <p rt="21.716" x="286.2914" y="185.39" v="4463" z="1" s="M+H+4" />
          <p rt="21.710" x="563.5512" y="160172.69" v="1070605" z="1" s="2M+H" />
          <p rt="21.709" x="564.5546" y="67644.29" v="452222" z="1" s="2M+H+1" />
          <p rt="21.711" x="565.5577" y="13578.51" v="89592" z="1" s="2M+H+2" />
          <p rt="21.710" x="566.5614" y="2004.13" v="12886" z="1" s="2M+H+3" />
        </MSPeaks>
      </Spectrum>
    </Compound>
    <Compound algo="FindByMolecularFeature">
      <Location m="713.4668" rt="21.846" y="58687" v="562681" />
      <Spectrum type="MFE" cpdAlgo="FindByMolecularFeature">
        <MSDetails p="+" />
        <Device type="TimeOfFlight" />
        <MSPeaks>
          <p rt="21.847" x="714.4741" y="58687.14" v="359078" z="1" s="M+H" />
          <p rt="21.847" x="715.4779" y="27642.78" v="164708" z="1" s="M+H+1" />
          <p rt="21.844" x="716.4799" y="9487.34" v="38895" z="1" s="M+H+2" />
        </MSPeaks>
      </Spectrum>
    </Compound>
    <Compound algo="FindByMolecularFeature">
      <Location m="523.3769" rt="21.847" y="52834" v="461688" />
      <Spectrum type="MFE" cpdAlgo="FindByMolecularFeature">
        <MSDetails p="+" />
        <Device type="TimeOfFlight" />
        <MSPeaks>
          <p rt="21.848" x="524.3842" y="52834.36" v="267806" z="1" s="M+H" />
          <p rt="21.847" x="525.3839" y="29351.63" v="149215" z="1" s="M+H+1" />
          <p rt="21.846" x="526.3853" y="8422.55" v="34985" z="1" s="M+H+2" />
          <p rt="21.842" x="527.3841" y="2330.77" v="9682" z="1" s="M+H+3" />
        </MSPeaks>
      </Spectrum>
    </Compound>
    <Compound algo="FindByMolecularFeature">
      <Location m="322.2508" rt="21.849" y="59698" v="605326" />
      <Spectrum type="MFE" cpdAlgo="FindByMolecularFeature">
        <MSDetails p="+" />
        <Device type="TimeOfFlight" />
        <MSPeaks>
          <p rt="21.848" x="323.2581" y="59697.55" v="462785" z="1" s="M+H" />
          <p rt="21.847" x="324.2614" y="14734.10" v="113875" z="1" s="M+H+1" />
          <p rt="21.875" x="325.2647" y="3110.79" v="28666" z="1" s="M+H+2" />
        </MSPeaks>
      </Spectrum>
    </Compound>
    <Compound algo="FindByMolecularFeature">
      <Location m="539.4400" rt="21.849" y="136111" v="2411717" />
      <Spectrum type="MFE" cpdAlgo="FindByMolecularFeature">
        <MSDetails p="+" />
        <Device type="TimeOfFlight" />
        <MSPeaks>
          <p rt="21.851" x="540.4473" y="136111.17" v="1668608" z="1" s="M+H" />
          <p rt="21.853" x="541.4505" y="42865.11" v="512328" z="1" s="M+H+1" />
          <p rt="21.784" x="542.4516" y="9837.95" v="216924" z="1" s="M+H+2" />
          <p rt="21.918" x="543.4452" y="1159.40" v="13857" z="1" s="M+H+3" />
        </MSPeaks>
      </Spectrum>
    </Compound>
    <Compound algo="FindByMolecularFeature">
      <Location m="358.2377" rt="21.849" y="98395" v="1131049" />
      <Spectrum type="MFE" cpdAlgo="FindByMolecularFeature">
        <MSDetails p="+" />
        <Device type="TimeOfFlight" />
        <MSPeaks>
          <p rt="21.849" x="359.2450" y="98395.27" v="641050" z="1" s="M+H" />
          <p rt="21.849" x="360.2440" y="44783.94" v="290234" z="1" s="M+H+1" />
          <p rt="21.863" x="361.2314" y="8902.45" v="52349" z="1" s="M+H+2" />
          <p rt="21.847" x="717.4833" y="7735.27" v="42872" z="1" s="2M+H" />
          <p rt="21.843" x="718.4851" y="3748.01" v="15431" z="1" s="2M+H+1" />
          <p rt="21.843" x="719.4794" y="2848.01" v="15405" z="1" s="2M+H+2" />
        </MSPeaks>
      </Spectrum>
    </Compound>
    <Compound algo="FindByMolecularFeature">
      <Location m="312.2665" rt="21.859" y="162576" v="1686902" />
      <Spectrum type="MFE" cpdAlgo="FindByMolecularFeature">
        <MSDetails p="+" />
        <Device type="TimeOfFlight" />
        <MSPeaks>
          <p rt="21.859" x="313.2738" y="162575.56" v="1351163" z="1" s="M+H" />
          <p rt="21.859" x="314.2771" y="33953.56" v="288824" z="1" s="M+H+1" />
          <p rt="21.859" x="315.2796" y="5121.46" v="41358" z="1" s="M+H+2" />
          <p rt="21.893" x="316.2827" y="688.33" v="5558" z="1" s="M+H+3" />
        </MSPeaks>
      </Spectrum>
    </Compound>
    <Compound algo="FindByMolecularFeature">
      <Location m="330.2771" rt="21.860" y="76284" v="840905" />
      <Spectrum type="MFE" cpdAlgo="FindByMolecularFeature">
        <MSDetails p="+" />
        <Device type="TimeOfFlight" />
        <MSPeaks>
          <p rt="21.861" x="331.2844" y="76283.75" v="641356" z="1" s="M+H" />
          <p rt="21.856" x="332.2911" y="23516.56" v="199549" z="1" s="M+H+1" />
        </MSPeaks>
      </Spectrum>
    </Compound>
    <Compound algo="FindByMolecularFeature">
      <Location m="352.2593" rt="21.864" y="278733" v="2742868" />
      <Spectrum type="MFE" cpdAlgo="FindByMolecularFeature">
        <MSDetails p="+" />
        <Device type="TimeOfFlight" />
        <MSPeaks>
          <p rt="21.864" x="353.2665" y="278733.00" v="2186878" z="1" s="M+H" />
          <p rt="21.863" x="354.2699" y="61672.04" v="484397" z="1" s="M+H+1" />
          <p rt="21.889" x="355.2774" y="7517.01" v="60314" z="1" s="M+H+2" />
          <p rt="21.900" x="356.2812" y="1424.42" v="11279" z="1" s="M+H+3" />
        </MSPeaks>
      </Spectrum>
    </Compound>
    <Compound algo="FindByMolecularFeature">
      <Location m="378.2748" rt="21.925" y="141592" v="1019257" />
      <Spectrum type="MFE" cpdAlgo="FindByMolecularFeature">
        <MSDetails p="+" />
        <Device type="TimeOfFlight" />
        <MSPeaks>
          <p rt="21.925" x="379.2820" y="141591.97" v="791203" z="1" s="M+H" />
          <p rt="21.926" x="380.2856" y="32070.47" v="193390" z="1" s="M+H+1" />
          <p rt="21.925" x="381.2891" y="5894.88" v="34664" z="1" s="M+H+2" />
        </MSPeaks>
      </Spectrum>
    </Compound>
    <Compound algo="FindByMolecularFeature">
      <Location m="338.2823" rt="21.939" y="224754" v="2824826" />
      <Spectrum type="MFE" cpdAlgo="FindByMolecularFeature">
        <MSDetails p="+" />
        <Device type="TimeOfFlight" />
        <MSPeaks>
          <p rt="21.939" x="339.2896" y="224753.78" v="2239601" z="1" s="M+H" />
          <p rt="21.938" x="340.2928" y="49669.16" v="494657" z="1" s="M+H+1" />
          <p rt="21.945" x="341.2958" y="8489.70" v="78972" z="1" s="M+H+2" />
          <p rt="21.928" x="342.2984" y="1246.61" v="11596" z="1" s="M+H+3" />
        </MSPeaks>
      </Spectrum>
    </Compound>
    <Compound algo="FindByMolecularFeature">
      <Location m="427.3089" rt="21.940" y="52489" v="473221" />
      <Spectrum type="MFE" cpdAlgo="FindByMolecularFeature">
        <MSDetails p="+" />
        <Device type="TimeOfFlight" />
        <MSPeaks>
          <p rt="21.940" x="428.3162" y="52488.94" v="323905" z="1" s="M+H" />
          <p rt="21.942" x="429.3191" y="17958.00" v="122611" z="1" s="M+H+1" />
          <p rt="21.937" x="430.3227" y="3985.36" v="26705" z="1" s="M+H+2" />
        </MSPeaks>
      </Spectrum>
    </Compound>
    <Compound algo="FindByMolecularFeature">
      <Location m="356.2929" rt="21.941" y="215543" v="2748126" />
      <Spectrum type="MFE" cpdAlgo="FindByMolecularFeature">
        <MSDetails p="+" />
        <Device type="TimeOfFlight" />
        <MSPeaks>
          <p rt="21.941" x="357.3002" y="215542.92" v="2180280" z="1" s="M+H" />
          <p rt="21.944" x="358.3034" y="50662.80" v="495726" z="1" s="M+H+1" />
          <p rt="21.936" x="359.3057" y="8955.70" v="67034" z="1" s="M+H+2" />
          <p rt="21.910" x="360.3068" y="679.55" v="5086" z="1" s="M+H+3" />
        </MSPeaks>
      </Spectrum>
    </Compound>
    <Compound algo="FindByMolecularFeature">
      <Location m="264.2453" rt="21.945" y="160429" v="1851912" />
      <Spectrum type="MFE" cpdAlgo="FindByMolecularFeature">
        <MSDetails p="+" />
        <Device type="TimeOfFlight" />
        <MSPeaks>
          <p rt="21.944" x="265.2525" y="160428.58" v="1549396" z="1" s="M+H" />
          <p rt="21.945" x="266.2558" y="28503.69" v="271804" z="1" s="M+H+1" />
          <p rt="21.950" x="267.2653" y="3086.11" v="30712" z="1" s="M+H+2" />
        </MSPeaks>
      </Spectrum>
    </Compound>
    <Compound algo="FindByMolecularFeature">
      <Location m="407.3611" rt="21.949" y="67709" v="557165" />
      <Spectrum type="MFE" cpdAlgo="FindByMolecularFeature">
        <MSDetails p="+" />
        <Device type="TimeOfFlight" />
        <MSPeaks>
          <p rt="21.949" x="408.3684" y="67709.30" v="440886" z="1" s="M+H" />
          <p rt="21.950" x="409.3716" y="17681.65" v="116279" z="1" s="M+H+1" />
        </MSPeaks>
      </Spectrum>
    </Compound>
    <Compound algo="FindByMolecularFeature">
      <Location m="685.5342" rt="22.042" y="50687" v="840240" />
      <Spectrum type="MFE" cpdAlgo="FindByMolecularFeature">
        <MSDetails p="+" />
        <Device type="TimeOfFlight" />
        <MSPeaks>
          <p rt="22.045" x="686.5415" y="50686.99" v="530298" z="1" s="M+H" />
          <p rt="22.033" x="687.5446" y="19153.22" v="250528" z="1" s="M+H+1" />
          <p rt="22.046" x="688.5372" y="6625.73" v="50852" z="1" s="M+H+2" />
          <p rt="22.031" x="689.5344" y="1067.58" v="8563" z="1" s="M+H+3" />
        </MSPeaks>
      </Spectrum>
    </Compound>
    <Compound algo="FindByMolecularFeature">
      <Location m="352.2590" rt="22.059" y="101528" v="610659" />
      <Spectrum type="MFE" cpdAlgo="FindByMolecularFeature">
        <MSDetails p="+" />
        <Device type="TimeOfFlight" />
        <MSPeaks>
          <p rt="22.059" x="353.2662" y="101528.23" v="499077" z="1" s="M+H" />
          <p rt="22.059" x="354.2699" y="23475.30" v="111582" z="1" s="M+H+1" />
        </MSPeaks>
      </Spectrum>
    </Compound>
    <Compound algo="FindByMolecularFeature">
      <Location m="393.3256" rt="22.068" y="194479" v="1935872" />
      <Spectrum type="MFE" cpdAlgo="FindByMolecularFeature">
        <MSDetails p="+" />
        <Device type="TimeOfFlight" />
        <MSPeaks>
          <p rt="22.069" x="394.3328" y="194479.30" v="1463234" z="1" s="M+H" />
          <p rt="22.066" x="395.3361" y="52333.77" v="404479" z="1" s="M+H+1" />
          <p rt="22.068" x="396.3391" y="9499.70" v="68159" z="1" s="M+H+2" />
        </MSPeaks>
      </Spectrum>
    </Compound>
    <Compound algo="FindByMolecularFeature">
      <Location m="281.2722" rt="22.107" y="807817" v="7937150" />
      <Spectrum type="MFE" cpdAlgo="FindByMolecularFeature">
        <MSDetails p="+" />
        <Device type="TimeOfFlight" />
        <MSPeaks>
          <p rt="22.106" x="282.2795" y="807816.94" v="6310184" z="1" s="M+H" />
          <p rt="22.110" x="283.2823" y="161537.33" v="1467948" z="1" s="M+H+1" />
          <p rt="22.113" x="284.2881" y="15830.45" v="141445" z="1" s="M+H+2" />
          <p rt="22.127" x="285.2932" y="1949.52" v="17573" z="1" s="M+H+3" />
        </MSPeaks>
      </Spectrum>
    </Compound>
    <Compound algo="FindByMolecularFeature">
      <Location m="269.2718" rt="22.118" y="268572" v="2560563" />
      <Spectrum type="MFE" cpdAlgo="FindByMolecularFeature">
        <MSDetails p="+" />
        <Device type="TimeOfFlight" />
        <MSPeaks>
          <p rt="22.117" x="270.2790" y="268571.94" v="2104644" z="1" s="M+H" />
          <p rt="22.120" x="271.2822" y="54211.46" v="412746" z="1" s="M+H+1" />
          <p rt="22.117" x="272.2854" y="5853.56" v="43172" z="1" s="M+H+2" />
        </MSPeaks>
      </Spectrum>
    </Compound>
    <Compound algo="FindByMolecularFeature">
      <Location m="716.3253" rt="22.126" y="70208" v="650589" />
      <Spectrum type="MFE" cpdAlgo="FindByMolecularFeature">
        <MSDetails p="+" />
        <Device type="TimeOfFlight" />
        <MSPeaks>
          <p rt="22.128" x="717.3326" y="8828.85" v="70803" z="1" s="M+H" />
          <p rt="22.129" x="718.3341" y="5015.29" v="39274" z="1" s="M+H+1" />
          <p rt="22.126" x="719.3324" y="70207.74" v="540512" z="1" s="M+H+2" />
        </MSPeaks>
      </Spectrum>
    </Compound>
    <Compound algo="FindByMolecularFeature">
      <Location m="720.3220" rt="22.127" y="57187" v="780999" />
      <Spectrum type="MFE" cpdAlgo="FindByMolecularFeature">
        <MSDetails p="+" />
        <Device type="TimeOfFlight" />
        <MSPeaks>
          <p rt="22.126" x="721.3293" y="57186.93" v="433087" z="1" s="M+H" />
          <p rt="22.128" x="722.3311" y="24282.43" v="183669" z="1" s="M+H+1" />
          <p rt="22.129" x="723.3272" y="21802.21" v="164243" z="1" s="M+H+2" />
        </MSPeaks>
      </Spectrum>
    </Compound>
    <Compound algo="FindByMolecularFeature">
      <Location m="613.3921" rt="22.128" y="105352" v="1690832" />
      <Spectrum type="MFE" cpdAlgo="FindByMolecularFeature">
        <MSDetails p="+" />
        <Device type="TimeOfFlight" />
        <MSPeaks>
          <p rt="22.128" x="614.3993" y="105351.70" v="1088266" z="1" s="M+H" />
          <p rt="22.128" x="615.4025" y="44904.66" v="468004" z="1" s="M+H+1" />
          <p rt="22.127" x="616.4070" y="10822.26" v="110802" z="1" s="M+H+2" />
          <p rt="22.129" x="617.4118" y="2285.51" v="23759" z="1" s="M+H+3" />
        </MSPeaks>
      </Spectrum>
    </Compound>
    <Compound algo="FindByMolecularFeature">
      <Location m="950.5606" rt="22.128" y="53319" v="422237" />
      <Spectrum type="MFE" cpdAlgo="FindByMolecularFeature">
        <MSDetails p="+" />
        <Device type="TimeOfFlight" />
        <MSPeaks>
          <p rt="22.135" x="951.5679" y="5348.28" v="37208" z="1" s="M+H" />
          <p rt="22.123" x="952.5699" y="3581.84" v="24622" z="1" s="M+H+1" />
          <p rt="22.127" x="953.5670" y="53318.93" v="360408" z="1" s="M+H+2" />
        </MSPeaks>
      </Spectrum>
    </Compound>
    <Compound algo="FindByMolecularFeature">
      <Location m="318.1873" rt="22.130" y="55427" v="641107" />
      <Spectrum type="MFE" cpdAlgo="FindByMolecularFeature">
        <MSDetails p="+" />
        <Device type="TimeOfFlight" />
        <MSPeaks>
          <p rt="22.129" x="319.1946" y="55426.57" v="522778" z="1" s="M+H" />
          <p rt="22.134" x="320.1970" y="12535.95" v="118329" z="1" s="M+H+1" />
        </MSPeaks>
      </Spectrum>
    </Compound>
    <Compound algo="FindByMolecularFeature">
      <Location m="244.2188" rt="22.134" y="81714" v="881662" />
      <Spectrum type="MFE" cpdAlgo="FindByMolecularFeature">
        <MSDetails p="+" />
        <Device type="TimeOfFlight" />
        <MSPeaks>
          <p rt="22.133" x="245.2261" y="81714.08" v="734044" z="1" s="M+H" />
          <p rt="22.135" x="246.2292" y="16252.72" v="147618" z="1" s="M+H+1" />
        </MSPeaks>
      </Spectrum>
    </Compound>
    <Compound algo="FindByMolecularFeature">
      <Location m="280.2402" rt="22.134" y="227739" v="2982288" />
      <Spectrum type="MFE" cpdAlgo="FindByMolecularFeature">
        <MSDetails p="+" />
        <Device type="TimeOfFlight" />
        <MSPeaks>
          <p rt="22.135" x="281.2474" y="227738.63" v="2101194" z="1" s="M+H" />
          <p rt="22.133" x="282.2502" y="47499.28" v="422883" z="1" s="M+H+1" />
          <p rt="22.130" x="561.4874" y="19836.49" v="151211" z="1" s="2M+H" />
          <p rt="22.129" x="562.4912" y="7846.70" v="60304" z="1" s="2M+H+1" />
          <p rt="22.132" x="563.4952" y="2413.77" v="17590" z="1" s="2M+H+2" />
        </MSPeaks>
      </Spectrum>
    </Compound>
    <Compound algo="FindByMolecularFeature">
      <Location m="262.2295" rt="22.135" y="278392" v="3079156" />
      <Spectrum type="MFE" cpdAlgo="FindByMolecularFeature">
        <MSDetails p="+" />
        <Device type="TimeOfFlight" />
        <MSPeaks>
          <p rt="22.135" x="263.2367" y="278391.91" v="2569510" z="1" s="M+H" />
          <p rt="22.134" x="264.2400" y="55326.57" v="509645" z="1" s="M+H+1" />
        </MSPeaks>
      </Spectrum>
    </Compound>
    <Compound algo="FindByMolecularFeature">
      <Location m="407.3610" rt="22.138" y="80530" v="1649030" />
      <Spectrum type="MFE" cpdAlgo="FindByMolecularFeature">
        <MSDetails p="+" />
        <Device type="TimeOfFlight" />
        <MSPeaks>
          <p rt="22.139" x="408.3682" y="80529.56" v="1250930" z="1" s="M+H" />
          <p rt="22.139" x="409.3715" y="20801.52" v="322677" z="1" s="M+H+1" />
          <p rt="22.097" x="410.3704" y="4001.52" v="75423" z="1" s="M+H+2" />
        </MSPeaks>
      </Spectrum>
    </Compound>
    <Compound algo="FindByMolecularFeature">
      <Location m="334.1592" rt="22.138" y="84057" v="1456066" />
      <Spectrum type="MFE" cpdAlgo="FindByMolecularFeature">
        <MSDetails p="+" />
        <Device type="TimeOfFlight" />
        <MSPeaks>
          <p rt="22.139" x="335.1665" y="84057.09" v="1197669" z="1" s="M+H" />
          <p rt="22.134" x="336.1697" y="17788.85" v="258397" z="1" s="M+H+1" />
        </MSPeaks>
      </Spectrum>
    </Compound>
    <Compound algo="FindByMolecularFeature">
      <Location m="336.1604" rt="22.142" y="761987" v="16879230" />
      <Spectrum type="MFE" cpdAlgo="FindByMolecularFeature">
        <MSDetails p="+" />
        <Device type="TimeOfFlight" />
        <MSPeaks>
          <p rt="22.143" x="337.1677" y="761987.06" v="9837823" z="1" s="M+H" />
          <p rt="22.142" x="338.1704" y="155141.19" v="2016021" z="1" s="M+H+1" />
          <p rt="22.139" x="339.1634" y="279021.53" v="3600402" z="1" s="M+H+2" />
          <p rt="22.143" x="340.1658" y="68395.74" v="875224" z="1" s="M+H+3" />
          <p rt="22.144" x="341.1617" y="42520.11" v="549760" z="1" s="M+H+4" />
        </MSPeaks>
      </Spectrum>
    </Compound>
    <Compound algo="FindByMolecularFeature">
      <Location m="331.2873" rt="22.174" y="85205" v="970161" />
      <Spectrum type="MFE" cpdAlgo="FindByMolecularFeature">
        <MSDetails p="+" />
        <Device type="TimeOfFlight" />
        <MSPeaks>
          <p rt="22.175" x="332.2945" y="85204.58" v="769589" z="1" s="M+H" />
          <p rt="22.173" x="333.2981" y="19882.10" v="175377" z="1" s="M+H+1" />
          <p rt="22.168" x="334.3032" y="3056.42" v="25194" z="1" s="M+H+2" />
        </MSPeaks>
      </Spectrum>
    </Compound>
    <Compound algo="FindByMolecularFeature">
      <Location m="813.4299" rt="22.221" y="63855" v="676179" />
      <Spectrum type="MFE" cpdAlgo="FindByMolecularFeature">
        <MSDetails p="+" />
        <Device type="TimeOfFlight" />
        <MSPeaks>
          <p rt="22.221" x="814.4371" y="63855.19" v="405207" z="1" s="M+H" />
          <p rt="22.221" x="815.4405" y="31528.50" v="202681" z="1" s="M+H+1" />
          <p rt="22.221" x="816.4454" y="10401.06" v="68291" z="1" s="M+H+2" />
        </MSPeaks>
      </Spectrum>
    </Compound>
    <Compound algo="FindByMolecularFeature">
      <Location m="692.4528" rt="22.243" y="98439" v="1239955" />
      <Spectrum type="MFE" cpdAlgo="FindByMolecularFeature">
        <MSDetails p="+" />
        <Device type="TimeOfFlight" />
        <MSPeaks>
          <p rt="22.243" x="693.4601" y="98438.79" v="655924" z="1" s="M+H" />
          <p rt="22.242" x="694.4632" y="43083.95" v="281777" z="1" s="M+H+1" />
          <p rt="22.243" x="695.4582" y="44204.30" v="302254" z="1" s="M+H+2" />
        </MSPeaks>
      </Spectrum>
    </Compound>
    <Compound algo="FindByMolecularFeature">
      <Location m="641.5078" rt="22.249" y="58632" v="931075" />
      <Spectrum type="MFE" cpdAlgo="FindByMolecularFeature">
        <MSDetails p="+" />
        <Device type="TimeOfFlight" />
        <MSPeaks>
          <p rt="22.249" x="642.5150" y="58632.13" v="666480" z="1" s="M+H" />
          <p rt="22.249" x="643.5187" y="22274.41" v="264596" z="1" s="M+H+1" />
        </MSPeaks>
      </Spectrum>
    </Compound>
    <Compound algo="FindByMolecularFeature">
      <Location m="373.3192" rt="22.250" y="90006" v="872804" />
      <Spectrum type="MFE" cpdAlgo="FindByMolecularFeature">
        <MSDetails p="+" />
        <Device type="TimeOfFlight" />
        <MSPeaks>
          <p rt="22.249" x="374.3265" y="90005.98" v="690624" z="1" s="M+H" />
          <p rt="22.251" x="375.3296" y="23335.82" v="182180" z="1" s="M+H+1" />
        </MSPeaks>
      </Spectrum>
    </Compound>
    <Compound algo="FindByMolecularFeature">
      <Location m="356.2933" rt="22.299" y="567970" v="7470351" />
      <Spectrum type="MFE" cpdAlgo="FindByMolecularFeature">
        <MSDetails p="+" />
        <Device type="TimeOfFlight" />
        <MSPeaks>
          <p rt="22.300" x="357.3006" y="567970.06" v="5801619" z="1" s="M+H" />
          <p rt="22.298" x="358.3035" y="137100.97" v="1427176" z="1" s="M+H+1" />
          <p rt="22.297" x="359.3064" y="20273.53" v="212215" z="1" s="M+H+2" />
          <p rt="22.303" x="360.3093" y="2616.27" v="26174" z="1" s="M+H+3" />
          <p rt="22.241" x="361.3089" y="316.70" v="3168" z="1" s="M+H+4" />
        </MSPeaks>
      </Spectrum>
    </Compound>
    <Compound algo="FindByMolecularFeature">
      <Location m="394.2486" rt="22.301" y="53224" v="684883" />
      <Spectrum type="MFE" cpdAlgo="FindByMolecularFeature">
        <MSDetails p="+" />
        <Device type="TimeOfFlight" />
        <MSPeaks>
          <p rt="22.302" x="395.2559" y="53224.45" v="503567" z="1" s="M+H" />
          <p rt="22.299" x="396.2590" y="12945.80" v="115057" z="1" s="M+H+1" />
          <p rt="22.303" x="397.2634" y="6881.42" v="66259" z="1" s="M+H+2" />
        </MSPeaks>
      </Spectrum>
    </Compound>
    <Compound algo="FindByMolecularFeature">
      <Location m="246.2348" rt="22.302" y="81112" v="1090376" />
      <Spectrum type="MFE" cpdAlgo="FindByMolecularFeature">
        <MSDetails p="+" />
        <Device type="TimeOfFlight" />
        <MSPeaks>
          <p rt="22.303" x="247.2421" y="81111.98" v="907556" z="1" s="M+H" />
          <p rt="22.298" x="248.2451" y="15432.22" v="168814" z="1" s="M+H+1" />
          <p rt="22.322" x="249.2486" y="1973.65" v="14007" z="1" s="M+H+2" />
        </MSPeaks>
      </Spectrum>
    </Compound>
    <Compound algo="FindByMolecularFeature">
      <Location m="338.2827" rt="22.304" y="519686" v="6641063" />
      <Spectrum type="MFE" cpdAlgo="FindByMolecularFeature">
        <MSDetails p="+" />
        <Device type="TimeOfFlight" />
        <MSPeaks>
          <p rt="22.305" x="339.2900" y="519685.69" v="5229682" z="1" s="M+H" />
          <p rt="22.304" x="340.2930" y="119967.10" v="1213090" z="1" s="M+H+1" />
          <p rt="22.302" x="341.2958" y="17232.90" v="174905" z="1" s="M+H+2" />
          <p rt="22.312" x="342.2995" y="2374.39" v="23386" z="1" s="M+H+3" />
        </MSPeaks>
      </Spectrum>
    </Compound>
    <Compound algo="FindByMolecularFeature">
      <Location m="362.3012" rt="22.305" y="64832" v="1052851" />
      <Spectrum type="MFE" cpdAlgo="FindByMolecularFeature">
        <MSDetails p="+" />
        <Device type="TimeOfFlight" />
        <MSPeaks>
          <p rt="22.309" x="363.3085" y="64831.80" v="747717" z="1" s="M+H" />
          <p rt="22.295" x="364.3112" y="19408.07" v="260974" z="1" s="M+H+1" />
          <p rt="22.300" x="365.3117" y="3785.20" v="44159" z="1" s="M+H+2" />
        </MSPeaks>
      </Spectrum>
    </Compound>
    <Compound algo="FindByMolecularFeature">
      <Location m="1106.8276" rt="22.306" y="202284" v="3055437" />
      <Spectrum type="MFE" cpdAlgo="FindByMolecularFeature">
        <MSDetails p="+" />
        <Device type="TimeOfFlight" />
        <MSPeaks>
          <p rt="22.305" x="554.4211" y="202284.19" v="1480894" z="2" s="M+2H" />
          <p rt="22.306" x="554.9226" y="144573.88" v="1057008" z="2" s="M+2H+1" />
          <p rt="22.305" x="555.4244" y="56475.46" v="412863" z="2" s="M+2H+2" />
          <p rt="22.304" x="555.9251" y="14594.96" v="104673" z="2" s="M+2H+3" />
        </MSPeaks>
      </Spectrum>
    </Compound>
    <Compound algo="FindByMolecularFeature">
      <Location m="378.2753" rt="22.307" y="2375415" v="28139530" />
      <Spectrum type="MFE" cpdAlgo="FindByMolecularFeature">
        <MSDetails p="+" />
        <Device type="TimeOfFlight" />
        <MSPeaks>
          <p rt="22.308" x="379.2826" y="2375415.25" v="22611768" z="1" sat="true" s="M+H" />
          <p rt="22.307" x="380.2860" y="514496.81" v="4779380" z="1" s="M+H+1" />
          <p rt="22.305" x="381.2884" y="72283.43" v="678896" z="1" s="M+H+2" />
          <p rt="22.299" x="382.2919" y="7731.04" v="69486" z="1" s="M+H+3" />
        </MSPeaks>
      </Spectrum>
    </Compound>
    <Compound algo="FindByMolecularFeature">
      <Location m="264.2455" rt="22.311" y="389882" v="5593198" />
      <Spectrum type="MFE" cpdAlgo="FindByMolecularFeature">
        <MSDetails p="+" />
        <Device type="TimeOfFlight" />
        <MSPeaks>
          <p rt="22.311" x="265.2528" y="389882.00" v="4688108" z="1" s="M+H" />
          <p rt="22.311" x="266.2559" y="70519.95" v="831602" z="1" s="M+H+1" />
          <p rt="22.306" x="267.2620" y="7173.14" v="73488" z="1" s="M+H+2" />
        </MSPeaks>
      </Spectrum>
    </Compound>
    <Compound algo="FindByMolecularFeature">
      <Location m="1122.8004" rt="22.313" y="66932" v="891968" />
      <Spectrum type="MFE" cpdAlgo="FindByMolecularFeature">
        <MSDetails p="+" />
        <Device type="TimeOfFlight" />
        <MSPeaks>
          <p rt="22.313" x="562.4075" y="66931.91" v="543239" z="2" s="M+2H" />
          <p rt="22.312" x="562.9089" y="43177.87" v="348729" z="2" s="M+2H+1" />
        </MSPeaks>
      </Spectrum>
    </Compound>
    <Compound algo="FindByMolecularFeature">
      <Location m="1481.0918" rt="22.316" y="61542" v="1516300" />
      <Spectrum type="MFE" cpdAlgo="FindByMolecularFeature">
        <MSDetails p="+" />
        <Device type="TimeOfFlight" />
        <MSPeaks>
          <p rt="22.317" x="741.5532" y="61542.21" v="476315" z="2" s="M+2H" />
          <p rt="22.317" x="742.0551" y="54167.81" v="418122" z="2" s="M+2H+1" />
          <p rt="22.315" x="742.5548" y="49625.87" v="397514" z="2" s="M+2H+2" />
          <p rt="22.312" x="743.0544" y="29004.38" v="224349" z="2" s="M+2H+3" />
        </MSPeaks>
      </Spectrum>
    </Compound>
    <Compound algo="FindByMolecularFeature">
      <Location m="750.5342" rt="22.317" y="75484" v="1326920" />
      <Spectrum type="MFE" cpdAlgo="FindByMolecularFeature">
        <MSDetails p="+" />
        <Device type="TimeOfFlight" />
        <MSPeaks>
          <p rt="22.318" x="376.2745" y="75484.39" v="790171" z="2" s="M+2H" />
          <p rt="22.318" x="376.7757" y="35087.54" v="362469" z="2" s="M+2H+1" />
          <p rt="22.313" x="377.2769" y="11086.60" v="118240" z="2" s="M+2H+2" />
          <p rt="22.314" x="377.7786" y="1923.04" v="19625" z="2" s="M+2H+3" />
          <p rt="22.314" x="751.5322" y="1633.95" v="19030" z="1" s="M+H" />
          <p rt="22.340" x="752.5389" y="1163.51" v="11600" z="1" s="M+H+1" />
          <p rt="22.315" x="753.5340" y="983.64" v="5786" z="1" s="M+H+2" />
        </MSPeaks>
      </Spectrum>
    </Compound>
    <Compound algo="FindByMolecularFeature">
      <Location m="1125.8038" rt="22.319" y="177383" v="3986297" />
      <Spectrum type="MFE" cpdAlgo="FindByMolecularFeature">
        <MSDetails p="+" />
        <Device type="TimeOfFlight" />
        <MSPeaks>
          <p rt="22.319" x="563.9092" y="177382.84" v="1476095" z="2" s="M+2H" />
          <p rt="22.319" x="564.4077" y="155167.27" v="1297844" z="2" s="M+2H+1" />
          <p rt="22.317" x="564.9079" y="84066.83" v="701115" z="2" s="M+2H+2" />
          <p rt="22.320" x="565.4074" y="43751.21" v="369609" z="2" s="M+2H+3" />
          <p rt="22.319" x="565.9076" y="17048.54" v="141633" z="2" s="M+2H+4" />
        </MSPeaks>
      </Spectrum>
    </Compound>
    <Compound algo="FindByMolecularFeature">
      <Location m="412.2126" rt="22.324" y="103630" v="1686990" />
      <Spectrum type="MFE" cpdAlgo="FindByMolecularFeature">
        <MSDetails p="+" />
        <Device type="TimeOfFlight" />
        <MSPeaks>
          <p rt="22.324" x="413.2199" y="103630.10" v="1349578" z="1" s="M+H" />
          <p rt="22.324" x="414.2232" y="26207.23" v="337412" z="1" s="M+H+1" />
        </MSPeaks>
      </Spectrum>
    </Compound>
    <Compound algo="FindByMolecularFeature">
      <Location m="384.7549" rt="22.335" y="78266" v="1269447" />
      <Spectrum type="MFE" cpdAlgo="FindByMolecularFeature">
        <MSDetails p="+" />
        <Device type="TimeOfFlight" />
        <MSPeaks>
          <p rt="22.337" x="385.7621" y="78265.56" v="838376" z="1" s="M+H" />
          <p rt="22.332" x="386.7604" y="34883.56" v="372593" z="1" s="M+H+1" />
          <p rt="22.326" x="387.7604" y="5448.71" v="58478" z="1" s="M+H+2" />
        </MSPeaks>
      </Spectrum>
    </Compound>
    <Compound algo="FindByMolecularFeature">
      <Location m="384.2535" rt="22.336" y="154775" v="2763857" />
      <Spectrum type="MFE" cpdAlgo="FindByMolecularFeature">
        <MSDetails p="+" />
        <Device type="TimeOfFlight" />
        <MSPeaks>
          <p rt="22.336" x="385.2608" y="154775.03" v="1674118" z="1" s="M+H" />
          <p rt="22.337" x="386.2600" y="78469.84" v="851473" z="1" s="M+H+1" />
          <p rt="22.338" x="387.2598" y="16790.34" v="183574" z="1" s="M+H+2" />
          <p rt="22.348" x="388.2578" y="4432.00" v="54692" z="1" s="M+H+3" />
        </MSPeaks>
      </Spectrum>
    </Compound>
    <Compound algo="FindByMolecularFeature">
      <Location m="597.4817" rt="22.431" y="69390" v="1424191" />
      <Spectrum type="MFE" cpdAlgo="FindByMolecularFeature">
        <MSDetails p="+" />
        <Device type="TimeOfFlight" />
        <MSPeaks>
          <p rt="22.432" x="598.4890" y="69390.31" v="1006114" z="1" s="M+H" />
          <p rt="22.431" x="599.4970" y="23192.56" v="331195" z="1" s="M+H+1" />
          <p rt="22.425" x="600.4887" y="6511.41" v="86882" z="1" s="M+H+2" />
        </MSPeaks>
      </Spectrum>
    </Compound>
    <Compound algo="FindByMolecularFeature">
      <Location m="553.4555" rt="22.651" y="70259" v="1399536" />
      <Spectrum type="MFE" cpdAlgo="FindByMolecularFeature">
        <MSDetails p="+" />
        <Device type="TimeOfFlight" />
        <MSPeaks>
          <p rt="22.652" x="554.4628" y="70258.60" v="1007745" z="1" s="M+H" />
          <p rt="22.647" x="555.4658" y="21495.94" v="308721" z="1" s="M+H+1" />
          <p rt="22.653" x="556.4482" y="6505.28" v="83070" z="1" s="M+H+2" />
        </MSPeaks>
      </Spectrum>
    </Compound>
    <Compound algo="FindByMolecularFeature">
      <Location m="327.3139" rt="22.684" y="118804" v="1266364" />
      <Spectrum type="MFE" cpdAlgo="FindByMolecularFeature">
        <MSDetails p="+" />
        <Device type="TimeOfFlight" />
        <MSPeaks>
          <p rt="22.684" x="328.3212" y="118804.18" v="1010348" z="1" s="M+H" />
          <p rt="22.684" x="329.3244" y="26430.99" v="227797" z="1" s="M+H+1" />
          <p rt="22.686" x="330.3267" y="3590.81" v="28218" z="1" s="M+H+2" />
        </MSPeaks>
      </Spectrum>
    </Compound>
    <Compound algo="FindByMolecularFeature">
      <Location m="225.1728" rt="22.870" y="118804" v="1183566" />
      <Spectrum type="MFE" cpdAlgo="FindByMolecularFeature">
        <MSDetails p="+" />
        <Device type="TimeOfFlight" />
        <MSPeaks>
          <p rt="22.870" x="226.1801" y="118804.28" v="1010094" z="1" s="M+H" />
          <p rt="22.871" x="227.1831" y="20620.29" v="173472" z="1" s="M+H+1" />
        </MSPeaks>
      </Spectrum>
    </Compound>
    <Compound algo="FindByMolecularFeature">
      <Location m="407.3015" rt="22.872" y="78008" v="864066" />
      <Spectrum type="MFE" cpdAlgo="FindByMolecularFeature">
        <MSDetails p="+" />
        <Device type="TimeOfFlight" />
        <MSPeaks>
          <p rt="22.872" x="408.3087" y="78008.41" v="676806" z="1" s="M+H" />
          <p rt="22.870" x="409.3120" y="19451.53" v="161643" z="1" s="M+H+1" />
          <p rt="22.869" x="410.3151" y="3604.45" v="25617" z="1" s="M+H+2" />
        </MSPeaks>
      </Spectrum>
    </Compound>
    <Compound algo="FindByMolecularFeature">
      <Location m="509.4293" rt="22.890" y="51316" v="918106" />
      <Spectrum type="MFE" cpdAlgo="FindByMolecularFeature">
        <MSDetails p="+" />
        <Device type="TimeOfFlight" />
        <MSPeaks>
          <p rt="22.887" x="510.4365" y="51316.48" v="726176" z="1" s="M+H" />
          <p rt="22.899" x="511.4398" y="15845.63" v="191931" z="1" s="M+H+1" />
        </MSPeaks>
      </Spectrum>
    </Compound>
    <Compound algo="FindByMolecularFeature">
      <Location m="370.0940" rt="23.114" y="52903" v="583830" />
      <Spectrum type="MFE" cpdAlgo="FindByMolecularFeature">
        <MSDetails p="+" />
        <Device type="TimeOfFlight" />
        <MSPeaks>
          <p rt="23.114" x="371.1012" y="52903.03" v="356707" z="1" s="M+H" />
          <p rt="23.117" x="372.1022" y="19627.18" v="139771" z="1" s="M+H+1" />
          <p rt="23.113" x="373.0996" y="12857.43" v="87352" z="1" s="M+H+2" />
        </MSPeaks>
      </Spectrum>
    </Compound>
    <Compound algo="FindByMolecularFeature">
      <Location m="655.5236" rt="23.243" y="56968" v="1092106" />
      <Spectrum type="MFE" cpdAlgo="FindByMolecularFeature">
        <MSDetails p="+" />
        <Device type="TimeOfFlight" />
        <MSPeaks>
          <p rt="23.245" x="656.5308" y="56967.79" v="780283" z="1" s="M+H" />
          <p rt="23.238" x="657.5337" y="23803.49" v="311823" z="1" s="M+H+1" />
        </MSPeaks>
      </Spectrum>
    </Compound>
    <Compound algo="FindByMolecularFeature">
      <Location m="227.1883" rt="23.262" y="53077" v="482239" />
      <Spectrum type="MFE" cpdAlgo="FindByMolecularFeature">
        <MSDetails p="+" />
        <Device type="TimeOfFlight" />
        <MSPeaks>
          <p rt="23.261" x="228.1956" y="53076.70" v="409547" z="1" s="M+H" />
          <p rt="23.263" x="229.1988" y="8403.29" v="62205" z="1" s="M+H+1" />
          <p rt="23.281" x="230.1974" y="2100.88" v="10486" z="1" s="M+H+2" />
        </MSPeaks>
      </Spectrum>
    </Compound>
    <Compound algo="FindByMolecularFeature">
      <Location m="225.1728" rt="23.264" y="55289" v="561738" />
      <Spectrum type="MFE" cpdAlgo="FindByMolecularFeature">
        <MSDetails p="+" />
        <Device type="TimeOfFlight" />
        <MSPeaks>
          <p rt="23.266" x="226.1801" y="55289.10" v="480264" z="1" s="M+H" />
          <p rt="23.259" x="227.1765" y="11242.49" v="81474" z="1" s="M+H+1" />
        </MSPeaks>
      </Spectrum>
    </Compound>
    <Compound algo="FindByMolecularFeature">
      <Location m="441.3931" rt="23.421" y="82089" v="892170" />
      <Spectrum type="MFE" cpdAlgo="FindByMolecularFeature">
        <MSDetails p="+" />
        <Device type="TimeOfFlight" />
        <MSPeaks>
          <p rt="23.421" x="442.4004" y="82089.05" v="689623" z="1" s="M+H" />
          <p rt="23.423" x="443.4037" y="23180.46" v="202548" z="1" s="M+H+1" />
        </MSPeaks>
      </Spectrum>
    </Compound>
    <Compound algo="FindByMolecularFeature">
      <Location m="611.4973" rt="23.475" y="53076" v="1061865" />
      <Spectrum type="MFE" cpdAlgo="FindByMolecularFeature">
        <MSDetails p="+" />
        <Device type="TimeOfFlight" />
        <MSPeaks>
          <p rt="23.475" x="612.5046" y="53075.80" v="766787" z="1" s="M+H" />
          <p rt="23.473" x="613.5074" y="20690.23" v="295078" z="1" s="M+H+1" />
        </MSPeaks>
      </Spectrum>
    </Compound>
    <Compound algo="FindByMolecularFeature">
      <Location m="429.3244" rt="23.481" y="64171" v="626914" />
      <Spectrum type="MFE" cpdAlgo="FindByMolecularFeature">
        <MSDetails p="+" />
        <Device type="TimeOfFlight" />
        <MSPeaks>
          <p rt="23.480" x="430.3317" y="64171.41" v="448122" z="1" s="M+H" />
          <p rt="23.481" x="431.3369" y="19764.94" v="133894" z="1" s="M+H+1" />
          <p rt="23.484" x="432.3437" y="5435.27" v="44898" z="1" s="M+H+2" />
        </MSPeaks>
      </Spectrum>
    </Compound>
    <Compound algo="FindByMolecularFeature">
      <Location m="405.3228" rt="23.488" y="1099784" v="14477821" />
      <Spectrum type="MFE" cpdAlgo="FindByMolecularFeature">
        <MSDetails p="+" />
        <Device type="TimeOfFlight" />
        <MSPeaks>
          <p rt="23.488" x="406.3301" y="1099783.88" v="10879071" z="1" s="M+H" />
          <p rt="23.487" x="407.3330" y="283772.16" v="3086597" z="1" s="M+H+1" />
          <p rt="23.490" x="408.3344" y="43408.95" v="453238" z="1" s="M+H+2" />
          <p rt="23.476" x="409.3347" y="5350.39" v="58915" z="1" s="M+H+3" />
        </MSPeaks>
      </Spectrum>
    </Compound>
    <Compound algo="FindByMolecularFeature">
      <Location m="383.3403" rt="23.490" y="338105" v="4670143" />
      <Spectrum type="MFE" cpdAlgo="FindByMolecularFeature">
        <MSDetails p="+" />
        <Device type="TimeOfFlight" />
        <MSPeaks>
          <p rt="23.493" x="384.3476" y="338105.31" v="3434900" z="1" s="M+H" />
          <p rt="23.482" x="385.3508" y="88558.52" v="1048339" z="1" s="M+H+1" />
          <p rt="23.479" x="386.3537" y="13449.98" v="163581" z="1" s="M+H+2" />
          <p rt="23.489" x="387.3542" y="1913.42" v="23324" z="1" s="M+H+3" />
        </MSPeaks>
      </Spectrum>
    </Compound>
    <Compound algo="FindByMolecularFeature">
      <Location m="337.3351" rt="23.490" y="1271977" v="17169332" />
      <Spectrum type="MFE" cpdAlgo="FindByMolecularFeature">
        <MSDetails p="+" />
        <Device type="TimeOfFlight" />
        <MSPeaks>
          <p rt="23.492" x="338.3423" y="1271977.25" v="13340234" z="1" s="M+H" />
          <p rt="23.484" x="339.3455" y="300067.53" v="3407218" z="1" s="M+H+1" />
          <p rt="23.482" x="340.3485" y="34435.71" v="391634" z="1" s="M+H+2" />
          <p rt="23.490" x="341.3518" y="2647.56" v="30247" z="1" s="M+H+3" />
        </MSPeaks>
      </Spectrum>
    </Compound>
    <Compound algo="FindByMolecularFeature">
      <Location m="709.3540" rt="23.520" y="62599" v="672930" />
      <Spectrum type="MFE" cpdAlgo="FindByMolecularFeature">
        <MSDetails p="+" />
        <Device type="TimeOfFlight" />
        <MSPeaks>
          <p rt="23.519" x="710.3613" y="3418.26" v="34776" z="1" s="M+H" />
          <p rt="23.517" x="711.3614" y="2340.79" v="22108" z="1" s="M+H+1" />
          <p rt="23.521" x="712.3592" y="62599.32" v="616045" z="1" s="M+H+2" />
        </MSPeaks>
      </Spectrum>
    </Compound>
    <Compound algo="FindByMolecularFeature">
      <Location m="394.2135" rt="23.521" y="362309" v="6744760" />
      <Spectrum type="MFE" cpdAlgo="FindByMolecularFeature">
        <MSDetails p="+" />
        <Device type="TimeOfFlight" />
        <MSPeaks>
          <p rt="23.521" x="395.2208" y="362308.75" v="3776036" z="1" s="M+H" />
          <p rt="23.520" x="396.2236" y="81999.66" v="861288" z="1" s="M+H+1" />
          <p rt="23.520" x="397.2168" y="135459.03" v="1409458" z="1" s="M+H+2" />
          <p rt="23.522" x="398.2186" y="40456.03" v="438065" z="1" s="M+H+3" />
          <p rt="23.525" x="399.2168" y="25015.10" v="259913" z="1" s="M+H+4" />
        </MSPeaks>
      </Spectrum>
    </Compound>
    <Compound algo="FindByMolecularFeature">
      <Location m="713.3485" rt="23.521" y="50737" v="915262" />
      <Spectrum type="MFE" cpdAlgo="FindByMolecularFeature">
        <MSDetails p="+" />
        <Device type="TimeOfFlight" />
        <MSPeaks>
          <p rt="23.521" x="714.3558" y="50736.87" v="503978" z="1" s="M+H" />
          <p rt="23.520" x="715.3580" y="21569.29" v="214616" z="1" s="M+H+1" />
          <p rt="23.523" x="716.3533" y="19832.47" v="196668" z="1" s="M+H+2" />
        </MSPeaks>
      </Spectrum>
    </Compound>
    <Compound algo="FindByMolecularFeature">
      <Location m="527.4190" rt="23.546" y="87734" v="1050355" />
      <Spectrum type="MFE" cpdAlgo="FindByMolecularFeature">
        <MSDetails p="+" />
        <Device type="TimeOfFlight" />
        <MSPeaks>
          <p rt="23.546" x="528.4262" y="87734.30" v="729003" z="1" s="M+H" />
          <p rt="23.544" x="529.4292" y="33224.10" v="274273" z="1" s="M+H+1" />
          <p rt="23.549" x="530.4264" y="7396.29" v="47078" z="1" s="M+H+2" />
        </MSPeaks>
      </Spectrum>
    </Compound>
    <Compound algo="FindByMolecularFeature">
      <Location m="296.2716" rt="23.546" y="67514" v="572419" />
      <Spectrum type="MFE" cpdAlgo="FindByMolecularFeature">
        <MSDetails p="+" />
        <Device type="TimeOfFlight" />
        <MSPeaks>
          <p rt="23.546" x="297.2788" y="67514.43" v="457262" z="1" s="M+H" />
          <p rt="23.547" x="298.2818" y="14808.96" v="99160" z="1" s="M+H+1" />
          <p rt="23.544" x="299.2828" y="2676.17" v="15998" z="1" s="M+H+2" />
        </MSPeaks>
      </Spectrum>
    </Compound>
    <Compound algo="FindByMolecularFeature">
      <Location m="395.3401" rt="23.551" y="144381" v="1254154" />
      <Spectrum type="MFE" cpdAlgo="FindByMolecularFeature">
        <MSDetails p="+" />
        <Device type="TimeOfFlight" />
        <MSPeaks>
          <p rt="23.551" x="396.3474" y="144381.19" v="942229" z="1" s="M+H" />
          <p rt="23.551" x="397.3506" y="41425.32" v="266545" z="1" s="M+H+1" />
          <p rt="23.551" x="398.3538" y="6516.27" v="45380" z="1" s="M+H+2" />
        </MSPeaks>
      </Spectrum>
    </Compound>
    <Compound algo="FindByMolecularFeature">
      <Location m="492.3818" rt="23.553" y="149660" v="1488444" />
      <Spectrum type="MFE" cpdAlgo="FindByMolecularFeature">
        <MSDetails p="+" />
        <Device type="TimeOfFlight" />
        <MSPeaks>
          <p rt="23.553" x="493.3891" y="149659.69" v="1047925" z="1" s="M+H" />
          <p rt="23.553" x="494.3926" y="49839.30" v="349987" z="1" s="M+H+1" />
          <p rt="23.539" x="495.4007" y="13519.69" v="90532" z="1" s="M+H+2" />
        </MSPeaks>
      </Spectrum>
    </Compound>
    <Compound algo="FindByMolecularFeature">
      <Location m="532.3745" rt="23.563" y="289004" v="3254131" />
      <Spectrum type="MFE" cpdAlgo="FindByMolecularFeature">
        <MSDetails p="+" />
        <Device type="TimeOfFlight" />
        <MSPeaks>
          <p rt="23.563" x="533.3818" y="289004.41" v="2313113" z="1" s="M+H" />
          <p rt="23.562" x="534.3850" y="92951.01" v="724940" z="1" s="M+H+1" />
          <p rt="23.564" x="535.3883" y="23669.45" v="186264" z="1" s="M+H+2" />
          <p rt="23.571" x="536.3877" y="3949.76" v="29814" z="1" s="M+H+3" />
        </MSPeaks>
      </Spectrum>
    </Compound>
    <Compound algo="FindByMolecularFeature">
      <Location m="688.4897" rt="23.725" y="142897" v="994612" />
      <Spectrum type="MFE" cpdAlgo="FindByMolecularFeature">
        <MSDetails p="+" />
        <Device type="TimeOfFlight" />
        <MSPeaks>
          <p rt="23.723" x="689.4970" y="142897.41" v="592480" z="1" s="M+H" />
          <p rt="23.729" x="690.5005" y="61718.57" v="310505" z="1" s="M+H+1" />
          <p rt="23.725" x="691.5048" y="17137.39" v="62958" z="1" s="M+H+2" />
          <p rt="23.755" x="692.5117" y="4234.31" v="28669" z="1" s="M+H+3" />
        </MSPeaks>
      </Spectrum>
    </Compound>
    <Compound algo="FindByMolecularFeature">
      <Location m="720.3571" rt="23.809" y="85100" v="1025787" />
      <Spectrum type="MFE" cpdAlgo="FindByMolecularFeature">
        <MSDetails p="+" />
        <Device type="TimeOfFlight" />
        <MSPeaks>
          <p rt="23.815" x="721.3644" y="4390.13" v="49823" z="1" s="M+H" />
          <p rt="23.809" x="722.3663" y="2669.05" v="29201" z="1" s="M+H+1" />
          <p rt="23.809" x="723.3640" y="85100.07" v="946764" z="1" s="M+H+2" />
        </MSPeaks>
      </Spectrum>
    </Compound>
    <Compound algo="FindByMolecularFeature">
      <Location m="264.2450" rt="23.810" y="57343" v="706245" />
      <Spectrum type="MFE" cpdAlgo="FindByMolecularFeature">
        <MSDetails p="+" />
        <Device type="TimeOfFlight" />
        <MSPeaks>
          <p rt="23.811" x="265.2523" y="57342.52" v="592402" z="1" s="M+H" />
          <p rt="23.804" x="266.2554" y="10670.25" v="109053" z="1" s="M+H+1" />
          <p rt="23.805" x="529.4970" y="825.60" v="2395" z="1" s="2M+H" />
        </MSPeaks>
      </Spectrum>
    </Compound>
    <Compound algo="FindByMolecularFeature">
      <Location m="724.3537" rt="23.811" y="66926" v="1380268" />
      <Spectrum type="MFE" cpdAlgo="FindByMolecularFeature">
        <MSDetails p="+" />
        <Device type="TimeOfFlight" />
        <MSPeaks>
          <p rt="23.809" x="725.3610" y="66926.33" v="760712" z="1" s="M+H" />
          <p rt="23.814" x="726.3627" y="29096.19" v="330859" z="1" s="M+H+1" />
          <p rt="23.811" x="727.3584" y="25430.05" v="288698" z="1" s="M+H+2" />
        </MSPeaks>
      </Spectrum>
    </Compound>
    <Compound algo="FindByMolecularFeature">
      <Location m="282.2558" rt="23.813" y="67716" v="973861" />
      <Spectrum type="MFE" cpdAlgo="FindByMolecularFeature">
        <MSDetails p="+" />
        <Device type="TimeOfFlight" />
        <MSPeaks>
          <p rt="23.812" x="283.2630" y="67715.77" v="750884" z="1" s="M+H" />
          <p rt="23.818" x="284.2661" y="14459.50" v="152394" z="1" s="M+H+1" />
          <p rt="23.802" x="565.5185" y="2916.02" v="25619" z="1" s="2M+H" />
          <p rt="23.805" x="566.5191" y="1461.40" v="9672" z="1" s="2M+H+1" />
        </MSPeaks>
      </Spectrum>
    </Compound>
    <Compound algo="FindByMolecularFeature">
      <Location m="338.1754" rt="23.820" y="117047" v="2517092" />
      <Spectrum type="MFE" cpdAlgo="FindByMolecularFeature">
        <MSDetails p="+" />
        <Device type="TimeOfFlight" />
        <MSPeaks>
          <p rt="23.820" x="339.1827" y="117046.99" v="1526968" z="1" s="M+H" />
          <p rt="23.822" x="340.1858" y="28014.98" v="364286" z="1" s="M+H+1" />
          <p rt="23.820" x="341.1789" y="47172.06" v="625838" z="1" s="M+H+2" />
        </MSPeaks>
      </Spectrum>
    </Compound>
    <Compound algo="FindByMolecularFeature">
      <Location m="379.2025" rt="23.820" y="387405" v="8931557" />
      <Spectrum type="MFE" cpdAlgo="FindByMolecularFeature">
        <MSDetails p="+" />
        <Device type="TimeOfFlight" />
        <MSPeaks>
          <p rt="23.820" x="380.2097" y="387404.97" v="5008090" z="1" s="M+H" />
          <p rt="23.820" x="381.2128" y="87902.90" v="1144866" z="1" s="M+H+1" />
          <p rt="23.822" x="382.2057" y="147008.88" v="1930783" z="1" s="M+H+2" />
          <p rt="23.817" x="383.2081" y="40555.41" v="539434" z="1" s="M+H+3" />
          <p rt="23.825" x="384.2043" y="23547.73" v="308385" z="1" s="M+H+4" />
        </MSPeaks>
      </Spectrum>
    </Compound>
    <Compound algo="FindByMolecularFeature">
      <Location m="803.5447" rt="23.821" y="161248" v="3866069" />
      <Spectrum type="MFE" cpdAlgo="FindByMolecularFeature">
        <MSDetails p="+" />
        <Device type="TimeOfFlight" />
        <MSPeaks>
          <p rt="23.821" x="804.5520" y="161247.63" v="2206430" z="1" s="M+H" />
          <p rt="23.821" x="805.5552" y="75500.66" v="1055583" z="1" s="M+H+1" />
          <p rt="23.823" x="806.5624" y="34219.09" v="452904" z="1" s="M+H+2" />
          <p rt="23.823" x="807.5682" y="11420.26" v="151151" z="1" s="M+H+3" />
        </MSPeaks>
      </Spectrum>
    </Compound>
    <Compound algo="FindByMolecularFeature">
      <Location m="283.2877" rt="23.834" y="282256" v="2296676" />
      <Spectrum type="MFE" cpdAlgo="FindByMolecularFeature">
        <MSDetails p="+" />
        <Device type="TimeOfFlight" />
        <MSPeaks>
          <p rt="23.834" x="284.2950" y="282256.47" v="1899021" z="1" s="M+H" />
          <p rt="23.835" x="285.2981" y="57322.63" v="357127" z="1" s="M+H+1" />
          <p rt="23.834" x="286.3020" y="5926.78" v="40528" z="1" s="M+H+2" />
        </MSPeaks>
      </Spectrum>
    </Compound>
    <Compound algo="FindByMolecularFeature">
      <Location m="683.5340" rt="23.860" y="153388" v="2603245" />
      <Spectrum type="MFE" cpdAlgo="FindByMolecularFeature">
        <MSDetails p="+" />
        <Device type="TimeOfFlight" />
        <MSPeaks>
          <p rt="23.859" x="684.5413" y="153387.88" v="1619949" z="1" s="M+H" />
          <p rt="23.860" x="685.5444" y="67534.42" v="737163" z="1" s="M+H+1" />
          <p rt="23.855" x="686.5474" y="17210.91" v="190288" z="1" s="M+H+2" />
          <p rt="23.875" x="687.5493" y="4274.66" v="55846" z="1" s="M+H+3" />
        </MSPeaks>
      </Spectrum>
    </Compound>
    <Compound algo="FindByMolecularFeature">
      <Location m="548.3701" rt="23.933" y="56987" v="413833" />
      <Spectrum type="MFE" cpdAlgo="FindByMolecularFeature">
        <MSDetails p="+" />
        <Device type="TimeOfFlight" />
        <MSPeaks>
          <p rt="23.933" x="549.3774" y="56987.03" v="288091" z="1" s="M+H" />
          <p rt="23.933" x="550.3807" y="19993.01" v="98626" z="1" s="M+H+1" />
          <p rt="23.933" x="551.3846" y="5647.70" v="27117" z="1" s="M+H+2" />
        </MSPeaks>
      </Spectrum>
    </Compound>
    <Compound algo="FindByMolecularFeature">
      <Location m="688.4901" rt="23.935" y="475994" v="8626441" />
      <Spectrum type="MFE" cpdAlgo="FindByMolecularFeature">
        <MSDetails p="+" />
        <Device type="TimeOfFlight" />
        <MSPeaks>
          <p rt="23.936" x="689.4973" y="475993.56" v="5678412" z="1" s="M+H" />
          <p rt="23.936" x="690.5004" y="199148.97" v="2353798" z="1" s="M+H+1" />
          <p rt="23.931" x="691.5040" y="47638.79" v="472252" z="1" s="M+H+2" />
          <p rt="23.934" x="692.5087" y="8766.41" v="93871" z="1" s="M+H+3" />
          <p rt="23.915" x="693.5103" y="2903.92" v="28108" z="1" s="M+H+4" />
        </MSPeaks>
      </Spectrum>
    </Compound>
    <Compound algo="FindByMolecularFeature">
      <Location m="522.3534" rt="23.947" y="93538" v="932087" />
      <Spectrum type="MFE" cpdAlgo="FindByMolecularFeature">
        <MSDetails p="+" />
        <Device type="TimeOfFlight" />
        <MSPeaks>
          <p rt="23.948" x="523.3607" y="93538.20" v="665082" z="1" s="M+H" />
          <p rt="23.946" x="524.3645" y="30884.91" v="216978" z="1" s="M+H+1" />
          <p rt="23.943" x="525.3676" y="7453.42" v="50026" z="1" s="M+H+2" />
        </MSPeaks>
      </Spectrum>
    </Compound>
    <Compound algo="FindByMolecularFeature">
      <Location m="683.5340" rt="24.019" y="115557" v="1720759" />
      <Spectrum type="MFE" cpdAlgo="FindByMolecularFeature">
        <MSDetails p="+" />
        <Device type="TimeOfFlight" />
        <MSPeaks>
          <p rt="24.018" x="684.5412" y="115556.94" v="1093432" z="1" s="M+H" />
          <p rt="24.019" x="685.5442" y="50703.74" v="488062" z="1" s="M+H+1" />
          <p rt="24.016" x="686.5476" y="12803.59" v="119385" z="1" s="M+H+2" />
          <p rt="24.061" x="687.5481" y="2131.97" v="19880" z="1" s="M+H+3" />
        </MSPeaks>
      </Spectrum>
    </Compound>
    <Compound algo="FindByMolecularFeature">
      <Location m="380.2903" rt="24.323" y="80910" v="702848" />
      <Spectrum type="MFE" cpdAlgo="FindByMolecularFeature">
        <MSDetails p="+" />
        <Device type="TimeOfFlight" />
        <MSPeaks>
          <p rt="24.319" x="191.1502" y="1414.99" v="10263" z="2" s="M+2H" />
          <p rt="24.324" x="381.2977" y="80910.43" v="518666" z="1" s="M+H" />
          <p rt="24.322" x="382.3018" y="19414.25" v="125457" z="1" s="M+H+1" />
          <p rt="24.318" x="383.3022" y="5719.49" v="40804" z="1" s="M+H+2" />
          <p rt="24.347" x="384.2981" y="1027.09" v="7658" z="1" s="M+H+3" />
        </MSPeaks>
      </Spectrum>
    </Compound>
    <Compound algo="FindByMolecularFeature">
      <Location m="574.4603" rt="24.765" y="64188" v="837396" />
      <Spectrum type="MFE" cpdAlgo="FindByMolecularFeature">
        <MSDetails p="+" />
        <Device type="TimeOfFlight" />
        <MSPeaks>
          <p rt="24.767" x="575.4676" y="64187.54" v="577385" z="1" s="M+H" />
          <p rt="24.762" x="576.4709" y="25919.90" v="194414" z="1" s="M+H+1" />
          <p rt="24.761" x="577.4761" y="7672.37" v="56036" z="1" s="M+H+2" />
          <p rt="24.750" x="578.4778" y="1215.77" v="9561" z="1" s="M+H+3" />
        </MSPeaks>
      </Spectrum>
    </Compound>
    <Compound algo="FindByMolecularFeature">
      <Location m="667.6115" rt="24.881" y="52345" v="1063222" />
      <Spectrum type="MFE" cpdAlgo="FindByMolecularFeature">
        <MSDetails p="+" />
        <Device type="TimeOfFlight" />
        <MSPeaks>
          <p rt="24.882" x="668.6188" y="52344.72" v="676563" z="1" s="M+H" />
          <p rt="24.881" x="669.6220" y="23032.59" v="299801" z="1" s="M+H+1" />
          <p rt="24.882" x="670.6249" y="6420.15" v="72738" z="1" s="M+H+2" />
          <p rt="24.862" x="671.6277" y="1265.38" v="14121" z="1" s="M+H+3" />
        </MSPeaks>
      </Spectrum>
    </Compound>
    <Compound algo="FindByMolecularFeature">
      <Location m="534.3899" rt="24.949" y="67751" v="811498" />
      <Spectrum type="MFE" cpdAlgo="FindByMolecularFeature">
        <MSDetails p="+" />
        <Device type="TimeOfFlight" />
        <MSPeaks>
          <p rt="24.951" x="535.3972" y="67751.08" v="551365" z="1" s="M+H" />
          <p rt="24.946" x="536.4006" y="21606.48" v="202233" z="1" s="M+H+1" />
          <p rt="24.955" x="537.4026" y="5738.15" v="50457" z="1" s="M+H+2" />
          <p rt="24.905" x="538.4179" y="922.14" v="7444" z="1" s="M+H+3" />
        </MSPeaks>
      </Spectrum>
    </Compound>
    <Compound algo="FindByMolecularFeature">
      <Location m="609.4969" rt="24.962" y="66716" v="1210407" />
      <Spectrum type="MFE" cpdAlgo="FindByMolecularFeature">
        <MSDetails p="+" />
        <Device type="TimeOfFlight" />
        <MSPeaks>
          <p rt="24.964" x="610.5042" y="66716.30" v="814590" z="1" s="M+H" />
          <p rt="24.963" x="611.5072" y="26626.03" v="313354" z="1" s="M+H+1" />
          <p rt="24.945" x="612.5092" y="7218.24" v="82464" z="1" s="M+H+2" />
        </MSPeaks>
      </Spectrum>
    </Compound>
    <Compound algo="FindByMolecularFeature">
      <Location m="614.4534" rt="25.003" y="215005" v="3256708" />
      <Spectrum type="MFE" cpdAlgo="FindByMolecularFeature">
        <MSDetails p="+" />
        <Device type="TimeOfFlight" />
        <MSPeaks>
          <p rt="25.003" x="615.4607" y="215005.33" v="1838391" z="1" s="M+H" />
          <p rt="25.007" x="616.4635" y="88773.41" v="1083220" z="1" s="M+H+1" />
          <p rt="24.995" x="617.4699" y="23661.16" v="276081" z="1" s="M+H+2" />
          <p rt="24.977" x="618.4757" y="4708.86" v="53204" z="1" s="M+H+3" />
          <p rt="25.014" x="619.4711" y="403.01" v="5812" z="1" s="M+H+4" />
        </MSPeaks>
      </Spectrum>
    </Compound>
    <Compound algo="FindByMolecularFeature">
      <Location m="627.1874" rt="25.003" y="65937" v="795575" />
      <Spectrum type="MFE" cpdAlgo="FindByMolecularFeature">
        <MSDetails p="+" />
        <Device type="TimeOfFlight" />
        <MSPeaks>
          <p rt="25.003" x="628.1946" y="65937.41" v="393751" z="1" s="M+H" />
          <p rt="25.004" x="629.1952" y="37605.93" v="228238" z="1" s="M+H+1" />
          <p rt="25.003" x="630.1937" y="28496.92" v="173586" z="1" s="M+H+2" />
        </MSPeaks>
      </Spectrum>
    </Compound>
    <Compound algo="FindByMolecularFeature">
      <Location m="574.4623" rt="25.012" y="125340" v="1723735" />
      <Spectrum type="MFE" cpdAlgo="FindByMolecularFeature">
        <MSDetails p="+" />
        <Device type="TimeOfFlight" />
        <MSPeaks>
          <p rt="25.012" x="575.4695" y="125340.41" v="1116046" z="1" s="M+H" />
          <p rt="25.011" x="576.4726" y="48414.74" v="471088" z="1" s="M+H+1" />
          <p rt="25.014" x="577.4761" y="12659.21" v="121699" z="1" s="M+H+2" />
          <p rt="25.012" x="578.4765" y="1463.82" v="14903" z="1" s="M+H+3" />
        </MSPeaks>
      </Spectrum>
    </Compound>
    <Compound algo="FindByMolecularFeature">
      <Location m="690.5051" rt="25.320" y="100534" v="2216417" />
      <Spectrum type="MFE" cpdAlgo="FindByMolecularFeature">
        <MSDetails p="+" />
        <Device type="TimeOfFlight" />
        <MSPeaks>
          <p rt="25.317" x="691.5124" y="100534.39" v="1397770" z="1" s="M+H" />
          <p rt="25.323" x="692.5158" y="42575.25" v="607095" z="1" s="M+H+1" />
          <p rt="25.323" x="693.5189" y="12296.14" v="166211" z="1" s="M+H+2" />
          <p rt="25.337" x="694.5238" y="3030.28" v="45340" z="1" s="M+H+3" />
        </MSPeaks>
      </Spectrum>
    </Compound>
    <Compound algo="FindByMolecularFeature">
      <Location m="430.3451" rt="25.332" y="55875" v="1227410" />
      <Spectrum type="MFE" cpdAlgo="FindByMolecularFeature">
        <MSDetails p="+" />
        <Device type="TimeOfFlight" />
        <MSPeaks>
          <p rt="25.332" x="431.3524" y="55875.26" v="892630" z="1" s="M+H" />
          <p rt="25.329" x="432.3557" y="17277.08" v="274551" z="1" s="M+H+1" />
          <p rt="25.345" x="433.3581" y="3922.45" v="60230" z="1" s="M+H+2" />
        </MSPeaks>
      </Spectrum>
    </Compound>
    <Compound algo="FindByMolecularFeature">
      <Location m="628.4714" rt="25.578" y="82311" v="937443" />
      <Spectrum type="MFE" cpdAlgo="FindByMolecularFeature">
        <MSDetails p="+" />
        <Device type="TimeOfFlight" />
        <MSPeaks>
          <p rt="25.579" x="629.4786" y="82311.11" v="570012" z="1" s="M+H" />
          <p rt="25.577" x="630.4817" y="37996.27" v="278572" z="1" s="M+H+1" />
          <p rt="25.576" x="631.4837" y="17693.86" v="88859" z="1" s="M+H+2" />
        </MSPeaks>
      </Spectrum>
    </Compound>
    <Compound algo="FindByMolecularFeature">
      <Location m="704.5307" rt="25.581" y="82179" v="846023" />
      <Spectrum type="MFE" cpdAlgo="FindByMolecularFeature">
        <MSDetails p="+" />
        <Device type="TimeOfFlight" />
        <MSPeaks>
          <p rt="25.582" x="705.5380" y="82179.30" v="597379" z="1" s="M+H" />
          <p rt="25.578" x="706.5431" y="33829.89" v="248645" z="1" s="M+H+1" />
        </MSPeaks>
      </Spectrum>
    </Compound>
    <Compound algo="FindByMolecularFeature">
      <Location m="668.4638" rt="25.583" y="268548" v="2092547" />
      <Spectrum type="MFE" cpdAlgo="FindByMolecularFeature">
        <MSDetails p="+" />
        <Device type="TimeOfFlight" />
        <MSPeaks>
          <p rt="25.583" x="669.4711" y="268547.66" v="1500982" z="1" s="M+H" />
          <p rt="25.583" x="670.4742" y="107568.59" v="591565" z="1" s="M+H+1" />
        </MSPeaks>
      </Spectrum>
    </Compound>
    <Compound algo="FindByMolecularFeature">
      <Location m="688.4928" rt="25.587" y="67439" v="1038574" />
      <Spectrum type="MFE" cpdAlgo="FindByMolecularFeature">
        <MSDetails p="+" />
        <Device type="TimeOfFlight" />
        <MSPeaks>
          <p rt="25.605" x="689.5001" y="20992.96" v="153990" z="1" s="M+H" />
          <p rt="25.600" x="690.5041" y="9393.84" v="67126" z="1" s="M+H+1" />
          <p rt="25.581" x="691.5151" y="67438.76" v="605234" z="1" s="M+H+2" />
          <p rt="25.587" x="692.5218" y="29296.02" v="212224" z="1" s="M+H+3" />
        </MSPeaks>
      </Spectrum>
    </Compound>
    <Compound algo="FindByMolecularFeature">
      <Location m="702.5060" rt="25.596" y="317616" v="3023682" />
      <Spectrum type="MFE" cpdAlgo="FindByMolecularFeature">
        <MSDetails p="+" />
        <Device type="TimeOfFlight" />
        <MSPeaks>
          <p rt="25.596" x="703.5133" y="317615.91" v="2111665" z="1" s="M+H" />
          <p rt="25.596" x="704.5163" y="140047.41" v="912017" z="1" s="M+H+1" />
        </MSPeaks>
      </Spectrum>
    </Compound>
    <Compound algo="FindByMolecularFeature">
      <Location m="422.2444" rt="25.599" y="56054" v="1089098" />
      <Spectrum type="MFE" cpdAlgo="FindByMolecularFeature">
        <MSDetails p="+" />
        <Device type="TimeOfFlight" />
        <MSPeaks>
          <p rt="25.597" x="212.1270" y="7081.12" v="43293" z="2" s="M+2H" />
          <p rt="25.600" x="423.2521" y="56053.72" v="525811" z="1" s="M+H" />
          <p rt="25.598" x="424.2557" y="15451.44" v="144588" z="1" s="M+H+1" />
          <p rt="25.599" x="425.2456" y="28280.21" v="245931" z="1" s="M+H+2" />
          <p rt="25.598" x="426.2488" y="8267.14" v="71895" z="1" s="M+H+3" />
          <p rt="25.604" x="427.2423" y="5805.44" v="57580" z="1" s="M+H+4" />
        </MSPeaks>
      </Spectrum>
    </Compound>
    <Compound algo="FindByMolecularFeature">
      <Location m="697.5499" rt="25.606" y="88463" v="1334286" />
      <Spectrum type="MFE" cpdAlgo="FindByMolecularFeature">
        <MSDetails p="+" />
        <Device type="TimeOfFlight" />
        <MSPeaks>
          <p rt="25.607" x="698.5572" y="88463.20" v="807778" z="1" s="M+H" />
          <p rt="25.606" x="699.5602" y="41323.64" v="378588" z="1" s="M+H+1" />
          <p rt="25.606" x="700.5637" y="12004.83" v="121172" z="1" s="M+H+2" />
          <p rt="25.606" x="701.5571" y="3020.94" v="26748" z="1" s="M+H+3" />
        </MSPeaks>
      </Spectrum>
    </Compound>
    <Compound algo="FindByMolecularFeature">
      <Location m="738.5761" rt="25.608" y="58890" v="955920" />
      <Spectrum type="MFE" cpdAlgo="FindByMolecularFeature">
        <MSDetails p="+" />
        <Device type="TimeOfFlight" />
        <MSPeaks>
          <p rt="25.608" x="739.5834" y="58890.30" v="577409" z="1" s="M+H" />
          <p rt="25.608" x="740.5873" y="28972.88" v="287194" z="1" s="M+H+1" />
          <p rt="25.608" x="741.5907" y="9019.04" v="91318" z="1" s="M+H+2" />
        </MSPeaks>
      </Spectrum>
    </Compound>
    <Compound algo="FindByMolecularFeature">
      <Location m="614.4541" rt="25.610" y="140254" v="2547891" />
      <Spectrum type="MFE" cpdAlgo="FindByMolecularFeature">
        <MSDetails p="+" />
        <Device type="TimeOfFlight" />
        <MSPeaks>
          <p rt="25.613" x="615.4614" y="140254.05" v="1654494" z="1" s="M+H" />
          <p rt="25.609" x="616.4645" y="60070.98" v="705789" z="1" s="M+H+1" />
          <p rt="25.592" x="617.4725" y="17584.74" v="150244" z="1" s="M+H+2" />
          <p rt="25.600" x="618.4795" y="3944.68" v="37365" z="1" s="M+H+3" />
        </MSPeaks>
      </Spectrum>
    </Compound>
    <Compound algo="FindByMolecularFeature">
      <Location m="530.3979" rt="25.610" y="57909" v="884740" />
      <Spectrum type="MFE" cpdAlgo="FindByMolecularFeature">
        <MSDetails p="+" />
        <Device type="TimeOfFlight" />
        <MSPeaks>
          <p rt="25.613" x="531.4051" y="57908.73" v="605238" z="1" s="M+H" />
          <p rt="25.607" x="532.4088" y="21342.59" v="215398" z="1" s="M+H+1" />
          <p rt="25.596" x="533.4112" y="10900.22" v="64103" z="1" s="M+H+2" />
        </MSPeaks>
      </Spectrum>
    </Compound>
    <Compound algo="FindByMolecularFeature">
      <Location m="390.2775" rt="25.782" y="300605" v="2366337" />
      <Spectrum type="MFE" cpdAlgo="FindByMolecularFeature">
        <MSDetails p="+" />
        <Device type="TimeOfFlight" />
        <MSPeaks>
          <p rt="25.782" x="391.2848" y="300605.41" v="1869617" z="1" s="M+H" />
          <p rt="25.781" x="392.2879" y="78744.02" v="496721" z="1" s="M+H+1" />
        </MSPeaks>
      </Spectrum>
    </Compound>
    <Compound algo="FindByMolecularFeature">
      <Location m="148.0158" rt="25.782" y="127901" v="875904" />
      <Spectrum type="MFE" cpdAlgo="FindByMolecularFeature">
        <MSDetails p="+" />
        <Device type="TimeOfFlight" />
        <MSPeaks>
          <p rt="25.782" x="149.0231" y="127901.07" v="806988" z="1" s="M+H" />
          <p rt="25.780" x="150.0265" y="10639.39" v="63525" z="1" s="M+H+1" />
          <p rt="25.787" x="151.0288" y="1105.64" v="5390" z="1" s="M+H+2" />
        </MSPeaks>
      </Spectrum>
    </Compound>
    <Compound algo="FindByMolecularFeature">
      <Location m="802.5384" rt="25.783" y="62186" v="525296" />
      <Spectrum type="MFE" cpdAlgo="FindByMolecularFeature">
        <MSDetails p="+" />
        <Device type="TimeOfFlight" />
        <MSPeaks>
          <p rt="25.784" x="803.5457" y="62185.66" v="287765" z="1" s="M+H" />
          <p rt="25.782" x="804.5503" y="38544.70" v="174992" z="1" s="M+H+1" />
          <p rt="25.782" x="805.5545" y="12747.93" v="62538" z="1" s="M+H+2" />
        </MSPeaks>
      </Spectrum>
    </Compound>
    <Compound algo="FindByMolecularFeature">
      <Location m="412.2596" rt="25.783" y="358133" v="2746272" />
      <Spectrum type="MFE" cpdAlgo="FindByMolecularFeature">
        <MSDetails p="+" />
        <Device type="TimeOfFlight" />
        <MSPeaks>
          <p rt="25.784" x="413.2669" y="358132.94" v="2092772" z="1" s="M+H" />
          <p rt="25.783" x="414.2699" y="93371.09" v="542043" z="1" s="M+H+1" />
          <p rt="25.783" x="415.2733" y="15923.32" v="95493" z="1" s="M+H+2" />
          <p rt="25.787" x="416.2762" y="1988.63" v="15964" z="1" s="M+H+3" />
        </MSPeaks>
      </Spectrum>
    </Compound>
    <Compound algo="FindByMolecularFeature">
      <Location m="392.2903" rt="25.877" y="60474" v="644886" />
      <Spectrum type="MFE" cpdAlgo="FindByMolecularFeature">
        <MSDetails p="+" />
        <Device type="TimeOfFlight" />
        <MSPeaks>
          <p rt="25.876" x="393.2976" y="60473.84" v="483310" z="1" s="M+H" />
          <p rt="25.880" x="394.3016" y="15788.77" v="135035" z="1" s="M+H+1" />
          <p rt="25.884" x="395.3056" y="2950.14" v="26542" z="1" s="M+H+2" />
        </MSPeaks>
      </Spectrum>
    </Compound>
    <Compound algo="FindByMolecularFeature">
      <Location m="614.4568" rt="25.948" y="105759" v="1455139" />
      <Spectrum type="MFE" cpdAlgo="FindByMolecularFeature">
        <MSDetails p="+" />
        <Device type="TimeOfFlight" />
        <MSPeaks>
          <p rt="25.912" x="615.4641" y="51288.07" v="347430" z="1" s="M+H" />
          <p rt="25.926" x="616.4657" y="23892.76" v="209486" z="1" s="M+H+1" />
          <p rt="25.968" x="617.4757" y="105758.89" v="898223" z="1" s="M+H+2" />
        </MSPeaks>
      </Spectrum>
    </Compound>
    <Compound algo="FindByMolecularFeature">
      <Location m="337.3352" rt="26.067" y="961846" v="11745492" />
      <Spectrum type="MFE" cpdAlgo="FindByMolecularFeature">
        <MSDetails p="+" />
        <Device type="TimeOfFlight" />
        <MSPeaks>
          <p rt="26.067" x="338.3425" y="961845.63" v="8560541" z="1" s="M+H" />
          <p rt="26.068" x="339.3454" y="226251.59" v="2061440" z="1" s="M+H+1" />
          <p rt="26.068" x="340.3486" y="27045.25" v="253438" z="1" s="M+H+2" />
          <p rt="26.057" x="341.3523" y="2407.78" v="20401" z="1" s="M+H+3" />
          <p rt="26.062" x="675.6764" y="41147.45" v="262098" z="1" s="2M+H" />
          <p rt="26.061" x="676.6798" y="20287.55" v="128042" z="1" s="2M+H+1" />
          <p rt="26.058" x="677.6829" y="4913.78" v="29890" z="1" s="2M+H+2" />
          <p rt="26.062" x="678.6841" y="790.18" v="4807" z="1" s="2M+H+3" />
        </MSPeaks>
      </Spectrum>
    </Compound>
    <Compound algo="FindByMolecularFeature">
      <Location m="576.4762" rt="26.240" y="63615" v="970887" />
      <Spectrum type="MFE" cpdAlgo="FindByMolecularFeature">
        <MSDetails p="+" />
        <Device type="TimeOfFlight" />
        <MSPeaks>
          <p rt="26.239" x="577.4835" y="63615.05" v="642668" z="1" s="M+H" />
          <p rt="26.243" x="578.4868" y="25116.92" v="263404" z="1" s="M+H+1" />
          <p rt="26.233" x="579.4912" y="5506.91" v="55898" z="1" s="M+H+2" />
          <p rt="26.235" x="580.4841" y="906.77" v="8917" z="1" s="M+H+3" />
        </MSPeaks>
      </Spectrum>
    </Compound>
    <Compound algo="FindByMolecularFeature">
      <Location m="614.4608" rt="26.241" y="117860" v="1756751" />
      <Spectrum type="MFE" cpdAlgo="FindByMolecularFeature">
        <MSDetails p="+" />
        <Device type="TimeOfFlight" />
        <MSPeaks>
          <p rt="26.256" x="615.4680" y="16727.74" v="185097" z="1" s="M+H" />
          <p rt="26.265" x="616.4670" y="6818.10" v="64445" z="1" s="M+H+1" />
          <p rt="26.236" x="617.4756" y="117859.88" v="1507208" z="1" s="M+H+2" />
        </MSPeaks>
      </Spectrum>
    </Compound>
    <Compound algo="FindByMolecularFeature">
      <Location m="701.2060" rt="26.504" y="53271" v="727753" />
      <Spectrum type="MFE" cpdAlgo="FindByMolecularFeature">
        <MSDetails p="+" />
        <Device type="TimeOfFlight" />
        <MSPeaks>
          <p rt="26.503" x="702.2133" y="53271.18" v="332549" z="1" s="M+H" />
          <p rt="26.504" x="703.2142" y="36051.93" v="224402" z="1" s="M+H+1" />
          <p rt="26.504" x="704.2126" y="26832.44" v="170802" z="1" s="M+H+2" />
        </MSPeaks>
      </Spectrum>
    </Compound>
    <Compound algo="FindByMolecularFeature">
      <Location m="612.1760" rt="26.511" y="68681" v="2473189" />
      <Spectrum type="MFE" cpdAlgo="FindByMolecularFeature">
        <MSDetails p="+" />
        <Device type="TimeOfFlight" />
        <MSPeaks>
          <p rt="26.510" x="613.1833" y="68681.38" v="1564510" z="1" s="M+H" />
          <p rt="26.514" x="614.1817" y="28373.86" v="646662" z="1" s="M+H+1" />
          <p rt="26.512" x="615.1813" y="9137.37" v="197968" z="1" s="M+H+2" />
          <p rt="26.513" x="616.1800" y="2679.37" v="57583" z="1" s="M+H+3" />
          <p rt="26.504" x="617.1786" y="300.86" v="6466" z="1" s="M+H+4" />
        </MSPeaks>
      </Spectrum>
    </Compound>
    <Compound algo="FindByMolecularFeature">
      <Location m="609.1777" rt="26.514" y="411023" v="19400622" />
      <Spectrum type="MFE" cpdAlgo="FindByMolecularFeature">
        <MSDetails p="+" />
        <Device type="TimeOfFlight" />
        <MSPeaks>
          <p rt="26.514" x="610.1850" y="411023.00" v="9920542" z="1" s="M+H" />
          <p rt="26.515" x="611.1855" y="226578.13" v="5513339" z="1" s="M+H+1" />
          <p rt="26.512" x="612.1837" y="167024.38" v="3966741" z="1" s="M+H+2" />
        </MSPeaks>
      </Spectrum>
    </Compound>
    <Compound algo="FindByMolecularFeature">
      <Location m="670.4788" rt="26.759" y="66725" v="1726364" />
      <Spectrum type="MFE" cpdAlgo="FindByMolecularFeature">
        <MSDetails p="+" />
        <Device type="TimeOfFlight" />
        <MSPeaks>
          <p rt="26.747" x="671.4861" y="66725.15" v="721634" z="1" s="M+H" />
          <p rt="26.744" x="672.4936" y="22099.33" v="226358" z="1" s="M+H+1" />
          <p rt="26.774" x="673.5018" y="49434.13" v="523643" z="1" s="M+H+2" />
          <p rt="26.777" x="674.5055" y="19717.76" v="214605" z="1" s="M+H+3" />
          <p rt="26.754" x="675.5128" y="3920.37" v="40124" z="1" s="M+H+4" />
        </MSPeaks>
      </Spectrum>
    </Compound>
    <Compound algo="FindByMolecularFeature">
      <Location m="558.4652" rt="27.665" y="78749" v="1071253" />
      <Spectrum type="MFE" cpdAlgo="FindByMolecularFeature">
        <MSDetails p="+" />
        <Device type="TimeOfFlight" />
        <MSPeaks>
          <p rt="27.665" x="559.4724" y="78748.95" v="721283" z="1" s="M+H" />
          <p rt="27.663" x="560.4756" y="30393.30" v="266920" z="1" s="M+H+1" />
          <p rt="27.667" x="561.4790" y="7160.04" v="64622" z="1" s="M+H+2" />
          <p rt="27.670" x="562.4772" y="2126.69" v="18429" z="1" s="M+H+3" />
        </MSPeaks>
      </Spectrum>
    </Compound>
    <Compound algo="FindByMolecularFeature">
      <Location m="598.4586" rt="27.669" y="132377" v="1939522" />
      <Spectrum type="MFE" cpdAlgo="FindByMolecularFeature">
        <MSDetails p="+" />
        <Device type="TimeOfFlight" />
        <MSPeaks>
          <p rt="27.670" x="599.4659" y="132376.64" v="1275864" z="1" s="M+H" />
          <p rt="27.667" x="600.4689" y="54157.60" v="516465" z="1" s="M+H+1" />
          <p rt="27.666" x="601.4714" y="13541.74" v="133040" z="1" s="M+H+2" />
          <p rt="27.658" x="602.4692" y="1451.00" v="14153" z="1" s="M+H+3" />
        </MSPeaks>
      </Spectrum>
    </Compound>
    <Compound algo="FindByMolecularFeature">
      <Location m="849.2440" rt="27.811" y="109732" v="3338746" />
      <Spectrum type="MFE" cpdAlgo="FindByMolecularFeature">
        <MSDetails p="+" />
        <Device type="TimeOfFlight" />
        <MSPeaks>
          <p rt="27.810" x="850.2513" y="109731.93" v="1359521" z="1" s="M+H" />
          <p rt="27.811" x="851.2520" y="85730.54" v="1063449" z="1" s="M+H+1" />
          <p rt="27.810" x="852.2505" y="74243.20" v="915776" z="1" s="M+H+2" />
        </MSPeaks>
      </Spectrum>
    </Compound>
    <Compound algo="FindByMolecularFeature">
      <Location m="614.4912" rt="28.659" y="170960" v="3497944" />
      <Spectrum type="MFE" cpdAlgo="FindByMolecularFeature">
        <MSDetails p="+" />
        <Device type="TimeOfFlight" />
        <MSPeaks>
          <p rt="28.660" x="615.4984" y="170959.95" v="2255405" z="1" s="M+H" />
          <p rt="28.657" x="616.5017" y="63214.05" v="826478" z="1" s="M+H+1" />
          <p rt="28.662" x="617.5061" y="20334.15" v="327434" z="1" s="M+H+2" />
          <p rt="28.655" x="618.5097" y="4574.62" v="88627" z="1" s="M+H+3" />
        </MSPeaks>
      </Spectrum>
    </Compound>
    <Compound algo="FindByMolecularFeature">
      <Location m="654.4841" rt="28.660" y="201875" v="4027457" />
      <Spectrum type="MFE" cpdAlgo="FindByMolecularFeature">
        <MSDetails p="+" />
        <Device type="TimeOfFlight" />
        <MSPeaks>
          <p rt="28.660" x="655.4914" y="201875.09" v="2534170" z="1" s="M+H" />
          <p rt="28.660" x="656.4949" y="88381.77" v="1233285" z="1" s="M+H+1" />
          <p rt="28.662" x="657.4985" y="20963.72" v="260002" z="1" s="M+H+2" />
        </MSPeaks>
      </Spectrum>
    </Compound>
    <Compound algo="FindByMolecularFeature">
      <Location m="662.4469" rt="29.138" y="96186" v="3750321" />
      <Spectrum type="MFE" cpdAlgo="FindByMolecularFeature">
        <MSDetails p="+" />
        <Device type="TimeOfFlight" />
        <MSPeaks>
          <p rt="29.142" x="663.4542" y="96186.35" v="2406138" z="1" s="M+H" />
          <p rt="29.135" x="664.4573" y="42241.09" v="1018481" z="1" s="M+H+1" />
          <p rt="29.129" x="665.4607" y="11757.17" v="284513" z="1" s="M+H+2" />
          <p rt="29.091" x="666.4634" y="1722.97" v="41190" z="1" s="M+H+3" />
        </MSPeaks>
      </Spectrum>
    </Compound>
    <Compound algo="FindByMolecularFeature">
      <Location m="720.4997" rt="29.168" y="62104" v="2592112" />
      <Spectrum type="MFE" cpdAlgo="FindByMolecularFeature">
        <MSDetails p="+" />
        <Device type="TimeOfFlight" />
        <MSPeaks>
          <p rt="29.166" x="721.5070" y="62104.34" v="1541203" z="1" s="M+H" />
          <p rt="29.171" x="722.5106" y="30349.57" v="806877" z="1" s="M+H+1" />
          <p rt="29.170" x="723.5132" y="8735.48" v="220717" z="1" s="M+H+2" />
          <p rt="29.154" x="724.5173" y="950.52" v="23316" z="1" s="M+H+3" />
        </MSPeaks>
      </Spectrum>
    </Compound>
    <Compound algo="FindByMolecularFeature">
      <Location m="502.1003" rt="29.200" y="72955" v="1908588" />
      <Spectrum type="MFE" cpdAlgo="FindByMolecularFeature">
        <MSDetails p="+" />
        <Device type="TimeOfFlight" />
        <MSPeaks>
          <p rt="29.198" x="503.1076" y="72955.05" v="1029498" z="1" s="M+H" />
          <p rt="29.199" x="504.1084" y="35258.05" v="504173" z="1" s="M+H+1" />
          <p rt="29.204" x="505.1065" y="25247.02" v="374917" z="1" s="M+H+2" />
        </MSPeaks>
      </Spectrum>
    </Compound>
    <Compound algo="FindByMolecularFeature">
      <Location m="538.1574" rt="29.201" y="104848" v="2364481" />
      <Spectrum type="MFE" cpdAlgo="FindByMolecularFeature">
        <MSDetails p="+" />
        <Device type="TimeOfFlight" />
        <MSPeaks>
          <p rt="29.201" x="539.1646" y="104847.63" v="1545894" z="1" s="M+H" />
          <p rt="29.200" x="540.1629" y="41565.40" v="616297" z="1" s="M+H+1" />
          <p rt="29.201" x="541.1619" y="11834.87" v="160217" z="1" s="M+H+2" />
          <p rt="29.207" x="542.1594" y="3133.80" v="42072" z="1" s="M+H+3" />
        </MSPeaks>
      </Spectrum>
    </Compound>
    <Compound algo="FindByMolecularFeature">
      <Location m="535.1594" rt="29.201" y="858854" v="24320478" />
      <Spectrum type="MFE" cpdAlgo="FindByMolecularFeature">
        <MSDetails p="+" />
        <Device type="TimeOfFlight" />
        <MSPeaks>
          <p rt="29.202" x="536.1666" y="858853.56" v="13355324" z="1" s="M+H" />
          <p rt="29.201" x="537.1671" y="418232.53" v="6486528" z="1" s="M+H+1" />
          <p rt="29.201" x="538.1650" y="287769.22" v="4478626" z="1" s="M+H+2" />
        </MSPeaks>
      </Spectrum>
    </Compound>
    <Compound algo="FindByMolecularFeature">
      <Location m="280.0437" rt="29.204" y="58769" v="1231011" />
      <Spectrum type="MFE" cpdAlgo="FindByMolecularFeature">
        <MSDetails p="+" />
        <Device type="TimeOfFlight" />
        <MSPeaks>
          <p rt="29.198" x="281.0509" y="58768.78" v="883847" z="1" s="M+H" />
          <p rt="29.197" x="282.0521" y="16615.52" v="257832" z="1" s="M+H+1" />
          <p rt="29.255" x="283.0496" y="9931.74" v="89332" z="1" s="M+H+2" />
        </MSPeaks>
      </Spectrum>
    </Compound>
  </CompoundList>
</CEF>
